# Supplementary material for: Curare - A Curative Poison: A Scientometric Analysis
Source: PLoS One. 2014 Nov 19;9(11):e112026. doi: 10.1371/journal.pone.0112026 (PMC4237325; doi:10.1371/journal.pone.0112026)
Supplement: Rawdata S1 — (TXT) [file pone.0112026.s001.txt]

FN Thomson Reuters Web of Science™
VR 1.0
PT J
AU Kim, E
   Kim, CH
   Kim, HK
   Kwon, JY
   Lee, DW
   Kim, HY
AF Kim, Eunsoo
   Kim, Cheul Hong
   Kim, Hae Kyu
   Kwon, Jae Young
   Lee, Do Won
   Kim, Hee Young
TI Effect of nitrous oxide inhalation on pain after propofol and rocuronium
   injection
SO JOURNAL OF ANESTHESIA
LA English
DT Article
DE Nitrous oxide; Pain; Propofol; Rocuronium
ID LIDOCAINE; PREVENTION; FENTANYL
AB Purpose This prospective, double-blind, placebo-controlled study was designed to determine the efficacy of nitrous oxide (N2O) in alleviating the pain that followed sequential injection of propofol and rocuronium.
   Methods A total of 205 adult patients (age, 18-68 years) received one of the following combinations: NaCl and 100 % O-2 (group C); 0.5 wmg/kg lidocaine and 100 % O-2 (group L); NaCl and a mixture of 67 % N2O/O-2 (group N); or 0.5 mg/kg lidocaine and a mixture of 67 % N2O/O-2 (group LN). Vein occlusion was released after 1 min, and 5 ml propofol was injected over 10 s. Pain was evaluated on a visually enlarged, laminated, numeric rating (0-10) scale. The remainder of the induction dose of propofol (with a 3-ml bolus of normal saline and 0.6 mg/kg rocuronium) was then injected. The response to the rocuronium injection was assessed with a four-point scale (0-3).
   Results The incidence and severity of pain from the propofol injection in groups L, N, and LN were significantly lower than those in group C (P < 0.001). Frequency and intensity of the withdrawal response were significantly less in groups N and LN than in groups C and L (no response, P < 0.001; severe response, P < 0.001).
   Conclusions Pretreatment with inhaled N2O can reduce the pain associated with propofol and rocuronium injection. Moreover, N2O (with or without lidocaine) is more effective than lidocaine alone in reducing rocuronium-related withdrawal reactions associated with sequential injection of propofol and rocuronium.
C1 [Kim, Eunsoo; Lee, Do Won] Pusan Natl Univ Hosp, Dept Anesthesia & Pain Med, Pusan 602739, South Korea.
   [Kim, Cheul Hong] Pusan Natl Univ, Sch Dent, Dept Dent Anesthesia & Pain Med, Yangsan Si 626870, Gyeongsangnam D, South Korea.
   [Kim, Hae Kyu; Kwon, Jae Young] Pusan Natl Univ, Sch Med, Dept Anesthesia & Pain Med, Yangsan Si 626870, Gyeongsangnam D, South Korea.
   [Kim, Hae Kyu] Pusan Natl Univ Yangsan Hosp, Dept Anesthesia & Pain Med, Yangsan Si 626870, Gyeongsangnam D, South Korea.
RP Kim, CH (reprint author), Pusan Natl Univ, Sch Dent, Dept Dent Anesthesia & Pain Med, Yangsan Si 626870, Gyeongsangnam D, South Korea.
EM eunsookim@pusan.ac.kr; anekch@pusan.ac.kr; hakykim@pusan.ac.kr;
   jykwon@pusan.ac.kr; anesldw@gmail.com; yuvi1981@naver.com
NR 19
TC 0
Z9 0
PU SPRINGER JAPAN KK
PI TOKYO
PA CHIYODA FIRST BLDG EAST, 3-8-1 NISHI-KANDA, CHIYODA-KU, TOKYO, 101-0065,
   JAPAN
SN 0913-8668
EI 1438-8359
J9 J ANESTH
JI J. Anesth.
PD DEC
PY 2013
VL 27
IS 6
BP 868
EP 873
DI 10.1007/s00540-013-1655-z
PG 6
WC Anesthesiology
SC Anesthesiology
GA 270VU
UT WOS:000328348100011
ER

PT J
AU Povzner, AA
   Filanovich, AN
   Oskina, VA
AF Povzner, A. A.
   Filanovich, A. N.
   Oskina, V. A.
TI A thermodynamic model of thermal end elastic properties of curium
SO JOURNAL OF NUCLEAR MATERIALS
LA English
DT Article
ID ANHARMONICITY; PHONON
AB A self-consistent thermodynamic model of curium is developed. In the framework of this model the temperature dependencies of heat capacity, coefficient of thermal expansion, bulk modulus and Debye temperature of Cm are calculated. It is shown that the phonon anharmonicity of Cm is weaker than in the case of Np and delta-Pu, but stronger than in lanthanides. (C) 2013 Elsevier B.V. All rights reserved.
C1 [Povzner, A. A.; Filanovich, A. N.; Oskina, V. A.] Ural Fed Univ, Ekaterinburg 620002, Russia.
RP Filanovich, AN (reprint author), Ural Fed Univ, Dept Phys, Mira Str 19, Ekaterinburg 620002, Russia.
EM a.a.povzner@ustu.ru; a.n.filanovich@ustu.ru; v.a.oskina@gmail.com
RI Filanovich, Anton/H-2810-2012
FU Ministry of education and science of Russian Federation [14.A18.21.0737]
FX This study was supported by The Ministry of education and science of
   Russian Federation, Project 14.A18.21.0737.
NR 10
TC 0
Z9 0
PU ELSEVIER SCIENCE BV
PI AMSTERDAM
PA PO BOX 211, 1000 AE AMSTERDAM, NETHERLANDS
SN 0022-3115
EI 1873-4820
J9 J NUCL MATER
JI J. Nucl. Mater.
PD NOV
PY 2013
VL 443
IS 1-3
BP 17
EP 19
DI 10.1016/j.jnucmat.2013.06.036
PG 3
WC Materials Science, Multidisciplinary; Nuclear Science & Technology;
   Mining & Mineral Processing
SC Materials Science; Nuclear Science & Technology; Mining & Mineral
   Processing
GA 264UF
UT WOS:000327905800003
ER

PT J
AU Dahaba, AA
   Suljevic, I
   Oettl, K
   Xiao, Z
   Dong, H
   Xiong, L
   Reibnegger, G
AF Dahaba, A. A.
   Suljevic, I.
   Oettl, K.
   Xiao, Z.
   Dong, H.
   Xiong, L.
   Reibnegger, G.
TI Influence of acute normovolemic hemodilution on the pharmacokinetics of
   Cisatracurium Besylate
SO MINERVA ANESTESIOLOGICA
LA English
DT Article
DE Neuromuscular blockade; Neuromuscular blocking agents; Cisatracurium;
   Pharmacokinetics
ID NEUROMUSCULAR BLOCKING-AGENTS; DOSE-RESPONSE RELATIONSHIP;
   CLINICAL-RESEARCH PRACTICE; STAGE RENAL-FAILURE; RELAXOMETER
   MECHANOMYOGRAPH; BISPECTRAL INDEX; CELL SALVAGE; TIME-COURSE;
   PHARMACODYNAMICS; TRANSFUSION
AB Background. Acute normovolemic hemodilution (ANH) is an efficacious blood conservation strategy for avoiding or reducing allogeneic blood transfusion. In a previous publication, on a different cohort of patients, we demonstrated that cisatracurium's potency and duration of action were not influenced by ANH, but we could not establish which role, if any, pharmacokinetics played.
   Methods. Forty patients were randomly allocated to the ANH or control groups. Patients received cisatracurium single 100 mu g kg(-1) bolus dose, serial arterial blood samples were collected and assayed for pharmacokinetic analysis.
   Results. Central and steady state apparent volumes of distribution (V-1, Vd(ss)) and slope factor (gamma) were larger, effect-compartment concentration at 50% neuromuscular block was lower in the ANH (90.8 +/- 41.6 mL kg(-1), 159.1 +/- 39.2 mL kg(-1), 6.0 +/- 0.9 and 136.4 +/- 29.1 ng.mL(-1)) compared with the control group (65.5 +/- 26.1 mL kg(-1), 134.8 +/- 31.8 mL kg(-1), 5.5 +/- 0.8 and 158.5 +/- 26.0 ng.mL(-1)) respectively. Elimination half-life (t(1/2) beta) and mean residence time (MRT) were longer in the ANH (37.2 +/- 20.9, 23.5 +/- 13.2 min) than the control group (26.8 +/- 9.8, 16.9 +/- 6.2 min), albeit not statistically significant (P=0.051, P=0.051). There were no significant differences in distribution half-life (t(1/2) alpha), effect-compartment equilibration rate-constant (k(eo)), central and total clearances (Cl,, Cl) between the ANH (2.4 +/- 1.2 min, 0.070 +/- 0.013 min(-1), 6.1 +/- 1.9 mL kg(-1) min(-1) and 7.7 +/- 2.3 mL kg(-1) min(-1)) and control group (1.9 +/- 1.2 mm, 0.063 +/- 0.008 min(-1), 7.0 +/- 1.8 mL kg(-1) min(-1) and 8.5 +/- 2.1 mL kg(-1) min(-1)) respectively.
   Conclusion. ANH altered some pharmacokinetic parameters such as significantly larger volumes of distribution. Other parameters such as elimination half-life were considerably longer albeit not statistically significant.
C1 [Dahaba, A. A.] Med Univ Graz, Dept Anaesthesiol & Intens Care Med, Graz, Austria.
   [Suljevic, I.] Univ Sarajevo, Ctr Clin, Dept Anesthesiol, Sarajevo 71000, Bosnia & Herceg.
   [Oettl, K.; Reibnegger, G.] Med Univ Graz, Dept Physiol Chem, Graz, Austria.
   [Xiao, Z.; Dong, H.; Xiong, L.] Fourth Mil Med Univ, Xijing Affiliated Hosp 1, Dept Anesthesiol, Xian 710032, Shaanxi, Peoples R China.
RP Dahaba, AA (reprint author), Fourth Mil Med Univ, Xijing Hosp, 127 West Changle Rd, Xian 710032, Shaanxi, Peoples R China.
EM ashraf.dahaba@medunigraz.at
FU Medical University of Graz, Sarajevo University Clinical Centre; Asian
   Pacific Anesthesia Innovators Award (Xi'an, Shaanxi, People's Republic
   of China); National Natural Science Foundation of China (Beijing,
   People's Republic of China) [81071052]
FX The study was financed from departmental sources of Medical University
   of Graz, Sarajevo University Clinical Centre, Asian Pacific Anesthesia
   Innovators Award 2011 (Xi'an, Shaanxi, People's Republic of China), and
   the National Natural Science Foundation of China (Beijing, People's
   Republic of China), grant No: 81071052, both grants awarded to Dr.
   Zhaoyang Xiao.
NR 38
TC 0
Z9 0
PU EDIZIONI MINERVA MEDICA
PI TURIN
PA CORSO BRAMANTE 83-85 INT JOURNALS DEPT., 10126 TURIN, ITALY
SN 0375-9393
EI 1827-1596
J9 MINERVA ANESTESIOL
JI Minerva Anestesiol.
PD NOV
PY 2013
VL 79
IS 11
BP 1238
EP 1247
PG 10
WC Anesthesiology; Critical Care Medicine
SC Anesthesiology; General & Internal Medicine
GA 266EH
UT WOS:000328005700008
ER

PT J
AU Xing, YN
   Chen, LH
   Li, ST
AF Xing, Yian
   Chen, Lianhua
   Li, Shitong
TI Evoked electromyography to rocuronium in orbicularis oris and
   gastrocnemius in facial nerve injury in rabbits
SO JOURNAL OF SURGICAL RESEARCH
LA English
DT Article
DE Sensitivity; Rocuronium; Orbicularis oris; Gastrocnemius; Evoked
   electromyography; Facial nerve injury
ID ADDUCTOR POLLICIS; NEUROMUSCULAR BLOCKADE; CORRUGATOR SUPERCILII;
   MUSCLE; VECURONIUM; DIAPHRAGM; RECOVERY; LARYNX; SENSITIVITY; ATRACURIUM
AB Background: Muscles innervated by the facial nerve show different sensitivities to muscle relaxants than muscles innervated by somatic nerves, especially in the presence of facial nerve injury. We compared the evoked electromyography (EEMG) response of orbicularis oris and gastrocnemius in with and without a non-depolarizing muscle relaxant in a rabbit model of graded facial nerve injury.
   Methods: Differences in EEMG response and inhibition by rocuronium were measured in the orbicularis oris and gastrocnemius muscles 7 to 42 d after different levels of facial nerve crush injuries in adult rabbits.
   Results: Baseline EEMG of orbicularis oris was significantly smaller than those of the gastrocnemius. Gastrocnemius was more sensitive to rocuronium than the facial muscles (P < 0.05). Baseline EEMG and EEMG amplitude of orbicularis oris in the presence of rocuronium was negatively correlated with the magnitude of facial nerve injury but the sensitivity to rocuronium was not. No significant difference was found in the onset time and the recovery time of rocuronium among gastrocnemius and normal or damaged facial muscles.
   Conclusions: Muscles innervated by somatic nerves are more sensitive to rocuronium than those innervated by the facial nerve, but while facial nerve injury reduced EEMG responses, the sensitivity to rocuronium is not altered. Partial neuromuscular blockade may be a suitable technique for conducting anesthesia and surgery safely when EEMG monitoring is needed to preserve and protect the facial nerve. Additional caution should be used if there is a risk of preexisting facial nerve injury. (C) 2013 Elsevier Inc. All rights reserved.
C1 [Xing, Yian; Chen, Lianhua; Li, Shitong] Shanghai Jiao Tong Univ, Affiliated Peoples Hosp 1, Dept Anesthesiol, Shanghai 200080, Peoples R China.
RP Chen, LH (reprint author), Shanghai Jiao Tong Univ, Affiliated Peoples Hosp 1, Dept Anesthesiol, Shanghai 200080, Peoples R China.
EM chenlianhua1991@yahoo.cn
FU National Natural Science Foundation of China [81271075]
FX This study is supported by the National Natural Science Foundation of
   China, grant number 81271075. The authors declare no conflict of
   interest.
NR 24
TC 0
Z9 0
PU ACADEMIC PRESS INC ELSEVIER SCIENCE
PI SAN DIEGO
PA 525 B ST, STE 1900, SAN DIEGO, CA 92101-4495 USA
SN 0022-4804
EI 1095-8673
J9 J SURG RES
JI J. Surg. Res.
PD NOV
PY 2013
VL 185
IS 1
BP 198
EP 205
DI 10.1016/j.jss.2013.05.087
PG 8
WC Surgery
SC Surgery
GA 238MP
UT WOS:000325951100053
ER

PT J
AU Ahn, J
   Jeong, M
   Park, Y
   Lee, Y
   Lee, E
   Kim, S
   Lee, I
   Seo, K
AF Ahn, Jaesang
   Jeong, Manbok
   Park, Youngwoo
   Lee, Yesran
   Lee, Euiri
   Kim, Soohyun
   Lee, Inhyung
   Seo, Kangmoon
TI Comparison of systemic atracurium, retrobulbar lidocaine, and
   sub-Tenon's lidocaine injections in akinesia and mydriasis in dogs
SO VETERINARY OPHTHALMOLOGY
LA English
DT Article
DE atracurium; akinesia; mydriasis; retrobulbar anesthesia; sub-Tenon's
   anesthesia
ID ISOFLURANE-ANESTHETIZED DOGS; INTRAOCULAR-PRESSURE; VITREORETINAL
   SURGERY; CATARACT-SURGERY; ANESTHESIA; PANCURONIUM; ANALGESIA; EFFICACY;
   POSITION; BLOCK
AB ObjectiveTo compare the effect of sub-Tenon's lidocaine injections (ST) on akinesia and mydriasis to those of systemic atracurium (AT) and retrobulbar lidocaine injections in dogs.
   Animal studiedTen healthy beagle dogs without apparent ocular disease.
   ProceduresThree treatments were performed on 10 beagle dogs with a minimum 7-day washout period: intravenous injection of AT (0.2mg/kg, AT group); retrobulbar (RB) injection of 2% lidocaine (2.0mL, RB group) in one eye; and sub-Tenon's injection of 2% lidocaine (2.0mL, ST group) in the opposite eye. When the akinesia was not obtained within 10min, an additional 1mL of lidocaine was administered in the RB and the ST groups.
   ResultsOnset of akinesia in the AT (1.50.9min) and the ST (3.8 +/- 5.8min) groups was significantly shorter than that in the RB group (9.0 +/- 6.5min). Duration of akinesia in the ST group (116.2 +/- 32.8min) was longer compared to the AT (60.6 +/- 23.6min) and the RB (89.0 +/- 52.8min) groups, even though there was only a significant difference between the AT and the ST groups. Mydriasis was achieved in five eyes in the RB group and nine eyes in the ST group. There was no significant difference in onset (3.6 +/- 3.1 and 2.9 +/- 2.3min, respectively) or duration (91.4 +/- 31.9 and 102.1 +/- 35.8min, respectively) of mydriasis between the groups.
   ConclusionsSub-Tenon's lidocaine injections provide excellent akinesia and mydriasis compared to systemic AT and retrobulbar lidocaine injections. Therefore, sub-Tenon's anesthesia could be an alternative to the systemic administration of neuromuscular blockers and retrobulbar anesthesia for ophthalmic surgery in dogs.
C1 [Ahn, Jaesang; Jeong, Manbok; Park, Youngwoo; Lee, Yesran; Lee, Euiri; Kim, Soohyun; Lee, Inhyung; Seo, Kangmoon] Seoul Natl Univ, Coll Vet Med, Dept Vet Clin Sci, Seoul 151742, South Korea.
RP Seo, K (reprint author), Seoul Natl Univ, Coll Vet Med, Dept Vet Clin Sci, 1 Gwanak Ro, Seoul 151742, South Korea.
EM kmseo@snu.ac.kr
NR 27
TC 0
Z9 0
PU WILEY-BLACKWELL
PI HOBOKEN
PA 111 RIVER ST, HOBOKEN 07030-5774, NJ USA
SN 1463-5216
EI 1463-5224
J9 VET OPHTHALMOL
JI Vet. Ophthalmol.
PD NOV
PY 2013
VL 16
IS 6
BP 440
EP 445
DI 10.1111/vop.12026
PG 6
WC Veterinary Sciences
SC Veterinary Sciences
GA 240TS
UT WOS:000326121200008
ER

PT J
AU Wang, ZM
   Zhang, P
   Lin, MJ
   Tan, B
   Qiu, HB
   Yu, WF
AF Wang, Zhen-Meng
   Zhang, Peng
   Lin, Mi-Jia
   Tan, Bo
   Qiu, Hai-Bo
   Yu, Wei-Feng
TI Influence of Obstructive Jaundice on Pharmacodynamics of Rocuronium
SO PLOS ONE
LA English
DT Article
ID NEUROMUSCULAR BLOCKING-AGENTS; RENAL-FAILURE; PHARMACOKINETICS;
   SENSITIVITY; ANESTHESIA; SAFETY; RATS
AB Background: Anesthetics are variable in patients with obstructive jaundice. The minimum alveolar concentration awake of desflurane is reduced in patients with obstructive jaundice, while it has no effect on pharmacodynamics and pharmacokinetics of propofol. In this study, we investigated the influence of obstructive jaundice on the pharmacodynamics and blood concentration of rocuronium.
   Methods: Included in this study were 26 control patients and 27 patients with obstructive jaundice. Neuromuscular block of rocuronium was monitored by acceleromyography. Onset time, spontaneous recovery of the height of twitch first (T1) to 25% of the final T1 value (Duration 25%, Dur 25%), recovery index (RI), and spontaneous recovery of train-of-four (TOF) ratios to 70% were measured. The plasma rocuronium concentrations were determined by high performance liquid chromatography using berberine as an internal standard.
   Results: There was no significant difference in onset time between the two groups. The Dur 25%, the recovery index and the time of recovery of the TOF ratios to 70% were all prolonged in the obstructive jaundice group compared with the control group. The plasma concentration of rocuronium at 60, 90 and 120 min after bolus administration was significantly higher in the obstructive jaundice group.
   Conclusions: The neuromuscular blockade by rocuronium is prolonged in obstructive jaundice patients, and therefore precautions should be taken in case of postoperative residual neuromuscular block. The possible reason is impedance of rocuronium excretion due to biliary obstruction and increased plasma unbound rocuronium because of free bilirubin competing with it for albumin binding.
C1 [Wang, Zhen-Meng; Qiu, Hai-Bo; Yu, Wei-Feng] Second Mil Med Univ, Eastern Hepatobiliary Surg Hosp, Dept Anesthesia & Intens Care, Shanghai, Peoples R China.
   [Zhang, Peng] Second Mil Med Univ, Changhai Hosp, Dept Clin Diag, Shanghai, Peoples R China.
   [Lin, Mi-Jia] Fujian Med Univ, Dept Anesthesia, Affiliated Hosp 1, Fuzhou, Fujian Province, Peoples R China.
   [Tan, Bo] Fudan Univ, Analyt Ctr, Sch Pharm, Shanghai 200433, Peoples R China.
RP Yu, WF (reprint author), Second Mil Med Univ, Eastern Hepatobiliary Surg Hosp, Dept Anesthesia & Intens Care, Shanghai, Peoples R China.
EM ywf808@sohu.com
FU National Natural Science Foundation of China [81100312]; Innovation
   Program of Shanghai Municipal Education Committee [12ZZ081]; Science
   Program of Fujian Provincal Education Office [JB11053]
FX This work was supported by the National Natural Science Foundation of
   China (81100312); the Innovation Program of Shanghai Municipal Education
   Committee (12ZZ081); and the Science Program of Fujian Provincal
   Education Office (JB11053). The funders had no role in study design,
   data collection and analysis, decision to publish, or preparation of the
   manuscript.
NR 22
TC 0
Z9 0
PU PUBLIC LIBRARY SCIENCE
PI SAN FRANCISCO
PA 1160 BATTERY STREET, STE 100, SAN FRANCISCO, CA 94111 USA
SN 1932-6203
J9 PLOS ONE
JI PLoS One
PD OCT 16
PY 2013
VL 8
IS 10
AR e78052
DI 10.1371/journal.pone.0078052
PG 5
WC Multidisciplinary Sciences
SC Science & Technology - Other Topics
GA 239JR
UT WOS:000326019400147
ER

PT J
AU Degueldre, C
   Borca, C
   Cozzo, C
AF Degueldre, C.
   Borca, C.
   Cozzo, C.
TI Curium analysis in plutonium uranium mixed oxide by x-ray fluorescence
   and absorption fine structure spectroscopy
SO TALANTA
LA English
DT Article
DE Uranium oxides; Curium analysis; XRF; XAFS; Coordination environment
ID BURN-UP; FUEL; SESQUIOXIDE; AMERICIUM
AB Plutonium uranium mixed oxide (MOX) fuels are being used in commercial nuclear reactors. The actinides in these fuels need to be analyzed after irradiation for assessing their behaviour with regards to their environment and the coolant. In this work the study of the local occurrence, speciation and next-neighbour environment of curium (Cm) in the (Pu,U)O-2 lattice within an irradiated (60 MW d kg(-1) average burn-up) MOX sample was performed employing micro-x-ray fluorescence (mu-XRF) and micro-x-ray absorption fine structure (mu-XAFS) spectroscopy. The chemical bonds, valences and stoichiometry of Cm (similar to 0.7 wt% in the rim and similar to 0.03 wt% in the centre) are determined from the experimental data gained for the irradiated fuel material examined in its centre and peripheral (rim) zones of the fuel. Curium occurrence is also reduced from the centre (hot) to the periphery (colder) because of the condensation of these volatile oxides. In the irradiated sample Cm builds up as Cm3+ species (> 90%) within a [CmO8](13-) or [CmO7](11-) coordination environment and no (< 10%) Cm(IV) can be detected in the rim zone. Curium dioxide is reduced because of the redox buffering activity of the uranium dioxide matrix and of its thermodynamic instability. (C) 2013 Elsevier B.V. All rights reserved.
C1 [Degueldre, C.; Cozzo, C.] NES, CH-5232 Villigen, Switzerland.
   [Degueldre, C.; Cozzo, C.] Paul Scherrer Inst, CH-5232 Villigen, Switzerland.
   [Borca, C.] Paul Scherrer Inst, SYN, CH-5232 Villigen, Switzerland.
RP Degueldre, C (reprint author), NES, CH-5232 Villigen, Switzerland.
EM claude.degueldre@psi.ch
FU Swissnuclear
FX The authors want to thanks M. Martin and A. Bullemer for the original
   sample preparation and loading on the dedicated sample carrier. The work
   was partially supported by Swissnuclear.
NR 23
TC 0
Z9 0
PU ELSEVIER SCIENCE BV
PI AMSTERDAM
PA PO BOX 211, 1000 AE AMSTERDAM, NETHERLANDS
SN 0039-9140
EI 1873-3573
J9 TALANTA
JI Talanta
PD OCT 15
PY 2013
VL 115
BP 986
EP 991
DI 10.1016/j.talanta.2013.06.021
PG 6
WC Chemistry, Analytical
SC Chemistry
GA 267KD
UT WOS:000328095600140
ER

PT J
AU Fuchs-Buder, T
   Baumann, C
   De Guis, J
   Guerci, P
   Meistelman, C
AF Fuchs-Buder, Thomas
   Baumann, Cedric
   De Guis, Julien
   Guerci, Philippe
   Meistelman, Claude
TI Low-dose neostigmine to antagonise shallow atracurium neuromuscular
   block during inhalational anaesthesia A randomised controlled trial
SO EUROPEAN JOURNAL OF ANAESTHESIOLOGY
LA English
DT Article
ID NEGATIVE PHARYNGEAL PRESSURE; GENIOGLOSSUS MUSCLE-ACTIVITY; AIRWAY
   COLLAPSIBILITY; RESIDUAL PARALYSIS; SEVOFLURANE; VECURONIUM; PROPOFOL;
   ISOFLURANE; REVERSAL; RECOVERY
AB BACKGROUNDEven shallow residual neuromuscular block [i.e. train-of-four (TOF) ratio around 0.6] is harmful. It can be effectively antagonised by small doses of neostigmine, but reports are limited to intravenous anaesthesia. Inhalational anaesthesia may enhance neuromuscular block and delay recovery. It is not known whether low doses of neostigmine are still effective in the context of inhalational anaesthesia.OBJECTIVETo assess the effectiveness of low doses of neostigmine to antagonise shallow atracurium block during desflurane anaesthesia.DESIGNRandomised controlled trial, four groups.SETTINGSingle centre, University Hospital, May 2010 to March 2011.PARTICIPANTSForty-eight American Society of Anesthesiologists I-III patients undergoing desflurane anaesthesia.INTERVENTIONAt TOF ratio 0.6, patients were randomised to one of four treatments (physiological saline, 10, 20 or 30gkg(-1) neostigmine, n=12 for each).MAIN OUTCOME MEASUREPrimary efficacy endpoint: time interval between study drug injection and a TOF ratio more than 0.9 using acceleromyography. Secondary efficacy endpoint: neuromuscular recovery after 5 and 10min.RESULTSAfter physiological saline, the time interval [median (range)] between a TOF ratio of 0.6 and 0.9 was 14 (7 to 18)min. After 10, 20 and 30gkg(-1) neostigmine, it was reduced to 5 (3 to 8)min, 5 (3 to 10) and 4 (2 to 6)min, respectively (P<0.001 compared to physiological saline). At 5min after physiological saline, the TOF ratio [mean (SD)] was 0.73 (0.05) and 0.91 (0.06), 0.90 (0.10), 0.96 (0.02) after neostigmine 10, 20 or 30gkg(-1), respectively (P<0.01 compared to physiological saline). At 10min after physiological saline, the TOF ratio was 0.86 (0.08) and 1.0 (0), 0.98 (0.03), 1.0 (0) after neostigmine 10, 20 or 30gkg(-1), respectively (P<0.01 compared to physiological saline).CONCLUSIONUnder desflurane anaesthesia, neostigmine 10gkg(-1) is effective in antagonising shallow atracurium block. Compared to no neostigmine, the time to a TOF ratio more than 0.9 was shortened and neuromuscular recovery at 5 and 10min was more advanced.TRIAL REGISTRATIONEudraCT Nr. is 2009 - 018214-19.
C1 [Fuchs-Buder, Thomas; Meistelman, Claude] Ctr Hosp Univ Nancy, Nancy, France.
   [Fuchs-Buder, Thomas; Meistelman, Claude] Univ Lorraine, Nancy, France.
   [De Guis, Julien; Guerci, Philippe] Ctr Hosp Univ, Dept Anaesthesia & Crit Care, Nancy, France.
   [Baumann, Cedric] Ctr Hosp Univ, Dept Epidemiol & Clin Evaluat, Nancy, France.
RP Fuchs-Buder, T (reprint author), CHU Nancy, Hop Brabois, Dept Anesthesie Reanimat, Rue Morvan, F-54511 Vandoeuvre Les Nancy, France.
EM t.fuchs-buder@chu-nancy.fr
FU Department of Anaesthesia and Critical Care; Department of Research and
   Innovation, CHU de NANCY
FX this work was supported by the Department of Anaesthesia and Critical
   Care and by the Department of Research and Innovation, CHU de NANCY.
NR 29
TC 0
Z9 0
PU LIPPINCOTT WILLIAMS & WILKINS
PI PHILADELPHIA
PA 530 WALNUT ST, PHILADELPHIA, PA 19106-3621 USA
SN 0265-0215
EI 1365-2346
J9 EUR J ANAESTH
JI Eur. J. Anaesth.
PD OCT
PY 2013
VL 30
IS 10
BP 594
EP 598
DI 10.1097/EJA.0b013e3283631652
PG 5
WC Anesthesiology
SC Anesthesiology
GA 248UM
UT WOS:000326729800004
ER

PT J
AU Rotava, P
   Cavalcanti, IL
   Barrucand, L
   Vane, LA
   Vercosa, N
AF Rotava, Pedro
   Cavalcanti, Ismar L.
   Barrucand, Louis
   Vane, Luiz A.
   Vercosa, Nubia
TI Effects of magnesium sulphate on the pharmacodynamics of rocuronium in
   patients aged 60 years and older A randomised trial
SO EUROPEAN JOURNAL OF ANAESTHESIOLOGY
LA English
DT Article
ID NEUROMUSCULAR BLOCK; ELDERLY-PATIENTS; TIME-COURSE; PRETREATMENT;
   ANESTHESIA; DURATION
AB BACKGROUNDThere is little information on the interaction between magnesium sulphate (MgSO4) and rocuronium in elderly patients. With a growing number of older patients who need surgical procedures, it is increasingly important to study this age group.OBJECTIVETo evaluate the effects of MgSO4 administration on the pharmacodynamics of rocuronium in patients aged 60 years or older.DESIGNA randomised controlled trial.SETTINGA tertiary care hospital.PATIENTSSixty-four patients, aged 60 years or older, American Society of Anesthesiologists (ASA) physical status classes I to III, scheduled for elective oncological head and neck surgery. Exclusion criteria were severe renal insufficiency (calculated creatinine clearance <30mlmin(-1)), preoperatorive serum magnesium concentration of more than 1.25mmoll(-1) and patients receiving drugs known to affect neuromuscular function.INTERVENTIONSPatients were randomly allocated to one of two groups: in the magnesium group, patients received MgSO4 30mgkg(-1) intravenously, for 10min, and then a continuous intravenous infusion at a rate of 1gh(-1). The control group received the same volume of physiological saline. Neuromuscular function was evaluated continuously in both groups.MAIN OUTCOME MEASURESTotal recovery time was the primary outcome. Onset time, clinical duration, recovery index and recovery time were considered as secondary endpoints. Values are given as mean [SD].RESULTSTotal recovery time from neuromuscular block (NMB) was 113 [36] min in the magnesium group and 101 [39] min in the control group. Clinical duration was 69 [23] min in the magnesium group and 59 [28] min in the control group. Recovery index was 19 [36] min in the magnesium group and 17 [6] min in the control group. Recovery time was 44 [22] min in the magnesium group and 42 [18] min in the control group. There were no statistically significant differences between the groups in any of the recovery indices. In the magnesium group, the mean onset time was 144 [58] s, significantly shorter than the onset time in the group that received physiological saline, which was 187 [90] s (P=0.03). Group variances were compared using an F test: onset time varied significantly less in the magnesium group (P=0.02).CONCLUSIONIn oncology patients of 60 or more years of age, preadministration of MgSO4, with the doses used in this study, significantly reduced the onset time of NMB induced by rocuronium.TRIAL REGISTRATIONClinicaltrials.gov identifier: NCT01804205.
C1 [Rotava, Pedro] Univ Fed Rio de Janeiro, Dept Surg, Surg Sci Postgrad Program, BR-20230130 Rio De Janeiro, Brazil.
   [Cavalcanti, Ismar L.] Univ Fed Fluminense, Dept Gen & Specialised Surg, Niteroi, RJ, Brazil.
   [Barrucand, Louis] Univ Fed Rio de Janeiro, BR-20230130 Rio De Janeiro, Brazil.
   [Vane, Luiz A.] Univ Estadual Paulista, Dept Anesthesiol, Sao Paulo, Brazil.
   [Vercosa, Nubia] Univ Fed Rio de Janeiro, Dept Surg, BR-20230130 Rio De Janeiro, Brazil.
RP Rotava, P (reprint author), Univ Fed Rio de Janeiro, Inst Nacl Canc, Surg Sci Postgrad Program, Dept Surg, Praca Cruz Vermelha 23, BR-20230130 Rio De Janeiro, Brazil.
EM pedrorotava@hotmail.com
FU Instituto Nacional de Cancer, Rio de Janeiro, Brazil
FX Institutional funding was received by Instituto Nacional de Cancer, Rio
   de Janeiro, Brazil.
NR 19
TC 0
Z9 0
PU LIPPINCOTT WILLIAMS & WILKINS
PI PHILADELPHIA
PA 530 WALNUT ST, PHILADELPHIA, PA 19106-3621 USA
SN 0265-0215
EI 1365-2346
J9 EUR J ANAESTH
JI Eur. J. Anaesth.
PD OCT
PY 2013
VL 30
IS 10
BP 599
EP 604
DI 10.1097/EJA.0b013e328361d342
PG 6
WC Anesthesiology
SC Anesthesiology
GA 248UM
UT WOS:000326729800005
ER

PT J
AU Della Rocca, G
   Pompei, L
   de Paganis, CP
   Tesoro, S
   Mendola, C
   Boninsegni, P
   Tempia, A
   Manstretta, S
   Zamidei, L
   Gratarola, A
   Murabito, P
   Fuggiano, L
   Di Marco, P
AF Della Rocca, G.
   Pompei, L.
   de Paganis, C. Pagan
   Tesoro, S.
   Mendola, C.
   Boninsegni, P.
   Tempia, A.
   Manstretta, S.
   Zamidei, L.
   Gratarola, A.
   Murabito, P.
   Fuggiano, L.
   Di Marco, P.
TI Reversal of rocuronium induced neuromuscular block with sugammadex or
   neostigmine: a large observational study
SO ACTA ANAESTHESIOLOGICA SCANDINAVICA
LA English
DT Article
ID RELAXANT BINDING-AGENT; CONTROLLED-TRIAL; ANESTHESIA; VECURONIUM;
   MULTICENTER; PHARMACOKINETICS; SEVOFLURANE; ANTAGONISM; WEAKNESS; SAFETY
AB Background
   This 'real-life' study aimed to analyze the time from the start of neostigmine or sugammadex administration to recovery to a train of four ratio (TOFr) of 0.9 in a real-life in patients receiving rocuronium. The secondary aims were to assess the proportion of patients: presenting TOFr < 0.9 after 5, 10, and 20 min from reversal agent administration, receiving opioids for intraoperative analgesia and extubated in the post-anesthesia care unit (PACU).
   Methods
   This was a multisite, prospective, nonrandomized, observational real-life study. Reversal agent was administered at either T-2 reappearance or at a post-tetanic count of 1 or 2. Drugs dosages were free according to each investigator's usual practice.
   Results
   Three hundred fifty-nine patients were enrolled onto the study. Time from reversal administration to TOFr to 0.9 is significantly faster in the sugammadex group than in the neostigmine group (shallow block: 2.2 vs. 6.9 min, respectively; P < 0.0001; deep block: 2.7 vs. 16.2 min, respectively; P < 0.0001). The number of patients with TOFr < 0.9 at 5, 10, and 20 min post-reversal agent administration was higher in the neostigmine than in the sugammadex group. Just five patients did not receive opioids. All patients were extubated in the operative room except for a single patient in the sugammadex group who was extubated following PACU admission.
   Conclusions
   This real-life study confirms that reversal time is faster in patients receiving sugammadex than in those receiving neostigmine. TOFr < 0.9 20 min after reversal was only present in patients treated with neostigmine.
C1 [Della Rocca, G.; Pompei, L.] Univ Udine, AOU Santa Maria della Misericordia, Dept Anesthesia & Intens Care Med, I-33100 Udine, Italy.
   [de Paganis, C. Pagan] Univ Milano Bicocca, AOU San Gerardo, Dept Anesthesia & Intens Care, Monza, Italy.
   [Tesoro, S.] Univ Perugia, AOU Santa Maria della Misericordia, Dept Anesthesia & Intens Care, I-06100 Perugia, Italy.
   [Mendola, C.] Azienda Univ Osped Maggiore Carita SCDU, Dept Anesthesia & Intens Care, Novara, Italy.
   [Boninsegni, P.] Univ Florence, Dept Crit Care Med, Sect Anesthesiol & Intens Care, Florence, Italy.
   [Tempia, A.] Azienda Osped Univ, Turin, Italy.
   [Manstretta, S.] Fdn IRCCS Policlin San Matteo, Dept Anesthesia & Intens Care Med, Pavia, Italy.
   [Zamidei, L.] Misericordia & Dolce Civil Hosp, Anesthesia & Intens Care Unit, Prato, Italy.
   [Gratarola, A.] AOU San Martino, Genoa, Italy.
   [Murabito, P.] Univ Catania, Policlin Vittorio Emanuele, AOU, Dept Anesthesia & Intens Care, Catania, Italy.
   [Fuggiano, L.] Vito Fazzi Hosp, Dept Anesthesia & Intens Care & Hyperbar Therapy, Lecce, Italy.
   [Di Marco, P.] Univ Roma La Sapienza, Dept Anesthesia & Intens Care, I-00185 Rome, Italy.
RP Pompei, L (reprint author), Univ Udine, AOU, Dept Anesthesia & Intens Care Med, Ple Santa Maria della Misericordia 15, I-33100 Udine, Italy.
EM livia.pompei@uniud.it
FU MSD Italia S.r.l.
FX This observational clinical trial was supported by MSD Italia S.r.l. The
   information contained in this publication represents the independent
   evaluations and opinion of the author(s). For detailed information on
   any drugs discussed herein, please consult the full prescribing
   information issued by the manufacturer.
NR 26
TC 0
Z9 0
PU WILEY-BLACKWELL
PI HOBOKEN
PA 111 RIVER ST, HOBOKEN 07030-5774, NJ USA
SN 0001-5172
EI 1399-6576
J9 ACTA ANAESTH SCAND
JI Acta Anaesthesiol. Scand.
PD OCT
PY 2013
VL 57
IS 9
BP 1138
EP 1145
DI 10.1111/aas.12155
PG 8
WC Anesthesiology
SC Anesthesiology
GA 216XN
UT WOS:000324320200008
ER

PT J
AU von Quillfeldt, S
   Fohre, B
   Andrees, N
   Spies, CD
   Galvagni, D
   Joussen, AM
   Wernecke, KD
   Boemke, W
AF von Quillfeldt, Susanne
   Foehre, Bettina
   Andrees, Nicolai
   Spies, Claudia D.
   Galvagni, Daniele
   Joussen, Antonia M.
   Wernecke, Klaus D.
   Boemke, Willehad
TI Rocuronium reversed by sugammadex versus mivacurium during high-risk eye
   surgery: An institutional anaesthetic practice evaluation
SO JOURNAL OF INTERNATIONAL MEDICAL RESEARCH
LA English
DT Article
DE Anaesthesia; curarization; general; ophthalmology; patient safety;
   reversal
ID INDUCED NEUROMUSCULAR BLOCKADE; PARTIALLY PARALYZED HUMANS; RESIDUAL
   PARALYSIS; GENERAL-ANESTHESIA; POSTOPERATIVE NAUSEA; VENTILATORY
   RESPONSE; ACCELEROMYOGRAPHY; NEOSTIGMINE; RECOVERY; GLYCOPYRROLATE
AB Objective This institutional anaesthetic practice evaluation compared patient safety with respect to residual neuromuscular blockade (NMB) at the time of tracheal extubation in patients undergoing high-risk eye surgery.
   Methods Two muscle relaxation regimens were compared: rocuronium administered via intravenous (i.v.) bolus dosing combined with reversal through sugammadex at end of surgery (group R/S; 17 patients); mivacurium administered via continuous i.v. infusion without antagonization (group M; 22 patients). Train-of-four (TOF) monitoring determined the depth of NMB.
   Results The TOF ratio at the time of tracheal extubation was greater in group R/S (median 1.03) than in group M (median 0.62). Time from end of surgery to tracheal extubation was not significantly different. The surgeons were 100% satisfied with the working conditions provided under both relaxation regimens.
   Conclusions Residual postoperative curarization at the time of extubation was frequently observed in group M, whereas there was complete recovery in group R/S. Reversal of NMB by sugammadex provides an additional safety dimension to patient care and should thus be considered especially for those at risk of airway complications or aspiration, in addition to frail patients.
C1 [von Quillfeldt, Susanne; Foehre, Bettina; Andrees, Nicolai; Spies, Claudia D.; Boemke, Willehad] Charite, Dept Anaesthesiol & Intens Care Med CCM CVK, D-13353 Berlin, Germany.
   [Galvagni, Daniele] Azienda Osped Univ Parma, Dept Anesthesiol & Intens Care Med, Parma, Italy.
   [Joussen, Antonia M.] Charite, Dept Ophthalmol, D-13353 Berlin, Germany.
   [Wernecke, Klaus D.] SOSTANA, Berlin, Germany.
RP Boemke, W (reprint author), Charite, Dept Anaesthesiol & Intens Care Med, Campus Charite Mitte, Augustenburger Pl 1, D-13353 Berlin, Germany.
EM willehad.boemke@charite.de
FU MSD Sharp & Dohme, Haar, Germany
FX Willehad Boemke has received payments for lectures from MSD Sharp &
   Dohme, Haar, Germany. Claudia Spies has received grants from MSD Sharp
   and Dohme, Haar, Germany. The other authors declare that there are no
   conflicts of interest.
NR 45
TC 0
Z9 0
PU SAGE PUBLICATIONS LTD
PI LONDON
PA 1 OLIVERS YARD, 55 CITY ROAD, LONDON EC1Y 1SP, ENGLAND
SN 0300-0605
EI 1473-2300
J9 J INT MED RES
JI J. Int. Med. Res.
PD OCT
PY 2013
VL 41
IS 5
BP 1740
EP 1751
DI 10.1177/0300060513489476
PG 12
WC Medicine, Research & Experimental; Pharmacology & Pharmacy
SC Research & Experimental Medicine; Pharmacology & Pharmacy
GA 229NO
UT WOS:000325273700038
ER

PT J
AU Hogle, S
   Maldonado, GI
   Alexander, C
AF Hogle, Susan
   Maldonado, G. Ivan
   Alexander, Charles
TI Increasing transcurium production efficiency through directed resonance
   shielding
SO ANNALS OF NUCLEAR ENERGY
LA English
DT Article
DE Transmutation; Actinides; Transcurium; Resonance shielding; High Flux
   Isotope Reactor
AB The Radiochemical Engineering Development Center at Oak Ridge National Laboratory is the world's leader in production of Cf-252. This and other heavy actinides are produced by irradiation of mixed curium/americium targets in the High Flux Isotope Reactor. Due to the strong dependence of isotopic cross-sections upon incoming neutron energy, the efficiency with which an isotope is transmuted is highly dependent upon the energy spectrum and intensity of the neutron flux. There are certain energy ranges in which the rate of fission absorptions in feedstock materials is reduced relative to the rate of (n,gamma) captures. Using a variety of computational models it is shown that by perturbing the flux spectrum, it is possible to alter the net consumption of curium feedstock, as well as the yields of key isotopes for the heavy element research program, such as Bk-249 and Cf-252. This flux spectrum perturbation is accomplished by means of focused resonance shielding through the use of filter materials. It is further shown that these perturbations can alter the target yields in a significant way, increasing the amount of Cf-252 produced per unit curium consumption by over 40%. Published by Elsevier Ltd.
C1 [Hogle, Susan; Maldonado, G. Ivan] Univ Tennessee, Dept Nucl Engn, Knoxville, TN 37996 USA.
   [Alexander, Charles] Oak Ridge Natl Lab, Oak Ridge, TN 37831 USA.
RP Hogle, S (reprint author), Univ Tennessee, Dept Nucl Engn, 315 Pasqua Engn Bldg, Knoxville, TN 37996 USA.
EM shogle@utk.edu; imaldona@utk.edu; alexandercw@ornl.gov
NR 16
TC 0
Z9 0
PU PERGAMON-ELSEVIER SCIENCE LTD
PI OXFORD
PA THE BOULEVARD, LANGFORD LANE, KIDLINGTON, OXFORD OX5 1GB, ENGLAND
SN 0306-4549
J9 ANN NUCL ENERGY
JI Ann. Nucl. Energy
PD OCT
PY 2013
VL 60
BP 267
EP 273
DI 10.1016/j.anucene.2013.05.018
PG 7
WC Nuclear Science & Technology
SC Nuclear Science & Technology
GA 197MG
UT WOS:000322854700033
ER

PT J
AU Williams, E
   Hinde, DJ
   Dasgupta, M
   du Rietz, R
   Carter, IP
   Evers, M
   Luong, DH
   McNeil, SD
   Rafferty, DC
   Ramachandran, K
   Wakhle, A
AF Williams, E.
   Hinde, D. J.
   Dasgupta, M.
   du Rietz, R.
   Carter, I. P.
   Evers, M.
   Luong, D. H.
   McNeil, S. D.
   Rafferty, D. C.
   Ramachandran, K.
   Wakhle, A.
TI Evolution of signatures of quasifission in reactions forming curium
SO PHYSICAL REVIEW C
LA English
DT Article
ID ION-INDUCED FISSION; ANGULAR-DISTRIBUTIONS; NUCLEAR ORIENTATION; FUSION
   REACTIONS; FRAGMENT ANISOTROPIES; SUBBARRIER FUSION; MASS-DISTRIBUTION;
   MULTIPLICITIES; ISOTOPES; DYNAMICS
AB Background: Quasifission, a fission-like reaction outcome in which no compound nucleus forms, is an important competitor to fusion in reactions leading to superheavy elements. The precise mechanisms driving the competition between quasifission and fusion are not well understood.
   Purpose: To understand the influence reaction parameters have on quasifission probabilities, an investigation into the evolution of quasifission signatures as a function of entrance channel parameters is required.
   Methods: Using the Australian National University's (ANU) CUBE detector for two-body fission studies, measurements were made for a wide range of reactions forming isotopes of curium. Important quasifission signatures-namely, mass-ratio spectra, mass-angle distributions, and angular anisotropies-were extracted.
   Results: Evidence of quasifission was observed in all reactions, even for those using the lightest projectile (C-12 + Th-232). But the observables showing evidence of quasifission were not the same for all reactions. In all cases, mass distributions provided some evidence of the possible presence of quasifission but were not sufficient in most cases to clearly identify reactions for which quasifission was important. For reactions using light projectiles (C-12, Si-28,Si-30, S-32), experimental angular anisotropies provided the clearest signature of quasifission. For reactions using heavier projectiles (Ti-48, Ni-64), the presence of mass-angle correlations in the mass-angle distributions provided strong evidence of quasifission and also provided information about quasifission timescales.
   Conclusions: The observable offering the clearest signature of quasifission differs depending on the reaction timescale.
C1 [Williams, E.; Hinde, D. J.; Dasgupta, M.; du Rietz, R.; Carter, I. P.; Evers, M.; Luong, D. H.; McNeil, S. D.; Rafferty, D. C.; Ramachandran, K.; Wakhle, A.] Australian Natl Univ, Dept Nucl Phys, Res Sch Phys Sci & Engn, Canberra, ACT 0200, Australia.
RP Williams, E (reprint author), Australian Natl Univ, Dept Nucl Phys, Res Sch Phys Sci & Engn, GPO Box 4, Canberra, ACT 0200, Australia.
EM elizabeth.williams@anu.edu.au
FU Australian Research Council [FL110100098, DP110102858]
FX The authors acknowledge support from Australian Research Council Grants
   FL110100098 and DP110102858. The authors also wish to thank J.
   Khuyagbaatar for a helpful discussion on the possibility of measuring
   evaporation-residue cross sections for similar reactions, and the Heavy
   Ion Accelerator Facility's accelerator and technical staff for their
   invaluable assistance.
NR 58
TC 1
Z9 1
PU AMER PHYSICAL SOC
PI COLLEGE PK
PA ONE PHYSICS ELLIPSE, COLLEGE PK, MD 20740-3844 USA
SN 0556-2813
J9 PHYS REV C
JI Phys. Rev. C
PD SEP 25
PY 2013
VL 88
IS 3
AR 034611
DI 10.1103/PhysRevC.88.034611
PG 12
WC Physics, Nuclear
SC Physics
GA 226HN
UT WOS:000325026000004
ER

PT J
AU Oh, AY
   Cho, SJ
   Seo, KS
   Ryu, JH
   Han, SH
   Hwang, JW
AF Oh, Ah-Young
   Cho, Suk-Ju
   Seo, Kwang-Suk
   Ryu, Jung-Hee
   Han, Sung-Hee
   Hwang, Jung-Won
TI Dose of rocuronium for rapid tracheal intubation following remifentanil
   2 mu g kg(-1) and propofol 2 mg kg(-1)
SO EUROPEAN JOURNAL OF ANAESTHESIOLOGY
LA English
DT Article
ID NEUROMUSCULAR BLOCKING-AGENTS; MUSCLE-RELAXANTS; SEQUENCE INDUCTION;
   CONTROLLED-TRIAL; ANESTHESIA; ALFENTANIL; SUCCINYLCHOLINE; PROBABILITY;
   THIOPENTONE; AWARENESS
AB CONTEXTFull relaxation is not mandatory for successful tracheal intubation.OBJECTIVEWe tried to find the dose of rocuronium that gave acceptable intubation conditions in a rapid sequence intubation with remifentanil and propofol.DESIGNA dose-finding study of rocuronium using a modified Dixon's up-and-down method.SETTINGA single tertiary care teaching hospital.PARTICIPANTSPatients undergoing elective surgery under general anaesthesia.INTERVENTIONSAfter premedication with midazolam and glycopyrrolate, anaesthesia was induced using remifentanil 2gkg(-1) and propofol 2mgkg(-1), and a predetermined dose of rocuronium was administered. The dose of rocuronium was determined by a modified Dixon's up-and-down method starting from 0.8mgkg(-1) with an interval of 0.1 or 0.05mgkg(-1). Intubation was performed 60s after the start of the rocuronium injection. Intubation conditions were graded as excellent, good or poor. Excellent or good were regarded as clinically acceptable.MAIN OUTCOME MEASUREA dose of rocuronium needed for acceptable intubation condition in 50% of patients (ED50) during rapid tracheal intubation after induction of anaesthesia with remifentanil and propofol.RESULTSTwenty-eight patients were enrolled to obtain six crossovers. The ED50 of rocuronium was 0.20mgkg(-1) (95% confidence interval, CI 0.17 to 0.23mgkg(-1)) by a modified Dixon's up-and-down method.CONCLUSIONAfter induction of anaesthesia with remifentanil 2gkg(-1) and propofol 2mgkg(-1), the ED50 of rocuronium for acceptable intubation condition was 0.20mgkg(-1) (95% CI, 0.17 to 0.23mgkg(-1)) for rapid sequence intubation. Thus, we recommend that the intubation dose should be 0.8mgkg(-1).TRIAL REGISTRATIONClinical trial registration KCT0000094.
C1 [Oh, Ah-Young; Ryu, Jung-Hee; Han, Sung-Hee; Hwang, Jung-Won] Seoul Natl Univ, Bundang Hosp, Dept Anesthesiol & Pain Med, Songnam, South Korea.
   [Cho, Suk-Ju] Jeju Natl Univ Hosp, Dept Anesthesiol & Pain Med, Cheju, South Korea.
   [Seo, Kwang-Suk] Seoul Natl Univ, Sch Dent, Dept Dent Anesthesiol, Seoul, South Korea.
RP Hwang, JW (reprint author), Seoul Natl Univ, Bundang Hosp, Dept Anesthesiol & Pain Med, 166 Gumi Ro, Songnam 463707, Gyeonggi Do, South Korea.
EM jungwon@snubh.org
NR 31
TC 0
Z9 0
PU LIPPINCOTT WILLIAMS & WILKINS
PI PHILADELPHIA
PA 530 WALNUT ST, PHILADELPHIA, PA 19106-3621 USA
SN 0265-0215
EI 1365-2346
J9 EUR J ANAESTH
JI Eur. J. Anaesth.
PD SEP
PY 2013
VL 30
IS 9
BP 550
EP 555
DI 10.1097/EJA.0b013e3283622ba0
PG 6
WC Anesthesiology
SC Anesthesiology
GA 247FO
UT WOS:000326601800006
ER

PT J
AU Chechev, VP
   Chechev, VV
AF Chechev, V. P.
   Chechev, V. V.
TI Evaluation of the nuclear-physics characteristics and decay schemes of
   curium isotopes
SO MEASUREMENT TECHNIQUES
LA English
DT Article
DE radionuclide; decay scheme; alpha-decay; gamma-rays
AB Evaluations of the characteristics of the radionuclides Cm-242, Cm-243, Cm-244, and Cm-245 obtained from data published up to 2013 are presented. A computer program is developed for constructing and visualizing the decay schemes of radionuclides and is used to determine the decay schemes for these curium isotopes.
C1 [Chechev, V. P.; Chechev, V. V.] Khlopin Radium Inst, Radionuclide Data Ctr, St Petersburg, Russia.
RP Chechev, VP (reprint author), Khlopin Radium Inst, Radionuclide Data Ctr, St Petersburg, Russia.
EM chechev@khlopin.ru
NR 11
TC 0
Z9 0
PU SPRINGER
PI NEW YORK
PA 233 SPRING ST, NEW YORK, NY 10013 USA
SN 0543-1972
EI 1573-8906
J9 MEAS TECH+
JI Meas. Tech.
PD SEP
PY 2013
VL 56
IS 6
BP 712
EP 720
DI 10.1007/s11018-013-0270-6
PG 9
WC Engineering, Multidisciplinary; Instruments & Instrumentation
SC Engineering; Instruments & Instrumentation
GA 236OO
UT WOS:000325808600023
ER

PT J
AU Farhat, K
   Waheed, A
   Pasha, AK
   Tariq, M
AF Farhat, Kulsoom
   Waheed, Akbar
   Pasha, Anwar Kamal
   Tariq, Muhammad
TI Effects of rocuronium pretreatment on muscle enzyme levels following
   succinylcholine
SO PAKISTAN JOURNAL OF PHARMACEUTICAL SCIENCES
LA English
DT Article
DE Succinylcholine; rocuronium; creatinine kinase; precurarization
ID INDUCED FASCICULATIONS; SERUM MYOGLOBIN; SUXAMETHONIUM; CHILDREN;
   KINASE; ANESTHESIA; INCREASE; MYALGIA
AB Succinylcholine revolutionized anaesthetic practice by providing intense neuromuscular blockade of very rapid onset and ultrashort duration, thereby greatly easing the maneuver of tracheal intubation. However the worth of succinylcholine is limited by the frequent occurrence of muscular side effects which manifest biochemically in the form of rise in serum creatine kinase (CK). The administration of small doses of nondepolarizing muscle relaxants before the administration of succinylcholine has been shown to decrease the incidence and severity of muscular side effects experienced by the patients. This study was aimed at evaluating the efficacy of technique in reducing the muscular side effects of succinylcholine, biochemically manifested as rise in CK. Sixty healthy adults were enrolled in the study who were scheduled for minor muscle cutting surgeries under general anaesthesia. They were assigned at random to two groups of thirty patients each. They randomly received succinylcholine for intubation and a precurarization dose of rocuronium followed by succinylcholine for intubation. Blood samples were drawn for estimation of serum creatinine kinase. There was a significantly raised CK in the succinylcholine group. In the precurarization group the rise in CK was prevented and the levels were significantly less as compared to the group which received succinylcholine alone. Present study concluded that precurarization with rocuronium was effective in reducing the succinylcholine-induced rise in creatinine kinase.
C1 [Farhat, Kulsoom; Waheed, Akbar] Natl Univ Sci & Technol, Army Med Coll, Dept Pharmacol & Therapeut, Rawalpindi, Pakistan.
   [Pasha, Anwar Kamal; Tariq, Muhammad] Combined Mil Hosp, Rawalpindi, Pakistan.
RP Farhat, K (reprint author), Natl Univ Sci & Technol, Army Med Coll, Dept Pharmacol & Therapeut, Rawalpindi, Pakistan.
EM kulsoompasha@yahoo.com
NR 21
TC 0
Z9 0
PU UNIV KARACHI
PI KARACHI
PA UNIV CAMPUS, FAC PHARMACY, KARACHI, 75270, PAKISTAN
SN 1011-601X
J9 PAK J PHARM SCI
JI Pak. J. Pharm. Sci.
PD SEP
PY 2013
VL 26
IS 5
BP 939
EP 942
PG 4
WC Pharmacology & Pharmacy
SC Pharmacology & Pharmacy
GA 236WS
UT WOS:000325830800012
ER

PT J
AU Nitahara, K
   Sugi, Y
   Shigematsu, K
   Kusumoto, G
   Abe, S
   Higa, K
AF Nitahara, K.
   Sugi, Y.
   Shigematsu, K.
   Kusumoto, G.
   Abe, S.
   Higa, K.
TI Effect of bolus injection of 20 ml saline with arm elevation on the
   onset time of vecuronium administered via a peripheral vein: a
   randomised controlled trial
SO ANAESTHESIA
LA English
DT Article
ID NEUROMUSCULAR BLOCK; PRIMING PRINCIPLE
AB We investigated whether a bolus injection of 20ml saline with arm elevation might shorten the onset time of vecuronium administered via a dorsal hand vein. Thirty patients were randomly allocated to the bolus saline group or control group. General anaesthesia was induced and maintained with remifentanil and propofol. Vecuronium 0.1mg.kg(-1) was administered to all patients, followed in the treatment group by bolus injection of 20ml saline and arm elevation. Response to train-of-four stimulation was measured by acceleromyography at the adductor pollicis muscle. The mean (SD) lag time was 47.2 (14.5)s in the bolus saline group and 67.9 (12.2)s in the control group (p=0.0002). The time to 95% block of T1 was 104.6 (29.9) s in the bolus saline group and 128.3 (15.8)s in the control group (p=0.011). Bolus saline injection results in shortened lag time and onset time of neuromuscular block with vecuronium.
C1 [Nitahara, K.; Sugi, Y.; Shigematsu, K.; Kusumoto, G.; Abe, S.; Higa, K.] Fukuoka Univ, Fac Med, Dept Anesthesiol, Fukuoka 81401, Japan.
RP Nitahara, K (reprint author), Fukuoka Univ, Fac Med, Dept Anesthesiol, Fukuoka 81401, Japan.
EM nitahara@fukuoka-u.ac.jp
NR 15
TC 0
Z9 0
PU WILEY-BLACKWELL
PI HOBOKEN
PA 111 RIVER ST, HOBOKEN 07030-5774, NJ USA
SN 0003-2409
J9 ANAESTHESIA
JI Anaesthesia
PD SEP
PY 2013
VL 68
IS 9
BP 904
EP 907
DI 10.1111/anae.12333
PG 4
WC Anesthesiology
SC Anesthesiology
GA 198WN
UT WOS:000322953800008
ER

PT J
AU Lu, IC
   Chang, PY
   Hsu, HT
   Tseng, KY
   Wu, CW
   Lee, KW
   Ho, KY
   Chiang, FY
AF Lu, I-Cheng
   Chang, Pi-Ying
   Hsu, Hung-Te
   Tseng, Kuang-Yi
   Wu, Che-Wei
   Lee, Ka-Wo
   Ho, Kuen-Yao
   Chiang, Feng-Yu
TI A comparison between succinylcholine and rocuronium on the recovery
   profile of the laryngeal muscles during intraoperative neuromonitoring
   of the recurrent laryngeal nerve: A prospective porcine model
SO KAOHSIUNG JOURNAL OF MEDICAL SCIENCES
LA English
DT Article
DE Intraoperative neuromonitoring; Neuromuscular blocking agent; Porcine
   model; Recurrent laryngeal nerve; Thyroid surgery
ID THYROID-SURGERY; ENDOTRACHEAL-TUBE; ANESTHESIA; STIMULATION; AGENTS
AB The use of succinylcholine and rocuronium are reportedly feasible during intraoperative neuromonitoring (IONM) of the recurrent laryngeal nerve (RLN) in thyroid surgery. This study aimed to investigate and compare the recovery profiles of succinylcholine and rocuronium on the laryngeal muscle during IONM of the RLN in a porcine model. Nine male Duroc-Landrace piglets were anesthetized with thiamylal and underwent tracheal intubation without neuromuscular blocking agents (NMBAs). Needle electrodes were inserted into the vocalis muscles through the cricothyroid ligament. The RLN was exposed and stimulated. Electromyographic (EMG) signals were obtained before and after the intravenous administration of a NMBA. The EMG amplitudes were measured before and after (at 1-minute intervals) the administration of the study drug until complete recovery. The study NMBA regimen included succinylcholine (1 mg/kg), low-dose rocuronium (0.3 mg/kg), and standard dose rocuronium (0.6 mg/kg). The maximal neuromuscular blockade and 80% recovery (i.e., duration) of the control responses were recorded and analyzed. The 80% recovery of the control response for succinylcholine (1 mg/kg) was 19.7 +/- 1.5 minutes; low-dose rocuronium (0.3 mg/kg), 16.3 +/- 2.5 minutes; and standard dose rocuronium (0.6 mg/kg), 29.3 +/- 5.7 minutes. Succinylcholine (1 mg/kg) and low-dose rocuronium (0.3 mg/kg) had significantly shorter durations than standard dose rocuronium (0.6 mg/kg). The EMG signal recovery returned to baseline within 30 minutes in the succinylcholine and low-dose rocuronium groups, but it did not return to baseline until 1 hour after surgery in the rocuronium (0.6 mg/kg) group. In this study, succinylcholine (1 mg/kg) and low-dose rocuronium (0.3 mg/kg) had favorable recovery profiles on the laryngeal muscle. It is recommended that low-dose rocuronium may replace succinylcholine for the induction of general anesthesia during IONM of the RLN in thyroid surgery. Copyright (C) 2013, Kaohsiung Medical University. Published by Elsevier Taiwan LLC. All rights reserved.
C1 [Lu, I-Cheng] Kaohsiung Municipal Tatung Hosp, Dept Anesthesiol, Kaohsiung, Taiwan.
   [Lu, I-Cheng; Wu, Che-Wei] Kaohsiung Med Univ, Coll Med, Grad Inst Med, Kaohsiung, Taiwan.
   [Chang, Pi-Ying; Hsu, Hung-Te; Tseng, Kuang-Yi] Kaohsiung Med Univ Hosp, Dept Anesthesiol, Kaohsiung 807, Taiwan.
   [Wu, Che-Wei; Lee, Ka-Wo; Ho, Kuen-Yao; Chiang, Feng-Yu] Kaohsiung Med Univ Hosp, Dept Otorhinolaryngol Head & Neck Surg, Kaohsiung 807, Taiwan.
   [Lee, Ka-Wo; Ho, Kuen-Yao; Chiang, Feng-Yu] Kaohsiung Med Univ, Fac Med, Dept Otorhinolaryngol Head & Neck Surg, Kaohsiung, Taiwan.
RP Chiang, FY (reprint author), Kaohsiung Med Univ Hosp, Dept Otorhinolaryngol, 100 Tzyou 1st Rd, Kaohsiung 807, Taiwan.
EM fychiang@kmu.edu.tw
FU Kaohsiung Municipal Hsiao-Kang Hospital Research Foundation
   [KMHK-100-022]; Kaohsiung Medical University Hospital [KMUH100-0R34];
   National Science Council, Taiwan [NSC101-2314-B-037-030-MY2]
FX This study was supported by grants from the Kaohsiung Municipal
   Hsiao-Kang Hospital Research Foundation (KMHK-100-022), the Kaohsiung
   Medical University Hospital (KMUH100-0R34), and the National Science
   Council, Taiwan (NSC101-2314-B-037-030-MY2). We also thank Hsiu-Ya Chen
   and Hui-Ying Yang for their contributions to this study.
NR 17
TC 0
Z9 0
PU ELSEVIER TAIWAN
PI TAIPEI
PA RM N-412, 4F, CHIA HSIN BUILDING 11, NO 96, ZHONG SHAN N ROAD SEC 2,
   TAIPEI, 10449, TAIWAN
SN 1607-551X
J9 KAOHSIUNG J MED SCI
JI Kaohsiung J. Med. Sci.
PD SEP
PY 2013
VL 29
IS 9
BP 484
EP 487
DI 10.1016/j.kjms.2013.01.002
PG 4
WC Medicine, Research & Experimental
SC Research & Experimental Medicine
GA 216SZ
UT WOS:000324305900003
ER

PT J
AU Pickard, A
   Lobo, C
   Stoddart, PA
AF Pickard, Amelia
   Lobo, Clinton
   Stoddart, Peter A.
TI The effect of rocuronium and sugammadex on neuromuscular blockade in a
   child with congenital myotonic dystrophy type 1
SO PEDIATRIC ANESTHESIA
LA English
DT Article
DE myotonic dystrophy; neuromuscular blockade; sugammadex; neuromuscular
   monitoring; rocuronium; infant
ID ANESTHESIA
AB Myotonic dystrophy type 1 (MD1) is the commonest muscular dystrophy found in adults; however, it may present in the neonatal period with hypotonia, talipes, poor feeding, and respiratory failure. Inheritance is autosomal dominant with a defect in the DMPK gene found on the long arm of chromosome 19 with variable expansion of the cytosine-thymine-guanine (CTG) triplet repeat. A 14-month-old boy with congenital MD type 1 was scheduled for percutaneous endoscopic gastrostomy (PEG) insertion, orchidopexy, and division of tongue-tie. Following induction of anesthesia, acceleromyography was used to monitor neuromuscular function. This revealed a very rapid onset of profound neuromuscular block which lasted significantly longer than would be expected in a child without MD1. Sugammadex reversed the block rapidly. The anesthetic management of children with MD1 has been well described but not the acceleromyographic monitored use of rocuronium and its subsequent reversal with the new cyclodextrin sugammadex.
C1 [Pickard, Amelia; Lobo, Clinton; Stoddart, Peter A.] Bristol Royal Hosp Children, Dept Anaesthesia, Bristol BS2 8BJ, Avon, England.
RP Pickard, A (reprint author), Bristol Royal Hosp Children, Dept Anaesthesia, Upper Maudlin St, Bristol BS2 8BJ, Avon, England.
EM ameliapickard@googlemail.com
NR 9
TC 0
Z9 0
PU WILEY-BLACKWELL
PI HOBOKEN
PA 111 RIVER ST, HOBOKEN 07030-5774, NJ USA
SN 1155-5645
J9 PEDIATR ANESTH
JI Pediatr. Anesth.
PD SEP
PY 2013
VL 23
IS 9
SI SI
BP 871
EP 873
DI 10.1111/pan.12205
PG 3
WC Anesthesiology; Pediatrics
SC Anesthesiology; Pediatrics
GA 197ZM
UT WOS:000322891400015
ER

PT J
AU Honca, M
   Purtuloglu, T
   Honca, T
   Sizlan, A
   Deniz, S
   Kose, A
   Ogur, R
   Horasanli, E
AF Honca, Mehtap
   Purtuloglu, Tarik
   Honca, Tevfik
   Sizlan, Ali
   Deniz, Suleyman
   Kose, Arzu
   Ogur, Recai
   Horasanli, Eyup
TI Effects of the menstrual cycle on injection pain due to rocuronium
SO JOURNAL OF CLINICAL ANESTHESIA
LA English
DT Article
DE Injection pain; Menstrual cycle; Rocuronium
ID OPIATE RECEPTOR MECHANISMS; SEX-DIFFERENCES; WOMEN; VECURONIUM; PHASE;
   ANTINOCICEPTION; PERCEPTION; THRESHOLD; SYMPTOMS; ONSET
AB Study Objective: To investigate the effect of the menstrual cycle on rocuronium injection pain.
   Design: Prospective, randomized, double-blinded study.
   Setting: Academic medical center.
   Patients: 80 ASA physical status 1 and 2 women scheduled for elective surgery with general anesthesia.
   Measurements: Patients were divided into two groups according to their time in the menstrual cycle. Forty patients at days 8 to 12 of the menstrual cycle were considered to be at the follicular phase (Group F), and 40 patients at days 20 to 24 of the menstrual cycle were considered to be at the luteal phase (Group L).Withdrawal movements were recorded.
   Main Results: Overall frequency of withdrawal movements was significantly higher in Group L than Group F (P < 0.001). The mean withdrawal movement score was 1.77 +/- 0.76 in Group L and 0.52 +/- 0.67 in Group F.
   Conclusion: Menstrual cycle phases affect the severity of rocuronium injection pain. Women exhibit greater pain sensitivity from rocuronium injection in the luteal phase than the follicular phase. (c) 2013 Elsevier Inc. All rights reserved.
C1 [Honca, Mehtap; Horasanli, Eyup] Kecioren Training & Res Hosp, Dept Anesthesiol & Reanimat, TR-06380 Ankara, Turkey.
   [Purtuloglu, Tarik; Sizlan, Ali; Deniz, Suleyman] Gulhane Med Fac, Dept Anesthesiol & Reanimat, Ankara, Turkey.
   [Honca, Tevfik] Gulhane Med Fac, Dept Med Biochem, Ankara, Turkey.
   [Kose, Arzu] Kirikkale Univ, Sch Med, Dept Anesthesiol & Reanimat, Kirikkale, Turkey.
   [Ogur, Recai] Gulhane Med Fac, Dept Environm Hlth, Ankara, Turkey.
RP Honca, M (reprint author), Kecioren Training & Res Hosp, Sanat Cad,Pinarbasi Mah,Ardahan Sok,25, TR-06380 Ankara, Turkey.
EM mehtaphonca@hotmail.com
NR 28
TC 0
Z9 0
PU ELSEVIER SCIENCE INC
PI NEW YORK
PA 360 PARK AVE SOUTH, NEW YORK, NY 10010-1710 USA
SN 0952-8180
EI 1873-4529
J9 J CLIN ANESTH
JI J. Clin. Anesth.
PD AUG
PY 2013
VL 25
IS 5
BP 399
EP 402
DI 10.1016/j.jclinane.2013.02.007
PG 4
WC Anesthesiology
SC Anesthesiology
GA 235PJ
UT WOS:000325732900009
ER

PT J
AU Atta-Fynn, R
   Bylaska, EJ
   de Jong, WA
AF Atta-Fynn, Raymond
   Bylaska, Eric J.
   de Jong, Wibe A.
TI Importance of Counteranions on the Hydration Structure of the Curium Ion
SO JOURNAL OF PHYSICAL CHEMISTRY LETTERS
LA English
DT Article
ID HYDROGEN-BOND DYNAMICS; MOLECULAR-DYNAMICS; AQUEOUS-SOLUTION; LIQUID
   WATER; SIMULATIONS; COORDINATION; LANTHANIDE; CHEMISTRY; ACTINIDE
AB Using density functional theory based ab initio molecular dynamics and metadynamics, we show that counterions can trigger noticeable changes in the hydration shell structure of the curium ion. On the basis of the free energies of curium-water coordination, the eight-fold coordination state is dominant by at least 98% in the absence of counteranions and in the presence of chloride and bromide counteranions. In addition, the solvent hydrogen bond (HB) lifetimes are relatively longer. In contrast, the solvent hydrogen bond (HB) lifetimes are relatively shorter in the presence of perchlorate counteranions, with the nine-fold and eight-fold states existing in an 8/2 ratio, which is in good agreement with the reported ratio measured by X-ray scattering experiments. To our knowledge, this is the first time that molecular simulations have shown that counteranions can directly affect the first hydration shell structure of a cation.
C1 [Atta-Fynn, Raymond; Bylaska, Eric J.; de Jong, Wibe A.] Pacific NW Natl Lab, Environm Mol Sci Lab, Richland, WA 99352 USA.
RP de Jong, WA (reprint author), Pacific NW Natl Lab, Environm Mol Sci Lab, Richland, WA 99352 USA.
EM attafynn@uta.edu; bert.dejong@pnnl.gov
RI DE JONG, WIBE/A-5443-2008
OI DE JONG, WIBE/0000-0002-7114-8315
FU BES Heavy Element Chemistry program in the Division of Chemical
   Sciences, Geosciences, and Biosciences, Office of Basic Energy Sciences,
   U.S. Department of Energy; U.S. Department of Energy's Office of
   Biological and Environmental Research
FX This work was supported by the BES Heavy Element Chemistry program in
   the Division of Chemical Sciences, Geosciences, and Biosciences, Office
   of Basic Energy Sciences, U.S. Department of Energy. This research was
   performed using the Molecular Science Computing Capability in the
   William R Wiley Environmental Molecular Science Laboratory (EMSL), a
   national scientific user facility sponsored by the U.S. Department of
   Energy's Office of Biological and Environmental Research and located at
   the Pacific Northwest National Laboratory, operated for the Department
   of Energy by Battelle.
NR 28
TC 2
Z9 2
PU AMER CHEMICAL SOC
PI WASHINGTON
PA 1155 16TH ST, NW, WASHINGTON, DC 20036 USA
SN 1948-7185
J9 J PHYS CHEM LETT
JI J. Phys. Chem. Lett.
PD JUL 4
PY 2013
VL 4
IS 13
BP 2166
EP 2170
DI 10.1021/jz400887a
PG 5
WC Chemistry, Physical; Nanoscience & Nanotechnology; Materials Science,
   Multidisciplinary; Physics, Atomic, Molecular & Chemical
SC Chemistry; Science & Technology - Other Topics; Materials Science;
   Physics
GA 183IX
UT WOS:000321809500011
ER

PT J
AU Hayashi, H
   Takano, M
   Otobe, H
   Koyama, T
AF Hayashi, Hirokazu
   Takano, Masahide
   Otobe, Haruyoshi
   Koyama, Tadafumi
TI Syntheses and thermal analyses of curium trichloride
SO JOURNAL OF RADIOANALYTICAL AND NUCLEAR CHEMISTRY
LA English
DT Article
DE Cm-244; Chloride; X-ray diffraction; Lattice parameters; DTA; Melting
   temperature
ID TERTIARY PYRIDINE RESIN; RARE-EARTH CHLORIDES; CRYSTAL-STRUCTURE;
   AMERICIUM TRICHLORIDE; LATTICE-PARAMETERS; SEPARATION; ACTINIDES;
   NITRIDE; SYSTEM; FUELS
AB Curium trichloride was synthesized by the solid state reaction of curium nitride with cadmium chloride heated up to 748 K in a dynamic vacuum. The product was hexagonal (CmCl3)-Cm-244, of which lattice parameters were determined to be a = 0.7385 +/- A 0.0005 and c = 0.4201 +/- A 0.0005 nm. The melting temperature of the (CmCl3)-Cm-244 sample was determined to be 970 +/- A 3 K by differential thermal analyses using a gold crucible. These values are close to those reported in literature. The results show that mg-scale CmCl3 samples for thermochemical measurements were prepared from the purified oxide sample without the use of corrosive reagents.
C1 [Hayashi, Hirokazu; Takano, Masahide; Otobe, Haruyoshi] Japan Atom Energy Agcy, Nucl Sci & Engn Directorate, Tokai, Ibaraki 3191195, Japan.
   [Koyama, Tadafumi] Cent Res Inst Elect Power Ind, Komae, Tokyo 2018511, Japan.
RP Hayashi, H (reprint author), Japan Atom Energy Agcy, Nucl Sci & Engn Directorate, 2-4 Shirakata Shirane, Tokai, Ibaraki 3191195, Japan.
EM hayashi.hirokazu55@jaea.go.jp
NR 26
TC 0
Z9 0
PU SPRINGER
PI DORDRECHT
PA VAN GODEWIJCKSTRAAT 30, 3311 GZ DORDRECHT, NETHERLANDS
SN 0236-5731
J9 J RADIOANAL NUCL CH
JI J. Radioanal. Nucl. Chem.
PD JUL
PY 2013
VL 297
IS 1
BP 139
EP 144
DI 10.1007/s10967-012-2413-7
PG 6
WC Chemistry, Analytical; Chemistry, Inorganic & Nuclear; Nuclear Science &
   Technology
SC Chemistry; Nuclear Science & Technology
GA 162RY
UT WOS:000320284200019
ER

PT J
AU Moreno-Sala, A
   Ortiz-Martinez, R
   Valdivia, AG
   Torres-de-Moreno, MG
   Martinez, A
AF Moreno-Sala, Armando
   Ortiz-Martinez, Raul
   Valdivia, Arturo G.
   Torres-de-Moreno, Maria G.
   Martinez, Armando
TI Use of neuromuscular blockade with rocuronium bromide for intubation in
   cats
SO VETERINARY ANAESTHESIA AND ANALGESIA
LA English
DT Article
DE cat; intubation; laryngeal paralysis; lidocaine; muscle relaxants;
   rocuronium bromide
ID ENDOTRACHEAL INTUBATION; SUCCINYLCHOLINE; LIGNOCAINE; ANESTHESIA;
   LIDOCAINE; HYDROCHLORIDE; INDUCTION; PROPOFOL; CHILDREN
AB Objective To determine whether neuromuscular blockade with rocuronium bromide (RB) would improve endotracheal intubation (EI) conditions in comparison with topical lidocaine hydrochloride (LH). Study design Randomized prospective study. Animals Forty seven healthy cats of unspecified breed, aged 17 +/- 11months and weighing 2.8 +/- 0.8kg, undergoing elective procedures. Methods Anesthesia was induced with xylazine (XZ) (1.1mgkg-1 IM) and tiletamine-zolazepam (XTZ) (7mgkg-1 IM) and EI was attempted. Cats which could not be intubated at the first attempt (n=34), were randomly medicated with either 0.1mL LH 10% spray on the laryngeal mucosa (n=17) or 0.6 mgkg-1 intravenous RB (n=17). Sixty seconds later, a second attempt at EI was performed. The effect of both drugs was assessed using a previously published scale (Sandor Agoston). EI conditions associated with laryngoscopy, vocal cord position and movement, cough, patient movement, time and attempts needed in order to perform EI were recorded. Heart rate and end-expired CO2 concentration were monitored. Results Groups were comparable in age, weight, gender and hematological parameters. Clinically acceptable EI conditions were not significantly different between RB and LH assisted groups (p=0.31). However, there was a significant difference in cough, vocal cord movement and position between the RB and the LH groups. The group intubated at the first attempt and receiving neither RB nor LH coughed persistently (11/13). The cats receiving RB had to be ventilated for 10-28minutes. Conclusions and clinical relevance The present study shows that, when used in cats anesthetized with XTZ, RB paralyzes the internal laryngeal muscles keeping the vocal cords in an intermediate position (paramedial) 60seconds after being administered. RB is an effective alternative to LH to overcome the airway protective reflexes when performing EI but requires ventilatory support until the paralysis wears off.
C1 [Moreno-Sala, Armando; Valdivia, Arturo G.; Torres-de-Moreno, Maria G.] Univ Autonoma Aguascalientes, Agr Sci Ctr, Dept Vet Clin, Aguascalientes 20131, Mexico.
   [Ortiz-Martinez, Raul; Martinez, Armando] Univ Autonoma Aguascalientes, Dept Anim Sci, Agr Sci Ctr, Aguascalientes 20131, Mexico.
RP Ortiz-Martinez, R (reprint author), Univ Autonoma Aguascalientes, Av Univ 940, Aguascalientes 20131, Mexico.
EM rortiz@correo.uaa.mx
NR 35
TC 0
Z9 0
PU WILEY-BLACKWELL
PI HOBOKEN
PA 111 RIVER ST, HOBOKEN 07030-5774, NJ USA
SN 1467-2987
J9 VET ANAESTH ANALG
JI Vet. Anaesth. Analg.
PD JUL
PY 2013
VL 40
IS 4
BP 351
EP 358
DI 10.1111/vaa.12028
PG 8
WC Veterinary Sciences
SC Veterinary Sciences
GA 164HY
UT WOS:000320401200002
ER

PT J
AU Ulke, ZS
   Yavru, A
   Camci, E
   Ozkan, B
   Toker, A
   Senturk, M
AF Ulke, Z. Sungur
   Yavru, A.
   Camci, E.
   Ozkan, B.
   Toker, A.
   Senturk, M.
TI Rocuronium and sugammadex in patients with myasthenia gravis undergoing
   thymectomy
SO ACTA ANAESTHESIOLOGICA SCANDINAVICA
LA English
DT Article
ID RESIDUAL CURARIZATION; MIVACURIUM
AB Background The use of neuromuscular blocking agents is still controversial in myasthenic patients but rocuronium could be useful after the introduction of sugammadex as a selective antagonist. The aim of the study was to evaluate the use of rocuronium-sugammadex in myasthenic patients undergoing thoracoscopic thymectomy. Methods After ethical approval, 10 myasthenic patients undergoing videothoracoscopic-assisted thymectomy were enrolled in the study. Neuromuscular block was achieved with 0.3mg/kg rocuronium and additional doses were given according to train-of-four (TOF) monitoring or movement of the diaphragm. Sugammadex 2mg/kg was given after surgery. Recovery time (time to obtain a TOF value >0.9) was recorded for all subjects. Result All patients were extubated in the operating room after administration of sugammadex. Mean rocuronium dose was 48mg and the average operation time was 62min. Recovery time after sugammadex administration was 111s (min 35; max 240). Conclusions A rapid recovery of neuromuscular function was found in myasthenic patients receiving rocuronium when sugammadex was used for reversal. This combination could be a rational alternative for myasthenic patients for whom neuromuscular blockade is mandatory during surgery.
C1 [Ulke, Z. Sungur; Yavru, A.; Camci, E.; Senturk, M.] Istanbul Univ, Istanbul Fac Med, Dept Anaesthesiol, Istanbul, Turkey.
   [Ozkan, B.; Toker, A.] Istanbul Univ, Istanbul Fac Med, Dept Thorac Surg, Istanbul, Turkey.
RP Ulke, ZS (reprint author), Fatih Capa Klin, Dept Anaesthesiol, TR-34093 Istanbul, Turkey.
EM zerrin_sr@yahoo.com
NR 19
TC 0
Z9 0
PU WILEY-BLACKWELL
PI HOBOKEN
PA 111 RIVER ST, HOBOKEN 07030-5774, NJ USA
SN 0001-5172
J9 ACTA ANAESTH SCAND
JI Acta Anaesthesiol. Scand.
PD JUL
PY 2013
VL 57
IS 6
BP 745
EP 748
DI 10.1111/aas.12123
PG 4
WC Anesthesiology
SC Anesthesiology
GA 160JW
UT WOS:000320116800010
ER

PT J
AU Borrelli, RA
AF Borrelli, R. A.
TI Use of curium spontaneous fission neutrons for safeguardability of
   remotely-handled nuclear facilities: Fuel fabrication in pyroprocessing
SO NUCLEAR ENGINEERING AND DESIGN
LA English
DT Article
ID SAFETY
AB Advanced nuclear reactor systems (NESs) will utilize remotely-handled facilities in which batch-type processing will occur in hot cells. There are no current formalized criteria for International Atomic Energy Agency (IAEA) safeguards for these systems. This creates new challenges to develop methodologies for demonstrating the safeguardability of these facilities. A High Reliability Safeguards (HRS) approach therefore has been proposed to enhance intrinsic proliferation resistance by establishing an envelope of adaptable functional components as part of a facility design strategy. Additionally, system assessment can be modeled concurrently with safety and physical security by a risk-informed approach. The HRS approach is currently applied to a commercial pyroprocessing facility as an example system.
   A scoping study is presented as the first in a series of quantitative modeling efforts to extend the HRS approach. These efforts currently focus on investigating the magnitude of neutron fluxes due to spontaneous fission of curium for commercial batch sizes and held up materials for important processes in the system. Here, the fuel fabrication process is studied. The intent of these initial studies is to learn how the intrinsic properties of materials in the pyroprocessing system will affect facility design and safeguards. The model presented in this paper is intended to be adaptable to more practical and complex scenarios in order to evaluate the safeguardability of remotely-handled nuclear facilities. (C) 2013 Elsevier B.V. All rights reserved.
C1 Univ Calif Berkeley, Dept Nucl Engn, Berkeley, CA 94720 USA.
RP Borrelli, RA (reprint author), Univ Calif Berkeley, Dept Nucl Engn, Berkeley, CA 94720 USA.
EM r.angelo.borrelli@gmail.com
FU Korean Atomic Energy Research Institute (KAERI); University of
   California-Berkeley, Department of Nuclear Engineering (UCBNE)
FX This paper was supported by funding from the Korean Atomic Energy
   Research Institute (KAERI) in collaboration with the University of
   California-Berkeley, Department of Nuclear Engineering (UCBNE).
NR 67
TC 0
Z9 0
PU ELSEVIER SCIENCE SA
PI LAUSANNE
PA PO BOX 564, 1001 LAUSANNE, SWITZERLAND
SN 0029-5493
J9 NUCL ENG DES
JI Nucl. Eng. Des.
PD JUL
PY 2013
VL 260
BP 64
EP 77
DI 10.1016/j.nucengdes.2013.03.025
PG 14
WC Nuclear Science & Technology
SC Nuclear Science & Technology
GA 154BF
UT WOS:000319645800007
ER

PT J
AU Choi, SH
   Yi, JW
   Rhal, YH
AF Choi, Sun-Hee
   Yi, Jae-Woo
   Rhal, Yeong-Ho
TI Rocuronium anaphylaxis in a 3-year-old girl with no previous exposure to
   neuromuscular blocking agents
SO ASIAN PACIFIC JOURNAL OF ALLERGY AND IMMUNOLOGY
LA English
DT Article
DE Anaphylaxis; perioperative; rocuronium; NMBAs
ID IGE ANTIBODIES; MORPHINE
AB During the perioperative period, anaphylactic reactions rarely occur. Neuromuscular blocking agents (NMBAs) are responsible for 60-70% of perioperative anaphylactic reactions. This case, we report a case of rocuronium-induced anaphylaxis in a 3-year-old girl with no previous exposure to NMBAs. This case cautions and informs practitioners that an IgE-mediated anaphylactic reaction with rocuronium is possible even in young children with no previous exposure to NMEBs
C1 [Choi, Sun-Hee; Rhal, Yeong-Ho] Kyung Hee Univ, Sch Med, Dept Pediat, Seoul, South Korea.
   [Yi, Jae-Woo] Kyung Hee Univ, Sch Med, Dept Anesthesiol, Seoul, South Korea.
RP Choi, SH (reprint author), Kyung Hee Univ, Sch Med, Dept Pediat, Seoul, South Korea.
EM chsh0414@khu.ac.kr
NR 20
TC 0
Z9 0
PU ALLERGY IMMUNOL SOC THAILAND,
PI BANGKOK
PA MAHIDOL UNIV, DEPT MICROBIOL IMMUNOL, FACULTY TROPICAL MED, BANGKOK
   10400, THAILAND
SN 0125-877X
J9 ASIAN PAC J ALLERGY
JI Asian Pac. J. Allergy Immunol.
PD JUN
PY 2013
VL 31
IS 2
BP 163
EP 166
PG 4
WC Allergy; Immunology
SC Allergy; Immunology
GA 227NH
UT WOS:000325120100012
ER

PT J
AU Devi, H
   Pagare, G
   Chouhan, SS
   Sanyal, SP
AF Devi, Hansa
   Pagare, Gitanjali
   Chouhan, Sunil Singh
   Sanyal, Sankar P.
TI Structural, electronic, elastic and thermal properties for curium
   monopnictides: A first-principles study
SO COMPUTATIONAL MATERIALS SCIENCE
LA English
DT Article
DE Density functional theory; Phase transition; Elastic constants;
   High-pressure
ID HIGH-PRESSURE BEHAVIOR; INDUCED PHASE-TRANSITION; PNICTIDES;
   MONOCHALCOGENIDES
AB An investigation on structural, electronic, elastic and thermal properties of curium monopnictides (CmX; X = N, P, As, Sb and Bi) under ambient and high pressure is conducted using first-principles calculations based on density functional theory (DFT) within generalized gradient approximation (GGA) and local spin density approximation (LSDA) along with Hubbard-U corrections and spin-orbit coupling. Our results demonstrate that there exist a structural phase transition from their ambient NaCl (B-1) type structure to CsCl (B-2) type structure at 111.80, 36.81, 22.08, 7.52 and 7.14 GPa for CmN, CmP, CmAs, CmSb and CmBi respectively using LSDA. The structural parameters like lattice constant (a(0)), bulk modulus (B) and pressure derivative of bulk modulus (B') are reported in B-1 and B-2 phases and also compared with available results. The calculated band structures indicate that B-1 phase of all the CmX compounds are metallic for majority spin and semi metallic for minority spin. The LSDA + U strategy shows significant impact on the energy levels of the occupied and unoccupied 'f' states in the electronic structure and provides better description of all the compounds. The thermal and mechanical properties are predicted from the calculated values of elastic constants. The ductility of these compounds is determined by calculating the bulk to shear ratio B/G(H). Our calculated results are consistent with experimental and other theoretical data. Elastic constants of these compounds are determined for the first time. (C) 2013 Elsevier B.V. All rights reserved.
C1 [Devi, Hansa; Pagare, Gitanjali; Chouhan, Sunil Singh] Govt MLB Girls PG Coll, Dept Phys, Bhopal 462002, India.
   [Sanyal, Sankar P.] Barkatullah Univ, Dept Phys, Bhopal 462026, MP, India.
RP Pagare, G (reprint author), Govt MLB Girls PG Coll, Dept Phys, Bhopal 462002, India.
EM gita_pagare@yahoo.co.in; sankarsanyal@gmail.com
FU UGC (New Delhi)
FX The authors are thankful to UGC (New Delhi) for the financial support
   for Major Research Project. SPS is thankful to UGC (SAP).
NR 50
TC 0
Z9 0
PU ELSEVIER SCIENCE BV
PI AMSTERDAM
PA PO BOX 211, 1000 AE AMSTERDAM, NETHERLANDS
SN 0927-0256
J9 COMP MATER SCI
JI Comput. Mater. Sci.
PD JUN
PY 2013
VL 74
BP 148
EP 159
DI 10.1016/j.commatsci.2013.03.027
PG 12
WC Materials Science, Multidisciplinary
SC Materials Science
GA 173AZ
UT WOS:000321051700022
ER

PT J
AU Kim, WH
   Joo, HS
   Ko, JS
   Gwak, MS
   Lee, SK
   Kim, GS
AF Kim, W. H.
   Joo, H. S.
   Ko, J. S.
   Gwak, M. S.
   Lee, S. K.
   Kim, G. S.
TI Vecuronium Requirements According to the Operative Phase During Living
   Donor Liver Transplantation Under Desflurane Anesthesia
SO TRANSPLANTATION PROCEEDINGS
LA English
DT Article; Proceedings Paper
CT Berlin Symposium on Xenotransplantation / 24th International Congress of
   the Transplantation-Society (TTS)
CY JUL 13-19, 2012
CL Berlin, GERMANY
SP Transplantat Soc (TTS), Int Xenotransplantat Assoc (IXA)
HO Robert Koch Inst
ID SEVOFLURANE ANESTHESIA; RIGHT HEPATECTOMY; RENAL-FUNCTIONS; ROCURONIUM
AB Introduction. The requirements of nondepolarizing neuromuscular blocking agent during liver transplantation show conflicting results. We sought to evaluate the requirements according to the operative phase and find extrahepatic factors that influence neuromuscular blocking agent requirements.
   Methods. We enrolled 35 patients undergoing living donor liver transplantation. Continuous infusion of vecuronium was adjusted every 15 minutes for consistent neuromuscular blockade aimed at T1/Tc of 0.10 monitored with a neuromuscular transmission module. We compared the mean infusion dose in each phase, and investigated whether it is correlated with preoperative Model for End-Stage Liver Disease (MELD) score, Child-Turcotte-Pugh (CTP) score, graft-recipient weight ratio (GRWR), or time to recovery of first twitch response to train-of-four (TOP) stimulation.
   Results. There was a significant difference between vecuronium doses during each phase (P < .001): 0.48 +/- 0.16 mu g/kg/min, preanhepatic; 0.38 +/- 0.14 mu g/kg/min, anhepatic and 0.26 +/- 0.07 mu g/kg/min, neohepatic phase. There was a significant positive correlation between vecuronium infusion dose in the preanhepatic phase and CTP scores (P = .006, correlation coefficient = 0.465). There was also a significant negative correlation between the time to recovery of first twitch response of TOP stimulation and vecuronium infusion dose in the preanhepatic phase (P = .001, correlation coefficient = -0.546). The infusion dose during the preanhepatic phase was not associated with the MELD score, and that of neohapatic phase not with GRWR.
   Conclusions. The vecuronium infusion dose requirement during the anhepatic decreased compared with that in the preanhepatic phase. It further decreased during the neohepatic phase compared with the previous phases. Vecuronium infusion dose reduction is suggested especially during the neohepatic phase for early extubation. The dose during the preanhepatic phase is suggested to be determined considering the CTP score and the time to recovery of the TOP response.
C1 [Kim, W. H.; Joo, H. S.; Ko, J. S.; Gwak, M. S.; Kim, G. S.] Sungkyunkwan Univ, Sch Med, Samsung Med Ctr, Dept Anesthesiol & Pain Med, Seoul 135710, South Korea.
   [Lee, S. K.] Sungkyunkwan Univ, Sch Med, Samsung Med Ctr, Dept Surg, Seoul 135710, South Korea.
RP Kim, GS (reprint author), Sungkyunkwan Univ, Sch Med, Samsung Med Ctr, Dept Anesthesiolgy & Pain Med, 50 Irwon Dong, Seoul 135710, South Korea.
EM gskim@skku.edu
NR 10
TC 0
Z9 0
PU ELSEVIER SCIENCE INC
PI NEW YORK
PA 360 PARK AVE SOUTH, NEW YORK, NY 10010-1710 USA
SN 0041-1345
J9 TRANSPL P
JI Transplant. Proc.
PD JUN
PY 2013
VL 45
IS 5
BP 1920
EP 1923
DI 10.1016/j.transproceed.2012.10.064
PG 4
WC Immunology; Surgery; Transplantation
SC Immunology; Surgery; Transplantation
GA 176PL
UT WOS:000321316500052
ER

PT J
AU Liu, L
   Li, W
   Wei, K
   Cao, J
   Luo, J
   Wang, B
   Min, S
AF Liu, Li
   Li, Wei
   Wei, Ke
   Cao, Jun
   Luo, Jie
   Wang, Bin
   Min, Su
TI Synergistic effect of sevoflurane and isoflurane on inhibition of the
   adult-type muscle nicotinic acetylcholine receptor by rocuronium
SO JOURNAL OF ANESTHESIA
LA English
DT Article
DE Anesthesia; Nondepolarizing muscle relaxants; Rocuronium; Nicotinic
   acetylcholine receptor; Whole-cell recording; Concentration-response
   relationship
ID PARTIAL NEUROMUSCULAR BLOCK; GENERAL-ANESTHETICS; IN-VITRO; VECURONIUM;
   ATRACURIUM; DESFLURANE; RECOVERY; TRANSMISSION; PANCURONIUM; HYPERPNEA
AB Inhaled anesthetics increase the incidence of postoperative residual neuromuscular blockade, and the mechanism is still unclear. We have investigated the synergistic effect of low-concentration inhaled anesthetics and rocuronium on inhibition of the inward current of the adult-type muscle nicotinic acetylcholine receptor (epsilon-nAChR).
   Adult-type mouse muscle epsilon-nAChR was expressed in HEK293 cells by liposome transfection. The inward current of the epsilon-nAChR was activated by use of 10 mu mol/L acetylcholine alone or in combination with different concentrations of sevoflurane, isoflurane, or rocuronium. The concentration-response curves of five cells were constructed, and the data yielded the 5, 25, and 50 % inhibitory concentrations (IC5, IC25, and IC50, respectively) for single-drug application. Subsequently, the functional channels were perfused by adding 0.5 IC5 of either sevoflurane or isoflurane (aqueous concentrations 140 and 100 mu mol/L, respectively) to the solution, followed by addition of IC5, IC25, or IC50 rocuronium. The amount of inhibition was calculated to quantify their synergistic effect.
   The inhibitory effect of rocuronium was enhanced by sevoflurane or isoflurane in a concentration-dependent manner. Sevoflurane or isoflurane (0.5 IC5) with rocuronium at IC5, IC25, and IC50 synergistically inhibited the current amplitude of adult-type muscle epsilon-nAChR. When the IC5 of rocuronium was used, isoflurane had a stronger synergistic effect than sevoflurane (p < 0.05). When rocuronium was applied at higher concentrations (IC25 and IC50), sevoflurane had an effect similar to that of isoflurane. For both inhaled anesthetics, the synergistic effect was more intense for rocuronium at IC5 than for rocuronium at IC25 or IC50.
   Residual-concentration sevoflurane or isoflurane has a strong synergistic effect with rocuronium at clinically relevant residual concentrations. A lower rocuronium concentration resulted in a stronger synergistic effect.
C1 [Liu, Li; Wei, Ke; Cao, Jun; Luo, Jie; Wang, Bin; Min, Su] Chongqing Med Univ, Affiliated Hosp 1, Dept Anesthesiol, Chongqing 400016, Peoples R China.
   [Li, Wei] Chongqing Med Univ, Affiliated Hosp 2, Dept Anesthesiol, Chongqing 400016, Peoples R China.
RP Min, S (reprint author), Chongqing Med Univ, Affiliated Hosp 1, Dept Anesthesiol, Friendship Rd 1, Chongqing 400016, Peoples R China.
EM minsu89011069@yahoo.com.cn
FU Wu Jie Ping Medical Science Foundation of China
FX This study was supported in part by funds from the Wu Jie Ping Medical
   Science Foundation of China.
NR 30
TC 0
Z9 0
PU SPRINGER JAPAN KK
PI TOKYO
PA CHIYODA FIRST BLDG EAST, 3-8-1 NISHI-KANDA, CHIYODA-KU, TOKYO, 101-0065,
   JAPAN
SN 0913-8668
EI 1438-8359
J9 J ANESTH
JI J. Anesth.
PD JUN
PY 2013
VL 27
IS 3
BP 351
EP 358
DI 10.1007/s00540-012-1527-y
PG 8
WC Anesthesiology
SC Anesthesiology
GA 163KO
UT WOS:000320335100006
ER

PT J
AU Fujimoto, M
   Tanahira, C
   Nishi, M
   Yamamoto, T
AF Fujimoto, Masafumi
   Tanahira, Chiyoko
   Nishi, Masaaki
   Yamamoto, Tatsuo
TI In non-obese patients, duration of action of rocuronium is directly
   correlated with body mass index
SO CANADIAN JOURNAL OF ANESTHESIA-JOURNAL CANADIEN D ANESTHESIE
LA English
DT Article
ID OBESE SURGICAL-PATIENT; PHARMACODYNAMICS; ANESTHESIA; WEIGHT;
   PHARMACOKINETICS; VECURONIUM; IDEAL
AB Administration of neuromuscular blocking agents using a dose calculated on actual body weight carries a risk of prolonged duration of action in obese patients whose body mass index (BMI) is > 30 kg center dot m(-2). In the present study, we hypothesized that there could be a correlation between BMI and the duration of action of rocuronium administered according to actual body weight in non-obese patients, in particular, overweight (BMI 25-30 kg center dot m(-2)) and underweight patients (BMI < 18.5 kg center dot m(-2)).
   Sixteen female patients (BMI 15-30 kg center dot m(-2), aged 45-60 yr) scheduled for elective surgery under total intravenous anesthesia were included in this study. Rocuronium 0.9 mg center dot kg(-1) was administered, and adductor pollicis train-of-four responses following ulnar nerve stimulation were monitored every minute with acceleromyography. The times from the injection of rocuronium until spontaneous recovery of first twitch to 5% (5% Duration) and 25% (25% Duration) of baseline were measured, and the correlation with BMI was analyzed.
   A significant correlation between 5% Duration and BMI (r(2) = 0.56; P < 0.001) was found by linear regression analysis. A significant correlation was also found between 25% Duration and BMI (r(2) = 0.49; P = 0.003).
   In adult female patients with a BMI in the range of 15-30 kg center dot m(-2), the duration of action of rocuronium increases with BMI when the drug is administered on the basis of mg per actual kg body weight.
C1 [Fujimoto, Masafumi; Tanahira, Chiyoko; Nishi, Masaaki; Yamamoto, Tatsuo] Kumamoto Univ, Kumamoto Univ Hosp, Dept Anesthesiol, Grad Sch Med Sci,Cyuo Ku, Kumamoto 8608556, Japan.
RP Fujimoto, M (reprint author), Kumamoto Univ, Kumamoto Univ Hosp, Dept Anesthesiol, Grad Sch Med Sci,Cyuo Ku, 1-1-1 Honjyo, Kumamoto 8608556, Japan.
EM mfujimoto-kmm@umin.ac.jp
FU Kumamoto University Hospital
FX Supported by Kumamoto University Hospital.
NR 13
TC 0
Z9 0
PU SPRINGER
PI NEW YORK
PA 233 SPRING ST, NEW YORK, NY 10013 USA
SN 0832-610X
J9 CAN J ANESTH
JI Can. J. Anesth.
PD JUN
PY 2013
VL 60
IS 6
BP 552
EP 556
DI 10.1007/s12630-013-9914-x
PG 5
WC Anesthesiology
SC Anesthesiology
GA 150UE
UT WOS:000319416000006
ER

PT J
AU Braga, ADD
   Braga, FSD
   Poterio, GMB
   Frias, JAF
   Pedro, FMS
   Munhoz, DC
AF de Assuncao Braga, Angelica de Fatima
   da Silva Braga, Franklin Sarmento
   Braga Poterio, Gloria Maria
   Fachini Frias, Jose Aristeu
   Silva Pedro, Fernanda Maria
   Munhoz, Derli Conceicao
TI Influence of Hypnotics on Cisatracurium-induced Neuromuscular Block. Use
   of Acceleromyograhpy
SO REVISTA BRASILEIRA DE ANESTESIOLOGIA
LA English
DT Article
DE Hypnotics and Sedatives; Propofol; Etomidate; Neuromuscular
   blockade/cisatracurium; Monitoring, Physiologic
ID CLINICAL-RESEARCH PRACTICE; RESEARCH PRACTICE GCRP; INTUBATING
   CONDITIONS; TRACHEAL INTUBATION; PROPOFOL; THIOPENTONE; ATRACURIUM;
   INDUCTION; CHILDREN; AGENTS
AB Background and objective: Different drugs, including hypnotics, may influence the pharmacodynamic effects of neuromuscular blockers (NMB). The aim of this study was to evaluate the influence of propofol and etomidate on cisatracurium-induced neuromuscular blockade.
   Method: We included 60 patients, ASAI and II, undergoing elective surgery under general anesthesia in the study and randomly allocated them into two groups, according to their hypnotic drug: GI (propofol) and GII (etomidate). Patients received intramuscular (IM) midazolam (0.1 mg.kg(-1)) as premedication and we performed induction with propofol (2.5 mg.kg(-1)) or etomidate (0.3 mg.kg(-1)), preceded by fentanyl (250 mg) and followed by cisatracurium (0.1 mg.kg(-1)). The patients were ventilated with 100% oxygen until obtaining a reduction of 95% or more in the adductor pollicis response amplitude, with subsequent laryngoscopy and tracheal intubation. Neuromuscular function was monitored by acceleromyograhpy. We evaluated the onset of action of cisatracurium, tracheal intubation conditions, and hemodynamic repercussions.
   Results: The mean time and standard deviations of cisatracurium onset were: GI (86.6 +/- 14.3 s) and GII (116.9 +/- 11.6 s), with a significant difference (p < 0, 0001). Intubation conditions were acceptable in 100% of GI and 53.3% of GII patients (p < 0.0001).
   Conclusion: Induction of neuromuscular blockade with cisatracurium was faster, with better intubation conditions in patients receiving propofol compared to those receiving etomidate, without hemodynamic repercussions. (C) 2013 Sociedade Brasileira de Anestesiologia. Published by Elsevier Editora Ltda. All rights reserved.
C1 [de Assuncao Braga, Angelica de Fatima; da Silva Braga, Franklin Sarmento; Braga Poterio, Gloria Maria; Fachini Frias, Jose Aristeu; Silva Pedro, Fernanda Maria; Munhoz, Derli Conceicao] Univ Estadual Campinas, Sch Med, Dept Anesthesiol, Campinas, SP, Brazil.
RP Braga, FSD (reprint author), Univ Estadual Campinas, Campinas, SP, Brazil.
EM franklinbraga@terra.com.br
NR 29
TC 0
Z9 0
PU ELSEVIER SCIENCE INC
PI NEW YORK
PA 360 PARK AVE SOUTH, NEW YORK, NY 10010-1710 USA
SN 0034-7094
J9 REV BRAS ANESTESIOL
JI Rev. Bras. Anestesiol.
PD MAY-JUN
PY 2013
VL 63
IS 3
BP 249
EP 253
PG 5
WC Anesthesiology
SC Anesthesiology
GA 160BY
UT WOS:000320092500003
ER

PT J
AU Santhosh, MCB
   Pai, RB
   Roopa, S
   Rao, RP
AF Santhosh, M. C. B.
   Pai, Rohini Bhat
   Roopa, S.
   Rao, Raghavendra P.
TI Study of 0.5% Lidocaine Alone and Combination of 0.25% Lidocaine with
   Fentanyl and Vecuronium in Intravenous Regional Anesthesia for Upper
   Limb Surgeries
SO REVISTA BRASILEIRA DE ANESTESIOLOGIA
LA English
DT Article
DE Anesthesia, Conduction; Tourniquets; Lidocaine; Fentanyl; Vecuronium
   Bromide
AB Background and objective: Intravenous regional anesthesia (IVRA) for upper limb surgeries with traditional high dose of lidocaine can lead to life threatening side effects. In order to avoid these potential life threatening side effects, many modified techniques of IVRA have been attempted by using a low dose of lidocaine, muscle relaxant and opioid.
   Method: The present study is carried out in sixty unpremedicated ASA Class 1 and 2 patients to compare the sensory and motor characteristics, cardio-respiratory parameters and side-effects during intra-operative and post-tourniquet deflation period between the patients who received 40 mL of 0.5% lidocaine alone (n = 30) and those who received a combination of 40 mL of 0.25% lidocaine with 0.05 mg fentanyl and 0.5 mg vecuronium (n = 30) in IVRA for upper limb orthopedic surgeries. The results were analyzed for statistical significance using a paired student t test.
   Results: The difference between the two groups regarding the mean time of onset and complete sensory and motor block was statistically significant. But 15 minutes after the injection of anesthetic solution, there was complete sensory and motor block in both groups.
   Conclusion: Although the short delay observed in the onset and attainment of complete sensory and motor block may theoretically delay the start of surgery for 10-15 minutes but clinically that time will be spent in the preparation of surgical field. So this combination can be used safely and effectively in intravenous regional anesthesia for upper limb orthopedic surgeries with reduced chance of local anesthetic toxicity. (C) 2013 Sociedade Brasileira de Anestesiologia. Published by Elsevier Editora Ltda. All rights reserved.
C1 [Santhosh, M. C. B.; Pai, Rohini Bhat; Roopa, S.; Rao, Raghavendra P.] Mysore Med Sch & Res Ctr, Dept Anesthesiol, Mysore, Karnataka, India.
RP Santhosh, MCB (reprint author), SDM Sch Med Sci & Hosp, Dept Anesthesiol, Dharwad 580009, Karnataka, India.
EM mcbsanthu@gmail.com
NR 5
TC 0
Z9 0
PU ELSEVIER SCIENCE INC
PI NEW YORK
PA 360 PARK AVE SOUTH, NEW YORK, NY 10010-1710 USA
SN 0034-7094
J9 REV BRAS ANESTESIOL
JI Rev. Bras. Anestesiol.
PD MAY-JUN
PY 2013
VL 63
IS 3
BP 254
EP 257
PG 4
WC Anesthesiology
SC Anesthesiology
GA 160BY
UT WOS:000320092500004
ER

PT J
AU Cho, HE
   Park, MJ
   Kim, SC
   Hong, RS
   Moon, DC
   Ahn, SY
AF Cho, Hwang Eui
   Park, Mee Jung
   Kim, Sun Cheun
   Hong, Ran Seon
   Moon, Dong Cheul
   Ahn, Su Youn
TI Analysis of Rocuronium in Human Whole Blood and Tissues Using Liquid
   Chromatography-Tandem Mass Spectrometry
SO JOURNAL OF CHROMATOGRAPHIC SCIENCE
LA English
DT Article
ID QUATERNARY AMMONIUM DRUGS; HUMAN PLASMA; VECURONIUM;
   17-DESACETYLROCURONIUM; PIPECURONIUM; PANCURONIUM; METABOLITES;
   ANESTHESIA; BROMIDE; FLUIDS
AB A rapid, accurate and sensitive liquid chromatography-tandem mass spectrometry method has been developed for the determination of a quaternary nitrogen muscle relaxant, rocuronium, in human blood. The procedure involves protein precipitation with chloroform and trichloroacetic acid, and purification using methanol. The chromatography was performed using a phenyl-hexyl column (150 3 2.0 mm i.d., 3 mu m; Phenomenex) with a mobile phase consisting of 5 mM ammonium formate (pH 3.0) and acetonitrile. Multiple reaction monitoring was used for quantification. The assay was linear over a concentration range of 4-500 ng/mL for rocuronium with R-2 >= 0.998. The recoveries for this compound ranged from 96.0 to 109.1%. The intra-day and inter-day precision was less than 10.5% and the accuracy ranged from 106.6 to 114.9%. The validated method was applied to quantify the content of rocuronium in blood and a variety of tissues of a victim suspected of overdose. In conclusion, the method was successfully applied for the analysis of rocuronium in biological samples for forensic toxicology.
C1 [Cho, Hwang Eui; Hong, Ran Seon; Moon, Dong Cheul; Ahn, Su Youn] Chungbuk Natl Univ, Coll Pharm, Cheongju 361763, South Korea.
   [Park, Mee Jung; Kim, Sun Cheun; Ahn, Su Youn] Natl Forens Serv, Eastern Dist Off, Wonju 220805, South Korea.
RP Ahn, SY (reprint author), Chungbuk Natl Univ, Coll Pharm, Cheongju 361763, South Korea.
EM aphroditesu@korea.kr
NR 17
TC 0
Z9 0
PU OXFORD UNIV PRESS INC
PI CARY
PA JOURNALS DEPT, 2001 EVANS RD, CARY, NC 27513 USA
SN 0021-9665
J9 J CHROMATOGR SCI
JI J. Chromatogr. Sci.
PD APR
PY 2013
VL 51
IS 4
BP 297
EP 301
DI 10.1093/chromsci/bms252
PG 5
WC Biochemical Research Methods; Chemistry, Analytical
SC Biochemistry & Molecular Biology; Chemistry
GA 197DN
UT WOS:000322829700001
ER

PT J
AU Liu, H
   Gu, LB
   Zuo, YX
AF Liu Hui
   Gu Lianbing
   Zuo Yunxia
TI Gender determines the effect of atracurium priming technique in a
   randomized study
SO PAKISTAN JOURNAL OF MEDICAL SCIENCES
LA English
DT Article
DE Atracurium; Priming technique; Gender; Intubation time
ID INTUBATING CONDITIONS; SUXAMETHONIUM; ROCURONIUM; ONSET; TIME; AGE
AB Objective: To evaluate the effect of priming atracurium over onset time and intubating time of general anesthesia between different genders.
   Methodology: Sixty-six male and sixty-four female patients, ASA I-II, aged 18-65 years, were randomly divided into four groups: group M-1: male patients with saline priming; group M-2: male patients with priming atracurium dose of 0.05 mg/kg; group F-1: female patients with saline priming; group F-2: female patients with priming atracurium dose of 0.05 mg/kg. General anesthesia was induced with midazolam(0.1 mg*kg(-1)) propofol(0.75 mg*kg(-1)), intubation dose of atracurium (0.5 mg*kg(-1)), fentanyl (3 mu g*kg(-1)). The incidences of dizziness, diplopia, heavy eyelids and dyspnea were observed. Neuromuscular tension was quantified by using TOF-Guard neuromuscular monitor, and intubating time was defined as the duration from the infusion of intubation dose of atracurium to the time when T4/T1=0.
   Results: The intubating time of group F2 was shorter than that of group F1. There was no significant difference between group M1 and group M2. The incidences of dizziness, diplopia and heavy eyelids in group F2 were higher than those in group M2.
   Conclusion: Atracurium priming technique could shorten the intubation time of female patients, but not for male patients, and the gender plays a key role in affecting the clinical outcome of atracurium priming.
C1 [Liu Hui; Zuo Yunxia] Sichuan Univ, West China Hosp, Dept Anesthesiol, Chengdu 610041, Sichuan, Peoples R China.
   [Liu Hui; Gu Lianbing] Jiangsu Canc Hosp, Dept Anesthesiol, Nanjing 210009, Jiangsu, Peoples R China.
RP Liu, H (reprint author), Sichuan Univ, West China Hosp, Dept Anesthesiol, Chengdu 610041, Sichuan, Peoples R China.
EM michaellauliu@gmail.com
NR 23
TC 0
Z9 0
PU PROFESSIONAL MEDICAL PUBLICATIONS
PI SADDAR
PA PANORAMA CENTRE, RM 522, 5TH FLOOR, BLDG 2, RAJA GHAZANFAR ALI RD, PO
   BOX 8766, SADDAR, KARACHI 00000, PAKISTAN
SN 1682-024X
J9 PAK J MED SCI
JI Pak. J. Med. Sci.
PD APR
PY 2013
VL 29
IS 2
BP 606
EP 609
DI 10.12669/pjms.292.3163
PG 4
WC Medicine, General & Internal
SC General & Internal Medicine
GA 141XD
UT WOS:000318758900036
ER

PT J
AU Guo, Y
   Zhang, H
   Sun, L
AF Guo, Ying
   Zhang, Hong
   Sun, Li
TI Effects of Intraoperative Magnetic Resonance Imaging on the
   Neuromuscular Blockade of Vecuronium Bromide in Neurosurgery
SO NEUROLOGIA MEDICO-CHIRURGICA
LA English
DT Article
DE muscle relaxation; pharmacodynamics; vecuronium bromide; intraoperative
   magnetic resonance imaging
ID HYPERTHERMIA; PANCURONIUM; CHILDREN
AB The effects of intraoperative magnetic resonance (iMR) imaging on the neuromuscular blockade of vecuronium bromide were investigated in neurosurgery. Fifty patients with American Society of Anesthesiologists grades I-II scheduled for craniotomy operation were divided into two groups (n = 25 each) with no difference in demographic data: the iMR imaging group and control group. Train-of-four (TOF) stimulation through an accelerometer was used to monitor onset, maintenance, and recovery of muscle relaxation caused by vecuronium. Vecuronium bromide was intravenously injected after anesthesia induction. The dosage of vecuronium bromide in the iMR imaging group was larger than in the control group, but not significantly. Duration of vecuronium bromide administration and operation time were significantly longer in the iMR imaging group than in the control group. Time from drug discontinuation to operation termination, and to return to neurosurgery intensive care unit were not different. Time taken by first twitch (T-1) in response to TOF stimulation to recover by 25%, and muscle relaxant recovery index were significantly greater in the control group than in the iMR imaging group. The body temperature of the patients increased gradually in the iMR imaging group but decreased in the control group. iMR imaging can prolong the operation time, increase the body temperature of the patient, and remarkably shorten the clinical action time and muscle relaxation recovery index of vecuronium.
C1 [Guo, Ying; Zhang, Hong; Sun, Li] Peoples Liberat Army Gen Hosp, Anesthesia & Operat Ctr, Beijing 100853, Peoples R China.
RP Zhang, H (reprint author), Peoples Liberat Army Gen Hosp, Anesthesia & Operat Ctr, 28th Fuxing Rd, Beijing 100853, Peoples R China.
EM mazuimmao301@126.com
NR 19
TC 0
Z9 0
PU JAPAN NEUROSURGICAL SOC
PI TOKYO
PA 7-3-1 HONGO BUNKYO-KU, TOKYO, 113-8655, JAPAN
SN 0470-8105
J9 NEUROL MED-CHIR
JI Neurol. Med.-Chir.
PD APR
PY 2013
VL 53
IS 4
BP 201
EP 206
PG 6
WC Clinical Neurology; Surgery
SC Neurosciences & Neurology; Surgery
GA 128WT
UT WOS:000317801100001
ER

PT J
AU Kwak, HJ
   Min, SK
   Moon, BK
   Lee, KC
   Kim, YB
   Kim, JY
AF Kwak, Hyun Jeong
   Min, Sang Kee
   Moon, Bong Ki
   Lee, Kyung Cheon
   Kim, Yong Beom
   Kim, Jong Yeop
TI Intubation time required for tracheal intubation with low-dose
   rocuronium in children with and without atropine
SO JOURNAL OF ANESTHESIA
LA English
DT Article
DE Atropine; Low-dose rocuronium; Intubation
ID CARDIAC-OUTPUT; ONSET TIME; ANESTHESIA; INDUCTION; EPHEDRINE;
   SEVOFLURANE; PROPOFOL; ESMOLOL
AB The purpose of this study was to determine the intubation time needed to facilitate tracheal intubation (Time(EI)) with a low dose of rocuronium (0.3 mg/kg) during propofol induction, and to determine whether this time was reduced by the administration of atropine.
   Forty-six children, aged 3-10 years, were randomly assigned to receive either saline (control group) or atropine 10 mu g/kg (atropine group). Anesthesia was induced with alfentanil 10 mu g/kg, propofol 2.5 mg/kg, and rocuronium 0.3 mg/kg. Each Time(EI) at which tracheal intubation was attempted was predetermined according to the up-and-down method. The values of Time(EI) that provided excellent intubation conditions in 50 and 95 % of patients were defined as Time(EI)50 and Time(EI)95, respectively.
   Time(EI)50 +/- A SD was 160 +/- A 26.2 and 150 +/- A 13.7 s in the control and atropine groups, respectively. Using isotonic regression, Time(EI)95 in the control and atropine groups was 199 s (95 % CI 198.8-200.7 s) and 171 s (95 % CI 171.3-172.1 s), respectively. Time(EI)95 was significantly higher in the control group than in the atropine group (P < 0.001). HR was significantly higher in the atropine group than in the control group during the study period.
   This study demonstrated that the Time(EI)95 of a low dose of rocuronium (0.3 mg/kg) required for excellent tracheal intubation was 199 s during i.v. anesthesia induction using propofol and alfentanil in children. Also, i.v. atropine (10 mu g/kg) before anesthesia induction was able to reduce Time(EI)95 by 28 s.
C1 [Kwak, Hyun Jeong; Lee, Kyung Cheon; Kim, Yong Beom] Gachon Univ, Gil Med Ctr, Dept Anesthesiol & Pain Med, Inchon, South Korea.
   [Min, Sang Kee; Moon, Bong Ki; Kim, Jong Yeop] Ajou Univ, Sch Med, Dept Anesthesiol & Pain Med, Suwon 443721, South Korea.
RP Kim, JY (reprint author), Ajou Univ, Sch Med, Dept Anesthesiol & Pain Med, San 5, Suwon 443721, South Korea.
EM kjyeop@ajou.ac.kr
NR 22
TC 0
Z9 0
PU SPRINGER JAPAN KK
PI TOKYO
PA CHIYODA FIRST BLDG EAST, 3-8-1 NISHI-KANDA, CHIYODA-KU, TOKYO, 101-0065,
   JAPAN
SN 0913-8668
J9 J ANESTH
JI J. Anesth.
PD APR
PY 2013
VL 27
IS 2
BP 199
EP 204
DI 10.1007/s00540-012-1489-0
PG 6
WC Anesthesiology
SC Anesthesiology
GA 123CR
UT WOS:000317366400007
ER

PT J
AU Ghazal, E
   Amin, A
   Wu, A
   Felema, B
   Applegate, RL
AF Ghazal, Elizabeth
   Amin, Ami
   Wu, Aimee
   Felema, Biftu
   Applegate, Richard L., II
TI Impact of rocuronium vs succinylcholine neuromuscular blocking drug
   choice for laparoscopic pyloromyotomy: is there a difference in time to
   transport to recovery?
SO PEDIATRIC ANESTHESIA
LA English
DT Article
DE pyloric stenosis; laparoscopic pyloromyotomy; extubation time;
   succinylcholine; rocuronium; rapid sequence induction
ID PYLORIC-STENOSIS; PEDIATRIC ANESTHESIA; TRACHEAL INTUBATION; INFANTS;
   ATROPINE; CHILDREN
AB Objectives/Aim: This study evaluates the relationship between neuromuscular blocking drug administered and transport time following laparoscopic pyloromyotomy. Background: Infants with pyloric stenosis have indication for rapid sequence induction. While succinylcholine has rapid onset and short duration, its use in children may be associated with rare serious adverse effects. Rocuronium is a widely accepted alternative, but its duration could contribute to delay at surgery end. Methods: Infants undergoing laparoscopic pyloromyotomy at Loma Linda University Medical Center Children's Hospital from January 2006 to July 2011 were studied retrospectively. Only term infants receiving propofol induction, sevoflurane maintenance, no intraoperative opioid, and rocuronium, succinylcholine, or both were included. The primary outcome measure was time to transport after surgery stop as a measure of recovery from both anesthesia and relaxant. Data was analyzed for relationships between drug choice and time to transport. Results: Data from 246 patients was analyzed. Patients were similar in all groups. Time to transport was not affected by doses of propofol or neuromuscular blocking drug, anesthesia to surgery end interval or surgery length. Time to transport (minutes median, interquartile range) was 13 (721) in patients receiving only succinylcholine compared to 18 (1124) in those receiving only rocuronium (P=0.03). Conclusions: For laparoscopic pyloromyotomy in term infants using propofol, sevoflurane and no intraoperative opioid, succinylcholine may be the best neuromuscular blocking drug choice, provided no contraindication is present. However, based on the small difference in time to transport, rocuronium as administered herein may be a reasonable alternative preferred by some clinicians.
C1 [Ghazal, Elizabeth; Amin, Ami; Wu, Aimee; Felema, Biftu; Applegate, Richard L., II] Loma Linda Univ, Sch Med, Dept Anesthesiol, Loma Linda, CA 92354 USA.
RP Ghazal, E (reprint author), Loma Linda Univ, Sch Med, Dept Anesthesiol, Room 2532 LLUMC,11234 Anderson St, Loma Linda, CA 92354 USA.
EM eghazal@llu.edu
FU Loma Linda University School of Medicine Department of Anesthesiology
FX The Loma Linda University School of Medicine Department of
   Anesthesiology was the sole source of funding for this project.
NR 19
TC 1
Z9 1
PU WILEY-BLACKWELL
PI HOBOKEN
PA 111 RIVER ST, HOBOKEN 07030-5774, NJ USA
SN 1155-5645
J9 PEDIATR ANESTH
JI Pediatr. Anesth.
PD APR
PY 2013
VL 23
IS 4
BP 316
EP 321
DI 10.1111/j.1460-9592.2012.03912.x
PG 6
WC Anesthesiology; Pediatrics
SC Anesthesiology; Pediatrics
GA 103OG
UT WOS:000315927000003
ER

PT J
AU Choi, SH
   Yi, JW
   Rha, YH
AF Choi, Sun-Hee
   Yi, Jae-Woo
   Rha, Yeong-Ho
TI Rocuronium anaphylaxis in a 3-year-old girl with no previous exposure to
   neuromuscular blocking agents
SO ASIAN PACIFIC JOURNAL OF ALLERGY AND IMMUNOLOGY
LA English
DT Article
DE Anaphylaxis; perioperative; rocuronium; NMBAs
ID IGE ANTIBODIES; MORPHINE
AB During the perioperative period, anaphylactic reactions rarely occur. Neuromuscular blocking agents (NMBAs) are responsible for 60-70% of perioperative anaphylactic reactions. This case, we report a case of rocuronium-induced anaphylaxis in a 3-year-old girl with no previous exposure to NMBAs. This case cautions and informs practitioners that an IgE-mediated anaphylactic reaction with rocuronium is possible even in young children with no previous exposure to NMBAs
C1 [Choi, Sun-Hee; Rha, Yeong-Ho] Kyung Hee Univ, Sch Med, Dept Pediat, Seoul, South Korea.
   [Yi, Jae-Woo] Kyung Hee Univ, Sch Med, Dept Anesthesiol, Seoul, South Korea.
RP Choi, SH (reprint author), Kyung Hee Univ, Sch Med, Dept Pediat, Seoul, South Korea.
EM chsh0444@khu.ac.kr
NR 20
TC 0
Z9 0
PU ALLERGY IMMUNOL SOC THAILAND,
PI BANGKOK
PA MAHIDOL UNIV, DEPT MICROBIOL IMMUNOL, FACULTY TROPICAL MED, BANGKOK
   10400, THAILAND
SN 0125-877X
J9 ASIAN PAC J ALLERGY
JI Asian Pac. J. Allergy Immunol.
PD MAR
PY 2013
VL 31
IS 1
BP 163
EP 166
PG 4
WC Allergy; Immunology
SC Allergy; Immunology
GA 227NG
UT WOS:000325120000025
ER

PT J
AU Barvaliya, MJ
   Patel, TK
   Patel, JC
   Tripathi, CB
AF Barvaliya, M. J.
   Patel, T. K.
   Patel, J. C.
   Tripathi, C. B.
TI Effect of Zidovudine and its Interaction with Rocuronium on
   Neuromuscular Transmission
SO INDIAN JOURNAL OF PHARMACEUTICAL SCIENCES
LA English
DT Article
DE Drug interaction; neuromuscular transmission; rocuronium; zidovudine
ID MOTOR-NERVE TERMINALS; MITOCHONDRIAL MYOPATHY; DANTROLENE SODIUM;
   MUSCLE; THERAPY; DEPLETION; RELEASE; DNA
AB Neuromuscular weakness is often found in patients receiving zidovudine therapy due to mitochondrial damage. Effect of zidovudine was evaluated in indirectly and directly stimulated isolated rat phrenic nerve hemidiaphragm preparations, by cumulative dose response curve with square wave pulses, 0.5 ms duration of 2 Hz at every 10 s. To understand the observed effect of zidovudine, interaction studies were carried out with rocuronium. Dose response curve of rocuronium was compared in the absence and in the presence of 1.2 and 12 mmol/ml zidovudine. In another set of experiment, intact animals were treated with zidovudine 50 and 100 mg/kg for 15 days and phrenic nerve hemidiaphragm was obtained for in vitro experiment. Effect of zidovudine (30 mmol/ml) on twitch responses inhibited by dantrolene 50 mu mol/ml, magnesium chloride 8 mmol/ml, rocuronium 10 mu mol/ml, succinylcholine 25 mu mol/ml and lignocaine 600 mu mol/ml was studied. Zidovudine (3-30 mmol/ml) significantly augmented the twitch responses up to 80 and 40% in indirectly and directly stimulated preparations, respectively (P<0.05). Zidovudine did not show significant interaction with rocuronium in any group as per dose response curve and inhibitory concentration 5%, inhibitory concentration 50% and inhibitory concentration 95% of rocuronium. Zidovudine (30 mmol/ml) augmented the twitch responses inhibited by dantrolene, magnesium chloride and rocuronium. It reduced the time for complete block of succinylcholine (P<0.05). Zidovudine affects the neuromuscular transmission. No conclusive interaction between rocuronium and zidovudine was found.
C1 [Barvaliya, M. J.; Patel, J. C.; Tripathi, C. B.] Govt Med Coll, Dept Pharmacol, Bhavnagar 364001, Gujarat, India.
   [Patel, T. K.] GMERS Med Coll, Dept Pharmacol, Gotri 390021, Vadodara, India.
RP Tripathi, CB (reprint author), Govt Med Coll, Dept Pharmacol, Bhavnagar 364001, Gujarat, India.
EM cbrtripathi@yahoo.co.in
NR 19
TC 0
Z9 0
PU MEDKNOW PUBLICATIONS & MEDIA PVT LTD
PI MUMBAI
PA B-9, KANARA BUSINESS CENTRE, OFF LINK RD, GHAKTOPAR-E, MUMBAI, 400075,
   INDIA
SN 0250-474X
J9 INDIAN J PHARM SCI
JI Indian J. Pharm. Sci.
PD MAR-APR
PY 2013
VL 75
IS 2
BP 191
EP 196
PG 6
WC Pharmacology & Pharmacy
SC Pharmacology & Pharmacy
GA 200LC
UT WOS:000323069400010
ER

PT J
AU Blaz, P
   Polh, D
   Priman, T
AF Blaz, Pecek
   Polh, Damjan
   Priman, Tea
TI Succesful use of theoretically calculated dosage of sugammadex for
   routine reversal of vecuronium-induced muscle relaxation
SO ZDRAVNISKI VESTNIK-SLOVENIAN MEDICAL JOURNAL
LA Slovene
DT Article
DE rocuronium; TOF; dosage; muscle relaxation; Bridion
ID INDUCED NEUROMUSCULAR BLOCK; ROCURONIUM; NEOSTIGMINE; PYRIDOSTIGMINE;
   CISATRACURIUM; MULTICENTER; SAFETY
AB Background: Sugamadex (Bridion) is a new drug that neutralizes neuromuscular block caused by amniosteroidal muscle relaxants. The data about exact dosage of sugamadex for routine neutralization of neuromuscular block caused by vecuronium is scarce as the number of trails regrading the use of sugamadex to neutralize neuromuscular block caused by vecuronium are very limited.
   Patients and methods: In this article we report two patients in whom muscular relaxation was induced by vecuronium for the purpose of general anesthesia for scheduled abdominal surgery. At the end of surgery muscle relaxation was neutralised with sugamadex with vecuronium dosege adjusted according to our theoretical calculations. In both cases we used sigificantly smaller dosages of sugmmadex than recommended by the manufacturer. We discuss why would these theoretically calculated dosages be sufficient for routine reversal of vecuronium-induced muscle relaxation.
   Conclusion: In both cases we achieved complete reversal of vecuronium induced muscle relaxation with theoretically ajusted dosage of sugamadex.
C1 [Blaz, Pecek; Polh, Damjan; Priman, Tea] SB Izola, Oddelek Kirurgijo, Odsek Anestezijo, Izola, Slovenia.
RP Blaz, P (reprint author), SB Izola, Polje 35, Izola, Slovenia.
EM blazpecek@gmail.com
NR 23
TC 0
Z9 0
PU SLOVENE MEDICAL SOC
PI LJUBLJANA
PA ZDRAVNISKI VESTNIK, DALMATINOVA 10, P P 26, LJUBLJANA, 1001, SLOVENIA
SN 1318-0347
J9 ZDR VESTN
JI Zdr. Vestn.
PD MAR
PY 2013
VL 82
IS 3
BP 200
EP 204
PG 5
WC Medicine, General & Internal
SC General & Internal Medicine
GA 120GB
UT WOS:000317157700010
ER

PT J
AU Kadoi, Y
   Nishida, A
   Saito, S
AF Kadoi, Yuji
   Nishida, Akiko
   Saito, Shigeru
TI Recovery Time After Sugammadex Reversal of Rocuronium-Induced Muscle
   Relaxation for Electroconvulsive Therapy Is Independent of Cardiac
   Output in Both Young and Elderly Patients
SO JOURNAL OF ECT
LA English
DT Article
DE electroconvulsive therapy; sugammadex; elderly; recovery time; cardiac
   output
ID PROFOUND NEUROMUSCULAR BLOCK; ONSET; SUCCINYLCHOLINE; REVERSIBILITY;
   VECURONIUM
AB Purpose: This study was conducted to (1) compare the recovery times from rocuronium-induced muscle relaxation after reversal with sugammadex between young and elderly patients undergoing electroconvulsive therapy (ECT), and (2) to examine the existence of a correlation between cardiac index and reversibility of rocuronium-induced neuromuscular block with sugammadex after ECT.
   Methods: Seventeen patients (young group, 50 years or younger, n = 8; elderly group, 70 years or older, n = 9) who were scheduled to undergo ECT were studied. Anesthesia was induced using propofol (1.0 mg/kg) followed by rocuronium (0.6 mg/kg). Assisted mask ventilation was initiated with 100% oxygen. Cardiac index was monitored noninvasively throughout the procedure. After the first twitch of the train of four (TOF) was assessed as being zero by neuromuscular monitoring, an electroshock stimulus was applied bilaterally. Immediately after the seizure stopped, patients were given 8-mg/kg sugammadex intravenously to reverse the muscle relaxation. Neuromuscular monitoring was continued until recovery of the TOF ratio to 0.9 at the tibial nerve in the leg. The time to recovery of the TOF to 0.1 and 0.9 was compared in both groups.
   Results: Although no significant difference in return to a TOF of 0.1 was found between the groups, there were significant differences in both recovery to a TOF of 0.9 and the time interval to the first spontaneous breath between groups (time to recovery to a TOF of 0.9, young group, 403 T 37 seconds; elderly group, 443 T 36 seconds; P < 0.05). In contrast, there was no relationship between cardiac index after ECT and recovery time to TOF of 0.9.
   Conclusions: Although recovery time to TOF of 0.9 after the administration of 8.0-mg/kg sugammadex was longer in the elderly patients than in the young patients, it had no relationship with cardiac output after ECT.
C1 [Kadoi, Yuji; Nishida, Akiko; Saito, Shigeru] Gunma Univ Hosp, Dept Anesthesiol, Maebashi, Gumma 3718511, Japan.
RP Kadoi, Y (reprint author), Gunma Univ Hosp, Dept Anesthesiol, 3-39-22 Showa Machi, Maebashi, Gumma 3718511, Japan.
EM kadoi@med.gunma-u.ac.jp
FU Japanese Ministry of Education, Culture, Sports, Science and Technology
FX This study was supported in part by grants to Dr Kadoi from the Japanese
   Ministry of Education, Culture, Sports, Science and Technology.
NR 18
TC 0
Z9 0
PU LIPPINCOTT WILLIAMS & WILKINS
PI PHILADELPHIA
PA 530 WALNUT ST, PHILADELPHIA, PA 19106-3621 USA
SN 1095-0680
J9 J ECT
JI J. ECT
PD MAR
PY 2013
VL 29
IS 1
BP 33
EP 36
DI 10.1097/YCT.0b013e31826cf348
PG 4
WC Behavioral Sciences; Psychiatry
SC Behavioral Sciences; Psychiatry
GA 095KJ
UT WOS:000315333000017
ER

PT J
AU Postaci, A
   Tiryaki, C
   Sacan, O
   Ornek, D
   Kalyoncu, M
   Dikmen, B
AF Postaci, Aysun
   Tiryaki, Civan
   Sacan, Ozlem
   Ornek, Dilsen
   Kalyoncu, Merve
   Dikmen, Bayazit
TI Rocuronium-Sugammadex Decreases the Severity of Post-Electroconvulsive
   Therapy Agitation
SO JOURNAL OF ECT
LA English
DT Article
DE electroconvulsive therapy; succinylcholine; postictal agitation;
   propofol
ID ADDUCTOR POLLICIS; SUCCINYLCHOLINE; MUSCLES; HUMANS
AB A 51-year-old male patient with a diagnosis of refractory major depressive disorder and unresponsive to antidepressants underwent 8 sessions of electroconvulsive therapy (ECT) every 48 hours. Succinylcholine was used for muscle relaxation until the sixth ECT session, and midazolam was administered for severe emergence agitation that recurred after each session. In the sixth ECT session, rocuronium, 0.4 mg/kg, was used for muscle relaxation and sugammadex, 2 mg/kg, for reversal of muscle paralysis. Subsequently, a clear decrease in post-ECT agitation was observed. We suggest that this combination might be a safe and effective alternative to succinylcholine for post-ECT agitation.
C1 [Postaci, Aysun; Tiryaki, Civan; Sacan, Ozlem; Ornek, Dilsen; Kalyoncu, Merve; Dikmen, Bayazit] Ankara Numune Training & Res Hosp, Dept Anesthesiol, Ankara, Turkey.
RP Postaci, A (reprint author), Ankara Numune Training & Res Hosp, Dept Anesthesiol, Talatpasa St 5, Ankara, Turkey.
EM aysunposta@yahoo.com
NR 5
TC 0
Z9 0
PU LIPPINCOTT WILLIAMS & WILKINS
PI PHILADELPHIA
PA 530 WALNUT ST, PHILADELPHIA, PA 19106-3621 USA
SN 1095-0680
J9 J ECT
JI J. ECT
PD MAR
PY 2013
VL 29
IS 1
BP E2
EP E3
DI 10.1097/YCT.0b013e31825de0de
PG 2
WC Behavioral Sciences; Psychiatry
SC Behavioral Sciences; Psychiatry
GA 095KJ
UT WOS:000315333000002
ER

PT J
AU Sturzbecher-Hoehne, M
   Goujon, C
   Deblonde, GJP
   Mason, AB
   Abergel, RJ
AF Sturzbecher-Hoehne, Manuel
   Goujon, Christophe
   Deblonde, Gauthier J. -P.
   Mason, Anne B.
   Abergel, Rebecca J.
TI Sensitizing Curium Luminescence through an Antenna Protein To
   Investigate Biological Actinide Transport Mechanisms
SO JOURNAL OF THE AMERICAN CHEMICAL SOCIETY
LA English
DT Article
ID HUMAN-SERUM TRANSFERRIN; INTRAMOLECULAR ENERGY-TRANSFER; LASER
   FLUORESCENCE SPECTROSCOPY; EQUILIBRIUM-CONSTANTS; CRYSTAL-STRUCTURE;
   IRON RELEASE; BINDING; RECEPTOR; AMERICIUM; CM(III)
AB Worldwide stocks of actinides and lanthanide fission products produced through conventional nuclear spent fuel are increasing continuously, resulting in a growing risk of environmental and human exposure to these toxic radioactive metal ions. Understanding the biomolecular pathways involved in mammalian uptake, transport and storage of these f-elements is crucial to the development of new decontamination strategies and could also be beneficial to the design of new containment and separation processes. To start unraveling these pathways, our approach takes advantage of the unique spectroscopic properties of trivalent curium. We clearly show that the human iron transporter transferrin acts as an antenna that sensitizes curium luminescence through intramolecular energy transfer. This behavior has been used to describe the coordination of curium within the two binding sites of the protein and to investigate the recognition of curium-transferrin complexes by the cognate transferrin receptor. In addition to providing the first protein- curium spectroscopic characterization, these studies prove that transferrin receptor-mediated endocytosis is a viable mechanism of intracellular entry for trivalent actinides such as curium and provide a new tool utilizing the specific luminescence of curium for the determination of other biological actinide transport mechanisms.
C1 [Sturzbecher-Hoehne, Manuel; Goujon, Christophe; Deblonde, Gauthier J. -P.; Abergel, Rebecca J.] Univ Calif Berkeley, Lawrence Berkeley Natl Lab, Div Chem Sci, Glenn T Seaborg Ctr, Berkeley, CA 94720 USA.
   [Mason, Anne B.] Univ Vermont, Coll Med, Dept Biochem, Burlington, VT 05405 USA.
RP Abergel, RJ (reprint author), Univ Calif Berkeley, Lawrence Berkeley Natl Lab, Div Chem Sci, Glenn T Seaborg Ctr, Berkeley, CA 94720 USA.
EM rjabergel@lbl.gov
FU National Institutes of Health [RAI087604Z]; Office of Science, of the
   U.S. Department of Energy through a Laboratory Directed Research and
   Development program [DE-AC02-050-111231]; U.S. Public Service Grant [R01
   DK 21739]
FX We thank Prof. Kenneth N. Raymond, Dr. David K Shuh, Dr. Norman M.
   Edelstein, Dr. Guoxin Tian, and Dr. Petr Kuzmic for helpful discussions.
   Instrument acquisition and method development for the chromatography
   assays were supported by the National Institutes of Health (R.J.A.,
   RAI087604Z); the experimental work on actinide-protein interactions was
   supported by the Director, Office of Science, of the U.S. Department of
   Energy under Contract No. DE-AC02-050-111231, through a Laboratory
   Directed Research and Development program (R.J.A.), and by a U.S. Public
   Service Grant (A.B.M., R01 DK 21739).
NR 61
TC 1
Z9 1
PU AMER CHEMICAL SOC
PI WASHINGTON
PA 1155 16TH ST, NW, WASHINGTON, DC 20036 USA
SN 0002-7863
J9 J AM CHEM SOC
JI J. Am. Chem. Soc.
PD FEB 20
PY 2013
VL 135
IS 7
BP 2676
EP 2683
DI 10.1021/ja310957f
PG 8
WC Chemistry, Multidisciplinary
SC Chemistry
GA 095ZH
UT WOS:000315373000047
ER

PT J
AU Movafegh, A
   Amini, S
   Sharifnia, H
   Torkamandi, H
   Hayatshahi, A
   Javadi, M
AF Movafegh, A.
   Amini, S.
   Sharifnia, H.
   Torkamandi, H.
   Hayatshahi, A.
   Javadi, M.
TI Cost analysis and safety comparison of Cisatracurium and Atracurium in
   patients undergoing general anesthesia
SO EUROPEAN REVIEW FOR MEDICAL AND PHARMACOLOGICAL SCIENCES
LA English
DT Article
DE Cisatracurium besilate; Atracurium besilate; Non-depolarizing
   neuromuscular blocking agents; General anesthesia
ID NEUROMUSCULAR BLOCKING-AGENTS; OPERATING-ROOM; DRUGS; PHARMACOLOGY
AB BACKGROUND: Non-depolarizing neuromuscular blocking agents (NMB) differ in pharmacokinetic and pharmacodynamic parameters. An anesthesiologist according to these similarities and differences is able to choose the least costly one if the same safety profile and same clinical benefit achieved with the different alternatives.
   AIM: The main objective of this study is to evaluate the economic and adverse drug reactions prevalence and differences between cisatracurium and atracurium the two non-depolarizing NMB drugs, which are widely used in adult patients undergoing surgery with general anesthesia in a teaching Hospital in Iran.
   MATERIALS AND METHODS: A cost analysis and adverse drug reactions (ADR) monitoring were performed. Only direct costs were considered and data were collected through a prospective randomized study. Regardless of the type of surgery, 100 patients were randomly divided into two equal groups to receive either cisatracurium or atracurium by anesthesiologists. ADRs prevalence and cost differences between patients receiving one of the two non-depolarizing NMB agents were evaluated by independent sample t-test and Chi-square test respectively.
   RESULTS: No significant difference was observed between the two groups of patients in demographic data. There was no statistical difference in the ADR prevalence in both groups. The numbers of ADR within atracurium group was higher than cisatracurium group, but this distinction was not statistically significant (p > 0.05). It was significant difference in cost between the two neuromuscular blocking drugs (p < 0.05).
   CONCLUSIONS: According to our study it seems that atracurium and cisatracurium had similar safety profile and atracurium had a cost benefit relative to cisatracurium in initial loading doses. In patients with instability in hemodynamic parameters the cisatracurium was the appropriate choice.
C1 [Movafegh, A.; Sharifnia, H.] Univ Tehran Med Sci, Dr Shariati Hosp, Dept Anesthesiol & Crit Care, Tehran, Iran.
   [Amini, S.; Hayatshahi, A.; Javadi, M.] Univ Tehran Med Sci, Coll Pharm, Dept Clin Pharm, Tehran, Iran.
   [Torkamandi, H.; Hayatshahi, A.; Javadi, M.] Univ Tehran Med Sci, Dr Shariati Hosp, Pharmaceut Care Dept, Tehran, Iran.
RP Javadi, M (reprint author), Univ Tehran Med Sci, Coll Pharm, Dept Clin Pharm, Tehran, Iran.
EM mrjavadi@sina.tums.ac.ir
FU Tehran University of Medical Sciences
FX This study has been supported by a research grant through Tehran
   University of Medical Sciences.
NR 11
TC 0
Z9 0
PU VERDUCI PUBLISHER
PI ROME
PA VIA GREGORIO VII, ROME, 186-00165, ITALY
SN 1128-3602
J9 EUR REV MED PHARMACO
JI Eur. Rev. Med. Pharmacol. Sci.
PD FEB
PY 2013
VL 17
IS 4
BP 447
EP 450
PG 4
WC Pharmacology & Pharmacy
SC Pharmacology & Pharmacy
GA 148EJ
UT WOS:000319225600003
ER

PT J
AU Moll, H
   Lutke, L
   Barkleit, A
   Bernhard, G
AF Moll, Henry
   Luetke, Laura
   Barkleit, Astrid
   Bernhard, Gert
TI Curium(III) Speciation Studies with Cells of a Groundwater Strain of
   Pseudomonas fluorescens
SO GEOMICROBIOLOGY JOURNAL
LA English
DT Article
DE bacteria; complexation; curium; fluorescence spectroscopy; Pseudomonas
   fluorescens; TRLFS
ID AQUEOUS-SOLUTION; COMPLEXATION; EUROPIUM(III); SPECTROSCOPY;
   SIDEROPHORE; CM(III); IRON; GEOMICROBIOLOGY; COORDINATION; TRIVALENT
AB Ubiquitous Pseudomonads have great potential to influence the speciation and mobility of actinides in the environment. This study explores the unknown interaction between curium(III) and cell-suspensions of Pseudomonas fluorescens (CCUG 32456) isolated from the Aspo site, Sweden. The interaction between curium(III) and P. fluorescens cells was studied at trace curium(III) concentrations (0.3M) using time-resolved laser-induced fluorescence spectroscopy. Extraction studies have shown that the biosorption of curium(III) is a reversible process. Two Cm3+P. fluorescens (CCUG 32456) species were identified, ROPO3HCm2+ and RCOOCm2+, having emission maxima at 599.6 and 601.9nm, respectively. The corresponding surface complexation constants were determined to be log 111 = 12.7 +/- 0.6 and log 110 = 6.1 +/- 0.5, respectively.
C1 [Moll, Henry; Luetke, Laura; Barkleit, Astrid; Bernhard, Gert] Helmholtz Zentrum Dresden Rossendorf eV, Inst Resource Ecol, D-01314 Dresden, Germany.
RP Moll, H (reprint author), Helmholtz Zentrum Dresden Rossendorf eV, Inst Resource Ecol, POB 510119, D-01314 Dresden, Germany.
EM h.moll@hzdr.de
FU BMWi [02E10618]
FX This work was funded by BMWi under contract number 02E10618. The authors
   are indebted to the U.S. Department of Energy, Office of Basic Energy
   Sciences, for the use of <SUP>248</SUP>Cm via the transplutonium element
   production facilities at Oak Ridge National Laboratory; <SUP>248</SUP>Cm
   was made available as part of collaboration between HZDR and the
   Lawrence Berkeley National Laboratory (LBNL).
NR 29
TC 2
Z9 2
PU TAYLOR & FRANCIS INC
PI PHILADELPHIA
PA 325 CHESTNUT ST, SUITE 800, PHILADELPHIA, PA 19106 USA
SN 0149-0451
J9 GEOMICROBIOL J
JI Geomicrobiol. J.
PD FEB 1
PY 2013
VL 30
IS 4
BP 337
EP 346
DI 10.1080/01490451.2012.688927
PG 10
WC Environmental Sciences; Geosciences, Multidisciplinary
SC Environmental Sciences & Ecology; Geology
GA 100EQ
UT WOS:000315679400006
ER

PT J
AU Kim, JY
   Lee, JS
   Park, HY
   Kim, YB
   Kwon, Y
   Kwak, H
AF Kim, Ji Young
   Lee, Jong Seok
   Park, Hee Yeon
   Kim, Yong Beom
   Kwon, Youngjun
   Kwak, Hyun Jeong
TI The effect of alfentanil versus ketamine on the intubation condition and
   hemodynamics with low-dose rocuronium in children
SO JOURNAL OF ANESTHESIA
LA English
DT Article
DE Alfentanil; Children; Ketamine; Low-dose rocuronium; Propofol
ID DAY-CASE TONSILLECTOMY; TRACHEAL INTUBATION; MUSCLE-RELAXANT; INDUCTION;
   ANESTHESIA; PROPOFOL; TIME; COMBINATION; SEVOFLURANE; ETOMIDATE
AB We investigated the effect of alfentanil and ketamine on the intubation condition and hemodynamic parameters during propofol anesthesia with low-dose rocuronium in children.
   Fifty-four children, aged 3-9 years undergoing tonsillectomy, were randomly allocated to receive either alfentanil 20 mu g/kg (alfentanil group, n = 27) or ketamine 0.5 mg/kg (ketamine group, n = 27) 1 min before anesthesia induction. Anesthesia was induced with propofol 2.5 mg/kg and rocuronium 0.3 mg/kg and maintained with propofol infusion (6 mg/kg/h). The neuromuscular relaxation was monitored, and intubation conditions, hemodynamic changes, and recovery time were assessed.
   All patients were successfully intubated and there were no significant differences in the intubation conditions between alfentanil and ketamine groups. At the time of tracheal intubation, the median [inter-quartile range] twitch height was similar between two groups (37 [4-48] % in the alfentanil group vs. 29 [4-43.5] % in the ketamine group, p = 0.326).
   This study showed that both ketamine 0.5 mg/kg and alfentanil 20 mu g/kg provided adequate intubation condition during propofol induction with low-dose rocuronium in children. The mean arterial pressure and heart rate were higher in the ketamine group after propofol injection but they remained within the normal limit in both groups throughout the study period.
C1 [Kim, Ji Young; Lee, Jong Seok; Kwon, Youngjun] Yonsei Univ, Coll Med, Dept Anesthesiol & Pain Med, Anesthesiol & Pain Res Inst, Seoul, South Korea.
   [Park, Hee Yeon; Kim, Yong Beom; Kwak, Hyun Jeong] Gachon Univ, Dept Anesthesiol & Pain Med, Gil Med Ctr, Inchon 405760, South Korea.
RP Kwak, HJ (reprint author), Gachon Univ, Dept Anesthesiol & Pain Med, Gil Med Ctr, 1198 Guwol Dong, Inchon 405760, South Korea.
EM hyun615@gilhospital.com
NR 20
TC 0
Z9 0
PU SPRINGER JAPAN KK
PI TOKYO
PA CHIYODA FIRST BLDG EAST, 3-8-1 NISHI-KANDA, CHIYODA-KU, TOKYO, 101-0065,
   JAPAN
SN 0913-8668
EI 1438-8359
J9 J ANESTH
JI J. Anesth.
PD FEB
PY 2013
VL 27
IS 1
BP 7
EP 11
DI 10.1007/s00540-012-1485-4
PG 5
WC Anesthesiology
SC Anesthesiology
GA 091IG
UT WOS:000315042200002
ER

PT J
AU Nitahara, K
   Sugi, Y
   Shigematsu, K
   Haraga, I
   Abe, S
   Higa, K
AF Nitahara, Keiichi
   Sugi, Yasuyuki
   Shigematsu, Kenji
   Haraga, Isamu
   Abe, Shintaro
   Higa, Kazuo
TI Recovery of train-of-four ratio to 0.70 and 0.90 is delayed in type 2
   diabetes with vecuronium-induced neuromuscular block
SO EUROPEAN JOURNAL OF ANAESTHESIOLOGY
LA English
DT Article
DE adductor pollicis; diabetes mellitus; vecuronium
ID LUNG-FUNCTION; ADDUCTOR POLLICIS; MELLITUS; ANESTHESIA; ATRACURIUM;
   NEUROPATHY; HUMANS; MUSCLE; ELECTROMYOGRAPHY; MECHANOMYOGRAPHY
AB Context The recovery profile of train-of-four ratio to more than 0.70 in patients with diabetes mellitus has not been well investigated.
   Objective Our primary objective was to evaluate the spontaneous recovery profile of neuromuscular block by vecuronium until train-of-four ratio more than 0.90 in patients with type 2 diabetes mellitus compared with controls, using first dorsal interosseous electromyography.
   Design Single-centre prospective case-control study.
   Setting The operating theatres of Fukuoka University Hospital.
   Patients Fourteen adults with type 2 diabetes mellitus (diabetes mellitus group) and 14 control patients (control group) were included in this study.
   Intervention Evoked responses to train-of-four stimuli were measured by electromyography at the first dorsal interosseous muscle. General anaesthesia was induced with propofol, fentanyl and remifentanil. Vecuronium (0.1 mg kg(-1)) was administered to all patients. Anaesthesia was maintained with propofol, fentanyl and remifentanil. The neuromuscular block was assessed until spontaneous recovery to train-of-four ratio more than 0.90.
   Main outcome measures Recovery times to train-of-four ratio 0.70 and 0.90.
   Results Recovery times to train-of-four ratio 0.70 and 0.90 were significantly longer in the diabetes mellitus group than the control group (P = 0.041 and P = 0.027, respectively). The time from train-of-four ratio 0.25 to 0.90 was also significantly longer in the diabetes mellitus group than the control group (P = 0.029). In five of 14 patients in the diabetes mellitus group, the time from train-of-four ratio 0.25 to 0.90 was longer than 60 min, which is longer than the duration of action of neostigmine. The time from train-of-four ratio 0.25 to 0.90 was longer than 60 min in only one of 14 in the control group.
   Conclusion Recovery times to train-of-four ratio 0.70 and 0.90 were delayed in patients with type 2 diabetes mellitus. Neuromuscular block by vecuronium should be carefully monitored in patients with type 2 diabetes mellitus until recovery of train-of-four ratio to a safe level is confirmed. Eur J Anaesthesiol 2013; 30:80-84
C1 [Nitahara, Keiichi] Fukuoka Univ, Sch Med, Dept Anesthesiol, Jonan Ku, Fukuoka 8140180, Japan.
RP Nitahara, K (reprint author), Fukuoka Univ, Sch Med, Dept Anesthesiol, Jonan Ku, 7-45-1 Nanakuma, Fukuoka 8140180, Japan.
EM nitahara@fukuoka-u.ac.jp
NR 29
TC 0
Z9 0
PU LIPPINCOTT WILLIAMS & WILKINS
PI PHILADELPHIA
PA 530 WALNUT ST, PHILADELPHIA, PA 19106-3621 USA
SN 0265-0215
J9 EUR J ANAESTH
JI Eur. J. Anaesth.
PD FEB
PY 2013
VL 30
IS 2
BP 80
EP 84
DI 10.1097/EJA.0b013e32835b9d9b
PG 5
WC Anesthesiology
SC Anesthesiology
GA 070HM
UT WOS:000313497200007
ER

PT J
AU Vilhanova, B
   Matousek, V
   Vaclavik, J
   Syslova, K
   Prech, J
   Pechacek, J
   Sot, P
   Januscak, J
   Toman, J
   Zapal, J
   Kuzma, M
   Kacer, P
AF Vilhanova, Beata
   Matousek, Vaclav
   Vaclavik, Jiri
   Syslova, Kamila
   Prech, Jan
   Pechacek, Jan
   Sot, Petr
   Januscak, Jakub
   Toman, Jaromir
   Zapal, Jakub
   Kuzma, Marek
   Kacer, Petr
TI Two optimized synthetic pathways toward a chiral precursor of Mivacurium
   chloride and other skeletal muscle relaxants
SO TETRAHEDRON-ASYMMETRY
LA English
DT Article
ID ASYMMETRIC TRANSFER HYDROGENATION; IMINES; AGENTS
AB A chiral precursor of Mivacurium chloride, (R)-5'-methoxylaudanosine, was prepared using two different methods. The chiral resolution of racemic 5'-methoxylaudanosine, typically used in industry, was carried out in parallel with a procedure consisting of asymmetric transfer hydrogenation (ATH) and reductive methylation. A novel one-pot synthetic step was developed for the synthesis of racemic 5'-methoxylaudanosine. In both routes, the enantioselectivity was high but further purification was necessary to reach the level of a pharmaceutical standard. The individual synthetic steps reported herein can also be used for the synthesis of analogous bistetrahydroisoquinoline-based skeletal muscle relaxants. (C) 2012 Elsevier Ltd. All rights reserved.
C1 [Vilhanova, Beata; Matousek, Vaclav; Vaclavik, Jiri; Syslova, Kamila; Prech, Jan; Pechacek, Jan; Sot, Petr; Januscak, Jakub; Kacer, Petr] Inst Chem Technol, Dept Organ Technol, CR-16628 Prague, Czech Republic.
   [Toman, Jaromir] Menovo Pharmaceut Co Ltd, Hangzhou Gulf Ind Area Shangyu, Hangzhou 312369, Zhejiang, Peoples R China.
   [Zapal, Jakub; Kuzma, Marek] Acad Sci Czech Republic, Inst Microbiol, Vvi, Lab Mol Struct Characterizat, CR-14220 Prague 4, Czech Republic.
RP Kacer, P (reprint author), Inst Chem Technol, Dept Organ Technol, CR-16628 Prague, Czech Republic.
EM kacerp@vscht.cz
FU Grant Agency of the Czech Republic [GACR 104/09/1497, P106/12/1276];
   Grant for the long-term conceptual development of the Institute of
   Microbiology [RVO: 61388971]
FX This work was financially supported by the Grant Agency of the Czech
   Republic (Grants GACR 104/09/1497 and P106/12/1276), and by a Grant for
   the long-term conceptual development of the Institute of Microbiology
   (RVO: 61388971).
NR 21
TC 2
Z9 2
PU PERGAMON-ELSEVIER SCIENCE LTD
PI OXFORD
PA THE BOULEVARD, LANGFORD LANE, KIDLINGTON, OXFORD OX5 1GB, ENGLAND
SN 0957-4166
J9 TETRAHEDRON-ASYMMETR
JI Tetrahedron-Asymmetry
PD JAN 15
PY 2013
VL 24
IS 1
BP 50
EP 55
DI 10.1016/j.tetasy.2012.11.012
PG 6
WC Chemistry, Inorganic & Nuclear; Chemistry, Organic; Chemistry, Physical
SC Chemistry
GA 083TS
UT WOS:000314488700007
ER

PT J
AU Ji, F
   Han, JL
   Liu, BJ
   Wang, HN
   Shen, G
   Tao, J
AF Ji, Fang
   Han, Junli
   Liu, Baojun
   Wang, Haining
   Shen, Gang
   Tao, Jiang
TI Vecuronium suppresses transmission at the rat phrenic neuromuscular
   junction by inhibiting presynaptic L-type calcium channels
SO NEUROSCIENCE LETTERS
LA English
DT Article
DE Neuromuscle junction; fEPSPs; Vecuronium
ID NICOTINIC ACETYLCHOLINE-RECEPTORS; MOTOR-NERVE TERMINALS; TETANIC FADE;
   RELEASE; BLOCKADE
AB Background and objectives: The non-depolarizing muscle relaxant vecuronium inhibits contraction by competitive inhibition of postsynaptic acetylcholine receptors (AchRs), which decreases the number of quanta released per impulse in response to 50 Hz stimulation. The specific role of calcium influx through L-type calcium channels is the promotion of endocytosis and vesicle recycling during high-frequency stimulation. Vecuronium also induces four pulse tetanic fade, a proxy measure of decreased quanta release. We examined whether vecuronium suppresses neuromuscular transmission during high-frequency stimulation by inhibiting presynaptic L-type calcium channels.
   Methods: Fifty male Sprague-Dawley rats were divided into five treatment groups: unstimulated control group, alpha-bungarotoxin (BTX) group, nifedipine group, vecuronium group, and nifedipine plus vecuronium group. Rat phrenic nerve-diaphragm neuromuscular juctions were stimulated at 50 Hz and field excitatory post-synaptic potentials (fEPSPs) were recorded. Expression levels of the presynaptic Ca2+-binding, protein synaptotagmin 1, and the presynaptic plasma membrane protein, syntaxin 1, were measured by Western blots.
   Results: The fEPSPs evoked by 50 Hz stimulus trains were decreased by vecuronium, nifedipine, and by vecuronium plus nifedipine. Nifedipine, an L-type calcium channel blocker, reduced the expression of synaptogamin and syntaxin and blocked the suppressive effect of vecuronium, suggesting that both agents inhibit presynaptic L-type calcium channels.
   Conclusions: Vecuronium which blocked L-type calcium channels may suppress activity of the alpha(3)beta(2) nAChR subunit, which exists in the presynaptic membrane and enhances quantal release. This alpha(3)beta(2) nAChR-mediated positive feedback effect may be facilitated by L-type Ca2+ channel activity under high-frequency stimulation. Vecuronium may disrupt this positive feedback cycle, leading to suppression of fEPSPs. Vercuronium may reduce neuromuscular transmission through presynaptic and postsynaptic mechanisms. (c) 2012 Elsevier Ireland Ltd. All rights reserved.
C1 [Ji, Fang; Shen, Gang] Shanghai Jiao Tong Univ, Shanghai Key Lab Stomatol, Peoples Hosp 9, Dept Orthodont,Sch Med, Shanghai 200030, Peoples R China.
   [Han, Junli; Wang, Haining; Tao, Jiang] Shanghai Jiao Tong Univ, Shanghai Key Lab Stomatol, Peoples Hosp 9, Dept Gen Dent,Sch Med, Shanghai 200030, Peoples R China.
   [Liu, Baojun] Fudan Univ, Huashan Hosp, Lab Lung Inflammat & Canc, Shanghai 200433, Peoples R China.
RP Shen, G (reprint author), Shanghai Jiao Tong Univ, Shanghai Key Lab Stomatol, Peoples Hosp 9, Dept Orthodont,Sch Med, 639 Zhi Zao Ju Rd, Shanghai 200030, Peoples R China.
EM gangshen5206@hotmail.com; ywskxy@126.com
FU National Natural Science Foundation of China [81200756]; Science and
   Technology Commission of Shanghai [10411964500, 11411951800]; Shanghai
   Municipal Education Commission [10YZ33]
FX This work was supported by the National Natural Science Foundation of
   China (No. 81200756), Science and Technology Commission of Shanghai
   (Nos. 10411964500, 11411951800) and Shanghai Municipal Education
   Commission (No. 10YZ33).
NR 17
TC 0
Z9 0
PU ELSEVIER IRELAND LTD
PI CLARE
PA ELSEVIER HOUSE, BROOKVALE PLAZA, EAST PARK SHANNON, CO, CLARE, 00000,
   IRELAND
SN 0304-3940
J9 NEUROSCI LETT
JI Neurosci. Lett.
PD JAN 15
PY 2013
VL 533
BP 1
EP 6
DI 10.1016/j.neulet.2012.11.030
PG 6
WC Neurosciences
SC Neurosciences & Neurology
GA 077GN
UT WOS:000314016000001
ER

PT J
AU Hopster, K
   Ohnesorge, B
   von Borstel, M
   Rohn, K
   Kastner, S
AF Hopster, K.
   Ohnesorge, B.
   von Borstel, M.
   Rohn, K.
   Kaestner, S.
TI Influence of atracurium on cardiovascular parameters in horses
   undergoing vitrectomy during general anaesthesia, and on recovery
   duration and quality
SO TIERAERZTLICHE PRAXIS AUSGABE GROSSTIERE NUTZTIERE
LA German
DT Article
DE Muscle relaxation; nerve-stimulator; isoflurane; cardiac output
ID ISOFLURANE-ANESTHETIZED HORSES; CARDIAC-OUTPUT MEASUREMENTS; LITHIUM
   DILUTION; OCULAR SURGERY; THERMODILUTION; HALOTHANE; PONIES
AB Objective: In most ocular procedures, a central position of the eye is necessary. This can be achieved using a deep plane of anaesthesia, locoregional blocks or with neuromuscular blocking agents. The aim of this study was to evaluate the influence of atracurium on cardiovascular parameters, and on recovery quality and duration in horses. Material and methods: Thirty-four warmblood horses undergoing in total 50 vitrectomies were divided into two groups. Premedication, induction and maintenance were identical in all patients. After 20 minutes, horses of group A received atracurium (0.1 mg/kg) while in the control group (group K) the depth of anaesthesia was adapted to keep the bulbus in a central position. Dobutamine and fluids were administered to maintain the mean arterial blood pressure (MAP) above 70 mmHg. Cardiac output (CO), heart rate (HR), MAP, respiratory rate, end-expiratory isoflurane concentration (E(T)Iso) and dobutamine requirements were determined. Position and movement of the globe during the surgical procedure were scored. Time and quality of the recovery period was scored. Results: Horses of group K required significantly higher concentrations of isoflurane (group A: 1.08 +/- 0.1%; group K: 1.34 +/- 0.2%) and had an overall lower MAP (group A: 88.4 +/- 10.3 mmHg; group K: 76.6 +/- 11.6 mmHg) and CO (group A: 36.9 +/- 11.7 l/min; group K: 28.5 +/- 7.2 l/min) but needed significantly more dobutamine (group A: 0.37 +/- 0.17 mu g/kg/min; group K: 0.99 +/- 0.46 mu g/kg/min) compared to group A. Complete relaxation occurred 9.5 +/- 2.5 minutes after atracurium bolus and lasted for 25 +/- 7.1 minutes. The score of the bulbus position and movement was significantly lower in group A, resulting in a better quality for the surgical procedure. In group A, the recovery time to standing was significantly shorter (group A: 18.1 +/- 5.4 min; group K: 31.5 +/- 7.1 min), with no difference in quality. Conclusion and clinical relevance: The use of atracurium resulted in a better cardiovascular condition, probably because of the isoflurane-sparing effect. The recovery time was shorter in these horses without negative effects on recovery quality. No signs of residual atracurium effects were detected.
C1 [Hopster, K.; Ohnesorge, B.; von Borstel, M.; Kaestner, S.] Univ Vet Med Hannover, Klin Pferde, D-30559 Hannover, Germany.
   [Rohn, K.] Univ Vet Med Hannover, Inst Epidemiol & Informat Verarbeitung, D-30559 Hannover, Germany.
RP Hopster, K (reprint author), Univ Vet Med Hannover, Klin Pferde, Bunteweg 9, D-30559 Hannover, Germany.
EM klaus.hopster@tiho-hannover.de
NR 25
TC 0
Z9 0
PU SCHATTAUER GMBH-VERLAG MEDIZIN NATURWISSENSCHAFTEN
PI STUTTGART
PA HOLDERLINSTRASSE 3, D-70174 STUTTGART, GERMANY
SN 1434-1220
J9 TIERAERZTL PRAX G N
JI Tieraerztl. Prax. Ausg. Grosstiere Nutztiere
PY 2013
VL 41
IS 6
BP 371
EP 377
PG 7
WC Veterinary Sciences
SC Veterinary Sciences
GA 278FZ
UT WOS:000328875900004
ER

PT J
AU Honca, M
   Kulah, BB
   Purtuloglu, T
   Honca, T
   Eryilmaz, NC
   Ozkan, U
   Horasanli, E
AF Honca, Mehtap
   Kulah, Belkiz Berna
   Purtuloglu, Tarik
   Honca, Tevfik
   Eryilmaz, Nuray Camgoz
   Ozkan, Ugur
   Horasanli, Eyup
TI A comparison of tramadol, sufentanil, meperidine, and lidocaine in
   prevention of pain due to rocuronium injection
SO TURKISH JOURNAL OF MEDICAL SCIENCES
LA English
DT Article
DE Rocuronium; injection pain; opioids; female patients
ID PRETREATMENT; BROMIDE; VECURONIUM; PROPOFOL; FENTANYL; ONSET
AB Aim: Alleviation of the pain resulting from injection of rocuronium during anesthesia is still an unsolved problem. We aimed to compare the analgesic effects of sufentanil, tramadol, meperidine, and lidocaine on the pain from injection of rocuronium.
   Materials and methods: This prospective randomized double-blind study included 200 patients with ASA I-II. After a tourniquet was applied to the forearm, patients received 50 mg of tramadol (group T), 10 mu g of sufentanil (group S), 40 mg of meperidine (group M), or 30 mg of lidocaine (group L). The tourniquet was released after 20 s and rocuronium was injected over 10 to 15 s. The patients were asked whether the injection caused pain or not. Side effects were recorded.
   Results: The incidence of injection pain was highest in group T. Severe pain was most frequently encountered in group S. Lidocaine was the most effective analgesic in alleviating the injection pain while sufentanil was the least effective drug (P < 0.05). Erythema was the common side effect at the injection site in group M and arrhythmia was observed in group T.
   Conclusion: The analgesic effect of meperidine was not significantly superior to that of the other drugs. Lidocaine seemed to be the most effective analgesic drug for minimizing the pain due to rocuronium injection.
C1 [Honca, Mehtap; Kulah, Belkiz Berna; Eryilmaz, Nuray Camgoz; Ozkan, Ugur; Horasanli, Eyup] Zekai Tahir Burak Womens Hlth Training & Res Hosp, Dept Anesthesiol & Reanimat, Ankara, Turkey.
   [Purtuloglu, Tarik] Gulhane Mil Med Acad, Dept Anesthesiol, Ankara, Turkey.
   [Honca, Tevfik] Gulhane Mil Med Acad, Dept Med Biochem, Ankara, Turkey.
RP Honca, M (reprint author), Zekai Tahir Burak Womens Hlth Training & Res Hosp, Dept Anesthesiol & Reanimat, Ankara, Turkey.
EM mehtaphonca@hotmail.com
NR 30
TC 0
Z9 0
PU TUBITAK SCIENTIFIC & TECHNICAL RESEARCH COUNCIL TURKEY
PI ANKARA
PA ATATURK BULVARI NO 221, KAVAKLIDERE, ANKARA, 00000, TURKEY
SN 1300-0144
J9 TURK J MED SCI
JI Turk. J. Med. Sci.
PY 2013
VL 43
IS 1
BP 79
EP 83
DI 10.3906/sag-1202-77
PG 5
WC Medicine, General & Internal
SC General & Internal Medicine
GA 175JQ
UT WOS:000321227400015
ER

PT J
AU Esbelin, E
   Buravand, E
   Bejaoui, S
   Lamontagne, J
   Bonnerot, JM
AF Esbelin, E.
   Buravand, E.
   Bejaoui, S.
   Lamontagne, J.
   Bonnerot, J. M.
TI Americium, curium and neodymium analysis in ECRIX-H irradiated pellet:
   sample preparation for TIMS measurements
SO RADIOCHIMICA ACTA
LA English
DT Article
DE Americium; Curium; Neodymium; HPLC; Chromatography; Isotopic dilution
ID CHROMATOGRAPHY; SEPARATION; EXTRACTION; ACTINIDES; ELEMENTS; THORIUM;
   FUELS
AB This paper concerns quantitative isotopic analysis of Am, Cm and Nd contained in an irradiated AmO1.62/MgO pellet. The complete analysis protocol is described, from dissolution of the pellets in a shielded line to the laboratory glove separation processes box for TIMS analysis. Emphasis is placed on the separation processes: by ion exchange resin in a hot cell and by HPLC in the laboratory. Intermediate measurements by X-ray fluorescence, alpha spectrometry, and ICP-AES are described.
C1 [Esbelin, E.; Buravand, E.] Commissariat Energie Atom, Ctr Marcoule, F-30207 Bagnols Sur Ceze, France.
   [Bejaoui, S.; Lamontagne, J.; Bonnerot, J. M.] Commissariat Energie Atom, Ctr Cadarache, F-13108 St Paul Les Durance, France.
RP Esbelin, E (reprint author), Commissariat Energie Atom, Ctr Marcoule, F-30207 Bagnols Sur Ceze, France.
EM eric.esbelin@cea.fr
FU Electricite de France (EDF)
FX The authors would like to thank Electricite de France (EDF) for its
   financial support.
NR 14
TC 1
Z9 1
PU OLDENBOURG VERLAG
PI MUNICH
PA LEKTORAT MINT, POSTFACH 80 13 60, D-81613 MUNICH, GERMANY
SN 0033-8230
J9 RADIOCHIM ACTA
JI Radiochim. Acta
PY 2013
VL 101
IS 5
BP 293
EP 300
DI 10.1524/ract.2013.2038
PG 8
WC Chemistry, Inorganic & Nuclear; Nuclear Science & Technology
SC Chemistry; Nuclear Science & Technology
GA 154ZS
UT WOS:000319715800003
ER

PT J
AU Maurya, SK
   Periasamy, M
   Bal, NC
AF Maurya, Santosh K.
   Periasamy, Muthu
   Bal, Naresh C.
TI High gender -specific susceptibility to curare- a neuromuscular blocking
   agent
SO BIOLOGICAL RESEARCH
LA English
DT Article
DE Curare; dose response; gender; muscle activity; oxygen consumption
ID MYASTHENIA-GRAVIS; MUSCLE; THERMOGENESIS; HISTORY; RATS
AB Curare, a selective skeletal muscle relaxant, has been used clinically to reduce shivering and as an anesthetic auxiliary in abdominal surgery. It is also widely used in animal experiments to block neuromuscular junction activity. Effective doses of curare diminish muscle contraction without affecting brain function, but at higher doses it is known to be lethal. However, the exact dose of curare initiating muscle relaxation vs. lethal effect has not been fully characterized in mice. In this study we carefully examined the dose-response for achieving muscle inactivity over lethality in both male and female mice (C57BL6/J). The most striking finding of this study is that female mice were highly susceptible to curare; both the ED50 and LD50 were at least 3-fold lower than male littermates. This study shows that gender-specific differences can be an important factor when administering skeletal muscle relaxants, particularly curare or other analogous agents targeted to the neuromuscular junction.
C1 [Maurya, Santosh K.; Periasamy, Muthu; Bal, Naresh C.] Ohio State Univ, Coll Med, Dept Physiol & Cell Biol, Columbus, OH 43210 USA.
RP Bal, NC (reprint author), 304 Hamilton Hall,1645 Neil Ave, Columbus, OH 43210 USA.
EM periasamy.1@osu.edu; bal.8@osu.edu
FU National Institutes of Health [R01 HL64014]; American Heart Association
FX This work was supported in part by National Institutes of Health Grant
   R01 HL64014 to M. P. N.C.B. was supported by a postdoctoral fellowship
   from the American Heart Association.
NR 16
TC 0
Z9 0
PU SOC BIOLGIA CHILE
PI SANTIAGO
PA CASILLA 16164, SANTIAGO 9, CHILE
SN 0716-9760
J9 BIOL RES
JI Biol. Res.
PY 2013
VL 46
IS 1
BP 75
EP 78
PG 4
WC Biology
SC Life Sciences & Biomedicine - Other Topics
GA 125LM
UT WOS:000317541300011
ER

PT J
AU Skerencak, A
   Hohne, S
   Hofmann, S
   Marquardt, CM
   Panak, PJ
AF Skerencak, Andrej
   Hoehne, Stefanie
   Hofmann, Sascha
   Marquardt, Christian M.
   Panak, Petra J.
TI Spectroscopic Studies on the Thermodynamics of the Complexation of
   Trivalent Curium with Propionate in the Temperature Range from 20 to 90
   A degrees C
SO JOURNAL OF SOLUTION CHEMISTRY
LA English
DT Article
DE Trivalent curium; Laser spectroscopy; Thermodynamics; Complexation;
   Organic ligand; Propionate
ID LASER FLUORESCENCE SPECTROSCOPY; DISSOLVED ORGANIC-MATTER;
   SPECTROPHOTOMETRIC DETERMINATION; ELEVATED-TEMPERATURES;
   AQUEOUS-SOLUTION; ACTINIDE IONS; CM(III); PH; ACIDS; SPECIATION
AB The thermodynamics of the stepwise complexation reaction of Cm(III) with propionate was studied by time resolved laser fluorescence spectroscopy (TRLFS) and UV/Vis absorption spectroscopy as a function of the ligand concentration, the ionic strength and temperature (20-90 A degrees C). The molar fractions of the 1:1 and 1:2 complexes were quantified by peak deconvolution of the emission spectra at each temperature, yielding the log(10) values. Using the specific ion interaction theory (SIT), the thermodynamic stability constants log(10) were determined. The log(10) values show a distinct increase by 0.15 (n = 1) and 1.0 (n = 2) orders of magnitude in the studied temperature range, respectively. The temperature dependency of the log(10) values is well described by the integrated van't Hoff equation, assuming a constant enthalpy of reaction and yielding the thermodynamic standard state values for the formation of the , n = (1, 2) species.
C1 [Skerencak, Andrej; Hofmann, Sascha; Marquardt, Christian M.] KIT, Inst Nukl Entsorgung, D-76344 Eggenstein Leopoldshafen, Germany.
   [Skerencak, Andrej; Hoehne, Stefanie; Panak, Petra J.] Heidelberg Univ, D-69120 Heidelberg, Germany.
RP Skerencak, A (reprint author), KIT, Inst Nukl Entsorgung, Campus Nord, D-76344 Eggenstein Leopoldshafen, Germany.
EM andrej.skerencak@kit.edu
FU German Federal Ministry of Economics and Technology (BMWi) [02E10206]
FX The authors would like to thank the German Federal Ministry of Economics
   and Technology (BMWi) for financial support of this work under contract
   No. 02E10206.
NR 33
TC 1
Z9 1
PU SPRINGER/PLENUM PUBLISHERS
PI NEW YORK
PA 233 SPRING ST, NEW YORK, NY 10013 USA
SN 0095-9782
J9 J SOLUTION CHEM
JI J. Solut. Chem.
PD JAN
PY 2013
VL 42
IS 1
BP 1
EP 17
DI 10.1007/s10953-012-9945-x
PG 17
WC Chemistry, Physical
SC Chemistry
GA 082AV
UT WOS:000314365000001
ER

PT J
AU Gagne, A
   Surette, J
   Kramer-Tremblay, S
   Dai, XX
   Didychuk, C
   Lariviere, D
AF Gagne, Alexandre
   Surette, Joel
   Kramer-Tremblay, Sheila
   Dai, Xiongxin
   Didychuk, Candice
   Lariviere, Dominic
TI A bioassay method for americium and curium in feces
SO JOURNAL OF RADIOANALYTICAL AND NUCLEAR CHEMISTRY
LA English
DT Article
DE Americium; Curium; Feces; Alpha spectrometry; Radiobioassay
ID SEQUENTIAL ISOTOPIC DETERMINATION; EXTRACTION CHROMATOGRAPHY;
   ALPHA-SPECTROMETRY; PLUTONIUM; SAMPLES; URANIUM; SEPARATION; SILICON;
   STRONTIUM; EXCHANGE
AB Fecal radiobioassay is an essential and sensitive tool to estimate the internal intake of actinides after a radiological incident. A new fecal analysis method, based on lithium metaborate fusion of fecal ash for complete sample dissolution followed by sequential column chromatography separation of actinides, has been developed for the determination of low-level Am and Cm in a large size sample. Spiked synthetic fecal samples were analyzed to evaluate method performance against the acceptance criteria for radiobioassay as defined by ANSI N13.30; both satisfactory accuracy and repeatability were achieved. This method is a promising candidate for reliable dose assessment of low level actinide exposure to meet the regulatory requirements of routine radiobioassay for nuclear workers and the public.
C1 [Surette, Joel; Kramer-Tremblay, Sheila; Dai, Xiongxin; Didychuk, Candice] Atom Energy Canada Ltd, Chalk River Nucl Lab, Chalk River, ON K0J 1J0, Canada.
   [Gagne, Alexandre; Lariviere, Dominic] Univ Laval, Dept Chim, Lab Radioecol, Quebec City, PQ G1V 0A6, Canada.
RP Dai, XX (reprint author), Atom Energy Canada Ltd, Chalk River Nucl Lab, Chalk River, ON K0J 1J0, Canada.
EM daix@aecl.ca
RI Dai, Xiongxin/I-3819-2013
FU Atomic Energy of Canada Limited (AECL); CANDU Owners Group Inc. (COG)
FX The authors acknowledge the financial support from the Atomic Energy of
   Canada Limited (AECL) and CANDU Owners Group Inc. (COG).
NR 27
TC 1
Z9 1
PU SPRINGER
PI DORDRECHT
PA VAN GODEWIJCKSTRAAT 30, 3311 GZ DORDRECHT, NETHERLANDS
SN 0236-5731
J9 J RADIOANAL NUCL CH
JI J. Radioanal. Nucl. Chem.
PD JAN
PY 2013
VL 295
IS 1
BP 477
EP 482
DI 10.1007/s10967-012-1804-0
PG 6
WC Chemistry, Analytical; Chemistry, Inorganic & Nuclear; Nuclear Science &
   Technology
SC Chemistry; Nuclear Science & Technology
GA 060NE
UT WOS:000312784200064
ER

PT J
AU Ghodraty, MR
   Saif, AA
   Kholdebarin, AR
   Rokhtabnak, F
   Pournajafian, AR
   Nikzad-Jamnani, AR
   Shah, A
   Nader, ND
AF Ghodraty, Mohammad R.
   Saif, Amir A.
   Kholdebarin, Ali R.
   Rokhtabnak, Faranak
   Pournajafian, Ali R.
   Nikzad-Jamnani, Ali R.
   Shah, Anjan
   Nader, Nader D.
TI The effects of magnesium sulfate on neuromuscular blockade by
   cisatracurium during induction of anesthesia
SO JOURNAL OF ANESTHESIA
LA English
DT Article
DE Cisatracurium; Magnesium sulfate; Neuromuscular blockade
ID INTUBATING CONDITIONS; ROCURONIUM; VECURONIUM; PHARMACODYNAMICS;
   CHILDREN
AB During the induction of anesthesia, patients are at risk of aspiration while awaiting full muscle relaxation. Magnesium has been shown to have synergistic effects with neuromuscular blocking drugs. We tested if magnesium, as an adjunct, increases the speed of onset of muscle relaxation, thereby decreasing the risk of aspiration.
   Eighty-eight American Society of Anesthesiologists (ASA) physical status 1 or 2 patients were randomly assigned to three groups. Group Mg-0 received 100 mL of normal saline, whereas groups Mg-25 and Mg-50 received magnesium sulfate at doses of 25 and 50 mg/kg, respectively. Anesthesia was induced with thiopental 5 mg/kg and cisatracurium 0.15 mg/kg. A peripheral nerve stimulator and single-twitch test was performed on the ulnar nerve until the twitch responses to stimulation had disappeared, and the times were recorded. Then the patients were intubated and anesthesia was maintained with 100 mu g/kg/min of propofol. The intensity of blockade was measured at regular time intervals with the post-tetanic count test.
   The mean times to muscle relaxation in groups Mg-0, Mg-25, and Mg-50 were 226, 209, and 188 s, respectively (P = 0.047). The intensity of the block increased with the dose of magnesium, and remained highest in group Mg-50 at all times measured (P < 0.05). The speed of onset and the intensity of muscle relaxation increased as higher doses of magnesium were used.
   The increased speed of onset of muscle relaxation produced by magnesium is not substantial enough to justify its use in combination with cisatracurium in rapid sequence induction.
C1 [Nikzad-Jamnani, Ali R.] Univ Tehran Med Sci, Dept Anesthesiol, Tehran, Iran.
   [Shah, Anjan; Nader, Nader D.] SUNY Buffalo, Dept Anesthesiol, Buffalo, NY 14260 USA.
   [Nader, Nader D.] VA Western NY Healthcare Sys, Buffalo, NY 14215 USA.
   [Ghodraty, Mohammad R.; Kholdebarin, Ali R.; Rokhtabnak, Faranak; Pournajafian, Ali R.] Univ Tehran Med Sci, Firoozgar Hosp, Dept Anesthesiol, Tehran, Iran.
RP Nader, ND (reprint author), VA Western NY Healthcare Sys, Rm 202C,3495 Bailey Ave, Buffalo, NY 14215 USA.
EM m-ghodrati@sina.tums.ac.ir; amir7044@yahoo.com; a.kholdebarin@yahoo.com;
   rkhtbnk@yahoo.com; a-pournajafian@tums.ac.ir; alirezanikzad@yahoo.com;
   anjan109@gmail.com; nnader@buffalo.edu
NR 18
TC 0
Z9 0
PU SPRINGER JAPAN KK
PI TOKYO
PA CHIYODA FIRST BLDG EAST, 3-8-1 NISHI-KANDA, CHIYODA-KU, TOKYO, 101-0065,
   JAPAN
SN 0913-8668
J9 J ANESTH
JI J. Anesth.
PD DEC
PY 2012
VL 26
IS 6
BP 858
EP 863
DI 10.1007/s00540-012-1439-x
PG 6
WC Anesthesiology
SC Anesthesiology
GA 060MM
UT WOS:000312782400008
ER

PT J
AU Kalkan, Y
   Bostan, H
   Tumkaya, L
   Tomak, Y
   Bostan, M
   Yilmaz, A
   Turut, H
   Temiz, A
   Yalcin, A
   Turan, A
AF Kalkan, Y.
   Bostan, Habib
   Tumkaya, Levent
   Tomak, Yakup
   Bostan, Mehmet
   Yilmaz, Adnan
   Turut, Hasan
   Temiz, Ahmet
   Yalcin, Alper
   Turan, Alparslan
TI The effect of rocuronium, sugammadex, and their combination on cardiac
   muscle and diaphragmatic skeletal muscle cells
SO JOURNAL OF ANESTHESIA
LA English
DT Article
DE Sugammadex; Muscle; Diaphragmatic muscle cell; Calcineurin; Rat
ID INDUCED NEUROMUSCULAR BLOCK; MECHANICAL VENTILATION; CALCINEURIN;
   REVERSAL; BROMIDE; SAFETY; AGENT; RAT; TOLERABILITY; HYPERTROPHY
AB Rocuronium has been associated with muscle weakness when administered in prolonged infusions. The effect of sugammadex and rocuronium together on muscle is unknown. In this study, we examined the effects of rocuronium and sugammadex, and the complex formed by these agents, on cardiac and diaphragmatic muscle cells.
   Forty-two Sprague-Dawley male rats were divided into six groups. Group I received only rocuronium at a dose of 1 mg/kg and groups II and III received sugammadex alone at doses of 16 and 96 mg/kg, respectively. Groups IV and V received 1 mg/kg rocuronium plus 16 mg/kg sugammadex and 1 mg/kg rocuronium plus 96 mg/kg sugammadex, respectively. Group six was the control group and received only 0.9 % NaCl without any drug.
   Histopathological examination demonstrated that rocuronium and high doses of sugammadex accumulated in both cardiac and diaphragm muscle tissues. We also observed intense edema and degeneration in diaphragmatic and myocardial cells when the rocuronium-sugammadex complex was used. Rocuronium and sugammadex remain in the circulation for a long time and they may cause skeletal muscle myopathy, vacuolization, pyknotic nuclear clumps, and hypertrophy, and weaken the muscle fibers.
   Rocuronium, sugammadex, and rocuronium-sugammadex complexes cause histopathological changes and immunoreactivity to calcineurin in muscle cells.
C1 [Kalkan, Y.; Tumkaya, Levent] Rize Univ, Fac Med, Dept Histol & Embryol, Rize, Turkey.
   [Bostan, Habib] Minist Justice, Inst Forens Med, Istanbul, Turkey.
   [Tomak, Yakup] Rize Univ, Fac Med, Dept Anesthesiol & Intens Care, Rize, Turkey.
   [Bostan, Mehmet] Rize Univ, Fac Med, Dept Cardiol, Rize, Turkey.
   [Yilmaz, Adnan] Rize Univ, Fac Med, Dept Biochem, Rize, Turkey.
   [Turut, Hasan] Rize Univ, Fac Med, Dept Thorac Surg, Rize, Turkey.
   [Temiz, Ahmet] Rize Univ, Educ & Res Hosp, Dept Cardiol, Rize, Turkey.
   [Yalcin, Alper] ARDSI, Prov Coordinat Unit, Kahramanmaras, Turkey.
   [Turan, Alparslan] Cleveland Clin, Dept Outcomes Res, Cleveland, OH 44106 USA.
RP Kalkan, Y (reprint author), Rize Univ, Fac Med, Dept Histol & Embryol, Rize, Turkey.
EM yildiray.kalkan@rize.edu.tr; habibbostan@yahoo.com;
   tumkaya55@hotmail.com; tomakyakup@hotmail.com;
   drmehmetbostan@hotmail.com; yilmazadnan69@hotmail.com;
   drhasanturut@yahoo.com; drahmettemiz@yahoo.com;
   alperyalcin0171@hotmail.com; alparslanturan@yahoo.com
NR 27
TC 1
Z9 1
PU SPRINGER JAPAN KK
PI TOKYO
PA CHIYODA FIRST BLDG EAST, 3-8-1 NISHI-KANDA, CHIYODA-KU, TOKYO, 101-0065,
   JAPAN
SN 0913-8668
J9 J ANESTH
JI J. Anesth.
PD DEC
PY 2012
VL 26
IS 6
BP 870
EP 877
DI 10.1007/s00540-012-1440-4
PG 8
WC Anesthesiology
SC Anesthesiology
GA 060MM
UT WOS:000312782400010
ER

PT J
AU Eckle, VS
   Schmid, E
   Fehm, T
   Grasshoff, C
AF Eckle, Veit-Simon
   Schmid, Eckhard
   Fehm, Tanja
   Grasshoff, Christian
TI Recovery of residual curarization after red blood cell transfusion
SO MEDICAL SCIENCE MONITOR
LA English
DT Article
DE succinylcholine; plasma cholinesterase; neuromuscular blockade; red
   blood cell transfusions
ID RAPID-SEQUENCE INDUCTION; CHOLINESTERASE ACTIVITY; BUTYRYLCHOLINESTERASE
   GENE; PLASMA CHOLINESTERASE; K-VARIANT; SUCCINYLCHOLINE; MIVACURIUM;
   INJECTION
AB Background: The muscle-relaxing effects of succinylcholine are terminated via hydrolysis by plasma cholinesterase. There are multiple genetic variants of this enzyme and clinical circumstances that might influence the activity of plasma cholinesterase and eventually lead to prolonged neuromuscular blockade following succinylcholine application.
   Case Report: Here, we report a parturient woman with atonic bleeding who suffered significant blood loss (hemoglobin 6.0 g.dL(-1)). For surgical curettage, general anesthesia was performed by using short-acting succinylcholine. By the end of the 105-minute procedure, the patient's trachea was extubated. After extubation she showed signs of the prolonged neuromuscular blocking action of succinylcholine. At this time, the patient received an AB0-compatible red blood cell transfusion and recovered instantly from neuromuscular blockade. The plasma cholinesterase (3.200 U.L-1) was below the normal range (4.900-12.000 U.L-1). Patient's blood DNA analysis revealed heterozygously the genetic K variant of plasma cholinesterase. After red blood cell transfusion, serum potassium was elevated (5.7 mmol.L-1; 4.4 mmol.L-1 prior to transfusion).
   Conclusions: Pregnancy, blood loss and genetic variation contributed to impairment of plasma cholinesterase. Due to high-speed red blood cell transfusion, hemolytic release of erythrocyte cholinesterase might have terminated the neuromuscular blocking succinylcholine effect.
C1 [Eckle, Veit-Simon; Schmid, Eckhard; Grasshoff, Christian] Univ Tubingen, Dept Anesthesiol & Intens Care, Tubingen, Germany.
   [Fehm, Tanja] Univ Tubingen, Dept Obstet & Gynecol, Tubingen, Germany.
RP Eckle, VS (reprint author), Univ Tubingen, Dept Anesthesiol & Intens Care, Tubingen, Germany.
EM veit-simon.eckle@uni-tuebingen.de
NR 22
TC 0
Z9 0
PU INT SCIENTIFIC LITERATURE, INC
PI SMITHTOWN
PA 361 FOREST LANE, SMITHTOWN, NY 11787 USA
SN 1234-1010
J9 MED SCI MONITOR
JI Med. Sci. Monitor
PD NOV
PY 2012
VL 18
IS 11
BP CS91
EP CS93
PG 3
WC Medicine, Research & Experimental
SC Research & Experimental Medicine
GA 082LS
UT WOS:000314393900003
ER

PT J
AU Lorne, E
   Nuzzo, D
   Suzanne, S
   Walczak, KA
   Perret, C
   Laigle, C
   Mattei, N
   Dimov, E
   Petiot, S
   Godart, J
   Pila, C
   Verdier, MC
   Chourbaggi, C
   Diouf, M
   Friggeri, A
   Mahjoub, Y
   Dupont, H
AF Lorne, E.
   Nuzzo, D.
   Suzanne, S.
   Walczak, K. -A.
   Perret, C.
   Laigle, C.
   Mattei, N.
   Dimov, E.
   Petiot, S.
   Godart, J.
   Pila, C.
   Verdier, M. -C.
   Chourbaggi, C.
   Diouf, M.
   Friggeri, A.
   Mahjoub, Y.
   Dupont, H.
TI Storage at room temperature does not change cisatracurium onset time: A
   prospective, randomized, double-blind controlled study
SO ANNALES FRANCAISES D ANESTHESIE ET DE REANIMATION
LA French
DT Article
DE Neuromuscular blocking agent; Cisatracurium; Onset time; Temperature;
   Neuromuscular monitoring; Intubation score
ID NEUROMUSCULAR BLOCKING-AGENTS; INTUBATING CONDITIONS; ORBICULARIS OCULI;
   ROCURONIUM; PROPOFOL; SEVOFLURANE; RELAXATION; ANESTHESIA; EPHEDRINE;
   BLOCKADE
AB Objective. - Storage of cisatracurium at room temperature seems to have no effect on its degradation in vitro contrary to the recommendations of storage at +4 degrees C. The purpose of this study was to evaluate the influence of cisatracurium' s storage temperature on its onset time.
   Study design. - Prospective, randomized, double-blind trial study.
   Patients and methods. - Thirty patients were enrolled. The control group consisted of 15 patients receiving cisatracurium (0.15 mg/kg) stored at room temperature and the intervention consisted of 15 patients receiving cisatracurium (0.15 mg/kg) stored at +4 degrees C. The primary endpoint was to compare cisatracurium onset time depending on the storage temperature.
   Results. - Cisatracurium onset time was 235 (180-292) seconds in the "room temperature" group vs. 240 (210-292) seconds in the "refrigerated" group. There was no difference between the onset of cisatracurium depending on the temperature of storage (p = 0.51). Subgroups analysis in the "room temperature" group did not show any difference in cisatracurium onset depending on whether it was stored at room temperature for one, two or three weeks. Excellent intubation score was obtained for 100% of the patients.
   Conclusion. - This study demonstrated that cisatracurium's storage at room temperature had no influence on its onset time. It provides an argument for the preservation of cisatracurium at room temperature for a period not exceeding 21 days. Monitoring the onset of curarization may increase the quality score of intubation. (C) 2012 Published by Elsevier Masson SAS on behalf of the Societe francaise d'anesthesie et de reanimation (Sfar).
C1 [Diouf, M.] CHU Amiens, Serv Biostat, F-80000 Amiens, France.
   [Lorne, E.; Friggeri, A.; Mahjoub, Y.; Dupont, H.] Univ Picardie Jules Verne, Unite Inserm, U1088, F-80000 Amiens, France.
   [Verdier, M. -C.] CHU Rennes, Pharmacol Lab, Rennes, France.
RP Lorne, E (reprint author), CHU Amiens, Serv Biostat, Pl Victor Pauchet, F-80000 Amiens, France.
EM lorne.emmanuel@chu-amiens.fr
NR 16
TC 0
Z9 0
PU ELSEVIER FRANCE-EDITIONS SCIENTIFIQUES MEDICALES ELSEVIER
PI PARIS
PA 23 RUE LINOIS, 75724 PARIS, FRANCE
SN 0750-7658
J9 ANN FR ANESTH
JI Ann. Fr. Anest. Reanim.
PD OCT
PY 2012
VL 31
IS 10
BP 783
EP 787
DI 10.1016/j.annfar.2012.05.007
PG 5
WC Anesthesiology
SC Anesthesiology
GA 036WP
UT WOS:000311063300006
ER

PT J
AU Tomak, Y
   Yilmaz, A
   Bostan, H
   Tumkaya, L
   Altuner, D
   Kalkan, Y
   Erdivanli, B
AF Tomak, Y.
   Yilmaz, A.
   Bostan, H.
   Tumkaya, L.
   Altuner, D.
   Kalkan, Y.
   Erdivanli, B.
TI Effects of sugammadex and rocuronium mast cell number and degranulation
   in rat liver
SO ANAESTHESIA
LA English
DT Article
ID NEUROMUSCULAR BLOCKING-AGENTS; INDUCED ANAPHYLAXIS; TRYPTASE;
   ANESTHESIA; MITIGATION; REVERSAL; BROMIDE; SAFETY; FRANCE
AB We investigated the effect of rocuronium- and sugammadex-induced mast cell increase and degranulation in rat portal triads. Forty-two rats, in six groups, received either rocuronium 1 mg.kg-1; sugammadex 15 mg.kg-1; sugammadex 100 mg.kg-1; rocuronium 1 mg.kg-1 and 5 min later, sugammadex 15 mg.kg-1; rocuronium 1 mg.kg-1 and 5 min later, sugammadex 100 mg.kg-1; or isotonic saline. Total mast cell numbers were significantly higher with rocuronium only, than in all other groups (p < 0.003), although in all active groups, the number was greater than the control. Total mast cell number was significantly higher with rocuronium and low-dose sugammadex compared with low-dose sugammadex only. The number of tryptase-positive mast cells with rocuronium only was significantly higher than in all other groups (p < 0.003). Tryptase-positive mast cell numbers in both groups receiving both rocuronium and sugammadex were significantly higher compared with both groups receiving sugammadex only. Rocuronium increased mast cell numbers, and degranulation was mitigated by sugammadex. These results suggest that sugammadex may be beneficial in treatment of rocuronium-induced anaphylaxis.
C1 [Tomak, Y.; Bostan, H.] Rize Univ, Fac Med, Dept Anaesthesiol & Reanimat, Rize, Turkey.
   [Yilmaz, A.] Rize Univ, Fac Med, Dept Biochem, Rize, Turkey.
   [Tumkaya, L.; Kalkan, Y.] Rize Univ, Fac Med, Dept Histol & Embryol, Rize, Turkey.
   [Altuner, D.] Rize Univ, Fac Med, Dept Pharmacol, Rize, Turkey.
   [Erdivanli, B.] Rize Educ & Res Hosp, Dept Anaesthesiol & Reanimat, Rize, Turkey.
RP Tomak, Y (reprint author), Rize Univ, Fac Med, Dept Anaesthesiol & Reanimat, Rize, Turkey.
EM tomakyakup@hotmail.com
NR 22
TC 3
Z9 3
PU WILEY-BLACKWELL
PI HOBOKEN
PA 111 RIVER ST, HOBOKEN 07030-5774, NJ USA
SN 0003-2409
J9 ANAESTHESIA
JI Anaesthesia
PD OCT
PY 2012
VL 67
IS 10
BP 1101
EP 1104
DI 10.1111/j.1365-2044.2012.07264.x
PG 4
WC Anesthesiology
SC Anesthesiology
GA 000PG
UT WOS:000308398500006
ER

PT J
AU Law, GL
   Andolina, CM
   Xu, JD
   Luu, V
   Rutkowski, PX
   Muller, G
   Shuh, DK
   Gibson, JK
   Raymond, KN
AF Law, Ga-Lai
   Andolina, Christopher M.
   Xu, Jide
   Luu, Vinh
   Rutkowski, Philip X.
   Muller, Gilles
   Shuh, David K.
   Gibson, John K.
   Raymond, Kenneth N.
TI Circularly Polarized Luminescence of Curium: A New Characterization of
   the 5f Actinide Complexes
SO JOURNAL OF THE AMERICAN CHEMICAL SOCIETY
LA English
DT Article
ID LASER FLUORESCENCE SPECTROSCOPY; INTRAMOLECULAR ENERGY-TRANSFER;
   LANTHANIDE LUMINESCENCE; AROMATIC LIGANDS; AQUEOUS-SOLUTION; IONS;
   AMERICIUM(III); CM(III); PHOTOLUMINESCENCE; ENANTIOPURE
AB A key distinction between the lanthanide (4f) and the actinide (5f) transition elements is the increased role of f-orbital covalent bonding in the latter. Circularly polarized luminescence (CPL) is an uncommon but powerful spectroscopy which probes the electronic structure of chiral, luminescent complexes or molecules. While there are many examples of CPL spectra for the lanthanides, this report is the first for an actinide. Two chiral, octadentate chelating ligands based on orthoamide phenol (IAM) were used to complex curium(III). While the radioactivity kept the amount of material limited to micromole amounts, spectra of the highly luminescent complexes showed significant emission peak shifts between the different complexes, consistent with ligand field effects previously observed in luminescence spectra.
C1 [Law, Ga-Lai; Andolina, Christopher M.; Xu, Jide; Raymond, Kenneth N.] Univ Calif Berkeley, Dept Chem, Berkeley, CA 94720 USA.
   [Rutkowski, Philip X.; Shuh, David K.; Gibson, John K.; Raymond, Kenneth N.] Univ Calif Berkeley, Lawrence Berkeley Natl Lab, Div Chem Sci, Berkeley, CA 94720 USA.
   [Luu, Vinh; Muller, Gilles] San Jose State Univ, Dept Chem, San Jose, CA 95192 USA.
RP Raymond, KN (reprint author), Univ Calif Berkeley, Dept Chem, Berkeley, CA 94720 USA.
EM raymond@socrates.berkeley.edu
RI Andolina, Christopher/D-4639-2013
FU NIH [HL069832]; Office of Science, Office of Basic Energy Sciences, and
   the Division of Chemical Sciences, Geosciences, and Biosciences of the
   U.S. Department of Energy at LBNL [DE-AC02-05CH11231]; National
   Institutes of Health, Minority Biomedical Research [1 SC3 GM089589-03];
   Henry Dreyfus Teacher-Scholar Award
FX Some of this research was supported by NIH grant HL069832. Work at LBNL
   was supported by the Director, Office of Science, Office of Basic Energy
   Sciences, and the Division of Chemical Sciences, Geosciences, and
   Biosciences of the U.S. Department of Energy at LBNL under Contract No.
   DE-AC02-05CH11231. G.M. thanks the National Institutes of Health,
   Minority Biomedical Research support (1 SC3 GM089589-03), and the Henry
   Dreyfus Teacher-Scholar Award for financial support. G.M. also thanks
   Mr. Victor Maraschin from the San Jose State University Nuclear Science
   facility for his technical help in handling the samples.
NR 36
TC 5
Z9 5
PU AMER CHEMICAL SOC
PI WASHINGTON
PA 1155 16TH ST, NW, WASHINGTON, DC 20036 USA
SN 0002-7863
J9 J AM CHEM SOC
JI J. Am. Chem. Soc.
PD SEP 19
PY 2012
VL 134
IS 37
BP 15545
EP 15549
DI 10.1021/ja306354n
PG 5
WC Chemistry, Multidisciplinary
SC Chemistry
GA 006PF
UT WOS:000308830600064
ER

PT J
AU Fang, Y
   Zhang, H
   Liu, WK
   Li, Y
AF Fang, Yuan
   Zhang, Heng
   Liu, Wenke
   Li, Yu
TI A comparison of three induction regimens using succinylcholine,
   vecuronium, or no muscle relaxant: impact on the intraoperative
   monitoring of the lateral spread response in hemifacial spasm surgery:
   study protocol for a randomised controlled trial
SO TRIALS
LA English
DT Article
DE Hemifacial spasm; Microvascular decompression; Muscle relaxant;
   Succinylcholine; Vecuronium; Intraoperative monitoring; Lateral spread
   response
ID MICROVASCULAR DECOMPRESSION; PROGNOSTIC VALUE; INTUBATION; OPERATIONS;
   EMG
AB Background: Surgical microvascular decompression (MVD) is the curative treatment for hemifacial spasm (HFS). Monitoring MVD by recording the lateral spread response (LSR) intraoperatively can predict a successful clinical outcome. However, the rate of the LSR varies between trials, and the reason for this variation is unclear. The aim of our trial is to evaluate the rate of the LSR after intubation following treatment with succinylcholine, vecuronium, or no muscle relaxant.
   Methods and design: This trial is a prospective randomised controlled trial of 96 patients with HFS (ASA status I or II) undergoing MVD under general anaesthesia. Patients are randomised to receive succinylcholine, vecuronium, or no muscle relaxant before intubation. Intraoperative LSR will be recorded until dural opening. The primary outcome of this study is the rate of the LSR, and the secondary outcomes are post-intubation pharyngolaryngeal symptoms, the rate of difficult intubations, the rate of adverse haemodynamic events and the relationship between the measurement of LSR or not, and clinical success rates at 30 days after surgery.
   Discussion: This study aims to evaluate the impact of muscle relaxants on the rate of the LSR, and the study may provide evidence supporting the use of muscle relaxants before intubation in patients with HFS undergoing MVD surgery.
C1 [Li, Yu] Sichuan Univ, W China Hosp, Dept Anesthesiol, Chengdu 610041, Peoples R China.
   [Fang, Yuan; Zhang, Heng; Liu, Wenke] Sichuan Univ, W China Hosp, Dept Neurosurg, Chengdu 610041, Peoples R China.
RP Li, Y (reprint author), Sichuan Univ, W China Hosp, Dept Anesthesiol, 37 Guo Xue Xiang St, Chengdu 610041, Peoples R China.
EM biaojieli@hotmail.com
NR 25
TC 0
Z9 0
PU BIOMED CENTRAL LTD
PI LONDON
PA 236 GRAYS INN RD, FLOOR 6, LONDON WC1X 8HL, ENGLAND
SN 1745-6215
J9 TRIALS
JI Trials
PD SEP 8
PY 2012
VL 13
AR 160
DI 10.1186/1745-6215-13-160
PG 6
WC Medicine, Research & Experimental
SC Research & Experimental Medicine
GA 040ZV
UT WOS:000311366900001
ER

PT J
AU Zhang, YH
   Xiang, Y
   Liu, J
AF Zhang, Yonghong
   Xiang, Yong
   Liu, Jin
TI Prevention of pain on injection of rocuronium: a comparison of lidocaine
   with different doses of parecoxib
SO JOURNAL OF CLINICAL ANESTHESIA
LA English
DT Article
DE Injection pain; Lidocaine; Parecoxib; Rocuronium
ID NITRIC-OXIDE; PROPOFOL INJECTION; PRETREATMENT; WITHDRAWAL; FENTANYL;
   CHILDREN; REMIFENTANIL; ONDANSETRON; INVOLVEMENT; BRADYKININ
AB Study Objective: To compare the efficacy of pretreatment with parecoxib and lidocaine to prevent rocuronium injection pain.
   Design: Prospective, randomized, double-blinded study.
   Setting: Academic medical center.
   Patients: 160 adult ASA physical status 1 and 2 patients scheduled for elective surgery.
   Interventions: Patients were randomly allocated to 4 groups of 40 patients each to receive pretreatment with normal saline (Group C), parecoxib 20 mg (Group P-20), parecoxib 40 mg (Group P-40), or lidocaine 40 mg (Group L). All groups underwent venous occlusion for two minutes before rocuronium was injected.
   Measurements: Pain scores were obtained by a study-blinded observer immediately after the pretreatment.
   Main Results: The frequency of rocuronium injection pain in the saline group (80%) was significantly higher than in Group P-20 (55%), Group P-40 (20%), and Group L (25%) (P < 0.05). The frequency and intensity of rocuronium-induced pain were statistically similar between Group P-40 and Group L. In the parecoxib 40 mg and lidocaine 40 mg groups, the frequency of pain was significantly less. than in the parecoxib 20 mg group (P < 0.05).
   Conclusion: Pretreatment with parecoxib and lidocaine was effective in reducing the frequency and severity of pain with rocuronium injection whereas pretreatment with parecoxib 40 mg and lidocaine 40 mg were the most effective treatments. (c) 2012 Elsevier Inc. All rights reserved.
C1 [Zhang, Yonghong; Xiang, Yong; Liu, Jin] Sichuan Univ, W China Hosp, Dept Anesthesiol, Chengdu 610041, Sichuan Provinc, Peoples R China.
RP Liu, J (reprint author), Sichuan Univ, Dept Anestheisol, W China Hosp, 37 Guoxue Alley, Chengdu 610041, Sichuan Provinc, Peoples R China.
EM scuzyhml@gmail.com
NR 26
TC 0
Z9 0
PU ELSEVIER SCIENCE INC
PI NEW YORK
PA 360 PARK AVE SOUTH, NEW YORK, NY 10010-1710 USA
SN 0952-8180
J9 J CLIN ANESTH
JI J. Clin. Anesth.
PD SEP
PY 2012
VL 24
IS 6
BP 456
EP 459
DI 10.1016/j.jclinane.2011.12.006
PG 4
WC Anesthesiology
SC Anesthesiology
GA 015FQ
UT WOS:000309432200004
ER

PT J
AU Clark, L
   Leece, EA
   Brearley, JC
AF Clark, Louise
   Leece, Elizabeth A.
   Brearley, Jacqueline C.
TI Diabetes mellitus affects the duration of action of vecuronium in dogs
SO VETERINARY ANAESTHESIA AND ANALGESIA
LA English
DT Article
DE diabetes mellitus; dog; muscle relaxant; neuromuscular blockade;
   vecuronium
ID NEUROMUSCULAR BLOCK; PERIPHERAL NEUROPATHY; SEVOFLURANE ANESTHESIA;
   ELECTROMYOGRAPHY; BETAMETHASONE; METABOLITES; NEOSTIGMINE; RESISTANCE;
   ORG-NC-45; REVERSAL
AB Objective To compare the duration of action of vecuronium in diabetic dogs with a control group. Study design Prospective clinical study. Animals Forty client-owned diabetic (n = 20) and non-diabetic dogs. Methods Dogs were considered free from other concurrent disease based on clinical examination and laboratory data. After pre-anaesthetic medication with acepromazine and methadone, anaesthesia was induced with intravenous (IV) propofol and maintained with isoflurane-nitrous oxide in oxygen. Neuromuscular blockade (NMB) was achieved with vecuronium, 0.1 mg kg-1 IV and its effects recorded by palpation (pelvic limb digital extension) and electromyography (m. tibialis cranialis) of responses (twitches; T) to repeated train-of-four (TOF) nerve stimulation. Time to onset of NMB was the period between vecuronium injection and loss of fourth twitch (T4) in the TOF pattern recorded by EMG and palpation. Duration of NMB was defined as the time from drug administration to return of T1 by palpation (T1tactile) and EMG (T1EMG). Times to return of T2-4 were also recorded. Time from induction of anaesthesia to vecuronium injection was recorded. Heart rate, non-invasive mean arterial pressure, body temperature, end-tidal isoflurane and end-tidal CO2 concentrations were recorded at onset of NMB and when T1EMG returned. Loss and return of palpable and EMG responses for diabetic and non-diabetic dogs were compared using t-tests and Mann Whitney U-tests. Results There were significant (p < 0.05) differences between diabetic and non-diabetic dogs for the return of all four palpable and EMG responses. Times (mean +/- SD) for return of T1tactile were 13.2 +/- 3.5 and 16.9 +/- 4.2 minutes in diabetic and non-diabetic dogs respectively. There were no differences between diabetic and non-diabetic dogs in the time to onset of vecuronium with EMG or tactile monitoring. Conclusions and clinical relevance The duration of action of vecuronium was shorter in diabetic dogs as indicated by both tactile and EMG monitoring.
C1 [Clark, Louise; Leece, Elizabeth A.; Brearley, Jacqueline C.] Anim Hlth Trust, Newmarket CB8 7UU, Suffolk, England.
RP Clark, L (reprint author), Davies Vet Specialists, Manor Farm Business Pk, Hitchin SGS 3HR, Herts, England.
EM lc@vetspecialists.co.uk
NR 36
TC 1
Z9 1
PU WILEY-BLACKWELL
PI HOBOKEN
PA 111 RIVER ST, HOBOKEN 07030-5774, NJ USA
SN 1467-2987
J9 VET ANAESTH ANALG
JI Vet. Anaesth. Analg.
PD SEP
PY 2012
VL 39
IS 5
BP 472
EP 479
DI 10.1111/j.1467-2995.2012.00714.x
PG 8
WC Veterinary Sciences
SC Veterinary Sciences
GA 994LA
UT WOS:000307931100003
ER

PT J
AU Veres-Nyeki, KO
   Rieben, R
   Spadavecchia, C
   Bergadano, A
AF Veres-Nyeki, Kata O.
   Rieben, Robert
   Spadavecchia, Claudia
   Bergadano, Alessandra
TI Pancuronium dose refinement in experimental pigs used in cardiovascular
   research
SO VETERINARY ANAESTHESIA AND ANALGESIA
LA English
DT Article
DE acceleromyography; neuromuscular blockade monitoring; pancuronium; pig;
   train-of-four
ID ANESTHESIA; MODEL
AB Objective To quantify the dose of pancuronium required to obtain moderate neuromuscular blockade as monitored by acceleromyography (NMBmod: train-of-four count of =2) as a part of a balanced anaesthetic protocol in pigs used in cardiovascular research. Study design Prospective cross-sectional study. Animals Five pigs (median body weight: 60 (range 6063) kg). Methods Anaesthesia was induced with xylazine, ketamine, atropine and midazolam and maintained with isoflurane in O2:air and fentanyl. Pigs received 0.1 mg kg-1 pancuronium initial bolus to reach NMBmod followed by 0.1 mg kg-1 hour-1 constant rate infusion (CRI). During anaesthesia a twitch count of 3 or measureable T4/T1 ratio indicated unsatisfactory NMB. In this case additional 0.4 mg boluses of pancuronium were administered IV to effect in addition to the CRI. Descriptive statistical analysis was performed to express the median and range of the bolus and CRI dose of pancuronium in pigs. Cardiovascular parameters were analyzed at selected time points with Friedman Repeated Measures Analysis on Ranks. Spearman Rank test was used to evaluate correlation between parameters. Results Acceleromyographic monitoring of NMB is feasible in anaesthetized pigs. The median initial dose and rate of pancuronium required to achieve NMBmod were 0.10 (range 0.100.13) mg kg-1 and 0.11 (range 0.100.21) mg kg-1 hour-1, respectively. The administration rate showed considerable individual variation. Conclusions and clinical relevance These pancuronium doses can be used as a guideline to achieve NMBmod in pigs as part of a balanced anaesthetic protocol. Instrumental NMB monitoring is essential because of individual kinetic variations and compliance to monitoring guidelines.
C1 [Veres-Nyeki, Kata O.; Spadavecchia, Claudia; Bergadano, Alessandra] Univ Bern, Anaesthesiol Div, Dept Clin Vet Med, Vetsuisse Fac, CH-3012 Bern, Switzerland.
   [Rieben, Robert] Univ Bern, Dept Clin Res, CH-3012 Bern, Switzerland.
RP Veres-Nyeki, KO (reprint author), Univ Bern, Anaesthesiol Div, Dept Clin Vet Med, Vetsuisse Fac, Langgassstr 124, CH-3012 Bern, Switzerland.
EM kata.veres@vetsuisse.unibe.ch
NR 9
TC 0
Z9 0
PU WILEY-BLACKWELL
PI HOBOKEN
PA 111 RIVER ST, HOBOKEN 07030-5774, NJ USA
SN 1467-2987
J9 VET ANAESTH ANALG
JI Vet. Anaesth. Analg.
PD SEP
PY 2012
VL 39
IS 5
BP 529
EP 532
DI 10.1111/j.1467-2995.2012.00732.x
PG 4
WC Veterinary Sciences
SC Veterinary Sciences
GA 994LA
UT WOS:000307931100010
ER

PT J
AU Cammu, G
   Van Vlem, B
   van den Heuvel, M
   Stet, L
   el Galta, R
   Eloot, S
   Demeyer, I
AF Cammu, G.
   Van Vlem, B.
   van den Heuvel, M.
   Stet, L.
   el Galta, R.
   Eloot, S.
   Demeyer, I.
TI Dialysability of sugammadex and its complex with rocuronium in intensive
   care patients with severe renal impairment
SO BRITISH JOURNAL OF ANAESTHESIA
LA English
DT Article
DE kidney failure; neuromuscular block; renal dialysis; rocuronium;
   sugammadex
ID INDUCED NEUROMUSCULAR BLOCKADE; RELAXANT BINDING-AGENT; BROMIDE
   ORG-9426; CONTROLLED-TRIAL; REVERSAL; PHARMACOKINETICS; NEOSTIGMINE;
   FAILURE; SAFETY; MULTICENTER
AB Renal excretion is the primary route for the elimination of sugammadex. We evaluated the dialysability of sugammadex and the sugammadexrocuronium complex in patients with severe renal impairment in the intensive care unit (ICU).
   Six patients in the ICU with acute severe renal impairment received general anaesthesia for transoesophageal echocardiography, to replace their tracheal tubes, or for bronchoscopy. Five of the six patients were in the ICU after cardiac/vascular surgery and one for pneumonia-induced respiratory failure. They all received rocuronium 0.6 mg kg(1), followed 15 min later by sugammadex 4.0 mg kg(1). Two patients were studied for two dialysis episodes and four patients for four episodes. Rocuronium and sugammadex concentrations were measured in plasma and dialysate at several time points before, during, and after high-flux dialysis. Dialysis clearance in plasma and dialysate, and reduction ratio (RR) (the extent of the plasma concentration reduction at the end of a dialysis episode when compared with before dialysis) were calculated for each dialysis episode.
   Dialysis episodes lasted on average 6 h. Observed RRs indicated mean reductions of 69 and 75 in the plasma concentrations of sugammadex and rocuronium, respectively, during the first dialysis episode. Reductions were around 50 during sequential dialysis episodes. On average, dialysis clearance of sugammadex and rocuronium in blood was 78 and 89 ml min(1), respectively.
   Haemodialysis using a high-flux dialysis method is effective in removing sugammadex and the sugammadexrocuronium complex in patients with severe renal impairment.
C1 [Cammu, G.] Onze Lieve Vrouw Hosp, Dept Anaesthesiol & Crit Care Med, B-9300 Aalst, Belgium.
   [Van Vlem, B.; Eloot, S.] Onze Lieve Vrouw Hosp, Renal Unit, B-9300 Aalst, Belgium.
   [Demeyer, I.] Onze Lieve Vrouw Hosp, Dept Emergency Med, B-9300 Aalst, Belgium.
   [van den Heuvel, M.] MSD, Clin PKPD, Oss, Netherlands.
   [Stet, L.] MSD, CNS Global Clin Trial Management, Oss, Netherlands.
   [el Galta, R.] MSD, Biostat & Res Decis Sci, Oss, Netherlands.
RP Cammu, G (reprint author), Onze Lieve Vrouw Hosp, Dept Anaesthesiol & Crit Care Med, Moorselbaan 164, B-9300 Aalst, Belgium.
EM guy.cammu@olvz-aalst.be
FU Merck Sharp & Dohme Corp., a subsidiary of Merck & Co., Inc., NJ, USA;
   Merck Sharp Dohme Corp.
FX This study was supported by Merck Sharp & Dohme Corp., a subsidiary of
   Merck & Co., Inc., NJ, USA.G. C. has received research grants and
   lecture fees from Merck Sharp & Dohme Corp. and has performed funded
   research on sugammadex. M. H., L. S. and R. G. are or were employees of
   MSD, Oss, The Netherlands, who may potentially own stock and/or hold
   stock options in the company. S. E. is working as a post-doctoral fellow
   for the Research Foundation-Flanders.
NR 28
TC 0
Z9 0
PU OXFORD UNIV PRESS
PI OXFORD
PA GREAT CLARENDON ST, OXFORD OX2 6DP, ENGLAND
SN 0007-0912
J9 BRIT J ANAESTH
JI Br. J. Anaesth.
PD SEP
PY 2012
VL 109
IS 3
BP 382
EP 390
DI 10.1093/bja/aes207
PG 9
WC Anesthesiology
SC Anesthesiology
GA 988PB
UT WOS:000307501900012
ER

PT J
AU Kim, MH
   Hwang, JW
   Jeon, YT
   Do, SH
AF Kim, M-H
   Hwang, J-W
   Jeon, Y-T
   Do, S-H
TI Effects of valproic acid and magnesium sulphate on rocuronium
   requirement in patients undergoing craniotomy for cerebrovascular
   surgery
SO BRITISH JOURNAL OF ANAESTHESIA
LA English
DT Article
DE anti-convulsant; valproic acid; ions; magnesium; neuromuscular block;
   rocuronium
ID CHRONIC ANTICONVULSANT THERAPY; POSTOPERATIVE ANALGESIA; P-GLYCOPROTEIN;
   MECHANISMS; ANESTHESIA; RESISTANCE; PHENYTOIN; CHILDREN; AGENT
AB Many anti-epileptics cause resistance to non-depolarizing neuromuscular blocking agents, but this has not been reported for valproic acid (VPA). We hypothesized that VPA would increase the rocuronium requirement and that magnesium sulphate (MgSO4) may reduce this increase.
   Fifty-five patients undergoing cerebrovascular surgeries were studied. Subjects were allocated into three groups at a 1:1:1 ratio: Groups VM, VC, and C. Groups VM and VC were given VPA premedication; Group C was not. A rocuronium injection (0.6 mg kg(1) i.v.) was administered to Group VM, followed by MgSO4 as a 50 mg kg(1) i.v. bolus and 15 mg kg(1) h(1) infusion. The same volume of 0.9 saline was administered to the other groups. Supplementary rocuronium (0.15 mg kg(1)) was given whenever the train-of-four count reached 2. Rocuronium requirements (primary outcome), mean arterial pressure (MAP), heart rate (HR), nausea, vomiting, shivering, and use of anti-emetics and nicardipine were compared.
   Group VC showed the highest rocuronium requirement [mg kg(1) h(1): 0.47 (0.08) vs 0.33 (0.12) (Group C), 0.31 (0.07) (Group VM); P0.001]. MAP, intraoperative HR, nausea, vomiting, shivering, and use of anti-emetics and nicardipine were not significantly different among the groups. Postoperative HR was lower in Group VM than in Group VC.
   VPA increased the rocuronium requirement, and MgSO4 infusion attenuated this increase.
C1 [Kim, M-H; Hwang, J-W; Jeon, Y-T; Do, S-H] Seoul Natl Univ, Bundang Hosp, Dept Anesthesiol & Pain Med, Songnam, Gyeonggi Do, South Korea.
RP Do, SH (reprint author), Seoul Natl Univ, Bundang Hosp, Dept Anesthesiol & Pain Med, 166 Gumi Ro, Songnam, Gyeonggi Do, South Korea.
EM shdo@snu.ac.kr
RI Do, Sang Hwan/J-5461-2012
NR 24
TC 0
Z9 1
PU OXFORD UNIV PRESS
PI OXFORD
PA GREAT CLARENDON ST, OXFORD OX2 6DP, ENGLAND
SN 0007-0912
J9 BRIT J ANAESTH
JI Br. J. Anaesth.
PD SEP
PY 2012
VL 109
IS 3
BP 407
EP 412
DI 10.1093/bja/aes218
PG 6
WC Anesthesiology
SC Anesthesiology
GA 988PB
UT WOS:000307501900015
ER

PT J
AU Burns, JD
   Shehee, TC
   Clearfield, A
   Hobbs, DT
AF Burns, Jonathan D.
   Shehee, Thomas C.
   Clearfield, Abraham
   Hobbs, David T.
TI Separation of Americium from Curium by Oxidation and Ion Exchange
SO ANALYTICAL CHEMISTRY
LA English
DT Article
ID EXTRACTION CHROMATOGRAPHY; DHDECMP/XAD-4 RESIN; DHDECMP-HNO3 SYSTEM;
   ELEMENTS; FUEL
AB Nuclear energy has the potential to be a clean alternative to fossil fuels, but in order for it to play a major role in the US, many questions about the back end of the fuel cycle must be addressed. One of these questions is the difficult separation of americium from curium. Here, we report the oxidation of Am in two systems, perchloric acid and nitric acid and the affect of changing the acid has on the oxidation. K-d values were observed and a direct separation factor was calculated and was seen to be as high as 20 for four metal(IV) pillared phosphate phosphonate inorganic organic hybrid ion exchange materials. These ion exchangers are characterized by very low selectivity for cations with low charge but extremely high uptake of ions of high charge.
C1 [Burns, Jonathan D.; Clearfield, Abraham] Texas A&M Univ, Dept Chem, College Stn, TX 77843 USA.
   [Shehee, Thomas C.; Hobbs, David T.] Savannah River Nucl Solut LLC, Savannah River Natl Lab, Aiken, SC 29808 USA.
RP Burns, JD (reprint author), Texas A&M Univ, Dept Chem, College Stn, TX 77843 USA.
EM jburns@chem.tamu.edu
FU U.S. Department of Energy, Office of Nuclear Energy; Savannah River
   National Laboratory [AC-70059-0]; Office of Basic Energy Sciences
   [DE-FG02-03ER15420]
FX This work was supported by the U.S. Department of Energy, Office of
   Nuclear Energy, Fuel Cycle Research and Development Program via Grant
   AC-70059-0 through the Savannah River National Laboratory and the Office
   of Basic Energy Sciences through Grant DE-FG02-03ER15420, for which
   grateful acknowledgement is made.
NR 20
TC 0
Z9 0
PU AMER CHEMICAL SOC
PI WASHINGTON
PA 1155 16TH ST, NW, WASHINGTON, DC 20036 USA
SN 0003-2700
J9 ANAL CHEM
JI Anal. Chem.
PD AUG 21
PY 2012
VL 84
IS 16
BP 6930
EP 6932
DI 10.1021/ac3018394
PG 3
WC Chemistry, Analytical
SC Chemistry
GA 991IY
UT WOS:000307695900003
ER

PT J
AU Zhou, RY
   Xu, J
   Chi, FL
   Chen, LH
   Li, ST
AF Zhou, Ru-Yuan
   Xu, Jing
   Chi, Fang-Lu
   Chen, Lian-Hua
   Li, Shi-Tong
TI Differences in sensitivity to rocuronium among orbicularis oris muscles
   innervated by normal or damaged facial nerves and gastrocnemius muscle
   innervated by somatic nerve in rats
SO LARYNGOSCOPE
LA English
DT Article
DE Acetylcholine receptor; rocuronium; gastrocnemius; orbicularis oris;
   facial nerve injury
ID NEUROMUSCULAR BLOCKADE; ACETYLCHOLINE-RECEPTORS; ADDUCTOR POLLICIS;
   SURGERY; VECURONIUM; DIAPHRAGM; INJURY; END; STIMULATION; LARYNGEAL
AB Objectives/Hypothesis: To evaluate mechanisms of discrepant responses to the nondepolarizing muscle relaxant rocuronium among normal and injured facial nerve-innervated orbicularis oris and tibial nerve-innervated gastrocnemius, and to provide information for the proper use of muscle relaxants to balance evoked electromyography (EEMG) monitoring and immobility in general anesthesia. Study Design: Randomized controlled study. Methods: Right-sided facial nerve injury was induced by crush axotomy in 18 Sprague-Dawley rats. At different rocuronium concentrations, muscular tension amplitude (MTA) was determined in vitro for normal and injured facial nerve-innervated orbicularis oris and gastrocnemius; the number of unsaturated acetylcholine receptors (AChRs) at end plates was determined by 125I-a-bungarotoxin staining followed with gamma spectroscopy. The morphological composition of muscle fibers was determined by histological examination. Results: Following rocuronium incubation, the percentage of MTA inhibition (MTAI%) of gastrocnemius was significantly higher than the corresponding values of orbicularis oris (P < .05), and the degree of saturation of AChR in gastrocnemius was significantly greater than that in orbicularis oris (P < .05). The baseline MTA and AChR density of injured-side orbicularis oris was significantly smaller than those of the normal side, whereas no significant difference was found regarding MTAI% and the degree of AChR saturation between the normal and injured side. Conclusions: The affinity of AChR at end plates and different number of AChR per unit fiber cross-sectional area may be the mechanisms for differential sensitivities to neuromuscular blockers between facial nerve-innervated muscles and somatic nerve-innervated muscles. The lower EEMG responses in the impaired facial nerve-innervated muscles may result from the lower AChR density at end plates compared with the normal facial nerve-innervated muscles.
C1 [Chen, Lian-Hua; Li, Shi-Tong] Shanghai Jiao Tong Univ, Affiliated Peoples Hosp 1, Dept Anesthesiol, Shanghai 200080, Peoples R China.
   [Zhou, Ru-Yuan; Xu, Jing] Fudan Univ, Eye Ear Nose & Throat Hosp, Dept Anesthesiol, Shanghai 200433, Peoples R China.
   [Chi, Fang-Lu] Fudan Univ, Eye Ear Nose & Throat Hosp, Dept Otolaryngol, Shanghai 200433, Peoples R China.
RP Chen, LH (reprint author), Shanghai Jiao Tong Univ, Affiliated Peoples Hosp 1, Dept Anesthesiol, Haining Rd 100, Shanghai 200080, Peoples R China.
EM chenlianhua@citiz.net
FU National Natural Science Foundation of China
FX The study was supported by the National Natural Science Foundation of
   China. The authors have no other funding, financial relationships, or
   conflicts of interest to disclose.
NR 29
TC 1
Z9 2
PU WILEY-BLACKWELL
PI HOBOKEN
PA 111 RIVER ST, HOBOKEN 07030-5774, NJ USA
SN 0023-852X
J9 LARYNGOSCOPE
JI Laryngoscope
PD AUG
PY 2012
VL 122
IS 8
BP 1831
EP 1837
DI 10.1002/lary.23286
PG 7
WC Medicine, Research & Experimental; Otorhinolaryngology
SC Research & Experimental Medicine; Otorhinolaryngology
GA 980LK
UT WOS:000306894500031
ER

PT J
AU Lee, TH
   Kim, YS
   Kwon, TJ
   Shin, HS
   Kim, HD
AF Lee, Tae-Hoon
   Kim, Young-Soo
   Kwon, Tae-Je
   Shin, Hee-Sung
   Kim, Ho-Dong
TI DETERMINATION OF THE PLUTONIUM MASS AND CURIUM RATIO OF SPENT FUEL
   ASSEMBLIES FOR INPUT NUCLEAR MATERIAL ACCOUNTANCY OF PYROPROCESSING, AND
   ANALYSIS OF THEIR ERRORS
SO NUCLEAR TECHNOLOGY
LA English
DT Article
DE input accountability; homogenization; pyroprocessing
AB In pyroprocessing it is important to determine the amount of Pu in the various streams of materials involved. This paper presents two approaches to determine the Pu mass of spent fuel assemblies using nondestructive assay and burnup simulation code. Cm balance is adopted and the concept of "Cm ratio," the mass ratio of Pu to Cm, is used for the nuclear material accountancy for the model pyroprocessing facility. The biggest error of the nuclear material accountancy is expected to arise from the determination of Pu mass and Cm ratio in input homogeneously mixed uranium oxide powder, which is assayed nondestructively. One approach to determine the Pu mass and Cm ratio is to apply the average burnup of spent fuel and determine the Pu mass and Cm ratio by using the ORIGEN code. The estimated error in Pu mass determined by this method ranges from 0.94% to 2.33% for a total of 225 spent fuel assemblies of various burnup, initial enrichment, and cooling time. The other approach is to use the functional relationship between the neutron emission rate and Pu mass of spent fuel. The error in Pu mass calculated using this method ranges from -1.68% to 3.86%.
C1 [Lee, Tae-Hoon; Kim, Young-Soo; Shin, Hee-Sung; Kim, Ho-Dong] Korea Atom Energy Res Inst, Taejon 305353, South Korea.
   [Kwon, Tae-Je] KEPCO Nucl Fuel, Taejon 305353, South Korea.
RP Lee, TH (reprint author), Korea Atom Energy Res Inst, 1045 Daeduk Daero, Taejon 305353, South Korea.
EM typhoon@kaeri.re.kr
FU nuclear research and development program; Ministry of Education, Science
   and Technology of Korea
FX This work was supported by the nuclear research and development program
   sponsored by the Ministry of Education, Science and Technology of Korea.
NR 9
TC 0
Z9 0
PU AMER NUCLEAR SOC
PI LA GRANGE PK
PA 555 N KENSINGTON AVE, LA GRANGE PK, IL 60526 USA
SN 0029-5450
J9 NUCL TECHNOL
JI Nucl. Technol.
PD AUG
PY 2012
VL 179
IS 2
BP 196
EP 204
PG 9
WC Nuclear Science & Technology
SC Nuclear Science & Technology
GA 973UG
UT WOS:000306384700004
ER

PT J
AU Guerci, P
   Vial, F
   Raft, J
   Meistelman, C
   Bouaziz, H
AF Guerci, P.
   Vial, F.
   Raft, J.
   Meistelman, C.
   Bouaziz, H.
TI Prolonged residual paralysis after a single intubating dose of
   rocuronium: An unexpected cause
SO ANNALES FRANCAISES D ANESTHESIE ET DE REANIMATION
LA French
DT Article
DE Neuromuscular block recovery; Rocuronium; Diabetes
ID RENAL-FAILURE; NEUROMUSCULAR BLOCKADE; DIABETES-MELLITUS; SUGAMMADEX
AB Postoperative curarization following a single dose of rocuronium is a known risk quickly diagnosed through the monitoring of neuromuscular blockade. Different etiologies can cause a prolonged block. We report the case of a misdiagnosis of prolonged neuromuscular blockade by a failure in the monitoring system of curarization. (c) 2012 Published by Elsevier Masson SAS on behalf of the Societe francaise d'anesthesie et de reanimation (Sfar).
C1 [Guerci, P.; Vial, F.; Bouaziz, H.] Maternite Reg Nancy, Serv Anesthesie, F-54000 Nancy, France.
   [Guerci, P.; Meistelman, C.] CHU Nancy Brabois, Serv Anesthesie, F-54511 Vandoeuvre Les Nancy, France.
   [Raft, J.; Meistelman, C.] Ctr Alexis Vautrin, Serv Anesthesie, F-54000 Vandoeuvre Les Nancy, France.
RP Vial, F (reprint author), Maternite Reg Nancy, Serv Anesthesie, 10 Rue Docteur Heydenreich, F-54000 Nancy, France.
EM f.vial@maternite.chu-nancy.fr
NR 11
TC 0
Z9 0
PU ELSEVIER FRANCE-EDITIONS SCIENTIFIQUES MEDICALES ELSEVIER
PI PARIS
PA 23 RUE LINOIS, 75724 PARIS, FRANCE
SN 0750-7658
J9 ANN FR ANESTH
JI Ann. Fr. Anest. Reanim.
PD JUL-AUG
PY 2012
VL 31
IS 7-8
BP 632
EP 634
DI 10.1016/j.annfar.2012.02.019
PG 3
WC Anesthesiology
SC Anesthesiology
GA 987PC
UT WOS:000307428600010
ER

PT J
AU Barbosa, FT
   da Cunha, RM
AF Barbosa, Fabiano Timbo
   da Cunha, Rafael Martins
TI Case of Anaphylaxis Induced by Rocuronium Treated with Sugammadex
SO REVISTA BRASILEIRA DE ANESTESIOLOGIA
LA English
DT Article
DE Anaphylaxis; Hypersensitivity; Neuromuscular Nondepolarizing Agents
ID ANESTHESIA; FRANCE
AB Barbosa FT, Cunha RM - Case of Anaphylaxis Induced by Rocuronium Treated with Sugammadex.
   Background and objectives: Anaphylaxis during anesthesia is a rare event that may occur in up to 1:20,000 cases and approximately 60% to 70% of these cases are secondary to the use of muscle relaxants, particularly succinylcholine and rocuronium. The aim of this report is to describe the treatment of a case of rocuronium-induced anaphylaxis with inadequate response to traditional therapy, and the case resolution after using sugammadex.
   Case report: A female patient, 62 years old, 72 kg, was referred to the surgical center for treatment of epidural hematoma following an accident at home. She was monitored with pulse oximetry, cardioscope, and blood pressure meter for non-invasive blood pressure (BP) measurement. The baseline data were: BP 138/80 mm Hg, heart rate (HR) 80 bpm, and oxygen saturation (SaO(2)) 100% on room air. Anesthesia was induced with propofol 70 mg, fentanyl 200 mg, and rocuronium 45 mg. After tracheal intubation, anaphylaxis non-responsive to conventional treatment was diagnosed. We chose the use of sugammadex 700 mg intravenously as an adjuvant agent. The patient had reversal of the anaphylactic reactions with improvement of hemodynamic profile and was operated and conducted to the intensive care unit.
   Conclusion: In this case, sugammadex was used to reverse the hemodynamic picture caused by rocuronium-induced anaphylaxis. However, it was not possible to identify the exact mechanism for the reversal.
C1 [Barbosa, Fabiano Timbo] Univ Fed Alagoas, Maceio, AL, Brazil.
   [da Cunha, Rafael Martins] Ctr Ensinos Super Maceio, Maceio, AL, Brazil.
RP Barbosa, FT (reprint author), Rua Comendador Palmeira 113,AP 202 Farol, BR-57051150 Maceio, AL, Brazil.
EM fabianotimbo@yahoo.com.br
NR 11
TC 1
Z9 1
PU ELSEVIER SCIENCE INC
PI NEW YORK
PA 360 PARK AVE SOUTH, NEW YORK, NY 10010-1710 USA
SN 0034-7094
J9 REV BRAS ANESTESIOL
JI Rev. Bras. Anestesiol.
PD JUL-AUG
PY 2012
VL 62
IS 4
BP 538
EP 542
PG 5
WC Anesthesiology
SC Anesthesiology
GA 983ZL
UT WOS:000307157100007
ER

PT J
AU de Menezes, CC
   Peceguini, LAM
   Silva, ED
   Simoes, CM
AF de Menezes, Cassio Campelo
   Moore Peceguini, Lilian Akemi
   Silva, Enis Donizetti
   Simoes, Claudia Marquez
TI Use of Sugammadex after Neostigmine Incomplete Reversal of
   Rocuronium-Induced Neuromuscular Blockade
SO REVISTA BRASILEIRA DE ANESTESIOLOGIA
LA English
DT Article
DE Neuromuscular Blockade; Neostigmine; Postoperative Complications
ID RAPID-SEQUENCE INDUCTION; ANESTHESIA
AB Menezes CC, Peceguini LAM, Silva ED, Simoes CM Use of Sugammadex after Neostigmine Incomplete Reversal of Rocuronium-Induced Neuromuscular Blockade.
   Background and objectives: Neuromuscular blockers (NMB) have been used for more than half of a century in anesthesia and have always been a challenge for anesthesiologists. Until recently, the reversal of nondepolarizing neuromuscular blockers had only one option: the use of anticholinesterase agents. However, in some situations, such as deep neuromuscular blockade after high doses of relaxant, the use of anticholinesterase agents does not allow adequate reversal of neuromuscular blockade: Recently, sugammadex, a gamma-cyclodextrin, proved to be highly effective for reversal of NMB induced by steroidal agents.
   Case report: A female patient who underwent an emergency exploratory laparotomy after rapid sequence intubation with rocuronium 1.2 mg.kg(-1). At the end of surgery, the pat ent received neostigmine reversal of NMB. However, neuromuscular junction monitoring did not show the expected recovery, presenting residual paralysis. Sugammadex 2 mg.kg(-1) was used and the patient had complete reversal of NMB in just 2 minutes time.
   Conclusion: Adequate recovery of residual neuromuscular blockade is required for full control of the pharynx and respiratory functions in order to prevent complications. Adequate recovery can only be obtained by neuromuscular junction monitoring with TOF ratio greater than 0.9. Often, the reversal of NMB with anticholinesterase drugs may not be completely reversed. However, in the absence of objective monitoring this diagnosis is not possible. The case illustrates the diagnosis of residual NMB even after reversal with anticholinesterase agents, resolved with the administration of sugammadex, a safe alternative to reverse the NMB induced by steroidal non-depolarizing agents.
C1 [Simoes, Claudia Marquez] Univ Sao Paulo, Fac Med, ICESP, Dept Anesthesiol, BR-05508 Sao Paulo, Brazil.
   [de Menezes, Cassio Campelo] Sao Paulo Serv Medicos Anestesiol SMA, Sao Paulo, Brazil.
RP Simoes, CM (reprint author), Rua Dona Adma Jafet,50 Cj 31 Bela Vista, BR-01308050 Sao Paulo, Brazil.
EM claucms@terra.com.br
NR 17
TC 0
Z9 0
PU ELSEVIER SCIENCE INC
PI NEW YORK
PA 360 PARK AVE SOUTH, NEW YORK, NY 10010-1710 USA
SN 0034-7094
J9 REV BRAS ANESTESIOL
JI Rev. Bras. Anestesiol.
PD JUL-AUG
PY 2012
VL 62
IS 4
BP 543
EP 547
PG 5
WC Anesthesiology
SC Anesthesiology
GA 983ZL
UT WOS:000307157100008
ER

PT J
AU Motamed, C
   Devys, JM
   Debaene, B
   Billard, V
AF Motamed, Cyrus
   Devys, Jean-Michel
   Debaene, Bertrand
   Billard, Valerie
TI Influence of real-time Bayesian forecasting of pharmacokinetic
   parameters on the precision of a rocuronium target-controlled infusion
SO EUROPEAN JOURNAL OF CLINICAL PHARMACOLOGY
LA English
DT Article
DE Bayesian forecasting; Pharmacokinetic; Rocuronium
ID PHARMACODYNAMICS; SUGAMMADEX; HUMANS; MODELS; NONMEM
AB Introduction Bayesian forecasting has been shown to improve the accuracy of pharmacokinetic/pharmacodynamic (PK/PD) models by adding measured values to a population model. It could be done in real time for neuromuscular blockers (NMB) using measured values of effect. This study was designed to assess feasibility and benefit of Bayesian forecasting during a rocuronium target-controlled infusion (TCI).
   Methods After internal review board (IRB) approval and informed consent, 21 women scheduled for breast plastic surgery were included. Anesthesia was maintained with propofol, alfentanil, and controlled ventilation through a laryngeal mask. Rocuronium was delivered in TCI with Stanpump software and the Plaud population model. The target effect was 50% blockade until insertion of breast prosthesis; thereafter it was set to 0%. Response to train of four (TOF) at adductor pollicis was recorded using a force transducer. In ten patients, drug delivery was based on the population model. In the others, repeated measures values were entered in the software, and the PK model was adjusted to minimize the error in predicted effect. Model precision was compared between groups using mean prediction error and mean absolute prediction error.
   Results At target 50%, model accuracy was not improved with Bayesian adjustments; conversely, post-infusion errors were significantly decreased. The first two measures had the most influence on the model changes.
   Discussion Below clinical utility, such adjustments may be used to explore cofactors influencing interindividual and intraindividual variability in NMB dose-response relationship. Similar tools may also be developed for drugs in which a quantitative effect is available, such as electroencephalography (EEG) for hypnotics.
   Implication Real-time Bayesian forecasting combining measured values of effect with a population model is suitable to guide NMB-agent delivery using Stanpump software.
C1 [Motamed, Cyrus; Devys, Jean-Michel; Billard, Valerie] Inst Gustave Roussy, Dept Anesthesiol, Villejuif, France.
   [Debaene, Bertrand] Univ Poitiers, Inserm Unite 1070, Dept Anesthesia & Intens Care CHU, Poitiers, France.
RP Motamed, C (reprint author), Inst Gustave Roussy, Dept Anesthesiol, Villejuif, France.
EM motamed@igr.fr
NR 23
TC 0
Z9 0
PU SPRINGER HEIDELBERG
PI HEIDELBERG
PA TIERGARTENSTRASSE 17, D-69121 HEIDELBERG, GERMANY
SN 0031-6970
J9 EUR J CLIN PHARMACOL
JI Eur. J. Clin. Pharmacol.
PD JUL
PY 2012
VL 68
IS 7
BP 1025
EP 1031
DI 10.1007/s00228-012-1236-3
PG 7
WC Pharmacology & Pharmacy
SC Pharmacology & Pharmacy
GA 974IJ
UT WOS:000306426600003
ER

PT J
AU Beggs, AE
   McCann, JQ
   Powers, JM
AF Beggs, Ashton E.
   McCann, Jennifer Quinn
   Powers, Jan M.
TI Delayed-onset malignant hyperthermia in association with rocuronium use
SO AMERICAN JOURNAL OF HEALTH-SYSTEM PHARMACY
LA English
DT Article
ID PRONE POSITION; RHABDOMYOLYSIS; GUIDELINES; ANESTHESIA; CARE
AB Purpose. Two cases of malignant hyperthermia suspected to be related to the use of a nondepolarizing neuromuscular blocker are reported.
   Summary. A pharmacogenetic disorder that may occur in as many as 1 in 3000 anesthesia procedures, malignant hyperthermia has been linked to the use of certain anesthetic gases and depolarizing neuromuscular blocking agents (e.g., succinylcholine). Although nondepolarizing neuromuscular blockers were cited as contributing to the development of malignant hyperthermia in a small number of published reports, the agents are generally considered safe for use in at-risk patients. Here investigators report two cases in which the nondepolarizing agent rocuronium is thought to have triggered malignant hyperthermia in patients with no known history of the disorder. In one case, a critically ill 27-year-old man undergoing an induced-hypothermia protocol developed a fever about 4 days after receiving rocuronium infusions, with temperatures rising over 11 days to a maximum of 105.2 F. In the other case, a 63-year-old man being treated for serious complications of elective surgery developed extreme fever (maximum temperature of 107.1 degrees F) about 4 days after receiving two bolus doses and a continuous infusion of rocuronium. In both cases, the discontinuation of rocuronium therapy was followed by the rapid diminution of fever over 12-36 hours. After consultations with medical staff and consideration of other potential causal and contributory factors (e.g., neurologic injury, antimicrobial-induced fever), rocuronium was deemed the most likely trigger of the severe febrile response experienced by these two patients.
   Conclusion. A 27-year-old man and a 63-year-old man received rocuronium and subsequently developed delayed-onset malignant hyperthermia, which resolved after the rocuronium was discontinued. Am J Health-Syst Pharm. 2012; 69:1128-34
C1 [McCann, Jennifer Quinn] St Vincent Indianapolis Hosp, Dept Pharm, Indianapolis, IN 46260 USA.
RP McCann, JQ (reprint author), St Vincent Indianapolis Hosp, Dept Pharm, 2001 W 86th St, Indianapolis, IN 46260 USA.
EM jamccann@stvincent.org
NR 24
TC 1
Z9 1
PU AMER SOC HEALTH-SYSTEM PHARMACISTS
PI BETHESDA
PA 7272 WISCONSIN AVE, BETHESDA, MD 20814 USA
SN 1079-2082
J9 AM J HEALTH-SYST PH
JI Am. J. Health-Syst. Pharm.
PD JUL 1
PY 2012
VL 69
IS 13
BP 1128
EP 1134
DI 10.2146/ajhp110306
PG 7
WC Pharmacology & Pharmacy
SC Pharmacology & Pharmacy
GA 969EB
UT WOS:000306037400015
ER

PT J
AU Feng, XB
   Ke, JJ
   Wang, YL
AF Feng Xiaobo
   Ke Jianjuan
   Wang Yanlin
TI Comparison of the variability of the onset and recovery from
   neuromuscular blockade with cisatracurium versus rocuronium in elderly
   patients under total intravenous anesthesia
SO BRAZILIAN JOURNAL OF MEDICAL AND BIOLOGICAL RESEARCH
LA English
DT Article
DE Neuromuscular relaxant; Rocuronium; Cisatracurium; Variability; Elderly
ID CLINICAL PHARMACOKINETICS; RESIDUAL PARALYSIS; BLOCKING-DRUGS;
   PHARMACODYNAMICS; VECURONIUM; DURATION; ATRACURIUM
AB This study was designed to compare the variability of the onset and offset of the effect of two neuromuscular blocking drugs with different elimination pathways in adult and elderly patients during total intravenous anesthesia (TIVA). After Ethics Committee approval and patients' informed consent, the drugs were compared in 40 adult and 40 elderly patients scheduled for elective surgery under TIVA with tracheal intubation who were randomized to receive a single bolus dose of 0.15 mg/kg cisatracurium or 0.9 mg/kg rocuronium. The time of onset of maximum depression, duration of action, and recovery index time were measured and recorded for each patient and variability is reported as means +/- standard deviation. Time of onset was significantly shorter for rocuronium than cisatracurium for the adult and elderly groups (P = 0.000), but the variability of cisatracurium was significantly greater compared with rocuronium for the same age groups (93.25 vs 37.01 s in the adult group and 64.56 vs 33.75 s in the elderly group; P = 0.000). The duration of the effect in the elderly group receiving rocuronium was significantly longer than in the elderly group receiving cisatracurium, and the variability of the duration was significantly greater in the rocuronium group than in the cisatracurium group. Mean time of recovery was significantly longer for the elderly group receiving rocuronium than for the elderly group receiving cisatracurium (P = 0.022), and variability was also greater (P = 0.002). Both drugs favored good intubating conditions. In conclusion, cisatracurium showed less variability in these parameters than rocuronium, especially in the elderly, a fact that may be of particular clinical interest.
C1 [Feng Xiaobo; Ke Jianjuan; Wang Yanlin] Wuhan Univ, Zhongnan Hosp, Dept Anesthesiol, Wuhan 430071, Hubei Province, Peoples R China.
RP Wang, YL (reprint author), Wuhan Univ, Zhongnan Hosp, Dept Anesthesiol, Wuhan 430071, Hubei Province, Peoples R China.
EM kejianjuan@yahoo.com.cn
NR 19
TC 0
Z9 0
PU ASSOC BRAS DIVULG CIENTIFICA
PI SAO PAULO
PA FACULDADE MEDICINA, SALA 21, 14049 RIBEIRAO PRETO, SAO PAULO, 00, BRAZIL
SN 0100-879X
J9 BRAZ J MED BIOL RES
JI Brazilian J. Med. Biol. Res.
PD JUL
PY 2012
VL 45
IS 7
BP 676
EP 680
PG 5
WC Biology; Medicine, Research & Experimental
SC Life Sciences & Biomedicine - Other Topics; Research & Experimental
   Medicine
GA 966LQ
UT WOS:000305839600016
ER

PT J
AU Galluzzi, F
   De Rensis, F
   Menozzi, A
   Spattini, G
AF Galluzzi, F.
   De Rensis, F.
   Menozzi, A.
   Spattini, G.
TI Effect of intraurethral administration of atracurium besylate in male
   cats with urethral plugs
SO JOURNAL OF SMALL ANIMAL PRACTICE
LA English
DT Article
ID URINARY-TRACT DISEASE; NEUROMUSCULAR BLOCKING-AGENT; INTACT MALE CATS;
   PRESSURE RESPONSE; OBSTRUCTION; HEALTHY; PATHOPHYSIOLOGY; MANAGEMENT;
   RETENTION; CALCULI
AB Objective To evaluate the effect of intraurethral administration of atracurium besylate for urinary obstruction resulting from urethral plugs in male cats. Methods Forty-five male cats were divided into the treatment group (n=25), in which 4 mL atracurium besylate solution (0.5 mg/mL) was injected into the urethral lumen, and the control group (n=20), treated with saline. All cats were then submitted to retrograde flushing until the removal of the occlusion was obtained. Results The percentage of cats in which the plug was removed at the first attempt was significantly (P<0.05) higher in the treatment group (64%) than in the control group (15%). Moreover, the mean (+/- SD) time required for the removal of the urethral obstruction was significantly shorter in the treatment group than in the control group (21.1 +/- 16.2 seconds versus 235.2 +/- 132.4 seconds; P<0.001). Clinical Significance The results of this study indicate that in adult male cats with urethral plugs, urethral administration of atracurium besylate increases the proportion of animals in which the obstruction is removed at the first attempt and reduces the time required to remove the urethral plugs.
C1 [Galluzzi, F.; Spattini, G.] Vet Clin Castellarano, I-42014 Reggio Emilia, Italy.
   [De Rensis, F.; Menozzi, A.] Univ Parma, Dept Anim Hlth, Fac Vet Med, I-43126 Parma, Italy.
RP Galluzzi, F (reprint author), Vet Clin Castellarano, I-42014 Reggio Emilia, Italy.
RI Menozzi, Alessandro/B-5752-2013
NR 36
TC 0
Z9 0
PU WILEY-BLACKWELL
PI HOBOKEN
PA 111 RIVER ST, HOBOKEN 07030-5774, NJ USA
SN 0022-4510
J9 J SMALL ANIM PRACT
JI J. Small Anim. Pract.
PD JUL
PY 2012
VL 53
IS 7
BP 411
EP 415
DI 10.1111/j.1748-5827.2012.01239.x
PG 5
WC Veterinary Sciences
SC Veterinary Sciences
GA 967HT
UT WOS:000305898200008
ER

PT J
AU Martin-Flores, M
   Pare, MD
   Adams, W
   Campoy, L
   Gleed, RD
AF Martin-Flores, Manuel
   Pare, Monique D.
   Adams, Wendy
   Campoy, Luis
   Gleed, Robin D.
TI Observations of the potency and duration of vecuronium in
   isoflurane-anesthetized horses
SO VETERINARY ANAESTHESIA AND ANALGESIA
LA English
DT Article
DE anesthesia; edrophonium; equine; neuromuscular blockade; vecuronium
ID DOSE-RESPONSE; ROCURONIUM; MUSCLES
AB Objective To evaluate the potency and duration of three subparalyzing doses of vecuronium (VEC) in isoflurane-anesthetized horses.
   Study design Prospective experimental study.
   Animals Thirteen healthy adult horses undergoing arthroscopic surgery.
   Methods During isoflurane anesthesia, horses received one of three doses of vecuronium (25, 50, or 100 mu g kg(-1)). Neuromuscular transmission was monitored with acceleromyography (AMG) with train-of-four (TOF) stimulation of the radial nerve. Maximal depression of the first twitch (T1), and onset time were recorded for each dose. Recovery time to a TOF ratio >90% was also evaluated.
   Results Vecuronium 25 mu g kg(-1) produced no observable T1 depression in four horses. VEC 50 mu g kg(-1) (n = 5) produced a maximal T1 depression of [median (min, max)] 41 (20, 71) % in four horses, and no neuromuscular block was seen in the fifth. VEC 100 mu g kg(-1) was given to four horses and produced a T1 depression of 73 (64, 78) %. Of the four horses in which VEC 50 mu g kg(-1) produced a measurable neuromuscular block, three recovered spontaneously 43 (40, 52) minutes after VEC administration; a fourth subject received edrophonium to reverse residual block at the end of the surgery. Spontaneous recovery after VEC 100 mu g kg(-1) occurred by 112 minutes in one horse, and had to be facilitated by edrophonium in the remaining three horses, more than 2 hours after VEC had been given.
   Conclusions and clinical relevance A dose of 100 mu g kg(-1) VEC in isoflurane anesthetized horses failed to produce complete paralysis. The partial neuromuscular block lasted at least 2 hours after this dose had been administered. Edrophonium was required to reverse the neuromuscular block in three of four horses. It is likely that more than 100 mu g kg(-1) VEC would be necessary for complete neuromuscular blockade in horses, and that this dose will last >2 hours.
C1 [Martin-Flores, Manuel] Cornell Univ, Coll Vet Med, Dept Clin Sci, Diplomate ACVA Sect Anesthesiol, Ithaca, NY 14853 USA.
   [Adams, Wendy] Blue Cross, Grimsby, England.
RP Martin-Flores, M (reprint author), Cornell Univ, Coll Vet Med, Dept Clin Sci, Diplomate ACVA Sect Anesthesiol, Box 32, Ithaca, NY 14853 USA.
EM mm459@cornell.edu
NR 9
TC 2
Z9 2
PU WILEY-BLACKWELL
PI HOBOKEN
PA 111 RIVER ST, HOBOKEN 07030-5774, NJ USA
SN 1467-2987
J9 VET ANAESTH ANALG
JI Vet. Anaesth. Analg.
PD JUL
PY 2012
VL 39
IS 4
BP 385
EP 389
DI 10.1111/j.1467-2995.2012.00720.x
PG 5
WC Veterinary Sciences
SC Veterinary Sciences
GA 962BL
UT WOS:000305514100009
ER

PT J
AU Narimatsu, E
   Niiya, T
   Takahashi, K
   Yamauchi, M
   Yamakage, M
AF Narimatsu, Eichi
   Niiya, Tomohisa
   Takahashi, Kazunobu
   Yamauchi, Masanori
   Yamakage, Michiaki
TI Pralidoxime inhibits paraoxon-induced depression of
   rocuronium-neuromuscular block in a time-dependent fashion
SO AMERICAN JOURNAL OF EMERGENCY MEDICINE
LA English
DT Article
ID NICOTINIC-ACETYLCHOLINE-RECEPTORS; RAT; NEOSTIGMINE; ATROPINE; THERAPY;
   RELEASE; SINGLE
AB Objective: The composite effects of organophosphorus (OP)-cholinesterase (ChE) inhibitors and oximes on the actions of nondepolarizing neuromuscular blockers in acute OP-ChE inhibitor intoxication have not been evaluated in detail. We investigated the effects of paraoxon (Pox) (an OP-ChE inhibitor) and pralidoxime (PAM) (an oxime) on the nondepolarizing neuromuscular blocking action of rocuronium.
   Methods: Isometric twitch tensions of rat left phrenic nerve-hemidiaphragm preparations elicited by indirect (phrenic nerve) supramaximal stimulation at 0.1 Hz were evaluated. Analysis of variance with post hoc testing was used for statistical comparison, and P < .05 was accepted as significant.
   Results: Rocuronium reduced the indirectly elicited twitch tensions in normal (50% inhibitory concentration [IC50], 9.84 [9.64-10.04] mu M, mean [95% confidence interval]) and all pretreated diaphragms (P < .01, n = 6) in a concentration-dependent fashion. Paraoxon caused a rightward shift in the rocuronium concentration-twitch tension curve (IC50, 15.48 [15.24-15.72] mu M). The rightward shift was completely inhibited by previous copretreatment (IC50, 9.98 [9.77-10.20] mu M) and partially inhibited by simultaneous copretreatment (IC50, 11.68 [11.45-11.91] mu M) with PAM but was not inhibited by subsequent copretreatment (IC50, 13.69 [13.39-13.99] mu M) with PAM (P < .01, n = 6). Atropine did not influence the rightward shift (P < .01, n = 6).
   Discussion: Paraoxon depressed rocuronium-induced neuromuscular block by inhibiting ChEs, and the action of Pox was inhibited by PAM. Pralidoxime acts more intensely when applied earlier. The time-dependent effect of PAM indicates that the preceding presence of PAM in proximity to ChEs before Pox is necessary for definite suppression of the Pox-induced ChE inhibition. (C) 2012 Elsevier Inc. All rights reserved.
C1 [Narimatsu, Eichi] Sapporo Med Univ, Sch Med, Dept Anesthesiol, Chuo Ku, Sapporo, Hokkaido 0608543, Japan.
   [Narimatsu, Eichi] Sapporo Med Univ, Sch Med, Dept Traumatol & Crit Care Med, Sapporo, Hokkaido 0608543, Japan.
RP Narimatsu, E (reprint author), Sapporo Med Univ, Sch Med, Dept Anesthesiol, Chuo Ku, Sapporo, Hokkaido 0608543, Japan.
EM enarimat@sapmed.ac.jp
FU Japan Society for the Promotion of Science [19592093]; Sapporo Medical
   University School of Medicine
FX This work was supported by a Grant-in-Aid for Scientific Research (C)
   (19592093) from the Japan Society for the Promotion of Science and by a
   departmental fund of Sapporo Medical University School of Medicine.
NR 24
TC 0
Z9 0
PU W B SAUNDERS CO-ELSEVIER INC
PI PHILADELPHIA
PA 1600 JOHN F KENNEDY BOULEVARD, STE 1800, PHILADELPHIA, PA 19103-2899 USA
SN 0735-6757
J9 AM J EMERG MED
JI Am. J. Emerg. Med.
PD JUL
PY 2012
VL 30
IS 6
BP 901
EP 907
DI 10.1016/j.ajem.2011.06.013
PG 7
WC Emergency Medicine
SC Emergency Medicine
GA 966BL
UT WOS:000305811600011
ER

PT J
AU Linstedt, U
   Haecker, KG
   Prengel, AW
AF Linstedt, U.
   Haecker, K. G.
   Prengel, A. W.
TI Light levels of anaesthesia after relaxation for tracheal intubation -
   comparison of succinylcholine and cis-atracurium
SO ACTA ANAESTHESIOLOGICA SCANDINAVICA
LA English
DT Article
ID RANDOMIZED CONTROLLED-TRIAL; GENERAL-ANESTHESIA; APPROXIMATE ENTROPY;
   BISPECTRAL INDEX; CESAREAN-SECTION; SPECTRAL EDGE; AWARENESS; PROPOFOL;
   RECALL; DEPTH
AB Background Use of a single bolus of a hypnotic together with non-depolarizing muscle relaxants for anaesthesia induction may cause inappropriate light levels of anaesthesia (ILLA). The purpose of this study was to compare the incidence of ILLA during anaesthesia induction using either cis-atracurium (CIS) or succinylcholine (SUC). Methods Patients (n?=?65) received fentanyl and propofol. Relaxants were randomly chosen and were either CIS 0.15?mg/kg, or SUC 1?mg/kg. After achieving relaxation, ILLA were assessed double-blinded by the isolated forearm technique and electroencephalogram -derived values. Results Time from induction to complete relaxation was 335 +/- 55?s with CIS and 141 +/- 26?s with SUC. Nine patients in the CIS group (26%), but no patient in the SUC group responded to commands before endotracheal intubation (P?<?0.01). During the entire induction up to 1?min after intubation in the CIS group, 24 of 35 patients (68%) showed 31 episodes of ILLA, as defined as responsiveness to commands and spontaneous movements. With SUC, 8 of 30 patients (27%) showed 11 episodes of ILLA (P?<?0.01). In patients with ILLA, state entropy (SE) and spectral edge frequency (SEF) were 68 +/- 10 (mean +/- standard deviation) and 17 +/- 4?Hz, respectively, and in patients without ILLA, SE and SEF were 40 +/- 14 and 12 +/- 3?Hz, respectively (P?<?0.01). Conclusion The onset time of a muscle relaxant has substantial impact on the incidence of ILLA during induction of anaesthesia. Entropy and SEF may indicate the presence of ILLA.
C1 [Linstedt, U.] Diako Hosp, Dept Anaesthesiol Intens Care Med & Pain Therapy, Flensburg, Germany.
   [Linstedt, U.] Univ Kiel, Acad Teaching Hosp, D-24098 Kiel, Germany.
   [Haecker, K. G.] Hosp Manacor, Dept Anaesthesiol & Intens Care Med, Mallorca, Spain.
   [Prengel, A. W.] Ruhr Univ Bochum, Dept Anaesthesiol & Intens Care Med Pain Therapy, Knappschaftskrankenhaus, Bochum, Germany.
RP Linstedt, U (reprint author), Diakonissenkrankenhaus Flensburg, Klin Anasthesiol Operat Intens Med & Schmerzthera, Marienholzungsweg 2, D-24393 Flensburg, Germany.
EM linstedtul@diako.de
NR 31
TC 0
Z9 1
PU WILEY-BLACKWELL
PI HOBOKEN
PA 111 RIVER ST, HOBOKEN 07030-5774, NJ USA
SN 0001-5172
J9 ACTA ANAESTH SCAND
JI Acta Anaesthesiol. Scand.
PD JUL
PY 2012
VL 56
IS 6
BP 762
EP 769
DI 10.1111/j.1399-6576.2012.02659.x
PG 8
WC Anesthesiology
SC Anesthesiology
GA 956DP
UT WOS:000305070400014
ER

PT J
AU Kim, MH
   Oh, AY
   Jeon, YT
   Hwang, JW
   Do, SH
AF Kim, M. H.
   Oh, A. Y.
   Jeon, Y. T.
   Hwang, J. W.
   Do, S. H.
TI A randomised controlled trial comparing rocuronium priming, magnesium
   pre-treatment and a combination of the two methods
SO ANAESTHESIA
LA English
DT Article
ID RAPID-SEQUENCE INDUCTION; INDUCED NEUROMUSCULAR BLOCK; TRACHEAL
   INTUBATION; POSTOPERATIVE ANALGESIA; ONSET; SULFATE; CISATRACURIUM;
   REQUIREMENTS; RELAXATION; VECURONIUM
AB We investigated whether magnesium sulphate combined with rocuronium priming shortens the onset of neuromuscular blockade, compared with these methods used alone. Ninety-two patients scheduled for general anaesthesia were randomly allocated to one of four groups: controls were given 0.6 mg.kg-1 rocuronium; patients in the prime group were given 0.06 mg.kg-1 rocuronium three minutes before a further dose of 0.54 mg.kg-1 rocuronium; patients in the magnesium group were given an infusion of 50 mg.kg-1 magnesium sulphate before rocuronium and patients in the magnesium and prime group were given both the magnesium sulphate and the priming dose of rocuronium. Tracheal intubation was attempted 40 s after the rocuronium injection. The time to onset of neuromuscular blockade was the primary outcome; duration of blockade and tracheal intubating conditions were also measured. The group allocation and study drugs were coded and concealed until statistical analyses were completed. The magnesium and prime group had the shortest mean (SD) onset time (55 (16) s; p < 0.001), and best tracheal intubating conditions (p < 0.05). No statistical difference was found for the duration of blockade. As for adverse events, a burning or heat sensation was reported in eight (35%) and six (26%) patients in the magnesium and magnesium and prime groups, respectively. The combination of magnesium sulphate and rocuronium priming accelerated the onset or neuromuscular blockade and improved rapid-sequence intubating conditions, compared with either magnesium sulphate or priming used alone.
C1 [Kim, M. H.; Oh, A. Y.; Jeon, Y. T.; Hwang, J. W.; Do, S. H.] Seoul Natl Univ, Bundang Hosp, Dept Anesthesiol & Pain Med, Seoul 151, South Korea.
RP Do, SH (reprint author), Seoul Natl Univ, Bundang Hosp, Dept Anesthesiol & Pain Med, Seoul 151, South Korea.
EM shdo@snu.ac.kr
RI Oh, Ah-Young/J-5541-2012; Do, Sang Hwan/J-5461-2012
FU Seoul National University Bundang Hospital
FX This study was financially supported by a grant from the Seoul National
   University Bundang Hospital Research Fund. No competing interests
   declared.
NR 26
TC 2
Z9 2
PU WILEY-BLACKWELL
PI HOBOKEN
PA 111 RIVER ST, HOBOKEN 07030-5774, NJ USA
SN 0003-2409
J9 ANAESTHESIA
JI Anaesthesia
PD JUL
PY 2012
VL 67
IS 7
BP 748
EP 754
DI 10.1111/j.1365-2044.2012.07102.x
PG 7
WC Anesthesiology
SC Anesthesiology
GA 953IW
UT WOS:000304861400010
ER

PT J
AU Mosing, M
   Auer, U
   West, E
   Jones, RS
   Hunter, JM
AF Mosing, M.
   Auer, U.
   West, E.
   Jones, R. S.
   Hunter, J. M.
TI Reversal of profound rocuronium or vecuronium-induced neuromuscular
   block with sugammadex in isoflurane-anaesthetised dogs
SO VETERINARY JOURNAL
LA English
DT Article
DE Profound neuromuscular blockade; Rocuronium; Sugammadex; Vecuronium;
   Neuromuscular monitoring
ID SEVOFLURANE ANESTHESIA; CLINICAL-OBSERVATIONS; MUSCLE-RELAXATION;
   HALOTHANE; NEOSTIGMINE; STIMULI; PONIES; AGENT
AB This study evaluated the use of sugammadex for reversal of profound neuromuscular blockade induced with rocuronium or vecuronium in dogs. Anaesthesia was induced and maintained with isoflurane in oxygen in eight dogs on two occasions. Neuromuscular blockade was monitored using peroneal nerve stimulation and acceleromyography. Rocuronium 0.6 mg/kg or vecuronium 0.1 mg/kg was administered intravenously (IV), followed 5 min later by sugammadex 8 mg/kg IV. Lag and onset time of rocuronium and vecuronium, lag time from sugammadex injection to recovery of first twitch response, recovery of T1/T0 to 25% and 75%, recovery index, and time to recovery of the train-of-four ratio (T4/T1) to 0.9 were recorded. Cardiovascular and respiratory parameters were also noted. Statistical analysis was performed using one-way ANOVA.
   Onset time for rocuronium (37 +/- 18 s; [mean +/- SD]) was significantly shorter than for vecuronium (62 +/- 15 s) (P < 0.04). No other significant differences were found between the two groups. After both rocuronium and vecuronium blockade, T4/T1 recovered to 0.9 in under 2 min after sugammadex (58.1 +/- 67.8 s and 98.1 +/- 70.3 s, respectively; P < 0.32). Sugammadex can reverse profound neuromuscular blockade induced by vecuronium or rocuronium safely and rapidly in isoflurane-anaesthetised dogs. (C) 2011 Elsevier Ltd. All rights reserved.
C1 [Mosing, M.; West, E.; Jones, R. S.] Univ Liverpool, Sch Vet Sci, Neston CH64 7TE, England.
   [Auer, U.] Vet Univ Vienna, A-1030 Vienna, Austria.
   [Hunter, J. M.] Univ Dept Anaesthesia, Liverpool, Merseyside, England.
RP Mosing, M (reprint author), Univ Liverpool, Sch Vet Sci, Leahurst Campus,Chester High Rd, Neston CH64 7TE, England.
EM mmosing@vetclinics.uzh.ch
FU Organon Technika; University of Liverpool [RDF 6665]
FX JMH undertook Phase III clinical trials of sugammadex funded in part by
   Organon Technika.This work was supported in part by the Research
   Development Fund of the University of Liverpool (RDF 6665).
NR 33
TC 0
Z9 0
PU ELSEVIER SCI LTD
PI OXFORD
PA THE BOULEVARD, LANGFORD LANE, KIDLINGTON, OXFORD OX5 1GB, OXON, ENGLAND
SN 1090-0233
J9 VET J
JI Vet. J.
PD JUN
PY 2012
VL 192
IS 3
BP 467
EP 471
DI 10.1016/j.tvjl.2011.08.034
PG 5
WC Veterinary Sciences
SC Veterinary Sciences
GA 971HV
UT WOS:000306195700041
ER

PT J
AU Konishi, J
   Suzuki, T
   Kondo, Y
   Baba, M
   Ogawa, S
AF Konishi, Junpei
   Suzuki, Takahiro
   Kondo, Yuko
   Baba, Miyako
   Ogawa, Setsuro
TI Rocuronium and Sugammadex Used Effectively for Electroconvulsive Therapy
   in a Patient With Brugada Syndrome
SO JOURNAL OF ECT
LA English
DT Article
DE rocuronium; sugammadex; Brugada syndrome; anesthetic management
ID ST SEGMENT ELEVATION
AB We report the successful anesthetic management of a patient with Brugada syndrome who underwent electroconvulsive therapy to treat bipolar disorder. Suxamethonium and neostigmine were contraindicated to avoid the vagotonic effects that can precipitate ventricular fibrillation during anesthesia in patients with Brugada syndrome. The combination of 1.2 mg/kg rocuronium and 10 mg/kg sugammadex was effectively and safely used to induce and antagonize neuromuscular block for 8 consecutive electroconvulsive therapy sessions in this patient.
C1 [Suzuki, Takahiro] Nihon Univ, Sch Med, Dept Anesthesiol, Itabashi Ku, Tokyo 1738610, Japan.
RP Suzuki, T (reprint author), Nihon Univ, Sch Med, Dept Anesthesiol, Itabashi Ku, 30-1 Oyaguchi Kamimachi, Tokyo 1738610, Japan.
EM suzukit@cd5.so-net.ne.jp
FU MSD, Inc, Japan
FX Takahiro Suzuki has received speaker fees from MSD, Inc, Japan. All
   other authors have no conflicts of interest or financial disclosures to
   report.
NR 5
TC 2
Z9 2
PU LIPPINCOTT WILLIAMS & WILKINS
PI PHILADELPHIA
PA 530 WALNUT ST, PHILADELPHIA, PA 19106-3621 USA
SN 1095-0680
J9 J ECT
JI J. ECT
PD JUN
PY 2012
VL 28
IS 2
BP E21
EP E22
DI 10.1097/YCT.0b013e31824b74f5
PG 2
WC Behavioral Sciences; Psychiatry
SC Behavioral Sciences; Psychiatry
GA 947MT
UT WOS:000304434800011
ER

PT J
AU Chen, JL
   Li, SQ
   Chi, FL
   Chen, LH
   Li, ST
AF Chen Jun-liang
   Li Shao-qin
   Chi Fang-lu
   Chen Lian-hua
   Li Shi-tong
TI Different sensitivities to rocuronium of the neuromuscular junctions
   innervated by normal/damaged facial nerves and somatic nerve in rats:
   the role of the presynaptic acetylcholine quantal release
SO CHINESE MEDICAL JOURNAL
LA English
DT Article
DE rocuronium; pre-synaptic; acetylcholine; quantal release; facial nerve
ID ADDUCTOR POLLICIS; MUSCLES; INJURY; STIMULATION; MODULATION; VECURONIUM;
   MECHANISM; DIAPHRAGM; BLOCKADE; OUTCOMES
AB Background Muscles present different responses to muscle relaxants, a mechanism of importance in surgeries requiring facial nerve evoked electromyography under general anaesthesia. The non-depolarizing muscle relaxants have multiple reaction formats in the neuromuscular junction, in which pre-synaptic quantal release of acetylcholine was one of the important mechanisms. This study was to compare the pre-synaptic quantal release of acetylcholine from the neuromuscular junctions innervated by normal/damaged facial nerves and somatic nerve under the effect of rocuronium in rats in vitro.
   Methods Acute right-sided facial nerve injury was induced by nerve crush axotomies. Both sided facial nerve connected orbicularis oris strips and tibial nerve connected gastrocnemius strips were isolated to measure endplate potentials (EPP) and miniature endplate potentials (MEPP) using an intracellular microelectrode gauge under different rocuronium concentrations. Then, the pre-synaptic quantal releases of acetylcholine were calculated by the ratios of the EPPs and the MEPPs, and compared among the damaged or normal facial nerve innervated orbicularis oris and tibial nerve innervated gastrocnemius.
   Results The EPP/MEPP ratios of the three neuromuscular junctions decreased in a dose dependent manner with the increase of the rocuronium concentration. With the concentrations of rocuroniunn being 5 mu g/ml, 7.5 mu g/ml and 10 mu g/ml, the decrease of the EPP/MEPP ratio in the damaged facial nerve group was greater than that in the normal facial nerve group. The decrease in the somatic nerve group was the biggest, with significant differences.
   Conclusions Rocuronium presented different levels of inhibition on the pre-synaptic quantal release of acetylcholine in the three groups of neuromuscular junctions. The levels of the inhibition showed the following sequence: somatic nerve > damaged facial nerve > normal facial nerve. The difference may be one of the reasons causing the different sensitivities to rocuronium among the muscles innervated by the normal/injured facial nerves and the somatic nerve. The results may provide some information for the proper usage of muscle relaxants in surgeries requiring electromyographic monitoring for the pre-surgically impaired facial nerves. Chin Med J 2012;125(10):1747-1752
C1 [Chen Lian-hua; Li Shi-tong] Shanghai Jiao Tong Univ, Peoples Hosp 1, Dept Anesthesiol, Shanghai 200080, Peoples R China.
   [Chi Fang-lu] Fudan Univ, Eye Ear Nose & Throat Hosp, Dept Otolaryngol, Shanghai 200031, Peoples R China.
   [Chen Jun-liang; Li Shao-qin] Fudan Univ, Eye Ear Nose & Throat Hosp, Dept Anesthesiol, Shanghai 200031, Peoples R China.
RP Chen, LH (reprint author), Shanghai Jiao Tong Univ, Peoples Hosp 1, Dept Anesthesiol, Shanghai 200080, Peoples R China.
EM chenlianhua@citiz.net
FU National Natural Science Foundation of China [30872428]
FX The study was supported by a grant from the National Natural Science
   Foundation of China (No. 30872428).
NR 27
TC 0
Z9 0
PU CHINESE MEDICAL ASSOC
PI BEIJING
PA 42 DONGSI XIDAJIE, BEIJING 100710, PEOPLES R CHINA
SN 0366-6999
J9 CHINESE MED J-PEKING
JI Chin. Med. J.
PD MAY 20
PY 2012
VL 125
IS 10
BP 1747
EP 1752
DI 10.3760/cma.j.issn.0366-6999.2012.10.012
PG 6
WC Medicine, General & Internal
SC General & Internal Medicine
GA 958RX
UT WOS:000305259500012
ER

PT J
AU Belda, E
   Laredo, FG
   Lucas, X
   Agut, A
   Escobar, M
   Soler, M
AF Belda, Eliseo
   Laredo, Francisco G.
   Lucas, Xiomara
   Agut, Amalia
   Escobar, Mayte
   Soler, Marta
TI The effects of atracurium on bispectral index (BIS) values in dogs
   anaesthetized with isoflurane
SO VETERINARY JOURNAL
LA English
DT Article
DE Bispectral index (BIS); Anaesthesia; Opioids; Neuromuscular blockers;
   Dog
ID MINIMAL ALVEOLAR CONCENTRATION; NEUROMUSCULAR BLOCK; SEVOFLURANE
   ANESTHESIA; NOXIOUS-STIMULATION; ICU PATIENTS; DEPTH; SEDATION;
   PROPOFOL; MORPHINE; LEVEL
AB Balanced anaesthesia techniques employ specific drugs in addition to general anaesthetics. The potential effect of some of these drugs on the bispectral index (BIS) remains unclear. BIS seems to be unaffected by the administration of neuromuscular blockers while opioids may block nociceptive-induced BIS increases in anaesthetized humans. In this study, the effect of a single dose of atracurium on BIS values was assessed in dogs premedicated with morphine and anaesthetized with isoflurane (1 MAC). Fifteen female dogs undergoing elective ovariohysterectomy were employed. BIS values were recorded before and after the administration of atracurium. These values were then recorded again once the animals were surgically stimulated. The end tidal isoflurane concentration, cardiovascular and respiratory parameters were recorded through the study.
   Results show that the mean (+/- SD) BIS values decreased slightly, but significantly (P = 0.033) from 67 +/- 8.42 to 65 +/- 5.84 after the administration of atracurium. Despite significant increase in heart rate and arterial pressure during the surgical phase, the mean BIS values were not modified by ovariohysterectomy. Atracurium appeared to have minimal clinical effect on the BIS in anaesthetized dogs. (C) 2011 Elsevier Ltd. All rights reserved.
C1 [Belda, Eliseo; Laredo, Francisco G.; Lucas, Xiomara; Agut, Amalia; Escobar, Mayte; Soler, Marta] Univ Murcia, Dept Med & Cirugia Anim, E-30100 Murcia, Spain.
RP Belda, E (reprint author), Univ Murcia, Dept Med & Cirugia Anim, Campus Espinardo, E-30100 Murcia, Spain.
EM ebelda@um.es
NR 41
TC 1
Z9 1
PU ELSEVIER SCI LTD
PI OXFORD
PA THE BOULEVARD, LANGFORD LANE, KIDLINGTON, OXFORD OX5 1GB, OXON, ENGLAND
SN 1090-0233
J9 VET J
JI Vet. J.
PD MAY
PY 2012
VL 192
IS 2
BP 189
EP 192
DI 10.1016/j.tvjl.2011.05.021
PG 4
WC Veterinary Sciences
SC Veterinary Sciences
GA 950DW
UT WOS:000304630500013
ER

PT J
AU Pavoni, V
   Gianesello, L
   De Scisciolo, G
   Provvedi, E
   Horton, D
   Barbagli, R
   Conti, P
   Conti, R
   Giunta, F
AF Pavoni, V.
   Gianesello, L.
   De Scisciolo, G.
   Provvedi, E.
   Horton, D.
   Barbagli, R.
   Conti, P.
   Conti, R.
   Giunta, F.
TI Reversal of profound and "deep" residual rocuronium-induced
   neuromuscular blockade by sugammadex: a neurophysiological study
SO MINERVA ANESTESIOLOGICA
LA English
DT Article
DE Sugammadex; Neuromuscular blockade; Neurophysiology
ID MOTOR-EVOKED-POTENTIALS; RAPID-SEQUENCE INDUCTION; EMERGENCY-DEPARTMENT;
   PHASE-II; ANESTHESIA; SUCCINYLCHOLINE; ISOFLURANE; DRUG; SEVOFLURANE;
   VOLUNTEERS
AB BacKground. Sugammadex is the first of a new class of selective relaxant binding drugs developed for the rapid and complete reversal of neuromuscular blockade (NMB) induced by the aminosteroid neuromuscular blocking drugs rocuronium and vecuronium. Neuromuscular blocking drugs block the transmission from the peripheral nerve to the muscle units, with reduction and disappearance of the evoked electromyographic activity. Usually, neuromuscular monitoring for the investigational reversal drug is performed by calibrated acceleromyography. The efficacy of sugammadex in reversing profound and "deep" residual rocuronium-induced NMB using myogenic motor evoked potentials (mMEPs) monitoring was evaluated.
   Methods. In this prospective trial, 30 consenting patients undergoing propofol-remifentanil anesthesia for spine surgery were enrolled and divided into two groups: Group 1, reversal of profound NMB (sugammadex 16 mg/Kg, 3 minutes after rocuronium 1.2 mg/Kg) and Group 2, reversal of "deep" residual NMB (sugammadex 4 mg/Kg, 15 minutes after rocuronium 0.6 mg/Kg). Myogenic MEPs registrations of upper and lower limbs and the diaphragm were performed, as well as TOF monitoring.
   Results. After injection of 4 mg/Kg of sugammadex, the means of recovery time of the basal mMEPs amplitudes (diaphragm, and lower limbs and upper limbs) were 124 +/- 9.6, 143 +/- 163, 151 +/- 207 sec, respectively whereas after 16 mg/Kg of sugammadex the times were 109 +/- 13.8, 124 +/- 0.6, and 135 +/- 14.1 sec. Times to TOF ratio 0.9 were 114 +/- 75 and 186 +/- 105 sec in Group 1 and 2, respectively. No serious adverse effects related to sugammadex and to electrical stimulation were reported. No reoccurrence of neuromuscular block was observed.
   Conclusion. Neurophysiological monitoring using mMEPs confirmed that sugammadex provided a complete recovery from profound and "deep" residual rocuronium-induced neuromuscular blockade. (Minerva Anestesiol 2012;78:542-9)
C1 [Pavoni, V.; Gianesello, L.; Barbagli, R.] Careggi Univ Hosp, Dept Crit Med Surg Area, Sect Anesthesia & Intens Care, Florence, Italy.
   [De Scisciolo, G.; Provvedi, E.] Careggi Univ Hosp, Dept Neurophysiol, Florence, Italy.
   [Horton, D.] Mayo Clin, Phoenix, AZ USA.
   [Conti, P.; Conti, R.] Univ Hosp Careggi, Dept Neurosurg, Florence, Italy.
   [Giunta, F.] Univ Pisa, Sch Med, Dept Surg, I-56100 Pisa, Italy.
RP Pavoni, V (reprint author), Careggi Univ Hosp, Dept Crit Med Surg Area, Sect Anesthesia & Intens Care, Florence, Italy.
EM pvv@unife.it
NR 33
TC 0
Z9 0
PU EDIZIONI MINERVA MEDICA
PI TURIN
PA CORSO BRAMANTE 83-85 INT JOURNALS DEPT., 10126 TURIN, ITALY
SN 0375-9393
J9 MINERVA ANESTESIOL
JI Minerva Anestesiol.
PD MAY
PY 2012
VL 78
IS 5
BP 542
EP 549
PG 8
WC Anesthesiology; Critical Care Medicine
SC Anesthesiology; General & Internal Medicine
GA 941KL
UT WOS:000303962000006
ER

PT J
AU Dong, YJ
   Li, X
AF Dong, You-jing
   Li, Xu
TI Comparative study on the pharmacodynamics of cisatracurium: Continuous
   infusion or intermittent bolus injection
SO CONTEMPORARY CLINICAL TRIALS
LA English
DT Article
DE Neuromuscular blockade; Cisatracurium; Pharmacodynamics
ID SEVOFLURANE; ISOFLURANE; DESFLURANE; ANESTHESIA; PROPOFOL
AB Objective: To explore a better administration way through comparison of the pharmacodynamics of cisatracurium administered by continuous infusion or intermittent bolus injection.
   Methods: Thirty patients (ASAI-II) who had no neuromuscular disease and underwent selective surgery under general anesthesia were randomly divided into group I and II (each group with 15 patients). In group I, patients received cisatracurium by continuous infusion and in group II, by intermittent bolus injection. The responses of adductor pollicis to train-of-four (TOF) stimulation were monitored. The duration of neuromuscular blockade, recovery index and total dose of cisatracurium consumption were recorded in the two groups. Intravenous anesthesia was used for anesthesia induction and sevoflurane inhalation for maintenance of anesthesia.
   Results: The mean infusion rate was significantly lower in group I (0.78 +/- 0.15 mu g.kg(-1).min(-1)) than in group 11 (1.09 +/- 0.33 mu g.kg(-1).min(-1)) (P<0.05). There was no significant difference in duration of neuromuscular blockade between the two groups (P>0.05). The recovery index was 13.13 +/- 3.36 min in group land 14.38 +/- 4.48 min in group II, which indicated that the recovery was faster in group I than in group II, but without statistical significance (P>0.05). During the duration of neuromuscular blockade, 8 patients had T-1 <3%, 4 T-1 of 3%-7% and 3 T-1 of 7%-10% in group I; T-1 was maintained between 0 and 20% in group II.
   Conclusions: Although cisatracurium consumption was significantly lower in continuous infusion than in intermittent bolus injection, continuous infusion can obtain more stable neuromuscular blockade than intermittent bolus injection. (C) 2012 Elsevier Inc. All rights reserved.
C1 [Dong, You-jing; Li, Xu] China Med Univ, Shengjing Hosp, Dept Anesthesiol, Shenyang 110004, Peoples R China.
RP Dong, YJ (reprint author), 36 Sanhao St, Shenyang 110004, Peoples R China.
EM kaishitengfei@163.com
NR 11
TC 1
Z9 1
PU ELSEVIER SCIENCE INC
PI NEW YORK
PA 360 PARK AVE SOUTH, NEW YORK, NY 10010-1710 USA
SN 1551-7144
J9 CONTEMP CLIN TRIALS
JI Contemp. Clin. Trials
PD MAY
PY 2012
VL 33
IS 3
BP 482
EP 485
DI 10.1016/j.cct.2012.01.002
PG 4
WC Medicine, Research & Experimental; Pharmacology & Pharmacy
SC Research & Experimental Medicine; Pharmacology & Pharmacy
GA 930XM
UT WOS:000303178100005
ER

PT J
AU Na, HS
   Hwang, JW
   Park, SH
   Oh, AY
   Park, HP
   Jeon, YT
   Do, SH
AF Na, H. S.
   Hwang, J. W.
   Park, S. H.
   Oh, A. Y.
   Park, H. P.
   Jeon, Y. T.
   Do, S. H.
TI Drug-administration sequence of target-controlled propofol and
   remifentanil influences the onset of rocuronium. A double-blind,
   randomized trial
SO ACTA ANAESTHESIOLOGICA SCANDINAVICA
LA English
DT Article
ID CARDIAC-OUTPUT; PULSE CONTOUR; INTUBATING CONDITIONS; TRACHEAL
   INTUBATION; EPHEDRINE; INDUCTION; TIME; PHARMACOKINETICS;
   PHARMACODYNAMICS; ANESTHESIA
AB Background: Remifentanil is known to cause bradycardia and hypotension, as well as the decreases of cardiac output (CO). We hypothesized that hemodynamic suppression by remifentanil would affect the onset time of rocuronium. This study investigated whether the onset of rocuronium was influenced by the drug-administration sequence during induction of anesthesia with target-controlled infusion of propofol and remifentanil.
   Methods: Healthy adult patients (n = 126) undergoing elective surgery under general anesthesia were randomized into two groups according to drug-administration sequence. In Remi-Pro-Rocu group (n = 62), remifentanil was infused first, followed by propofol. Then, rocuronium was administered lastly. In Pro-Rocu-Remi group (n = 64), propofol, rocuronium, and remifentanil were given in that order. As a primary outcome, the onset time of rocuronium was measured. Mean arterial pressure (MAP), heart rate (HR), CO, and stroke volume were recorded before anesthesia (T1), at injection of rocuronium (T2), immediately before and after intubation (T3 and T4).
   Results: In Remi-Pro-Roc group, the onset of rocuronium was delayed significantly compared with Pro-Rocu-Remi group [median (interquartile range); 130 (105-150) vs. 90 (71-100) s, P < 0.001]. At the time of rocuronium injection (T2), MAP, HR, and CO were significantly lower in Remi-Pro-Rocu group than Pro-Rocu-Remi group (P < 0.001).
   Conclusion: The onset time of rocuronium is prolonged significantly by early administration of remifentanil during target-controlled infusion of propofol and remifentanil, and it may be due to the decreased CO caused by remifentanil.
C1 [Na, H. S.; Hwang, J. W.; Park, S. H.; Oh, A. Y.; Jeon, Y. T.; Do, S. H.] Seoul Natl Univ, Bundang Hosp, Dept Anesthesiol & Pain Med, Songnam 463707, South Korea.
   [Park, H. P.] Seoul Natl Univ Hosp, Dept Anesthesiol & Pain Med, Seoul 110744, South Korea.
RP Hwang, JW (reprint author), Seoul Natl Univ, Bundang Hosp, Dept Anesthesiol & Pain Med, 166 Gumiro, Songnam 463707, South Korea.
EM jungwon@snubh.org
RI Oh, Ah-Young/J-5541-2012; Do, Sang Hwan/J-5461-2012
NR 29
TC 5
Z9 5
PU WILEY-BLACKWELL
PI MALDEN
PA COMMERCE PLACE, 350 MAIN ST, MALDEN 02148, MA USA
SN 0001-5172
J9 ACTA ANAESTH SCAND
JI Acta Anaesthesiol. Scand.
PD MAY
PY 2012
VL 56
IS 5
BP 558
EP 564
DI 10.1111/j.1399-6576.2012.02648.x
PG 7
WC Anesthesiology
SC Anesthesiology
GA 923FD
UT WOS:000302603900004
ER

PT J
AU Liu, X
   Kruger, PS
   Weiss, M
   Roberts, MS
AF Liu, Xin
   Kruger, Peter S.
   Weiss, Michael
   Roberts, Michael S.
TI The pharmacokinetics and pharmacodynamics of cisatracurium in critically
   ill patients with severe sepsis
SO BRITISH JOURNAL OF CLINICAL PHARMACOLOGY
LA English
DT Article
DE cisatracurium; intensive care; pharmacodynamics; pharmacokinetics
ID ACETYLCHOLINE-RECEPTORS; NEUROMUSCULAR BLOCKADE; ATRACURIUM BESYLATE;
   ORGAN FAILURE; INFUSION; LAUDANOSINE; DISEASE; PLASMA; 51W89; UNIT
AB METHODS Blood samples were collected before and over 8 h after a single bolus dose of cisatracurium 0.1 mg kg-1. Neuromuscular block was assessed by accelerometric peripheral nerve stimulation (TOF Watch). Plasma concentration and neuromuscular block data were fitted using population analysis. METHODS Blood samples were collected before and over 8 h after a single bolus dose of cisatracurium 0.1 mg kg(-1). Neuromuscular block was assessed by accelerometric peripheral nerve stimulation (TOF Watch). Plasma concentration and neuromuscular block data were fitted using population analysis. RESULTS Steady-state volume of distribution was determined to be 111 +/- 71 ml kg(-1) and plasma clearance was 5.2 +/- 1.8 ml min(-1) kg-1 in these patients with greater inter-patient variability compared with other populations. The time to maximum block (8.3 +/- 2.9 min) and delay time of transferring from central to effect compartment (17.2 min) was much longer, while the maximum block (95.0 +/- 6.3%) was less compared with those in other patient populations. The effect compartment concentration resulting in 50% of maximum effect (128 +/- 58 ng ml(-1)) was larger than previously described. CONCLUSIONS This study suggests that standard dosing of cisatracurium in patients with severe sepsis results in a slower patient response with a reduced effect. Use of a larger dose may overcome this reduced delayed response.
C1 [Kruger, Peter S.] Princess Alexandra Hosp, Intens Care Unit, Brisbane, Qld 4102, Australia.
   [Liu, Xin; Roberts, Michael S.] Univ Queensland, Princess Alexandra Hosp, Sch Med, Therapeut Res Ctr, Brisbane, Qld, Australia.
   [Kruger, Peter S.] Univ Queensland, Crit Care Endocrinol & Metab Res Unit, Brisbane, Qld, Australia.
   [Weiss, Michael] Univ Halle Wittenberg, Sect Pharmacokinet, Dept Pharmacol, Halle, Germany.
   [Roberts, Michael S.] Univ S Australia, Sch Pharm & Med Sci, Adelaide, SA 5001, Australia.
RP Kruger, PS (reprint author), Princess Alexandra Hosp, Intens Care Unit, Brisbane, Qld 4102, Australia.
EM peter_kruger@health.qld.gov.au
RI Kruger, peter/H-4796-2012
FU Princess Alexandra Hospital Foundation; National Health and Medical
   Research Council of Australia
FX We thank Michael Peters and Brett McWhinney for their assistance in the
   development and performance of the HPLC assays. The support of the
   Princess Alexandra Hospital Foundation, the National Health and Medical
   Research Council of Australia is greatly acknowledged.
NR 29
TC 1
Z9 1
PU WILEY-BLACKWELL
PI HOBOKEN
PA 111 RIVER ST, HOBOKEN 07030-5774, NJ USA
SN 0306-5251
EI 1365-2125
J9 BRIT J CLIN PHARMACO
JI Br. J. Clin. Pharmacol.
PD MAY
PY 2012
VL 73
IS 5
BP 741
EP 749
DI 10.1111/j.1365-2125.2011.04149.x
PG 9
WC Pharmacology & Pharmacy
SC Pharmacology & Pharmacy
GA 921FW
UT WOS:000302464500008
ER

PT J
AU Abdusoglu, MN
   Ozkocak, I
   Yurtlu, BS
   Hanci, V
   Okyay, RD
   Ayoglu, H
AF Abdusoglu, Mustafa Necat
   Ozkocak, Isil
   Yurtlu, Bulent Serhan
   Hanci, Volkan
   Okyay, Rahsan Dilek
   Ayoglu, Hilal
TI The Effects of a Subhypnotic Dose of Ketamine on Neuromuscular Block
   Characteristics of Rocuronium and Intubation Quality
SO TURKIYE KLINIKLERI TIP BILIMLERI DERGISI
LA Turkish
DT Article
DE Ketamine; propofol; rocuronium
ID INDUCTION; PROPOFOL; ANESTHESIA; SUCCINYLCHOLINE; PANCURONIUM;
   ETOMIDATE; EPHEDRINE; MUSCLE; TIME
AB Objective: In this study, we aimed to examine the effects of a subhypnotic dose of ketamine on the neuromuscular block characteristics of rocuronium and intubation quality. Material and Methods: Sixty patients in ASA I-II risk group were included in the study. Group S received 5 mL of 0.9% saline and Group K received 0.5 mg.kg(-1) ketamine in 5 mL volume, one minute before induction. Both groups had anesthesia induction with a propofol dose of 2.5 mg.kg(-1) (Propofol 1%, Fresenius Kabi). This was considered as anesthesia start time. After 1 min, a control single twitch stimulus (0.1 Hz) was applied and recorded. All patients were given 0.6 mg.kg(-1) rocuronium (Esmeron (R) 50 mg.5 ml(-1) N.V. Organon, Oss, Holland) in 5 sec. When the single twitch response was depressed 100%, the patient was intubated and the full depression time (onset time) was noted. Anesthesia maintenance was achieved with O-2/N2O and sevoflurane. Following the intubation, the application of train-of - four (TOF) stimulation was started. When the TOF ratio reached to 20%, rocuronium was repeated at a dose of 0.2 mg.kg(-1). Clinical duration (T25), recovery index (T25-75) and spontaneous recovery time to TOF > 0.9 were recorded. Intubation conditions were assessed by using the scale of Fuchs-Buder. The additional drugs used during the operation and neuromuscular blocker amounts were recorded. The hemodynamic values of both groups were recorded throughout the study. Postoperative recovery times, visual analogue pain scores (VAS) and Ramsay sedation scores were also recorded. Results: The time for 100% depression of single twitch in Group K was shorter than that of Group S (p<0.05). The clinical duration, recovery index and spontaneous recovery duration of the first dose of rocuronium were longer in Group K compared to Group S (p<0.05). There was no difference between the total neuromuscular blocker amounts of the study groups. There was no significant difference between the groups according to intubation scores (p>0.05), recovery times (p>0.05), VAS scores, Ramsay sedation scores or mean arterial pressure values. When the mean heart rate values of the groups were compared, all values of Group K were higher than those of Group S except control and 60th min values (p<0.001). Conclusion: According to our findings, ketamine in a subhypnotic dose shortens the onset time of rocuronium block and extends the clinical duration of first dose of rocuronium without improving the intubation quality.
C1 [Abdusoglu, Mustafa Necat; Ozkocak, Isil; Yurtlu, Bulent Serhan; Hanci, Volkan; Okyay, Rahsan Dilek; Ayoglu, Hilal] Zonguldak Karaelmas Univ, Dept Anesthesiol & Reanimat, Fac Med, Zonguldak, Turkey.
RP Abdusoglu, MN (reprint author), Balikligol State Hosp, Clin Anesthesiol & Reanimat, Sanliurfa, Turkey.
EM emrecik.emrecik@gmail.com
NR 29
TC 0
Z9 0
PU ORTADOGU AD PRES & PUBL CO
PI ANKARA
PA TURKOCAGI CAD NO 30, BALGAT, ANKARA, 06520, TURKEY
SN 1300-0292
EI 2146-9040
J9 TURK KLIN TIP BILIM
JI Turk. Klin. Tip Bilim. Derg.
PD APR
PY 2012
VL 32
IS 2
BP 399
EP 406
DI 10.5336/medsci.2011-24028
PG 8
WC Medicine, General & Internal
SC General & Internal Medicine
GA 959NV
UT WOS:000305320400015
ER

PT J
AU Czarnetzki, C
   Lysakowski, C
   Elia, N
   Tramer, MR
AF Czarnetzki, C.
   Lysakowski, C.
   Elia, N.
   Tramer, M. R.
TI Intravenous lidocaine has no impact on rocuronium-induced neuromuscular
   block. Randomised study
SO ACTA ANAESTHESIOLOGICA SCANDINAVICA
LA English
DT Article
ID POSTOPERATIVE PAIN; SECONDARY HYPERALGESIA; TRACHEAL INTUBATION;
   ABDOMINAL-SURGERY; PROPOFOL; CISATRACURIUM; REQUIREMENTS; BUPIVACAINE;
   SUPPRESSANT; VOLUNTEERS
AB Background: Intravenous lidocaine is increasingly used in surgical patients. As it has neuromuscular blocking effects, we tested the impact of an intravenous lidocaine infusion on the time course of a rocuronium-induced neuromuscular block.
   Methods: Fifty-two adults undergoing surgery were randomly allocated to intravenous lidocaine 1.5 mg/kg followed by a continuous infusion of 2 mg/kg/h or physiological saline (control) throughout surgery. Anaesthesia was induced and maintained with a target-controlled propofol infusion and sufentanil. After loss of consciousness, rocuronium 0.6 mg/kg was given. Neuromuscular transmission was measured using train-offour (TOF)-watch SX (Organon, Swords Co., Dublin, Ireland) acceleromyography.
   Results: Onset time (to 95% depression of first twitch) was on average 113.9 s (standard deviation 35.3) with lidocaine and 119.5 s (44.9) with saline (P = 0.618). Total recovery time (TOF ratio 0.9) was on average 58.1 min (15.1) with lidocaine and 54.3 min (16.9) with saline (P = 0.394). Clinical duration (until first twitch has recovered to 25%) was on average 33.3 min (7.2) with lidocaine and 30.6 min (8.1) with saline (P = 0.21). Recovery index (time between 25% and 75% recovery of the first twitch) was on average 11.5 min (5.0) with lidocaine and 10.6 min (4.1) with saline (P = 0.458). Recovery time (between 25% recovery of the first twitch and TOF ratio 0.9) was on average 24.8 min (9.3) with lidocaine and 23.2 min (9.2) with saline (P = 0.541).
   Conclusion: A continuous intravenous infusion of lidocaine has no impact on the time course of the neuromuscular blockade induced by a standard intubation dose of rocuronium.
C1 [Czarnetzki, C.; Lysakowski, C.; Tramer, M. R.] Univ Hosp Geneva, Div Anaesthesiol, CH-1211 Geneva 14, Switzerland.
   [Elia, N.] Univ Geneva, Inst Social & Prevent Med, Fac Med, Geneva, Switzerland.
RP Czarnetzki, C (reprint author), Univ Hosp Geneva, Div Anaesthesiol, Rue Gabrielle Perret Gentil 4, CH-1211 Geneva 14, Switzerland.
EM christoph.czarnetzki@hcuge.ch
NR 29
TC 0
Z9 0
PU WILEY-BLACKWELL
PI MALDEN
PA COMMERCE PLACE, 350 MAIN ST, MALDEN 02148, MA USA
SN 0001-5172
J9 ACTA ANAESTH SCAND
JI Acta Anaesthesiol. Scand.
PD APR
PY 2012
VL 56
IS 4
BP 474
EP 481
DI 10.1111/j.1399-6576.2011.02625.x
PG 8
WC Anesthesiology
SC Anesthesiology
GA 906HC
UT WOS:000301334500010
ER

PT J
AU Barsotti, G
   Briganti, A
   Spratte, JR
   Ceccherelli, R
   Breghi, G
AF Barsotti, Giovanni
   Briganti, Angela
   Spratte, Johanna R.
   Ceccherelli, Renato
   Breghi, Gloria
TI Safety and Efficacy of Bilateral Topical Application of Rocuronium
   Bromide for Mydriasis in European Kestrels (Falco tinnunculus)
SO JOURNAL OF AVIAN MEDICINE AND SURGERY
LA English
DT Article
DE mydriasis; rocuronium bromide; neuromuscular blocking agent; avian;
   raptor; kestrel; Falco tinnunculus
AB The avian iris is mainly composed of striated muscle fibers, and the topical parasympatholytic drugs used in mammals to induce pupil dilation are ineffective in birds. The achievement of mydriasis in conscious birds is only possible by using neuromuscular blocking agents such as curariform drugs. To determine the efficacy of the neuromuscular blocking agent rocuronium bromide as a mydriatic agent in European kestrels (Falco tinnunculus) and to assess possible adverse effects due to its use, 10 kestrels received a single topical instillation with a pipette of 0.12 mg of rocuronium in each eye (total dose, 0.24 mg/bird). Pupil diameter was measured with a pupillary gauge, and pupillary light reflex was assessed by using a standard light source from time zero (Tbase) to 250 minutes after application (T250). Baseline pupil size (Tbase) was 3.30 (0.71) mm in both eyes. Maximal mydriasis was achieved at T90 minutes with a mean (SD) pupillary diameter of 6.30 (0.42) mm and 6.35 (0.41) mm in the right eye and left eye, respectively. At the dose used, rocuronium bromide induced a consistent bilateral simultaneous mydriasis without noticeable adverse effects, and it can be considered a reliable and safe topical mydriatic agent in kestrels.
C1 [Barsotti, Giovanni; Briganti, Angela; Spratte, Johanna R.; Breghi, Gloria] Univ Pisa, Fac Vet Med, Dept Vet Clin, I-56122 Pisa, Italy.
   [Ceccherelli, Renato] WildLife Rescue Ctr Sea & Water Birds, I-57121 Livorno, Italy.
RP Barsotti, G (reprint author), Univ Pisa, Fac Vet Med, Dept Vet Clin, Via Livornese Latomonte, I-56122 Pisa, Italy.
RI Barsotti, Giovanni/H-8505-2012
NR 12
TC 1
Z9 1
PU ASSOC AVIAN VETERINARIANS
PI BOCA RATON
PA PO BOX 811720, BOCA RATON, FL 33481 USA
SN 1082-6742
J9 J AVIAN MED SURG
JI J. Avian Med. Surg.
PD MAR
PY 2012
VL 26
IS 1
BP 1
EP 5
PG 5
WC Veterinary Sciences
SC Veterinary Sciences
GA 932FR
UT WOS:000303276300001
ER

PT J
AU Schoffmann, G
   Vettorato, E
   Burke, JG
   Gibson, AJN
   Clutton, ER
AF Schoeffmann, Gudrun
   Vettorato, Enzo
   Burke, John G.
   Gibson, Alastair J. N.
   Clutton, Eddie R.
TI The effects of age, isoflurane and sevoflurane on atracurium in lambs
SO VETERINARY ANAESTHESIA AND ANALGESIA
LA English
DT Article
DE age; atracurium; isoflurane; lambs; sevoflurane
ID MINIMUM ALVEOLAR CONCENTRATION; INDUCED NEUROMUSCULAR BLOCKADE;
   CRITICALLY-ILL CHILDREN; CARDIOPULMONARY BYPASS; TIME-COURSE; INDUCED
   HYPOTHERMIA; BLOCKING-AGENTS; INFANTS; ANESTHESIA; VECURONIUM
AB Objective To determine the effects of age, sevoflurane and isoflurane on atracurium-induced neuromuscular blockade in 316 week-old lambs. Study design Prospective randomized experimental trial. Animals Twenty-six Scottish blackface ewe-lambs were anaesthetized for spinal surgery when either 36 (mean age 4.6 weeks; n = 18) or 1216 weeks (mean age 13.7 weeks; n = 15) of age; seven animals were anaesthetized at both ages. Methods After intramuscular injection of medetomidine (10 mu g kg-1) anaesthesia was induced in the younger lambs either with isoflurane or sevoflurane in oxygen delivered by mask, and in the older lambs with ketamine (4 mg kg-1), and midazolam (0.2 mg kg-1) administered intravenously (IV). In both groups anaesthesia was maintained with fixed end-tidal concentrations of either sevoflurane (2.8%) or isoflurane (1.8%) delivered in oxygen. Before surgery meloxicam (0.6 mg kg-1), morphine (0.5 mg kg-1) and ketamine (1 mg kg-1 followed by 10 mu g kg-1 minute-1) were administered IV. The lungs were ventilated mechanically to maintain normocapnia. Neuromuscular block was achieved with a loading dose (LD) of atracurium (0.5 mg kg-1 IV). The peroneal nerve was stimulated (train-of-four every 12 seconds). Evoked responses in the digital extensor muscles were evaluated by palpation and observation. Maintenance doses (MD) of atracurium (0.17 mg kg-1 IV) were administered when the first twitch (T1) returned. The onset and duration of LD action (T1 absent) and the duration of MD were recorded. Data were analysed using Students t test, MannWhitney U test, repeatedmeasures anova, Wilcoxons matched pairs test or Pearson correlation coefficient as relevant (p < 0.05). Results Onset of LD action developed significantly (p < 0.05) more rapidly in isoflurane compared with sevoflurane-anaesthetized lambs (55 +/- 18 cf. 80 +/- 37 seconds). Duration of action of LDs and MDs was longer (p < 0.05) in lambs aged 1216 than 36 weeks (33 +/- 5.4 cf. 25 +/- 6.4 and 26 +/- 4.2 cf. 18 +/- 5.5 minutes) but were independent of the anaesthetic used. Conclusions and clinical relevance The effect of atracurium is age-dependent in lambs being prolonged in older animals. The onset of neuromuscular blockade is more rapid in isoflurane compared with sevoflurane-anaesthetized lambs.
C1 [Schoeffmann, Gudrun; Vettorato, Enzo; Clutton, Eddie R.] Univ Edinburgh, Div Vet Clin Sci, Royal Dick Sch Vet Studies, Easter Bush Vet Ctr, Roslin, Midlothian, Scotland.
   [Burke, John G.; Gibson, Alastair J. N.] Univ Edinburgh, Med Res Council, Roslin, Midlothian, Scotland.
RP Schoffmann, G (reprint author), Univ Vet Med Vienna, Div Anaesthesia & Perioperat Intens Care, Veterinarpl 1, A-1210 Vienna, Austria.
EM gudrun.schoeffmann@vetmeduni.ac.at
NR 54
TC 1
Z9 1
PU WILEY-BLACKWELL
PI MALDEN
PA COMMERCE PLACE, 350 MAIN ST, MALDEN 02148, MA USA
SN 1467-2987
J9 VET ANAESTH ANALG
JI Vet. Anaesth. Analg.
PD MAR
PY 2012
VL 39
IS 3
BP 256
EP 265
DI 10.1111/j.1467-2995.2011.00705.x
PG 10
WC Veterinary Sciences
SC Veterinary Sciences
GA 930SD
UT WOS:000303158700005
ER

PT J
AU Kyle, BC
   Gaylard, D
   Riley, RH
AF Kyle, B. C.
   Gaylard, D.
   Riley, R. H.
TI A persistant 'can't intubate, can't oxygenate' crisis despite rocuronium
   reversal with sugammadex
SO ANAESTHESIA AND INTENSIVE CARE
LA English
DT Article
DE respiratory obstruction; laryngeal vallecular cyst; rocuronium;
   sugammadex
ID DIFFICULT INTUBATION; CANNOT VENTILATE
AB A 'can't intubate, can't oxygenate' airway crisis is a rare event which most anaesthetists will never experience during their career(1,2). This report highlights the outcome of time-critical decisions in a potential airway catastrophe. Rocuronium was used as an alternative muscle relaxant for rapid sequence induction. The use of sugammadex in 'can't intubate, can't oxygenate' crises is discussed and highlights how, despite adequate reversal of neuromuscular blockade, the 'can't intubate, can't oxygenate' situation failed to resolve. An asymptomatic vallecular cyst was the causal factor in this scenario. Anaesthetic issues surrounding this pathology are discussed.
C1 [Kyle, B. C.; Gaylard, D.; Riley, R. H.] Royal Perth Hosp, Dept Anaesthesia & Pain Med, Perth, WA 6001, Australia.
RP Kyle, BC (reprint author), Royal Perth Hosp, Dept Anaesthesia & Pain Med, POB 2213, Perth, WA 6001, Australia.
EM bkyle@doctors.org.uk
NR 5
TC 10
Z9 10
PU AUSTRALIAN SOC ANAESTHETISTS
PI EDGECLIFF
PA P O BOX 600, EDGECLIFF, NSW 2027, AUSTRALIA
SN 0310-057X
J9 ANAESTH INTENS CARE
JI Anaesth. Intensive Care
PD MAR
PY 2012
VL 40
IS 2
BP 344
EP 346
PG 3
WC Anesthesiology; Critical Care Medicine
SC Anesthesiology; General & Internal Medicine
GA 915BT
UT WOS:000301998600020
ER

PT J
AU Heier, T
   Feiner, JR
   Wright, PMC
   Ward, T
   Caldwell, JE
AF Heier, T.
   Feiner, J. R.
   Wright, P. M. C.
   Ward, T.
   Caldwell, J. E.
TI Sex-related differences in the relationship between acceleromyographic
   adductor pollicis train-of-four ratio and clinical manifestations of
   residual neuromuscular block: a study in healthy volunteers during near
   steady-state infusion of mivacurium
SO BRITISH JOURNAL OF ANAESTHESIA
LA English
DT Article
DE gender; neuromuscular block; mivacurium; NM relaxant; monitoring
ID END-POINTS; PHARMACOKINETICS; NORMALIZATION; VECURONIUM; PARALYSIS;
   CURRENTS; MUSCLE; TIME; AGE
AB Studies in volunteers suggest that train-of-four (TOF) ratios 0.9 are needed to retain normal function of muscles involved in upper airway patency, swallowing, and vital capacity breathing. We determined if sex-related differences exist in the relationship between adductor pollicis (AP) TOF ratio and measures of neuromuscular function commonly used to assess recovery from neuromuscular block.
   In 10 males and 10 females, three steady-state levels of neuromuscular block were achieved with mivacurium infusions. TOF ratio was measured with acceleromyography at the AP. Hand grip strength and the ability to clench the teeth, raise the head 5 s, swallow, protrude the tongue, and open the eyes were tested at each stable block level and reconciled to uncorrected and normalized (pre-paralysis values) TOF measures. These relationships were compared between sexes.
   The ability to clench teeth and head raise 5 s was lost at a significantly greater TOF ratio in males than females. The percentage decrease in handgrip strength with decreasing TOF ratio was proportionally greater in males than females. Forty per cent of the males were unable to clench the teeth at an uncorrected TOF ratio 0.9. When TOF ratios were normalized, clinical functions showed no decrement at TOF ratio 0.9 in any volunteer.
   Sex-related differences exist in the relationship between AP TOF ratio and clinical measures of muscle function used to assess recovery from neuromuscular block. Normalization of AP TOF ratios is recommended because a non-normalized TOF ratio of 0.9 does not guarantee adequate reversal of neuromuscular block.
C1 [Heier, T.; Feiner, J. R.; Wright, P. M. C.; Ward, T.; Caldwell, J. E.] Univ Calif San Francisco, Dept Anesthesia & Perioperat Care, San Francisco, CA 94143 USA.
   [Heier, T.; Feiner, J. R.; Wright, P. M. C.; Ward, T.; Caldwell, J. E.] Univ Oslo, Oslo Univ Hosp Aker, Dept Anesthesia, Oslo, Norway.
RP Heier, T (reprint author), Univ Calif San Francisco, Dept Anesthesia & Perioperat Care, San Francisco, CA 94143 USA.
EM tom.heier@medisin.uio.no
NR 34
TC 2
Z9 2
PU OXFORD UNIV PRESS
PI OXFORD
PA GREAT CLARENDON ST, OXFORD OX2 6DP, ENGLAND
SN 0007-0912
J9 BRIT J ANAESTH
JI Br. J. Anaesth.
PD MAR
PY 2012
VL 108
IS 3
BP 444
EP 451
DI 10.1093/bja/aer419
PG 8
WC Anesthesiology
SC Anesthesiology
GA 895IX
UT WOS:000300490900012
ER

PT J
AU Clarke, RC
   Sadleir, PHM
   Platt, PR
AF Clarke, R. C.
   Sadleir, P. H. M.
   Platt, P. R.
TI The role of sugammadex in the development and modification of an
   allergic response to rocuronium: evidence from a cutaneous model
SO ANAESTHESIA
LA English
DT Article
ID MAST-CELL TRYPTASE; INDUCED ANAPHYLAXIS; NEUROMUSCULAR BLOCKADE;
   MITIGATION; MANAGEMENT; REVERSAL
AB The availability of sugammadex as a selective encapsulating agent for rocuronium has led to speculation that it may be useful in mitigating rocuronium-induced anaphylaxis. Off-label use of sugammadex for this indication has already been documented in case reports although there are theoretical objections to the likelihood of an allergen-binding agent's being able to attenuate the immunological cascade of anaphylaxis. Using a cutaneous model of anaphylaxis in rocuronium-sensitised patients, we were unable to demonstrate that sugammadex was effective in attenuating the type-1 hypersensitivity reaction after it has been triggered by rocuronium, but we were able to demonstrate that these patients are anergic to sugammadex-bound rocuronium. These findings demonstrate that a cyclodextrin can bind an allergen and exclude it from interacting with the immune system, and may potentially lead to novel applications in other allergic diseases. However, there is no evidence that sugammadex should be used for the treatment of rocuronium-induced anaphylaxis, and clinical management should follow established protocols.
C1 [Clarke, R. C.; Sadleir, P. H. M.; Platt, P. R.] Sir Charles Gairdner Hosp, Dept Anaesthesia, Perth, WA 6000, Australia.
   [Clarke, R. C.; Platt, P. R.] Anaesthet Allergy Referral Ctr Western Australia, Perth, WA, Australia.
RP Clarke, RC (reprint author), Sir Charles Gairdner Hosp, Dept Anaesthesia, Perth, WA 6000, Australia.
EM rclarke@meddent.uwa.edu.au
NR 24
TC 8
Z9 8
PU WILEY-BLACKWELL
PI MALDEN
PA COMMERCE PLACE, 350 MAIN ST, MALDEN 02148, MA USA
SN 0003-2409
J9 ANAESTHESIA
JI Anaesthesia
PD MAR
PY 2012
VL 67
IS 3
BP 266
EP 273
DI 10.1111/j.1365-2044.2011.06995.x
PG 8
WC Anesthesiology
SC Anesthesiology
GA 889AN
UT WOS:000300046000011
ER

PT J
AU Sen, B
   Gura, M
AF Sen, Betul
   Gura, Melek
TI Comparison of Neuromuscular Blockade with Two Different Agents After A
   Priming Dose of Rocuronium: A Randomized Clinical Trial
SO TURKIYE KLINIKLERI TIP BILIMLERI DERGISI
LA English
DT Article
DE Neuromuscular blockade; rocuronium; vecuronium bromide
ID INTUBATING CONDITIONS; TRACHEAL INTUBATION; ONSET; INDUCTION; CHILDREN
AB Objective: The purpose of this study was to assess the pharmacological effects of a priming dose of rocuronium in combination with the non-depolarizing blockers rocuronium or vecuronium during the perioperative period. Material and Methods: Sixty patients with American Society of Anesthesiologists (ASA) risk status I or II scheduled to receive anesthesia for elective surgery were included in the study. Patients were randomly divided into four groups. Patients in Group I (n=15) received a priming dose of normal saline and rocuronium bromide 0.6 mg/kg following induction of anesthesia; patients in Group II (n=15) received a priming dose of normal saline and vecuronium bromide 0.1 mg/kg following induction; patients in Group III (n=15) received a priming dose of rocuronium bromide 0.1 mg/kg followed by rocuronium bromide 0.6 mg/kg after induction; and Group IV (n=15) patients received a priming dose of rocuronium bromide 0.1 mg/kg followed by vecuronium bromide 0,1 mg/kg. T95 (time to onset of action), T25 (clinical duration of action), T75 (total duration of action) and recovery index (RI) were measured and recorded. Patients were monitored for possible side effects. Results: In Group III, in which patients were primed with rocuronium and maintained with rocuronium, the time to onset of action was significantly shorter than for patients in Group I. Similarly, this parameter was significantly shorter in Group IV patients than in Group II patients. T25 and T75 was significantly longer in Group II and Group IV than in the other groups. There was no significant difference in RI values between the groups. Conclusion: Using rocuronium as a priming agent accelerates the neuromuscular blocking effects of both rocuronium and vecuronium and provides ideal intubation conditions when safe and quick intubation is required.
C1 [Sen, Betul; Gura, Melek] Goztepe Training Hosp, Dept Anesthesiol & Reanimat, Istanbul, Turkey.
RP Sen, B (reprint author), Goztepe Training Hosp, Dept Anesthesiol & Reanimat, Istanbul, Turkey.
EM drbetulsen@yahoo.com
NR 20
TC 0
Z9 0
PU ORTADOGU AD PRES & PUBL CO
PI ANKARA
PA TURKOCAGI CAD NO 30, BALGAT, ANKARA, 06520, TURKEY
SN 1300-0292
J9 TURK KLIN TIP BILIM
JI Turk. Klin. Tip Bilim. Derg.
PD FEB
PY 2012
VL 32
IS 1
BP 59
EP 65
DI 10.5336/medsci.2010-22042
PG 7
WC Medicine, General & Internal
SC General & Internal Medicine
GA 918ST
UT WOS:000302272100009
ER

PT J
AU Pellegrini, L
   Mercier, MF
   Cornese, A
   Blasco, V
   Albanese, J
AF Pellegrini, L.
   Mercier, M. -F.
   Cornese, A.
   Blasco, V.
   Albanese, J.
TI Rapid sequence induction in a patient with Steinert myotonic dystrophy:
   Interest of the association of high doses of rocuronium and sugammadex
SO ANNALES FRANCAISES D ANESTHESIE ET DE REANIMATION
LA French
DT Article
DE Sugammadex
ID SUCCINYLCHOLINE; ANESTHESIA; DISEASE; SAFETY; MG/KG
AB We report in this clinical case the successful use of a combination of rocuronium and sugammadex in a patient with Steinert myotonic dystrophy to perform a rapid sequence induction of anaesthesia. The patient had both contraindication to succinylcholine and a risk of prolonged neuromuscular blockade with non-depolarizing neuromuscular blocking agents. The use of high dose rocuronium (1 mg/kg) allowed a quick and easy orotracheal intubation but induced a prolonged neuromuscular block, reversed with success by sugammadex (8 mg/kg). (C) 2011 Societe francaise d'anesthesie et de reanimation (Sfar). Published by Elsevier Masson SAS. All rights reserved.
C1 [Pellegrini, L.; Mercier, M. -F.; Cornese, A.; Blasco, V.; Albanese, J.] CHU Timone, Hop Timone, AP HM, Serv Anesthesie Reanimat, F-13385 Marseille, France.
   [Pellegrini, L.] Hop Conception, AP HM, Serv Anesthesie Reanimat, F-13385 Marseille, France.
RP Pellegrini, L (reprint author), CHU Timone, Hop Timone, AP HM, Serv Anesthesie Reanimat, 264 Rue St Pierre, F-13385 Marseille, France.
EM lionel.pellegrini@ap-hm.fr
NR 16
TC 1
Z9 1
PU ELSEVIER FRANCE-EDITIONS SCIENTIFIQUES MEDICALES ELSEVIER
PI PARIS
PA 23 RUE LINOIS, 75724 PARIS, FRANCE
SN 0750-7658
J9 ANN FR ANESTH
JI Ann. Fr. Anest. Reanim.
PD FEB
PY 2012
VL 31
IS 2
BP 155
EP 157
DI 10.1016/j.annfar.2011.10.031
PG 3
WC Anesthesiology
SC Anesthesiology
GA 900TR
UT WOS:000300913600011
ER

PT J
AU Raft, J
   Leclercq, M
   Longrois, D
   Meistelman, C
AF Raft, J.
   Leclercq, M.
   Longrois, D.
   Meistelman, C.
TI Fast recovery of haemodynamic and ventilatory functions after sugammadex
   bolus following rocuronium-induced anaphylactic shock refractory to
   conventional treatment
SO ANNALES FRANCAISES D ANESTHESIE ET DE REANIMATION
LA French
DT Article
DE Rocuronium; Anaphylaxis; Sugammadex
ID MULTICENTER; REVERSAL; BROMIDE
AB Recently, three case reports have suggested the possible efficacy of sugammadex in anaphylactic shock refractory to conventional treatment induced by rocuronium. We report a new case of severe anaphylactic reaction to rocuronium treated with sugammadex. After 18 minutes of conventional treatment because of persistent cardiocirculatory failure and bronchospasm, a bolus of 2000 mg (18 mg/kg) of sugammadex was injected. This was associated with rapid correction of arterial hypotension and bronchoconstriction. The underlying pathophysiological mechanisms that explain the potential beneficial effect of sugammadex in this context are unknown but it is important to know that refractory anaphylactic shock to rocuronium can be potentially corrected with sugammadex. (C) 2011 Societe francaise d'anesthesie et de reanimation (Sfar). Published by Elsevier Masson SAS. All rights reserved.
C1 [Raft, J.; Meistelman, C.] Nancy Univ, Ctr Alexis Vautrin, Dept Anesthesie Reanimat, F-54511 Vandoeuvre Les Nancy, France.
   [Leclercq, M.; Meistelman, C.] Univ Nancy 1, CHU Nancy Brabois, Dept Anesthesie Reanimat, F-54511 Vandoeuvre Les Nancy, France.
   [Longrois, D.] Univ Paris Diderot, Hop Univ Paris Nord Val de Seine, Hop Bichat Claude Bernard, Dept Anesthesie Reanimat Chirurg, F-75877 Paris 18, France.
RP Raft, J (reprint author), Nancy Univ, Ctr Alexis Vautrin, Dept Anesthesie Reanimat, Ave Bourgogne, F-54511 Vandoeuvre Les Nancy, France.
EM j.raft@nancy.fnclcc.fr
NR 19
TC 2
Z9 2
PU ELSEVIER FRANCE-EDITIONS SCIENTIFIQUES MEDICALES ELSEVIER
PI PARIS
PA 23 RUE LINOIS, 75724 PARIS, FRANCE
SN 0750-7658
J9 ANN FR ANESTH
JI Ann. Fr. Anest. Reanim.
PD FEB
PY 2012
VL 31
IS 2
BP 158
EP 161
DI 10.1016/j.annfar.2011.10.023
PG 4
WC Anesthesiology
SC Anesthesiology
GA 900TR
UT WOS:000300913600012
ER

PT J
AU Gaszynski, T
   Szewczyk, T
   Gaszynski, W
AF Gaszynski, T.
   Szewczyk, T.
   Gaszynski, W.
TI Randomized comparison of sugammadex and neostigmine for reversal of
   rocuronium-induced muscle relaxation in morbidly obese undergoing
   general anaesthesia
SO BRITISH JOURNAL OF ANAESTHESIA
LA English
DT Article
DE morbid obesity; neostigmine; neuromuscular block; sugammadex
ID RESIDUAL NEUROMUSCULAR BLOCK; VECURONIUM; ATRACURIUM
AB Background. Complete and fast recovery of neuromuscular function is very important in morbidly obese patients because of the possible influence of postoperative residual curarization (PORC) on respiratory function in the postoperative period. Recent reports underline incidences of the residual influence of neuromuscular blocking agents.
   Methods. Seventy morbidly obese (BMI >40 kg m(-2)) patients requiring general anaesthesia and receiving rocuronium for muscle relaxation were randomly assigned into two groups: at the end of the anaesthetic procedure, one group received sugammadex 2 mg kg(-1) of corrected body weight (Group SUG) and the other group received neostigmine 0.05 mg kg(-1) of CBW (Group NEO). At the end of surgery and when response reached a train-of-four (TOF) score of 2, patients received the study drugs. The neuromuscular function was recorded and time to achieve 90% of TOF (safe extubation) was measured. Patients were examined directly after arrival to the post-anaesthesia care unit (PACU) by a blinded investigator for the presence of PORC.
   Results. Thirty-five patients received sugammadex and 35 neostigmine. Mean dose of rocuronium was 87.9 vs 85.6 mg (P>0.05), mean time to 90% of TOF was 2.7 vs 9.6 min (P<0.05), and TOF at the PACU was 109.8% vs 85.5% (P<0.05) in Groups SUG and NEO, respectively.
   Conclusions. Administration of sugammadex provides fast recovery of neuromuscular function and prevents PORC in the morbidly obese, however neostigmine does not.
C1 [Gaszynski, T.; Gaszynski, W.] Med Univ Lodz, Barlicki Univ Hosp, Dept Anaesthesiol & Intens Therapy, Lodz, Poland.
   [Szewczyk, T.] Med Univ Lodz, Barlicki Univ Hosp, Dept Gastroenterol Oncol & Gen Surg, Lodz, Poland.
RP Gaszynski, T (reprint author), Med Univ Lodz, Barlicki Univ Hosp, Dept Anaesthesiol & Intens Therapy, Lodz, Poland.
EM tomgaszyn@poczta.onet.pl
FU  [N N403 3755 33]
FX The study was sponsored by government grant no. N N403 3755 33.
NR 17
TC 9
Z9 9
PU OXFORD UNIV PRESS
PI OXFORD
PA GREAT CLARENDON ST, OXFORD OX2 6DP, ENGLAND
SN 0007-0912
J9 BRIT J ANAESTH
JI Br. J. Anaesth.
PD FEB
PY 2012
VL 108
IS 2
BP 236
EP 239
DI 10.1093/bja/aer330
PG 4
WC Anesthesiology
SC Anesthesiology
GA 880NT
UT WOS:000299414800010
ER

PT J
AU Hans, GA
   Bosenge, B
   Bonhomme, VL
   Brichant, JF
   Venneman, IM
   Hans, PC
AF Hans, Gregory A.
   Bosenge, Besongo
   Bonhomme, Vincent L.
   Brichant, Jean F.
   Venneman, Ingrid M.
   Hans, Pol C.
TI Intravenous magnesium re-establishes neuromuscular block after
   spontaneous recovery from an intubating dose of rocuronium: a randomised
   controlled trial
SO EUROPEAN JOURNAL OF ANAESTHESIOLOGY
LA English
DT Article
DE anaesthesia; magnesium; neuromuscular block; rocuronium
ID PHARMACOKINETICS; VECURONIUM; ANTAGONISM; SULFATE; AGENTS; MODULE
AB Context Intravenous magnesium deepens non-depolarising neuromuscular block.
   Objective To assess whether intravenous magnesium has the potential to re-establish paralysis in patients who have just recovered from a non-depolarising neuromuscular block.
   Design Prospective randomised double-blind controlled study.
   Patients Twenty non-obese patients ranging in age from 18 to 80 years were enrolled. Exclusion criteria were a history of liver, kidney or neuromuscular disease and intake of medications interacting with neuromuscular blocking agents.
   Intervention After spontaneous recovery from an intubating dose of rocuronium had been achieved (train-of-four ratio >= 0.9), patients were given either a bolus dose of magnesium 50 mg kg(-1) intravenously or an equivalent volume of isotonic saline over 5 min.
   Main outcome measures The train-of-four ratio was measured every minute until the end of surgery. The primary endpoint was the proportion of patients who experienced a decrease in train-of-four ratio following administration of magnesium or saline.
   Results Following infusion of the study solution, the train-of-four ratio decreased in all patients in the magnesium group in contrast to none in the saline group (P<0.001). On average, magnesium-induced train-of-four ratio depression reached a nadir of 0.49 after 10 min and lasted for 45 min.
   Conclusion A bolus dose of intravenous magnesium 50 mg kg(-1) re-establishes a clinically relevant degree of muscle paralysis in patients who have just recovered from a non-depolarising neuromuscular block.
C1 [Hans, Gregory A.; Bosenge, Besongo; Brichant, Jean F.; Venneman, Ingrid M.] Univ Liege, Dept Anaesthesia & Intens Care Med, CHU Liege, B-4000 Liege, Belgium.
   [Bonhomme, Vincent L.; Hans, Pol C.] CHR Citadelle, Univ Dept Anaesthesia & Intens Care Med, Liege, Belgium.
RP Hans, GA (reprint author), Univ Liege, Dept Anaesthesia & Intens Care Med, CHU Liege, Ave Hop Bat B35, B-4000 Liege, Belgium.
EM g.hans@chu.ulg.ac.be
FU Merck Sharp & Dohme Limited (MSD)
FX This work was supported by departmental resources only. G. A. H., P. C.
   H. and V. L. B. received an honorarium and travel support from Merck
   Sharp & Dohme Limited (MSD).
NR 19
TC 3
Z9 3
PU LIPPINCOTT WILLIAMS & WILKINS
PI PHILADELPHIA
PA 530 WALNUT ST, PHILADELPHIA, PA 19106-3621 USA
SN 0265-0215
J9 EUR J ANAESTH
JI Eur. J. Anaesth.
PD FEB
PY 2012
VL 29
IS 2
BP 95
EP 99
DI 10.1097/EJA.0b013e32834e13a6
PG 5
WC Anesthesiology
SC Anesthesiology
GA 877HF
UT WOS:000299167600007
ER

PT J
AU Furuya, T
   Suzuki, T
   Kashiwai, A
   Konishi, J
   Aono, M
   Hirose, N
   Kato, J
   Ogawa, S
AF Furuya, T.
   Suzuki, T.
   Kashiwai, A.
   Konishi, J.
   Aono, M.
   Hirose, N.
   Kato, J.
   Ogawa, S.
TI The effects of age on maintenance of intense neuromuscular block with
   rocuronium
SO ACTA ANAESTHESIOLOGICA SCANDINAVICA
LA English
DT Article
ID PREDICTING RECOVERY; SURGICAL PATIENTS; PHARMACODYNAMICS;
   PHARMACOKINETICS; ANESTHESIA; COUNT
C1 [Suzuki, T.] Nihon Univ, Sch Med, Dept Anaesthesiol, Itabashi Ku, Tokyo 1738610, Japan.
RP Suzuki, T (reprint author), Nihon Univ, Sch Med, Dept Anaesthesiol, Itabashi Ku, 30-1 Oyaguchi Kamimachi, Tokyo 1738610, Japan.
EM suzukit@cd5.so-net.ne.jp
FU MSD Inc., JAPAN
FX Departmental fundingTakahiro Suzuki has received speaker fees from MSD
   Inc., JAPAN.
NR 12
TC 1
Z9 1
PU WILEY-BLACKWELL
PI MALDEN
PA COMMERCE PLACE, 350 MAIN ST, MALDEN 02148, MA USA
SN 0001-5172
J9 ACTA ANAESTH SCAND
JI Acta Anaesthesiol. Scand.
PD FEB
PY 2012
VL 56
IS 2
BP 236
EP 239
DI 10.1111/j.1399-6576.2011.02605.x
PG 4
WC Anesthesiology
SC Anesthesiology
GA 874TX
UT WOS:000298982100014
ER

PT J
AU Moll, H
   Bernhard, G
AF Moll, Henry
   Bernhard, Gert
TI A TRLFS study of curium(III) naphthalene and hydroxyquinoline complexes
   in aqueous solution
SO POLYHEDRON
LA English
DT Article
DE Cm(III); Complexation; TRLFS; 2,3-Dihydroxynaphthalene; 2-Naphthalene;
   6-Hydroxyquinoline
ID INDUCED FLUORESCENCE SPECTROSCOPY; PSEUDOMONAS-FLUORESCENS; CM(III);
   PYOVERDINS; COORDINATION; SIDEROPHORE; STRAIN
AB The unknown complex formation of Cm(III) with two naphthalene ligands, 2,3-dihydroxynaphthalene (23NAP) and 2-naphthalene (2NAP) as well as 6-hydroxyquinoline (6HQ) was studied by time-resolved laser-induced fluorescence spectroscopy (TRLFS). Aromatic molecules with hydroxyl groups have the potential to enhance the solubility and mobility of metals by forming complexes. We explored both the luminescence (lifetimes and individual emission spectra) and the excitation properties (excitation spectra) of the formed Cm(III) species. The experiments were performed at a fixed total Cm(III) concentration of 0.3 mu M by varying the ligand concentrations (0.03-3.0 mM) and the pH (1.9-12.4) at an ionic strength of 0.1 M (NaClO4). The spectroscopic speciation indicates the formation of CmpLqHr species. In more detail, Cm(III) forms 1:1 and 1:2 complexes with 23NAP, a 1:2 complex with 2NAP and a 1:1 complex with 6HQ. Independent from the ligand and at pH values above 9.5 strong indications were found for ternary complexes with OH- with a 1:2:-1 stoichiometry. The Cm(III)-23NAP complexes exhibited the largest red shift of the Cm3+ emission maximum at 593.7 nm to: 598.3 nm for Cm(23NAP)H2+, 604.4 nm for Cm(23NAP)(+), 608.4 nm for Cm(23NAP)(2)(-), and 616 nm for Cm(23NAP)(2)OH2-. Based on the factor analysis of the emission data the stability constants were calculated to be: (a) for 23NAP log beta(111) = 20.2 +/- 0.8, log beta(110) = 12.7 +/- 0.4, log beta(120) = 20.5 +/- 0.4, and log beta(12-1) = 9.7 +/- 0.4; (b) for 2NAP log beta(120) = 19.4 +/- 0.2, and log beta(12-1) = 10.3 +/- 0.1; and (c) for 6HQ log beta(110) = 8.8 +/- 0.3, and log beta(12-1) = 5.1 +/- 0.9 at an ionic strength of 0.1 M (NaClO4). The stability constants were compared to those of natural pyoverdins. (C) 2011 Elsevier Ltd. All rights reserved.
C1 [Moll, Henry; Bernhard, Gert] HZDR, Inst Radiochem, D-01314 Dresden, Germany.
RP Moll, H (reprint author), HZDR, Inst Radiochem, POB 510119, D-01314 Dresden, Germany.
EM h.moll@hzdr.de
FU BMWi [02E9985]
FX This work was funded by the BMWi under Contract No. 02E9985. The authors
   are indebted to the U.S. Department of Energy, Office of Basic Energy
   Sciences, for the use of <SUP>248</SUP>Cm via the transplutonium element
   production facilities at Oak Ridge National Laboratory; <SUP>248</SUP>Cm
   was made available as part of collaboration between HZDR and the
   Lawrence Berkeley National Laboratory (LBNL).
NR 26
TC 2
Z9 2
PU PERGAMON-ELSEVIER SCIENCE LTD
PI OXFORD
PA THE BOULEVARD, LANGFORD LANE, KIDLINGTON, OXFORD OX5 1GB, ENGLAND
SN 0277-5387
J9 POLYHEDRON
JI Polyhedron
PD JAN 4
PY 2012
VL 31
IS 1
BP 759
EP 766
DI 10.1016/j.poly.2011.11.007
PG 8
WC Chemistry, Inorganic & Nuclear; Crystallography
SC Chemistry; Crystallography
GA 897IL
UT WOS:000300642900099
ER

PT J
AU Oraimi, MMAL
   Al-Sabahi, JN
   Weli, AM
   Selim, D
   Akhtar, MS
   Al-Riyami, Q
   Al-Khanjari, S
AF Oraimi, Marwa Mubarak A. L.
   Al-Sabahi, Jamal Nasser
   Weli, Afaf Mohammed
   Selim, Dina
   Akhtar, Mohammad Sohail
   Al-Riyami, Qasim
   Al-Khanjari, Suliman
TI Chemical Composition of Essential Oil of Tecurium mascatenses Bois Grown
   in Oman
SO JOURNAL OF ESSENTIAL OIL BEARING PLANTS
LA English
DT Article
DE Teucrium mascatense; Limonene; Linalool; alpha-Pinene; alpha-Eudesmol
AB Tecurium is a plant which belongs to the family Lamiaceae (Labiataea). This study was conducted in order to investigate the phytochemical composition of the leaves of Tuecrium mascatenses grown in Oman. The volume of the isolated oil was 1.2 ml 0.5 % w/w. Thirty two compounds were detected. The main constituents were limonene (17.2 %), linalool (12.4 %), alpha-pinene (10.1 %), beta-eudesmol (10.1 %), unknown (7.6 %), linalyl acetate (4.3 %) bergamotene (4.3 %), beta-pinene(3.5 %) and beta-selinene (2.5 %).
C1 [Oraimi, Marwa Mubarak A. L.; Weli, Afaf Mohammed; Selim, Dina; Akhtar, Mohammad Sohail; Al-Riyami, Qasim] Univ Nizwa, Coll Pharm & Nursing, Sch Pharm, Nizwa, Oman.
   [Al-Sabahi, Jamal Nasser] Sultan Qaboos Univ, Coll Agr & Marine Sci, Cent Instrument Lab, Muscat, Oman.
   [Al-Khanjari, Suliman] Univ Nizwa, Res Ctr, Nizwa, Oman.
RP Weli, AM (reprint author), Univ Nizwa, Coll Pharm & Nursing, Sch Pharm, Nizwa, Oman.
EM afaf@unizwa.edu.om
NR 17
TC 0
Z9 0
PU TAYLOR & FRANCIS LTD
PI ABINGDON
PA 4 PARK SQUARE, MILTON PARK, ABINGDON OX14 4RN, OXON, ENGLAND
SN 0972-060X
J9 J ESSENT OIL BEAR PL
JI J. Essent. Oil Bear. Plants.
PY 2012
VL 15
IS 5
BP 822
EP 826
DI 10.1080/0972060X.2012.10644126
PG 5
WC Plant Sciences
SC Plant Sciences
GA 179KU
UT WOS:000321520000020
ER

PT J
AU Isbir, AC
   Atim, A
   Duger, C
   Deniz, S
   Orhan, EM
   Cosar, A
   Kurt, E
AF Isbir, Ahmet Cemil
   Atim, Abdulkadir
   Duger, Cevdet
   Deniz, Suleyman
   Orhan, Emin M.
   Cosar, Ahmet
   Kurt, Ercan
TI Comparison of methods used in general anesthesia without muscle
   relaxants and rocuronium bromide and vecuronium bromide use in cases of
   pediatric adeno-tonsillectomy
SO HEALTHMED
LA English
DT Article
DE Vecuronium bromide; Rocuronium bromide; Muscle relaxants;
   Adeno-tonsillectomy
ID RESPIRATORY DEPRESSION; FENTANYL
AB Objectives and aim: In this study a total of 60 patients in paediatric age group scheduled for adeno-tonsillectomy the induction of general anaesthesia, without muscle relaxants intubation, the intubation by applying rocuronium bromide and vecuronium bromide, as well as each of three methods were investigated in terms of the row of operation of each three methods and differences in recovery or superiority to each other.
   Materials and methods: 60 patients who were in ASA I-II class between the ages of 5-16 were included in the study. Patients were randomly divided into three groups. Propofol were used with 2.5-3 mg / kg doses and fentanyl were used 1.5 mu gr/kg in the induction of all patients. Group A: was stimu 5% sevoflurane and in 50/50% O-2/N2O mixture (total: 6lt / min) induction, Group B: 0.6 mg/kg rocuronium bromide I. V, 50/50% O-2/N2O mixture (total: 6lt / min) induction, Group C: 0.1 mg/kg vecuronium bromide I. V, 50/50% O-2/N2O mixture (total: 6lt / min) induction was performed; and also in all patients, prior to intubation, 10% topical lidocaine spray was applied around the oro pharyngeal and vocal cord. Sevoflurane 2% concentration and 50/50% O-2/N2O mixture (total: 6lt / min) were performed during anesthesia maintenance. After the patients were waken up, they were subjected to modified Aldrete scoring system in the recovery room, patients scored 9 and above according to the scoring system were sent to the service.
   Results and conclusions: As a result, Group A (the group muscle relaxant not applied to) was concluded to be a good alternative as Modified Aldrete scoring system's adequate score 9 and above have been achieved more quickly when compared to other group to which non-depolarizing muscle relaxant was applied and muscle relaxant free intubation especially in cases of paediatric adeno-ton-sillectomy, the early post-operative recovery and dispatch service, in preverntion of adverse effects and complications of muscle relaxants dependent on general anesthesia.
C1 [Isbir, Ahmet Cemil; Duger, Cevdet] Cumhuriyet Univ, Sch Med, Dept Anesthesiol, Sivas, Turkey.
   [Atim, Abdulkadir; Deniz, Suleyman; Orhan, Emin M.; Cosar, Ahmet; Kurt, Ercan] Gulhane Mil Med Fac, Dept Anesthesiol, Ankara, Turkey.
RP Isbir, AC (reprint author), Cumhuriyet Univ, Sch Med, Dept Anesthesiol, Sivas, Turkey.
EM cemilisbir@hotmail.com
NR 13
TC 0
Z9 0
PU DRUNPP-SARAJEVO
PI SARAJEVO
PA BOLNICKA BB, SARAJEVO, 71000, BOSNIA & HERCEG
SN 1840-2291
J9 HEALTHMED
JI HealthMED
PY 2012
VL 6
IS 9
BP 3136
EP 3140
PG 5
WC Medicine, General & Internal
SC General & Internal Medicine
GA 042RA
UT WOS:000311487500033
ER

PT J
AU Heller, A
   Barkleit, A
   Foerstendorf, H
   Tsushima, S
   Heim, K
   Bernhard, G
AF Heller, Anne
   Barkleit, Astrid
   Foerstendorf, Harald
   Tsushima, Satoru
   Heim, Karsten
   Bernhard, Gert
TI Curium(III) citrate speciation in biological systems: a europium(III)
   assisted spectroscopic and quantum chemical study
SO DALTON TRANSACTIONS
LA English
DT Article
ID LASER-INDUCED FLUORESCENCE; AQUEOUS-SOLUTION; CITRIC-ACID;
   IONIC-STRENGTH; LUMINESCENCE SPECTROSCOPY; HYDRATION NUMBER;
   NMR-SPECTROSCOPY; RELAXATION RATE; RARE-EARTH; F-ELEMENTS
AB Citrate complexes are the dominant binding form of trivalent actinides and lanthanides in human urine at pH < 6. Hence, an accurate prediction of the speciation of these elements in the presence of citrate is crucial for the understanding of their impact on the metabolism of the human organism and the corresponding health risks. We studied the complexation of Cm(III) and Eu(III), as representatives of trivalent actinides and lanthanides, respectively, in aqueous citrate solution over a wide pH range using time-resolved laser-induced fluorescence spectroscopy. Four distinct citrate complexes were identified and their stability constants were determined, which are MHCit(0), M(HCitH)HCit(2-), M(HCit)(2)(3-), and M(Cit)(2)(5-) (M = Cm, Eu). Additionally, there were also indications for the formation of MCit-complexes. Structural details on the EuHCit(0) and EuCit(-) complexes were obtained with FT-IR spectroscopy in combination with density functional theory calculations. IR spectroscopic evidence for the deprotonation of the hydroxyl group of the citrate ion in the EuCit(-) complex is presented, which also revealed that the complexation of the Eu3+ ion takes place not only through the carboxylate groups, like in EuHCit(0), but additionally via the hydroxylate group. In both EuHCit(0) and EuCit(-) the carboxylate binding mode is mono-dentate. Under a very low metal : citrate ratio that is typical for human body fluids, the Cm(III) and Eu(III) speciation was found to be strongly pH-dependent. The Cm(III) and Eu(III) citrate complexes dominant in human urine at pH < 6 were identified to be Cm(HCitH)HCit(2-) and a mixture of Eu(HCitH)HCit(2-) and EuHCit(0). The results specify our previous in vitro study using natural human urine samples (Heller et al., Chem. Res. Toxicol., 2011, 24, 193-203).
C1 [Heller, Anne; Barkleit, Astrid; Foerstendorf, Harald; Tsushima, Satoru; Heim, Karsten; Bernhard, Gert] Helmholtz Zentrum Dresden Rossendorf, Inst Resource Ecol, D-01314 Dresden, Germany.
RP Heller, A (reprint author), Helmholtz Zentrum Dresden Rossendorf, Inst Resource Ecol, POB 510119, D-01314 Dresden, Germany.
EM a.heller@hzdr.de
RI Tsushima, Satoru/B-4103-2008; Foerstendorf, Harald/C-1248-2010
OI Tsushima, Satoru/0000-0002-4520-6147; 
FU Deutsche Forschungsgemeinschaft [BE 2234/10-1/2]
FX This work was funded by the Deutsche Forschungsgemeinschaft under
   Contract No. BE 2234/10-1/2. We are indebted to the U.S. Department of
   Energy, Office of Basic Energy Sciences, for the use of <SUP>248</SUP>Cm
   via the transplutonium element production facilities at Oak Ridge
   National Laboratory, which was made available as part of a collaboration
   between the Helmholtz-Zentrum Dresden-Rossendorf and the Lawrence
   Berkeley National Laboratory. We acknowledge the Zentrum fur
   Informationsdienste und Hochleistungsrechnen, Technische Universitat
   Dresden, Germany, for use of their supercomputers.
NR 98
TC 1
Z9 1
PU ROYAL SOC CHEMISTRY
PI CAMBRIDGE
PA THOMAS GRAHAM HOUSE, SCIENCE PARK, MILTON RD, CAMBRIDGE CB4 0WF, CAMBS,
   ENGLAND
SN 1477-9226
J9 DALTON T
JI Dalton Trans.
PY 2012
VL 41
IS 45
BP 13969
EP 13983
DI 10.1039/c2dt31480k
PG 15
WC Chemistry, Inorganic & Nuclear
SC Chemistry
GA 027RS
UT WOS:000310371500024
ER

PT J
AU Tarbeeh, GA
   Othman, MM
AF Tarbeeh, Gehan A.
   Othman, Mahmoud M.
TI The Pharmacodynamics of Vecuronium in Chronic Renal Failure Patients:
   The Impact of Different Priming Doses
SO RENAL FAILURE
LA English
DT Article
DE renal failure; vecuronium; priming; pharmacodynamic; intubation
ID NEUROMUSCULAR BLOCKING-DRUGS; RAPID TRACHEAL INTUBATION; INCREASED
   SENSITIVITY; ELDERLY-PATIENTS; LUNG-FUNCTION; PRINCIPLE; ROCURONIUM;
   ONSET; SUXAMETHONIUM; ATRACURIUM
AB Purpose: The concept of priming was introduced to facilitate a faster onset of nondepolarizing neuromuscular blocker for endotracheal intubation. Vecuronium is still very much in use for most chronic renal failure patients posted for renal transplantation. The aim of this study was to examine the pharmacodynamics of vecuronium without and with preceding different small doses. Methods: One hundred chronic renal failure patients were assigned into four groups according to the used vecuronium priming regimen. The first control group (V-0-group), where no priming dose was given. The other three priming groups (V-10-, V-15-, and V-20-groups), where 10%, 15%, and 20% of ED95 of vecuronium were administrated 5 min prior to the remaining intubating dose (2 x ED95) of vecuronium. Neuromuscular blockade was measured via acceleromyographic response of the ulnar nerve. Train-of-four (TOF) ratio was measured every minute during priming interval. Any unpleasant symptoms during precurarization were recorded. Lag time and onset time (from injection of intubating dose) were recorded. Endotracheal intubation condition was scored blindly. The duration and recovery times were also recorded. Results: The significant higher incidence of symptoms of paresis was encountered in V-20-group in comparison with other two priming groups. TOF ratio started to decrease significantly at the first minute in V-20-group, at the second minute in V-15-group, and at the third minute in V-10-group, till the fourth minute in the priming interval. Although TOF ratio was still above 0.90 in V-10-group, it was below 0.80 in V-20-group. Priming groups did not show significant intergroup difference in onset time. However, duration and recovery times were significantly longer in priming groups in comparison with V-0-group without priming. Conclusion: Priming the chronic renal failure patients with 10% of ED95 vecuronium dose acquit the best pharmacodynamics with the fewest signs of muscle weakness. Larger vecuronium priming doses are unfavorable and convey no more clinical utility.
C1 [Tarbeeh, Gehan A.; Othman, Mahmoud M.] Mansoura Univ, Fac Med, Dept Anesthesia & Surg ICU, Mansoura, Egypt.
RP Othman, MM (reprint author), Mansoura Univ, Fac Med, Dept Anesthesia & Surg ICU, Mansoura, Egypt.
EM mmothman59@hotmail.com
NR 38
TC 0
Z9 0
PU INFORMA HEALTHCARE
PI LONDON
PA TELEPHONE HOUSE, 69-77 PAUL STREET, LONDON EC2A 4LQ, ENGLAND
SN 0886-022X
J9 RENAL FAILURE
JI Ren. Fail.
PY 2012
VL 34
IS 7
BP 827
EP 833
DI 10.3109/0886022X.2012.684552
PG 7
WC Urology & Nephrology
SC Urology & Nephrology
GA 975AY
UT WOS:000306480300002
ER

PT J
AU Akcaboy, ZN
   Akcaboy, EY
   Soyal, OB
   Turhan, G
   Gogus, N
AF Akcaboy, Zeynep Nur
   Akcaboy, Erkan Yavuz
   Soyal, Ozlem Balkiz
   Turhan, Guldane
   Gogus, Nermin
TI Can Ephedrine Pretreatment Be Effective in Alleviating Rocuronium
   Injection Pain?
SO MEDICAL PRINCIPLES AND PRACTICE
LA English
DT Article
DE Ephedrine; Rocuronium; Injection pain
ID INTUBATING CONDITIONS; PROPOFOL INJECTION; ONSET TIME; VECURONIUM;
   INDUCTION; LIDOCAINE; PREVENTION; BROMIDE; DRUGS
AB Objective: The aim of this randomized, double-blind, placebo-controlled study was to evaluate the effect of ephedrine pretreatment on the intensity of rocuronium injection pain when rocuronium was applied by timing principle and also to compare this effect with lidocaine and placebo. Subjects and Methods: 120 American Society of Anesthesiology risk score I-II patients scheduled for elective surgery under general anesthesia were randomized into three groups to receive either 70 mu g/kg ephedrine (ephedrine group, n = 40) or 0.5 mg/kg lidocaine (lidocaine group, n = 40) or 5 ml NaCl 0.9% (placebo group, n = 40) as pretreatment. Thirty seconds after pretreatment drugs, rocuronium 0.6 mg/kg was administered by the timing principle and rocuronium injection pain scores were recorded. Twenty seconds after rocuronium administration, anesthesia was induced with thiopental and the patient's trachea was intubated. Hemodynamic parameters and adverse effects were recorded. Results: The overall frequency of having pain was 82.5, 52.5 and 22.5% in placebo, ephedrine and lidocaine groups, respectively. Although the frequency of mild and moderate pain scores was higher in the ephedrine group than in the lidocaine group, this difference was not statistically significant (p = 0.032 and p = 0.001, respectively). Conclusion: Although not as effective as lidocaine 0.5 mg/kg, 70 mu g/kg ephedrine pretreatment was able to alleviate rocuronium injection pain when rocuronium was applied by timing principle. Copyright (C) 2012 S. Karger AG, Basel
C1 [Akcaboy, Zeynep Nur; Akcaboy, Erkan Yavuz; Soyal, Ozlem Balkiz; Turhan, Guldane; Gogus, Nermin] Ankara Numune Training & Res Hosp, Dept Anesthesiol & Reanimat, Ankara, Turkey.
RP Akcaboy, ZN (reprint author), Alacaath Mah 3390,Sok Yeni Atabilge Sitesi Oguz,A, TR-06680 Ankara, Turkey.
EM zeynepakcaboy@yahoo.com
NR 27
TC 0
Z9 0
PU KARGER
PI BASEL
PA ALLSCHWILERSTRASSE 10, CH-4009 BASEL, SWITZERLAND
SN 1011-7571
J9 MED PRIN PRACT
JI Med. Princ. Pract.
PY 2012
VL 21
IS 4
BP 323
EP 327
DI 10.1159/000336582
PG 5
WC Medicine, General & Internal
SC General & Internal Medicine
GA 965WX
UT WOS:000305799400005
ER

PT J
AU Polinski, MJ
   Wang, SA
   Alekseev, EV
   Depmeier, W
   Liu, GK
   Haire, RG
   Albrecht-Schmitt, TE
AF Polinski, Matthew J.
   Wang, Shuao
   Alekseev, Evgeny V.
   Depmeier, Wulf
   Liu, Guokui
   Haire, Richard G.
   Albrecht-Schmitt, Thomas E.
TI Curium(III) Borate Shows Coordination Environments of Both
   Plutonium(III) and Americium(III) Borates
SO ANGEWANDTE CHEMIE-INTERNATIONAL EDITION
LA English
DT Article
DE americium; borates; curium; luminescence; plutonium
ID CATIONIC FRAMEWORK; STATE; ION; SPECTROSCOPY; CHEMISTRY; BEHAVIOR;
   CRYSTAL; NUMBER; RAMAN
C1 [Polinski, Matthew J.; Wang, Shuao; Albrecht-Schmitt, Thomas E.] Univ Notre Dame, Dept Chem & Biochem, Notre Dame, IN 46556 USA.
   [Polinski, Matthew J.; Wang, Shuao; Albrecht-Schmitt, Thomas E.] Univ Notre Dame, Dept Civil Engn & Geol Sci, Notre Dame, IN 46556 USA.
   [Alekseev, Evgeny V.] Forschungszentrum Julich GmbH, Inst Energy & Climate Res IEK 6, D-52428 Julich, Germany.
   [Depmeier, Wulf] Univ Kiel, Dept Crystallog, D-24118 Kiel, Germany.
   [Liu, Guokui] Argonne Natl Lab, Div Chem, Argonne, IL 60439 USA.
   [Haire, Richard G.] Oak Ridge Natl Lab, Transuranium Res Lab, Div Chem Sci, Oak Ridge, TN 37831 USA.
RP Albrecht-Schmitt, TE (reprint author), Univ Notre Dame, Dept Chem & Biochem, Notre Dame, IN 46556 USA.
EM talbrec1@nd.edu
RI Wang, Shuao/H-7373-2012; Polinski, Matthew/G-9936-2013
NR 32
TC 13
Z9 13
PU WILEY-V C H VERLAG GMBH
PI WEINHEIM
PA PO BOX 10 11 61, D-69451 WEINHEIM, GERMANY
SN 1433-7851
J9 ANGEW CHEM INT EDIT
JI Angew. Chem.-Int. Edit.
PY 2012
VL 51
IS 8
BP 1869
EP 1872
DI 10.1002/anie.201107956
PG 4
WC Chemistry, Multidisciplinary
SC Chemistry
GA 894SD
UT WOS:000300446100021
ER

PT J
AU Pape, A
   Kertscho, H
   Stein, P
   Lossen, M
   Horn, O
   Kutschker, S
   Zwissler, B
   Habler, O
AF Pape, A.
   Kertscho, H.
   Stein, P.
   Lossen, M.
   Horn, O.
   Kutschker, S.
   Zwissler, B.
   Habler, O.
TI Neuromuscular Blockade with Rocuronium Bromide Increases the Tolerance
   of Acute Normovolemic Anemia in Anesthetized Pigs
SO EUROPEAN SURGICAL RESEARCH
LA English
DT Article
DE Neuromuscular blockade; Rocuronium bromide; Anemia tolerance; Pig
ID CRITICAL HEMOGLOBIN CONCENTRATION; ACUTE ISOVOLEMIC HEMODILUTION;
   CRITICAL OXYGEN DELIVERY; HYPEROXIC VENTILATION; PROFOUND HEMODILUTION;
   EXTREME HEMODILUTION; CRITICAL HEMATOCRIT; TISSUE OXYGENATION;
   ENERGY-EXPENDITURE; SKELETAL-MUSCLE
AB Background: The patient's individual anemia tolerance is pivotal when blood transfusions become necessary, but are not feasible for some reason. To date, the effects of neuromuscular blockade (NMB) on anemia tolerance have not been investigated. Methods: 14 anesthetized and mechanically ventilated pigs were randomly assigned to the Roc group (3.78 mg/kg rocuronium bromide followed by continuous infusion of 1 mg/kg/min, n = 7) or to the Sal group (administration of the corresponding volume of normal saline, n = 7). Subsequently, acute normovolemic anemia was induced by simultaneous exchange of whole blood for a 6% hydroxyethyl starch solution (130/0.4) until a sudden decrease of total body O-2 consumption (VO2) indicated a critical limitation of O-2 transport capacity. The Hb concentration quantified at this time point (Hb(crit)) was the primary end-point of the protocol. Secondary endpoints were parameters of hemodynamics, O-2 transport and tissue oxygenation. Results: Hb(crit) was significantly lower in the Roc group (2.4 +/- 0.5 vs. 3.2 +/- 0.7 g/dl) reflecting increased anemia tolerance.
   NMB with rocuronium bromide reduced skeletal muscular VO2 and total body O-2 extraction rate. As the cardiac index increased simultaneously, total body VO2 only decreased marginally in the Roc group (change of VO2 relative to baseline -1.7 +/- 0.8 vs. 3.2 +/- 1.9% in the Sal group, p < 0.05). Conclusion: Deep NMB with rocuronium bromide increases the tolerance of acute normovolemic anemia. The underlying mechanism most likely involves a reduction of skeletal muscular VO2. During acellular treatment of an acute blood loss, NMB might play an adjuvant role in situations where profound stages of normovolemic anemia have to be tolerated (e.g. bridging an unexpected blood loss until blood products become available for transfusion). Copyright (C) 2011 S. Karger AG, Basel
C1 [Pape, A.; Kertscho, H.; Stein, P.; Lossen, M.; Horn, O.; Kutschker, S.] JW Goethe Univ Hosp, Clin Anesthesiol Intens Care Med & Pain Managemen, DE-60590 Frankfurt, Germany.
   [Habler, O.] Krankenhaus Nordw, Clin Anesthesiol Surg Intens Care Med & Pain Mana, Frankfurt, Germany.
   [Zwissler, B.] Ludwig Maximilians Univ Hosp, Anesthesiol Clin, Munich, Germany.
RP Pape, A (reprint author), JW Goethe Univ Hosp, Clin Anesthesiol Intens Care Med & Pain Managemen, Theodor Stern Kai 7, DE-60590 Frankfurt, Germany.
EM a.pape@em.uni-frankfurt.de
FU Organon Inc., Oberschleissheim, Germany
FX The authors would like to thank Mr. W. Daut and his team for their
   excellent animal care and Mr. H. Winkelmeier for his valuable technical
   assistance. Sincere thanks are given to Dr. H.-J. Wilke (D E.A.A.) for
   reviewing the manuscript. The study was sponsored by a research grant
   from Organon Inc., Oberschleissheim, Germany.
NR 40
TC 0
Z9 0
PU KARGER
PI BASEL
PA ALLSCHWILERSTRASSE 10, CH-4009 BASEL, SWITZERLAND
SN 0014-312X
J9 EUR SURG RES
JI Eur. Surg. Res.
PY 2012
VL 48
IS 1
BP 16
EP 25
DI 10.1159/000333797
PG 10
WC Surgery
SC Surgery
GA 903WW
UT WOS:000301153900004
ER

PT J
AU Lebreton, F
   Prieur, D
   Jankowiak, A
   Tribet, M
   Leorier, C
   Delahaye, T
   Donnet, L
   Dehaudt, P
AF Lebreton, Florent
   Prieur, Damien
   Jankowiak, Aurelien
   Tribet, Magaly
   Leorier, Caroline
   Delahaye, Thibaud
   Donnet, Louis
   Dehaudt, Philippe
TI Fabrication and characterization of americium, neptunium and curium
   bearing MOX fuels obtained by powder metallurgy process
SO JOURNAL OF NUCLEAR MATERIALS
LA English
DT Article
ID MINOR ACTINIDES; TRANSMUTATION; PROGRAM
AB MOX fuel pellets containing up to 1.4 wt% of Minor Actinides (MA), i.e. Am, Np and Cm, were fabricated to demonstrate the technical feasibility of powder metallurgy process involving, pelletizing and sintering in controlled atmosphere. The compounds were then characterized using XRD. SEM and EDX/EPMA. Dense pellets were obtained which closed porosity mean size is equal to 7 mu m. The results indicate the formation of (U,Pu)O-2 solid solution. However, microstructure contains some isolated UO2 grains. The distribution of Am and Cm appears to be homogeneous whereas Np was found to be clustered at some locations. (C) 2011 Elsevier B.V. All rights reserved.
C1 [Lebreton, Florent; Prieur, Damien; Jankowiak, Aurelien; Leorier, Caroline; Delahaye, Thibaud] CEA, DEN, DTEC SDTC LEMA, F-30207 Bagnols Sur Ceze, France.
   [Tribet, Magaly] CEA, DEN, DTCD SECM, F-30207 Bagnols Sur Ceze, France.
   [Donnet, Louis; Dehaudt, Philippe] CEA, DEN, DTEC SDTC DIR, F-30207 Bagnols Sur Ceze, France.
RP Delahaye, T (reprint author), CEA, DEN, DTEC SDTC LEMA, F-30207 Bagnols Sur Ceze, France.
EM thibaud.delahaye@cea.fr
NR 12
TC 11
Z9 11
PU ELSEVIER SCIENCE BV
PI AMSTERDAM
PA PO BOX 211, 1000 AE AMSTERDAM, NETHERLANDS
SN 0022-3115
J9 J NUCL MATER
JI J. Nucl. Mater.
PD JAN
PY 2012
VL 420
IS 1-3
BP 213
EP 217
DI 10.1016/j.jnucmat.2011.10.016
PG 5
WC Materials Science, Multidisciplinary; Nuclear Science & Technology;
   Mining & Mineral Processing
SC Materials Science; Nuclear Science & Technology; Mining & Mineral
   Processing
GA 894YB
UT WOS:000300462300027
ER

PT J
AU Duke-Novakovski, T
   Ambros, B
   Auckland, CD
   Harding, JCS
AF Duke-Novakovski, Tanya
   Ambros, Barbara
   Auckland, Crissie D.
   Harding, John C. S.
TI The effects of succinylcholine or low-dose rocuronium to aid
   endotracheal intubation of adult sows
SO CANADIAN JOURNAL OF VETERINARY RESEARCH-REVUE CANADIENNE DE RECHERCHE
   VETERINAIRE
LA English
DT Article
ID NEUROMUSCULAR BLOCKING-DRUGS; RAPID-SEQUENCE INDUCTION;
   CESAREAN-SECTION; ONSET; DOGS; SUXAMETHONIUM; PHARMACOLOGY; DURATION;
   ORG-9426; AGENT
AB This randomized, prospective, blinded study compared the use of succinylcholine or rocuronium to aid endotracheal intubation of 27 adult sows [mean body weight 261 +/- 28 (standard deviation) kg]. Preliminary trials allowed development of the intubation technique and skills. The sows were premedicated with azaperone, atropine, and morphine, and anesthesia was induced with thiopental [6 mg/kg body weight (BW)]. Nine sows each received succinylcholine (1.0 mg/kg BW), rocuronium (0.5 mg/kg BW), or saline (15 mL) after induction. Increments of thiopental (1 mg/kg BW) were used if swallowing impaired intubation. Intubation was performed 45 s after injection of the test drug and was timed and scored. The intubation scores were analyzed with Kruskal-Wallis analysis of variance (ANOVA). Time taken for intubation, body weight, and total dose of thiopental were analyzed with ANOVA and Bonferroni's multiple-comparisons test. No significant differences (at P < 0.05) were found between the groups with regard to intubation score, time taken for intubation, or total thiopental dose. Thus, neuromuscular blocking agents did not aid endotracheal intubation of adult sows anesthetized with thiopental.
C1 [Duke-Novakovski, Tanya; Ambros, Barbara] Univ Saskatchewan, Western Coll Vet Med, Dept Small Anim Clin Sci, Saskatoon, SK S7N 5B4, Canada.
   [Auckland, Crissie D.; Harding, John C. S.] Univ Saskatchewan, Western Coll Vet Med, Dept Large Anim Clin Sci, Saskatoon, SK S7N 5B4, Canada.
RP Duke-Novakovski, T (reprint author), Univ Saskatchewan, Western Coll Vet Med, Dept Small Anim Clin Sci, 52 Campus Dr, Saskatoon, SK S7N 5B4, Canada.
EM tanya.duke@usask.ca
FU University of Saskatchewan John Delfari Trust; Western College of
   Veterinary Medicine Research Trust
FX The authors thank Drs. Dave Wilson, Chris Bell, Ryan Wolker, Yanyun
   Huang, and Shrijana Dhakal, as well as the staff of the Prairie Swine
   Centre, Floral, Saskatchewan, for their assistance in this project.
   Funding was generously provided by the University of Saskatchewan John
   Delfari Trust and the Western College of Veterinary Medicine Research
   Trust Funds.
NR 21
TC 1
Z9 2
PU CANADIAN VET MED ASSOC
PI OTTAWA
PA 339 BOOTH ST ATTN: KIMBERLY ALLEN-MCGILL, OTTAWA, ONTARIO K1R 7K1,
   CANADA
SN 0830-9000
J9 CAN J VET RES
JI Can. J. Vet. Res.-Rev. Can. Rech. Vet.
PD JAN
PY 2012
VL 76
IS 1
BP 57
EP 61
PG 5
WC Veterinary Sciences
SC Veterinary Sciences
GA 882AO
UT WOS:000299533700009
ER

PT J
AU Yoshida, F
   Suzuki, T
   Kashiwai, A
   Furuya, T
   Konishi, J
   Ogawa, S
AF Yoshida, F.
   Suzuki, T.
   Kashiwai, A.
   Furuya, T.
   Konishi, J.
   Ogawa, S.
TI Correlation between cardiac output and reversibility of
   rocuronium-induced moderate neuromuscular block with sugammadex
SO ACTA ANAESTHESIOLOGICA SCANDINAVICA
LA English
DT Article
ID STAGE RENAL-FAILURE; SEVOFLURANE ANESTHESIA; DOSE-RESPONSE; ONSET TIME;
   REVERSAL; PERFORMANCE; NORMALIZATION; EPHEDRINE; ESMOLOL; AGENT
AB Background: The aim of this study was to evaluate the correlation between cardiac output (CO) and reversibility of rocuronium-induced moderate neuromuscular block with sugammadex in elderly patients.
   Methods: Fifty elderly (>= 65 years) patients were enrolled in this study. During 1.0-1.5% end-tidal sevoflurane and remifentanil anaesthesia, contraction of the adductor pollicis muscle in response to ulnar nerve stimulation was acceleromyographically quantified. All patients initially received 1 mg/kg rocuronium followed by 0.2 mg/kg whenever the second twitch T2 of the train-of-four (TOF) response reappeared. CO was measured throughout the study using a FloTrac (TM)/Vigileo (TM) monitor. After completion of surgery and at the reappearance of T2, the time required for a bolus dose of 2 mg/kg sugammadex to facilitate recovery to a TOF ratio of 0.9 was recorded, and its correlation with CO was analysed.
   Results: Adequate recovery of neuromuscular block was achieved after sugammadex in all patients. Mean CO at the time of reversal with sugammadex was 5.3 l/min (1.3), and recovery time to a TOF ratio of 0.9 was 173.4 s (54.8). A statistically significant inverse correlation was seen between the time to recovery to a TOF ratio of 0.9 and CO [reversal time (s) = -27.7 center dot CO + 298.7, R(2) = 0.461, P < 0.0001].
   Conclusions: The time to reach a TOF ratio of 0.9 following sugammadex is dependent on CO in elderly patients.
C1 [Suzuki, T.] Nihon Univ, Sch Med, Dept Anaesthesiol, Itabashi Ku, Tokyo 1738610, Japan.
   [Yoshida, F.] Saiseikai Kawaguchi Gen Hosp, Dept Cardiol, Kawaguchi, Saitama, Japan.
RP Suzuki, T (reprint author), Nihon Univ, Sch Med, Dept Anaesthesiol, Itabashi Ku, 30-1 Oyaguchi Kamimachi, Tokyo 1738610, Japan.
EM suzukit@cd5.so-net.ne.jp
FU Merck Sharp & Dohme Inc., JAPAN
FX Takahiro Suzuki has received speaker fees from Merck Sharp & Dohme Inc.,
   JAPAN.
NR 20
TC 3
Z9 3
PU WILEY-BLACKWELL
PI MALDEN
PA COMMERCE PLACE, 350 MAIN ST, MALDEN 02148, MA USA
SN 0001-5172
J9 ACTA ANAESTH SCAND
JI Acta Anaesthesiol. Scand.
PD JAN
PY 2012
VL 56
IS 1
BP 83
EP 87
DI 10.1111/j.1399-6576.2011.02589.x
PG 5
WC Anesthesiology
SC Anesthesiology
GA 860AS
UT WOS:000297918400011
ER

PT J
AU Wang, H
   Liang, QS
   Cheng, LR
   Li, XH
   Fu, W
   Dai, WT
   Li, ST
AF Wang, Hong
   Liang, Qi-sheng
   Cheng, Lan-ren
   Li, Xiao-hong
   Fu, Wei
   Dai, Wen-tao
   Li, Shi-tong
TI Magnesium sulfate enhances non-depolarizing muscle relaxant vecuronium
   action at adult muscle-type nicotinic acetylcholine receptor in vitro
SO ACTA PHARMACOLOGICA SINICA
LA English
DT Article
DE magnesium sulfate; non-depolarizing muscle relaxant; vecuronium; adult
   muscle-type acetylcholine receptor; synergism
ID MOUSE SKELETAL-MUSCLE; SEVERE PREECLAMPSIA; SPINAL-ANESTHESIA;
   PARTURIENTS; POTENCY; FETAL
AB Aim: To investigate the effect of magnesium sulfate and its interaction with the non-depolarizing muscle relaxant vecuronium at adult muscle-type acetylcholine receptors in vitro.
   Methods: Adult muscle-type acetylcholine receptors were expressed in HEK293 cells. Drug-containing solution was applied via a gravity-driven perfusion system. The inward currents were activated by brief application of acetylcholine (ACh), and recorded using whole-cell voltage-clamp technique.
   Results: Magnesium sulfate (1-100 mmol/L) inhibited the inward currents induced ACh (10 mu mol/L) in a concentration-dependent manner (IC(50)=29.2 mmol/L). The inhibition of magnesium sulfate was non-competitive. In contrast, vecuronium produced a potent inhibition on the adult muscle-type acetylcholine receptor (IC(50)=8.7 nmol/L) by competitive antagonism. Magnesium sulfate at the concentrations of 1, 3, and 6 mmol/L markedly enhanced the inhibition of vecuronium (10 nmol/L) on adult muscle-type acetylcholine receptors.
   Conclusion: Clinical enhancement of vecuronium-induced muscle relaxation by magnesium sulfate can be attributed partly to synergism between magnesium sulfate and non-depolarizing muscle relaxants at adult muscle-type acetylcholine receptors.
C1 [Wang, Hong; Li, Shi-tong] Shanghai Jiao Tong Univ, Dept Anesthesiol, Peoples Hosp 1, Sch Med, Shanghai 200030, Peoples R China.
   [Wang, Hong; Liang, Qi-sheng; Cheng, Lan-ren; Li, Xiao-hong; Fu, Wei; Dai, Wen-tao] Bengbu Med Coll, Affiliated Hosp 1, Dept Anesthesiol, Bengbu 233000, Peoples R China.
RP Li, ST (reprint author), Shanghai Jiao Tong Univ, Dept Anesthesiol, Peoples Hosp 1, Sch Med, Shanghai 200030, Peoples R China.
EM lishitongs@163.com
FU National Natural Science Foundation of China [30571796]
FX This work was supported by the National Natural Science Foundation of
   China (No 30571796).
NR 20
TC 0
Z9 0
PU ACTA PHARMACOLOGICA SINICA
PI SHANGHAI
PA 294 TAI-YUAN RD, SHANGHAI, 200031, PEOPLES R CHINA
SN 1671-4083
J9 ACTA PHARMACOL SIN
JI Acta Pharmacol. Sin.
PD DEC
PY 2011
VL 32
IS 12
BP 1454
EP 1459
DI 10.1038/aps.2011.117
PG 6
WC Chemistry, Multidisciplinary; Pharmacology & Pharmacy
SC Chemistry; Pharmacology & Pharmacy
GA 861UF
UT WOS:000298044000004
ER

PT J
AU Bryson, EO
   Aloysi, AS
   Katz, M
   Popeo, D
   Kellner, CH
AF Bryson, Ethan O.
   Aloysi, Amy S.
   Katz, Maya
   Popeo, Dennis
   Kellner, Charles H.
TI Rocuronium as Muscle Relaxant for Electroconvulsive Therapy in a Patient
   With Adult-Onset Muscular Dystrophy
SO JOURNAL OF ECT
LA English
DT Article
DE electroconvulsive therapy; ECT; rocuronium; succinylcholine; muscular
   dystrophy
ID MYOTONIC-DYSTROPHY
AB Adult-onset muscular dystrophy is an inherited myopathy characterized by a variable degree of progressive muscle weakness and degeneration. Although not usually fatal, significant muscle weakness results in an up-regulation of acetylcholine receptors on the less responsive postjunctional muscles. The resulting profound potassium release when these receptors are stimulated by the depolarizing muscle relaxant succinylcholine can result in potentially fatal cardiac arrhythmias. We report a case of electroconvulsive therapy safely administered in a 61-year-old man with adult-onset muscular dystrophy requiring muscle relaxation with rocuronium.
C1 [Bryson, Ethan O.] Mt Sinai Hosp, Mt Sinai Sch Med, Dept Anesthesiol, New York, NY 10029 USA.
   [Aloysi, Amy S.; Popeo, Dennis; Kellner, Charles H.] Mt Sinai Sch Med, Dept Psychiat, New York, NY USA.
   [Katz, Maya] Mt Sinai Sch Med, Dept Neurol, New York, NY USA.
RP Bryson, EO (reprint author), Mt Sinai Hosp, Mt Sinai Sch Med, Dept Anesthesiol, 1 Gustave L Levy Pl, New York, NY 10029 USA.
EM ethan.bryson@mountsinai.org
NR 4
TC 3
Z9 3
PU LIPPINCOTT WILLIAMS & WILKINS
PI PHILADELPHIA
PA 530 WALNUT ST, PHILADELPHIA, PA 19106-3621 USA
SN 1095-0680
J9 J ECT
JI J. ECT
PD DEC
PY 2011
VL 27
IS 4
BP E63
EP E64
DI 10.1097/YCT.0b013e31821d3541
PG 2
WC Behavioral Sciences; Psychiatry
SC Behavioral Sciences; Psychiatry
GA 859YA
UT WOS:000297910500004
ER

PT J
AU Sarkany, P
   Tassonyi, E
   Nemes, R
   Timko, A
   Pongracz, A
   Fulesdi, B
AF Sarkany, P.
   Tassonyi, E.
   Nemes, R.
   Timko, A.
   Pongracz, A.
   Fuelesdi, B.
TI Testing rocuronium-induced neuromuscular blockade at the stapedius
   muscle using stapedius reflex measurements
SO ACTA PHYSIOLOGICA HUNGARICA
LA English
DT Article
DE rocuronium-induced neuromuscular blockade; stapedius muscle; stapedius
   reflex
ID ADDUCTOR POLLICIS; SUCCINYLCHOLINE; DIAPHRAGM; LARYNX; HUMANS; ONSET
AB Background: Neuromuscular monitoring prior to emergence from anaesthesia has been shown to be necessary to achieve adequate airway protection in order to decrease postoperative pulmonary complications. In the present study we hypothesized that stapedius reflex measurement allows the detection of residual neuromuscular blockade using the stapedius muscle following the administration of rocuronium.
   Patients and methods: Parallel stapedius and acceleromyographic measurements were performed on 20 patients undergoing cholecystectomy. Acceleromyographic measurements were continuously performed during the course of anaesthesia, whereas the stapedius reflex was measured on different occasions: (1) after premedication but before anaesthesia induction, (2) after induction, but before administration of muscle relaxant, (3) after administration of muscle relaxant, (4) during the course of surgical anaesthesia at regular intervals, and (5) continuously performed during emergence from anaesthesia, until the stapedius reflex threshold returned to normal.
   Results: The intensity of the sound energy at which the stapedius reflex is detectable was similar: 89.5 +/- 9.9 dB (mean +/- SD) after premedication and after anaesthetic induction. However, after administration of rocuronium, when the twitch height decreased to 5%, the stapedius reflex disappeared, indicating a total block of the stapedius muscle. During the recovery phase (twitch> 10%) significantly higher sound energies compared to baseline values were necessary to evoke the reflex, indicating residual inhibition of the stapedius muscle. At the point where stapedius reflex threshold returned to normal the twitch height averaged about 50% showing low sensitivity of the tympanometry in detecting residual neuromuscular blockade.
   Conclusions: The neuromuscular effect of rocuronium on the stapedius muscle can be detected using stapedius reflex measurements. Due to its methodological limitation and low sensitivity, the method cannot be recommended for the monitoring of residual neuromuscular blockade.
C1 [Sarkany, P.; Tassonyi, E.; Nemes, R.; Timko, A.; Pongracz, A.; Fuelesdi, B.] Univ Debrecen, Dept Anaesthesiol & Intens Care, H-4032 Debrecen, Hungary.
RP Fulesdi, B (reprint author), Univ Debrecen, Dept Anaesthesiol & Intens Care, Nagyerdei Krt 98, H-4032 Debrecen, Hungary.
EM fulesdi@dote.hu
NR 12
TC 0
Z9 0
PU AKADEMIAI KIADO RT
PI BUDAPEST
PA PRIELLE K U 19, PO BOX 245,, H-1117 BUDAPEST, HUNGARY
SN 0231-424X
J9 ACTA PHYSIOL HUNG
JI Acta Physiol. Hung.
PD DEC
PY 2011
VL 98
IS 4
BP 472
EP 479
DI 10.1556/APhysiol.98.2011.4.11
PG 8
WC Physiology
SC Physiology
GA 862PZ
UT WOS:000298107500011
ER

PT J
AU Yamamoto, H
   Uchida, T
   Yamamoto, Y
   Ito, Y
   Makita, K
AF Yamamoto, Hiroto
   Uchida, Tokujiro
   Yamamoto, Yudai
   Ito, Yusuke
   Makita, Koshi
TI Retrospective analysis of spontaneous recovery from neuromuscular
   blockade produced by empirical use of rocuronium
SO JOURNAL OF ANESTHESIA
LA English
DT Article
DE Rocuronium; Residual paralysis; Train-of-four test; Sugammadex
ID PARTIALLY PARALYZED HUMANS; POSTANESTHESIA CARE-UNIT; RESIDUAL
   PARALYSIS; VENTILATORY RESPONSE; VOLUNTEERS; EVENTS
AB A train-of-four ratio (TOF ratio) of > 0.9 should be the clinical cut-off to avoid residual paralysis. However, it is not rare to extubate patients without measurement of the TOF ratio, although the safe interval from the last administration of rocuronium assuring a TOF ratio of > 0.9 has not been established in the daily clinical setting. In this study, to estimate the safe interval to avoid residual paralysis, we retrospectively selected patients in whom the TOF ratio was measured during remifentanil administration before extubation, and we studied the characteristics of recovery from the neuromuscular blockade produced by the empirical use of rocuronium.
   Patients undergoing surgery under general anesthesia with sevoflurane and remifentanil were studied (n = 134). Rocuronium was administered at 0.7-1.0 mg/kg for tracheal intubation, and repeated bolus administration (10 mg) or continuous infusion (15-25 mg/h) was performed by the anesthesiologists in charge of the patient to maintain intraoperative paralysis. At the end of the surgery, the TOF ratio was measured, during remifentanil infusion and the contribution of clinical parameters to spontaneous recovery from the rocuronium-induced paralysis was studied by multivariate logistic regression analyses.
   Spontaneous recovery from rocuronium-induced paralysis within 2 h after the last administration of rocuronium varied among the patients. Multivariate logistic regression analyses showed that age (P = 0.002) and time elapsed from the last administration of rocuronium (P < 0.0001) significantly contributed to TOF recovery, and elderly patients demonstrated significantly slower recovery.
   Because of the large variation in the recovery from rocuronium-induced paralysis, TOF-based evaluation of residual paralysis is essential to determine the appropriate indication for reversal, especially for elderly patients.
C1 [Yamamoto, Hiroto; Uchida, Tokujiro; Yamamoto, Yudai; Ito, Yusuke; Makita, Koshi] Tokyo Med & Dent Univ, Dept Anesthesiol, Grad Sch Med, Bunkyo Ku, Tokyo 1138519, Japan.
RP Uchida, T (reprint author), Tokyo Med & Dent Univ, Dept Anesthesiol, Grad Sch Med, Bunkyo Ku, 1-5-45 Yushima, Tokyo 1138519, Japan.
EM uchida.mane@tmd.ac.jp
RI Uchida, Tokujiro/F-1055-2012
NR 19
TC 0
Z9 0
PU SPRINGER TOKYO
PI TOKYO
PA 1-11-11 KUDAN-KITA, CHIYODA-KU, TOKYO, 102-0073, JAPAN
SN 0913-8668
J9 J ANESTH
JI J. Anesth.
PD DEC
PY 2011
VL 25
IS 6
BP 845
EP 849
DI 10.1007/s00540-011-1229-x
PG 5
WC Anesthesiology
SC Anesthesiology
GA 861VM
UT WOS:000298047600008
ER

PT J
AU Kadoi, Y
   Hoshi, H
   Nishida, A
   Saito, S
AF Kadoi, Yuji
   Hoshi, Hiroko
   Nishida, Akiko
   Saito, Shigeru
TI Comparison of recovery times from rocuronium-induced muscle relaxation
   after reversal with three different doses of sugammadex and
   succinylcholine during electroconvulsive therapy
SO JOURNAL OF ANESTHESIA
LA English
DT Article
DE Electroconvulsive therapy; Muscle relaxant; Rocuronium; Sugammadex;
   Succinylcholine
ID NEUROLEPTIC MALIGNANT SYNDROME; MIVACURIUM; TRIAL
AB This study was conducted to compare recovery times from rocuronium-induced muscle relaxation after reversal with three different doses of sugammadex with succinylcholine during electroconvulsive therapy (ECT).
   Seventeen patients who were scheduled to undergo ECT were studied. Anesthesia was induced by use of propofol (1.0 mg/kg) followed by either succinylcholine (SCC) (1 mg/kg) or rocuronium (0.6 mg/kg). Assisted mask ventilation was initiated with 100% oxygen. After T1 was assessed as being zero by neuromuscular monitoring, an electroshock stimulus was applied bilaterally. Patients receiving rocuronium were infused with 16, 8, or 4 mg/kg sugammadex immediately after the seizure stopped to reverse the muscle relaxation. Neuromuscular monitoring was continued until recovery of the train-of-four ratio to 0.9 at the tibial nerve in the leg. The times to recovery of T1 to 10 and 90% with both relaxants were compared.
   The time to recovery of T1 to 90% after 16 mg/kg sugammadex was shorter than that in subjects treated with SCC (p = 0.046), whereas that after 4 mg/kg sugammadex was longer than that in subjects treated with SCC (SCC group: 429 +/- A 65 s, 16 mg/kg sugammadex group: 387 +/- A 63 s*, 8 mg/kg sugammadex group: 462 +/- A 66 s, 4 mg/kg sugammadex group: 563 +/- A 45 s*(,#); *p < 0.05 compared with SCC, (#) p < 0.01 compared with 16 mg/kg sugammadex).
   This study demonstrates the efficacy of rocuronium-sugammadex as an alternative to SCC for muscle relaxation during ECT, and indicates that 8 mg/kg sugammadex produces equally rapid recovery from rocuronium muscular relaxation compared with spontaneous recovery from 1 mg/kg SCC during ECT.
C1 [Kadoi, Yuji; Hoshi, Hiroko; Nishida, Akiko; Saito, Shigeru] Gunma Univ, Dept Anesthesiol, Sch Med, Gunma 3718511, Japan.
RP Kadoi, Y (reprint author), Gunma Univ, Dept Anesthesiol, Sch Med, 3-39-22 Showa Machi, Gunma 3718511, Japan.
EM kadoi@med.gunma-u.ac.jp
FU Japanese Ministry of Education, Culture, Sports, Science and Technology
   [21591998]
FX The authors wish to thank Forte (Tokyo, Japan) for assistance with
   manuscript preparation in English. This study was supported in part by
   grants to Dr Kadoi (no. 21591998) from the Japanese Ministry of
   Education, Culture, Sports, Science and Technology.
NR 18
TC 3
Z9 3
PU SPRINGER TOKYO
PI TOKYO
PA 1-11-11 KUDAN-KITA, CHIYODA-KU, TOKYO, 102-0073, JAPAN
SN 0913-8668
J9 J ANESTH
JI J. Anesth.
PD DEC
PY 2011
VL 25
IS 6
BP 855
EP 859
DI 10.1007/s00540-011-1236-y
PG 5
WC Anesthesiology
SC Anesthesiology
GA 861VM
UT WOS:000298047600010
ER

PT J
AU Jurado, LV
   Gulbis, BE
AF Jurado, Lesly V.
   Gulbis, Brian E.
TI Continuous Infusion versus Intermittent Bolus Dosing of Vecuronium in
   Patients Receiving Therapeutic Hypothermia After Sudden Cardiac Arrest
SO PHARMACOTHERAPY
LA English
DT Article
DE vecuronium; sudden cardiac arrest; SCA; therapeutic hypothermia;
   shivering
ID CARDIOPULMONARY BYPASS; NEUROMUSCULAR BLOCKADE; PANCURONIUM; MEPERIDINE;
   IMPROVE; LIVER
AB Study Objective. To compare the effects of vecuronium administered as an intravenous continuous infusion versus intermittent bolus doses in patients treated with therapeutic hypothermia after sudden cardiac arrest (SCA).
   Design. Retrospective medical record review.
   Setting. Cardiac care unit of a university-affiliated, level I trauma center.
   Patients. Of 123 adults treated with therapeutic hypothermia after SCA, 80 received continuous-infusion vecuronium 0.8 mu g/kg/minute started 2 hours after cooling began or if shivering occurred (January 1, 2004 December 31, 2007), and 43 received intermittent boluses of vecuronium 0.05 mg/kg every 2 hours (January 1, 2008 September 30, 2009).
   Measurements and Main Results. The degree of neuromuscular blockade was measured with a train-of-four (TOF) test. Primary outcomes evaluated were time to achieve goal TOF response and percentage of time the TOF response was maintained at goal. Secondary outcomes included total daily dose of vecuronium, the vecuronium dose needed to achieve goal TOF response, percentage of TOF measurements above or below goal, and time to return of spontaneous respirations and time to extubation after the last dose of vecuronium. The goal TOF response was achieved significantly earlier in the bolus group than the continuous-infusion group (mean 5.9 vs 11.3 hrs, p=0.008). The mean total daily dose of vecuronium administered in the bolus group was significantly lower than that in the continuous-infusion group (51.7 vs 76.9 mg, p=0.002). The mean percentage of TOF measurements above goal was higher in the continuous-infusion group (33% vs 16%, p<0.0001), and the mean percentage of TOF measurements below goal was higher in the bolus group (43% vs 29%, p<0.0001). The median time to return of spontaneous respirations (6 vs 11 hrs, p=0.017) and time to extubation (29.5 vs 89.5 hrs, p<0.0001) were significantly shorter in the continuous-infusion group than the bolus group.
   Conclusion. Intermittent boluses of vecuronium were more effective in reaching a goal TOF response earlier compared with continuous-infusion vecuronium in patients treated with therapeutic hypothermia. The two dosing strategies were equally effective at maintaining a goal TOF response despite patients receiving a significantly lower daily dose of vecuronium in the intermittent-bolus group.
C1 [Jurado, Lesly V.; Gulbis, Brian E.] Mem Hermann Texas Med Ctr, Dept Pharm Serv, Houston, TX 77030 USA.
RP Jurado, LV (reprint author), Mem Hermann Texas Med Ctr, Dept Pharm Serv, 6411 Fannin St, Houston, TX 77030 USA.
NR 11
TC 0
Z9 0
PU PHARMACOTHERAPY PUBLICATIONS INC
PI BOSTON
PA NEW ENGLAND MEDICAL CENTER, 806, 750 WASHINGTON ST, BOSTON, MA 02111 USA
SN 0277-0008
J9 PHARMACOTHERAPY
JI Pharmacotherapy
PD DEC
PY 2011
VL 31
IS 12
BP 1250
EP 1256
PG 7
WC Pharmacology & Pharmacy
SC Pharmacology & Pharmacy
GA 859OD
UT WOS:000297884800009
ER

PT J
AU Kalezic, N
   Krivic, B
   Ivaljevic, V
   Ugrinovic, D
   Jovanovic, D
   Markovic, D
   Veliaovic, J
   Ladjevic, N
AF Kalezic, Nevena
   Krivic, Biljana
   Ivaljevic, Vladan
   Ugrinovic, Djordje
   Jovanovic, Dijana
   Markovic, Dejan
   Veliaovic, Jelena
   Ladjevic, Neboa
TI Characteristics of Neuromuscular Block after Administration of
   Rocuronium Bromide in Patients with End-Stage Renal Failure
SO SRPSKI ARHIV ZA CELOKUPNO LEKARSTVO
LA Serbian
DT Article
DE rocuronium bromide; renal failure; anaesthesia; monitoring;
   neuromuscular block
ID ADDUCTOR POLLICIS; SEVOFLURANE ANESTHESIA; PHARMACOKINETICS; SUGAMMADEX;
   PHARMACODYNAMICS; ISOFLURANE; RECOVERY; REVERSAL; ORG-9426; HUMANS
AB Introduction Anaesthesia affects kidney function by reducing the renal blood flow and glomerular filtration rate. As chronic renal failure (CRF) significantly influences drug metabolism and elimination, we studied the effects of rocuronium bromide (RB) in patients with CRF.
   Objective The aim of the study was to examine whether, when using RB in patients with CFR, there are differences regarding the onset time of neuromuscular block (NMB) development, duration time, speed of recovery and cumulative effects of RB.
   Methods Prospective study included 60 patients who underwent urologic surgery procedures. The patients were divided into 3 groups: the first group (G1) - 20 patients with CRF and residual dieresis, the second group (G2) -20 patients with CRF and without dieresis, and third group (G3) - 20 patients with normal renal function (control group). During surgery RB was administrated for muscle paralysis in all patients. Train-of-four (TOF) Guard acceleromyography was used for NMB monitoring.
   Results Onset time in three groups was 132.3 s; 139.5 s and 113.2 s (p<0.01). Duration of intubation dose was the same in G1 and G2 (28.9 minutes), while in the third group it was 27.2 minutes (p>0.05). The number of RB repeated doses was 3-8, 3-7 and 4-8 (p>0.05). The duration time until spontaneous recovery was 31.8, 31.6 and 29.8 minutes (p>0.01). The recovery index was 16.8, 16.7 and 10.6 minutes (p<0.001). The duration time from the last dose of RB to extubation was 74.5, 74.8 and 58.9 minutes (p<0.001).
   Conclusion In patients with CRF the cumulative effect of the drug was registered, with a prolonged recovery time from NMB in relation to the patients with normal renal function.
C1 [Kalezic, Nevena; Ivaljevic, Vladan] Clin Ctr Serbia, Ctr Endocrine Surg, Belgrade, Serbia.
   [Kalezic, Nevena; Ivaljevic, Vladan; Jovanovic, Dijana; Markovic, Dejan; Ladjevic, Neboa] Univ Belgrade, Sch Med, Belgrade, Serbia.
   [Krivic, Biljana; Markovic, Dejan; Veliaovic, Jelena; Ladjevic, Neboa] Clin Ctr Serbia, Ctr Anaesthesiol & Reanimatol, Belgrade, Serbia.
   [Ugrinovic, Djordje] Clin Ctr Serbia, Anaesthesia Clin, Belgrade, Serbia.
   [Ugrinovic, Djordje] Univ Kragujevac, Sch Med, Kragujevac, Serbia.
   [Jovanovic, Dijana] Clin Ctr Serbia, Nephrol Clin, Belgrade, Serbia.
RP Kalezic, N (reprint author), Dobrinjska 5, Belgrade 11000, Serbia.
EM nevenakalezic@gmail.com
NR 30
TC 0
Z9 0
PU SRPSKO LEKARSKO DRUSTVO
PI BEOGRAD
PA UREDNISTVO CASOPISA SRPSKI ARHIV, UL DZORDZA VASINGTONA 19, BEOGRAD,
   11000, SERBIA
SN 0370-8179
J9 SRP ARK CELOK LEK
JI Srp. Ark. Celok. Lek.
PD NOV-DEC
PY 2011
VL 139
IS 11-12
BP 765
EP 771
DI 10.2298/SARH1112765K
PG 7
WC Medicine, General & Internal
SC General & Internal Medicine
GA 890DR
UT WOS:000300125800009
ER

PT J
AU Ben Sghaier, M
   Skandrani, I
   Nasr, N
   Franca, MGD
   Chekir-Ghedira, L
   Ghedira, K
AF Ben Sghaier, Mohamed
   Skandrani, Ines
   Nasr, Nouha
   Franca, Marie-Genuieve Dijoux
   Chekir-Ghedira, Leila
   Ghedira, Kamel
TI Flavonoids and sesquiterpenes from Tecurium ramosissimum promote
   antiproliferation of human cancer cells and enhance antioxidant
   activity: A structure-activity relationship study
SO ENVIRONMENTAL TOXICOLOGY AND PHARMACOLOGY
LA English
DT Article
DE Teucrium ramosissimum; Flavonoids; Sesquiterpene; Antioxidant activity;
   Antiproliferative effect
ID HUMAN LEUKEMIA-CELLS; SCAVENGING ACTIVITY RELATIONSHIPS;
   REDUCING/ANTIOXIDANT POWER ASSAY; LIPID-PEROXIDATION; TYROSINE KINASE;
   PROTEASOME INHIBITORS; DIETARY POLYPHENOLS; NATURAL FLAVONOIDS;
   PHENOLIC-COMPOUNDS; REDUCING ABILITY
AB Fractionation of the chloroformic extracts from Teucrium ramosissimum leaves resulted in the isolation of three flavonoids: genkwanin (1), cirsimaritin (2) and 4',7-dimethoxy apigenin (4) and one sesquiterpene: beta-eudesmol (3). The structures were determined using data obtained from (1)H and (13)C NMR spectra, as well as by various correlation experiments (COSY, HMQC and HMBC). The antioxidant activities of the isolated flavonoids from T. ramosissimum leaves were evaluated by measuring their ability to scavenge the radical ABTS(+center dot) and through chemical assays: cupric reducing antioxidant capacity (CUPRAC), reducing power (RP) and ferric reducing antioxidant power (FRAP). Furthermore, the effects of T. ramosissimum isolated molecules, on inhibition of cell proliferation and induction of apoptosis in human leukemia cells, were also examined. Cirsimaritin showed the best activity in the ABTS assay with TEAC value 2.04 mu M, whereas apigenin and 4',7-dimethoxy apigenin exhibited the highest antioxidant activity using the CUPRAC, RP and FRAP assays with TEAC values 10.5, 1.39 and 0.71 mu M respectively. The cytotoxic activity revealed that the beta-eudesmol inhibited significantly the proliferation of K562 cells (IC(50) = 20 mu g/ml). (C) 2011 Elsevier B.V. All rights reserved.
C1 [Chekir-Ghedira, Leila] Fac Med Dent, Dept Cellular & Mol Biol, Lab Biol Cellulaire & Mol, Monastir 5000, Tunisia.
   [Ben Sghaier, Mohamed; Skandrani, Ines; Nasr, Nouha; Chekir-Ghedira, Leila; Ghedira, Kamel] Fac Pharm, Unite Pharmacognosie Biol Mol 99 UR 07 03, Monastir 5000, Tunisia.
   [Franca, Marie-Genuieve Dijoux] Univ Claude Bernard, Lab Botan Pharmacognosie & Phytotherapie, UMR Ecol Microbienne 5557, CNRS,Fac Pharm,Inst Sci Pharmaceut & Biol, F-69373 Lyon 08, France.
RP Chekir-Ghedira, L (reprint author), Fac Med Dent, Dept Cellular & Mol Biol, Lab Biol Cellulaire & Mol, Rue Avicenne, Monastir 5000, Tunisia.
EM Leila.chekir@laposte.net
FU Ministry of Higher Education, Scientific Research and Technology,
   Tunisia
FX We acknowledge the "Ministry of Higher Education, Scientific Research
   and Technology, Tunisia", for the financial support of this study and
   the "Ministry of Foreign Affairs, France (Action Integree de Cooperation
   Inter universitaire Franco-Tunisienne, CMCU 07 G0836 PAR)". The authors
   acknowledge Mr. Boukataya Samir (English teacher at the Faculty of
   Dental Medicine, Tunisia) for English editing.
NR 104
TC 8
Z9 8
PU ELSEVIER SCIENCE BV
PI AMSTERDAM
PA PO BOX 211, 1000 AE AMSTERDAM, NETHERLANDS
SN 1382-6689
J9 ENVIRON TOXICOL PHAR
JI Environ. Toxicol. Pharmacol.
PD NOV
PY 2011
VL 32
IS 3
BP 336
EP 348
DI 10.1016/j.etap.2011.07.003
PG 13
WC Environmental Sciences; Pharmacology & Pharmacy; Toxicology
SC Environmental Sciences & Ecology; Pharmacology & Pharmacy; Toxicology
GA 853UN
UT WOS:000297451300002
ER

PT J
AU Menouni, O
   Brillouet-Banchereau, AC
   Galan, G
   Lelias, A
   Sautereau, A
   Gadrey, S
AF Menouni, O.
   Brillouet-Banchereau, A. -C.
   Galan, G.
   Lelias, A.
   Sautereau, A.
   Gadrey, S.
TI Extremely prolonged neuromuscular block after a single dose of
   rocuronium
SO ANNALES FRANCAISES D ANESTHESIE ET DE REANIMATION
LA French
DT Article
DE Neuromuscular block; Rocuronium; Recovery; Aged; Renal failure;
   Sugammadex
ID RENAL-FAILURE; RESIDUAL PARALYSIS; DURATION; ISOFLURANE; ANESTHESIA;
   RECOVERY
AB Postoperative curarization in patients has been established. Nevertheless, extremely prolonged neuromuscular blockades are rare. We report the case of a prolonged neuromuscular blockade (lasting 10 hours) following a single dose of rocuronium, in an elderly patient with severe renal failure. We have studied the possible causes of prolonged curarization, and discussed the interest of the use of sugammadex in such cases. (C) 2011 Elsevier Masson SAS. All rights reserved.
C1 [Menouni, O.] CHU Bordeaux, Hop Bordeaux, Serv Anesthesie, F-33404 Talence, France.
   [Brillouet-Banchereau, A. -C.; Galan, G.; Lelias, A.; Sautereau, A.; Gadrey, S.] Ctr Hosp Robert Boulin, Serv Anesthesie, F-33505 Libourne, France.
RP Menouni, O (reprint author), CHU Bordeaux, Hop Bordeaux, Serv Anesthesie, 12 Rue Dubernat, F-33404 Talence, France.
EM omarzzine@hotmail.com
NR 17
TC 1
Z9 1
PU ELSEVIER FRANCE-EDITIONS SCIENTIFIQUES MEDICALES ELSEVIER
PI PARIS
PA 23 RUE LINOIS, 75724 PARIS, FRANCE
SN 0750-7658
EI 1769-6623
J9 ANN FR ANESTH
JI Ann. Fr. Anest. Reanim.
PD NOV
PY 2011
VL 30
IS 11
BP 841
EP 843
DI 10.1016/j.annfar.2011.07.009
PG 3
WC Anesthesiology
SC Anesthesiology
GA 850WL
UT WOS:000297230200010
ER

PT J
AU Maes, K
   Testelmans, D
   Thomas, D
   Decramer, M
   Gayan-Ramirez, G
AF Maes, Karen
   Testelmans, Dries
   Thomas, Debby
   Decramer, Marc
   Gayan-Ramirez, Ghislaine
TI High dose methylprednisolone counteracts the negative effects of
   rocuronium on diaphragm function
SO INTENSIVE CARE MEDICINE
LA English
DT Article
DE Mechanical ventilation; Methylprednisolone; Rocuronium
ID CRITICAL ILLNESS POLYNEUROPATHY; RESPIRATORY-DISTRESS-SYNDROME;
   PHRENIC-NERVE STIMULATION; INTENSIVE-CARE-UNIT; MECHANICAL VENTILATION;
   RISK-FACTORS; CONTRACTILE PROPERTIES; INSULIN THERAPY; ACUTE MYOPATHY;
   RAT DIAPHRAGM
AB Purpose: We previously showed that rocuronium combined with 24 h of controlled mechanical ventilation (CMV) leads to an additional negative effect on diaphragm function in rats. Based on clinical observations we examined whether the combination of rocuronium with corticosteroids during CMV would result into a further deterioration of diaphragm function. Methods: Mechanically ventilated rats received intravenously a continuous infusion of saline (CMV) or rocuronium (ROC) or rocuronium combined with an intramuscular injection of 80 mg/kg of methylprednisolone (ROC-MP). After 24 h we determined diaphragm in vitro contractile properties, cross-sectional area (CSA) of the different fiber types, the MyHC/actin ratio, and proteolytic activity in diaphragm and gastrocnemius. Results: ROC treatment resulted in a significant reduction of diaphragm force compared with CMV. Treatment with MP attenuated the ROC-induced diaphragmatic contractile dysfunction. CSA of the diaphragm type IIx/b fibers tended to decrease by 13% after ROC but not after MP. Diaphragm MuRF-1 mRNA expression increased significantly with 30% after ROC and ROC-MP compared to CMV, while MAFbx was similar in all groups. Diaphragm caspase-3 (+39%) and calpain activity (+99%) were increased after ROC compared to CMV. Treatment with MP abolished the increase in both activities. Proteolytic activity in the gastrocnemius was similar in all groups. The MyHC/actin ratio was similar in the diaphragm and the gastrocnemius in all groups. Conclusions: The combination of ROC with a high dose of MP attenuated diaphragm dysfunction caused by ROC probably through inhibition of the calpain and caspase-3 system. None of these treatments affected the gastrocnemius.
C1 [Gayan-Ramirez, Ghislaine] Labo Ademspieren, B-3000 Louvain, Belgium.
   [Maes, Karen; Testelmans, Dries; Thomas, Debby; Decramer, Marc; Gayan-Ramirez, Ghislaine] Katholieke Univ Leuven, Resp Muscle Res Unit, Lab Pneumol, B-3000 Louvain, Belgium.
   [Maes, Karen; Testelmans, Dries; Thomas, Debby; Decramer, Marc; Gayan-Ramirez, Ghislaine] Katholieke Univ Leuven, Div Resp, B-3000 Louvain, Belgium.
RP Gayan-Ramirez, G (reprint author), Labo Ademspieren, Onderwijs En Navorsing 1 Bus 706,Herestr 49, B-3000 Louvain, Belgium.
EM ghislaine.gayan-ramirez@med.kuleuven.be
FU FWO-Flanders [G.0197.07]; AstraZeneca Pharmaceuticals
FX This study was supported by FWO-Flanders G.0197.07 and AstraZeneca
   Pharmaceuticals.
NR 41
TC 2
Z9 2
PU SPRINGER
PI NEW YORK
PA 233 SPRING ST, NEW YORK, NY 10013 USA
SN 0342-4642
J9 INTENS CARE MED
JI Intensive Care Med.
PD NOV
PY 2011
VL 37
IS 11
BP 1865
EP 1872
DI 10.1007/s00134-011-2337-7
PG 8
WC Critical Care Medicine
SC General & Internal Medicine
GA 849WU
UT WOS:000297156900020
ER

PT J
AU Wahl, RU
   Wurpts, G
   Merk, HF
AF Wahl, R. U.
   Wurpts, G.
   Merk, H. F.
TI Perioperative anaphylaxis caused by rocuronium allergy in a child
SO HAUTARZT
LA German
DT Article
DE Anaphylaxis; Rocuronium; Muscle relaxants; Children; Allergy
ID NEUROMUSCULAR BLOCKING-AGENTS; PHOLCODINE; ANESTHESIA; IGE
AB During the induction of anesthesia for strabismus correction, a six-year-old boy suffered anaphylaxis with hypotension. Midazolam, propofol, sufentanil, rocuronium, dexamethasone and ibuprofen had been administered. The boy's history failed to reveal any drug allergies. Intracutaneous testings with drugs used for anesthesia and other muscle relaxants verified a positive reaction to rocuronium as well as to cisatracurium, mivacurium, vecuronium and atracurium. There was no reaction to suxamethonium.
C1 [Wahl, R. U.; Wurpts, G.; Merk, H. F.] Univ Klinikum RWTH Aachen, Klin Allergol & Dermatol, D-52074 Aachen, Germany.
RP Wahl, RU (reprint author), Univ Klinikum RWTH Aachen, Klin Allergol & Dermatol, Pauwelsstr 30, D-52074 Aachen, Germany.
EM rwahl@ukaachen.de
NR 13
TC 0
Z9 0
PU SPRINGER
PI NEW YORK
PA 233 SPRING ST, NEW YORK, NY 10013 USA
SN 0017-8470
J9 HAUTARZT
JI Hautarzt
PD NOV
PY 2011
VL 62
IS 11
BP 812
EP 814
DI 10.1007/s00105-011-2247-1
PG 3
WC Dermatology
SC Dermatology
GA 844XP
UT WOS:000296786400005
ER

PT J
AU Gursoy, S
   Bagcivan, I
   Durmus, N
   Kaygusuz, K
   Kol, IO
   Duger, C
   Yildirim, S
   Mimaroglu, C
AF Gursoy, Sinan
   Bagcivan, Ihsan
   Durmus, Nedim
   Kaygusuz, Kenan
   Kol, Iclal Ozdemir
   Duger, Cevdet
   Yildirim, Sahin
   Mimaroglu, Caner
TI Investigation of the Cardiac Effects of Pancuronium, Rocuronium,
   Vecuronium, and Mivacurium on the Isolated Rat Atrium
SO CURRENT THERAPEUTIC RESEARCH-CLINICAL AND EXPERIMENTAL
LA English
DT Article
DE atrium; mivacurium; neuromuscular blockers; pancuronium; rat;
   rocuronium; vecuronium
ID PLASMA-CATECHOLAMINE CONCENTRATIONS; NEUROMUSCULAR BLOCKING-DRUGS;
   HIGH-DOSE VECURONIUM; MUSCARINIC RECEPTORS; FENTANYL ANESTHESIA;
   TRACHEAL INTUBATION; ARTERIAL-PRESSURE; MUSCLE-RELAXANTS; ATRACURIUM;
   HEART
AB BACKGROUND: Pancuronium, vecuronium, rocuronium, and mivacurium are nondepolarizing neuromuscular blocking agents that affect the cardiovascular system with different potencies. Their cardiovascular effects are clinically significant in the anesthetic management of patients, particularly those undergoing cardiac surgery.
   OBJECTIVE: We aimed to compare the cardiac effects of these compounds, such as heart rate and developed force, in one species under identical experimental conditions in isolated rat atria.
   METHODS: The left or right atria of rats were removed and suspended in organ baths. Pancuronium, vecuronium, rocuronium, or mivacurium were added cumulatively (10(-9)-10(-5) M) in the presence and absence of the nonselective beta-blocker propranolol (10(-8) M) and the noradrenaline reuptake inhibitor desipramine (10(-7) M), and heart rate changes were recorded in spontaneously beating right atria. Left atrial preparations were stimulated by electrical field stimulation using a bipolar platinum electrode, and the effects of cumulative concentrations of these nondepolarizing neuromuscular blocking agents on the developed force in the presence and absence of propranolol (10(-8) M) and desipramine (10(-7) M) were recorded.
   RESULTS: Pancuronium increased heart rate in a dose-dependent manner compared with the control group (P < 0.027). Vecuronium, rocuronium, and mivacurium also increased heart rate in a dose-dependent manner, but the changes were not statistically significant. Although propranolol decreased the pancuronium heart rate effect (P < 0.05), it did not change the heart rate effects with vecuronium, rocuronium, or mivacurium. Desipramine did not change the heart rate effects of vecuronium, rocuronium, mivacurium, or pancuronium. All 4 drugs increased developed force in a dose-dependent manner; the increases were significant at 10(-5) M concentration for pancuronium and at 10(-6) and 10(-5) M concentrations for vecuronium, rocuronium, and mivacurium (P < 0.038). These increases in developed force were abolished with the addition of propranolol. Desipramine did not change the developed force effects of any of the 4 drugs.
   CONCLUSIONS: The heart rate effect of pancuronium and developed force effects of pancuronium, vecuronium, rocuronium, and mivacurium may occur via direct stimulation of p receptors. Although our investigation was an in vitro study, the effects found may be important especially under pathologic conditions, such as hypertension, in which patients usually use beta-blocking agents, which cause beta receptor upregulation. (Curr Ther Res Clin Exp. 2011;72:195-203) (C) 2011 Elsevier HS Journals, Inc. All rights reserved.
C1 [Gursoy, Sinan; Kaygusuz, Kenan; Kol, Iclal Ozdemir; Duger, Cevdet; Mimaroglu, Caner] Cumhuriyet Univ, Sch Med, Dept Anesthesiol, TR-58140 Sivas, Turkey.
   [Bagcivan, Ihsan; Yildirim, Sahin] Cumhuriyet Univ, Sch Med, Dept Pharmacol, TR-58140 Sivas, Turkey.
   [Durmus, Nedim] Minist Hlth Turkey, Gen Directorate Pharm & Pharmaceut, Ankara, Turkey.
RP Gursoy, S (reprint author), Cumhuriyet Univ, Sch Med, Dept Anesthesiol, TR-58140 Sivas, Turkey.
EM gungursoy@gmail.com
NR 32
TC 0
Z9 0
PU ELSEVIER
PI BRIDGEWATER
PA 685 ROUTE 202-206, BRIDGEWATER, NJ 08807 USA
SN 0011-393X
J9 CURR THER RES CLIN E
JI Curr. Ther. Res.-Clin. Exp.
PD OCT
PY 2011
VL 72
IS 5
BP 195
EP 203
DI 10.1016/j.curtheres.2011.09.001
PG 9
WC Medicine, Research & Experimental; Pharmacology & Pharmacy
SC Research & Experimental Medicine; Pharmacology & Pharmacy
GA 837NY
UT WOS:000296211700002
ER

PT J
AU Shin, SW
   Yoon, JU
   Baik, SW
   Lee, HJ
   Ri, HS
AF Shin, Sang-Wook
   Yoon, Ji-Uk
   Baik, Seong-Wan
   Lee, Hyeon-Jung
   Ri, Hyun-Su
TI Accidental epidural injection of rocuronium
SO JOURNAL OF ANESTHESIA
LA English
DT Article
DE Accidental; Epidural; Rocuronium
ID INTRAMUSCULAR ROCURONIUM; CHILDREN; INFANTS; DRUGS
AB Epidural administration of local anesthetics or opioid during general anesthesia is a widespread method for postoperative analgesia. Despite the availability of this technique, inadvertent administration of nonepidural medications into the epidural space can be associated with serious neurological complications. We report a case of accidental epidural rocuronium injection.
C1 [Shin, Sang-Wook; Yoon, Ji-Uk; Baik, Seong-Wan; Lee, Hyeon-Jung; Ri, Hyun-Su] Pusan Natl Univ, Sch Med, Dept Anesthesia & Pain Med, Yangsan Si 626770, Gyeongnam, South Korea.
RP Yoon, JU (reprint author), Pusan Natl Univ, Sch Med, Dept Anesthesia & Pain Med, Yangsan Si 626770, Gyeongnam, South Korea.
EM nuncoip@hanmail.net
NR 10
TC 0
Z9 0
PU SPRINGER TOKYO
PI TOKYO
PA 1-11-11 KUDAN-KITA, CHIYODA-KU, TOKYO, 102-0073, JAPAN
SN 0913-8668
J9 J ANESTH
JI J. Anesth.
PD OCT
PY 2011
VL 25
IS 5
BP 753
EP 755
DI 10.1007/s00540-011-1188-2
PG 3
WC Anesthesiology
SC Anesthesiology
GA 832YL
UT WOS:000295846700019
ER

PT J
AU Ahlstrand, R
   Thorn, SE
   Wattwil, M
AF Ahlstrand, R.
   Thorn, S-E.
   Wattwil, M.
TI High-resolution solid-state manometry of the effect of rocuronium on
   barrierpressure
SO ACTA ANAESTHESIOLOGICA SCANDINAVICA
LA English
DT Article
ID LOWER ESOPHAGEAL SPHINCTER; LARYNGEAL MASK AIRWAY; BARRIER PRESSURE;
   STIMULATION; PANCURONIUM
AB Background: The pressure in the lower esophageal sphincter (LES) is partly dependent on striated muscles derived from the crural portion of the diaphragm. The effect of neuromuscular blockade on the integrity of the esophagogastric junction is not well studied. We conducted a prospective interventional study to determine the effect of rocuronium on the barrier pressure (LES pressure - intragastric pressure) of the esophagogastric junction. We also studied the effect of positive pressure ventilation on the barrier pressure after neuromuscular blockade with rocuronium.
   Methods: Fourteen patients classified as American Society of Anesthesiologists classification system (ASA) I or II (aged 18-75 years) who presented for elective surgery (11 cholecystectomy, 3 inguinal hernia) participated in the study. Esophageal manometry was performed during anesthetization with propofol, fentanyl, and sevoflurane. The LES pressure was studied prior to anesthesia, after anesthesia induction during spontaneous breathing with laryngeal mask airway, after administration of rocuronium (0.6 mg/kg), and during positive pressure ventilation.
   Results: Muscle relaxation with rocuronium showed no significant changes in barrier pressure when comparing the pressure immediately before rocuronium administration with the pressure obtained after rocuronium administration at the time point of 0% train-of-four (TOF). Conversion to positive pressure ventilation did not change the barrier pressure with inspiration or expiration. The greatest decrease in barrier pressure was measured after inducing anesthesia when comparing pressures during inspiration (P < 0.01).
   Conclusions: Neuromuscular blockade with rocuronium and conversion from spontaneous breathing to positive pressure ventilation does not decrease the barrier pressure during anesthesia induction.
C1 [Ahlstrand, R.; Thorn, S-E.; Wattwil, M.] Orebro Univ Hosp, Dept Anesthesiol & Intens Care, S-70185 Orebro, Sweden.
RP Ahlstrand, R (reprint author), Orebro Univ Hosp, Dept Anesthesiol & Intens Care, S-70185 Orebro, Sweden.
EM rebecca.ahlstrand@orebroll.se
NR 12
TC 0
Z9 0
PU WILEY-BLACKWELL
PI HOBOKEN
PA 111 RIVER ST, HOBOKEN 07030-5774, NJ USA
SN 0001-5172
J9 ACTA ANAESTH SCAND
JI Acta Anaesthesiol. Scand.
PD OCT
PY 2011
VL 55
IS 9
BP 1098
EP 1105
DI 10.1111/j.1399-6576.2011.02517.x
PG 8
WC Anesthesiology
SC Anesthesiology
GA 823DM
UT WOS:000295102500009
ER

PT J
AU Le Corre, F
   Nejmeddine, S
   Fatahine, C
   Tayar, C
   Marty, J
   Plaud, B
AF Le Corre, Frederique
   Nejmeddine, Salmi
   Fatahine, Cherif
   Tayar, Claude
   Marty, Jean
   Plaud, Benoit
TI Recurarization after sugammadex reversal in an obese patient
SO CANADIAN JOURNAL OF ANESTHESIA-JOURNAL CANADIEN D ANESTHESIE
LA English
DT Article
ID INDUCED NEUROMUSCULAR BLOCKADE; CONTROLLED-TRIAL; ROCURONIUM;
   NEOSTIGMINE; ANESTHESIA; MODULE; SEVOFLURANE
AB Purpose We report a case that involved immediate postoperative respiratory failure necessitating tracheal intubation, which was possibly related to recurarization after sugammadex reversal.
   Clinical findings A 54-yr-old woman weighing 115-kg was scheduled for laparoscopic repair of abdominal dehiscence under general anesthesia. Muscle relaxation was induced and maintained with rocuronium (170 mg iv total dose). At the end of the 170-min procedure, two twitches were visualized after supramaximal train-of-four (TOF) stimulation at the adductor pollicis muscle, and the patient's central core temperature was 35.6A degrees C. Sugammadex 200 mg iv (1.74 mg center dot kg(-1)) was administered. With the patient fully awake, a TOF ratio 0.9 was obtained five minutes later. The tracheal tube was then removed, and the patient was transferred to the postanesthesia care unit. Ten minutes later, the patient presented respiratory failure necessitating tracheal intubation and sedation with propofol. One TOF response only was visualized at the adductor pollicis muscle. Another dose of sugammadex 200 mg iv was administered. Forty-five minutes later, the patient was fully awake and her trachea was extubated after repeated measures of the TOF ratio (a parts per thousand yen 0.9) at the adductor pollicis muscle. The patient fully recovered without sequelae, further complication, or prolonged hospital stay.
   Conclusion Shortly after tracheal extubation, an obese patient experienced respiratory failure necessitating tracheal intubation and an additional dose of sugammadex. This occurred despite initial reversal of neuromuscular blockade with an appropriate dose of sugammadex 2 mg center dot kg(-1) iv given at two responses to TOF stimulation.
C1 [Marty, Jean; Plaud, Benoit] Univ Paris Est Creteil, Serv Anesthesie, Grp Hosp, F-94010 Creteil, France.
   [Tayar, Claude; Marty, Jean; Plaud, Benoit] Univ Albert Chenevier Henri Mondor, F-94010 Creteil, France.
   [Tayar, Claude] Univ Paris Est Creteil, Serv Chirurg Digest & Hepato Biliaire, Grp Hosp, Creteil, France.
RP Plaud, B (reprint author), Univ Paris Est Creteil, Serv Anesthesie, Grp Hosp, 51 Ave Marechal Lattre Tassigny, F-94010 Creteil, France.
EM benoit.plaud@hmn.aphp.fr
FU Merck Sharp & Dohme, The Netherlands
FX Benoit Plaud has participated in the clinical development of sugammadex
   as a co-investigator in two Phase III studies funded by Merck Sharp &
   Dohme, The Netherlands, and he has given paid lectures and attended
   conferences for the same company. Frederique Le Corre, Salmi Nejmeddine,
   Cherif Fatahine, Claude Tayar, and Jean Marty have no conflict of
   interest.
NR 18
TC 11
Z9 11
PU SPRINGER
PI NEW YORK
PA 233 SPRING ST, NEW YORK, NY 10013 USA
SN 0832-610X
J9 CAN J ANESTH
JI Can. J. Anesth.
PD OCT
PY 2011
VL 58
IS 10
BP 944
EP 947
DI 10.1007/s12630-011-9554-y
PG 4
WC Anesthesiology
SC Anesthesiology
GA 815WI
UT WOS:000294560300008
ER

PT J
AU Hiestand, B
   Cudnik, MT
   Thomson, D
   Werman, HA
AF Hiestand, Brian
   Cudnik, Michael T.
   Thomson, David
   Werman, Howard A.
TI ROCURONIUM VERSUS SUCCINYLCHOLINE IN AIR MEDICAL RAPID-SEQUENCE
   INTUBATION
SO PREHOSPITAL EMERGENCY CARE
LA English
DT Article
DE airway management; critical care; emergency medical services;
   neuromuscular blockade; succinylcholine; rocuronium; rapid-sequence
   intubation; intubation; air medical transport
ID MULTIPLE IMPUTATION; STATIN USE; HOSPITALIZATION; SUCCESS; INJURY;
   ONSET; RATES; RISK
AB Background. It is not known how rocuronium compares with succinylcholine in its effect on intubation success during air medical rapid-sequence intubation (RSI). Objective. To examine the impact of succinylcholine use on the odds of successful prehospital intubation. Methods. We performed a retrospective analysis of a critical care transport service administrative database containing patient encounters from 2004 to 2008. Rotor transports of patients >= 18 years old, requiring airway management (intubation or backup airway: laryngealmask airway, Combitube, or cricothyrotomy), and receiving either rocuronium or succinylcholine were included in the analysis. Patients receiving both drugs were excluded. Multiple imputation was used to account for records that were missing data elements. A propensity score based on patient and encounter characteristics was calculated to control for the effect of clinical factors on the choice of drug by air medical personnel. Logistic regression was used to assess the impact of succinylcholine use on the odds of first-attempt intubation. Ordinal logistic regression was used to assess the impact of succinylcholine on the number of attempts required to intubate (1, 2, or >= 3 or backup airway). Results. A total of 1,045 patients met the criteria for analysis; 761 (73%) were male, and the median age was 41 years (interquartile range 26-56). Eight hundred seventy-six (84%) were transported from the scene, and 484 (46%) received succinylcholine. Six hundred twelve (59%) were intubated on the first attempt, 322 (31%) required two attempts, 69 required three or more attempts (7%), and 42 required a backup airway (4%). After propensity score adjustment, succinylcholine was associated with a higher incidence of first-attempt intubation (odds ratio 1.4, 95% CI 1.1-1.8), as well as improved odds for requiring fewer attempts to intubate (odds ratio 1.5, 95% CI 1.2-1.9), as compared with rocuronium. Conclusions. Rapid-sequence intubation was more successful with fewer attempts in patients intubated by air medical crews with succinylcholine as opposed to rocuronium. Prospective, randomized studies are needed to confirm these findings and to explore the impact of succinylcholine on the outcomes of air medical-transported patients.
C1 [Hiestand, Brian] Wake Forest Univ, Dept Emergency Med, Winston Salem, NC 27157 USA.
   [Cudnik, Michael T.; Werman, Howard A.] Ohio State Univ, Dept Emergency Med, Columbus, OH 43210 USA.
   [Thomson, David] David P Thomson Inc, Manlius, NY USA.
RP Hiestand, B (reprint author), Wake Forest Univ, Dept Emergency Med, Med Ctr Blvd, Winston Salem, NC 27157 USA.
EM bhies-tan@wfubmc.edu
NR 23
TC 1
Z9 1
PU INFORMA HEALTHCARE
PI LONDON
PA TELEPHONE HOUSE, 69-77 PAUL STREET, LONDON EC2A 4LQ, ENGLAND
SN 1090-3127
J9 PREHOSP EMERG CARE
JI Prehosp. Emerg. Care
PD OCT-DEC
PY 2011
VL 15
IS 4
BP 457
EP 463
DI 10.3109/10903127.2011.569853
PG 7
WC Emergency Medicine; Public, Environmental & Occupational Health
SC Emergency Medicine; Public, Environmental & Occupational Health
GA 812ZG
UT WOS:000294333500001
ER

PT J
AU Fares, T
   Peuget, S
   Bouty, O
   Deschanels, X
   Magnin, M
   Jegou, C
AF Fares, T.
   Peuget, S.
   Bouty, O.
   Deschanels, X.
   Magnin, M.
   Jegou, C.
TI Helium diffusion in curium-doped borosilicate waste glass
SO JOURNAL OF NUCLEAR MATERIALS
LA English
DT Article
ID NUCLEAR-WASTE; BEHAVIOR; SOLUBILITIES; IRRADIATION; PERMEATION;
   PLUTONIUM; URANIUM; ENERGY; OXIDES
AB The isothermal release of helium from (244)Cm-doped borosilicate glass has been studied as a function of time at different annealing temperatures. Helium measurements were performed using a micro gas chromatograph coupled to a furnace installed in a hot cell at ATALANTE nuclear research facility. Plane-parallel glass samples were prepared from glass discs that had been stored for 5.1 years at room temperature, accumulating around 10(19) alpha decays per gram of glass, a level that will be reached in current nuclear glass packages several thousand years after disposal.
   The experimental helium release data were simulated using a 3D numerical model to determine the helium diffusion coefficients. The extracted diffusion coefficients follow the Arrhenius law with an activation energy of 0.61 +/- 0.03 eV and a pre-exponential factor of (5.7 +/- 1.6) x 10(-3) cm(2) s(-1). The results were compared with literature data on damaged and undamaged glasses to assess the effect of glass damage on helium release. The helium release results are consistent with a thermal diffusion mechanism involving only one population of helium atoms. The helium diffusion coefficients were unaffected by the glass alpha damage. (C) 2011 Elsevier B.V. All rights reserved.
C1 [Fares, T.; Peuget, S.; Bouty, O.; Magnin, M.; Jegou, C.] CEA Marcoule, DEN DTCD SECM, F-30207 Bagnols Sur Ceze, France.
   [Deschanels, X.] Inst Chim Separat Marcoule, F-30207 Bagnols Sur Ceze, France.
RP Fares, T (reprint author), CEA Marcoule, DEN DTCD SECM, F-30207 Bagnols Sur Ceze, France.
EM toby.fares@cea.fr
FU CEA; Areva-NC
FX This study was carried out under a research program funded jointly by
   the CEA and Areva-NC. The authors wish to thank the DHA technicians for
   the experiments conducted on curium-doped glass samples.
NR 34
TC 4
Z9 4
PU ELSEVIER SCIENCE BV
PI AMSTERDAM
PA PO BOX 211, 1000 AE AMSTERDAM, NETHERLANDS
SN 0022-3115
J9 J NUCL MATER
JI J. Nucl. Mater.
PD SEP 1
PY 2011
VL 416
IS 1-2
BP 236
EP 241
DI 10.1016/j.jnucmat.2011.01.021
PG 6
WC Materials Science, Multidisciplinary; Nuclear Science & Technology;
   Mining & Mineral Processing
SC Materials Science; Nuclear Science & Technology; Mining & Mineral
   Processing
GA 835LO
UT WOS:000296038100038
ER

PT J
AU O'Brien, RC
   Katalenich, JA
AF O'Brien, R. C.
   Katalenich, J. A.
TI Mixed Americium-Curium Heat Sources for Radioisotope Heaters and Power
   Systems
SO JOURNAL OF PROPULSION AND POWER
LA English
DT Article
ID CENTRIFUGAL CONTACTORS; NEUTRON SOURCES; SEPARATION; ACTINIDES;
   LANTHANIDES; EXTRACTION
AB A blend of americium and curium fuel-cycle discharge products is assessed for its applicability to radioisotope heat-source production for future space and terrestrial radioisotope heat and power systems. Separation techniques such as the selective actinide-extraction process are evaluated and an estimate of the mixed source specific heat output power is made. The effective half-life (T(1/2)) of the composite isotope heat source was determined to be 35.3 years and the specific thermal output power of the metallic composite source was estimated to be 0347 W/g.
C1 [O'Brien, R. C.] Ctr Space Nucl Res, Idaho Falls, ID 83402 USA.
   [Katalenich, J. A.] Astra Atom LLC, Idaho Falls, ID 83402 USA.
RP O'Brien, RC (reprint author), Ctr Space Nucl Res, Idaho Falls, ID 83402 USA.
EM robert.obrien@inl.gov
NR 22
TC 0
Z9 0
PU AMER INST AERONAUT ASTRONAUT
PI RESTON
PA 1801 ALEXANDER BELL DRIVE, STE 500, RESTON, VA 22091-4344 USA
SN 0748-4658
J9 J PROPUL POWER
JI J. Propul. Power
PD SEP-OCT
PY 2011
VL 27
IS 5
BP 1131
EP 1134
DI 10.2514/1.B34089
PG 4
WC Engineering, Aerospace
SC Engineering
GA 831CG
UT WOS:000295705700023
ER

PT J
AU Kleijn, HJ
   Zollinger, DP
   van den Heuvel, MW
   Kerbusch, T
AF Kleijn, Huub J.
   Zollinger, Daniel P.
   van den Heuvel, Michiel W.
   Kerbusch, Thomas
TI Population pharmacokinetic-pharmacodynamic analysis for
   sugammadex-mediated reversal of rocuronium-induced neuromuscular
   blockade
SO BRITISH JOURNAL OF CLINICAL PHARMACOLOGY
LA English
DT Article
DE population pharmacokinetics and pharmacodynamics; nonlinear mixed
   effects model; paediatric; elderly; renal function
ID RELAXANT BINDING-AGENT; SEVOFLURANE ANESTHESIA; CONTROLLED-TRIAL;
   BLOCKING-AGENTS; CHILDREN; SAFETY; MODEL; NONMEM; MULTICENTER;
   CREATININE
AB AIMS
   An integrated population pharmacokinetic-pharmacodynamic model was developed with the following aims: to simultaneously describe pharmacokinetic behaviour of sugammadex and rocuronium; to establish the pharmacokinetic-pharmacodynamic model for rocuronium-induced neuromuscular blockade and reversal by sugammadex; to evaluate covariate effects; and to explore, by simulation, typical covariate effects on reversal time.
   METHODS
   Data (n = 446) from eight sugammadex clinical studies covering men, women, non-Asians, Asians, paediatrics, adults and the elderly, with various degrees of renal impairment, were used. Modelling and simulation techniques based on physiological principles were applied to capture rocuronium and sugammadex pharmacokinetics and pharmacodynamics and to identify and quantify covariate effects.
   RESULTS
   Sugammadex pharmacokinetics were affected by renal function, bodyweight and race, and rocuronium pharmacokinetics were affected by age, renal function and race. Sevoflurane potentiated rocuronium-induced neuromuscular blockade. Posterior predictive checks and bootstrapping illustrated the accuracy and robustness of the model. External validation showed concordance between observed and predicted reversal times, but interindividual variability in reversal time was pronounced. Simulated reversal times in typical adults were 0.8, 1.5 and 1.4 min upon reversal with sugammadex 16mg kg(-1) 3min after rocuronium, sugammadex 4 mg kg(-1) during deep neuromuscular blockade and sugammadex 2 mg kg(-1) during moderate blockade, respectively. Simulations indicated that reversal times were faster in paediatric patients and slightly slower in elderly patients compared with adults. Renal function did not affect reversal time.
   CONCLUSIONS
   Simulations of the therapeutic dosing regimens demonstrated limited impact of age, renal function and sevoflurane use, as predicted reversal time in typical subjects was always < 2min.
C1 [Kleijn, Huub J.; Zollinger, Daniel P.; van den Heuvel, Michiel W.; Kerbusch, Thomas] Merck Sharp & Dohme Corp, NL-5340 CC Oss, Netherlands.
RP Kleijn, HJ (reprint author), Merck Sharp & Dohme Corp, Molenstr 110, NL-5340 CC Oss, Netherlands.
EM huubjan.kleijn@merck.com
FU Merck Sharp & Dohme Corp., a subsidiary of Merck & Co., Inc., Whitehouse
   Station, NJ, USA
FX Editorial support was provided by Valerie Moss PhD (Prime Medica Ltd,
   Knutsford, UK) during later stages of manuscript development. This
   assistance was funded by Merck Sharp & Dohme Corp., a subsidiary of
   Merck & Co., Inc., Whitehouse Station, NJ, USA. The design and conduct
   of the study, as well as analysis of the study data and opinions,
   conclusions and interpretation of the data, were the responsibility of
   the authors.
NR 44
TC 4
Z9 4
PU WILEY-BLACKWELL
PI HOBOKEN
PA 111 RIVER ST, HOBOKEN 07030-5774, NJ USA
SN 0306-5251
J9 BRIT J CLIN PHARMACO
JI Br. J. Clin. Pharmacol.
PD SEP
PY 2011
VL 72
IS 3
BP 415
EP 433
DI 10.1111/j.1365-2125.2011.04000.x
PG 19
WC Pharmacology & Pharmacy
SC Pharmacology & Pharmacy
GA 804LD
UT WOS:000293654400006
ER

PT J
AU Hong, W
   Liang, QS
   Cheng, LR
   Li, XH
   Wei, F
   Dai, WT
   Li, ST
AF Hong, Wang
   Liang, Qi-Sheng
   Cheng, Lan-Ren
   Li, Xiao-Hong
   Wei, Fu
   Dai, Wen-Tao
   Li, Shi-Tong
TI Effects of skeletal muscle denervation on potency of rocuronium
SO ASIAN BIOMEDICINE
LA English
DT Article
DE Potency; rocuronium; skeletal muscle denervation; whole-cell patch-clamp
   technique
ID NICOTINIC ACETYLCHOLINE-RECEPTOR; GENE-EXPRESSION; D-TUBOCURARINE;
   DISTANT; RESISTANCE; RELAXANTS; SUBUNITS; INJURY; BURNS; RAT
AB Background: Rocuronium is an alternative to succinylcholine for rapid tracheal intubation after major thermal injury and other forms of critical illness that cause denervation changes in skeletal muscle. Rocuronium may decrease the potencies of non-depolarizing muscle relaxants.
   Objectives: Examine whether potency of rocuronium changed during the first month after denervation, and investigate the effects of skeletal muscle denervation on potency of rocuronium.
   Methods: The denervation mouse model was developed to create denervated individual cells from the flexor digitonun brevis of the hindfoot. The skeletal muscle cells were examined at day 0 in the innervated control and days 1, 4, 7, 14, 21, and 28 in the denervation group. Nicotinic acetylcholine receptors in the cells were activated with 30 AM acetylcholine, alone or in combination with various concentrations of rocuronium. Currents were recorded with a whole-cell patch-clamp technique.
   Results: Rocuronium reversibly inhibited acetylcholine-activated currents in a dose-dependent fashion at different times after denervation. The inhibition concentration for the half-maximal responses of rocuronium increased 1.2- (p >0.05), 1.8-, 2.8-, 2.3-, 2.1-, and 1.9-fold (p <0.01) at day 1, 4, 7, 14, 21, and 28 after denervation, respectively, compared to that at day 0 after denervation.
   Conclusion: Rocuronium dose required to achieve satisfactory clinical effects changed at different durations after skeletal muscle denervation.
C1 [Li, Shi-Tong] Shanghai Jiao Tong Univ, Sch Med, Peoples Hosp 1, Dept Anesthesiol, Shanghai 200030, Peoples R China.
   [Hong, Wang; Liang, Qi-Sheng; Cheng, Lan-Ren; Li, Xiao-Hong; Wei, Fu; Dai, Wen-Tao] First Affiliated Hosp, Bengbu Med Coll, Dept Anesthesiol, Bengbu 233000, Anhui, Peoples R China.
RP Li, ST (reprint author), Shanghai Jiao Tong Univ, Sch Med, Peoples Hosp 1, Dept Anesthesiol, Shanghai 200030, Peoples R China.
EM wh201071@gmail.com
FU National Natural Science Foundation of China [30571796]
FX This work was supported by the National Natural Science Foundation of
   China (No. 30571796). We thank Dr Xin-qiu Liu (Department of
   Neurobiology, School of Medicine, Shanghai Jiao Tong University) for his
   technical assistance and strong support. The authors have no conflict of
   interest to declare.
NR 17
TC 0
Z9 0
PU CHULALONGKORN UNIV, FAC MED
PI BANGKOK
PA CHULALONGKORN UNIV, FAC MED, 1873, RAMA 4, BANGKOK, 10330, THAILAND
SN 1905-7415
J9 ASIAN BIOMED
JI Asian Biomed.
PD AUG
PY 2011
VL 5
IS 4
BP 507
EP 512
DI 10.5372/1905-7415.0504.066
PG 6
WC Medicine, Research & Experimental
SC Research & Experimental Medicine
GA 817EE
UT WOS:000294653300011
ER

PT J
AU Leysen, J
   Bridts, CH
   De Clerck, LS
   Vercauteren, M
   Lambert, J
   Weyler, JJ
   Stevens, WJ
   Ebo, DG
AF Leysen, J.
   Bridts, C. H.
   De Clerck, L. S.
   Vercauteren, M.
   Lambert, J.
   Weyler, J. J.
   Stevens, W. J.
   Ebo, D. G.
TI Allergy to rocuronium: from clinical suspicion to correct diagnosis
SO ALLERGY
LA English
DT Article
DE basophil activation test; drug allergy; rocuronium; specific IgE; skin
   test
ID IGE ANTIBODIES; EPIDEMIOLOGIC SURVEY; HEALTHY-VOLUNTEERS;
   MUSCLE-RELAXANTS; BLOCKING-DRUGS; FOLLOW-UP; ANAPHYLAXIS; ANESTHESIA;
   FRANCE; CISATRACURIUM
AB Background: Allergy to rocuronium can be life-threatening. Correct diagnosis is a prerequisite because of serious consequences of diagnostic error.
   Objective: To assess skin testing, quantification of specific IgE (sIgE) and flow-assisted activation of basophils [basophil activation test (BAT)] in the diagnosis of rocuronium allergy.
   Methods: This study comprises 104 curarized patients with a history of profound hypotension and severe bronchospasm immediately after induction of anaesthesia. All patients had skin tests, quantification of sIgE and BAT to rocuronium, together with investigations for all relevant compounds administered during anaesthesia that could have evoked the reaction. Diagnosis of rocuronium allergy was considered definite when the patient demonstrated a positive outcome for at least two of the three aforementioned tests.
   Results: The positive predictive value for skin testing, BAT and sIgE was 98% (CI 95%: 92-99%), 97% (CI 95%: 88-100%) and 83% (CI 95%: 74-89%), respectively. The negative predictive value for skin testing, BAT and sIgE was 96% (CI 95%: 86-99%), 75% (CI 95%: 67-75%) and 72% (CI 95%: 58-83%), respectively. Cross-reactivity with vecuronium was documented in 69% of the patients.
   Conclusion: Skin testing merits the status of primary diagnostic investigation to document rocuronium allergy and cannot be substituted by quantification of sIgE or BAT. SIgE can offer a diagnostic advantage in cases where skin tests yield negative results. However, additional tests (e.g. BAT) are of capital importance in patients with negative skin tests and positive sIgE results to help in interpreting the clinical significance of a positive sIgE result. Optimal assessment of cross-reactivity between rocuronium and vecuronium implies both skin testing and BAT.
C1 [Leysen, J.; Bridts, C. H.; De Clerck, L. S.; Stevens, W. J.; Ebo, D. G.] Univ Antwerp, Dept Immunol, B-2610 Antwerp, Belgium.
   [Vercauteren, M.] Univ Antwerp, Dept Anaesthesiol, B-2610 Antwerp, Belgium.
   [Lambert, J.] Univ Antwerp, Dept Dermatol, B-2610 Antwerp, Belgium.
   [Weyler, J. J.] Univ Antwerp, Dept Epidemiol & Social Med, B-2610 Antwerp, Belgium.
RP Ebo, DG (reprint author), Univ Antwerp, Dept Immunol Allergol Rheumatol, Campus Drie Eiken T4,Univ Pl 1, B-2610 Antwerp, Belgium.
EM immuno@ua.ac.be
NR 35
TC 8
Z9 10
PU WILEY-BLACKWELL
PI MALDEN
PA COMMERCE PLACE, 350 MAIN ST, MALDEN 02148, MA USA
SN 0105-4538
J9 ALLERGY
JI Allergy
PD AUG
PY 2011
VL 66
IS 8
BP 1014
EP 1019
DI 10.1111/j.1398-9995.2011.02569.x
PG 6
WC Allergy; Immunology
SC Allergy; Immunology
GA 788PU
UT WOS:000292457700005
ER

PT J
AU Staffieri, F
   Sleeper, M
   Larenza, MP
AF Staffieri, Francesco
   Sleeper, Margaret
   Larenza, Maria Paula
TI Increases in heart rate and systolic blood pressure in anesthetized dogs
   affected with X-linked muscular dystrophy after cisatracurium
   administration: a retrospective study
SO PEDIATRIC ANESTHESIA
LA English
DT Article
DE X-linked muscular dystrophy; dogs; cisatracurium; heart rate
ID ANESTHESIA; VECURONIUM; ATRACURIUM; GENE
AB Background: Most patients affected with Duchenne muscular dystrophy (DMD) present with arrhythmias and cardiomyopathies. Drugs which potentially may induce tachycardia or hypertension could precipitate acute cardiac failure in these patients and should be avoided.
   Methods: Thirty anesthesia records of five experimental male golden retriever cross-bred dogs affected with X-linked muscular dystrophy (GRDM), a model of DMD, were retrospectively reviewed (DMD group). Anesthesia records were compared with those of 10 golden retriever dogs not affected with muscular dystrophy (control group). Records were excluded if dogs received anticholinergics or vasoactive amines. Anesthesia was induced with fentanyl followed by propofol, both intravenously. After orotracheal intubation, all dogs' lungs were mechanically ventilated. Anesthesia was maintained with infusion of fentanyl and propofol (DMD group) or isoflurane in oxygen (control group). Pure O(2) was provided to the DMD group. Cisatracurium (0.1 mg.kg(-1)) was administered intravenously to all dogs. Five-min interval recordings of HR and systolic blood pressures (SAP) were obtained.
   Results: Immediately after the administration of cisatracurium, absolute values for HR and SAP significantly increased by 78.3 +/- 37.0 b.min(-1) (115.4 +/- 64.9%) and 33.0 +/- 28.3 mmHg (33.5 +/- 31.2%), respectively, in all DMD dogs and remained significantly increased for 10 and 30 min, respectively. Dogs in the control group did not show significant increases in HR or SAP after cisatracurium administration. All dogs recovered from anesthesia without complications.
   Conclusion: In this report, increases in HR and SAP could be associated with the administration of cisatracurium in individuals affected with X-linked muscular dystrophy. These cardiovascular changes deserve further investigation.
C1 [Staffieri, Francesco] Univ Bari, Dipartimento Emergenza & Trapianti Organo, Sez Chirurg Vet, I-70010 Bari, Italy.
   [Staffieri, Francesco; Sleeper, Margaret; Larenza, Maria Paula] Univ Penn, Matthew J Ryan Vet Hosp, Sch Vet Med, Philadelphia, PA 19104 USA.
RP Staffieri, F (reprint author), Univ Bari, Dipartimento Emergenza & Trapianti Organo, Sez Chirurg Vet, SP Casamassima Km 3, I-70010 Bari, Italy.
EM f.staffieri@veterinaria.uniba.it
NR 18
TC 1
Z9 1
PU WILEY-BLACKWELL
PI MALDEN
PA COMMERCE PLACE, 350 MAIN ST, MALDEN 02148, MA USA
SN 1155-5645
J9 PEDIATR ANESTH
JI Pediatr. Anesth.
PD AUG
PY 2011
VL 21
IS 8
BP 900
EP 906
DI 10.1111/j.1460-9592.2011.03579.x
PG 7
WC Anesthesiology; Pediatrics
SC Anesthesiology; Pediatrics
GA 786UE
UT WOS:000292332600011
ER

PT J
AU Min, SK
   Lee, SY
   Park, KS
   Yoo, J
   Chae, YJ
AF Min, S. K.
   Lee, S. Y.
   Park, K. S.
   Yoo, J.
   Chae, Y. J.
TI Bolus Effective Dose of Ketamine for Preventing Withdrawal Movement on
   Injection of Rocuronium in Paediatric Patients
SO JOURNAL OF INTERNATIONAL MEDICAL RESEARCH
LA English
DT Article
DE KETAMINE; ROCURONIUM; EFFECTIVE DOSE; WITHDRAWAL MOVEMENT; PAEDIATRIC
   PATIENTS
ID CHILDREN; REMIFENTANIL; PRETREATMENT; PAIN; ALFENTANIL; LIDOCAINE;
   FENTANYL
AB The bolus effective dose of ketamine required to prevent withdrawal movement on injection of rocuronium was determined in 27 paediatric patients undergoing elective surgery. A predetermined dose of ketamine was given intravenously on arrival in the operating room and anaesthesia (2.5% thiopental, 5 mg/kg) was administered 1 min later. After loss of consciousness, 1% rocuronium at 0.6 mg/kg was injected over 5 s and the presence or absence of withdrawal movement recorded. The effective dose of ketamine was determined using a modified Dixon up-and-down method with a step size of 0.1 mg/kg, successful prevention of withdrawal movement being defined as no response or movement at the wrist only. The bolus effective dose of ketamine for preventing withdrawal movement after injection of rocuronium following thiopental anaesthesia in 50% of paediatric patients (ED(50)) was 0.21 mg/kg according to the modified Dixon up-and-down method. Probit analysis indicated an ED(50) of 0.18 mg/kg and an ED(95) of 0.33 mg/kg. The latter was the most satisfactory dose in the clinical setting.
C1 [Min, S. K.; Lee, S. Y.; Park, K. S.; Yoo, J.; Chae, Y. J.] Ajou Univ, Dept Anaesthesiol & Pain Med, Sch Med, Suwon 443721, South Korea.
RP Chae, YJ (reprint author), Ajou Univ, Dept Anaesthesiol & Pain Med, Sch Med, San 5, Suwon 443721, South Korea.
EM yjchae06@gmail.com
NR 22
TC 0
Z9 0
PU FIELD HOUSE PUBLISHING LLP
PI WORTHING
PA 6 SOMPTING AVENUE, WORTHING, BN14 8HN, ENGLAND
SN 0300-0605
J9 J INT MED RES
JI J. Int. Med. Res.
PD JUL-AUG
PY 2011
VL 39
IS 4
BP 1408
EP 1412
PG 5
WC Medicine, Research & Experimental; Pharmacology & Pharmacy
SC Research & Experimental Medicine; Pharmacology & Pharmacy
GA 830JY
UT WOS:000295654500027
ER

PT J
AU Sahin, SH
   Colak, A
   Sezer, A
   Arar, C
   Sevdi, S
   Gunday, I
   Sut, N
AF Sahin, S. H.
   Colak, A.
   Sezer, A.
   Arar, C.
   Sevdi, S.
   Gunday, I.
   Sut, N.
TI Effect of epidural levobupivacaine on recovery from vecuronium-induced
   neuromuscular block in patients undergoing lower abdominal surgery
SO ANAESTHESIA AND INTENSIVE CARE
LA English
DT Article
DE neuromuscular block; vecuronium; neuromuscular function; monitoring;
   anaesthetics local; anaesthesia; epidural
ID CLINICAL-RESEARCH PRACTICE; LOCAL-ANESTHETICS; MUSCLE-RELAXANTS;
   PROCAINE; BUPIVACAINE; JUNCTION; LIGNOCAINE; RECEPTORS; AGENTS
AB The aim of this study was to evaluate the effect of epidural levobupivacaine on recovery from vecuronium-induced neuromuscular block. Ninety patients undergoing lower abdominal surge, were randomised into two groups after an epidural test dose: the epidural group (n=45) received a bolus of 15 nil of 0.5% levobupivacaine whereas the control group (n=45) did not. Anaesthesia was induced and maintained with propofol, fentanyl, vecuronium and nitrous oxide. Neuromuscular block was induced with vecuronium 0.1 mg/kg and monitored with acceleromyographic train-of-four at the adductor pollicis. Patients in each group received neostigmine at 25% recovery of the first twitch of train-of-four during recovery from anaesthesia. The effect of epidural levobupivacaine on the speed of recovery of neuromuscular function was evaluated. The lag time, onset time and time from vecuronium administration until 25% T1 recovery did not differ between the groups. The times of the recovery index (the time from 25% to 75% recovery of T1) and of the DUR 25-train-of-four 90 (time from 25% T1 to train-of-four ratio of 0.9) in the epidural group were significantly longer than those for the control group (5.2 [2.1] vs 3.04 [1.02] minutes and 10.8 [3.3] vs 8.2 [2.3] minutes, P < 0.001). This study shows that epidural levobupivacaine significantly delays the train-of-four recovery from vecuronium-induced block. Although the interaction is small in the clinical setting, anaesthetists should take this interaction into consideration when combining general and epidural anaesthesia during surgery.
C1 [Sahin, S. H.; Colak, A.; Sezer, A.; Arar, C.; Sevdi, S.; Gunday, I.; Sut, N.] Trakya Univ, Fac Med, Dept Anesthesiol & Reanimat, TR-22030 Edirne, Turkey.
RP Sahin, SH (reprint author), Trakya Univ, Fac Med, Dept Anesthesiol & Reanimat, TR-22030 Edirne, Turkey.
EM sevtaphekimoglu@mynet.com
NR 18
TC 0
Z9 0
PU AUSTRALIAN SOC ANAESTHETISTS
PI EDGECLIFF
PA P O BOX 600, EDGECLIFF, NSW 2027, AUSTRALIA
SN 0310-057X
J9 ANAESTH INTENS CARE
JI Anaesth. Intensive Care
PD JUL
PY 2011
VL 39
IS 4
BP 607
EP 610
PG 4
WC Anesthesiology; Critical Care Medicine
SC Anesthesiology; General & Internal Medicine
GA 799DP
UT WOS:000293264000012
ER

PT J
AU Castaing, N
   Benali, L
   Ducint, D
   Molimard, M
   Gromb, S
   Titier, K
AF Castaing, Nadege
   Benali, Larbi
   Ducint, Dominique
   Molimard, Mathieu
   Gromb, Sophie
   Titier, Karine
TI Suicide with Cisatracurium and Thiopental: Forensic and Analytical
   Aspects
SO JOURNAL OF ANALYTICAL TOXICOLOGY
LA English
DT Article
ID ATRACURIUM; LAUDANOSINE
C1 [Castaing, Nadege; Ducint, Dominique; Molimard, Mathieu; Titier, Karine] Hop Pellegrin, Lab Pharmacol & Toxicol, F-33076 Bordeaux, France.
   [Castaing, Nadege; Benali, Larbi; Ducint, Dominique; Molimard, Mathieu; Gromb, Sophie; Titier, Karine] Univ Bordeaux, Bordeaux, France.
   [Benali, Larbi; Gromb, Sophie] Hop Pellegrin, Serv Med Legale, F-33076 Bordeaux, France.
RP Titier, K (reprint author), Hop Pellegrin, Lab Pharmacol & Toxicol, Pl Amelie Raba Leon, F-33076 Bordeaux, France.
EM karine.titier@chu-bordeaux.fr
NR 6
TC 0
Z9 0
PU PRESTON PUBL INC
PI NILES
PA 6600 W TOUHY AVE, NILES, IL 60714-4588 USA
SN 0146-4760
J9 J ANAL TOXICOL
JI J. Anal. Toxicol.
PD JUL-AUG
PY 2011
VL 35
IS 6
BP 375
EP 380
PG 6
WC Chemistry, Analytical; Toxicology
SC Chemistry; Toxicology
GA 787HV
UT WOS:000292368100009
ER

PT J
AU Auer, U
   Moens, Y
AF Auer, Ulrike
   Moens, Yves
TI Neuromuscular blockade with rocuronium bromide for ophthalmic surgery in
   horses
SO VETERINARY OPHTHALMOLOGY
LA English
DT Article
DE eye globe; horse; neuromuscular blocking agent; rocuronium
ID BLOCKING-AGENTS; INTRAOCULAR-PRESSURE; EQUINE ANESTHESIA;
   BLOOD-PRESSURE; ATRACURIUM; HALOTHANE; ISOFLURANE; POSITION; DOGS
AB Purpose The production of a central eye to ease surgical access for intraocular surgery is generally dependent on the depth of anesthesia. The aim of this study was to evaluate the eyeball position under muscle relaxation with rocuronium during general anesthesia.
   Material and methods Twenty horses, body weight 480 +/- 62 kg; age 12.6 +/- 6.2 years (mean +/- SD) were anesthetised for various ophthalmic surgeries. Horses were premedicated with acepromazine, xylazine, and butorphanol intravenously and anesthesia induced with ketamine and diazepam. Anesthesia was maintained with isoflurane in 100% oxygen and 0.6 mL/kg/h of an infusion containing midazolam, ketamine, and xylazine diluted in 500 mL 0.9% NaCl. Horses were mechanically ventilated. Neuromuscular function was assessed with an acceleromyograph (TOF-Guard (R)) and the N. peroneus superficialis was stimulated every 15 s with a train-of-four stimulation pattern. A dose of 0.3 mg/ kg rocuronium was administered intravenously. The changes in the eyeball position were recorded.
   Results The dose of 0.3 mg/ kg rocuronium produced a 100% neuromuscular block in all horses. Onset time and clinical duration of block was 2.38 +/- 2.02 min (range 0.5-8) and 32 +/- 18.6 min (range 7.7-76.2), respectively. The globe rotated to central position within 31 +/- 2.8 s. The whole iris was visible after 42 +/- 7.7 s in all horses. No additional bolus of rocuronium was necessary for any surgery.
   Conclusion Neuromuscular blockade with rocuronium bromide can be used safely to facilitate ophthalmic surgery in equines.
C1 [Auer, Ulrike; Moens, Yves] Univ Vet Med Vienna, Dept Anaesthesiol & Perioperat Intens Care, Vienna, Austria.
RP Auer, U (reprint author), Univ Vet Med Vienna, Dept Anaesthesiol & Perioperat Intens Care, Vienna, Austria.
EM ulrike.auer@vetmeduni.ac.at
NR 28
TC 1
Z9 1
PU WILEY-BLACKWELL
PI MALDEN
PA COMMERCE PLACE, 350 MAIN ST, MALDEN 02148, MA USA
SN 1463-5216
J9 VET OPHTHALMOL
JI Vet. Ophthalmol.
PD JUL
PY 2011
VL 14
IS 4
BP 244
EP 247
DI 10.1111/j.1463-5224.2010.00870.x
PG 4
WC Veterinary Sciences
SC Veterinary Sciences
GA 789KR
UT WOS:000292514900004
ER

PT J
AU Williamson, RM
   Mallaiah, S
   Barclay, P
AF Williamson, R. M.
   Mallaiah, S.
   Barclay, P.
TI Rocuronium and sugammadex for rapid sequence induction of obstetric
   general anaesthesia
SO ACTA ANAESTHESIOLOGICA SCANDINAVICA
LA English
DT Article
ID NEUROMUSCULAR BLOCK; CESAREAN-SECTION; TRACHEAL INTUBATION; POSTPARTUM
   PATIENTS; FAILED INTUBATION; DURATION; SUCCINYLCHOLINE; REVERSAL; ONSET;
   MANAGEMENT
AB Background: Many anaesthetists use rocuronium in place of suxamethonium for rapid sequence induction (RSI). This is less common in obstetric anaesthesia as the duration of action of an effective dose of rocuronium exceeds most obstetric procedures. Sugammadex offers the possibility of rapidly reversing profound rocuronium neuromuscular blockade at the end of surgery. We aimed to determine whether rocuronium 1.2 mg/kg used for RSI in the obstetric population would provide good intubating conditions at 60 s and would be effectively reversed by sugammadex at the end of surgery.
   Methods: We present a prospective series of 18 patients who received rocuronium 1.2 mg/kg at induction of anaesthesia, monitored with a train-of-four ratio (TOF)-Watch SX (R), and reversed using sugammadex 4 mg/kg.
   Results: The mean (95% CI) onset time of rocuronium was 71 (56-86) s, and the mean (95% CI) time to recovery of the TOF to >= 90%, after the administration of sugammadex 4 mg/kg at the end of surgery, was 86 (69-104) s.
   Conclusion: Rocuronium 1.2 mg/kg reversed by sugammadex appears to be effective in the obstetric population.
C1 [Williamson, R. M.] Liverpool Womens Hosp, Dept Anaesthesia, Liverpool L8 7SS, Merseyside, England.
RP Williamson, RM (reprint author), Liverpool Womens Hosp, Dept Anaesthesia, Crown St, Liverpool L8 7SS, Merseyside, England.
EM roymwilliamson@msn.com
FU Schering Plough, UK
FX The TOF-Watch SX (R) device was supplied for educational purposes by
   Schering Plough, UK, who also provided an educational grant to allow Dr
   Williamson to attend Euroanaesthesia 2010 in Helsinki. They had no
   involvement in the design of the audit and all drugs used were purchased
   by our department.
NR 25
TC 10
Z9 10
PU WILEY-BLACKWELL
PI MALDEN
PA COMMERCE PLACE, 350 MAIN ST, MALDEN 02148, MA USA
SN 0001-5172
J9 ACTA ANAESTH SCAND
JI Acta Anaesthesiol. Scand.
PD JUL
PY 2011
VL 55
IS 6
BP 694
EP 699
DI 10.1111/j.1399-6576.2011.02431.x
PG 6
WC Anesthesiology
SC Anesthesiology
GA 783RE
UT WOS:000292100800011
ER

PT J
AU Martin-Flores, M
   Boesch, J
   Campoy, L
   Gleed, RD
AF Martin-Flores, Manuel
   Boesch, Jordyn
   Campoy, Luis
   Gleed, Robin D.
TI Failure to Reverse Prolonged Vecuronium-Induced Neuromuscular Blockade
   with Edrophonium in an Anesthetized Dog
SO JOURNAL OF THE AMERICAN ANIMAL HOSPITAL ASSOCIATION
LA English
DT Article
ID NEOSTIGMINE REVERSAL; SPONTANEOUS-RECOVERY; NERVE-STIMULATION;
   ANTAGONISM; TRAIN-OF-4; HUMANS; ANESTHESIA
AB A case of prolonged muscle relaxation after vecuronium in an anesthetized dog is presented. After using peripheral nerve stimulation to confirm partial recovery of neuromuscular transmission, administration of 0.5 mg/kg IV of intravenous edrophonium failed to complete the reversal process. Subsequent administration of neostigmine resulted in complete recovery from blockade. Without monitoring neuromuscular function with a peripheral nerve stimulator until reversal was complete, it was very likely this patient would have been extubated with incomplete neuromuscular transmission. Several factors affecting the duration of neuromuscular blockade and its reversal are addressed. (J Am Anim Hosp Assoc 2011; 47: 294-298. DOI 10.5326/JAAHA-MS-5534)
C1 [Martin-Flores, Manuel; Boesch, Jordyn; Campoy, Luis; Gleed, Robin D.] Cornell Univ, Coll Vet Med, Dept Clin Sci, Ithaca, NY 14853 USA.
RP Martin-Flores, M (reprint author), Cornell Univ, Coll Vet Med, Dept Clin Sci, Ithaca, NY 14853 USA.
EM mm459@cornell.edu
NR 26
TC 1
Z9 1
PU AMER ANIMAL HOSPITAL ASSOC
PI LAKEWOOD
PA PO BOX 150899, LAKEWOOD, CO 80215-0899 USA
SN 0587-2871
J9 J AM ANIM HOSP ASSOC
JI J. Am. Anim. Hosp. Assoc.
PD JUL-AUG
PY 2011
VL 47
IS 4
BP 294
EP 298
DI 10.5326/JAAHA-MS-5534
PG 5
WC Veterinary Sciences
SC Veterinary Sciences
GA 787KJ
UT WOS:000292374700016
ER

PT J
AU Kitajima, O
   Suzuki, T
   Fukano, N
   Saeki, S
   Ogawa, S
   Noda, Y
AF Kitajima, Osamu
   Suzuki, Takahiro
   Fukano, Naoko
   Saeki, Shigeru
   Ogawa, Setsuro
   Noda, Yoshikazu
TI Onset of rocuronium-induced neuromuscular block evaluated subjectively
   and accerelomyographically at the masseter muscle
SO JOURNAL OF ANESTHESIA
LA English
DT Article
DE Masseter muscle; Rocuronium; Neuromuscular block; Tracheal intubation
ID ADDUCTOR POLLICIS MUSCLES; DIAPHRAGM; LARYNX; HUMANS
AB The main aim of this study was to compare the onset times of rocuronium evaluated subjectively and by acceleromyography at the masseter muscle (MM).
   Forty female patients were sequentially enrolled in this study. In the first 20 patients, neuromuscular block was evaluated subjectively. After induction of anesthesia with fentanyl and propofol, both the left masseter and ulnar nerves were stimulated in 2-Hz train-of-four (TOF) mode using peripheral nerve stimulators. Contractions of the MM were felt with an anesthesiologist's left hand holding an anesthesia facemask; those of the adductor pollicis (APM) were visually observed. All the patients received a bolus of rocuronium, 0.6 mg/kg. Onset times after rocuronium were defined as the duration until the contractions became impalpable at the MM or invisible at the APM. At the time contraction of the MM had not been felt, intubating conditions were assessed. In the next 20 patients, contractions of the MM and the APM were concurrently quantified using acceleromyography after induction of anesthesia and laryngeal mask insertion. Following 0.6 mg/kg rocuronium, onset of the action was recorded.
   Onset of the action of rocuronium at the MM evaluated subjectively [mean (SD), 70.3 (17.7) s] was similar to that monitored acceleromyographically [73.3 (27.6) s, P > 0.05], and significantly shorter than that at the APM acceleromyographically [111.0 (34.8) s, P = 0.016]. Intubating conditions of 20 patients were graded either excellent or good.
   Subjective evaluation of contractions of the MM by an anesthesiologist's hand may be reliable to determine faster timing for safe tracheal intubation.
C1 [Kitajima, Osamu; Suzuki, Takahiro; Fukano, Naoko; Saeki, Shigeru; Ogawa, Setsuro] Surugadai Nihon Univ Hosp, Dept Anesthesiol, Chiyoda Ku, Tokyo 1018309, Japan.
   [Noda, Yoshikazu] Social Insurance Sagamino Hosp, Dept Anesthesia, Kanagawa 2290006, Japan.
RP Suzuki, T (reprint author), Surugadai Nihon Univ Hosp, Dept Anesthesiol, Chiyoda Ku, 1-8-13 Kanda Surugadai, Tokyo 1018309, Japan.
EM suzukit@cd5.so-net.ne.jp
FU Department of Anesthesiology, Surugadai Nihon University Hospital,
   Tokyo, Japan
FX This study was funded by the Department of Anesthesiology, Surugadai
   Nihon University Hospital, Tokyo, Japan.
NR 11
TC 2
Z9 2
PU SPRINGER TOKYO
PI TOKYO
PA 1-11-11 KUDAN-KITA, CHIYODA-KU, TOKYO, 102-0073, JAPAN
SN 0913-8668
J9 J ANESTH
JI J. Anesth.
PD JUN
PY 2011
VL 25
IS 3
BP 376
EP 379
DI 10.1007/s00540-011-1129-0
PG 4
WC Anesthesiology
SC Anesthesiology
GA 774OW
UT WOS:000291397000009
ER

PT J
AU Ruschulte, H
   Ward, TA
   Miller, RD
   Braehler, MR
AF Ruschulte, Heiner
   Ward, Theresa A.
   Miller, Ronald D.
   Braehler, Matthias R.
TI Possible augmentation of neuromuscular blockade by propofol during
   recovery from rocuronium
SO JOURNAL OF ANESTHESIA
LA English
DT Article
DE Neuromuscular blockade; Rocuronium; Propofol; Drug interaction;
   Train-of-four
ID ANESTHESIA; NEURONS
AB Propofol is a widely used drug in anesthesia practice, and its pharmacological characteristics are well known. However, propofol is not known for neuromuscular effects. As part of clinical neuromuscular monitoring, the neuromuscular responses to train-of-four (TOF) stimulation were monitored and recorded. We observed, in two cases of balanced anesthesia maintained by desflurane and fentanyl, that administration of a small dose of propofol during almost complete recovery from rocuronium in two patients resulted in marked decreases of both T1 (first twitch response of the TOF) and the TOF ratio. This neuromuscular block dissipated in both patients without any subsequent neuromuscular effects. These two observations provide visual confirmation of the possible impact of propofol on recovery from a rocuronium neuromuscular blockade.
C1 [Ruschulte, Heiner; Ward, Theresa A.; Miller, Ronald D.; Braehler, Matthias R.] Univ Calif San Francisco, Dept Anesthesia & Perioperat Care, San Francisco, CA 94143 USA.
   [Ruschulte, Heiner] Hannover Med Sch, Dept Anesthesiol & Intens Care Med, D-30625 Hannover, Germany.
RP Ruschulte, H (reprint author), Univ Calif San Francisco, Dept Anesthesia & Perioperat Care, 521 Parnassus Ave,Box 0648, San Francisco, CA 94143 USA.
EM heiner.ruschulte@mac.com; wardt@anesthesia.ucsf.edu;
   millerr@anesthesia.ucsf.edu; braehlerm@anesthesia.ucsf.edu
FU Department of Anesthesia and Perioperative Care University of California
   San Francisco
[truncated: 976,622 more chars]
