# Supplementary material for: Curare - A Curative Poison: A Scientometric Analysis
Source: PLoS One. 2014 Nov 19;9(11):e112026. doi: 10.1371/journal.pone.0112026 (PMC4237325; doi:10.1371/journal.pone.0112026)
Supplement: Rawdata S2 — (TXT) [file pone.0112026.s002.txt]

FN Thomson Reuters Web of Science™
VR 1.0
PT J
AU Barrio, J
   SanMiguel, G
   Asensio, I
   Molina, I
   Lopez, F
   Garcia, V
AF Barrio, J
   SanMiguel, G
   Asensio, I
   Molina, I
   Lopez, F
   Garcia, V
TI Time course and train-of-four fade of mivacurium block during
   sevoflurane and intravenous anaesthesia
SO EUROPEAN JOURNAL OF ANAESTHESIOLOGY
LA English
DT Article
DE neuromuscular blocking agents, mivacurium; anaesthetics, inhalation;
   sevoflurane; anaesthetics, intravenous, propofol; pharmacology, drug
   interactions; receptors, nicotinic acetylcholine
ID NICOTINIC ACETYLCHOLINE-RECEPTORS; GATED ION CHANNELS; VOLATILE
   ANESTHETICS; GENERAL-ANESTHETICS; ISOFLURANE; PROPOFOL; HALOTHANE;
   SYNAPSES; CHILDREN
AB Background and objective: Volatile anaesthetics inhibit nicotinic acetylcholine receptors at clinically relevant concentrations with higher affinity for the neuronal nicotinic receptor. The inhibitory effects of propofol on nicotinic receptors have only been documented at supraclinical concentrations. The aim of this study was to determine recovery properties and train-of-four (TOF) fade of mivacurium during sevoflurane and propofol anaesthesia, in order to examine any differences both in the enhancement of the neuromuscular block (postjunctional effects) and in TOF fade (prejunctional effects).
   Methods: Twenty ASA I-II adult patients were randomly allocated to maintenance of anaesthesia with sevoflurane (end-tidal concentration 2%) or propofol. Neuromuscular block was assessed by acceleromyography and a single dose of mivacurium (0.15 mg kg(-1)) was administered (in the sevoflurane group after 30 min of exposure to sevoflurane). We measured time for recovery of the first twitch of the TOF (T 1) from 25-75%, time from 25 96 recovery of T1 to achieving a TOF ratio (TOFR) of 0.8, TOFR at 50%, 75% and 90% recovery of T1, and height of T1 at: TOFR of 0.7 and 0.9. Data were tested using t-test for independent samples.
   Results: Recovery times (mean (95976 confidence interval, Q) of mivacurium in the sevoflurane group (T1 25-75%, 11.3 (8.1-14.5) min; T1 25%-TOFR0.8, 19.1 (15.7-22.5) min) were significantly longer (P < 0.05) than in the propofol group (T1 25-75%, 6.5 (5.2-7.7) min; T1 25%-TOFR0.8, 11.3 (7.8-10.3) min). No differences were found in the relations between TOFR and T1 or vice versa, between the groups.
   Conclusions: Recover. times after a single dose of mivacurium were prolonged by sevoflurane compared with propofol but no differences in TOF fade were observed between the two anaesthetics.
C1 Hosp Arnau Vilanova, Dept Anaesthesiol, Valencia, Spain.
RP Barrio, J (reprint author), C Reina Dona Germana 1, Valencia 46005, Spain.
EM jabama16@hotmail.com
NR 22
TC 0
Z9 0
PU CAMBRIDGE UNIV PRESS
PI NEW YORK
PA 40 WEST 20TH ST, NEW YORK, NY 10011-4211 USA
SN 0265-0215
J9 EUR J ANAESTH
JI Eur. J. Anaesth.
PD APR
PY 2005
VL 22
IS 4
BP 303
EP 306
DI 10.1017/S0265021505000517
PG 4
WC Anesthesiology
SC Anesthesiology
GA 932DY
UT WOS:000229535600011
ER

PT J
AU Kopman, AF
   Chin, WA
   Moe, J
AF Kopman, AF
   Chin, WA
   Moe, J
TI Dose-response relationship of rocuronium: A comparison of
   electromyographic vs. acceleromyographic-derived values
SO ACTA ANAESTHESIOLOGICA SCANDINAVICA
LA English
DT Article
DE acceleromyography; dose-response; electromyography; neuromuscular
   monitoring; rocuronium
ID NEUROMUSCULAR BLOCKADE; MUSCLE PARALYSIS; MYOGRAPH-2000; ANESTHESIA;
   CHILDREN
AB Background: Acceleromyography (AMG) is being employed with increasing frequency as a research tool. However, there is almost no information available regarding the accuracy of values for drug potency obtained using AMG. This study was an attempt to determine if AMG-derived ED50/95 values are interchangeable with those measured with a more traditional neuromuscular monitor.
   Methods: Thirty adult patients were studied. Anesthesia was induced and maintained with N20, propofol, and supplementation opioid. Tracheal intubation was accomplished without muscle relaxants. Simultaneous ipsilateral AMG and EMG responses to 0.10 Hz stimulation was recorded. Following instrument calibrations, a single dose of rocuronium was administered. The first patient received a bolus of 0.17 mg kg(-1) of rocuronium. Using the Hill equation with a postulated slope of 4.50, the ED50 was calculated. The second subject received a dose which approximated the calculated ED50 for patient no. 1. Successive subjects were given a dose based on the running average of the estimated ED50.
   Results: The AMG-derived ED50/95 values for rocuronium (0.163 +/- 0.055 and 0.314 +/- 0.105 mg mg(-1)) were virtually identical to those established using EMG (0.159 +/- 0.043 and 0.306 +/- 0.084 mg kg(-1)). While mean peak twitch depression (DeltaT1) was the same in both groups for individual subjects DeltaT1 differed by +/- 20% (95% confidence interval).
   Discussion: Acceleromyography-derived twitch heights for individual patients are not necessarily interchangeable with information obtained using electromyography. Nevertheless, acceleromyography appears to be a valid methodology for determining the drug potency when a population rather than an individual subject is being studied.
C1 St Vincents Hosp Manhattan, Dept Anesthesiol, New York, NY 10011 USA.
   New York Med Coll, Valhalla, NY 10595 USA.
RP Kopman, AF (reprint author), St Vincents Hosp Manhattan, Dept Anesthesiol, Room NR 408, New York, NY 10011 USA.
EM akopman@nyc.rr.com
NR 18
TC 4
Z9 5
PU BLACKWELL MUNKSGAARD
PI COPENHAGEN
PA 35 NORRE SOGADE, PO BOX 2148, DK-1016 COPENHAGEN, DENMARK
SN 0001-5172
J9 ACTA ANAESTH SCAND
JI Acta Anaesthesiol. Scand.
PD MAR
PY 2005
VL 49
IS 3
BP 323
EP 327
DI 10.1111/j.1399-6576.2004.00641.x
PG 5
WC Anesthesiology
SC Anesthesiology
GA 902WI
UT WOS:000227387000010
ER

PT J
AU Gatke, MR
   Viby-Mogensen, J
   Ostergaard, D
   Bundgaard, JR
AF Gatke, MR
   Viby-Mogensen, J
   Ostergaard, D
   Bundgaard, JR
TI Response to mivacurium in patients carrying the K variant in the
   butyrylcholinesterase gene
SO ANESTHESIOLOGY
LA English
DT Article; Proceedings Paper
CT Annual Meeting of the American-Society-of-Anesthesiologists
CY OCT 23-27, 2004
CL Las Vegas, NV
SP Amer Soc Anesthesiologists
ID PROLONGED NEUROMUSCULAR BLOCK; PLASMA CHOLINESTERASE ACTIVITY;
   PHENOTYPICALLY NORMAL-PATIENTS; HUMAN SERUM CHOLINESTERASE;
   IDENTIFICATION; POPULATION; PARALYSIS; FREQUENCY; MUTATION
AB Background: Mivacurium is hydrolyzed by the butyrylcholinesterase enzyme, and patients with hereditary changes of the enzyme often have prolonged duration of action of mivacurium. In this study, the authors investigated the significance of the most commonly occurring variant, the Kalow (K) variant, established using DNA analysis, for the response to mivacurium.
   Methods. A total of 58 patients carrying either the wild-type butyrylcholinesterase or different combinations of the atypical (A) variant and the K variant were included. Patients who were homozygous for the A variant were given 0.03 mg/kg mivacurium. All other patients received 0.2 mg/kg mivacurium. The neuromuscular block was measured using train-of-four nerve stimulation and mechanomyography. Genotyping was performed with complete nucleotide sequencing.
   Results: Heterozygosity of the K variant prolonged the time to train-of-four 0.70 from 26.6 to 34.5 min (30%; not significant) as compared with the wild type. Heterozygosity of the K variant linked to the A variant prolonged the corresponding time from 32 to 42.7 min (33%; P = 0.03) as compared with patients who were heterozygous, for solely an A allele. For eight patients who were homozygous for both the A and K variants, the time to 25% recovery was 78-89 min as compared with 44-57 min in patients who were homozygous for the A variant or had only one linked K variant.
   Conclusion: The K variant prolongs the duration of action of mivacurium. The current results indicate that the effect is modest when the K variant occurs heterozygously with the wild type or the A variant but is marked in patients who are homozygous for both the A and K variants.
C1 Copenhagen Univ Hosp, Rigshosp, Dept Anesthesia & Intens Care 4231, Danish Cholinesterase Res Unit, DK-2100 Copenhagen, Denmark.
   Copenhagen Univ Hosp, Rigshosp, Dept Clin Biochem, Danish Cholinesterase Res Unit, DK-2100 Copenhagen, Denmark.
   Herlev Univ Hosp, Dept Anaesthesiol, DK-2730 Herlev, Denmark.
RP Gatke, MR (reprint author), Copenhagen Univ Hosp, Rigshosp, Dept Anesthesia & Intens Care 4231, Danish Cholinesterase Res Unit, Blegdamsvej 9, DK-2100 Copenhagen, Denmark.
EM mgatke@rh.dk
NR 32
TC 6
Z9 6
PU LIPPINCOTT WILLIAMS & WILKINS
PI PHILADELPHIA
PA 530 WALNUT ST, PHILADELPHIA, PA 19106-3621 USA
SN 0003-3022
J9 ANESTHESIOLOGY
JI Anesthesiology
PD MAR
PY 2005
VL 102
IS 3
BP 503
EP 508
PG 6
WC Anesthesiology
SC Anesthesiology
GA 901IW
UT WOS:000227277200004
ER

PT J
AU El Ayass, N
   Hendrickx, P
AF El Ayass, N
   Hendrickx, P
TI Decreased mivacurium infusion rate and delayed neuromuscular recovery
   after metoclopramide: a randomized double blind-placebo-controlled study
SO EUROPEAN JOURNAL OF ANAESTHESIOLOGY
LA English
DT Article
DE neuromuscular nondepolarizing agents, mivacurium, monitoring, recovery;
   metoclopramide; pseudocholinesterase, inhibition, drug interaction
ID PLASMA CHOLINESTERASE ACTIVITY; BLOCK
AB Background and objective: Metoclopramide is an antiemetic drug which inhibits plasma cholinesterase activity. We have compared the mivacurium infusion requirements and neuromuscular recovery after administration of metoclopramide to a group of adults compared to a control group.
   Methods: Forty-five patients were randomized into three groups. Two groups received either 10 or 20 mg of intravenous (i.v.) metoclopramide and the third group received i.v. saline. Metoclopramide and saline were given 5 min before i.v. induction of anaesthesia. Plasma cholinesterase activity was measured before induction and 30 min after metoclopramide or saline injection. Neuromuscular block was monitored by accelerography using single and train-of-four (TOF) stimulation. The mivacurium intubation dose was followed by an infusion titrated every 5 min to maintain 95% block until the end of surgery when the infusion was stopped. Recovery from mivacurium was then monitored until complete.
   Results: Mivacurium. infusion rates were significantly lower in the metoclopramide groups. After 45 min of infusion, the infusion rates were 1.82 +/- 0.8 and 2.1 +/- 1 &mu; g kg(-1) min(-1) in the 20 and 10 mg metoclopramide groups, respectively, and 6.8. +/- 2.7 in the saline group.. Time to recovery of TOF to greater than 90% was significantly prolonged in both metoclopramide groups compared to the saline, group: 33.2 +/- 7.2 and 29.5 +/- 10.3 min in the metoclopramide 20 and 10 mg groups, respectively, compared to 22 +/- 3.9 in the saline group (P < 0.001 for the 20 mg group compared to control).
   Conclusion: Metoclopramide enhances the effect of a mivacurium infusion.
C1 Hosp Braine LAlleud, Dept Anesthesiol, Waterloo, Belgium.
RP El Ayass, N (reprint author), 106 Kuitegemstr, B-2890 St Amands, Waterloo, Belgium.
EM Nizar725@hotmail.com
NR 11
TC 0
Z9 0
PU CAMBRIDGE UNIV PRESS
PI NEW YORK
PA 40 WEST 20TH ST, NEW YORK, NY 10011-4211 USA
SN 0265-0215
J9 EUR J ANAESTH
JI Eur. J. Anaesth.
PD MAR
PY 2005
VL 22
IS 3
BP 197
EP 201
PG 5
WC Anesthesiology
SC Anesthesiology
GA 922VV
UT WOS:000228868900006
ER

PT J
AU Caron, MJ
   Girard, F
   Girard, DC
   Boudreault, D
   Brais, B
   Nassif, E
   Chouinard, P
   Ruel, M
   Duranceau, A
AF Caron, MJ
   Girard, F
   Girard, DC
   Boudreault, D
   Brais, B
   Nassif, E
   Chouinard, P
   Ruel, M
   Duranceau, A
TI Cisatracurium pharmacodynamics in patients with oculopharyngeal muscular
   dystrophy
SO ANESTHESIA AND ANALGESIA
LA English
DT Article
ID NEUROMUSCULAR BLOCKADE; ANESTHETIC MANAGEMENT; NEMALINE MYOPATHY;
   FEMALE-PATIENTS; VECURONIUM
AB The pharmacodynamics of muscle relaxants in patients with oculopharyngeal muscular dystrophy (OPMD) have never been studied. We designed this study to compare the pharmacodynamics of cisatracurium in OPMD patients versus a control group. Forty patients were enrolled: 20 OPMD patients requiring general anesthesia for cricopharyngeal myotomy and 20 age-matched controls undergoing an operation of similar duration and expected blood loss. Anesthesia was standardized, and both groups received a bolus of cisatracurium 0.1 mg/kg. Onset time, time to 10% T1 recovery, and the intervals 10%, 25% and 25%-75% were calculated for both groups. A subgroup analysis was performed in patients with a more severe form of OPMD. Demographic and intraoperative data were similar. Onset time was significantly longer in OPMD patients compared with the control group (4.6 +/- 1.5 min versus 3.4 +/- 1.0 min; P = 0.001). There was no difference in recovery times or indices between groups, regardless of the severity of the disease. In conclusion, there was no difference in the duration of a cisatracurium-induced neuromuscular block between OPMD patients and a control group. A delayed onset of action of the drug may occur.
C1 CHUM, Notre Dame Hosp, Dept Anesthesiol, Montreal, PQ H2L 4M1, Canada.
   CHUM, Notre Dame Hosp, Dept Med, Montreal, PQ H2L 4M1, Canada.
   CHUM, Notre Dame Hosp, Dept Surg, Montreal, PQ H2L 4M1, Canada.
RP Girard, F (reprint author), CHUM, Notre Dame Hosp, Dept Anesthesiol, 1560 Sherbrooke E, Montreal, PQ H2L 4M1, Canada.
EM francois.girard.chum@ssss.gouv.qc.ca
NR 21
TC 2
Z9 2
PU LIPPINCOTT WILLIAMS & WILKINS
PI PHILADELPHIA
PA 530 WALNUT ST, PHILADELPHIA, PA 19106-3621 USA
SN 0003-2999
J9 ANESTH ANALG
JI Anesth. Analg.
PD FEB
PY 2005
VL 100
IS 2
BP 393
EP 397
DI 10.1213/01.ANE.0000140783.39597.FD
PG 5
WC Anesthesiology
SC Anesthesiology
GA 891FP
UT WOS:000226567000017
ER

PT J
AU Richard, A
   Girard, F
   Girard, DC
   Boudreault, D
   Chouinard, P
   Moumdjian, R
   Bouthilier, A
   Ruel, M
   Couture, J
   Varin, F
AF Richard, A
   Girard, F
   Girard, DC
   Boudreault, D
   Chouinard, P
   Moumdjian, R
   Bouthilier, A
   Ruel, M
   Couture, J
   Varin, F
TI Cisatracurium-induced neuromuscular blockade is affected by chronic
   phenytoin or carbamazepine treatment in neurosurgical patients
SO ANESTHESIA AND ANALGESIA
LA English
DT Article
ID OPIOID BARBITURATE ANESTHESIA; RESEARCH PRACTICE GCRP; BLOCKING-AGENTS;
   INDUCED RESISTANCE; DRUG-METABOLISM; PROTEIN-BINDING; ATRACURIUM;
   PHARMACOKINETICS; PHARMACODYNAMICS; ANTICONVULSANTS
AB The effect of chronic anticonvulsant therapy (CAT) on the maintenance and recovery profiles of cisatracurium-induced neuromuscular blockade has not been adequately studied. In this study, we compared the pharmacokinetics and pharmacodynamics of cisatracurium after a prolonged infusion in patients with or without CAT. Thirty patients undergoing intracranial surgery were enrolled in the study: 15 patients under CAT (carbamazepine and phenytoin, Group A) and 15 controls receiving no anticonvulsant therapy (Group C). Anesthesia was standardized and both groups received a bolus of cisatracurium followed by an infusion to maintain a 95% twitch depression. A steady-state was obtained and the infusion was kept constant for 2 additional hours. Neuromuscular blockade was then allowed to spontaneously recover. Blood samples were taken for measurement of cisatracurium plasma concentration during the steady-state period (Cp(ss)95) and at various times during recovery. Demographic and intraoperative data were similar. CAT resulted in faster 25% and 75% recovery of the first twitch. The rate of infusion of cisatracurium needed to maintain a 95% twitch depression at steady-state was 44% faster in Group A (P < 0.001). The clearance of cisatracurium was significantly faster in Group A when compared with Group C (7.12 &PLUSMN; 1.87 versus 5.72 &PLUSMN; 0.70 L . kg(-1) . min(-1), P = 0.01). The Cp(ss)95 was also significantly larger in Group A (191 &PLUSMN; 45 versus 159 &PLUSMN; 36 ng/mL, P = 0.04). In addition, patients receiving CAT had a 20% increase in the clearance of cisatracurium that, in turn, resulted in a faster recovery of neuromuscular blockade after an infusion of the drug. Also, patients under CAT had a 20% increase in their Cp(ss)95, indicating an increased resistance to the effect of cisatracurium.
C1 CHUM, Hop Notre Dame, Dept Anesthesiol, Montreal, PQ H2L 4M1, Canada.
   CHUM, Hop Notre Dame, Div Neurosurg, Montreal, PQ H2L 4M1, Canada.
   Univ Montreal, Fac Pharm, Montreal, PQ H3C 3J7, Canada.
RP Girard, F (reprint author), CHUM, Hop Notre Dame, Dept Anesthesiol, 1560 Sherbrooke E, Montreal, PQ H2L 4M1, Canada.
EM francois.girard.chum@ssss.gouv.qc.ca
NR 31
TC 5
Z9 8
PU LIPPINCOTT WILLIAMS & WILKINS
PI PHILADELPHIA
PA 530 WALNUT ST, PHILADELPHIA, PA 19106-3621 USA
SN 0003-2999
J9 ANESTH ANALG
JI Anesth. Analg.
PD FEB
PY 2005
VL 100
IS 2
BP 538
EP 544
DI 10.1213/01.ANE.0000143333.84988.50
PG 7
WC Anesthesiology
SC Anesthesiology
GA 891FP
UT WOS:000226567000042
ER

PT J
AU Kopman, AF
   Kopman, DJ
   Ng, J
   Zank, LM
AF Kopman, AF
   Kopman, DJ
   Ng, J
   Zank, LM
TI Antagonism of profound cisatracurium and rocuronium block: the role of
   objective assessment of neuromuscular function
SO JOURNAL OF CLINICAL ANESTHESIA
LA English
DT Article
DE acceleromyography; rocuronium; cisatracurium; neostigmine; reversal;
   antagonism
ID POSTOPERATIVE RESIDUAL CURARIZATION; QUANTITATIVE ASSESSMENT; TRAIN-OF-4
   COUNT; NEOSTIGMINE; ATRACURIUM; HUMANS; VECURONIUM; REVERSAL; RECOVERY;
   PANCURONIUM
AB Study Objective: The purpose of this study is to determine the incidence of significant (train-of-four [TOF] ratio < 0.70), but clinically undetectable (TOF ratio > 0.40), residual neuromuscular block after neostigmine antagonism of profound cisatracurium (CIS) or rocuronium (ROC) block.
   Design: Prospective, randomized, open-label study.
   Setting: University hospital.
   Patients: Forty ASA physical status I and II undergoing elective surgical procedures.
   Interventions: Anesthesia was induced with propofol 1.5 to 2.5 mg/kg IV plus fentanyl 2 to 4 mu g/kg and maintained with N2O/desflurane plus narcotic supplementation. The electromyographic response of the adductor pollicis was recorded. Train-of-four stimulation was given every 20 seconds. Twitch height (T1) and TOF fade ratio were continuously recorded. In group 1 (n = 20), neuromuscular block was induced with CIS 0.10 mg/kg, and T1 was maintained at 5% of control by a constant infusion of CIS until the end of surgery. One minute after the termination of the infusion, neostigmine 0.05 mg/kg was administered. T1 and TOF values were monitored continuously for the next 20 minutes. Group 2 (n 20) is identical to group I except that the initial drug was ROC 0.60 mg/kg, and paralysis was maintained with an infusion of ROC.
   Measurements and Main Results: There were no significant differences in the recovery patterns of CIS vs ROC. The duration (bolus to end of infusion) in both groups averaged 2.7 hours, and the mean cumulative dose of relaxant approximated 4 x the ED95. T I at the time of reversal was 6% (4%-10%) of control. Mean TOF ratios at 10, 15, and 20 minutes were 0.55, 0.71, and 0.0.81, respectively. Return to a TOF ratio > 0.40 was always achieved in 15 minutes or less. However, at 20 minutes postreversal, 5 of 40 subjects had TOF ratios < 0.70 and only 11 individuals had recovered to a TOF ratio of 0.90 or greater.
   Conclusions: Most clinicians cannot detect tactile fade once the TOF ratio exceeds 0.40. When reversing profound block, an objective monitor of neuromuscular function is required if the extent of residual block is to be assessed with any confidence. (c) 2005 Elsevier Inc. All rights reserved.
C1 New York Med Coll, Dept Anesthesiol, Valhalla, NY 10595 USA.
   New York Presbyterian Hosp, Dept Anesthesiol, New York, NY USA.
RP Kopman, AF (reprint author), St Vincents Hosp Manhattan, Dept Anesthesiol, New York, NY 10011 USA.
EM akopman@svcmcny.org
NR 28
TC 19
Z9 21
PU ELSEVIER SCIENCE INC
PI NEW YORK
PA 360 PARK AVE SOUTH, NEW YORK, NY 10010-1710 USA
SN 0952-8180
J9 J CLIN ANESTH
JI J. Clin. Anesth.
PD FEB
PY 2005
VL 17
IS 1
BP 30
EP 35
DI 10.1016/j.jclinane.2004.03.009
PG 6
WC Anesthesiology
SC Anesthesiology
GA 906JM
UT WOS:000227637000007
ER

PT J
AU Nava-Ocampo, AA
   Velazquez-Armenta, Y
   Moyao-Garcia, D
   Antonio-Ocampo, A
   Salmeron, J
AF Nava-Ocampo, AA
   Velazquez-Armenta, Y
   Moyao-Garcia, D
   Antonio-Ocampo, A
   Salmeron, J
TI Variable designs of clinical trials of neuromuscular blocking agents: an
   example of studies comparing rocuronium and vecuronium
SO MEDICAL SCIENCE MONITOR
LA English
DT Article
DE neuromuscular nondepolarizing agents; drug utilization review
ID TRAIN-OF-4 FADE; ISOFLURANE ANESTHESIA; PLASMA-CONCENTRATIONS; ENFLURANE
   ANESTHESIA; INFORMED-CONSENT; ADULT PATIENTS; ONSET; ATRACURIUM;
   MIVACURIUM; CHILDREN
AB Background: Published clinical trials on neuromuscular blocking (NMB) agents are being reported with large variations in their protocols and conflicting results may emerge from these differences. Because they have been compared in several clinical trials, the study was focused on rocuronium and vecuronium in order to evaluate whether these NMB agents were compared under homogeneous conditions.
   Material/Methods: A search was made in PubMed, Embase Drugs and Pharmacology, Cochrane Controlled Trials Register, and Cochrane Database of Systematic Reviews. Studies on the neuromuscular response at the adductor pollicis to air i.v. bolus dose of rocuronium or vecuronium in humans were included. Quality of all reports was assessed by means of the 3-item Jadad et al. scale. Twenty-five studies met our inclusion criteria and all were retrieved.
   Results: Randomization was performed in 21 (80.8%) studies. Blinding procedure for drug administration was mentioned in only one study without clarifying the procedure. Induction was most commonly performed with thiopental, followed by propofol. Two studies were performed in children and two in elderly patients. Withdrawals or dropouts were not mentioned in any paper. Electromyography and mechanomyography were the most common monitoring procedures. The time to maximal response, the maximum effect and the time to reach 25% recovery of neuromuscular function were the most used pharmacodynamic parameters.
   Conclusions: Clinical trials on neuromuscular blocking agents, e.g. vecuronium versus rocuronium, are being performed with large variability and without following established guidelines.
C1 Hosp Infant Mexico Federico Gomez, Dept Clin Pharmacol, Mexico City 06720, DF, Mexico.
   Hosp Infantil Mexico Dr Federico Gomez, Dept Anesthesia & Resp Therapy, Mexico City, DF, Mexico.
   Hosp Especialdades, Dept Teaching & Med Educ, Ctr Med Nacl Siglo XXI, IMSS, Mexico City, DF, Mexico.
   Hosp Gen Reg 1, Hlth Serv Res Unit, IMSS, Cuernavaca, Morelos, Mexico.
RP Nava-Ocampo, AA (reprint author), Hosp Infant Mexico Federico Gomez, Dept Clin Pharmacol, Dr Marquez 162,Colonia Doctores, Mexico City 06720, DF, Mexico.
EM navaocampo_aa@yahoo.com
RI Nava-Ocampo, Alejandro/K-3850-2012
NR 46
TC 0
Z9 0
PU INT SCIENTIFIC LITERATURE, INC
PI ALBERTSON
PA 1125 WILLIS AVE, ALBERTSON, NY 11507 USA
SN 1234-1010
J9 MED SCI MONITOR
JI Med. Sci. Monitor
PD FEB
PY 2005
VL 11
IS 2
BP PI22
EP PI30
PG 9
WC Medicine, Research & Experimental
SC Research & Experimental Medicine
GA 897UA
UT WOS:000227029700020
ER

PT J
AU Gibson, JK
   Haire, RG
AF Gibson, JK
   Haire, RG
TI Activation of pentamethylcyclopentadiene by Bk+, Cf+ and Es+ ions in the
   gas phase: Probing electronic structures of transcurium actinides
SO ORGANOMETALLICS
LA English
DT Article
ID HYDROCARBON ACTIVATION; LANTHANIDE CATIONS; ORGANOMETALLIC CHEMISTRY;
   METAL; REACTIVITY; COMPLEXES; URANIUM; CALIFORNIUM; CHARACTER; ENERGIES
AB Reactions of monopositive actinide ions, An(+), and lanthanide ions, Ln(+), with 1,2,3,4,5-pentamethylcyclopentadiene, HCp*, were studied by mass spectrometry. This was the first study of the M+/HCp* reaction for M+ = Cm+, Cf+, and Es+; results for M+ = Am+, Bk+, Pr+, Eu+, and Tm+ are compared with those from previous studies. Different product distributions for the present experiments versus previous results for the same reactions are traced to a pressure effect whereby higher reactant pressures favor certain reaction channels. Each of the eight metal ions, M+, reacted with HCp* to produce [MCp*](+) (+ H), as well as additional products. Both Cf+ and Es+ have previously been found to be inert toward most alkenes, but efficiently reacted with HCp* to induce (1) H-loss and [AnCp*](+); (2) H-2-loss and [AnC(5)(CH3)(4)(CH2)](+); and (3) CH3-loss and [AnC(5)(CH3)(4)H](+) (An = Cf, Es). These are the first organoeinsteinium complexes derived from activation of an organic substrate. The exhibited types of reactivity, i.e., product distributions, for the studied ions correlate with the energies to excite the ground-state atomic ions to configurations with two non-f valence electrons. It is concluded that the unidentified lowest-lying [Rn]5f(5)6d7s configuration of Cf+ is similar to2.5 eV above the [Rn]5P(5)7s ground-state configuration. Secondary products included [MCP*(2)](+) (M = Am, Cm, Bk, Cf, Es, Tm, and Pr), the compositions of which correspond to the metallocene sandwich complexes.
C1 Oak Ridge Natl Lab, Div Chem Sci, Oak Ridge, TN 37831 USA.
RP Gibson, JK (reprint author), Oak Ridge Natl Lab, Div Chem Sci, Oak Ridge, TN 37831 USA.
EM gibsonjk@ornl.gov
NR 37
TC 5
Z9 5
PU AMER CHEMICAL SOC
PI WASHINGTON
PA 1155 16TH ST, NW, WASHINGTON, DC 20036 USA
SN 0276-7333
J9 ORGANOMETALLICS
JI Organometallics
PD JAN 3
PY 2005
VL 24
IS 1
BP 119
EP 126
DI 10.1021/om049387v
PG 8
WC Chemistry, Inorganic & Nuclear; Chemistry, Organic
SC Chemistry
GA 884GK
UT WOS:000226072600019
ER

PT J
AU Nitahara, K
   Shono, S
   Hamada, T
   Higuchi, H
   Sakuragi, T
   Higa, K
AF Nitahara, K
   Shono, S
   Hamada, T
   Higuchi, H
   Sakuragi, T
   Higa, K
TI The effect of adenosine triphosphate on vecuronium-induced neuromuscular
   block
SO ANESTHESIA AND ANALGESIA
LA English
DT Article
ID ATP; INHIBITION; METABOLISM; RECEPTORS; INFUSION; JUNCTION; AGENTS;
   MOUSE; PAIN
AB Continuous IV adenosine triphosphate administration has been used during surgery in the expectation of analgesic and vasodilative effects. Because adenosine triphosphate inhibits neuromuscular transmission, we investigated whether the neuromuscular effect of vecuronium was enhanced by IV adenosine triphosphate in 29 patients randomly given either continuous IV adenosine triphosphate 0.1 mg (.) kg(-1) (.) min(-1) or 0.9% NaCl when undergoing elective minor surgery. Anesthesia was induced and maintained with propofol. Neuromuscular monitoring was recorded from the adductor pollicis muscle using electromyography with train-of-four stimulation of the ulnar nerve. Vecuronium 25, 30, or 40 mug/kg was given and lag time, onset time, and maximum block were recorded. ED50 and ED95 values for each group were derived from least squares linear regression analysis. ED50 and ED95 values were 29 mug/kg and 44 mug/kg, respectively, for the adenosine triphosphate group and 26 mug/kg and 46 mug/kg, respectively, for the controls. Differences in lag time, onset time, and neuromuscular responses between the two groups were not statistically significant. A significantly larger number of patients in the adenosine triphosphate group showed hypotension (systolic blood pressure <80 mm Hg). Our results demonstrated that adenosine triphosphate 0.1 mg (.) kg(-1) (.) min(-1) did not enhance the neuromuscular block induced by vecuronium.
C1 Fukuoka Univ, Sch Med, Dept Anesthesiol, Jonan Ku, Fukuoka 8140180, Japan.
RP Nitahara, K (reprint author), Fukuoka Univ, Sch Med, Dept Anesthesiol, Jonan Ku, 7-45-1,Nanakuma, Fukuoka 8140180, Japan.
EM nitahara@fukuoka-u.ac.jp
NR 25
TC 0
Z9 0
PU LIPPINCOTT WILLIAMS & WILKINS
PI PHILADELPHIA
PA 530 WALNUT ST, PHILADELPHIA, PA 19106-3621 USA
SN 0003-2999
J9 ANESTH ANALG
JI Anesth. Analg.
PD JAN
PY 2005
VL 100
IS 1
BP 116
EP 119
DI 10.1213/01.ANE.0000140248.20142.4A
PG 4
WC Anesthesiology
SC Anesthesiology
GA 881MG
UT WOS:000225871000023
ER

PT J
AU Jooste, E
   Zhang, Y
   Emala, CW
AF Jooste, E
   Zhang, Y
   Emala, CW
TI Rapacuronium preferentially antagonizes the function of M2 versus M3
   muscarinic receptors in guinea pig airway smooth muscle
SO ANESTHESIOLOGY
LA English
DT Article
ID PULMONARY PARASYMPATHETIC NERVES; MUSCARINIC RECEPTOR SUBTYPES;
   HISTAMINE-RELEASE; GENERAL-ANESTHESIA; D-TUBOCURARINE; PHARMACOKINETICS;
   BRONCHOSPASM; CHILDREN; TRACHEA; LUNG
AB Background: Rapacuronium, a nondepolarizing muscle relaxant that was proposed as a replacement for succinylcholine for rapid intubation, was withdrawn from clinical use as a result of fatal bronchospasm, but the mechanism of this effect is not known. Preferential antagonism of presynaptic M2 muscarinic receptors versus postsynpatic M3 muscarinic receptors can facilitate bronchoconstriction. The authors questioned whether rapacuronium preferentially antagonized M2 versus M3 muscarinic receptors in intact airway.
   Methods: Guinea pig tracheal rings were suspended in organ baths and muscle relaxants' antagonism of prejunctional M2 muscarinic autoreceptors was evaluated by augmentation of muscle contraction elicited by electrical field stimulation. Muscle relaxants' antagonism of postjunctional M3 muscarinic receptors was assessed by attenuation of muscle contraction elicited by acetylcholine.
   Results: Rapacuronium displayed a 50-fold higher affinity for antagonism of the M2 versus M3 muscarinic receptor. Moreover, its affinity for the M2 but not the M3 receptor was within concentrations achieved clinically. in addition, rapacuronium caused an increase in baseline tone of airway smooth muscle that was antagonized by atropine but not by previous depletion of nonadrenergic noncholinergic neurotransmitters or by inhibitors of histamine receptors, tachykinin receptors, leukotriene receptors, or calcium channels.
   Conclusion: These findings are consistent with the hypothesis that rapacuronium may precipitate bronchoconstriction by selective antagonism of the M2 muscarinic receptor on parasympathetic nerves, enhancing acetylcholine release to act upon unopposed M3 muscarinic receptors on airway muscle. An additional mechanism of rapacuronium-induced bronchoconstriction is suggested by increases in baseline muscle tension.
C1 Columbia Univ, Coll Phys & Surg, Dept Anesthesiol, New York, NY 10032 USA.
RP Emala, CW (reprint author), Columbia Univ, Coll Phys & Surg, Dept Anesthesiol, 630 W 168th St P&S Box 46, New York, NY 10032 USA.
EM cwe5@columbia.edu
NR 41
TC 25
Z9 26
PU LIPPINCOTT WILLIAMS & WILKINS
PI PHILADELPHIA
PA 530 WALNUT ST, PHILADELPHIA, PA 19106-3621 USA
SN 0003-3022
J9 ANESTHESIOLOGY
JI Anesthesiology
PD JAN
PY 2005
VL 102
IS 1
BP 117
EP 124
DI 10.1097/00000542-200501000-00020
PG 8
WC Anesthesiology
SC Anesthesiology
GA 885IZ
UT WOS:000226151600019
ER

PT J
AU Ezzine, S
   Varin, F
AF Ezzine, S
   Varin, F
TI Interstitial muscle concentrations of rocuronium under steady-state
   conditions in anaesthetized dogs: actual versus predicted values
SO BRITISH JOURNAL OF ANAESTHESIA
LA English
DT Article
DE pharmacokinetics,rocuronium; pharmacology, rocuronium; model, dog
ID MICRODIALYSIS; PLASMA; PHARMACODYNAMICS; PHARMACOKINETICS; HUMANS;
   TISSUE; FLUID; RATS
AB Introduction. The objective of this study was to compare rocuronium effect (C-e) and peripheral (C-2) compartment concentrations predicted by pharmacokinetic-pharmacodynamic (PK-PD) modelling with those measured in plasma (C-p) and in the interstitial fluid of muscle tissue (C-ISF,C-u) by microdialysis in anaesthetized dogs.
   Methods. After approval by the Animal Care Committee, eight adult male dogs with a body weight ranging from 7 to 18 kg were anaesthetized with pentobarbital. Each dog received a 2-min rocuronium infusion of 0.15 mg kg(-1) min(-1) followed by a 118-min infusion of 60 mug kg(-1) min(-1) via the right jugular vein. Arteriovenous gradient across the hindlimb was measured at 40, 60, 100 and 120 min. Three microdialysis samples were collected at 40-min intervals. Once the infusion stopped, arterial samples were collected every 2 min for the first 10 min and every 20 min for the next 120 min. Neuromuscular function was monitored using train-of-four stimulation until full recovery. Dogs were then killed and a biopsy of muscle tissue was performed (C-m).
   Results. At steady state, the mean C-ISF,C-u value was 1353 ng ml(-1). After correction for the unbound fraction in plasma, the mean C-e,C-corr and C-2,C-corr were 1681 and 1481 ng ml(-1), respectively. At the terminal sampling point, C-m was 10-fold higher than C-p.
   Conclusion. Unbound concentration of rocuronium measured in the muscle interstitial fluid under steady-state conditions confirms that parametric PK-PD modelling gives reliable estimates of effect site concentrations. Rocuronium accumulates in muscle tissue, probably by non-specific protein binding in the interstitial space.
C1 Univ Montreal, Fac Pharm, Montreal, PQ H3C 3J7, Canada.
RP Varin, F (reprint author), Univ Montreal, Fac Pharm, 2900 Edouard Montpetit,CP 6128,Succursale Ctr Vil, Montreal, PQ H3C 3J7, Canada.
EM france.varin@umontreal.ca
NR 21
TC 10
Z9 10
PU OXFORD UNIV PRESS
PI OXFORD
PA GREAT CLARENDON ST, OXFORD OX2 6DP, ENGLAND
SN 0007-0912
J9 BRIT J ANAESTH
JI Br. J. Anaesth.
PD JAN
PY 2005
VL 94
IS 1
BP 49
EP 56
DI 10.1093/bja/aei005
PG 8
WC Anesthesiology
SC Anesthesiology
GA 889AK
UT WOS:000226415700009
ER

PT J
AU Robertson, EN
   Driessen, JJ
   Booij, LHDJ
AF Robertson, EN
   Driessen, JJ
   Booij, LHDJ
TI Pharmacokinetics and pharmacodynamics of rocuronium in patients with and
   without renal failure
SO EUROPEAN JOURNAL OF ANAESTHESIOLOGY
LA English
DT Article
DE neuromuscular non-depolarizing agents, rocuronium; kidney failure,
   chronic; pharmacokinetics, rocuronium, metabolites
ID TIME-COURSE; BROMIDE ORG-9426; ANESTHESIA; HALOTHANE
AB Background and objective: This study clarifies 1 the relationship between the neuromuscular blocking effects of rocuronium 0.6 mg kg(-1) and its pharmacokinetics in patients with renal failure.
   Methods: Seventeen healthy patients and 17 patients with renal failure were studied under propofol anaesthesia in this prospective open label study. Rocuronium 0.6 mg kg(-1) was given after induction of anaesthesia. The train-of-four mechano-myographic response of the thumb to supramaximal stimulation of the ulnar nerve at 2 Hz every 12 s was measured. Venous blood samples (4 mL) were obtained at 0, 2, 4, 7, 10, 15, 20, 30, 60, 120, 180, 240 and 360 min after relaxant administration. Samples were centrifuged, separated and stored at -20 degrees C until plasma levels of rocuronium and its metabolites were measured. Two- and three-exponential equations were used to describe the pharmacokinetic data in each group and these were compared to each other using the Wilcoxon signed rank sum test as was the pharmacodynamic data. P < 0.05 was significant.
   Results: Onset of block was similar in both groups. Clinical duration and the time to recovery of the train-of-four to 7096 were prolonged in the renal failure group compared to control; 49 vs. 32 min (P < 0.004, 95% confidential interval 17, difference 5-28) and 88 vs. 55 min (P < 0.001, 95% confidential interval 33, difference 17-50), respectively. Clearance of rocuronium was reduced by 39% in the renal failure patients compared to control, with an 84% increase in the mean residence time. The volume of distribution was unaffected by renal failure.
   Conclusions: The duration of action of a bolus dose of 0.6 mg kg(-1) rocuronium is increased significantly in patients with end-stage renal failure compared to healthy controls. This increase may be due to a decreased clearance of rocuronium, the disease process causing the renal failure and/or the medication which patients with renal failure need in their treatment.
C1 Univ Med Ctr, Dept Anesthesiol, NL-6500 HB Nijmegen, Netherlands.
RP Robertson, EN (reprint author), Univ Med Ctr, Dept Anesthesiol, Postbus 9101, NL-6500 HB Nijmegen, Netherlands.
EM e.robertson@anes.umcn.nl
NR 16
TC 27
Z9 28
PU CAMBRIDGE UNIV PRESS
PI NEW YORK
PA 40 WEST 20TH ST, NEW YORK, NY 10011-4211 USA
SN 0265-0215
J9 EUR J ANAESTH
JI Eur. J. Anaesth.
PD JAN
PY 2005
VL 22
IS 1
BP 4
EP 10
DI 10.1017/S0265021505000025
PG 7
WC Anesthesiology
SC Anesthesiology
GA 932DS
UT WOS:000229535000002
ER

PT J
AU Driessen, JJ
   Robertson, EN
   Booij, LHDJ
AF Driessen, JJ
   Robertson, EN
   Booij, LHDJ
TI Acceleromyography in neonates and small infants: baseline calibration
   and recovery of the responses after neuromuscular blockade with
   rocuronium
SO EUROPEAN JOURNAL OF ANAESTHESIOLOGY
LA English
DT Article
DE neuromuscular blockade, monitoring, acceleromyography; neuromuscular
   blocking agents, rocuronium; infant, newborn
ID BLOCKING-AGENTS; STIMULATION; ACCELERATION; TRAIN-OF-4; ANESTHESIA;
   CHILDREN; NERVE
AB Background: We have evaluated the use of the TOF-Guard(R) (TOF, train-of-four) acceleromyographic thumb responses to ulnar nerve stimulation in neonates and infants and the return of the responses after neuromuscular blockade.
   Methods: Baseline acceleromyographic recording of thumb adduction to ulnar nerve stimulation during volatile anaesthesia was performed in 22 babies aged less than 30 weeks. At the start of stimulation the automatic set-up procedure of the TOF-Guard(R) was used to see if a 100% control twitch height could be achieved. Irrespective of the ability to achieve a 100% control twitch height, TOF stimulation was used thereafter. When no automatic 100% control twitch could be reached, the transducer signal gain factor was set manually to obtain a 100% value. In 14 of the 22 children the recovery after neuromuscular blockade with rocuronium 0.3 mg kg(-1) was recorded.
   Results: In nine of 22 patients a 100% baseline twitch height was obtained with the automatic set-up. In the other 13 babies the TOF-Guard(R) display indicated that the transducer signal was too low. The mean time to recovery of control twitch to 75% of baseline after rocuronium 0.3 mg kg(-1) was 51 min (SD = 21) and the time to recovery of the TOF ratio to 70% was 49 min (SD = 19). The mean final twitch height and TOF after recover), from rocuronium blockade were 101176 (SD = 15) and 92% (SD = 12), respectively.
   Conclusion: The recovery of the responses after neuromuscular blockade to near baseline values shows that acceleromyography can be used to measure neuromuscular block and recovery in neonates and infants.
C1 Univ Med Ctr Nijmegen, Dept Anesthesiol, NL-6500 HB Nijmegen, Netherlands.
RP Driessen, JJ (reprint author), Univ Med Ctr Nijmegen, Dept Anesthesiol, Postbus 9101, NL-6500 HB Nijmegen, Netherlands.
EM JJ.Driessen@anes.umcn.nl
NR 15
TC 8
Z9 8
PU CAMBRIDGE UNIV PRESS
PI NEW YORK
PA 40 WEST 20TH ST, NEW YORK, NY 10011-4211 USA
SN 0265-0215
J9 EUR J ANAESTH
JI Eur. J. Anaesth.
PD JAN
PY 2005
VL 22
IS 1
BP 11
EP 15
DI 10.1017/S0265021505000037
PG 5
WC Anesthesiology
SC Anesthesiology
GA 932DS
UT WOS:000229535000003
ER

PT J
AU Rieder, J
   Lirk, P
   Bodrogi, E
   Sawires, M
   Gruber, G
   Hoffmann, G
AF Rieder, J
   Lirk, P
   Bodrogi, E
   Sawires, M
   Gruber, G
   Hoffmann, G
TI Cisatracurium, but not mivacurium, induces apoptosis in human umbilical
   vein endothelial cells in vitro
SO EUROPEAN JOURNAL OF ANAESTHESIOLOGY
LA English
DT Article; Proceedings Paper
CT 10th ESA Congress
CY MAY 06-JUN 10, 2002
CL Nice, FRANCE
SP ESA
DE neuromuscular blocking agents, cisatracurium, mivacurium; breakdown
   products; glutathione; endothelial cells, human umbilical venous;
   oxidative stress; apoptosis
ID MOUSE LYMPHOMA-CELLS; ATRACURIUM TOXICITY; RAT-LIVER; LAUDANOSINE;
   PHARMACOKINETICS; METHACRYLATE; GENOTOXICITY; ACRYLATE
AB Background and objective: Cisatracurium is an intermediate acting, non-depolarizing neuromuscular blocking agent. Previous reports have indicated a growth-inhibitory effect of the isoforms cisatracurium and atracurium on two human cell lines in vitro. These effects were ascribed to oxidative stress elicited by acrylate esters formed during cisatracurium breakdown. Oxidative stress is a potent precipitator of apoptosis. Therefore, the aim of the present study was to investigate whether the growth-inhibitory effects of cisatracurium could be explained by initiation of apoptosis.
   Methods: Human umbilical vein endothelial cells were incubated with cisatracurium at concentrations of 0.96, 3.2, 9.6, 3 2 and 96 mu mol for 24 h. DNA fragmentation was measured using the Cell Death Detection ELISA Plus assay (Roche Diagnostics, Mannheim, Germany). Results: There was a dose dependency of cisatracurium with respect to the rate of apoptosis in human umbilical vein endothelial cells. Programmed cell death could be demonstrated at concentrations encountered in human plasma after single-bolus injections of cisatracurium. Apoptosis was attenuated by the concomitant administration of glutathione.
   Conclusions: These findings strongly support the hypothesis that acrylate esters, breakdown products of cisatracurium, induce oxidative stress and, subsequently, apoptosis.
C1 Leopold Franzens Univ Innsbruck, Dept Anesthesiol & Crit Care Med, A-6020 Innsbruck, Austria.
RP Rieder, J (reprint author), Leopold Franzens Univ Innsbruck, Dept Anesthesiol & Crit Care Med, Anichstr 35, A-6020 Innsbruck, Austria.
EM Josef.Rieder@uibk.ac.at
RI Hoffmann, Georg/B-9201-2013
NR 19
TC 0
Z9 0
PU CAMBRIDGE UNIV PRESS
PI NEW YORK
PA 40 WEST 20TH ST, NEW YORK, NY 10011-4211 USA
SN 0265-0215
J9 EUR J ANAESTH
JI Eur. J. Anaesth.
PD JAN
PY 2005
VL 22
IS 1
BP 16
EP 19
PG 4
WC Anesthesiology
SC Anesthesiology
GA 932DS
UT WOS:000229535000004
ER

PT J
AU Hattori, H
   Saitoh, Y
   Nakajma, H
   Sanbe, N
   Akatu, M
   Murakawa, M
AF Hattori, H
   Saitoh, Y
   Nakajma, H
   Sanbe, N
   Akatu, M
   Murakawa, M
TI Gabexate mesilate hastens recovery from vecuronium-induced neuromuscular
   blockade
SO EUROPEAN JOURNAL OF ANAESTHESIOLOGY
LA English
DT Article
DE pharmacology, drug interactions; protease inhibitors, gabexate mesilate;
   neuromuscular blocking agents, vecuronium, recovery
ID PROTEASE INHIBITOR; ISCHEMIA/REPERFUSION INJURY; LIVER;
   PHARMACODYNAMICS; PHARMACOKINETICS; CISATRACURIUM; ATRACURIUM; INFUSION;
   RATS
AB Background and objective: To test the hypothesis that gabexate mesilate, a protease inihibitor, hastens recovery from neuromuscular blockade, we examined the effect of gabexate mesilate on the recovery of vecuronium-induced neuromuscular blockade in anaesthetized patients in a double-blind, randomized fashion.
   Methods: Thirty adult patients were divided into two groups of 15. In the gabexate mesilate group, immediately after administration of vecuronium 0.1 mg kg(-1), a continuous infusion of gabexate mesilate was started at a speed of 1.5 mg kg(-1) h(-1). In the control group, normal saline was administered instead of gabexate mesilate. Times to the return of T-1, T-2, T-3 or T-4 (first, second, third and fourth response of train-of-four (TOF)), times to the recovery of T-1/control to 0.25 (T25) or 0.5 (T50), recovery of T-1/control or TOF ratio (T-4/T-1) were compared between the two groups.
   Results: Times to the returns of T-1, T-2, T-3 and T-4 in the gabexate mesilate group were significantly shorter than in the control group (19.4 +/- 6.8 vs. 25.7 +/- 7.2 min for T-1; mean +/- SD, P = 0.020). Times to T25 and T50 were significantly shorter in the gabexate mesilate group than in the control group (34.0 +/- 9.9 vs. 51.3 +/- 10.2 min for T25, P < 0.001). T-1/control and TOF ratio in the gabexate mesilate group were significantly higher than in the control group 40-80 min and 40-120 min after administration of vecuronium, respectively (P < 0.05).
   Conclusion: Gabexate mesilate hastens recovery from neuromuscular block in anaesthetized patients receiving vecuronium.
C1 Fukushima Med Univ Sch Med, Dept Anesthesiol, Fukushima 9601295, Japan.
RP Hattori, H (reprint author), Fukushima Med Univ Sch Med, Dept Anesthesiol, Hikarigaoka 1, Fukushima 9601295, Japan.
EM hattori@sb.dcns.ne.jp
NR 21
TC 0
Z9 0
PU CAMBRIDGE UNIV PRESS
PI NEW YORK
PA 40 WEST 20TH ST, NEW YORK, NY 10011-4211 USA
SN 0265-0215
J9 EUR J ANAESTH
JI Eur. J. Anaesth.
PD JAN
PY 2005
VL 22
IS 1
BP 20
EP 24
PG 5
WC Anesthesiology
SC Anesthesiology
GA 932DS
UT WOS:000229535000005
ER

PT J
AU Cammu, G
   Boussemaere, V
   Foubert, L
   Hendrickx, J
   Coddens, J
   Deloof, T
AF Cammu, G
   Boussemaere, V
   Foubert, L
   Hendrickx, J
   Coddens, J
   Deloof, T
TI Large bolus dose vs. continuous infusion of cisatracurium during
   hypothermic cardiopulmonary bypass surgery
SO EUROPEAN JOURNAL OF ANAESTHESIOLOGY
LA English
DT Article
DE neuromuscular blocking agents, cisatracurium; cardiopulmonary bypass;
   hypothermia
ID ROCURONIUM; PHARMACOKINETICS; ATRACURIUM; DRUGS
AB Background and objective: We investigated whether a high bolus dose of cisatracurium (8 X ED95) given at induction can provide muscle relaxation for the major part of a cardiac procedure with hypothermic cardiopulmonary bypass, avoid important postoperative residual curarization and cause no waste of product.
   Methods: Twenty patients were randomly assigned either to Group 1 (n = 10) or Group 2 (n = 10). Those in Group 1 were given cisatracurium in a high bolus dose (0.4 mg kg(-1)). Those in Group 2 received cisatracurium 0.1 mg kg(-1) at induction followed after 30 min by a continuous infusion of cisatracurium. As an escape medication In case of patient movement, a bolus dose of cisatracurium 0.03 mg kg(-1) was given.
   Results: In Group 1 (large cisatracurium bolus dose), the clinical duration of effect (until T-1/T-0 = 25%) was 110 min. Six of 10 patients in Group 1 required additional boluses of cisatracurium intraoperatively. Four of these six had received an additional bolus near the end of surgery and had a train-of-four (TOF) ratio = 0 at the end. The other four patients in Group 1 had a final TOF ratio >0.9. In Group 2 (continuous cisatracurium infusion), only two patients had a TOF ratio >0.9 at the end of surgery, no patient moved and none received additional boluses. The total amount of cisatracurium used in the bolus and infusion Groups was 34.5 +/- 7.8 and 21.3 +/- 5.7 mg, respectively (P = 0.0004).
   Conclusions: For continued neuromuscular block during hypothermic cardiac surgery, a high bolus dose of cisatracurium appears to be safe, although it is not an alternative to a continuous infusion, as its neuromuscular blockade does not cover the intraoperative period and a high incidence of movements occurs. In the patients who received a high bolus dose of cisatracurium, postoperative residual curarization appeared after additional boluses had been given. The consumption of cisatracurium by high bolus was significantly greater than with continuous infusion.
C1 OLV Clin, Dept Anaesthesia & Crit Care Med, B-9300 Aalst, Belgium.
RP Cammu, G (reprint author), OLV Clin, Dept Anaesthesia & Crit Care Med, Moorselbaan 164, B-9300 Aalst, Belgium.
EM Guy.Cammu@olvz-aalst.be
NR 10
TC 2
Z9 9
PU CAMBRIDGE UNIV PRESS
PI NEW YORK
PA 40 WEST 20TH ST, NEW YORK, NY 10011-4211 USA
SN 0265-0215
J9 EUR J ANAESTH
JI Eur. J. Anaesth.
PD JAN
PY 2005
VL 22
IS 1
BP 25
EP 29
DI 10.1017/S0265021505000062
PG 5
WC Anesthesiology
SC Anesthesiology
GA 932DS
UT WOS:000229535000006
ER

PT J
AU Salem, AA
   Barsoum, BN
   El Said, DM
AF Salem, AA
   Barsoum, BN
   El Said, DM
TI Rapid determination of gallamine triethiodide (Flaxedil (R)) and
   pancuronium bromide (Pavulon (R)) in pharmaceutical and urine matrices
   by means of modified-carbon-paste ion-selective electrodes
SO HELVETICA CHIMICA ACTA
LA English
DT Article
ID PERFORMANCE LIQUID-CHROMATOGRAPHY; QUATERNARY AMMONIUM-COMPOUNDS;
   THIN-LAYER CHROMATOGRAPHY; POTENTIOMETRIC DETERMINATION;
   MASS-SPECTROMETRY; MUSCLE; VECURONIUM; SAMPLES; PLASMA; SERUM
AB A new analytical method for the determination of gallamine triethiodide (Flaxedil (R); 1) and pancuronium bromide (Pavulon (R); 2), two muscle relaxants used in surgical operations and in pain relief, has been developed. Our approach relies on rapid, precise, and sensitive potentiometric sensors based on modified-carbon-paste ionselective electrodes (CP-ISEs). Linear calibration graphs in the working ranges of ca. 4.5-892 and 7.3-733 mu g/ ml (in H2O, pH 7.0, T= 25 degrees) were established for I and 2, respectively; and Nernst slopes corresponding to three-or two-electrons transfers, respectively, were obtained. The method works best in a pH range of 7-9. Average relative errors of 2.12 and 2.14%, with average standard deviations of 1.98-2.47 and 2.64-3.45, respectively, were obtained for urine samples of 1 and 2. The corresponding relative errors for the pharmaceutical samples were 1.59 and 1.64%, with standard deviations of 0.54-1.34 and 0.52-1.67, respectively. Statistical Student and F tests were applied to the data, and satisfactory results were obtained.
C1 UAE Univ, Fac Sci, Dept Chem, Al Ain, U Arab Emirates.
   Cairo Univ, Fac Sci, Dept Chem, Giza, Egypt.
RP Salem, AA (reprint author), UAE Univ, Fac Sci, Dept Chem, Al Ain, U Arab Emirates.
EM Asalem@uaeu.ac.ae
NR 26
TC 5
Z9 5
PU WILEY-V C H VERLAG GMBH
PI WEINHEIM
PA PO BOX 10 11 61, D-69451 WEINHEIM, GERMANY
SN 0018-019X
J9 HELV CHIM ACTA
JI Helv. Chim. Acta
PY 2005
VL 88
IS 4
BP 861
EP 872
DI 10.1002/hlca.200590064
PG 12
WC Chemistry, Multidisciplinary
SC Chemistry
GA 921KF
UT WOS:000228762400015
ER

PT J
AU Andresen, BD
   Alcaraz, A
   Grant, PM
AF Andresen, BD
   Alcaraz, A
   Grant, PM
TI Pancuronium bromide (Pavulon) isolation and identification in aged
   autopsy tissues and fluids
SO JOURNAL OF FORENSIC SCIENCES
LA English
DT Article
DE forensic science; aged exhumation tissues; Pancuronium bromide
   (Pavulon); gas chromatography-mass spectrometry (GC/MS); solid-phase
   extraction (SPE); liquid chromatography-electrospray ionization mass
   spectrometry (mu HPLC-ESI-MS/MS)
ID CHROMATOGRAPHY; QUANTITATION; PLASMA; SERUM
AB The isolation and detection of pancuronium bromide was developed for aged autopsy samples to identify and confirm this compound in questioned tissue samples. A novel protocol was optimized for the isolation of the target drug in highly decomposed tissues. Solid-phase extraction (SPE) cartridges containing styrene-divinylbenzene were investigated. This polymer retained quaternary drugs and facilitated sequential elution upon washing with commonly available solvents. The semi-purified SPE samples were prescreened by pyrolysis GC-MS. A candidate specimen was then confirmed by microbore high-performance liquid chromatography/electrospray-ionization/mass spectrometry (muHPLC-ESI-MS/MS) with a triple-quadrupole mass spectrometer. The developed procedures provided a qualitative or semiquantitative (at best) basis for the investigation of difficult cases involving overdoses of polar drugs.
C1 Forens Sci Ctr, Livermore, CA 94550 USA.
RP Grant, PM (reprint author), Forens Sci Ctr, LLNL,L-231, Livermore, CA 94550 USA.
EM patgrant@llnl.gov
NR 16
TC 6
Z9 7
PU AMER SOC TESTING MATERIALS
PI W CONSHOHOCKEN
PA 100 BARR HARBOR DR, W CONSHOHOCKEN, PA 19428-2959 USA
SN 0022-1198
J9 J FORENSIC SCI
JI J. Forensic Sci.
PD JAN
PY 2005
VL 50
IS 1
BP 196
EP 203
PG 8
WC Medicine, Legal
SC Legal Medicine
GA 885WG
UT WOS:000226187400030
ER

PT J
AU Andresen, BD
   Alcaraz, A
   Grant, PM
AF Andresen, BD
   Alcaraz, A
   Grant, PM
TI The application of pancuronium bromide (Pavulon) forensic analyses to
   tissue samples from an "Angel of death" investigation
SO JOURNAL OF FORENSIC SCIENCES
LA English
DT Article
DE forensic science; aged exhumation tissues; pancuronium bromide
   (Pavulon); GC/MS; solid-phase extraction (SPE); liquid
   chromatography-electrospray mass spectrometry (HPLC-ES-MS/MS); Angel of
   Death
AB The case report of a serial killer who worked at several hospitals as a respiratory therapist is presented. The suspect was initially labeled a benevolent Angel of Death who ended the suffering of elderly patients through mercy killing. However, his subsequently declared motive for homicide was very different from other similar cases in medical settings. The application of new analysis techniques for the detection of pancuronium bromide in a series of aged exhumation tissues gave positive results and led to the resultant conviction of the therapist.
C1 LLNL, Forens Sci Ctr, Livermore, CA 94550 USA.
RP Grant, PM (reprint author), LLNL, Forens Sci Ctr, L-231, Livermore, CA 94550 USA.
EM patgrant@llnl.gov
NR 8
TC 4
Z9 4
PU AMER SOC TESTING MATERIALS
PI W CONSHOHOCKEN
PA 100 BARR HARBOR DR, W CONSHOHOCKEN, PA 19428-2959 USA
SN 0022-1198
J9 J FORENSIC SCI
JI J. Forensic Sci.
PD JAN
PY 2005
VL 50
IS 1
BP 215
EP 219
PG 5
WC Medicine, Legal
SC Legal Medicine
GA 885WG
UT WOS:000226187400033
ER

PT J
AU Cooper, A
   Nutley, M
   MacLean, EJ
   Cameron, K
   Fielding, L
   Mestres, J
   Palin, R
AF Cooper, A
   Nutley, M
   MacLean, EJ
   Cameron, K
   Fielding, L
   Mestres, J
   Palin, R
TI Mutual induced fit in cyclodextrin-rocuronium complexes
SO ORGANIC & BIOMOLECULAR CHEMISTRY
LA English
DT Article
ID NEUROMUSCULAR BLOCKING-AGENT; MOLECULAR-MECHANICS; CRYSTAL-STRUCTURE;
   CONFORMATIONAL EQUILIBRIA; GAMMA-CYCLODEXTRIN; AMINO STEROIDS; BENZENE
   DIMER; PANCURONIUM; REVERSAL; BROMIDE
AB The binding of rocuronium bromide to 6-perdeoxy-6-per(4-carboxyphenyl) thio-&gamma;-cyclodextrin sodium salt, displays biphasic behaviour characteristic of the formation of a binary and 2 : 1 ternary guest-host complex in aqueous solution. Thermodynamic and structural data on this sequential complexation process can be rationalised within a single model involving switching of the conformational equilibria of both the rocuronium bromide and cyclodextrin molecules. Isothermal titration calorimetry (ITC), NMR and. fluorescence experiments in solution, together with X-ray crystallography and molecular modelling, suggest that in order to induce encapsulation both rocuronium bromide and the modified cyclodextrin undergo conformational changes. Ring A of rocuronium bromide `switches' from the more sterically encumbered chair to the sterically less demanding twist-boat, whilst the modified cyclodextrin "opens" its cavity to allow the steroid to enter. The recognition and mutual induced fit between cyclodextrin and steroid represents a classic example of dynamic host-guest chemistry.
C1 Organon Res, Dept Chem, Newhouse ML1 5SH, Scotland.
   Univ Glasgow, Dept Chem, Glasgow G12 8QQ, Lanark, Scotland.
   CCLRC, Daresbury Lab, Warrington WA4 4AD, Cheshire, England.
RP Palin, R (reprint author), Organon Res, Dept Chem, Newhouse ML1 5SH, Scotland.
EM r.palin@organon.co.uk
RI Mestres, Jordi/B-3673-2009; Cooper, Alan/F-7813-2011
OI Cooper, Alan/0000-0001-6709-7343
NR 40
TC 11
Z9 11
PU ROYAL SOC CHEMISTRY
PI CAMBRIDGE
PA THOMAS GRAHAM HOUSE, SCIENCE PARK, MILTON RD, CAMBRIDGE CB4 0WF, CAMBS,
   ENGLAND
SN 1477-0520
J9 ORG BIOMOL CHEM
JI Org. Biomol. Chem.
PY 2005
VL 3
IS 10
BP 1863
EP 1871
DI 10.1039/b415903a
PG 9
WC Chemistry, Organic
SC Chemistry
GA 925QI
UT WOS:000229067300010
ER

PT J
AU Myasoedov, BF
   Maryutina, TA
   Litvina, MN
   Malikov, DA
   Kulyako, YM
   Spivakov, BY
   Hill, C
   Adnet, JM
   Lecomte, M
   Madic, C
AF Myasoedov, BF
   Maryutina, TA
   Litvina, MN
   Malikov, DA
   Kulyako, YM
   Spivakov, BY
   Hill, C
   Adnet, JM
   Lecomte, M
   Madic, C
TI Americium(III)/curium(III) separation by countercurrent chromatography
   using malonamide extractants
SO RADIOCHIMICA ACTA
LA English
DT Article
DE radionuclide separations; purification; countercurrent chromatography;
   malonamide extractants; resolution
ID TRUEX PROCESS; ELEMENTS; SOLVENT; WASTE
AB The separation of Am(III) and Cm(III) by countercurrent chromatography (CCC) was achieved using the liquid phase systems "diamide-hydrogenated tetrapropylene (TPH)-HNO(3)" following the optimisation of: (i) the compositions of the mobile (HNO(3) concentration) and the stationary (nature of the diamide and its concentration in TPH) phases, (ii) column length and (iii) operating parameters of the CCC (flow rate of the mobile phase and rotation speed of the coil column).
   The following diamide extractants have been studied: (i) N,N'-dimethyl-N,N-dibutyltetradecylmalonamide (DMDB-TDMA), (ii) N,N'-dimethyl-N,N'-dioctylhexyl-ethoxymalonamide (DMDOHEMA) and (iii) N,N'-dimethyl-N,N'-dibutyldodecylethoxymalonamide (DMDBDDEMA). It is shown that these diamides can be used for the separation of Am(III) and Cm(III) by CCC. Increasing the column length leads to an increase of the stationary phase retention on the column while improving the Am/Cm separation. Increasing the speed of rotation of the centrifuge from 660 to 950 rpm also results in increasing the stationary phase retention but does not influence the resolution of the Am/Cm separation. Decreasing the flow rate of the mobile phase from 1.0 to 0.5 mL/min leads to a better resolution of Am and Cm separation. The best Am/Cm separation was achieved with systems based on DMDBDDEMA and DMDOHEMA in TPH using a two-layer coil column and an isocratic elution mode. The application of CCC makes it possible to separate the elements within 100 min: the Cm fraction contains 99.5% of Cm(III) and 0.6% of Am(III) inventories and the Am fraction contains 99.4% of Am(III) and 0.5% of Cm(III).
C1 CEA, DEN, VRH, DRCP,SCPS, F-30207 Bagnols Sur Ceze, France.
   CEA, DEN, DDIN, F-91191 Gif Sur Yvette, France.
   Russian Acad Sci, VI Vernadskii Inst Geochem & Analyt Chem, Moscow, Russia.
RP Hill, C (reprint author), CEA, DEN, VRH, DRCP,SCPS, BP 17171, F-30207 Bagnols Sur Ceze, France.
EM clement.hill@cea.fr
NR 27
TC 5
Z9 5
PU OLDENBOURG VERLAG
PI MUNICH
PA LEKTORAT MINT, POSTFACH 80 13 60, D-81613 MUNICH, GERMANY
SN 0033-8230
J9 RADIOCHIM ACTA
JI Radiochim. Acta
PY 2005
VL 93
IS 1
BP 9
EP 15
DI 10.1524/ract.93.1.9.58300
PG 7
WC Chemistry, Inorganic & Nuclear; Nuclear Science & Technology
SC Chemistry; Nuclear Science & Technology
GA 898RM
UT WOS:000227093900002
ER

PT J
AU Salminen, S
   Paatero, J
   Jaakkola, T
   Lehto, J
AF Salminen, S
   Paatero, J
   Jaakkola, T
   Lehto, J
TI Americium and curium deposition in Finland from the Chernobyl accident
SO RADIOCHIMICA ACTA
LA English
DT Article
DE americium; curium; Chernobyl; deposition; peat
ID GLOBAL FALLOUT; PLUTONIUM; ELEMENTS; SAMPLES; URANIUM; ALPHA;
   SPECTROMETRY; PARTICLES; CLADONIA; RATIOS
AB Am-241 and Cm-244 were analysed from peat samples collected in Finland immediately after the Chernobyl accident. The separation method included co-precipitation, anion exchange and extraction chromatography. Activities of Am-241 and Cm-244 were measured by alpha spectrometry. The activity of Chernobyl-derived Am-241 varied between 0.0115 and 9.32Bq/m(2) and that of Cm-244 from < 0.002 to 1.97 Bq/m(2) (reference date 1.5.1986). The origin of Am-241 in Finland is predominantly from atmospheric nuclear tests. However, the geographical distribution of Chernobyl-americium is uneven and depending on a location even 100% of Am-241 in peat originated from the Chernobyl accident. The deposition pattern of Chernobyl-derived Am-241 and Cm-244 resembles that of other refractory nuclides, such as Zr-95, Ce-141 and (239,240) Pu.
C1 Univ Helsinki, Lab Radiochem, FIN-00014 Helsinki, Finland.
   Finnish Meteorol Inst, Air Qual Res, FIN-00101 Helsinki, Finland.
RP Salminen, S (reprint author), Univ Helsinki, Lab Radiochem, POB 55, FIN-00014 Helsinki, Finland.
EM susanna.salminen@helsinki.fi
NR 34
TC 12
Z9 13
PU OLDENBOURG VERLAG
PI MUNICH
PA LEKTORAT MINT, POSTFACH 80 13 60, D-81613 MUNICH, GERMANY
SN 0033-8230
J9 RADIOCHIM ACTA
JI Radiochim. Acta
PY 2005
VL 93
IS 12
BP 771
EP 779
DI 10.1524/ract.2005.93.12.771
PG 9
WC Chemistry, Inorganic & Nuclear; Nuclear Science & Technology
SC Chemistry; Nuclear Science & Technology
GA 000RK
UT WOS:000234479900007
ER

PT J
AU Nishi, M
   Itoh, H
   Tsubokawa, T
   Taniguchi, T
   Yamamoto, K
AF Nishi, M
   Itoh, H
   Tsubokawa, T
   Taniguchi, T
   Yamamoto, K
TI Effective doses of vecuronium in a patient with myotonic dystrophy
SO ANAESTHESIA
LA English
DT Article
DE myotonic dystrophy; vecuronium
ID ADDUCTOR POLLICIS MUSCLES; ORBICULARIS OCULI; NEUROMUSCULAR BLOCKADE;
   CORRUGATOR SUPERCILII; ATRACURIUM; DIAPHRAGM
AB Of the forms of muscular dystrophy, myotonic dystrophy has the greatest systemic involvement. Although most patients with myotonic dystrophy show normal sensitivity to non-depolarising neuromuscular blocking drugs, some have been reported to show greatly increased sensitivity to these drugs, and little is known about the sensitivity of different muscles. We compared effective doses of vecuronium in a patient with myotonic dystrophy at the orbicularis oculi, adductor pollicis and flexor hallucis brevis muscles during total intravenous anaesthesia. The calculated ED50 for the orbicularis oculi (7.77 mug.kg(-1) (95% CI 3.10-16.8 mug.kg(-1))) was lower than for the adductor pollicis (25.3 mug.kg(-1) (95% CI 20.7-43.3 mug.kg(-1))) and flexor hallucis brevis muscles (29.5 mug.kg(-1) (95% CI 11.0-85.6 mug.kg(-1); p < 0.01)). The ED90 was also lower for the orbicularis oculi (35.7 mug.kg(-1) (95% CI 14.8-66.5 mug.kg(-1))) than for the other muscles (51.8 mug.kg(-1) (95% CI 29.3-145.0 mug.kg(-1)) and 50.6 mug.kg(-1) (95% CI 5.29-642.0 mug.kg(-1)), respectively) (p < 0.01)).
C1 Kanazawa Univ, Grad Sch Med Sci, Dept Emergency & Crit Care Med, Kanazawa, Ishikawa 9208641, Japan.
   Kanazawa Univ, Grad Sch Med Sci, Dept Anaesthesiol & Intens Care Med, Kanazawa, Ishikawa 9208641, Japan.
RP Nishi, M (reprint author), Kanazawa Univ, Grad Sch Med Sci, Dept Anaesthesiol & Intens Care Med, 13-1 Takara Machi, Kanazawa, Ishikawa 9208641, Japan.
EM masatosi@anaesth.m.kanazawa-u.ac.jp
NR 9
TC 7
Z9 8
PU BLACKWELL PUBLISHING LTD
PI OXFORD
PA 9600 GARSINGTON RD, OXFORD OX4 2DG, OXON, ENGLAND
SN 0003-2409
J9 ANAESTHESIA
JI Anaesthesia
PD DEC
PY 2004
VL 59
IS 12
BP 1216
EP 1218
DI 10.1111/j.1365-2044.2004.03926.x
PG 3
WC Anesthesiology
SC Anesthesiology
GA 872HC
UT WOS:000225197300013
ER

PT J
AU Agarwal, A
   Pandey, R
   Dhiraaj, S
   Singh, PK
   Raza, M
   Pandey, CK
   Gupta, D
   Choudhury, A
   Singh, U
AF Agarwal, A
   Pandey, R
   Dhiraaj, S
   Singh, PK
   Raza, M
   Pandey, CK
   Gupta, D
   Choudhury, A
   Singh, U
TI The effect of epidural bupivacaine on induction and maintenance doses of
   propofol (evaluated by bispectral index) and maintenance doses of
   fentanyl and vecuronium
SO ANESTHESIA AND ANALGESIA
LA English
DT Article
ID ANESTHETIC REQUIREMENTS; LOCAL-ANESTHETICS; SKIN INCISION; BLOCK;
   CONSCIOUSNESS; ALFENTANIL; LIGNOCAINE
AB The growing interest in combining local and general anesthesia has led to studies investigating possible interactions between general anesthesia and local anesthetics administered via spinal, epidural, IV, or IM routes. However, no study has evaluated the effect of local anesthetics on all three components of balanced anesthesia, i.e., hypnosis, analgesia, and muscle relaxation. In this prospective, randomized, double-blind study, we investigated the effect of epidural bupivacaine on the dose requirement of propofol (as evaluated by using the bispectral index [BIS]), fentanyl, and vecuronium for general anesthesia. This study consisted of 30 adults, ASA physical status I and 11, undergoing Whipple's pancreaticoduodenectomy for periampullary carcinoma lasting >4 h. An epidural catheter was placed between T9-10. Depending on the group allocation, 10 mL of the study drug was administered as a bolus followed by an infusion at 6 mL/h via the epidural catheter. Patients were divided into 2 groups of 15 each. Patients in the control group received epidural normal saline whereas those in the bupivacaine group received epidural bupivacaine 0.1%. Induction of anesthesia was performed with IV fentanyl 2 mug/kg and propofol titrated to achieve BIS between 40-50. Endotracheal intubation was facilitated by the IV administration of vecuronium 0.1 mg/kg and patient's lungs were ventilated with 66% nitrous oxide in oxygen. After intubation, infusion of propofol 1% was titrated to maintain BIS between 40-50. Inadequate analgesia was defined as an increase in systolic blood pressure and/or heart rate by >20% of baseline values in response to surgical stimulus and was treated with bolus fentanyl 0.5 mug/kg. Neuromuscular monitoring was used to assess the need for additional doses of vecuronium. Data were analyzed by using the Student's t-test and P less than or equal to0.05 was considered significant. The requirement of propofol for induction and maintenance of anesthesia in the bupivacaine group was 1.3 +/- 0.3 mg/kg and 2.4 +/- 0.9 mg . kg(-1) . h(-1), respectively, compared with 2.4 +/- 0.6 mg/kg and 4.4 +/- 1.6 mg . kg(-1) . h(-1) observed in the control group (P <0.05). Significant reduction was also observed in the requirement of vecuronium and fentanyl during maintenance in the bupivacaine group (P <0.05). We conclude that epidural bupivacaine given before induction of anesthesia reduces the requirement of propofol, fentanyl, and vecuronium during general anesthesia.
C1 Sanjay Gandhi Postgrad Inst Med Sci, Dept Anesthesia, Lucknow 226014, Uttar Pradesh, India.
   Sanjay Gandhi Postgrad Inst Med Sci, Dept Biostat, Lucknow 226014, Uttar Pradesh, India.
RP Agarwal, A (reprint author), Sanjay Gandhi Postgrad Inst Med Sci, Dept Anesthesia, Type 4-48, Lucknow 226014, Uttar Pradesh, India.
EM aagarwal@sgpgi.ac.in
NR 23
TC 17
Z9 22
PU LIPPINCOTT WILLIAMS & WILKINS
PI PHILADELPHIA
PA 530 WALNUT ST, PHILADELPHIA, PA 19106-3621 USA
SN 0003-2999
J9 ANESTH ANALG
JI Anesth. Analg.
PD DEC
PY 2004
VL 99
IS 6
BP 1684
EP 1688
DI 10.1213/01.ANE.0000136422.70531.5A
PG 5
WC Anesthesiology
SC Anesthesiology
GA 874HN
UT WOS:000225341600020
ER

PT J
AU Herweling, A
   Latorre, F
   Herwig, A
   Horstick, G
   Kempski, O
   Gervais, HW
AF Herweling, A
   Latorre, F
   Herwig, A
   Horstick, G
   Kempski, O
   Gervais, HW
TI The hemodynamic effects of ephedrine on the onset time of rocuronium in
   pigs
SO ANESTHESIA AND ANALGESIA
LA English
DT Article
ID NEUROMUSCULAR BLOCK; CARDIAC-OUTPUT; VECURONIUM; ESMOLOL
AB Several studies have found a correlation between the onset time of muscle relaxants, cardiac index, and muscle blood flow. Ephedrine increases these hemodynamic variables and shortens onset time of rocuronium in humans. Our aim in this animal study was to determine the effect of ephedrine on the onset time of rocuronium, cardiac index, and muscle blood flow after administration of thiopental. At predefined measuring points, mean arterial blood pressure and cardiac index were measured invasively and onset time was determined mechanomyographically. Twenty-four pigs were randomly assigned to three groups. Group I received etomiclate and subsequently rocuronium (2 X 95% effective dose). Instead of etomidate, Group II received thiopental. In Group III, ephedrine 100 mug/kg was given before thiopental; additionally, muscle blood flow was measured (fluorescent microspheres). Although there were differences in hemodynamics between Groups I and II, this was not reflected in different onset times of rocuronium. In Group III, ephedrine compensated the thiopental-induced decrease of mean arterial blood pressure, cardiac index, and muscle blood flow, but no significant shortening of onset time (Group I: 74 +/- 21 s; Group II: 71 +/- 24; Group III: 69 +/- 22 s) was found. Our results demonstrated that ephedrinerelated increases in cardiac index and blood flow did not shorten onset time of rocuronium in healthy pigs.
C1 Univ Mainz, Dept Anesthesiol, D-55131 Mainz, Germany.
   Univ Mainz, Med Clin 2, D-55131 Mainz, Germany.
   Univ Mainz, Inst Neurosurg Pathophysiol, D-55131 Mainz, Germany.
RP Herweling, A (reprint author), Univ Mainz, Dept Anesthesiol, Langenbeckstr 1, D-55131 Mainz, Germany.
EM herweling@uni-mainz.de
NR 17
TC 1
Z9 2
PU LIPPINCOTT WILLIAMS & WILKINS
PI PHILADELPHIA
PA 530 WALNUT ST, PHILADELPHIA, PA 19106-3621 USA
SN 0003-2999
J9 ANESTH ANALG
JI Anesth. Analg.
PD DEC
PY 2004
VL 99
IS 6
BP 1703
EP 1707
DI 10.1213/01.ANE.0000136846.86357.B9
PG 5
WC Anesthesiology
SC Anesthesiology
GA 874HN
UT WOS:000225341600024
ER

PT J
AU Ikemba, CM
   Su, JT
   Stayer, SA
   Miller-Hance, WC
   Eidem, BW
   Bezold, LI
   Hall, SR
   Havemann, LM
   Andropoulos, DB
AF Ikemba, CM
   Su, JT
   Stayer, SA
   Miller-Hance, WC
   Eidem, BW
   Bezold, LI
   Hall, SR
   Havemann, LM
   Andropoulos, DB
TI Myocardial performance index with sevoflurane-pancuronium versus
   fentanyl-midazolam-pancuronium in infants with a functional single
   ventricle
SO ANESTHESIOLOGY
LA English
DT Article; Proceedings Paper
CT World Congress of Anesthesiologists Meeting
CY APR   24, 2004
CL Paris, FRANCE
ID CONGENITAL HEART-DISEASE; SYSTEMIC BLOOD-FLOW; QUANTITATIVE ASSESSMENT;
   HEALTHY-CHILDREN; TISSUE DOPPLER; NORMAL VALUES; VELOCITIES;
   PHARMACOKINETICS; HALOTHANE; ECHOCARDIOGRAPHY
AB Background: Patients with congenital heart disease characterized by a functional single ventricle make up an increasing number of patients presenting for cardiac or noncardiac surgery. Conventional echocardiographic methods to measure left ventricular function, ie., ejection fraction, are invalid in these patients because of altered ventricular geometry. Two recently described Doppler echocardiographic modalities, the myocardial performance index and Doppler tissue imaging, can be applied to single-ventricle patients because they are independent of ventricular geometry. This study assessed the changes in myocardial performance index and Doppler tissue imaging in response to two anesthetic regimens, fentanyl-midazolam pancuronium and sevoflurane-pancuronium.
   Methods: Thirty patients aged 4-12 months with a functional single ventricle were randomized to receive fentanyl-midazolam or sevoflurane. Myocardial performance index and Doppler tissue imaging were measured by transthoracic echocardiography at baseline and two clinically relevant dose levels.
   Results: Sixteen patients receiving sevoflurane and 14 receiving fentanyl-midazolam were studied. Myocardial performance index was unchanged from baseline with either agent (fentanyl-midazolam: 0.50 +/- 15 baseline vs. 0.51 +/- 0.15 at dose 2; sevoflurane: 0.42 +/- 0.14 baseline vs. 0.46 +/- 0.09 at dose 2). Doppler tissue imaging S (systolic)- and E (early diastolic) wave velocities in the lateral ventricular walls at the level of the atrioventricular valve annulus were unchanged in the sevoflurane group; however, both Doppler tissue imaging S- and E-wave velocities were decreased significantly from baseline at dose 1 and dose 2 with fentanyl-midazolam, consistent with decreased longitudinal systolic and diastolic ventricular function.
   Conclusions: Myocardial performance index, a global measurement of combined systolic and diastolic ventricular function, is not affected by commonly used doses of fentanyl-midazolam or sevoflurane in infants with a functional single ventricle.
C1 Baylor Coll Med, Dept Pediat, Houston, TX 77030 USA.
   Texas Childrens Hosp, Pediat Cardiol Sect, Houston, TX 77030 USA.
   Baylor Coll Med, Dept Anesthesiol, Houston, TX 77030 USA.
RP Andropoulos, DB (reprint author), Texas Childrens Hosp, Div Pediat Cardiovasc Anesthesiol, 621 Fannin,WT19345H, Houston, TX 77030 USA.
EM dra@bcm.tmc.edu
NR 45
TC 17
Z9 18
PU LIPPINCOTT WILLIAMS & WILKINS
PI PHILADELPHIA
PA 530 WALNUT ST, PHILADELPHIA, PA 19106-3621 USA
SN 0003-3022
J9 ANESTHESIOLOGY
JI Anesthesiology
PD DEC
PY 2004
VL 101
IS 6
BP 1298
EP 1305
PG 8
WC Anesthesiology
SC Anesthesiology
GA 874WD
UT WOS:000225380200008
ER

PT J
AU Mencke, T
   Schreiber, JU
   Knoll, H
   Stracke, C
   Kleinschmidt, S
   Rensing, H
   Silomon, M
AF Mencke, T
   Schreiber, JU
   Knoll, H
   Stracke, C
   Kleinschmidt, S
   Rensing, H
   Silomon, M
TI Women report more pain on injection of a precurarization dose of
   rocuronium: A randomized, prospective, placebo-controlled trial
SO ACTA ANAESTHESIOLOGICA SCANDINAVICA
LA English
DT Article
DE gender; injection; neuromuscular-blocking drugs; pain perception; pain;
   rocuronium; sex
ID SPONTANEOUS MOVEMENTS; PREVENTION; LIDOCAINE; ANALGESIA; FENTANYL;
   BROMIDE; GENDER; FEMALE
AB Background: The purpose of this study was to investigate whether gender influences the perception of pain on injection of rocuronium.
   Methods: In this prospective, placebo-controlled trial 120 patients were randomized into four groups to receive rocuronium 0.03 mg kg(-1) (40 female and 40 male patients) or saline (20 female and 20 male patients). The incidence and severity of the injection pain after administration of the study drug was compared between female and male patients using a numerical rating scale (0-10). Signs of local irritation, i.e. erythema and thrombophlebitis, were assessed up to 48 h after surgery.
   Results: In 26 (32.5%) of the 80 patients receiving rocuronium, pain on injection was observed. This occurred significantly more frequently in the female compared with male patients: 18 (45%) vs. eight (20%), respectively (P = 0.032). The severity was more pronounced in the women than in the men (P = 0.020). The incidence of the rocuronium-associated pain was significantly increased compared with the Saline groups (P < 0.001). After surgery no patient complained of any residual pain and no local signs were observed in any patient during the study period.
   Conclusions: Women experienced more pain on injection of rocuronium than men, moreover this is an additional evidence for gender-related differences in pain perception. When rocuronium is used as a precurarization agent, an analgesic pretreatment (e.g. opioids) should be considered, especially for female patients.
C1 Univ Saarland, Dept Anaesthesia & Intens Care Med, D-66421 Homburg, Germany.
RP Mencke, T (reprint author), Univ Saarland, Dept Anaesthesia & Intens Care Med, D-66421 Homburg, Germany.
EM thomas.mencke@uniklinik-saarland.de
RI Schreiber, Jan-Uwe/B-1340-2012
NR 18
TC 12
Z9 13
PU BLACKWELL MUNKSGAARD
PI COPENHAGEN
PA 35 NORRE SOGADE, PO BOX 2148, DK-1016 COPENHAGEN, DENMARK
SN 0001-5172
J9 ACTA ANAESTH SCAND
JI Acta Anaesthesiol. Scand.
PD NOV
PY 2004
VL 48
IS 10
BP 1245
EP 1248
DI 10.1111/j.1399-6576.2004.00506.x
PG 4
WC Anesthesiology
SC Anesthesiology
GA 865TW
UT WOS:000224727100005
ER

PT J
AU Karanovic, N
   Jukic, M
   Carev, M
   Kardum, G
   Dogas, Z
AF Karanovic, N
   Jukic, M
   Carev, M
   Kardum, G
   Dogas, Z
TI Rocuronium attenuates oculocardiac reflex during squint surgery in
   children anesthetized with halothane and nitrous oxide
SO ACTA ANAESTHESIOLOGICA SCANDINAVICA
LA English
DT Article
DE halothane; inhalational anesthesia; muscle relaxants; oculocardiac
   reflex; pediatric anesthesia; rocuronium; squint surgery; strabismus;
   succinylcholine
ID STRABISMUS SURGERY; ANESTHESIA; DRUGS
AB Background: The oculocardiac reflex (OCR) may be activated during squint surgery. The aim of this study was to test whether rocuronium 0.4 mg kg(-1) could reduce the frequency of OCR, and also whether a single dose of succinylcholine 1 mg kg(-1) could affect the frequency of OCR during anesthesia with halothane in a nitrous oxide/oxygen mixture.
   Methods: A total of 161 ASA I children, 3-10 years old, undergoing elective surgery of the medial rectus muscle (MRM) were randomly assigned to three groups. Group R (n = 51), received 0.4 mg kg(-1) of rocuronium intravenously before endotracheal intubation. Group S (n = 58) received 1 mg kg(-1) of succinylcholine. Group C (controls, n = 52) received no relaxant. Oculocardiac reflex was defined as a reduction in heart rate (HR) >= 15% and/or the appearance of any other arrhythmias, during manipulation of the MRM. Analysis of variance (ANOVA), chi-squared, Kruskal-Wallis, and Student's t-tests were used for statistical analysis; P< 0.05 was considered statistically significant.
   Results: In group R, OCR occurred in 15/51 (29%) of children, in group S in 31/58 (53%), and in group C in 23/52 (44%) (chi(2) = 6.46, P = 0.049). In group R, the incidence of arrhythmias such as nodal rhythms, supraventricular and ventricular premature beats was 6%, compared with 22% in group S and 19% in group C (chi(2) = 6.01, P = 0.040). However, there was no reduction in the occurrence of bradycardia (chi(2) = 0.16, P = 0.924).,
   Conclusion: Rocuronium reduced the frequency of OCR, mainly by reducing the incidence of supraventricular and ventricular premature beats.
C1 Univ Split Med Sch, Dept Neurosci, Split 21000, Croatia.
   Univ Hosp Split, Dept Anesthesiol & Intens Care, Split, Croatia.
RP Dogas, Z (reprint author), Univ Split Med Sch, Dept Neurosci, Soltanska 2, Split 21000, Croatia.
EM zdogas@bsb.mefst
NR 20
TC 8
Z9 14
PU BLACKWELL MUNKSGAARD
PI COPENHAGEN
PA 35 NORRE SOGADE, PO BOX 2148, DK-1016 COPENHAGEN, DENMARK
SN 0001-5172
J9 ACTA ANAESTH SCAND
JI Acta Anaesthesiol. Scand.
PD NOV
PY 2004
VL 48
IS 10
BP 1301
EP 1305
DI 10.1111/j.1399-6576.2004.00523.x
PG 5
WC Anesthesiology
SC Anesthesiology
GA 865TW
UT WOS:000224727100014
ER

PT J
AU Kunitz, O
   Baumert, JH
   Hecker, K
   Beeker, T
   Coburn, M
   Zuhlsdorff, A
   Rossaint, R
AF Kunitz, O
   Baumert, JH
   Hecker, K
   Beeker, T
   Coburn, M
   Zuhlsdorff, A
   Rossaint, R
TI Xenon does not prolong neuromuscular block of rocuronium
SO ANESTHESIA AND ANALGESIA
LA English
DT Article
ID SEVOFLURANE ANESTHESIA; VOLATILE ANESTHETICS; HUMAN-TISSUES; ISOFLURANE;
   SOLUBILITY; RECOVERY; POTENCY; HUMANS
AB With the exception of xenon, the interaction between muscle relaxants and inhaled anesthetics is known. We therefore compared the pharmacodynamics of rocuronium during xenon anesthesia versus a total IV anesthesia with propofol. Anesthesia was induced with propofol and remifentanil in both the xenon and propofol groups (each n = 20). The xenon group received xenon via face mask until an end-expiratory concentration of 60% was maintained for 1 min. Meanwhile, the acceleromyograph (TOF-Watch SX(R)) was calibrated and a frequent train-of-four stimulation of the musculus adductor pollicis was started. After stabilization of the signal for 5 min, a single bolus of 0.6 mg/kg rocuronium was injected. Anesthesia was maintained with xenon and remifentanil (xenon group) or with propofol and remifentanil (propofol group). There were no significant differences between the groups concerning the onset time (xenon group 125 +/- 33 and propofol group 144 +/- 43 s), duration (xenon group 33.2 +/- 10.8 and propofol group 32.6 +/- 8.4 min), recovery index (xenon group 9.4 +/- 6.6 and propofol group 8.4 +/- 5.3 min), and clinical recovery (xenon group 18.0 +/- 10.2 and propofol group 17.1 +/- 8.5 min). We conclude that the neuromuscular blocking effects of rocuronium are not different when given during propofol versus xenon anesthesia.
C1 Univ Hosp, Rhein Westfal TH Aachen, Dept Anesthesiol, D-52074 Aachen, Germany.
RP Kunitz, O (reprint author), Univ Hosp, Rhein Westfal TH Aachen, Dept Anesthesiol, Pauwelsstr 30, D-52074 Aachen, Germany.
EM okunitz@ukaachen.de
NR 21
TC 8
Z9 13
PU LIPPINCOTT WILLIAMS & WILKINS
PI PHILADELPHIA
PA 530 WALNUT ST, PHILADELPHIA, PA 19106-3621 USA
SN 0003-2999
J9 ANESTH ANALG
JI Anesth. Analg.
PD NOV
PY 2004
VL 99
IS 5
BP 1398
EP 1401
DI 10.1213/01.ANE.0000132970.64413.E7
PG 4
WC Anesthesiology
SC Anesthesiology
GA 865ED
UT WOS:000224684400022
ER

PT J
AU Dueck, MH
   Paul, M
   Sagawe, P
   Oberthuer, A
   Wedekind, C
   Boerner, U
AF Dueck, MH
   Paul, M
   Sagawe, P
   Oberthuer, A
   Wedekind, C
   Boerner, U
TI Different F-wave recovery after neuromuscular blockade with pancuronium
   and mivacurium
SO ANESTHESIA AND ANALGESIA
LA English
DT Article; Proceedings Paper
CT 9th Annual Meeting of the European-Society-of-Anaesthesiologists
CY APR 07-10, 2001
CL GOTHENBURG, SWEDEN
SP European Soc Anaesthesiologists
ID BLOCKING-AGENTS; ATRACURIUM; HUMANS; TUBOCURARINE; VOLUNTEERS;
   RESPONSES; SYSTEM
AB We performed this study to assess the recovery period after neuromuscular blockade by electromyographic F-wave analysis, a method that supplies more information about more proximal parts of the motor system than conventionally used methods, e.g., mechanomyography (MMG). In 20 neurosurgical ASA physical status I or II patients anesthesia was induced and maintained with IV fentanyl and midazolam. Patients were randomly assigned to receive either 0.25 mg/kg mivacurium (NW group, n = 10) or 0.1 mg/kg pancuronium (PC group, n = 10) intraoperatively. MMG monitoring of the adductor pollicis muscle was performed continuously. F waves were recorded at the abductor pollicis muscle of the contralateral hand at train-of-four (TOF) ratios of 0.1, 0.25,0.5, 0.7,0.75,0.8,0.85,0.9, and 0.95. Recovery of F-wave amplitudes after neuromuscular blockade with pancuronium was significantly slower compared with mivacurium (P = 0.004) during the clinically important recovery period defined by MMG TOF ratios from 0.7 to 0.95. This electrophysiologic finding suggests a differential recovery of the motor system after administration of pancuronium and mivacurium not detected by MMG.
C1 Univ Cologne, Dept Anesthesiol, D-50924 Cologne, Germany.
RP Dueck, MH (reprint author), Univ Cologne, Dept Anesthesiol, Joseph Stelzmann Str 9, D-50924 Cologne, Germany.
EM m.dueck@uni-koeln.de
NR 21
TC 1
Z9 1
PU LIPPINCOTT WILLIAMS & WILKINS
PI PHILADELPHIA
PA 530 WALNUT ST, PHILADELPHIA, PA 19106-3621 USA
SN 0003-2999
J9 ANESTH ANALG
JI Anesth. Analg.
PD NOV
PY 2004
VL 99
IS 5
BP 1402
EP 1407
DI 10.1213/01.ANE.0000135407.11545.36
PG 6
WC Anesthesiology
SC Anesthesiology
GA 865ED
UT WOS:000224684400023
ER

PT J
AU Reich, DL
   Hollinger, I
   Harrington, DJ
   Seiden, HS
   Chakravorti, S
   Cook, DR
AF Reich, DL
   Hollinger, I
   Harrington, DJ
   Seiden, HS
   Chakravorti, S
   Cook, DR
TI Comparison of cisatracurium and vecuronium by infusion in neonates and
   small infants after congenital heart surgery
SO ANESTHESIOLOGY
LA English
DT Article
ID CRITICALLY-ILL PATIENTS; RENAL-FAILURE; ATRACURIUM BESYLATE;
   PHARMACOKINETICS; PHARMACODYNAMICS; LAUDANOSINE; RECOVERY; 51W89;
   REQUIREMENTS; UNIT
AB Background: Neonates and infants often require extended periods of mechanical ventilation facilitated by sedation and neuromuscular blockade.
   Methods: Twenty-three patients aged younger than 2 yr were randomly assigned to receive either cisatracurium or vecuronium infusions postoperatively in a double-blinded fashion after undergoing congenital heart surgery. The infusion was titrated to maintain one twitch of a train-of-four. The times to fun spontaneous recovery of train-of-four without fade, extubation, intensive care unit discharge, and hospital discharge were documented after drug discontinuation. Sparse sampling after termination of the infusion and a one-compartment model were used for pharmacokinetic analysis. The Mann-Whitney U test and Student I test were used to compare data between groups.
   Results: There were no significant differences between groups with respect to demographic data or duration of postoperative neuromuscular blockade infusion. The median recovery time for train-of-four for cisatracurium (30 min) was less than that for vecuronium (180 min) (P < 0.05). Three patients in the vecuronium group had prolonged train-of-four recovery: Two had long elimination half-lives for vecuronium, and one had a high concentration of 3-OH vecuronium. There were no differences in extubation times, intensive care unit stays, or hospital stays between groups.
   Conclusions: Our results parallel data from adults demonstrating a markedly shorter recovery of neuromuscular transmission after cisatracurium compared with vecuronium. Decreased clearance of vecuronium and the accumulation of 3-OH vecuronium may contribute to prolonged spontaneous recovery times. Cisatracurium is associated with faster spontaneous recovery of neuromuscular function compared with vecuronium but not with any differences in intermediate outcome measures in neonates and infants.
C1 Mt Sinai Sch Med, Dept Anesthesiol, New York, NY USA.
   Mt Sinai Sch Med, Dept Pediat, New York, NY USA.
   Childrens Hosp Pittsburgh, Pittsburgh, PA 15213 USA.
   Duke Univ, Med Ctr, Durham, NC 27706 USA.
RP Reich, DL (reprint author), Mt Sinai Med Ctr, Dept Anesthesiol, Box 1010,1 Gustave L Levy Pl, New York, NY 10029 USA.
EM david.reich@msnyuhealth.org
NR 24
TC 4
Z9 6
PU LIPPINCOTT WILLIAMS & WILKINS
PI PHILADELPHIA
PA 530 WALNUT ST, PHILADELPHIA, PA 19106-3621 USA
SN 0003-3022
J9 ANESTHESIOLOGY
JI Anesthesiology
PD NOV
PY 2004
VL 101
IS 5
BP 1122
EP 1127
DI 10.1097/00000542-200411000-00011
PG 6
WC Anesthesiology
SC Anesthesiology
GA 865XX
UT WOS:000224738600010
ER

PT J
AU Keles, GT
   Yentur, A
   Cavus, Z
   Sakarya, M
AF Keles, GT
   Yentur, A
   Cavus, Z
   Sakarya, M
TI Assessment of neuromuscular and haemodynamic effects of cisatracurium
   and vecuronium under sevoflurane-remifentanil anaesthesia in elderly
   patients
SO EUROPEAN JOURNAL OF ANAESTHESIOLOGY
LA English
DT Article
DE neuromuscular blocking agents; vecuronium; cisatracurium; action
   duration; recovery; anaesthesia general; remifentanil; thiopental;
   sevoflurane; aged
ID D-TUBOCURARINE; PHARMACODYNAMICS; PHARMACOKINETICS; ATRACURIUM; BLOCK;
   PANCURONIUM; ISOFLURANE; HALOTHANE; DURATION; INFUSION
AB Background and objective: Neuromuscular block times, quality of muscle relaxation for tracheal tube insertion, and the haemodynamic effects after cisatracurium and vecuronium under sevoflurane-remifentanil anaesthesia were compared in elderly patients.
   Methods: The study was performed in 40 patients over 65 yr of age. Anaesthesia was induced with thiopental, and maintained with sevoflurane in N2O/O-2 and remifentanil. Cisatracurium 0.15 mg kg(-1) or vecuronium 0.1 mg kg(-1) were administered after induction. Intubation was attempted when neuromuscular block was 95%. Onset time, clinical duration of action, recovery index, spontaneous recovery time and tracheal intubation conditions were assessed. Haemodynamic parameters were also monitored.
   Results: The average ages of the patients were 72.5 +/- 5.1 and 73.6 +/- 6.3 in the cisatracurium and vecuronium groups, respectively. Onset time was significantly shorter after vecuronium, 158 +/- 34 s vs. 200 +/- 50 s, respectively. Recovery index was significantly shorter after cisatracurium, 19.5 +/- 7.5 s vs. 33.7 +/- 18.6 s (P < 0.05). Clinical duration and spontaneous recovery time were similar in both groups as well as haemodynamic variables.
   Conclusions: In elderly patients, vecuronium has a faster onset time while cisatracurium has a shorter recovery index under sevoflurane-remifentanil anaesthesia.
C1 Univ Celal Bayar, Fac Med, Dept Anaesthesiol & Reanimat, TR-45000 Manisa, Turkey.
RP Keles, GT (reprint author), Univ Celal Bayar, Fac Med, Dept Anaesthesiol & Reanimat, TR-45000 Manisa, Turkey.
EM gonul.keles@bayar.edu.tr
NR 21
TC 3
Z9 5
PU GREENWICH MEDICAL MEDIA LTD
PI LONDON
PA 137 EUSTON RD, 4TH FLOOR, LONDON NW1 2AA, ENGLAND
SN 0265-0215
J9 EUR J ANAESTH
JI Eur. J. Anaesth.
PD NOV
PY 2004
VL 21
IS 11
BP 877
EP 881
DI 10.1017/S0265021504000225
PG 5
WC Anesthesiology
SC Anesthesiology
GA 894TF
UT WOS:000226813800008
ER

PT J
AU Schiere, S
   Proost, JH
   Roggeveld, J
   Wierda, M
AF Schiere, S
   Proost, JH
   Roggeveld, J
   Wierda, M
TI An interstitial compartment is necessary to link the pharmacokinetics
   and pharmacodynamics of mivacurium
SO EUROPEAN JOURNAL OF ANAESTHESIOLOGY
LA English
DT Article; Proceedings Paper
CT Annual Meeting of the American-Society-of-Anesthesiologists
CY OCT 14-18, 2000
CL SAN FRANCISCO, CA
SP Amer Soc Anesthesiologists
DE neuromuscular non-depolarizing agents; mivacurium; pharmacology;
   pharmacokinetics; pharmacodynamics; cholinesterases; pharmacokinetics
ID PLASMA CHOLINESTERASE ACTIVITY; NEUROMUSCULAR BLOCKING-AGENTS;
   TIME-COURSE; ONSET TIME; MODEL; DRUGS; PHARMACOLOGY; METABOLITES;
   ANESTHESIA; VECURONIUM
AB Background and objective: The time course of action of mivacurium does not correlate with its rapid breakdown by plasma cholinesterase. Pharmacokinetic-pharmacodynamic (PK-PD) modelling was applied to obtain more insight in the concentration-effect relationship.
   Methods: Fourteen patients between 25 and 55 yr, undergoing non-major surgery, American Society of Anesthesiologists Grade I-II, were included. All patients received thiopentone/fentanyl/isoflurane/oxygen/nitrous oxide anaesthesia. Neuromuscular block was monitored mechanomyographically using single twitch stimulation (0.1 Hz). Mivacurium was administered as a short-term infusion, mean (standard deviation) duration 4.7 (1.0) min and dose 145 (33) mug kg(-1). Arterial blood samples were obtained, and plasma was analysed using high performance liquid chromatography. PK-PD modelling was performed using an iterative Bayesian two-stage approach, assuming that the trans-trans and cis-trans isomers are equally potent.
   Results: A PK-PD model with an effect compartment linked to plasma did not fit to the data satisfactorily. A model using an interstitial space compartment between plasma and effect compartment fitted significantly better. Parameters (mean (percentage coefficient of variation)) of the best fitting model were: k(ip) 0.374 min(-1) (46%), k(ei) 0.151 min(-1) (36%), EC50 98 mug L-1 (29%) and gamma 3.7 (22%).
   Conclusions: The PK-PD behaviour of mivacurium could be described using a model with an interstitial space compartment interposed between plasma and effect compartment. This model shows that the time course of mivacurium is mainly governed by the concentration decline in this interposed compartment and only indirectly related to the rapid plasma clearance.
C1 Univ Groningen Hosp, Dept Anesthesiol, Res Grp Expt Anesthesiol & Clin Pharmacol, NL-9700 RB Groningen, Netherlands.
RP Wierda, M (reprint author), Univ Groningen Hosp, Dept Anesthesiol, Res Grp Expt Anesthesiol & Clin Pharmacol, POB 30-001, NL-9700 RB Groningen, Netherlands.
EM j.m.k.h.wierda@anest.azg.nl
NR 30
TC 2
Z9 2
PU GREENWICH MEDICAL MEDIA LTD
PI LONDON
PA 137 EUSTON RD, 4TH FLOOR, LONDON NW1 2AA, ENGLAND
SN 0265-0215
J9 EUR J ANAESTH
JI Eur. J. Anaesth.
PD NOV
PY 2004
VL 21
IS 11
BP 882
EP 891
PG 10
WC Anesthesiology
SC Anesthesiology
GA 894TF
UT WOS:000226813800009
ER

PT J
AU Takenaka, Y
   Ozaki, T
   Ohnuki, T
AF Takenaka, Y
   Ozaki, T
   Ohnuki, T
TI Influence of ionic strength on curium(III) and europium(III) sorption on
   Halomonas elongata
SO JOURNAL OF NUCLEAR SCIENCE AND TECHNOLOGY
LA English
DT Article
DE ionic strength; bacteria; curium(III); europium(III); adsorption;
   Halomonas elongata; cell surface; hydrophobicity
ID HALOPHILIC BACTERIUM; CELL-WALL; ACID; PH
C1 Japan Atom Energy Res Inst, Adv Sci Res Ctr, Naka, Ibaraki 3191195, Japan.
   Hiroshima Univ, Grad Sch Biosphere Sci, Higashihiroshima, Hiroshima 7398528, Japan.
RP Ohnuki, T (reprint author), Japan Atom Energy Res Inst, Adv Sci Res Ctr, Naka, Ibaraki 3191195, Japan.
EM ohnuki@sparclt.tokai.jaeri.go.jp
NR 10
TC 1
Z9 1
PU ATOMIC ENERGY SOC JAPAN
PI TOKYO
PA 1-1-13 SHIMBASHI MINATO-KU, TOKYO, 105, JAPAN
SN 0022-3131
J9 J NUCL SCI TECHNOL
JI J. Nucl. Sci. Technol.
PD NOV
PY 2004
VL 41
IS 11
BP 1125
EP 1127
DI 10.3327/jnst.41.1125
PG 3
WC Nuclear Science & Technology
SC Nuclear Science & Technology
GA 886QP
UT WOS:000226243700014
ER

PT J
AU Oh, AY
   Kim, SD
   Kim, CS
AF Oh, AY
   Kim, SD
   Kim, CS
TI Early and late reversal of rocuronium with pyridostigmine during
   sevoflurane anaesthesia in children
SO ANAESTHESIA AND INTENSIVE CARE
LA English
DT Article
DE anaesthetics, inhalation; sevoflurane; cholinesterase inhibitor;
   pyridostigmine; neuromuscular blocking agents; rocuronium
ID INDUCED NEUROMUSCULAR BLOCK; PEDIATRIC-PATIENTS; DOSE-RESPONSE;
   NEOSTIGMINE; EDROPHONIUM; ADULTS; ANTAGONISTS; VECURONIUM; ATRACURIUM;
   PANCURONIUM
AB This study investigated the effect of pyridostigmine administered at different levels of recovery of neuromuscular function after rocuronium during sevoflurane anaesthesia in children.
   Fifty-one patients aged 3 to 10 years, ASA physical status 1 or 2 were randomized to 4 groups: a spontaneous recovery group; or, reversal with pyridostigmine 0.25 mg/kg with glycopyrrolate 0.01 mg/kg at one of three times: 5 minutes after rocuronium administration; at 1% twitch height (T-1) recovery; or at a 25% twitch height (T-25) recovery. Anaesthesia was induced with thiopentone (5-7 mg/kg) and maintained with 2-3% sevoflurane and 50% nitrous oxide. Atropine (0.015 mg/kg) and, after calibrating the TOF-Watch(R), rocuronium (0.6 mg/kg) were then administered.
   Maximal block occurred 1.1+/-0.5 min (mean, SD) after rocuronium administration. In the spontaneous recovery group, the clinical duration (recovery to T-25) was 40.1+/-8.8 min and the recovery index (time between T-25 and T-75) 19.9+/-9.8 min. Recovery to TOF >0.9 from the time of rocuronium administration was reduced by approximately 30% in the pyridostigmine groups compared to the spontaneous recovery group. There was no significant difference among the three pyridostigmine groups.
   When pyridostigmine was given at T-1 or T-25, the time from pyridostigmine administration to TOF >0.9 was shorter than for the group receiving pyridostigmine 5 minutes after rocuronium.
C1 Seoul Natl Univ, Coll Med, Dept Anesthesiol & Pain Med, Seoul 110744, South Korea.
   Seoul Natl Univ, Childrens Hosp, Dept Anesthesiol & Pain Med, Seoul 110744, South Korea.
RP Oh, AY (reprint author), Seoul Natl Univ, Coll Med, Dept Anesthesiol & Pain Med, 28 Yeongun Dong, Seoul 110744, South Korea.
RI Oh, Ah-Young/J-5541-2012
NR 21
TC 0
Z9 1
PU AUSTRALIAN SOC ANAESTHETISTS
PI EDGECLIFF
PA P O BOX 600, EDGECLIFF, NSW 2021, AUSTRALIA
SN 0310-057X
J9 ANAESTH INTENS CARE
JI Anaesth. Intensive Care
PD OCT
PY 2004
VL 32
IS 5
BP 649
EP 652
PG 4
WC Anesthesiology; Critical Care Medicine
SC Anesthesiology; General & Internal Medicine
GA 865ND
UT WOS:000224708900006
ER

PT J
AU Kim, KS
   Cheong, MA
   Lee, HJ
   Lee, JM
AF Kim, KS
   Cheong, MA
   Lee, HJ
   Lee, JM
TI Tactile assessment for the reversibility of rocuronium-induced
   neuromuscular blockage during propofol or sevoflurane anesthesia
SO ANESTHESIA AND ANALGESIA
LA English
DT Article
ID ISOFLURANE ANESTHESIA; ANTAGONISM; RECOVERY; CISATRACURIUM;
   TUBOCURARINE; NEOSTIGMINE; VOLUNTEERS; PARALYSIS; REVERSAL; HUMANS
AB We sought to determine whether tactile train-of-four (TOF) count can predict the efficacy of neostigmine administration for rocuronium-induced blockade during propofol or sevoflurane anesthesia, and to follow subsequent recovery until the TOF ratio reached 0.9. One-hundred-sixty patients, divided into eight equal groups, were randomly allocated to maintenance of anesthesia with propofol or sevoflurane. The tactile response of the adductor pollicis to TOF stimulation was evaluated on one arm, and the mechanomyographic response was recorded on the other. Neuromuscular block was induced with rocuronium 0.6 mg/kg and maintained with rocuronium to 15% of the control first twitch in TOR Neostigmine 0.07 mg/kg was administered on reappearance of the first (Group I), second (Group II), third (Group III), or fourth (Group IV) tactile TOF response in each anesthesia. At this time, sevoflurane or the propofol dosage was reduced in each group (n = 20 in each group). The times from administration of neostigmine until the TOF ratio recovered to 0.7,0.8, and 0.9 were recorded. The times [median (range)] to TOF ratio = 0.9 were 8.6 (4.7-18.9), 7.5 (3.4-9.8), 5.4 (1.6-8.6), and 4.7 (1.3-7.2) min in Groups I-IV during propofol anesthesia, respectively, and 28.6 (8.8-75.8), 22.6 (8.3-57.4), 15.6 (7.3-43.9), and 9.7 (5.1-26.4) min in corresponding groups during sevoflurane anesthesia, respectively (P < 0.0001). We recommend more than 2 TOF responses with propofol anesthesia and 4 TOF responses with sevoflurane anesthesia for adequate reversal within 10 and 15 min, respectively. The more tactile TOF responses present at the time of reversal achieved greater adequate recovery; however, tactile TOF responses are not a completely reliable predictor within a reasonable time period.
C1 Hanyang Univ Hosp, Dept Anesthesiol, Seoul 133792, South Korea.
RP Kim, KS (reprint author), Hanyang Univ Hosp, Dept Anesthesiol, 17 Haengdangdong, Seoul 133792, South Korea.
EM kimks@hanyang.ac.kr
NR 21
TC 17
Z9 18
PU LIPPINCOTT WILLIAMS & WILKINS
PI PHILADELPHIA
PA 530 WALNUT ST, PHILADELPHIA, PA 19106-3621 USA
SN 0003-2999
J9 ANESTH ANALG
JI Anesth. Analg.
PD OCT
PY 2004
VL 99
IS 4
BP 1080
EP 1085
DI 10.1213/01.ane.0000130616.57678.80
PG 6
WC Anesthesiology
SC Anesthesiology
GA 856IW
UT WOS:000224039900023
ER

PT J
AU Leykin, Y
   Pellis, T
   Lucca, M
   Lomangino, G
   Marzano, B
   Gullo, A
AF Leykin, Y
   Pellis, T
   Lucca, M
   Lomangino, G
   Marzano, B
   Gullo, A
TI The pharmacodynamic effects of rocuronium when dosed according to real
   body weight or ideal body weight in morbidly obese patients
SO ANESTHESIA AND ANALGESIA
LA English
DT Article
ID PHARMACOKINETICS; BROMIDE
AB We investigated the pharmacodynamic effects of rocuronium on morbidly obese patients. Twelve morbidly obese female patients (body mass index >40 kg/m(2)) admitted for laparoscopic gastric banding were randomized into two groups. Group 1 (n = 6) received 0.6 mg/kg of rocuronium based on real body weight, whereas Group 2 (n = 6) received 0.6 mg/kg of rocuronium based on ideal body weight. In a control group of six normal-weight female patients admitted for laparoscopic surgery, rocuronium was dosed on the basis of their real body weight. Neuromuscular transmission was monitored by using acceleromyography of the adductor pollicis; anesthesia was induced and maintained with remifentanil and propofol. The onset time tended to be shorter in Group 1 and the control group compared with Group 2, but this did not achieve statistical significance. Duration of action to 25% of twitch tension was more than double in Group 1 (55 min) compared with the other two groups (22 and 25 min; P < 0.001). Duration of action was similar between Group 2 and control. Recovery index tended to be longer in Group 1, but without a significant difference. In conclusion, in morbidly obese patients, the duration of action of rocuronium is significantly prolonged when it is dosed according to real body weight. Therefore, the dosage should be assessed on the basis of ideal rather than on real body weight in clinical practice.
C1 Santa Maria Angeli Hosp, Dept Anesthesia Pain Perioperat Med & Intens Care, I-33170 Pordenone, Italy.
   Univ Trieste, Sch Med, Dept Perioperat Med Intens Care & Emergency, Trieste, Italy.
   Santa Maria Angeli Hosp, Dept Surg, Pordenone, Italy.
RP Leykin, Y (reprint author), Santa Maria Angeli Hosp, Dept Anesthesia & Intens Care, Via Montereale 24, I-33170 Pordenone, Italy.
EM Yigal.Leykin@aopn.fvg.it
NR 15
TC 31
Z9 34
PU LIPPINCOTT WILLIAMS & WILKINS
PI PHILADELPHIA
PA 530 WALNUT ST, PHILADELPHIA, PA 19106-3621 USA
SN 0003-2999
J9 ANESTH ANALG
JI Anesth. Analg.
PD OCT
PY 2004
VL 99
IS 4
BP 1086
EP 1089
DI 10.1213/01.ane.0000120081.99080.c2
PG 4
WC Anesthesiology
SC Anesthesiology
GA 856IW
UT WOS:000224039900024
ER

PT J
AU Leykin, Y
   Pellis, T
   Lucca, M
   Lomangino, G
   Marzano, B
   Gullo, A
AF Leykin, Y
   Pellis, T
   Lucca, M
   Lomangino, G
   Marzano, B
   Gullo, A
TI The effects of cisatracurium on morbidly obese women
SO ANESTHESIA AND ANALGESIA
LA English
DT Article
ID ROCURONIUM BROMIDE; RENAL-FAILURE; PHARMACOKINETICS; ATRACURIUM;
   PHARMACODYNAMICS; INTUBATION; ANESTHESIA; VECURONIUM; DURATION; PATIENT
AB There is conflicting evidence on the duration of action of atracurium in obese patients. Cisatracurium is one of the stereoisomers of atracurium. We investigated the neuromuscular effects of cisatracurium in morbidly obese patients. Twenty obese female patients (body mass index >40) were randomized in two groups. Group I (n = 10) received 0.2 mg/kg of cisatracurium. on the basis of real body weight (RBW), whereas in Group II (n = 10) the dose was calculated on ideal body weight (IBW). In a control group of 10 normal weight female patients (body mass index 20-24), the dose of cisatracurium was based on RBW. Neuromuscular transmission was monitored using acceleromyography of the adductor pollicis, and anesthesia was induced and maintained with remifentanil and propofol. Onset time was comparable between Group I and the control group (132 s versus 135 s; P = ns). The duration 25% was longer in Group I than in the control group (74.6 min versus 59.1 min; P = 0.01) and in the control group compared with Group 11 (45.0 min; P = 0.016). In conclusion, the duration of action of cisatracurium was prolonged in morbidly obese patients when dosed according to RBW compared with a control group of normal weight patients. Duration was also prolonged in the control group patients compared with morbidly obese patients to whom the drug was administered on the basis of IBW.
C1 Santa Marie Angeli Hosp, Dept Anesthesia Pain Perioperat Med & Intens Care, I-33170 Pordenone, Italy.
   Santa Marie Angeli Hosp, Dept Surg, I-33170 Pordenone, Italy.
   Univ Trieste, Sch Med, Dept Perioperat Med Intens Care & Emergency, Trieste, Italy.
RP Leykin, Y (reprint author), Santa Marie Angeli Hosp, Dept Anesthesia & Intens Care, Via Montereale 24, I-33170 Pordenone, Italy.
EM yigal.leykin@aopn.fvg.it
NR 28
TC 21
Z9 28
PU LIPPINCOTT WILLIAMS & WILKINS
PI PHILADELPHIA
PA 530 WALNUT ST, PHILADELPHIA, PA 19106-3621 USA
SN 0003-2999
J9 ANESTH ANALG
JI Anesth. Analg.
PD OCT
PY 2004
VL 99
IS 4
BP 1090
EP 1094
DI 10.1213/01.ane.0000132781.62934.37
PG 5
WC Anesthesiology
SC Anesthesiology
GA 856IW
UT WOS:000224039900025
ER

PT J
AU Baumann, MH
   McAlpin, BW
   Brown, K
   Patel, P
   Ahmad, I
   Stewart, R
   Petrini, M
AF Baumann, MH
   McAlpin, BW
   Brown, K
   Patel, P
   Ahmad, I
   Stewart, R
   Petrini, M
TI A prospective randomized comparison of train-of-four monitoring and
   clinical assessment during continuous ICU cisatracurium paralysis
SO CHEST
LA English
DT Article
DE intensive care; monitoring; neuromuscular blockade; paralysis;
   train-of-four
ID NEUROMUSCULAR BLOCKING-AGENTS; INTENSIVE-CARE UNIT; PERIPHERAL-NERVE
   STIMULATION; CRITICALLY-ILL PATIENTS; BLOCKADE; VECURONIUM; PATIENT
AB Study purpose: Train-of-four (TOF) monitoring is often recommended during the continuous use of neuromuscular blockade (NMB) [paralysis] in the ICU. Prior study results are conflicting regarding the benefits of TOF monitoring.
   Design: Thirty patients in the medical ICU were randomized to TOF monitoring (n = 16) or to clinical assessment (n = 14) during continuous cisatracurium infusion. TOF monitoring was done at least every 4 h, with the goal being maintenance of one to two twitches. Statistical analysis was performed by two-tailed, unpaired t test (with Bonferroni correction for multiple comparisons), X-2, and Fisher exact test, with p < 0.05 considered significant. Given a power of 80%, and the variance seen in the two groups, we estimate that the sample size used is sufficient to detect a change of greater than or equal to 60 min between groups for recovery time.
   Results: The mean recovery time after cessation of paralytics was no different between TOF and clinical assessment (45 +/- 7 min vs 38 +/- 10 min, respectively [mean SEMI). No differences were noted for mean APACHE (acute physiology and chronic health evaluation) II entry scores, glomerular filtration rates, or use of corticosteroids. No significant differences were noted between TOF monitoring and clinical assessment in mean total paralysis time (4,118 +/- 1,012 min vs 3,188 +/- 705 min, respectively), mean total cisatracurium dose (920 +/- 325 mg vs 715 +/- 167 mg), or dosage (2.3 +/- 0.2 mug/kg/min vs 2.9 +/- 0.2 mug/kg/min).
   Conclusions: TOF monitoring does not lead to improved recovery time or lower cisatracurium dosing compared with monitoring by clinical assessment. We conclude that TOF monitoring is unnecessary, and careful titration of the neuromuscular blocking agent by clinical assessment alone is sufficient in patients undergoing continuous cisatracurium NMB.
C1 Univ Mississippi, Med Ctr, Div Pulm & Crit Care Med, Jackson, MS 39216 USA.
RP Baumann, MH (reprint author), Univ Mississippi, Med Ctr, Div Pulm & Crit Care Med, 2500 N State St, Jackson, MS 39216 USA.
EM mbaumann@medicine.unsmed.edu
NR 16
TC 11
Z9 12
PU AMER COLL CHEST PHYSICIANS
PI NORTHBROOK
PA 3300 DUNDEE ROAD, NORTHBROOK, IL 60062-2348 USA
SN 0012-3692
J9 CHEST
JI Chest
PD OCT
PY 2004
VL 126
IS 4
BP 1267
EP 1273
DI 10.1378/chest.126.4.1267
PG 7
WC Critical Care Medicine; Respiratory System
SC General & Internal Medicine; Respiratory System
GA 864ZY
UT WOS:000224673100043
ER

PT J
AU Maidatsi, RG
   Zaralidou, AT
   Gorgias, NK
   Amaniti, EN
   Karakoulas, KA
   Giala, MM
AF Maidatsi, RG
   Zaralidou, AT
   Gorgias, NK
   Amaniti, EN
   Karakoulas, KA
   Giala, MM
TI Rocuronium duration of action under sevoflurane, desflurane or propofol
   anaesthesia
SO EUROPEAN JOURNAL OF ANAESTHESIOLOGY
LA English
DT Article
DE anaesthetics inhalation; sevoflurane; desflurane; anaesthetics
   intravenous; propofol; neuromuscular blocking agents; rocuronium;
   monitoring; duration of action
ID MINIMUM ALVEOLAR CONCENTRATION; TIME-COURSE; NEUROMUSCULAR BLOCKADE;
   ISOFLURANE ANESTHESIA; ADDUCTOR POLLICIS; VECURONIUM; POTENTIATION;
   HALOTHANE; ORG-9426; POTENCY
AB Background and objective: We conducted a prospective randomized study to evaluate whether the duration of action of a single bolus dose of rocuronium is influenced by maintenance of anaesthesia with sevoflurane, desflurane or propofol infusion.
   Methods: Fifty-seven ASA I-II patients undergoing elective abdominal surgery were enrolled in this study. Anaesthesia was induced with thiopental 3-5 mg kg(-1) or propofol 2.5 mg kg(-1) and fentanyl 5 mug kg(-1) and tracheal intubation was facilitated with rocuronium 0.9 mg kg(-1). Thereafter patients were randomly allocated to three different groups to receive sevoflurane, desflurane or propofol for maintenance of anaesthesia. Recovery of neuromuscular function was monitored by single twitch stimulation of the ulnar nerve and by recording the adductor pollicis response using accelerometry. Intergroup recovery times to 5% of control value of single twitch were analysed using analysis of variance with Bonferroni correction.
   Results: The mean (95176 confidence interval) recovery time to 5916 of control value of single twitch during desflurane anaesthesia was 90.18 (86.11-94.25) min. Significantly shorter recovery times were observed during sevoflurane or propofol anaesthesia, 58.86 (54.73-62.99) min and 51.11 (45.47-56.74) min, respectively (P < 0.001). There were also significant differences in the recovery time between groups receiving desflurane vs. sevoflurane (P < 0.001) and desflurane vs. propofol (P < 0.001).
   Conclusions: Desflurane anaesthesia significantly prolongs the duration of action of rocuronium at 0.9 mg kg(-1) single bolus dose, compared to sevoflurane or propofol anaesthesia maintenance regimens.
C1 AHEPA Univ Hosp, Dept Anesthesiol, Thessaloniki 54632, Greece.
   St Demetrios Gen Hosp, Dept Anaesthesiol, Thessaloniki, Greece.
RP Maidatsi, RG (reprint author), AHEPA Univ Hosp, Dept Anesthesiol, Sachini 30, Thessaloniki 54632, Greece.
EM mpanagio@panafonet.gr
NR 17
TC 0
Z9 0
PU GREENWICH MEDICAL MEDIA LTD
PI LONDON
PA 137 EUSTON RD, 4TH FLOOR, LONDON NW1 2AA, ENGLAND
SN 0265-0215
J9 EUR J ANAESTH
JI Eur. J. Anaesth.
PD OCT
PY 2004
VL 21
IS 10
BP 781
EP 786
PG 6
WC Anesthesiology
SC Anesthesiology
GA 885ZI
UT WOS:000226195500005
ER

PT J
AU Delogu, G
   Antonelli, A
   Signore, M
   Marcucci, L
   Petrinelli, P
   Tellan, G
   Antonucci, A
   Elli, R
AF Delogu, G
   Antonelli, A
   Signore, M
   Marcucci, L
   Petrinelli, P
   Tellan, G
   Antonucci, A
   Elli, R
TI Chromosome instability in T-cells cultured in the presence of
   pancuronium or fentanyl
SO ACTA ANAESTHESIOLOGICA SCANDINAVICA
LA English
DT Article
DE apoptosis; fentanyl; genomic instability; pancuronium; telomeric
   association; chromosome instability
ID TELOMERIC ASSOCIATIONS; IN-VITRO; APOPTOSIS; STABILITY; LEUKEMIA; BLOOD;
   DEATH
AB Background: Genomic instability is recognized as a cause of cellular apoptosis and certain drugs that exhibit a proapoptotic effect are also able to induce chromosome damage. Since we found in recent experiments that drugs such as pancuronium and fentanyl exerted an apoptogenic effect on T cells, we studied the capacity of those agents to promote chromosome instability, i.e. chromosome aberrations (CA) and telomeric associations (tas) in peripheral blood lymphocytes.
   Methods: Lymphocytes from healthy donors were cultured with pancuronium or fentanyl, using two different concentrations for each drug: 20 and 200 ng/ml for pancuronium and 10 and 30 ng/ml for fentanyl, respectively. Cells were exposed to each concentration of these drugs either for 24 or 48 h. The higher concentration chosen was the same at which we detected the proapoptotic effect in our previous works. Cytogenetic analysis was performed by means of a standard technique and chromosome aberrations or telomeric associations were blindly evaluated by two independent observers.
   Results: The chromosome aberrations we observed in treated cells were not significantly different from control lymphocytes. However, an unusual rate of telomeric associations (P < 0.001) was detected in cells exposed to both pancuronium and fentanyl, at each concentration tested and at each exposure time of the study.
   Conclusions: Fentanyl and pancuronium do not have a direct clastogenic effect on T cultures, but at the same concentrations at which we demonstrated their apoptogenic power, these drugs are able to increase genomic instability through inducing an elevated rate of telomeric associations. Such a capacity could exploit in peripheral T cells the same mitochondrion-mediated signal pathway of apoptosis death.
C1 Univ Roma La Sapienza, Dept Anesthesia & Intens Care, Rome, Italy.
   Univ Roma La Sapienza, Dept Cellular Biotechnol & Hematol, Rome, Italy.
   Ist Super Sanita, Dept Hematol Oncol & Mol Med, Rome, Italy.
RP Delogu, G (reprint author), Policlin Umberto 1, Dept Anesthesia & Intens Care, I-00161 Rome, Italy.
EM giovanna.delogu@uniroma1.it
NR 23
TC 2
Z9 2
PU BLACKWELL MUNKSGAARD
PI COPENHAGEN
PA 35 NORRE SOGADE, PO BOX 2148, DK-1016 COPENHAGEN, DENMARK
SN 0001-5172
J9 ACTA ANAESTH SCAND
JI Acta Anaesthesiol. Scand.
PD SEP
PY 2004
VL 48
IS 8
BP 968
EP 972
DI 10.1111/j.1399-6576.2004.00453.x
PG 5
WC Anesthesiology
SC Anesthesiology
GA 847FT
UT WOS:000223378800006
ER

PT J
AU Tuncali, B
   Karci, A
   Tuncah, BE
   Mavioglu, O
   Guner, CG
   Ayhan, S
   Elar, Z
AF Tuncali, B
   Karci, A
   Tuncah, BE
   Mavioglu, O
   Guner, CG
   Ayhan, S
   Elar, Z
TI Dilution of rocuronium to 0.5 mg/mL with 0.9% NaCl eliminates the pain
   during intravenous injection in awake patients
SO ANESTHESIA AND ANALGESIA
LA English
DT Article
ID BROMIDE; LIDOCAINE
AB In a randomized, double-blinded, controlled study, we evaluated the effect of diluting rocuronium 10 mg/mL to 1 or 0.5 mg/mL with 0.9% NaCl on the pain associated with IV administration of rocuronium with small doses given before succinylcholine or nondepolarizing agent administration. One hundred fifty patients undergoing surgical procedures that required general anesthesia were randomized into three groups. Group 1 received rocuronium 10 mg/mL. Groups 2 and 3 received I and 0.5 mg/mL of rocuronium, respectively. Patient demographics, pain scores, osmolality, and the pH of the solutions were recorded. Group 1 had the most intense and frequent pain response. Eighty percent of patients in this group reported pain on injection. In Group 2, the incidence and intensity of pain were significantly less when compared with those of Group 1. In this group, 38% of patients reported pain during injection. In Group 3, none of the patients experienced pain on injection. The pH values and osmolalities of study solutions were not significantly different among groups. In conclusion, in awake patients, dilution of rocuronium. 10 mg/mL at small doses given before succinylcholine or nondepolarizing agent administration of 0.06 mg/kg to 0.5 mg/mL with 0.9% NaCl is a simple and cost-effective strategy for preventing pain during IV rocuronium injection.
C1 Dokuz Eylul Univ, Dept Anesthesiol & Reanimat, Izmir, Turkey.
RP Tuncali, B (reprint author), Sumbul Sok,42-11 Narlidere, Izmir, Turkey.
EM bahattin.tuncali@deu.edu.tr
NR 18
TC 12
Z9 15
PU LIPPINCOTT WILLIAMS & WILKINS
PI PHILADELPHIA
PA 530 WALNUT ST, PHILADELPHIA, PA 19106-3621 USA
SN 0003-2999
J9 ANESTH ANALG
JI Anesth. Analg.
PD SEP
PY 2004
VL 99
IS 3
BP 740
EP 743
DI 10.1213/01.ANE.0000130005.94395.B2
PG 4
WC Anesthesiology
SC Anesthesiology
GA 847XC
UT WOS:000223430300020
ER

PT J
AU Robertson, EN
   Driessen, JJ
   Booij, LHDJ
AF Robertson, EN
   Driessen, JJ
   Booij, LHDJ
TI Suxamethonium administration prolongs the duration of action of
   subsequent rocuronium
SO EUROPEAN JOURNAL OF ANAESTHESIOLOGY
LA English
DT Article
DE neuromuscular agents, rocuronium, suxamethonium, onset, recovery;
   intraocular pressure; drug interactions; cardiovascular physiology,
   heart rate, blood pressure
ID RAPID-SEQUENCE INDUCTION; INTUBATING CONDITIONS; SUCCINYLCHOLINE;
   ORG-9426; SURGERY
AB Background and aim: Rocuronium may be given to patients for intubation and also after they have received suxamethonium for intubation. The neuromuscular profile of rocuronium given after recovery from suxamethonium may not be identical to that when rocuronium has been given alone. The neuromuscular effects of suxamethonium and rocuronium, and their effects on intraocular pressure (TOP), heart rate (HR) and arterial pressure were also recorded.
   Methods: Thirty patients were randomly allocated to receive either 0.6 mg kg(-1) rocuronium (n = 15) or 1 mg kg(-1) suxamethonium (n = 15) for intubation. Anaesthesia was first induced using propofol 2.5 mg kg(-1) and fentanyl 2 mug kg(-1) and maintained with propofol 6-12 mg kg(-1) h(-1). The response of the thumb to supra-maximal train-of-four (TOF) ulnar nerve stimulation at the wrist was measured using a mechanomyograph. In the suxamethonium group, when the first twitch of the TOF had recovered to 90%, rocuronium 0.6 mg kg(-1) was administered. Before administration of relaxant, baseline readings of HR, arterial pressure and TOP were measured until stable, then the appropriate relaxant administered. Thereafter, all readings were repeated at 30, 90, 150, 210 and 270 s. Tracheal intubation was performed 300 s after the intubating dose and all recordings repeated 30 s later. Mechanomyographic monitoring was continued until 70% TOF recovery.
   Results: Suxamethonium had a more rapid onset than rocuronium (49 s vs. 74 s, P < 0.0001). The onset time of rocuronium after suxamethonium was significantly reduced (56 s) and the time to recover to a TOF of 70% following rocuronium was increased by previous suxamethonium administration (47 vs. 58 min, P < 0.05). Suxamethonium caused a marked rise in TOP (>30%) and HR (>10%) while rocuronium had little effect on either.
   Conclusion: Previous suxamethonium administration decreases the onset time and increases the duration of action of rocuronium. Unlike suxamethonium, rocuronium has few cardiovascular effects and causes little change in TOP.
C1 Univ Med Ctr, Dept Anesthesiol, NL-6500 HB Nijmegen, Netherlands.
RP Robertson, EN (reprint author), Univ Med Ctr, Dept Anesthesiol, Postbus 9101, NL-6500 HB Nijmegen, Netherlands.
EM e.robertson@anes.umcn.nl
NR 13
TC 2
Z9 2
PU GREENWICH MEDICAL MEDIA LTD
PI LONDON
PA 137 EUSTON RD, 4TH FLOOR, LONDON NW1 2AA, ENGLAND
SN 0265-0215
J9 EUR J ANAESTH
JI Eur. J. Anaesth.
PD SEP
PY 2004
VL 21
IS 9
BP 734
EP 737
DI 10.1017/S0265021504009111
PG 4
WC Anesthesiology
SC Anesthesiology
GA 876SJ
UT WOS:000225517500011
ER

PT J
AU Hiernaut, JP
   Ronchi, C
AF Hiernaut, JP
   Ronchi, C
TI Curium vaporization from (CM,Pu)(2)O-3 and from irradiated oxide fuel:
   Mass spectrometric measurement
SO JOURNAL OF NUCLEAR MATERIALS
LA English
DT Article
AB The equilibrium vapour pressure over a mixed curium oxide of type (Cm-244(0.76), Pu-240(1.24))O-3 was measured by Knudsen-effusion experiments. Plutonium was formed in the samples during 25 years decay of curium in an initial Cm2O3 sintered pellet. The same measurements were repeated on seven reactor-irradiated UO2 and MOX samples to obtain the vaporization enthalpy of curium present in typical spent nuclear fuel. The samples were annealed in a tungsten Knudsen cell up to 2800 K and the effusion rates of the different vapour components were analyzed on line by a quadrupole mass spectrometer. The vapour pressures of the curium-bearing species were accurately measured and the results compared with published data obtained under different conditions. The obtained results show that CmO(g) is the only effective vapour species and the measured equilibrium pressure confirms the trend observed in the actinide oxides that the high temperature volatility is more pronounced in compounds where the cation can easily attain a higher oxidation state than that of the condensed phase. (C) 2004 Elsevier B.V. All rights reserved.
C1 European Commiss, Joint Res Ctr, Inst Transuranium Elements, D-76125 Karlsruhe, Germany.
RP Ronchi, C (reprint author), European Commiss, Joint Res Ctr, Inst Transuranium Elements, POB 2340, D-76125 Karlsruhe, Germany.
EM ronchi@itu.fzk.de
NR 6
TC 8
Z9 8
PU ELSEVIER SCIENCE BV
PI AMSTERDAM
PA PO BOX 211, 1000 AE AMSTERDAM, NETHERLANDS
SN 0022-3115
J9 J NUCL MATER
JI J. Nucl. Mater.
PD SEP 1
PY 2004
VL 334
IS 2-3
BP 133
EP 138
DI 10.1016/j.jnucmat.2004.05.009
PG 6
WC Materials Science, Multidisciplinary; Nuclear Science & Technology;
   Mining & Mineral Processing
SC Materials Science; Nuclear Science & Technology; Mining & Mineral
   Processing
GA 853RH
UT WOS:000223844600007
ER

PT J
AU Osaka, M
   Koyama, S
   Mitsugashira, T
AF Osaka, M
   Koyama, S
   Mitsugashira, T
TI Analysis of curium in mixed oxide fuel irradiated in the experimental
   fast reactor JOYO for the evaluation of its transmutation behavior
SO JOURNAL OF NUCLEAR SCIENCE AND TECHNOLOGY
LA English
DT Article
DE curium; chemical analysis; irradiated fuel; MOX fuel; transmutation
   behavior; fast reactor; anion-exchange; methanol system
AB Curium isotopes generated in the MOX fuel irradiated in the experimental fast reactor JOYO were analyzed by applying a sophisticated radiochemical technique. Curium was isolated from the irradiated MOX fuel by anion-exchange chromatography using a mixed medium of nitric acid and methanol. The isotopic ratio of curium and its content were determined by thermal ionization mass spectroscopy and alpha-spectrometry, respectively. The curium content was less than 0.004 at% even at high burnup of 120 GWd/t, which is much smaller than that of PWR-MOX at 60 GWd/t. On the basis of present analytical results, the transmutation behavior of curium isotopes in a fast reactor was discussed from various viewpoints. Transmutation rates of curium isotopes were estimated; the rate for (246)cm, which is known to be a key nuclide in the transmutation of curium, was larger than the previously reported value. It was concluded from these evaluations that the fast reactor was suitable for the incineration of curium.
C1 Japan Nucl Cycle Dev Inst, Ibaraki 3111393, Japan.
   Tohoku Univ, Ibaraki 3111393, Japan.
RP Osaka, M (reprint author), Japan Nucl Cycle Dev Inst, O-Arai-Machi, Ibaraki 3111393, Japan.
EM osaka@oec.jnc.go.jp
NR 16
TC 3
Z9 3
PU ATOMIC ENERGY SOC JAPAN
PI TOKYO
PA 1-1-13 SHIMBASHI MINATO-KU, TOKYO, 105, JAPAN
SN 0022-3131
J9 J NUCL SCI TECHNOL
JI J. Nucl. Sci. Technol.
PD SEP
PY 2004
VL 41
IS 9
BP 907
EP 914
DI 10.3327/jnst.41.907
PG 8
WC Nuclear Science & Technology
SC Nuclear Science & Technology
GA 872YJ
UT WOS:000225245100005
ER

PT J
AU Saitoh, Y
   Hattori, H
   Sanbe, N
   Nakajima, H
   Akatu, M
   Murakawa, M
AF Saitoh, Y
   Hattori, H
   Sanbe, N
   Nakajima, H
   Akatu, M
   Murakawa, M
TI Reversal of vecuronium with neostigmine in patients with diabetes
   mellitus
SO ANAESTHESIA
LA English
DT Article
DE neuromuscular blocking agents, vecuronium; anticholinesterase drugs,
   neostigmine; monitoring, intra-operative; diabetes mellitus
ID INDUCED NEUROMUSCULAR BLOCK; NERVE CONDUCTION VELOCITY; POSTTETANIC
   TWITCH; ATRACURIUM; ANTAGONISM; NEUROPATHY; ISOFLURANE; ANESTHESIA;
   RECOVERY; ROCURONIUM
AB Reversal of vecuronium-induced neuromuscular blockade with neostigmine was compared in two groups of 16 subjects: patients with Type 2 diabetes mellitus and normal controls. When the first twitch of the train-of-four had returned to 25% of the control value, neostigmine 40 mug.kg(-1) and atropine 20 mug.kg(-1) were given to reverse the neuromuscular blockade. The train-of-four ratio was lower at 3 min, 6 min, 9 min, 12 min and 15 min after reversal in the diabetic group than in the control group but the differences did not reach statistical significance. Fifteen minutes after reversal, the number of patients in whom recovery from neuromuscular blockade was judged insufficient to guarantee good respiratory function (train-of-four ratio < 0.74) did not differ between the groups. However, 15 min after reversal, the number of patients with a train-of-four ratio < 0.9 was significantly higher in the Diabetic Group than in the Control Group (15 vs. 10, p = 0.033).
C1 Saitama Med Sch, Dept Anaesthesiol, Saitama, Japan.
   Fukushima Med Univ, Sch Med, Dept Anaesthesiol, Fukushima, Japan.
RP Saitoh, Y (reprint author), Saitama Med Sch, Dept Anaesthesiol, Saitama, Japan.
EM ysys@r5.dion.ne.jp
NR 32
TC 3
Z9 3
PU BLACKWELL PUBLISHING LTD
PI OXFORD
PA 9600 GARSINGTON RD, OXFORD OX4 2DG, OXON, ENGLAND
SN 0003-2409
J9 ANAESTHESIA
JI Anaesthesia
PD AUG
PY 2004
VL 59
IS 8
BP 750
EP 754
DI 10.1111/j.1365-2044.2004.03833.x
PG 5
WC Anesthesiology
SC Anesthesiology
GA 839RE
UT WOS:000222801500004
ER

PT J
AU Han, TH
   Kim, H
   Bae, J
   Kim, K
   Martyn, JAJ
AF Han, TH
   Kim, H
   Bae, J
   Kim, K
   Martyn, JAJ
TI Neuromuscular pharmacodynamics of rocuronium in patients with major
   burns
SO ANESTHESIA AND ANALGESIA
LA English
DT Article; Proceedings Paper
CT 11th Annual Meeting of the European-Society-of-Anaesthesiologists
CY MAY 31-JUN 03, 2003
CL GLASGOW, SCOTLAND
SP European Soc Anaesthesiologists
ID NICOTINIC ACETYLCHOLINE-RECEPTORS; RAPID-SEQUENCE INDUCTION;
   THERMAL-INJURY; CLINICAL-PHARMACOLOGY; TRACHEAL INTUBATION; MUSCLE
   MEMBRANE; D-TUBOCURARINE; DOSE-RESPONSE; SUCCINYLCHOLINE;
   PHARMACOKINETICS
AB Rocuronium, which has a short onset time and is free of hyperkalemic effects, could be considered for rapid-sequence induction of anesthesia in patients with burns. In this study, we assessed the neuromuscular pharmacodynamics of rocuronium in patients with major burns. Adults aged 18-59 yr who had a major burn injury (n = 56) and a control group of 44 nonburned patients were included. Rocuronium was used at 3 times (0.9 mg/kg) or 4 times (1.2 mg/kg) the 95% effective dose. Anesthesia consisted of propofol and fentanyl with nitrous oxide and oxygen. Neuromuscular block was monitored with an acceleromyograph by using train-of-four stimulation. The onset time to 95% neuromuscular block was prolonged in burned compared with nonburned patients (115 +/- 58 s versus 68 +/- 16 s for 0.9 mg/kg; 86 +/- 20 s versus 57 +/- 11 s for 1.2 mg/kg). Dose escalation shortened the onset time, prolonged the duration of action, and improved intubating conditions in burned patients. All recovery profiles were significantly shorter in burned versus nonburned groups with both doses. Resistance to the neuromuscular effects of rocuronium was partially overcome by increasing the dose. A dose up to 1.2 mg/kg provides good tracheal intubating conditions after major burns.
C1 Hallym Univ, Hangang Sacred Heart Hosp, Dept Anesthesiol & Pain Med, Sch Med, Seoul 150719, South Korea.
   Harvard Univ, Sch Med, Massachusetts Gen Hosp, Dept Anesthesiol & Crit Care, Boston, MA 02115 USA.
   Shriners Hosp Children, Boston, MA USA.
RP Han, TH (reprint author), Hallym Univ, Hangang Sacred Heart Hosp, Dept Anesthesiol & Pain Med, Sch Med, 94-200 Yongdungpo Dong, Seoul 150719, South Korea.
EM athan@unitel.co.kr
NR 37
TC 15
Z9 16
PU LIPPINCOTT WILLIAMS & WILKINS
PI PHILADELPHIA
PA 530 WALNUT ST, PHILADELPHIA, PA 19106-3621 USA
SN 0003-2999
J9 ANESTH ANALG
JI Anesth. Analg.
PD AUG
PY 2004
VL 99
IS 2
BP 386
EP 392
PG 7
WC Anesthesiology
SC Anesthesiology
GA 840YS
UT WOS:000222897100016
ER

PT J
AU Yang, H
   Choi, PTL
   McChesney, J
   Buckley, N
AF Yang, H
   Choi, PTL
   McChesney, J
   Buckley, N
TI Induction with sevoflurane-remifentanil is comparable to
   propofol-fentanyl-rocuronium in PONV after laparoscopic surgery
SO CANADIAN JOURNAL OF ANAESTHESIA-JOURNAL CANADIEN D ANESTHESIE
LA English
DT Article
ID OMITTING NITROUS-OXIDE; POSTOPERATIVE NAUSEA; TRACHEAL INTUBATION;
   MUSCLE-RELAXANTS; GYNECOLOGICAL SURGERY; GENERAL-ANESTHESIA;
   METAANALYSIS; CHOLECYSTECTOMY; PREVENTION; SATISFACTION
AB Purpose: To compare sevoflurane-remifentanil induction and propofol-fentanyl-rocuronium induction with regards to the frequency of moderate to severe postoperative nausea and vomiting (PONV) in the first 24 hr after laparoscopic day surgery.
   Methods: After informed consent, 156 ASA physical status class I to III patients undergoing laparoscopic cholecystectomy or tubal ligation were randomized to either induction with sevoflurane 8%, N2O 67% and iv remifentanil 1 to 1.5 mug(.)kg(-1) or induction with iv fentanyl 2 to 3 mug(.)kg(-1), propofol 2 mg(.)kg(-1), and rocuronium 0.3 to 0.5 mg(.)kg(-1). All patients received iv ketorolac 0.5 mg(.)kg(-1) at induction and sevoflurane-N2O maintenance anesthesia with rocuronium as needed. PONV was treated with iv ondansetron, droperidol, or dimenhydrinate; postoperative pain was treated with opioid analgesics. Patients were followed for 24 hr with regards to PONV and pain. Intubating conditions, induction and emergence times, time to achieve fast-track discharge criteria, and drug costs were measured.
   Results: No differences were seen between the two groups in their frequencies of 24-hr moderate to severe PONV and postoperative pain, or in their intubating conditions, induction and emergence times, and time to achieve fast-track discharge criteria. Patients undergoing sevoflurane-remifentanil induction received more morphine (11 mg vs 8 mg; P < 0.001) in the postanesthetic care unit. Sevoflurane-remifentanil induction resulted in similar anesthetic and total drug costs for both procedures.
   Conclusion: We did not demonstrate any difference in PONV, pain, or anesthetic/recovery times or costs between the sevoflurane and propofol groups. Sevoflurane-remifentanil induction is a feasible technique for anesthetic induction.
C1 McMaster Univ, Dept Anaesthesia, Hamilton Hlth Sci, Hamilton, ON L8N 3Z5, Canada.
   McMaster Univ, St Josephs Healthcare, Hamilton, ON L8N 3Z5, Canada.
   McMaster Univ, Dept Clin Epidemiol & Biostat, Hamilton, ON L8N 3Z5, Canada.
RP Buckley, N (reprint author), McMaster Univ, Dept Anaesthesia, Hamilton Hlth Sci, 1200 Main St W,Room HSC2UI, Hamilton, ON L8N 3Z5, Canada.
EM buckleyn@mcmaster.ca
NR 32
TC 9
Z9 11
PU CANADIAN ANESTHESIOLOGISTS SOC
PI TORONTO
PA 1 EGLINTON AVE EAST, SUITE 208, TORONTO, ONTARIO M4P 3A1, CANADA
SN 0832-610X
J9 CAN J ANAESTH
JI Can. J. Anaesth.-J. Can. Anesth.
PD AUG-SEP
PY 2004
VL 51
IS 7
BP 660
EP 667
PG 8
WC Anesthesiology
SC Anesthesiology
GA 856KR
UT WOS:000224044600004
ER

PT J
AU Greene, SA
   Benson, GJ
   Tranquilli, WJ
   Grimm, KA
AF Greene, SA
   Benson, GJ
   Tranquilli, WJ
   Grimm, KA
TI Effect of isoflurane, atracurium, fentanyl, and noxious stimulation on
   bispectral index in pigs
SO COMPARATIVE MEDICINE
LA English
DT Article
ID NITROUS-OXIDE; ALVEOLAR CONCENTRATION; ANESTHETIC DEPTH; SUS-SCROFA;
   SWINE; ELECTROENCEPHALOGRAM; SEVOFLURANE; SEDATION; PROPOFOL; POTENCY
AB The study reported here was done to determine the relationship between anesthesia depth and bispectral index (BIS) in stimulated pigs. lsoflurane minimal alveolar concentration (MAC) was determined using the tail-clamp method in 16 Yorkshire/Landrace-cross pigs with mean +/- SEM weight of 27.7 +/- 1.76 kg. One week later, BIS, ECG, heart rate, arterial blood pressure, esophageal temperature, end-tidal CO2 tension and isoflurane concentration, arterial pH, PaO2, PaCO2, plasma bicarbonate concentration, and base excess were determined at each of five isoflurane MAC-multiples: 0.8, 1.0, 1.3, 1.6, and 2.0. Six treatments were studied: isoflurane; isoflurane and atracurium; isoflurane, atracurium, and fentanyl; isoflurane with noxious stimulation; isoflurane and atracurium with noxious stimulation; and isoflurane, atracurium, and fentanyl with noxious stimulation. The noxious stimulus during BIS measurement was the same as that for MAC determination. Each pig was studied three times (n = 8), and order of MAC-multiples and treatments was randomized. Data were evaluated by use of general linear model analysis of variance and linear regression analysis, with statistical significance set at P < 0.05. Significant differences in BIS values were identified between MAC-multiples within each treatment and between treatment 3 compared with treatments 2 and 4. Significant differences also were observed within and between treatments for heart rate, arterial blood pressure, and PaO2. Use of BIS appears reliable for identification of light versus deep anesthesia, but is of limited use for discrimination between isoflurane MAC-multiples of 1 and 1.6. We conclude that, compared with other treatments, atracurium. and noxious stimulation had no significant effect on BIS.
C1 Univ Illinois, Coll Vet Med, Dept Vet Clin Med, Urbana, IL 61802 USA.
RP Greene, SA (reprint author), Washington State Univ, Coll Vet Med, Dept Vet Clin Sci, Pullman, WA 99164 USA.
NR 27
TC 13
Z9 13
PU AMER ASSOC LABORATORY ANIMAL SCIENCE
PI MEMPHIS
PA 9190 CRESTWYN HILLS DR, MEMPHIS, TN 38125 USA
SN 1532-0820
J9 COMPARATIVE MED
JI Comparative Med.
PD AUG
PY 2004
VL 54
IS 4
BP 397
EP 403
PG 7
WC Veterinary Sciences; Zoology
SC Veterinary Sciences; Zoology
GA 847LD
UT WOS:000223393100007
ER

PT J
AU Stumpf, T
   Tits, J
   Walther, C
   Wieland, E
   Fanghanel, T
AF Stumpf, T
   Tits, J
   Walther, C
   Wieland, E
   Fanghanel, T
TI Uptake of trivalent actinides (curium(III)) by hardened cement paste: a
   time-resolved laser fluorescence spectroscopy study
SO JOURNAL OF COLLOID AND INTERFACE SCIENCE
LA English
DT Article
DE curium; cement; CSH; sorption; surface complexation; incorporation;
   TRLFS; LIBD
ID CONCENTRATED ELECTROLYTE-SOLUTIONS; BREAKDOWN DETECTION; GAMMA-ALUMINA;
   CM(III); SORPTION; THERMODYNAMICS; LUMINESCENCE; COMPLEXATION;
   SPECIATION; ELEMENTS
AB The curium(III) interaction with cement was investigated using time-resolved laser fluorescence spectroscopy at trace concentrations. Four different Cm(III) species were identified: a nonfluorescing species which corresponds to curium hydroxide real colloids, which were characterized in detail by laser-induced breakdown detection (LIBD), a fluorescing Cm(III)/portlandite sorption species, and two fluorescing Cm(III)/calcium silicate hydrate (CSH) species. From the fluorescence emission lifetimes it is predicted that the two fluorescing Cm(III)/CSH species have one to two and no water molecules, respectively, left in their first coordination sphere, suggesting that these species are incorporated into the CSH structure. (C) 2004 Elsevier Inc. All rights reserved.
C1 Forschungszentrum Karlsruhe, Inst Nukl Entsorgung, D-76021 Karlsruhe, Germany.
   Paul Scherrer Inst, Waste Management Lab, CH-5232 Villigen, Switzerland.
RP Stumpf, T (reprint author), Forschungszentrum Karlsruhe, Inst Nukl Entsorgung, POB 3640, D-76021 Karlsruhe, Germany.
EM thorsten.stumpf@ine.fzk.de
NR 31
TC 17
Z9 17
PU ACADEMIC PRESS INC ELSEVIER SCIENCE
PI SAN DIEGO
PA 525 B ST, STE 1900, SAN DIEGO, CA 92101-4495 USA
SN 0021-9797
J9 J COLLOID INTERF SCI
JI J. Colloid Interface Sci.
PD AUG 1
PY 2004
VL 276
IS 1
BP 118
EP 124
DI 10.1016/j.jcis.2004.03.014
PG 7
WC Chemistry, Physical
SC Chemistry
GA 836EI
UT WOS:000222537800016
ER

PT J
AU Oztekin, S
   Hepaguslar, H
   Kilercik, H
   Kar, AA
   Boyaci, F
   Elar, Z
AF Oztekin, S
   Hepaguslar, H
   Kilercik, H
   Kar, AA
   Boyaci, F
   Elar, Z
TI Low doses of rocuronium during remifentanil-propofol-based anesthesia in
   children: comparison of intubating conditions
SO PEDIATRIC ANESTHESIA
LA English
DT Article; Proceedings Paper
CT Euroanaesthesia 2003 Meeting
CY MAY 31-JUN 03, 2003
CL GLASGOW, SCOTLAND
DE anaesthetics; propofol; opioids; remifentanil; neuromuscular
   nondepolarizing agents rocuronium; intubation
ID NEUROMUSCULAR BLOCKING-AGENTS; TRACHEAL INTUBATION; MUSCLE-RELAXANTS;
   ALFENTANIL; INDUCTION; SURGERY; SEVOFLURANE
AB Background: In this prospective double-blind study, intubation conditions were compared at 90 s following two different low doses of rocuronium during remifentanil and propofol anesthesia in children undergoing ambulatory procedures.
   Methods: Forty-four children (ASA I-II, aged 3-12 years) undergoing day case ENT surgery were premedicated with midazolam 0.5 mg(.)kg(-1). Following atropine 10 mug(.)kg(-1), remifentanil infusion 0.5 mug(.)kg(-1.)min(-1) was started. After 60 s, anesthesia was induced with propofol 2.5 mg(.)kg(-1). Immediately after a bolus dose of propofol, the children received rocuronium doses of 0.15 mg(.)kg(-1) (group I, n = 22) or 0.3 mg(.)kg(-1) (group II, n = 22) in a randomized manner, after which an infusion of propofol 6 mg-kg(-1) h(-1) was added to the infusion of remifentanil 0.5 mug(.)kg(-1) min(-1) for maintenance of anesthesia. Intubating conditions were evaluated 90 s after rocuronium administration applying the Copenhagen Scoring System which included components of laryngoscopy, vocal cord movement and reaction to intubation. Hemodynamic values were recorded at predetermined time intervals.
   Results: Excellent, good and poor intubation conditions were 18.2, 40.9 and 40.9% in group I and 40.9, 54.5 and 4.5% in group II. Clinically acceptable intubating conditions (excellent and good) were significantly higher in group II (95.5%) than in group I (59.1%) (P = 0.004). Mean values of heart rate and blood pressure did not differ significantly between groups. No children required any intervention for hemodynamic instability and/or muscle rigidity.
   Conclusions: The results suggest that 0.3 mg(.)kg(-1) of rocuronium may be a better low dose than 0.15 mg(.)kg(-1) of rocuronium for clinically acceptable intubating conditions in pediatric ambulatory surgery during remifentanil-propofol-based anesthesia at the doses used in the study.
C1 Dokuz Eylul Univ, Dept Anaesthesiol, Izmir, Turkey.
RP Oztekin, S (reprint author), 114 Sok 50, TR-35040 Izmir, Turkey.
EM sermin.oztekin@deu.edu.tr
NR 27
TC 2
Z9 2
PU BLACKWELL PUBLISHING LTD
PI OXFORD
PA 9600 GARSINGTON RD, OXFORD OX4 2DG, OXON, ENGLAND
SN 1155-5645
J9 PEDIATR ANESTH
JI Pediatr. Anesth.
PD AUG
PY 2004
VL 14
IS 8
BP 636
EP 641
DI 10.1111/j.1460-9592.2004.01273.x
PG 6
WC Anesthesiology; Pediatrics
SC Anesthesiology; Pediatrics
GA 845GI
UT WOS:000223228500004
ER

PT J
AU Lirk, P
   Longato, S
   Rieder, J
   Klimaschewski, L
AF Lirk, P
   Longato, S
   Rieder, J
   Klimaschewski, L
TI Cisatracurium, but not mivacurium, inhibits survival and axonal growth
   of neonatal and adult rat peripheral neurons in vitro
SO NEUROSCIENCE LETTERS
LA English
DT Article
DE anaesthesia; neuromuscular blocking drug; cisatracurium; superior
   cervical ganglion; dorsal root ganglion; survival; axon growth
ID SYMPATHETIC NEURONS; PC12 CELLS; ATRACURIUM; DEGRADATION; NEUROTOXICITY;
   HYDROLYSIS; APOPTOSIS; GALANIN
AB Cisatracurium and mivacurium are widely used neuromuscular blocking drugs. Previous reports have indicated growth-inhibitory effects of cisatracurium. but not mivacurium, on two human cell lines in vitro. These effects were ascribed to oxidative stress elicited by acrylate esters formed during cisatracurium breakdown. The aim of the present study was to investigate whether these agents would possibly interfere with the peripheral nervous system. Survival and axonal growth of rat primary neurons obtained from the superior cervical sympathetic ganglion (SCG) or from the adult dorsal root ganglion (DRG) were investigated after treatment with cisatracurium or mivacurium at concentrations from 1 to 10 muM for 24 h. Cisatracurium, but not mivacurium, significantly decreased neuronal survival in a dose-dependent manner, and axonal length was considerably reduced by cisatracurium as compared to controls. It is concluded that high concentrations of cisatracurium are potentially neurotoxic. (C) 2004 Elsevier Ireland Ltd. All rights reserved.
C1 Med Univ Innsbruck, Dept Anat Histol & Embryol, A-6020 Innsbruck, Austria.
   Med Univ Innsbruck, Dept Anesthesiol & Crit Care Med, A-6020 Innsbruck, Austria.
RP Klimaschewski, L (reprint author), Med Univ Innsbruck, Dept Anat Histol & Embryol, Muellerstr 59, A-6020 Innsbruck, Austria.
EM lars.klimaschewski@uibk.ac.at
NR 16
TC 1
Z9 2
PU ELSEVIER SCI IRELAND LTD
PI CLARE
PA CUSTOMER RELATIONS MANAGER, BAY 15, SHANNON INDUSTRIAL ESTATE CO, CLARE,
   IRELAND
SN 0304-3940
J9 NEUROSCI LETT
JI Neurosci. Lett.
PD JUL 22
PY 2004
VL 365
IS 2
BP 153
EP 155
DI 10.1016/j.neulet.2004.04.073
PG 3
WC Neurosciences
SC Neurosciences & Neurology
GA 840OR
UT WOS:000222869300017
ER

PT J
AU Kala, M
   Lechowicz, W
AF Kala, M
   Lechowicz, W
TI Instability of pancuronium in postmortem blood and liver taken after a
   fatal intramuscular Pavulon injection
SO FORENSIC SCIENCE INTERNATIONAL
LA English
DT Article; Proceedings Paper
CT 41th Annual Meeting of the
   International-Association-of-Forensic-Toxicologists (TIAFT 2003)
CY NOV   16, 2003
CL Melbourne, AUSTRALIA
SP Int Assoc Forens Toxicologists
DE pancuronium; analysis; stability; LC-MS
ID PERFORMANCE LIQUID-CHROMATOGRAPHY; QUATERNARY AMMONIUM-COMPOUNDS;
   IONIZATION MASS-SPECTROMETRY; NITROGEN MUSCLE-RELAXANTS; HUMAN PLASMA;
   SCREENING-PROCEDURE; BIOLOGICAL-FLUIDS; SUCCINYLCHOLINE; TISSUES;
   QUANTITATION
AB The present study was designed to determine the stability of pancuronium in postmortem blood and liver during storage. Results were obtained using the method by Kerskes et al. [C.H.M. Kerskes, K.J. Lusthof, P.G.M. Zweipfenning, J.P. Franke, The detection and identification of quaternary nitrogen muscle relaxants in biological fluids and tissues by ion-trap LC-ESI-MS, J. Anal. Toxicol. 26 (2002) 29-34.], modified and validated in our laboratory. Target analytes were isolated after enzymatic hydrolysis followed by solid phase extraction (BondElut C18 column). Internal standardisation was carried out using laudanosine and the target ions were monitored by LC-ESI-MS (monitoring ions m/z 358 for IS and 286 for pancuronium). Materials were taken from a 46-year-old woman, who had been found dead. A syringe (2 ml) and an empty ampoule of Pavulon (4 mg/2 mL) were found in her hand. The residual volume of fluid in the syringe was 0.7 ml. An autopsy was performed six days after death. It revealed a needle mark on the left thigh. Postmortem materials (muscle from the injection site, blood and liver) and the syringe with fluid were stored for four months in a freezer at -20 degreesC. The initial pancuronium concentrations were 81 ng/mL in blood and 532 ng/g in liver. The analyte was stable when stored at -20 degreesC in blood even up to seven months. In liver samples its concentrations were variable. Pancuronium in blood stored at 20 degreesC underwent degradation very rapidly. After three months of storage these blood samples had concentrations not greater about 10% of the initial value. The degradation patterns of pancuronium depended on temperature and the biological matrix. (C) 2004 Elsevier Ireland Ltd. All rights reserved.
C1 Inst Forens Res, PL-31033 Krakow, Poland.
RP Kala, M (reprint author), Inst Forens Res, Westerplatte 9, PL-31033 Krakow, Poland.
EM mkala@ies.krakow.pl
NR 20
TC 8
Z9 8
PU ELSEVIER SCI IRELAND LTD
PI CLARE
PA CUSTOMER RELATIONS MANAGER, BAY 15, SHANNON INDUSTRIAL ESTATE CO, CLARE,
   IRELAND
SN 0379-0738
J9 FORENSIC SCI INT
JI Forensic Sci.Int.
PD JUL 16
PY 2004
VL 143
IS 2-3
BP 191
EP 198
DI 10.1016/j.forsciint.2004.03.030
PG 8
WC Medicine, Legal
SC Legal Medicine
GA 840ER
UT WOS:000222840500018
ER

PT J
AU Nascimento, DC
   Serra, CSM
   Oliveira, AC
AF Nascimento, DC
   Serra, CSM
   Oliveira, AC
TI Cellular mechanisms of atracurium-induced tetanic fade in the isolated
   rat muscle
SO BASIC & CLINICAL PHARMACOLOGY & TOXICOLOGY
LA English
DT Article
ID NEUROMUSCULAR-TRANSMISSION; ACETYLCHOLINE TRANSPORT; DIAPHRAGM
   PREPARATION; TRANSMITTER; BLOCKADE; RELEASE; FROG; STIMULATION;
   PANCURONIUM; POTENTIALS
AB Although atracurium is a widely used neuromuscular blocker, we still lack knowledge regarding some of its cellular mechanisms of action. Thus, similar to other clinically used blockers atracurium induces, both in vivo and in vitro, fade of the tetanic contraction. However, the cellular mechanisms underlying this tetanic fade have never been systematically studied. In the present work these mechanisms were investigated in vitro. A sciatic nerve extensor digitorum longus muscle preparation of the rat was used. A combination of myographical and electrophysiological techniques was employed. Indirect twitches were evoked at 0.1 Hz and tetanic contractions at 50 Hz. Trains of end-plate potentials were evoked at a frequency of 50 Hz. The electrophysiological variables used in the analysis of the trains of end-plate potentials were: peak amplitude of the first end-plate potential in the train, peak amplitude of plateau end-plate potentials in the train, tetanic run-down of the end-plate potentials' train, quantal content of first and plateau end-plate potentials in the train, quantal size. In the myographical study atracurium, at a concentration of 2.4 muM, induced a complete fade of the tetanic contraction while only slightly affected the twitch. In the electrophysiological study atracurium, at the same 2.4 muM concentration, significantly decreased the amplitude of both first end-plate potentials in the train (control: 14.4 mV; atracurium: 3.2 mV) and plateau end-plate potentials (control: 10.8 mV, atracurium: 2.4 mV) and reinforced the tetanic run-down of the train of end-plate potentials, evaluated as the percent loss in amplitude of plateau end-plate potentials compared to first end-plate potentials in the trains (control: 25.2%; atracurium: 33.2%). Atracurium also significantly decreased the quantal content of first end-plate potentials in the train (control: 231; atracurium: 68), the quantal content of plateau end-plate potentials (control: 159; atracurium: 42) and the quantal size (control: 0.119 mV; atracurium: 0.075 mV). In relative terms the decrease in quantal content was about twice as large as the decrease in quantal size. This indicates that the fade of the tetanic contraction induced by atracurium (2.4 muM) is due to both pre- and postsynaptic blocking effects, the presynaptic one being stronger.
C1 Univ Sao Paulo, Inst Biomed Sci, Dept Pharmacol, BR-05508900 Sao Paulo, Brazil.
RP Oliveira, AC (reprint author), Univ Sao Paulo, Inst Biomed Sci, Dept Pharmacol, Avenida Lineu Prestes 1524, BR-05508900 Sao Paulo, Brazil.
EM acolivei@icb.usp.br
NR 32
TC 3
Z9 3
PU BLACKWELL MUNKSGAARD
PI COPENHAGEN
PA 35 NORRE SOGADE, PO BOX 2148, DK-1016 COPENHAGEN, DENMARK
SN 1742-7835
J9 BASIC CLIN PHARMACOL
JI Basic Clin. Pharmacol. Toxicol.
PD JUL
PY 2004
VL 95
IS 1
BP 9
EP 14
PG 6
WC Pharmacology & Pharmacy; Toxicology
SC Pharmacology & Pharmacy; Toxicology
GA 841IR
UT WOS:000222924000003
ER

PT J
AU Kirov, K
   Motamed, C
   Decailliot, F
   Behforouz, N
   Duvaldestin, P
AF Kirov, K
   Motamed, C
   Decailliot, F
   Behforouz, N
   Duvaldestin, P
TI Comparison of the neuromuscular blocking effect of cisatracurium and
   atracurium on the larynx and the adductor pollicis
SO ACTA ANAESTHESIOLOGICA SCANDINAVICA
LA English
DT Article
DE atracurium; cisatracurium; larynx; electromyography
ID INTUBATING CONDITIONS; MUSCLES; VECURONIUM; HUMANS; AGENTS; ANESTHESIA;
   HISTAMINE; 51W89; ONSET
AB Background: Cisatracurium unlike atracurium is devoid of histamine-induced cardiovascular effects and this alone would be the greatest advantage in replacing atracurium for the facilitation of tracheal intubation. On the other hand, 2 ED95 doses of cisatracurium (100 mug/kg) do not yield satisfactory intubating conditions such as those seen with equipotent doses of atracurium and therefore the recommended intubating dose of cisatracurium is 3 ED95. To understand this discrepancy better, we evaluated the potency and onset of atracurium and cisatracurium directly at the larynx adductors in humans.
   Methods: The study was conducted in 54 patients (ASA class I or II) undergoing peripheral surgery requiring general anesthesia. Cisatracurium 25-150 mug/kg or atracurium 120-500 mug/kg intravenous (i.v.) boluses doses were administered during anesthesia with propofol, nitrous oxide, oxygen and fentanyl. Neuromuscular block was measured by electromyography (single twitch stimulation every 10 s) at the larynx and the adductor pollicis. The dose-response effect measured at both muscles included maximum neuromuscular blockade achieved (Emax), the time to maximum depression of twitch height (onset) and time to spontaneous recovery of the twitch height to 25%, 75% and 90% (T25, T75, T90) of control value.
   Result: The onset at the larynx was of 196 +/- 28 s after the 100 mug/kg cisatracurium dose compared with 140 +/- 14 s after the 500 mug/kg atracurium dose (P < 0.05). Emax at the larynx was 92 +/- 1% and 98 +/- 1% after 100 mug/kg cisatracurium and 500 mug/kg atracurium, respectively (P < 0.05). The time to onset of maximum suppression Emax = 100 +/- 0% after a 150 mug/kg cisatracurium dose was 148 +/- 29 s. At the larynx, the ED50 was 25 mug/kg for cisatracurium and 180 mug/kg for atracurium and the ED95 was 87 mug/kg for cisatracurium compared with 400 mug/kg for atracurium.
   Conclusion: The slow onset time at the laryngeal muscles after cisatracurium can be explained by the higher potency as compared with atracurium.
C1 Univ Paris 12, Hop Henri Mondor, Dept Anesthesia, Serv Anesthesie Reanimat, F-94010 Creteil, France.
RP Duvaldestin, P (reprint author), Univ Paris 12, Hop Henri Mondor, Dept Anesthesia, Serv Anesthesie Reanimat, AP HP, F-94010 Creteil, France.
EM philippe.duvaldestin@hmn.ap-hop-paris.fr
NR 18
TC 7
Z9 16
PU BLACKWELL MUNKSGAARD
PI COPENHAGEN
PA 35 NORRE SOGADE, PO BOX 2148, DK-1016 COPENHAGEN, DENMARK
SN 0001-5172
J9 ACTA ANAESTH SCAND
JI Acta Anaesthesiol. Scand.
PD MAY
PY 2004
VL 48
IS 5
BP 577
EP 581
DI 10.1111/j.1399-6576.2004.00378.x
PG 5
WC Anesthesiology
SC Anesthesiology
GA 814MI
UT WOS:000220978400005
ER

PT J
AU Kutepov, AL
   Kutepova, SG
AF Kutepov, A. L.
   Kutepova, S. G.
TI First-principles study of electronic and magnetic structure of alpha-Pu,
   delta-Pu, americium, and curium
SO JOURNAL OF MAGNETISM AND MAGNETIC MATERIALS
LA English
DT Article
DE actinides; ground state properties
AB The ab initio study of electronic and magnetic structure has been carried out for alpha-Pu, delta-Pu, Am, and Cm. The effect of taking the spin polarization into account on the calculated ground state properties of the given actinides has been studied. (C) 2003 Elsevier B. V. All rights reserved.
C1 Inst Tech Phys, Snezhinsk 456770, Chelyabinsk, Russia.
RP Kutepov, AL (reprint author), Inst Tech Phys, Vasiliev St 13,POB 245, Snezhinsk 456770, Chelyabinsk, Russia.
EM a.l.kutepov@vniitf.ru
NR 10
TC 17
Z9 17
PU ELSEVIER SCIENCE BV
PI AMSTERDAM
PA PO BOX 211, 1000 AE AMSTERDAM, NETHERLANDS
SN 0304-8853
J9 J MAGN MAGN MATER
JI J. Magn. Magn. Mater.
PD MAY
PY 2004
VL 272
SU 1
BP E329
EP E330
DI 10.1016/j.jmmm.2003.12.706
PG 2
WC Materials Science, Multidisciplinary; Physics, Condensed Matter
SC Materials Science; Physics
GA V42WI
UT WOS:000202897200144
ER

PT J
AU Gerasimov, AS
   Kiselev, GV
   Myrtsymova, LA
   Zaritskaya, TS
AF Gerasimov, AS
   Kiselev, GV
   Myrtsymova, LA
   Zaritskaya, TS
TI Cyclic mode of neptunium, americium and curium transmutation in
   heavy-water reactor
SO NUCLEAR ENGINEERING AND DESIGN
LA English
DT Article; Proceedings Paper
CT 11th International Conference on Nuclear Energy (ICONE-11)
CY APR 20-23, 2003
CL Tokyo, JAPAN
SP Japan Soc Mech Engineers, Amer Soc Mech Engineers
AB Characteristics of process of transmutation of neptunium, americium and curium from spent nuclear fuel in heavy-water reactor during first 10 lifetimes and at transition to equilibrium mode are calculated. During transmutation, dangerous nuclides, first of all, Cm-244 and Pu-238 are accumulated. They cause an increase of radiotoxicity. At first 10 cycles of transmutation, the radiotoxicity is increased by 8.7 times in comparison with radiotoxicity of initial load of transmuted actinides. Heavy-water reactor with thermal power of 1000 MW can transmute neptunium, americium and curium extracted from 3.7 VVER-1000 type reactors. It means, that the required power of transmutation reactor makes about 8% of thermal power of VVER-1000 type reactors. (C) 2004 Elsevier B.V. All rights reserved.
C1 Inst Theoret & Expt Phys, Moscow 117259, Russia.
RP Gerasimov, AS (reprint author), Inst Theoret & Expt Phys, 25 B Cheremushkinskaya, Moscow 117259, Russia.
EM geras@vitep1.itep.ru
NR 3
TC 0
Z9 0
PU ELSEVIER SCIENCE SA
PI LAUSANNE
PA PO BOX 564, 1001 LAUSANNE, SWITZERLAND
SN 0029-5493
J9 NUCL ENG DES
JI Nucl. Eng. Des.
PD MAY
PY 2004
VL 230
IS 1-3
BP 327
EP 331
DI 10.1016/j.nucengdes.2003.11.026
PG 5
WC Nuclear Science & Technology
SC Nuclear Science & Technology
GA 822TH
UT WOS:000221562700023
ER

PT J
AU Dhonneur, G
   Combes, X
   Chassard, D
   Merle, JC
AF Dhonneur, G
   Combes, X
   Chassard, D
   Merle, JC
TI Skin sensitivity to rocuronium and vecuronium: A randomized controlled
   prick-testing study in healthy volunteers
SO ANESTHESIA AND ANALGESIA
LA English
DT Article
ID FLARE RESPONSES; ANAPHYLACTOID REACTIONS; ANESTHESIA; HUMANS; WHEAL
AB Prick tests are frequently used for the authentication of neuromuscular blocking drugs (NMBDs) as causative drugs for anaphylactic reactions during anesthesia. Unfortunately, the actual threshold concentration for skin testing remains debatable for most NMBDs. We studied the flare and wheal responses to prick tests with rocuronium. and vecuronium. Thirty healthy, nonatopic, anesthesia-naive male and female volunteers (14 men and 16 women) from 18 to 40 yr of age were assigned randomly to receive a total of 10 prick tests-4 ascending dilutions (1:1000, 1:100, 1:10, and 1) of rocuronium and vecuronium. and 2 controls- on both forearms. An assessor blinded to the assignment monitored systemic and skin responses to NMBDs and measured wheal and flare surfaces immediately after and 15 min after prick tests. None of the volunteers experienced any immediate systemic or cutaneous responses to rocuronium or vecuronium. Although a dilution of 1:1000 of both NMBDs failed to promote any skin response at 15 min, 50% and 40% of the subjects had a positive skin reaction to undiluted rocuronium and vecuronium, respectively. We demonstrated a sex effect related to smaller threshold concentration-induced cutaneous reactions in female volunteers to both muscle relaxants. Our observation questions the reliability of prick testing with undiluted solutions of rocuronium and vecuronium for the diagnosis of allergy.
C1 Univ Hosp & Paris 12 Val De Marne, Sch Med, Dept Anesthesia & Crit Care Med, Creteil, France.
   CEPHAC ASTER Inst, Clin Res Org, Paris, France.
RP Dhonneur, G (reprint author), CHU Henri Mondor, Dept Anesthesie & Reanimat, F-94000 Creteil, France.
EM gilles.dhonneur@hmn.ap-hop-paris.fr
NR 19
TC 38
Z9 41
PU LIPPINCOTT WILLIAMS & WILKINS
PI PHILADELPHIA
PA 530 WALNUT ST, PHILADELPHIA, PA 19106-3621 USA
SN 0003-2999
J9 ANESTH ANALG
JI Anesth. Analg.
PD APR
PY 2004
VL 98
IS 4
BP 986
EP 989
DI 10.1213/01.ANE.0000111206
PG 4
WC Anesthesiology
SC Anesthesiology
GA 807HD
UT WOS:000220491700020
ER

PT J
AU Savarese, JJ
   Belmont, MR
   Hashim, MA
   Mook, RA
   Boros, EE
   Samano, V
   Patel, SS
   Feldman, PL
   Schultz, JAI
   McNulty, M
   Spitzer, T
   Cohn, DL
   Morgan, P
   Wastila, WB
AF Savarese, JJ
   Belmont, MR
   Hashim, MA
   Mook, RA
   Boros, EE
   Samano, V
   Patel, SS
   Feldman, PL
   Schultz, JAI
   McNulty, M
   Spitzer, T
   Cohn, DL
   Morgan, P
   Wastila, WB
TI Preclinical pharmacology of GW280430A (AV430A) in the rhesus monkey and
   in the cat - A comparison with mivacurium
SO ANESTHESIOLOGY
LA English
DT Article
ID CLINICAL NEUROMUSCULAR PHARMACOLOGY; OPIOID BARBITURATE ANESTHESIA;
   STEROIDAL MUSCLE-RELAXANT; BLOCKING-AGENT; RAPACURONIUM BROMIDE;
   RENAL-FAILURE; ATRACURIUM; PHARMACOKINETICS; PANCURONIUM; CISATRACURIUM
AB Background: No replacement for succinylcholinc is yet available. GW280430A (AV430A) is a representative of a new class of nondepolarizing neuromuscular blocking drugs called asymmetric mixed-onium chlorofumarates. it undergoes rapid degradation in plasma by chemical hydrolysis and inactivation by cysteine adduction, resulting in a very short duration of effect. The neuromuscular, cardiovascular, and autonomic pharmacology of GW280430A is compared herein with that of mivacurium.
   Methods: Adult male rhesus monkeys and adult male cats were anesthetized with nitrous oxide-oxygen-halothane and chloralose-pentobarbital, respectively. The neuromuscular blocking properties of GW280430A and mivacurium were compared at a stimulation rate of 0.15 Hz in the extensor digitorum of the foot (monkey) and the tibialis anterior (cat). Sympathetic responses were assayed in the cat in the nictitating membrane preparation, and vagal effects were evaluated in the cat via observation of bradycardic responses after stimulation of the cervical right vagus nerve.
   Results: GW280430A and mivacurium were equipotent in the monkey (ED95 was 0.06 mg/kg in each case). GW280430A was half as potent as mivacurium in the cat. The total duration of action of GW280430A was less than half that of mivacurium. in the monkey; recovery slopes were more than twice as rapid. The 25-75% recovery index of GW280430A did not vary significantly after various bolus doses or infusions, averaging 1.4-1.8 min in the monkey, significantly shorter than the same time interval (4.8-5.7 min) for mivacurium. Dose ratios for autonomic versus neuromuscular blocking properties in the cat were greater than 25 for both GW280430A and mivacurium. The ratio ED Hist:ED95 Neuromuscular Block in the monkey was significantly greater (approximately 53 vs. 13) for GW280430A, indicating approximately four times less relative prominence of the side effects of skin flushing and decrease of blood pressure, which are associated with release of histamine.
   Conclusions: These experiments show a much shorter neuromuscular blocking effect and much-reduced side effects in the case of GW280430A vis-d-vis mivacurium. These results, together with the novel chemical degradation of GW28o430A, suggest further evaluation in human subjects.
C1 Cornell Univ, Weill Med Coll, Dept Anesthesiol, New York, NY 10021 USA.
   New York Presbyterian Hosp, New York, NY USA.
   Glaxo Wellcome Labs, Dept Chem, Res Triangle Pk, NC USA.
   Glaxo Wellcome Labs, Dept Pharmacol, Res Triangle Pk, NC USA.
RP Savarese, JJ (reprint author), Cornell Univ, Weill Med Coll, Dept Anesthesiol, New York Weill Cornell Campus,525 E 68th St, New York, NY 10021 USA.
EM jjsavare@med.cornell.edu
NR 37
TC 21
Z9 21
PU LIPPINCOTT WILLIAMS & WILKINS
PI PHILADELPHIA
PA 530 WALNUT ST, PHILADELPHIA, PA 19106-3621 USA
SN 0003-3022
J9 ANESTHESIOLOGY
JI Anesthesiology
PD APR
PY 2004
VL 100
IS 4
BP 835
EP 845
DI 10.1097/00000542-200404000-00013
PG 11
WC Anesthesiology
SC Anesthesiology
GA 806LZ
UT WOS:000220436700012
ER

PT J
AU Boyez, E
   Malherbe, P
AF Boyez, E
   Malherbe, P
TI Curarization for contributing symptomatic treatment of myoclonic jerks
   induced by chloralose poisoning
SO ANNALES FRANCAISES D ANESTHESIE ET DE REANIMATION
LA French
DT Article
DE poisoning; chloralose; myoclonus syndrome
ID INTOXICATION; EEG
AB Chloralose poisoning especially leads to consciousness failure and hyperexcitability with typical myoclonic jerks. In an observation of chloralose poisoning by ingestion of synthetic substance against moles, curarization by cistracurium besylate was proposed to contribute in the symptomatic treatment of myoclonus syndrome induced by chloralose poisoning and resistant to a large dose of diazepam. (C) 2004 Elsevier SAS. Tons droits reserves.
C1 Ctr Hosp Cambrai, Serv Reanimat Polyvalente, F-59407 Cambrai, France.
RP Boyez, E (reprint author), Ctr Hosp Cambrai, Serv Reanimat Polyvalente, 513 Ave Paris, F-59407 Cambrai, France.
EM evaboyez@yahoo.fr
NR 10
TC 1
Z9 1
PU EDITIONS SCIENTIFIQUES MEDICALES ELSEVIER
PI PARIS
PA 23 RUE LINOIS, 75724 PARIS, FRANCE
SN 0750-7658
J9 ANN FR ANESTH
JI Ann. Fr. Anest. Reanim.
PD APR
PY 2004
VL 23
IS 4
BP 361
EP 363
DI 10.1016/j.annfar.2003.11.020
PG 3
WC Anesthesiology
SC Anesthesiology
GA 827CH
UT WOS:000221875600006
ER

PT J
AU Schmitt, HJ
   Wick, S
   Munster, T
AF Schmitt, HJ
   Wick, S
   Munster, T
TI Rocuronium for muscle relaxation in two children with Friedreich's
   ataxia
SO BRITISH JOURNAL OF ANAESTHESIA
LA English
DT Article
DE anaesthetic techniques, intravenous; complications, Friedreich's ataxia;
   neuromuscular block, rocuronium
ID ANESTHESIA
AB Friedreich's ataxia is a rare hereditary neurodegenerative disease caused by a defect in the gene that encodes a mitochondrial protein called frataxin. We report the use of rocuronium 0.6 mg kg(-1) in two adolescent girls with Friedreich's ataxia undergoing propofol-sufentanil-oxygen-air anaesthesia for spinal surgery. Neuromuscular transmission was monitored using acceleromyography, and onset and recovery times were recorded. The clinical duration of rocuronium was comparable to that of children without neuromuscular disease (25% recovery T-1=44 and 24 min for patients 1 and 2 respectively).
C1 Univ Erlangen Nurnberg, Dept Anaesthesiol, D-91054 Erlangen, Germany.
RP Schmitt, HJ (reprint author), Univ Erlangen Nurnberg, Dept Anaesthesiol, Krankenhausstr 12, D-91054 Erlangen, Germany.
EM hubert.schmitt@kfa.imed.uni-erlangen.de
NR 11
TC 9
Z9 9
PU OXFORD UNIV PRESS
PI OXFORD
PA GREAT CLARENDON ST, OXFORD OX2 6DP, ENGLAND
SN 0007-0912
J9 BRIT J ANAESTH
JI Br. J. Anaesth.
PD APR
PY 2004
VL 92
IS 4
BP 592
EP 596
DI 10.1093/bja/aeh106
PG 5
WC Anesthesiology
SC Anesthesiology
GA 802RK
UT WOS:000220180400024
ER

PT J
AU Rapp, HJ
   Altenmueller, CA
   Waschke, C
AF Rapp, HJ
   Altenmueller, CA
   Waschke, C
TI Neuromuscular recovery following rocuronium bromide single dose in
   infants
SO PEDIATRIC ANESTHESIA
LA English
DT Article
DE muscle relaxant; recovery : rocuronium bromide; infants; newborn
ID INTUBATING CONDITIONS; TIME-COURSE; PEDIATRIC-PATIENTS; BLOCKING-AGENTS;
   ONSET TIME; CHILDREN; ANESTHESIA; HALOTHANE; PHARMACOKINETICS;
   ISOFLURANE
AB Background: Rocuronium bromide, a steroid nondepolarizing muscle relaxant, has a rapid onset and an intermediate duration of action in infants, children and adults. However, clinical evidence shows a longer duration of recovery in small infants. The aim of this study was to investigate the influence of age on rocuronium recovery during the first year of life.
   Methods: ASA I-II infants, scheduled for elective surgery under general anaesthesia and intubation were included after ethics committee approval and parents' written consent. According to age the patients were randomly allocated to receive either 0.45 mg(.)kg(-1) or 0.6 mg(.)kg(-1) rocuronium bromide in three age-groups: (A) 0-1 month, (B) 2-4 months and (C) 5-12 months. After induction with thiopentone (5-7 mg(.)kg(-1)), anesthesia was maintained with isoflurane without opioids. Prior to surgery, caudal block with bupivacaine (0.125%) 1.0 ml(.)kg(-1) and paracetamol 25 mg(.)kg(-1) rectally were given for analgesia.. Efficacy variables were intubation conditions 60 s after administration of muscle relaxant (TO) and recovery of neuromuscular blockade measured as T, at 10, 25, 50 and 75 % of baseline, train-of-four (TOF) of 0.7 and Recovery Index (RI). Data were characterized by summary statistics and analysis of variance.
   Results: A total of 61 infants with a median age range of 67 (2364) days were included. Intubation conditions were excellent or good in all dose and age groups. T-0 in group A was reached in a range of 15-30 s, in others up to 60 s. T-1 recovery (T75) after 0.45 mg(.)kg(-1) was 56.4 +/- 16 (A), 62.7 +/- 32 (B) and 45.8 +/- 18 (C) min. Recovery times for of 0.6 mg(.)kg(-1) were 100.8 +/- 35 (A), 70.6 +/- 19 (B) and 63.4 +/- 21 (C) min, respectively. The TOF ratio (0.7) was 62.3 +/- 18 (A), 64.1 +/- 27 (B) and 43.7 +/- 12 (C) min using 0.45 mg(.)kg(-1) compared with 94.8 +/- 31 (A), 63.8 +/- 14 (B) and 67.5 +/- 18 (C) min with 0.6 mg(.)kg(-1). The differences of T75 and TOF 0.7 in A and C were significant (P less than or equal to 0.05).
   Conclusions: Recovery of muscle relaxation using rocuronium bromide under isoflurane anesthesia in infants differs widely and shows great differences between age groups as well as dose regimen. A dose of 0.6 mg(.)kg(-1) resulted in a significantly longer duration of action in group A. The reduced dose of 0.45 mg(.)kg(-1) resulted in rapid and good relaxation in all infants without very long lasting effects. Reduced doses of rocuronium should be used in newborns and small infants.
C1 Univ Heidelberg, Hosp Mannheim gGmbH, Dept Anaesthesiol & Intens Care Med, D-68167 Mannheim, Germany.
   Univ Heidelberg, Hosp Mannheim, Dept Paediat, D-68167 Mannheim, Germany.
   Organon GmbH, Oberschleissheim, Germany.
RP Rapp, HJ (reprint author), Univ Heidelberg, Hosp Mannheim gGmbH, Dept Anaesthesiol & Intens Care Med, Theodor Kutzer Ufer 1-3, D-68167 Mannheim, Germany.
EM h-j.rapp@urz.uni-heidelberg.de
NR 20
TC 9
Z9 12
PU BLACKWELL PUBLISHING LTD
PI OXFORD
PA 9600 GARSINGTON RD, OXFORD OX4 2DG, OXON, ENGLAND
SN 1155-5645
J9 PEDIATR ANESTH
JI Pediatr. Anesth.
PD APR
PY 2004
VL 14
IS 4
BP 329
EP 335
DI 10.1046/j.1460-9592.2003.01216.x
PG 7
WC Anesthesiology; Pediatrics
SC Anesthesiology; Pediatrics
GA 837CY
UT WOS:000222606900008
ER

PT J
AU Wright, PMC
   McCarthy, G
   Szenohradszky, J
   Sharma, ML
   Caldwell, JE
AF Wright, PMC
   McCarthy, G
   Szenohradszky, J
   Sharma, ML
   Caldwell, JE
TI Influence of chronic phenytoin administration on the pharmacokinetics
   and pharmacodynamics of vecuronium
SO ANESTHESIOLOGY
LA English
DT Article
ID INDUCED NEUROMUSCULAR BLOCKADE; CHRONIC ANTICONVULSANT THERAPY; ACUTELY
   ADMINISTERED PHENYTOIN; INDUCED RESISTANCE; ACETYLCHOLINE-RECEPTORS;
   ACCELERATED RECOVERY; RECEIVING PHENYTOIN; ROCURONIUM; CARBAMAZEPINE;
   ATRACURIUM
AB Background: The duration of action of vecuronium is reduced in patients receiving phenytoin. In this study, the authors examined, simultaneously, the influence of phenytoin on both the pharmacokinetics and the pharmacodynamics of vecuronium.
   Methods: This study was approved by the institutional review board of the University of California, San Francisco, and patients gave written informed consent. Twenty-two patients, 11 taking phenytoin and all scheduled to undergo prolonged neurosurgical procedures with general anesthesia, participated in the study. In 12 patients (6 phenytoin, 6 control), vecuronium was infused at 7.5 mug(.)kg(-1.)min(-1) until the first response (T1) of each train-of-four decreased by 50%; in the remaining 10 patients (5 phenytoin, 5 control), 200 mug/kg vecuronium was infused over 10 min. Arterial blood samples were drawn at intervals over the next 5-7 h. Plasma concentrations of vecuronium and 3-desacetylvecuronium were measured by capillary gas chromatography. Pharmacokinetic and pharmacodynamic modeling was used to characterize the disposition of vecuronium and patient responses to it in the two groups.
   Results. Clearance was typically increased by 138% (95% confidence interval, 93-183%) in patients taking phenytoin. The effect of vecuronium was well described using a sigmoid Emax model. The concentration of vecuronium giving 50% twitch depression was increased 124% (45-202%) in patients taking phenytoin.
   Conclusions: Chronic phenytoin therapy reduces the effect of vecuronium by mechanisms that include both increased vecuronium metabolism and reduced sensitivity of the patient to circulating concentrations of vecuronium.
C1 Univ Calif San Francisco, Dept Anesthesia & Perioperat Care, San Francisco, CA 94143 USA.
RP Wright, PMC (reprint author), Univ Calif San Francisco, Dept Anesthesia & Perioperat Care, 513 Parnassus Ave, San Francisco, CA 94143 USA.
EM npmcw@itsa.ucsf.edu
NR 36
TC 11
Z9 12
PU LIPPINCOTT WILLIAMS & WILKINS
PI PHILADELPHIA
PA 530 WALNUT ST, PHILADELPHIA, PA 19106-3621 USA
SN 0003-3022
J9 ANESTHESIOLOGY
JI Anesthesiology
PD MAR
PY 2004
VL 100
IS 3
BP 626
EP 633
DI 10.1097/00000542-200403000-00024
PG 8
WC Anesthesiology
SC Anesthesiology
GA 778QF
UT WOS:000189251700023
ER

PT J
AU Fuchs-Buder, T
   Strowitzki, M
   Rentsch, K
   Schreiber, JU
   Philipp-Osterman, S
   Kleinschmidt, S
AF Fuchs-Buder, T
   Strowitzki, M
   Rentsch, K
   Schreiber, JU
   Philipp-Osterman, S
   Kleinschmidt, S
TI Concentration of rocuronium in cerebrospinal fluid of patients
   undergoing cerebral aneurysm clipping
SO BRITISH JOURNAL OF ANAESTHESIA
LA English
DT Article
DE blood-brain barrier, mass spectrometry high pressure liquid
   chromatography; neuromuscular blocking agents, rocuronium; surgery,
   cerebrovascular
ID NICOTINIC ACETYLCHOLINE-RECEPTORS; LAUDANOSINE; ATRACURIUM; VECURONIUM;
   ACTIVATION; PLASMA
AB Background. This study assessed the concentration of rocuronium in the cerebrospinal fluid (CSF) of patients undergoing cerebral aneurysm clipping, and investigated whether the mode of administration (single bolus vs continuous infusion) influenced the CSF concentration.
   Methods. Twenty patients with subarachnoid haemorrhage were randomly allocated to receive a bolus dose (bolus group), or a bolus followed by a continuous infusion of rocuronium (infusion group) (n=10 for each group). Arterial blood and ventricular CSF were sampled 2 h after the rocuronium bolus. Samples were analysed by liquid chromatography electrospray ionization-tandem mass spectrometry.
   Results. Rocuronium could be detected in all the CSF samples. The mean (range) CSF concentration was 2.2 (0.9-4.6) ng ml(-1) in the bolus group and 12.4 (2.4-34.6) ng ml(-1) in the infusion group; P<0.01.
   Conclusions. This study demonstrated that rocuronium, normally not considered to cross the blood-brain barrier, is regularly found in the CSF of patients undergoing cerebral clipping; continuous infusion of the drug led to higher plasma and CSF concentrations than after a single bolus dose.
C1 Univ Saarland, Dept Anaesthesia & Crit Care, D-6650 Homburg, Germany.
   Univ Saarland, Dept Neurosurg, D-6650 Homburg, Germany.
   Univ Zurich Hosp, Inst Clin Chem, CH-8091 Zurich, Switzerland.
RP Fuchs-Buder, T (reprint author), Ctr Hosp Univ Nancy Brabois, Dept Anesthesie & Reanimat, 4 Rue Morvan, F-54500 Vandoeuvre Les Nancy, France.
EM t.fuchs-buder@chu-nancy.fr
RI Schreiber, Jan-Uwe/B-1340-2012
NR 10
TC 5
Z9 6
PU OXFORD UNIV PRESS
PI OXFORD
PA GREAT CLARENDON ST, OXFORD OX2 6DP, ENGLAND
SN 0007-0912
J9 BRIT J ANAESTH
JI Br. J. Anaesth.
PD MAR
PY 2004
VL 92
IS 3
BP 419
EP U2
DI 10.1093/bja/aeh062
PG 3
WC Anesthesiology
SC Anesthesiology
GA 776VP
UT WOS:000189140300018
ER

PT J
AU Moll, H
   Stumpf, T
   Merroun, M
   Rossberg, A
   Selenska-Pobell, S
   Bernhard, G
AF Moll, H
   Stumpf, T
   Merroun, M
   Rossberg, A
   Selenska-Pobell, S
   Bernhard, G
TI Time-resolved laser fluorescence spectroscopy study on the interaction
   of curium(III) with Desulfovibrio aspoensis DSM 10631
SO ENVIRONMENTAL SCIENCE & TECHNOLOGY
LA English
DT Article
ID RADIOACTIVE-WASTE REPOSITORY; COMPACTED BENTONITE CLAY; 3 ECO-TYPES;
   ACIDITHIOBACILLUS-FERROOXIDANS; TRIVALENT ACTINIDES; SORPTION PROCESS;
   HUMIC-ACID; CM(III); COMPLEXATION; BACTERIA
AB The influence of microorganisms on migration processes of actinides has to be taken into account for the risk assessment of potential high-level nuclear waste disposal sites. Therefore it is necessary to characterize the actinide-bacteria species formed and to elucidate the reaction mechanisms involved. This work is focused on the sulfate-reducing bacterial (SRB) strain Desulfovibrio aspoensis (D. aspoensis) DSM 10631(T) which frequently occurs in the deep granitic rock aquifers at the Aspo Hard Rock Laboratory (Aspo HRL), Sweden. We chose Cm(Ill) due to its high fluorescence spectroscopic sensitivity as a model system for exploring the interactions of trivalent actinides with D. aspoensis in the trace concentration range of 3 x 10(-7) mol/L. A time-resolved laser fluorescence spectroscopy (TRLFS) study has been carried out in the pH range from 3.00 to 7.55 in 0.154 mol/L NaCl. We interpret the pH dependence of the emission spectra with a biosorption forming an inner-sphere surface complex of Cm(III) onto the D. aspoensis cell envelope. This Cm(III)-D. apoensis-surface complex is characterized by its emission spectrum (peak maximum at 600.1 nm) and its fluorescence lifetime (162 +/- 5 mus). No evidence was found for incorporation of Cm(III) into the bacterial cells under the chosen experimental conditions.
C1 Forschungszentrum Rossendorf eV, Inst Radiochem, D-01314 Dresden, Germany.
   Forschungszentrum Karlsruhe, Inst Nukl Entsorgung, D-76021 Karlsruhe, Germany.
RP Moll, H (reprint author), Forschungszentrum Rossendorf eV, Inst Radiochem, POB 510119, D-01314 Dresden, Germany.
EM h.moll@fz-rossendorf.de
RI The Rossendorf Beamline at ESRF, Radiochemistry/A-2586-2011
NR 49
TC 19
Z9 19
PU AMER CHEMICAL SOC
PI WASHINGTON
PA 1155 16TH ST, NW, WASHINGTON, DC 20036 USA
SN 0013-936X
J9 ENVIRON SCI TECHNOL
JI Environ. Sci. Technol.
PD MAR 1
PY 2004
VL 38
IS 5
BP 1455
EP 1459
DI 10.1021/es0301166
PG 5
WC Engineering, Environmental; Environmental Sciences
SC Engineering; Environmental Sciences & Ecology
GA 780FC
UT WOS:000189360800035
ER

PT J
AU Mak, PH
   Irwin, MG
AF Mak, PH
   Irwin, MG
TI The effect of cisatracurium and rocuronium on cisatracurium
   precurarization and the priming principle
SO JOURNAL OF CLINICAL ANESTHESIA
LA English
DT Article
DE anesthesia; general; mechanisms; priming; neuromuscular blocking agents;
   cisatracurium; rocuronium
ID NEUROMUSCULAR BLOCKING-DRUGS; RAPID TRACHEAL INTUBATION; SEQUENCE
   INDUCTION; TRAIN-OF-4 FADE; TIME-COURSE; VECURONIUM; PHARMACOKINETICS;
   PHARMACODYNAMICS; POTENCY; TUBOCURARINE
AB Study Objective: To demonstrate the effect of administering a precurarizing dose of cisatracurium or rocuronium, on the speed of onset of cisatracurium, and to review the possible mechanisms and value of the priming principle.
   Design: Double-blind, randomized, controlled trial.
   Setting: Inpatient anesthesia in a university teaching hospital.
   Patients: 90 ASA physical status I and II patients undergoing elective surgery requiring endotracheal intubation. Interventions: Three groups of 30 patients each were investigated. Following induction of anesthesia with fentanyl and propofol, Group 1 received cisatracurium 0.015 mg.k(-1), Group 2 received rocuronium 0.09 mg (.) kg(-1), and Group 3 (control) received normal saline. Six minutes after priming, Groups 1 and 2 received cisatracurium 0.135 mg (.) kg(-1) whereas Group 3 received cisatracurium 0.15 mg (.) kg(-1).
   Measurements and Main Results: In each group, first twitch height and the train-of-four ratios were recorded every 10 seconds after the initial priming dose. Intubation was attempted after the first twitch height became less than 15% of baseline. The decrease in the train-of-four ratios at 6 minutes was 0.97 for cisatracurium and 0.85 for rocuronium. The onset of muscle relaxation was significantly faster after priming with cisatracurium and rocuronium (71.7 +/- 21.3 and 65 +/- 19.8 sec, respectively) compared with control (148.7 +/- 43.1 sec). Females receiving both muscle relaxants had a faster onset of paralysis than did males (65.9 +/- 20.6 vs. 79.2 +/- 20.6 and 55 +/- 14.5 vs. 71.7 +/- 20.4 sec). Intubation conditions were either excellent or satisfactory in all patients.
   Conclusions: Six minutes after precurarization, there is no significant difference between rocuronium and cisatracurium when used as priming drugs. An even faster onset time with both drugs was demonstrated in females. The use of priming doses of 25% to 30% of ED95 may cause symptomatic muscle weakness. The mechanisms of the priming principle are discussed. (C) 2004 by Elsevier Inc.
C1 Univ Hong Kong, Queen Mary Hosp, Dept Anaesthesiol, Fac Med, Hong Kong, Hong Kong, Peoples R China.
RP Mak, PH (reprint author), Univ Hlth Network, Toronto Western Hosp, Dept Anesthesia, 399 Bathurst St, Toronto, ON M5T 2S8, Canada.
EM peter.mak@uhn.on.ca
NR 26
TC 4
Z9 10
PU ELSEVIER SCIENCE INC
PI NEW YORK
PA 360 PARK AVE SOUTH, NEW YORK, NY 10010-1710 USA
SN 0952-8180
J9 J CLIN ANESTH
JI J. Clin. Anesth.
PD MAR
PY 2004
VL 16
IS 2
BP 83
EP 87
DI 10.1016/j.jclinane.2003.05.004
PG 5
WC Anesthesiology
SC Anesthesiology
GA 818XJ
UT WOS:000221277500002
ER

PT J
AU Reisli, R
   Apilliogullari, S
   Reisli, I
   Tuncer, S
   Erol, A
   Okesli, S
AF Reisli, R
   Apilliogullari, S
   Reisli, I
   Tuncer, S
   Erol, A
   Okesli, S
TI The effect of environmental tobacco smoke on the dose requirements of
   rocuronium in children
SO PAEDIATRIC ANAESTHESIA
LA English
DT Article
DE rocuronium; passive smoking; anaesthesia; tobacco smoke pollution
ID RECEIVING GENERAL-ANESTHESIA; ADVERSE RESPIRATORY EVENTS; NEUROMUSCULAR
   BLOCKADE; EXPOSURE; RISK; PHARMACODYNAMICS
AB Background: Smoking affects the pharmacodynamic and pharmacokinetic behaviour of several drugs. The aim of this study was to evaluate the effects of environmental tobacco smoke on onset and recovery time after single dose rocuronium in children.
   Methods: Forty children between 4 and 10 years were enrolled into the study. Children who have no familial smoking history were included in the first group whereas passive smokers included in the second group. Sevoflurane in 50% O-2 and 50% N2O was used for induction of anaesthesia. Evoked adductor pollicis electromyography was used to monitor neuromuscular block. The T-95 and T-25 values were recorded.
   Results: The T-95 values (+/-SD) for rocuronium were 110.1 +/- 39.3 s and 79.3 +/- 35.6 s for group 1 and group 2, respectively (P < 0.05). The T-25 value of group 2 was 40.1 +/- 10.6 min and compared with group 1 values (30.85 +/- 7.02 min) it was significantly longer (P < 0.01).
   Conclusion: This study shows that passive smoking children consume less rocuronium than nonsmokers during similar anaesthesia. We think that a history of passive smoking must also be taken into consideration during preoperative evaluation of paediatric patients.
C1 Selcuk Univ, Meram Fac Med, Dept Anaesthesiol, TR-42080 Konya, Turkey.
   Selcuk Univ, Meram Fac Med, Dept Pediat, TR-42080 Konya, Turkey.
RP Reisli, R (reprint author), Selcuk Univ, Tip Fak Hastanesi, TR-42080 Konya, Turkey.
EM ireisli@hotmail.com
NR 13
TC 4
Z9 4
PU BLACKWELL PUBLISHING LTD
PI OXFORD
PA 9600 GARSINGTON RD, OXFORD OX4 2DG, OXON, ENGLAND
SN 1155-5645
J9 PAEDIATR ANAESTH
JI Paediatr. Anaesth.
PD MAR
PY 2004
VL 14
IS 3
BP 247
EP 250
DI 10.1046/j.1460-9592.2003.01186.x
PG 4
WC Anesthesiology; Pediatrics
SC Anesthesiology; Pediatrics
GA 779VY
UT WOS:000189323400007
ER

PT J
AU Reisli, R
   Apilliogullari, S
   Reisli, I
   Tuncer, S
   Erol, A
   Okesli, S
AF Reisli, R
   Apilliogullari, S
   Reisli, I
   Tuncer, S
   Erol, A
   Okesli, S
TI The effect of environmental tobacco smoke on the dose requirements of
   rocuronium in children
SO PEDIATRIC ANESTHESIA
LA English
DT Article
DE rocuronium; passive smoking; anaesthesia; tobacco smoke pollution
ID RECEIVING GENERAL-ANESTHESIA; ADVERSE RESPIRATORY EVENTS; NEUROMUSCULAR
   BLOCKADE; EXPOSURE; RISK; PHARMACODYNAMICS
AB Background: Smoking affects the pharmacodynamic and pharmacokinetic behaviour of several drugs. The aim of this study was to evaluate the effects of environmental tobacco smoke on onset and recovery time after single dose rocuronium in children.
   Methods: Forty children between 4 and 10 years were enrolled into the study. Children who have no familial smoking history were included in the first group whereas passive smokers included in the second group. Sevoflurane in 50% O-2 and 50% N2O was used for induction of anaesthesia. Evoked adductor pollicis electromyography was used to monitor neuromuscular block. The T-95 and T-25 values were recorded.
   Results: The T-95 values (+/-SD) for rocuronium were 110.1 +/- 39.3 s and 79.3 +/- 35.6 s for group 1 and group 2, respectively (P < 0.05). The T-25 value of group 2 was 40.1 +/- 10.6 min and compared with group 1 values (30.85 +/- 7.02 min) it was significantly longer (P < 0.01).
   Conclusion: This study shows that passive smoking children consume less rocuronium than nonsmokers during similar anaesthesia. We think that a history of passive smoking must also be taken into consideration during preoperative evaluation of paediatric patients.
C1 Univ Selcuk, Meram Fac Med, Dept Anaesthesiol, Konya, Turkey.
   Univ Selcuk, Meram Fac Med, Dept Pediat, Konya, Turkey.
RP Reisli, R (reprint author), Selcuk Univ, Tip Fak Hastanesi, Anestezi Reanimasyon Anabilim Dali, TR-42080 Konya, Turkey.
EM ireisli@hotmail.com
NR 13
TC 4
Z9 4
PU BLACKWELL PUBLISHING LTD
PI OXFORD
PA 9600 GARSINGTON RD, OXFORD OX4 2DG, OXON, ENGLAND
SN 1155-5645
J9 PEDIATR ANESTH
JI Pediatr. Anesth.
PD MAR
PY 2004
VL 14
IS 3
BP 247
EP 250
DI 10.1046/j.1460-9592.2003.01186.x
PG 4
WC Anesthesiology; Pediatrics
SC Anesthesiology; Pediatrics
GA 829NI
UT WOS:000222055100007
ER

PT J
AU McMurphy, RM
   Davidson, HJ
   Hodgson, DS
AF McMurphy, RM
   Davidson, HJ
   Hodgson, DS
TI Effects of atracurium on intraocular pressure, eye position, and blood
   pressure in eucapnic and hypocapnic isoflurane-anesthetized dogs
SO AMERICAN JOURNAL OF VETERINARY RESEARCH
LA English
DT Article
ID GENERAL-ANESTHESIA; HALOTHANE; ACETAZOLAMIDE; HORSES; PCO2
AB Objective-To determine effects of atracurium on intraocular pressure (IOP), eye position, and arterial blood pressure in eucapnic and hypocapnic dogs anesthetized with isoflurane.
   Animals-16 dogs.
   Procedure-Ventilation during anesthesia was controlled to maintain Paco(2) at 38 to 44 mm Hg in group-I dogs (n = 8) and 26 to 32 mm Hg in group-II dogs (8). Baseline measurements for IOP systolic, diastolic, and mean arterial blood pressure, central venous pressure (CVP), and heart rate (HR) were recorded. Responses to peroneal nerve stimulation were monitored by use of a force-displacement transducer. Atracurium (0.2 mg/kg) was administered IV and measurements were repeated at 1, 2, 3, and 5 minutes and at 5-minute intervals thereafter for 60 minutes.
   Results-Atracurium did not affect IOP HR, or CVP Group 11 had higher CVP than group 1, but IOP was not different. There was no immediate effect of atracurium on arterial blood pressure. Arterial blood pressure increased gradually over time in both groups. Thirty seconds after administration of atracurium, the eye rotated from a ventromedial position to a central position and remained centrally positioned until 100% recovery of a train-of-four twitch response. The time to 100% recovery was 53.1 +/- 5.3 minutes for group I and 46.3 +/- 9.2 minutes for group II.
   Conclusions and Clinical Relevance-Atracurium did not affect IOP or arterial blood pressure in isoflurane-anesthetized dogs. Hyperventilation did not affect IOP or the duration of effect of atracurium.
C1 Kansas State Univ, Coll Vet Med, Dept Clin Sci, Manhattan, KS 66506 USA.
RP McMurphy, RM (reprint author), Kansas State Univ, Coll Vet Med, Dept Clin Sci, Manhattan, KS 66506 USA.
NR 21
TC 11
Z9 12
PU AMER VETERINARY MEDICAL ASSOC
PI SCHAUMBURG
PA 1931 N MEACHAM RD SUITE 100, SCHAUMBURG, IL 60173-4360 USA
SN 0002-9645
J9 AM J VET RES
JI Am. J. Vet. Res.
PD FEB
PY 2004
VL 65
IS 2
BP 179
EP 182
DI 10.2460/ajvr.2004.65.179
PG 4
WC Veterinary Sciences
SC Veterinary Sciences
GA 768WZ
UT WOS:000188594700010
ER

PT J
AU Sie, MY
   Goh, PK
   Chan, L
   Ong, SY
AF Sie, MY
   Goh, PK
   Chan, L
   Ong, SY
TI Bispectral index during modified rapid sequence induction using
   thiopentone or propofol and rocuronium
SO ANAESTHESIA AND INTENSIVE CARE
LA English
DT Article
DE monitoring : Bispectral Index, BIS, awareness, rapid sequence induction
ID GENERAL-ANESTHESIA; AWARENESS; RECOVERY; RECALL
AB This randomized controlled trial compared Bispectral Index (BIS) values in 40 patients after a modified rapid sequence induction using thiopentone 4 mg/kg or propofol 2 mg/kg with rocuronium 0.6 mg/kg as muscle relaxant. Endotracheal intubation was performed at 60 seconds from induction of anaesthesia and BIS values were recorded for three minutes after induction. At the 120, 150 and 180 second measurements there was a significantly greater proportion of subjects with BIS values less than or equal to 60 ("anaesthetized ") in the propofol group compared with the thiopentone group (P values < 0.02, < 0.01 and < 0.01 respectively).
   All intubations were completed within two minutes. No explicit recall of intubation was detected clinically with either induction agent. The BIS scores we have measured suggest that thiopentone 4 mg/kg is more likely to be associated with lighter planes of anaesthesia and consequent risk of awareness than propofol 2 mglkg, if intubation is delayed or prolonged.
C1 Univ Malaya Med Ctr, Dept Anaesthesiol, Kuala Lumpur 50603, Malaysia.
RP Sie, MY (reprint author), Univ Malaya Med Ctr, Dept Anaesthesiol, Kuala Lumpur 50603, Malaysia.
RI CHAN, LUCY/B-8887-2010
NR 10
TC 8
Z9 8
PU AUSTRALIAN SOC ANAESTHETISTS
PI EDGECLIFF
PA P O BOX 600, EDGECLIFF, NSW 2027, AUSTRALIA
SN 0310-057X
J9 ANAESTH INTENS CARE
JI Anaesth. Intensive Care
PD FEB
PY 2004
VL 32
IS 1
BP 28
EP 30
PG 3
WC Anesthesiology; Critical Care Medicine
SC Anesthesiology; General & Internal Medicine
GA 777DC
UT WOS:000189158600004
ER

PT J
AU Fodale, V
   Pratico, C
   Girlanda, P
   Baradello, A
   Lucanto, T
   Rodolico, C
   Nicolosi, C
   Rovere, V
   Santamaria, LB
   Dattola, R
AF Fodale, V
   Pratico, C
   Girlanda, P
   Baradello, A
   Lucanto, T
   Rodolico, C
   Nicolosi, C
   Rovere, V
   Santamaria, LB
   Dattola, R
TI Acute motor axonal polyneuropathy after a cisatracurium infusion and
   concomitant corticosteroid therapy
SO BRITISH JOURNAL OF ANAESTHESIA
LA English
DT Article
DE anti-inflammatory agent, methylprednisolone; complications,
   polyneuropathies; complications, weakness; neuromuscular block;
   neuromuscular block, cisatracurium
ID CRITICAL ILLNESS POLYNEUROPATHY; INTENSIVE INSULIN THERAPY;
   CRITICALLY-ILL; ICU PATIENTS; NEUROPATHY; SEPSIS; METHYLPREDNISOLONE;
   COMPLICATIONS; VARIANT
AB A 40-yr-old male was admitted to the intensive care unit following blunt chest trauma. He had multiple rib fractures, bilateral pneumothoraces, and acute respiratory failure requiring mechanical ventilation. Sedation was achieved with midazolam and morphine, and later with propofol. The patient was paralysed with a continuous infusion of cisatracurium 1.42-5.75 mug kg(-1) min(-1). Methylprednisolone 125 mg i.v. every 12 h was also started. After discontinuation of the cisatracurium infusion 7 days later, the patient manifested a flaccid quadriplegia with absence of deep-tendon reflexes. No sensory deficits were observed. Electromyography (EMG), repetitive nerve stimulation testing, and single fibre EMG (SFEMG) were performed at regular intervals after stopping cisatracurium. Clinical symptoms and electrophysiological examinations supported the diagnosis of acute motor axonal polyneuropathy related to concomitant administration of cisatracurium and corticosteroid therapy.
C1 Univ Messina, Policlin Univ G Martino, Dept Neurosci Psychiat & Anesthesiol Sci, Sect Anesthesia, I-98125 Messina, Italy.
   Univ Messina, Policlin Univ G Martino, Dept Neurosci Psychiat & Anesthesiol Sci, Intens Care Unit, I-98125 Messina, Italy.
RP Fodale, V (reprint author), Univ Messina, Policlin Univ G Martino, Dept Neurosci Psychiat & Anesthesiol Sci, Sect Anesthesia, I-98125 Messina, Italy.
EM vfodale@unime.it
RI Fodale, Vincenzo/G-5554-2010
OI Fodale, Vincenzo/0000-0001-9540-5665
NR 30
TC 2
Z9 2
PU OXFORD UNIV PRESS
PI OXFORD
PA GREAT CLARENDON ST, OXFORD OX2 6DP, ENGLAND
SN 0007-0912
J9 BRIT J ANAESTH
JI Br. J. Anaesth.
PD FEB
PY 2004
VL 92
IS 2
BP 289
EP 293
DI 10.1093/bja/aeh040
PG 5
WC Anesthesiology
SC Anesthesiology
GA 769KW
UT WOS:000188650100028
ER

PT J
AU Fink, H
   Yasuhara, S
   Blobner, M
   Martyn, JAJ
AF Fink, H
   Yasuhara, S
   Blobner, M
   Martyn, JAJ
TI Up-regulation of acetylcholine receptors during subchronic infusion of
   pancuronium is caused by a posttranscriptional mechanism related to
   disuse
SO CRITICAL CARE MEDICINE
LA English
DT Article
ID CRITICALLY ILL PATIENTS; D-TUBOCURARINE; NEUROMUSCULAR-JUNCTIONS;
   ELECTRICAL-ACTIVITY; GENE-EXPRESSION; IN-VIVO; MUSCLE; RAT; NUMBER;
   DEGRADATION
AB Objective: Contrasting with the classic theory that competitive block of the acetylcholine receptor induces up-regulation of the receptor, recent studies show that irreversible block of acetylcholine receptors with alpha-bungarotoxin decreases acetylcholine receptor number within hours. This study investigated the early effects of competitive acetylcholine receptor block with the reversible, competitive muscle relaxant, pancuronium.
   Design: Prospective, randomized, placebo-controlled experimental study.
   Subjects: Healthy adult Sprague-Dawley rats.
   Setting: Animal laboratory in a university hospital.
   Interventions: After internal review board approval, Sprague-Dawley rats were anesthetized and received pancuronium at a rate to completely suppress neuromuscular twitch. The control group received saline. Infusion times were 0, 3, 6, or 12 hrs (n = 8 per group). One sciatic nerve was stimulated to induce muscle twitch, and the other nerve remained unstimulated. Total acetylcholine receptor expression, as well as expression of messenger RNA of the five subunits, was assayed.
   Measurements and Main Results: There were no differences in acetylcholine receptor number between groups at time points 0, 3, and 6 hrs. At 12 hrs, acetylcholine receptor numbers in both the stimulated (35.2 +/- 4.8 fmol acetylcholine receptor/mg protein) and nonstimulated (38.3 +/- 4.8) pancuronium group, as well as the nonstimulated control saline group (37.5 +/- 4.6), were significantly increased compared with stimulated controls (27.6 +/- 4.0). Pancuronium did not potentiate the acetylcholine receptor up-regulation of the nonstimulated control group at 12 hrs. There were no changes in messenger RNA expression between groups.
   Conclusions: Infusion of the reversible competitive inhibitor pancuronium up to 12 hrs does not reduce acetylcholine receptor number and therefore contrasts with the irreversible acetylcholine receptor blocker alpha-bungarotoxin. This study documents that 12 hrs of disuse per se leads to an increased expression of the acetylcholine receptor number by a posttranscriptional mechanism that can be prevented by nerve-evoked muscle contraction.
C1 Massachusetts Gen Hosp, Dept Anesthesia & Crit Care, Boston, MA 02114 USA.
   Tech Univ Munich, Klinikum Rechts Isar, Anasthesiol Klin, D-8000 Munich, Germany.
RP Fink, H (reprint author), Massachusetts Gen Hosp, Dept Anesthesia & Crit Care, Boston, MA 02114 USA.
NR 25
TC 1
Z9 1
PU LIPPINCOTT WILLIAMS & WILKINS
PI PHILADELPHIA
PA 530 WALNUT ST, PHILADELPHIA, PA 19106-3621 USA
SN 0090-3493
J9 CRIT CARE MED
JI Crit. Care Med.
PD FEB
PY 2004
VL 32
IS 2
BP 509
EP 513
DI 10.1097/01.CCM.0000109445.38396.F5
PG 5
WC Critical Care Medicine
SC General & Internal Medicine
GA 774ME
UT WOS:000188982600028
ER

PT J
AU Fletcher, JE
   Heard, CMB
AF Fletcher, JE
   Heard, CMB
TI The clinical effect of mixing different proportions of rocuronium and
   mivacurium
SO PAEDIATRIC ANAESTHESIA
LA English
DT Article
DE rocuronium; mivacurium; synergy; children
ID D-TUBOCURARINE; COMBINATIONS; PANCURONIUM; CHILDREN; POTENTIATION;
   INTUBATION; POTENCY; AGENTS; TIME
AB Background: A synergistic effect has been described when rocuronium (Roc) and mivacurium (Miv) are combined in equal (i.e. 1 : 1) ED95 proportions at various total doses. We have investigated the effect of Roc or Miv alone and four different ratios (1 : 4, 2 : 3, 3 : 2 and 4 : 1) of Roc and Miv mixed to a total dose of 1.33 x ED95. The primary outcome is the ratio producing the maximum enhancement of duration of clinical effect.
   Methods: Sixty-eight healthy children were anaesthetized with propofol, nitrous oxide and fentanyl. They then randomly received either Roc 0.4 (mg.kg(-1)), Miv 0.133 (mg.kg(-1)) or one of four Roc + Miv combinations (mg.kg(-1)): Roc 0.32 + Miv 0.027; Roc 0.24 + Miv 0.053; Roc 0.16 + Miv 0.08; and Roc 0.08 + Miv 0.106. The mechanical response of the adductor pollicis muscle to supramaximal stimulation of the ulnar nerve at the wrist was recorded.
   Results: Duration of effect was greater in the combination groups than that predicted from the duration of Roc or Miv used alone. Duration was maximally increased around a 1 : 1 ratio (2 : 3 and 3 : 2) of Roc and Miv. The likelihood of achieving 100% block was greater in combination groups compared with Roc or Miv used alone.
   Conclusions: Combinations of Roc and Miv show a synergistic effect, which appears maximal as the mixture approaches a 1 : 1 ratio of their ED(95)s. This combination acted as if a larger effective dose of a single (new) drug had been given, but did not offer the advantage of both rapid onset and short duration of effect.
C1 Univ N Carolina, Dept Anesthesiol, Chapel Hill, NC USA.
   SUNY Coll Buffalo, Childrens Hosp Buffalo, Dept Anesthesiol, Buffalo, NY 14222 USA.
RP Fletcher, JE (reprint author), UNC Hosp, Dept Anesthesiol, CB 7010,Manning Dr, Chapel Hill, NC 27599 USA.
EM jfletcher@aims.unc.edu
NR 14
TC 1
Z9 2
PU BLACKWELL PUBLISHING LTD
PI OXFORD
PA 9600 GARSINGTON RD, OXFORD OX4 2DG, OXON, ENGLAND
SN 1155-5645
J9 PAEDIATR ANAESTH
JI Paediatr. Anaesth.
PD FEB
PY 2004
VL 14
IS 2
BP 152
EP 157
DI 10.1111/j.1460-9592.2004.01166.x
PG 6
WC Anesthesiology; Pediatrics
SC Anesthesiology; Pediatrics
GA 774PJ
UT WOS:000188991500006
ER

PT J
AU Pohl, B
   Hofmockel, R
   Simanski, O
   Wende, K
   Lampe, BP
AF Pohl, B
   Hofmockel, R
   Simanski, O
   Wende, K
   Lampe, BP
TI Feedback-control of muscle relaxation with a varying on-off controller
   using cisatracurium
SO ANAESTHESIST
LA German
DT Article
DE closed-loop system; electromyography; neuromuscular block;
   cisatracurium; quality control criteria
ID INDUCED NEUROMUSCULAR BLOCKADE; CLOSED-LOOP SYSTEM; ATRACURIUM;
   INFUSION; MODEL; SUXAMETHONIUM; PHARMACOLOGY; VECURONIUM; RELAXANTS;
   RECOVERY
AB Background. Under clinical conditions constant neuromuscular blockade can also be maintained by a simple closed-loop system. However, delayed onset time, non-linearity of the dose-response curve and different sensitivity to muscle relaxants for each patient are limiting factors.
   Methods. In 20 patients who underwent elective surgical procedures under continuous propofol/alfentanil anaesthesia and relaxation with cisatracurium,the maintenance of an electromyographically controlled cisatracurium block of 90% was achieved by a varying on-off control system. Using an own computer-aided measuring device,the course of the neuromuscular blockade and deviations from the desired neuromuscular block were registered.
   Results. Over a period of 64.2+/-14.0 min, neuromuscular block could be controlled on average at a T-1-level of 10% (90% block). The mean error of the deviation of the obtained neuromuscular blockade from the set-point was -1.6+/-0.9% on average. To maintain this neuromuscular blockade, a dose rate of 1.4+/-0.9 mug*kg(-1)*min(-1) cisatracurium was necessary.
   Conclusions. It can be concluded that a simple closed-loop system allows the safe use of the intermediate term muscle relaxant cisatracurium for the performance of surgical procedures.
C1 Univ Rostock, Klin & Poliklin Anasthesiol & Intensivtherapie, D-18055 Rostock, Germany.
   Univ Rostock, Inst Automatisierungstech, Fachbereich Elektrotech & Informat Tech, D-18055 Rostock, Germany.
RP Pohl, B (reprint author), Univ Rostock, Klin & Poliklin Anasthesiol & Intensivtherapie, Schillingallee 35, D-18055 Rostock, Germany.
EM birgit.pohl@med.uni-rostock.cle
NR 27
TC 4
Z9 5
PU SPRINGER-VERLAG
PI NEW YORK
PA 175 FIFTH AVE, NEW YORK, NY 10010 USA
SN 0003-2417
J9 ANAESTHESIST
JI Anaesthesist
PD JAN
PY 2004
VL 53
IS 1
BP 66
EP 72
DI 10.1007/s00101-003-0605-09
PG 7
WC Anesthesiology
SC Anesthesiology
GA 775PF
UT WOS:000189049600009
ER

PT J
AU Kopman, AF
   Zank, LM
   Ng, J
   Neuman, GG
AF Kopman, AF
   Zank, LM
   Ng, J
   Neuman, GG
TI Antagonism of cisatracurium and rocuronium block at a tactile
   train-of-four count of 2: Should quantitative assessment of
   neuromuscular function be mandatory?
SO ANESTHESIA AND ANALGESIA
LA English
DT Article
ID POSTOPERATIVE RESIDUAL CURARIZATION; RECOVERY ROOM; VECURONIUM;
   ATRACURIUM; PANCURONIUM; ACCELEROMYOGRAPHY; REVERSAL; PARALYSIS; TIME
AB With a train-of-four (TOF) ratio >0.70 as the standard of acceptable recovery, postoperative residual paralysis is a frequent occurrence in postanesthesia care units (PACUs). However, detailed information regarding prior anesthetic management is rarely provided. We examined the incidence of postoperative weakness after the administration of cisatracurium and rocuronium when using a rigid protocol for muscle relaxant and subsequent neostigmine administration. Under desflurane, N2O, and opioid anesthesia, tracheal intubation was accomplished after either cisatracurium 0.15 mg/kg or rocuronium 0.60 mg/kg. The response of the thumb to ulnar nerve stimulation was estimated by palpation. Additional increments of muscle relaxant were given as needed to maintain the TOF count at 1 or 2. At the conclusion of surgery, at a TOF count of 2, neostigmine 0.05 mg/kg plus glycopyrrolate 10 mug/kg was administered. The mechanical TOF response was then measured with a force transducer starting 5 min postreversal. Patients were observed until a TOF ratio of 0.90 was achieved. There were no significant differences in the recovery profiles of cisatracurium versus rocuronium. TOF ratios at 10 min postreversal were 0.72 +/- 0.10 and 0.76 +/- 0.11, respectively. At 15 min postreversal, only one subject in each group had a TOF ratio of <0.70. No patient in either group arrived in the PACU with a TOF ratio <0.70. Our results suggest that if cisatracurium or rocuronium is administered by using the TOF count as a guide, critical episodes of postoperative weakness in the PACU should be an infrequent occurrence.
C1 New York Med Coll, Dept Anesthesiol, Valhalla, NY 10595 USA.
RP Kopman, AF (reprint author), St Vincents Hosp Manhattan, Dept Anesthesiol, Rm 408,170 W 12th St, New York, NY 10011 USA.
NR 26
TC 33
Z9 40
PU LIPPINCOTT WILLIAMS & WILKINS
PI PHILADELPHIA
PA 530 WALNUT ST, PHILADELPHIA, PA 19106-3621 USA
SN 0003-2999
J9 ANESTH ANALG
JI Anesth. Analg.
PD JAN
PY 2004
VL 98
IS 1
BP 102
EP 106
DI 10.1213/01.ANE.000009485.19305.E9
PG 5
WC Anesthesiology
SC Anesthesiology
GA 757KK
UT WOS:000187561400025
ER

PT J
AU Breslin, DS
   Jiao, K
   Habib, AS
   Schultz, J
   Gan, TJ
AF Breslin, DS
   Jiao, K
   Habib, AS
   Schultz, J
   Gan, TJ
TI Pharmacodynamic interactions between cisatracurium and rocuronium
SO ANESTHESIA AND ANALGESIA
LA English
DT Article; Proceedings Paper
CT Annual Meeting of the American-Society-of-Anesthesiologists
CY OCT 12-16, 2002
CL ORLANDO, FLORIDA
SP Amer Soc Anesthesiologists
ID NEUROMUSCULAR BLOCKADE; D-TUBOCURARINE; ANESTHESIA; ISOFLURANE;
   VECURONIUM; ATRACURIUM; PANCURONIUM; MIVACURIUM; COMBINATIONS;
   SEVOFLURANE
AB The onset and duration of maintenance doses of neuromuscular blocking drugs may be influenced by the original neuromuscular blocking drug used. We assessed the effect of the interaction between steroidal and benzoisoquinolinium compounds on the clinical duration of maintenance doses of cisatracurium. Sixty adult patients undergoing anesthesia with isoflurane, nitrous oxide, and oxygen were randomized to receive the following: Group I = rocuronium 0.6 mg/kg followed by cisatracurium 0.03 mg/kg when the first twitch in the train-of-four (TOF) recovered to 25%, Group II = cisatracurium 0.15 mg/kg followed by cisatracurium 0.03 mg/kg, and Group III = rocuronium 0.6 mg/kg followed by rocuronium. 0.15 mg/kg. Neuromuscular blockade was monitored using acceleromyography (TOF-Guard(R), Boxtel, The Netherlands). The clinical duration (mean +/- SD) of the first 2 maintenance doses was 41 +/- 10, 31 +/- 7double dagger, and 25 +/- 8double dagger min, and 39 +/- 11, 30 +/- 6dagger, 29 +/- 9(star) min in Groups I-III, respectively (P-star < 0.05, daggerP < 0.01, double daggerP < 0.001; Group I versus II and III). Thus, the clinical duration of the first two maintenance doses of cisatracurium was prolonged when administered after rocuronium.
C1 Duke Univ, Ctr Med, Dept Anesthesiol, Durham, NC 27710 USA.
RP Gan, TJ (reprint author), Duke Univ, Ctr Med, Dept Anesthesiol, Box 3094, Durham, NC 27710 USA.
NR 19
TC 3
Z9 5
PU LIPPINCOTT WILLIAMS & WILKINS
PI PHILADELPHIA
PA 530 WALNUT ST, PHILADELPHIA, PA 19106-3621 USA
SN 0003-2999
J9 ANESTH ANALG
JI Anesth. Analg.
PD JAN
PY 2004
VL 98
IS 1
BP 107
EP 110
DI 10.1213/01.ANE.0000093387.15263.48
PG 4
WC Anesthesiology
SC Anesthesiology
GA 757KK
UT WOS:000187561400026
ER

PT J
AU Murphy, GS
   Szokol, JW
   Franklin, M
   Marymont, JH
   Avram, MJ
   Vender, JS
AF Murphy, GS
   Szokol, JW
   Franklin, M
   Marymont, JH
   Avram, MJ
   Vender, JS
TI Postanesthesia care unit recovery times and neuromuscular blocking
   drugs: A prospective study of orthopedic surgical patients randomized to
   receive pancuronium or rocuronium
SO ANESTHESIA AND ANALGESIA
LA English
DT Article
ID POSTOPERATIVE RESIDUAL PARALYSIS; TACTILE EVALUATION; TRAIN-OF-4 FADE;
   MUSCLE-RELAXANT; BLOCKADE; ATRACURIUM; VECURONIUM; HUMANS; CURARIZATION;
   VOLUNTEERS
AB In this study, we examined the effect of choice of neuromuscular blocking drug (NMBD) (pancuronium. versus rocuronium) on postoperative recovery times and associated adverse outcomes in patients undergoing orthopedic surgical procedures. Seventy patients were randomly allocated to a pancuronium or rocuronium group. On arrival to the postanesthesia care unit (PACU) and again 30 min later, train-of-four ratios were quantified by using acceleromyography. Immediately after acceleromyographic measurements, patients were assessed for signs and symptoms of residual paresis. During the PACU admission, episodes of hypoxemia, nausea, and vomiting were recorded. The time required for patients to meet discharge criteria and the time of actual PACU discharge were noted. Forty percent of patients in the pancuronium group had train-of-four ratios <0.7 on arrival to the PACU, compared with only 5.9% of subjects in the rocuronium group (P < 0.001). Patients in the pancuronium. group were more likely to experience symptoms of muscle weakness (blurry vision and generalized weakness; P < 0.001) and hypoxemia (10 patients in the rocuronium group versus 21 patients in the pancuronium group; P = 0.015) during the PACU admission. Significant delays in meeting PACU discharge criteria (50 min [45-61 min] versus 30 min [25-40 min]) and achieving actual discharge (70 min [60-90 min] versus 57.5 min [4561 min]) were observed when the pancuronium group was compared with the rocuronium. group (P < 0.001). In conclusion, our study indicates that PACU recovery times may be prolonged when long-acting NMBDs are used in surgical patients.
C1 Northwestern Univ, Feinberg Sch Med, Evanston Northwestern Healthcare, Dept Anesthesiol, Evanston, IL 60201 USA.
   Northwestern Univ, Feinberg Sch Med, Dept Anesthesiol, Evanston, IL 60201 USA.
RP Murphy, GS (reprint author), Northwestern Univ, Feinberg Sch Med, Evanston Northwestern Healthcare, Dept Anesthesiol, 2650 Ridge Ave, Evanston, IL 60201 USA.
NR 22
TC 36
Z9 42
PU LIPPINCOTT WILLIAMS & WILKINS
PI PHILADELPHIA
PA 530 WALNUT ST, PHILADELPHIA, PA 19106-3621 USA
SN 0003-2999
J9 ANESTH ANALG
JI Anesth. Analg.
PD JAN
PY 2004
VL 98
IS 1
BP 193
EP 200
DI 10.1213/01.ANE.0000095040.36648.F7
PG 8
WC Anesthesiology
SC Anesthesiology
GA 757KK
UT WOS:000187561400046
ER

PT J
AU Tian, GX
   Kimura, T
   Yoshida, Z
   Zhu, YJ
   Rao, LF
AF Tian, GX
   Kimura, T
   Yoshida, Z
   Zhu, YJ
   Rao, LF
TI Fluorescence and IR studies on the hydration state of lanthanides(III)
   and curium(III) in the complexes extracted with purified Cyanex301,
   Cyanex302 and Cyanex272
SO RADIOCHIMICA ACTA
LA English
DT Article
DE cyanex; Ln(III); Cm(III); hydration; fluorescence; IR
ID LASER-INDUCED FLUORESCENCE; TRIVALENT LANTHANIDE; SEPARATION; ACID;
   SPECTROSCOPY; AM(III); LUMINESCENCE; CYANEX-301; EU(III); AMERICIUM(III)
AB The hydration number of lanthanides, Ln(III) (Ln = Sm, Eu, Tb, Dy), and Cm(III) in the extracted complexes with purified Cyanex301, Cyanex302 and Cyanex272 was investigated using time-resolved laser-induced fluorescence spectroscopy (TRLFS) and FT-IR spectroscopy. The results, in conjunction with the previous results on the Ln(III) and Am(III) complexes, provide insight into the composition of the extracted complexes. No difference has been observed in the hydration number or the composition between the Ln(III) and Cm(III) complexes with Cyanex302 or Cyanex272. The extracted complexes of Ln(III) and Cm(III) with Cyanex302 have the formula, ML(HL2)(2)(.)nH(2)O, where L stands for the anion of Cyanex302 and n = 3-5. No water molecules are found in the first coordination shell of Ln(III) or Cm(III) complexes with Cyanex272. In contrast to the extraction with Cyanex302 or Cyanex272, the composition of the Ln(III) complexes is different from that of the Cm(III) complex in the extraction with Cyanex301. The Ln(III) complex with Cyanex301 has one or two H2O molecules with a molecular formula of LnL(3)(.)2H(2)O or HLnL(4)(.)H(2)O, where L stands for the anion of Cyanex301. However, the Cm(III) complex with Cyanex301 does not contain H2O with the molecular formula of HCmL4, in which only the 8 sulfur atoms from Cyanex301 coordinate to Cm(III). The results for Cm(III) agree with the previous data for Am(III) from EXAFS and IR measurements.
C1 Lawrence Berkeley Natl Lab, Glenn T Seaborg Ctr, Berkeley, CA 94720 USA.
   Japan Atom Energy Res Inst, Dept Mat Sci, Tokai, Ibaraki 3191195, Japan.
   Tsing Hua Univ, Inst Nucl Energy Res, Beijing 100084, Peoples R China.
RP Tian, GX (reprint author), Lawrence Berkeley Natl Lab, Glenn T Seaborg Ctr, 70A-1150,1 Cyclotron Rd, Berkeley, CA 94720 USA.
EM Gtian@lbl.gov
NR 29
TC 5
Z9 6
PU R OLDENBOURG VERLAG
PI MUNICH
PA LEKTORAT MINT, POSTFACH 80 13 60, D-81613 MUNICH, GERMANY
SN 0033-8230
J9 RADIOCHIM ACTA
JI Radiochim. Acta
PY 2004
VL 92
IS 8
BP 495
EP 499
DI 10.1524/ract.92.8.495.39274
PG 5
WC Chemistry, Inorganic & Nuclear; Nuclear Science & Technology
SC Chemistry; Nuclear Science & Technology
GA 854OV
UT WOS:000223914100008
ER

PT J
AU Ozaki, T
   Gillow, JB
   Kimura, T
   Ohnuki, T
   Yoshida, Z
   Francis, AJ
AF Ozaki, T
   Gillow, JB
   Kimura, T
   Ohnuki, T
   Yoshida, Z
   Francis, AJ
TI Sorption behavior of europium(III) and curium(III) on the cell surfaces
   of microorganisms
SO RADIOCHIMICA ACTA
LA English
DT Article; Proceedings Paper
CT MIGRATION 2003 Conference
CY SEP 21-26, 2003
CL Gyeongju, SOUTH KOREA
DE microorganisms; europium(III); curium(III); sorption; coordination
   environment; time-resolved laser-induced fluorescence spectroscopy
   (TRLFS)
ID INDUCED FLUORESCENCE SPECTROSCOPY; BACILLUS-SUBTILIS; METAL-IONS;
   CHLORELLA-VULGARIS; EU(III); URANIUM; BINDING; SITES; WALL;
   BIOTRANSFORMATION
AB We investigated the association of europium(III) and curium(III) with the microorganisms Chlorella vulgaris, Bacillus subtilis. Pseudomonas fluorescens, Halomonas sp.. Halobacterium salinarum, and Halobacterium halobium. We determined the kinetics and distribution coefficients (K-d) for Eu(III) and Cm(III) sorption at pH 3-5 by batch experiments, and evaluated the number of water molecules in the inner-sphere (N-H2O) and the degree of strength of ligand field (R-E/M) for Eu(Ill) by time-resolved laser-induced fluorescence spectroscopy (TRLFS). Exudates from C. vulgaris, Halomonas sp., and H. halobium had an affinity for Eu(III) and Cm(III). The log K-d of Eu(III) and Cm(III) showed that their sorption was not fully due to the exchange with three protons on the functional groups on cell surfaces. The halophilic microorganisms (Halomonas sp., Halobacterium salinarum, H. halobium) showed almost no pH dependence in log K-d, indicating that an exchange with Na+ on the functional groups was involved in their sorption. The DeltaN(H2O) (= 9 - N-H2O) for Eu(III) on C. vulgaris was 1-3, while that for the other microorganisms was over 3. demonstrating that the coordination of Eu(III) with C. vulgaris was predominantly an outer-spherical process. The R-E/M for Eu(III) on halophilic microorganisms was 2.5-5, while that for non-halophilic ones was 1-2.5. This finding suggests that the coordination environment of Eu(III) on the halophilic microorganisms is more complicated than that on the other three non-halophilic ones.
C1 Japan Atom Energy Res Inst, Adv Sci Res Ctr, Ibaraki 3191195, Japan.
   Brookhaven Natl Lab, Dept Environm Sci, Upton, NY 11973 USA.
RP Ozaki, T (reprint author), Japan Atom Energy Res Inst, Adv Sci Res Ctr, Ibaraki 3191195, Japan.
EM tozaki@popsvr.tokai.jaeri.go.jp
NR 27
TC 10
Z9 10
PU R OLDENBOURG VERLAG
PI MUNICH
PA LEKTORAT MINT, POSTFACH 80 13 60, D-81613 MUNICH, GERMANY
SN 0033-8230
J9 RADIOCHIM ACTA
JI Radiochim. Acta
PY 2004
VL 92
IS 9-11
BP 741
EP 748
DI 10.1524/ract.92.9.741.55006
PG 8
WC Chemistry, Inorganic & Nuclear; Nuclear Science & Technology
SC Chemistry; Nuclear Science & Technology
GA 880ZY
UT WOS:000225831400032
ER

PT J
AU Ge, SJ
   Zhuang, XL
   He, RH
   Wang, YT
   Zhang, X
   Huang, SW
AF Ge, SJ
   Zhuang, XL
   He, RH
   Wang, YT
   Zhang, X
   Huang, SW
TI Neuromuscular block with vecuronium reduces the rapidly extracted
   auditory evoked potentials index during steady state anesthesia
SO CANADIAN JOURNAL OF ANAESTHESIA-JOURNAL CANADIEN D ANESTHESIE
LA English
DT Article
ID HYPNOTIC LEVEL; PROPOFOL INDUCTION; BISPECTRAL INDEX; DEPTH; SEVOFLURANE
AB Purpose: During clinical monitoring, vecuronium appeared to reduce the rapidly extracted auditory evoked potentials index (Aline ARX index or AAI) to some extent. A prospective and randomized study was designed to analyze this phenomenon.
   Methods: Forty adult patients undergoing elective surgery were studied. After tracheal intubation, anesthesia was maintained with an end-tidal isoflurane concentration (FETISO) of 1.0% for 20 min, then a 10-mL dose of either vecuronium 0.05 mg(.)kg(-1), 0.1 mg(.)kg(-1), 0.2 mg(.)kg(-1) or saline was administered in a randomized, double-blind design. The AAI and bispectral index (BIhx) were monitored throughout the study and analyzed off-line.
   Results: BIhx was unaltered after the administration of saline or vecuronium. The mean of the averaged (per patient) AAI values recorded from two minutes to ten minutes after the administration of saline or vecuronium 0.05 mg(.)kg(-1) did not differ significantly from the corresponding mean recorded from 15 min to 20 min after FETISO maintained 1.0% (P = 0.678, 0.169), however after the administration of vecuronium 0.1 mg(.)kg(-1) or 0.2 mg(.)kg(-1), AAI was reduced from 18.3, 18.0 to 14.8, 13.4 (P = 0.016, 0.017).
   Conclusions: Neuromuscular block with vecuronium reduces AAI in patients during steady state anesthesia without surgical stimuli, while BIhx is unaltered. The cut-off values of AAI for events should be determined according to the level of neuromuscular blockade when monitoring the depth of anesthesia/sedation.
C1 Shanghai Jiao Tong Univ, Affiliated Shaghai First Peoples Hosp, Dept Anesthesiol, Shanghai, Peoples R China.
RP Ge, SJ (reprint author), Shanghai First Peoples Hosp, Dept Anesthesiol, Shanghai 200080, Peoples R China.
NR 12
TC 9
Z9 13
PU CANADIAN ANESTHESIOLOGISTS SOC
PI TORONTO
PA 1 EGLINTON AVE EAST, SUITE 208, TORONTO, ONTARIO M4P 3A1, CANADA
SN 0832-610X
J9 CAN J ANAESTH
JI Can. J. Anaesth.-J. Can. Anesth.
PD DEC
PY 2003
VL 50
IS 10
BP 1017
EP 1022
PG 6
WC Anesthesiology
SC Anesthesiology
GA 754BU
UT WOS:000187283500009
ER

PT J
AU Tas, T
   Genccelep, M
   Atasoy, N
   Ozbek, H
   Ceylan, E
AF Tas, T
   Genccelep, M
   Atasoy, N
   Ozbek, H
   Ceylan, E
TI The comparison of effects of atracurium and mivacurium with TOF GUARD
   device in cats
SO INDIAN VETERINARY JOURNAL
LA English
DT Article
ID NEUROMUSCULAR BLOCKING-AGENT; ANESTHETIZED CAT
C1 Yuzuncu Yil Univ, Dept Surg, Van, Turkey.
   Yuzuncu Yil Univ, Fac Vet, Dept Internal Med, Van, Turkey.
   Yuzuncu Yil Univ, Fac Med, Dept Pharmacol, Van, Turkey.
   Ataturk Univ, Fac Vet, Dept Surg, Erzurum, Turkey.
RP Tas, T (reprint author), Yuzuncu Yil Univ, Dept Surg, Van, Turkey.
NR 10
TC 0
Z9 0
PU INDIAN VETERINARY JOURNAL
PI CHENNAI
PA 11 CHAMIERS RD, CHENNAI 600 035, INDIA
SN 0019-6479
J9 INDIAN VET J
JI Indian Vet. J.
PD DEC
PY 2003
VL 80
IS 12
BP 1248
EP 1250
PG 3
WC Veterinary Sciences
SC Veterinary Sciences
GA 778MZ
UT WOS:000189246500012
ER

PT J
AU Assefa, Z
   Yaita, T
   Haire, RG
   Tachimori, S
AF Assefa, Z
   Yaita, T
   Haire, RG
   Tachimori, S
TI Photoluminescence and Raman studies of curium and americium complexes of
   6-methyl 2-(2-pyridyl)-benzimidazole: Evidence for an efficient
   intramolecular energy transfer
SO INORGANIC CHEMISTRY
LA English
DT Article
ID LASER-INDUCED FLUORESCENCE; LUMINESCENCE; LANTHANIDE; LIGANDS; SPECTRA;
   IONS
AB The 6-methyl-2-(2-pyridyl)-benzimidazoie (biz) ligand coordinates with the actinide species in solution, and the complexes display efficient intramolecular energy-transfer processes. The energy transfer in the Cm(III)-biz system proceeds in a nonradiative mode, whereas a radiative mode is the principal mechanism in the Am(III)-biz system.
C1 Oak Ridge Natl Lab, Div Chem Sci, Oak Ridge, TN 37831 USA.
   Japan Atom Energy Res Inst, Dept Mat Sci, Tokai, Ibaraki 31911, Japan.
RP Assefa, Z (reprint author), Oak Ridge Natl Lab, Div Chem Sci, MS 6375, Oak Ridge, TN 37831 USA.
NR 23
TC 8
Z9 8
PU AMER CHEMICAL SOC
PI WASHINGTON
PA 1155 16TH ST, NW, WASHINGTON, DC 20036 USA
SN 0020-1669
J9 INORG CHEM
JI Inorg. Chem.
PD NOV 17
PY 2003
VL 42
IS 23
BP 7375
EP 7377
DI 10.1021/ic034759y
PG 3
WC Chemistry, Inorganic & Nuclear
SC Chemistry
GA 743FZ
UT WOS:000186562900013
ER

PT J
AU Ostergaard, D
   Viby-Mogensen, J
   Rasmussen, SN
   Gatke, MR
   Pedersen, NA
   Skovgaard, LT
AF Ostergaard, D
   Viby-Mogensen, J
   Rasmussen, SN
   Gatke, MR
   Pedersen, NA
   Skovgaard, LT
TI Pharmacokinetics and pharmacodynamics of mivacurium in patients
   phenotypically heterozygous for the usual and atypical plasma
   cholinesterase variants (UA)
SO ACTA ANAESTHESIOLOGICA SCANDINAVICA
LA English
DT Article
DE butyrylcholinesterase; cholinesterase variants; cholinesterase;
   dose-response curves; enzymes; genetic factors; mivacurium;
   neuromuscular relaxants; pharmacodynamics; pharmacokinetics;
   pharmacology; pseudocholinesterase; stereoisomers
ID DOSE-RESPONSE RELATIONSHIP; NEUROMUSCULAR BLOCKING-AGENTS; RESEARCH
   PRACTICE GCRP; ELDERLY-PATIENTS; YOUNG-ADULT; 3 ISOMERS; ANESTHESIA;
   INFUSION; CHLORIDE; BOLUS
AB Background: Mivacurium is hydrolyzed by plasma cholinesterase (pChe). The purpose of this study was to evaluate the pharmacodynamics and the pharmacokinetics of the three isomers of mivacurium in patients phenotypically heterozygous for the usual and the atypical pChe variant (UA).
   Methods: Thirty-two patients were included in a dose-response study, in which the patients received one of four doses of mivacurium. An additional bolus dose of mivacurium, to a total of 0.1 mg kg(-1), was given followed by a continuous infusion adjusted to maintain 91-99% neuromuscular block. The times to different levels of recovery following the infusion were measured using mechanomyography and train-of-four (TOF) nerve stimulation. Twelve of the patients with an estimated duration of anaesthesia of more than 90 min were (randomly) selected for the pharmacokinetic part of the study. Venous samples were taken for determination of the three isomers of mivacurium. These results were compared with results from a previous study in phenotypically normal patients (UU).
   Results: The estimated ED50 and ED95 were 24 and 69 mug kg(-1), respectively. The median (range) infusion rate was 3.7 mug kg(-1) min(-1) (1.2-2.9) and the time to a TOF ratio of 0.7 was 29.8 min (16.1-44.8). The median clearances of the cis-cis, cis-trans and trans-trans isomers were 3.7, 29 and 28 ml kg(-1) min(-1), respectively. The elimination half-lives of the isomers were 45, 6.7 and 6.3 min, respectively.
   Conclusions: In patients heterozygous for the usual and the atypical variant (UA), the potency of mivacurium is higher, the infusion requirements lower and the rate of spontaneous recovery prolonged, compared with phenotypically normal patients. The clearances of the active isomers are significantly lower and the elimination half-lives longer in heterozygous patients than in phenotypically normal patients (UU). The pharmacokinetics of the inactive cis-cis isomer was not affected.
C1 Copenhagen Univ Hosp, Dept Anaesthesia & Intens Care, Danish Cholinesterase Res Unit, Rigshosp, Copenhagen, Denmark.
   Gentoft Univ Hosp, Dept Anaesthesiol, Copenhagen, Denmark.
   Royal Sch Pharm, Dept Biol Sci, Copenhagen, Denmark.
   Inst Publ Hlth, Dept Biostat, Copenhagen, Denmark.
RP Ostergaard, D (reprint author), Herlev Univ Hosp, Dept Anaesthesiol, DK-2730 Herlev, Denmark.
NR 21
TC 7
Z9 7
PU BLACKWELL MUNKSGAARD
PI COPENHAGEN
PA 35 NORRE SOGADE, PO BOX 2148, DK-1016 COPENHAGEN, DENMARK
SN 0001-5172
J9 ACTA ANAESTH SCAND
JI Acta Anaesthesiol. Scand.
PD NOV
PY 2003
VL 47
IS 10
BP 1219
EP 1225
DI 10.1046/j.1399-6576.2003.00243.x
PG 7
WC Anesthesiology
SC Anesthesiology
GA 740DJ
UT WOS:000186385900007
ER

PT J
AU Liou, JT
   Hsu, JC
   Liu, FC
   Sum, DCW
   Lui, PW
AF Liou, JT
   Hsu, JC
   Liu, FC
   Sum, DCW
   Lui, PW
TI Pretreatment with small-dose ketamine reduces withdrawal movements
   associated with injection of rocuronium in pediatric patients
SO ANESTHESIA AND ANALGESIA
LA English
DT Article
ID PROPOFOL INJECTION; PAIN; ANESTHESIA; LIDOCAINE; ONDANSETRON; FENTANYL;
   BROMIDE
AB We evaluated the pretreatment of small-dose of ketamine or normal saline in the reduction of withdrawal movements induced by rocuronium injection. One hundred pediatric patients (aged 1-6 yr) were randomly assigned into 2 groups. A 22-gauge IV cannula was inserted into the dorsum of the hand, and ketamine 0.2 mg/kg or normal saline was given, followed by a 5 mg/kg thiopental injection 10 s later. IV rocuronium (0.8 mg/kg) was injected over 5 s. The patient's response to rocuronium injection was graded by using a four-point scale in a double-blinded manner. We observed that the incidence of withdrawal movements was 83% in the saline group and 27% in patients pretreated with ketamine (P < 0.05). Some patients in both groups developed skin erythema at the site of injection. We conclude that pretreatment with small-dose ketamine significantly attenuates withdrawal movements associated with IV injection of rocuronium in pediatric patients anesthetized with thiopental.
C1 Chang Gung Mem Hosp, Dept Anesthesiol, Taoyuan 333, Taiwan.
   Chang Gung Univ, Taoyuan, Taiwan.
RP Lui, PW (reprint author), Chang Gung Mem Hosp, Dept Anesthesiol, 5 Fu Shin St, Taoyuan 333, Taiwan.
RI Liu, Fu-Chao/G-4466-2010
NR 23
TC 15
Z9 17
PU LIPPINCOTT WILLIAMS & WILKINS
PI PHILADELPHIA
PA 530 WALNUT ST, PHILADELPHIA, PA 19106-3621 USA
SN 0003-2999
J9 ANESTH ANALG
JI Anesth. Analg.
PD NOV
PY 2003
VL 97
IS 5
BP 1294
EP 1297
DI 10.1213/01.ANE.0000082247.39704.79
PG 4
WC Anesthesiology
SC Anesthesiology
GA 735YZ
UT WOS:000186143600016
ER

PT J
AU Suzuki, T
   Lien, CA
   Belmont, MR
   Tjan, J
   Savarese, JJ
AF Suzuki, T
   Lien, CA
   Belmont, MR
   Tjan, J
   Savarese, JJ
TI Edrophonium effectively antagonizes neuromuscular block at the laryngeal
   adductors induced by rapacuronium, rocuronium and cisatracurium, but not
   mivacurium
SO CANADIAN JOURNAL OF ANAESTHESIA-JOURNAL CANADIEN D ANESTHESIE
LA English
DT Article; Proceedings Paper
CT Annual Meeting of the American-Society-of-Anesthesiologists
CY OCT 13-20, 2001
CL NEW ORLEANS, LOUISIANA
SP Amer Soc Anesthesiologists
ID PARTIALLY PARALYZED HUMANS; POLLICIS MUSCLE; NEOSTIGMINE; ATRACURIUM;
   VECURONIUM; REVERSAL; RECOVERY; DIAPHRAGM; PANCURONIUM; POTENCY
AB Purpose: To examine the efficacy of antagonism of rapacuronium-, mivacurium-, rocuronium- and cisatracurium-induced neuromuscular block at the laryngeal adductors (LA).
   Methods: One hundred four patients were randomly assigned to one of eight study groups. They either received rapacuronium 1.5 mg(.)kg(-1), mivacurium 0.25 mg(.)kg(-1), rocuronium 0.9 mg(.)kg(-1) or cisatracurium 0.15 mg(.)kg(-1). Patients in each treatment group either received edrophonium (0.5 mg(.)kg(-1)) at 10% recovery of the first twitch (T I) of train-of-four (TOF) at the LA or were allowed to recover spontaneously from neuromuscular block. The effect of antagonism on speed of recovery of neuromuscular function at the LA was evaluated.
   Results: The time to recovery to a TOF ratio of 0.9 at the LA, when compared to the spontaneous recovery group, was significantly shortened by the administration of edrophonium in patients receiving rapacuronium [19.2 +/- 7.8 vs 26.2 +/- 4.9 (mean +/- SD) min], rocuronium (24.7 +/- 14.3 vs 44.4 +/- 13.0 min) and cisatracurium (24.2 +/- 5.7 vs 35.1 +/- 7.6 min). Edrophonium administration did not shorten complete recovery from mivacurium-induced block (15.7 +/- 8.0 vs 17.6 +/- 6.1 min).
   Conclusion: Recovery from rapacuronium-, rocuronium- or cisatracurium-induced neuromuscular block to a TOF ratio of 0.9 as measured at the LA was shortened by the administration of edrophonium, when compared to spontaneous recovery.
C1 Cornell Univ, New York Presbyterian Hosp, Weill Med Coll, Dept Anesthesiol, New York, NY USA.
RP Suzuki, T (reprint author), 3-24-3,Asagaya Kita,Suginami Ku, Tokyo 1660001, Japan.
NR 36
TC 2
Z9 2
PU CANADIAN ANESTHESIOLOGISTS SOC
PI TORONTO
PA 1 EGLINTON AVE EAST, SUITE 208, TORONTO, ONTARIO M4P 3A1, CANADA
SN 0832-610X
J9 CAN J ANAESTH
JI Can. J. Anaesth.-J. Can. Anesth.
PD NOV
PY 2003
VL 50
IS 9
BP 879
EP 885
PG 7
WC Anesthesiology
SC Anesthesiology
GA 748LF
UT WOS:000186862800003
ER

PT J
AU Ozaki, T
   Kimura, T
   Ohnuki, T
   Yoshida, Z
   Francis, AJ
AF Ozaki, T
   Kimura, T
   Ohnuki, T
   Yoshida, Z
   Francis, AJ
TI Association mechanisms of Europium(III) and Curium(III) with Chlorella
   vulgaris
SO ENVIRONMENTAL TOXICOLOGY AND CHEMISTRY
LA English
DT Article
DE Europium(III) Curium(III); Chlorella vulgaris; cellulose; exudates
ID INDUCED FLUORESCENCE SPECTROSCOPY; METAL ION-EXCHANGE;
   DEGRADATION-PRODUCTS; HYDRATION NUMBER; BIOSORPTION; SORPTION; URANIUM;
   BINDING; ALGAE; CHITOSAN
AB The association of Europium(III) (Eu[III]) and Curium(III) (Cm[III]) with Chlorella vulgaris and with cellulose was studied by a batch method and time-resolved laser-induced fluorescence spectroscopy (TRLFS). The kinetics study performed by the batch method showed that maximum adsorption of Eu(III) and Cm(III) on C. vulgaris was attained within 3 min of contact; afterward, the percentage adsorption decreased with time due to chelation of the ions with exudates released from C. vulgaris with a strong affinity for Eu(III) and Cm(III). The TRLFS revealed that the short-term adsorption of Eu(III) on C. vulgaris was attributable to its coordination with cellulose on the algal cell wall. However, Eu(111) coordinated with the functional groups of cellulose very weakly despite the large distribution coefficients observed. These results indicate that the reactions, both at the cell's surfaces through adsorption and in solution phases through chelation with the exudates, are important in estimating the behavior of Eu(III) and Cm(III) in aqueous environments.
C1 Japan Atom Energy Res Inst, Adv Sci Res Ctr, Ibaraki 3191195, Japan.
   Brookhaven Natl Lab, Dept Environm Sci, Upton, NY 11973 USA.
RP Ozaki, T (reprint author), Japan Atom Energy Res Inst, Adv Sci Res Ctr, Ibaraki 3191195, Japan.
NR 37
TC 12
Z9 12
PU SETAC
PI PENSACOLA
PA 1010 NORTH 12TH AVE, PENSACOLA, FL 32501-3367 USA
SN 0730-7268
J9 ENVIRON TOXICOL CHEM
JI Environ. Toxicol. Chem.
PD NOV
PY 2003
VL 22
IS 11
BP 2800
EP 2805
DI 10.1897/02-481
PG 6
WC Environmental Sciences; Toxicology
SC Environmental Sciences & Ecology; Toxicology
GA 729RV
UT WOS:000185788500037
ER

PT J
AU Milman, V
   Winkler, B
   Pickard, CJ
AF Milman, V
   Winkler, B
   Pickard, CJ
TI Crystal structures of curium compounds: an ab initio study
SO JOURNAL OF NUCLEAR MATERIALS
LA English
DT Article
ID GENERALIZED GRADIENT APPROXIMATION; TOTAL-ENERGY CALCULATIONS; METAL
   ALLOY PHASES; MAGNETIC-SUSCEPTIBILITY; ELECTRONIC-STRUCTURE;
   INTERMETALLIC COMPOUNDS; LANTHANUM TRIFLUORIDE; NEUTRON-DIFFRACTION;
   LATTICE-PARAMETERS; PLANE-WAVE
AB The crystal structure and electronic properties of curium and its compounds are investigated using the density functional theory approach. The accuracy of the method is shown to be sufficient to describe structures with various types,of chemical bonding: halides, pnictides, oxides, hydrides and intermetallic compounds. Selected examples are given of the studies of properties and phase stability of curium compounds under hydrostatic compression. Further applications of the theoretical approach to crystallography and solid state chemistry of actinides are suggested. (C) 2003 Elsevier B.V. All rights reserved.
C1 Accelrys Inc, Cambridge CB4 0WN, England.
   Univ Frankfurt, Abt Kristallog, Inst Mineral, D-60054 Frankfurt, Germany.
   Univ Cambridge, Cavendish Lab, Cambridge CB3 0HE, England.
RP Milman, V (reprint author), Accelrys Inc, 334 Sci Pk, Cambridge CB4 0WN, England.
NR 56
TC 21
Z9 21
PU ELSEVIER SCIENCE BV
PI AMSTERDAM
PA PO BOX 211, 1000 AE AMSTERDAM, NETHERLANDS
SN 0022-3115
J9 J NUCL MATER
JI J. Nucl. Mater.
PD NOV 1
PY 2003
VL 322
IS 2-3
BP 165
EP 179
DI 10.1016/S0022-3115(03)00321-0
PG 15
WC Materials Science, Multidisciplinary; Nuclear Science & Technology;
   Mining & Mineral Processing
SC Materials Science; Nuclear Science & Technology; Mining & Mineral
   Processing
GA 733MW
UT WOS:000186005600008
ER

PT J
AU Ezri, T
   Szmuk, P
   Warters, RD
   Gebhard, RE
   Pivalizza, EG
   Katz, J
AF Ezri, T
   Szmuk, P
   Warters, RD
   Gebhard, RE
   Pivalizza, EG
   Katz, J
TI Changes in onset time of rocuronium in patients pretreated with
   ephedrine and esmolol - the role of cardiac output
SO ACTA ANAESTHESIOLOGICA SCANDINAVICA
LA English
DT Article
DE ephedrine; esmolol; onset time; rocuronium
ID PRESSOR-RESPONSE; ANESTHESIA; ISOFLURANE; INDUCTION; PROPOFOL;
   SUXAMETHONIUM; SEVOFLURANE
AB Background: We investigated the hypothesis that manipulation of cardiac output ( CO) with esmolol (Es) or ephedrine ( E) affects the onset time of rocuronium.
   Methods: Following anesthesia induction, 33 patients received E (70 mug kg(-1)), Es (500 mug kg(-1)) or placebo (P) 30 s before rocuronium (0.6 mg kg(-1)) administration. Cardiac output was measured non-invasively after intubation every 3 min. The interval from the end of rocuronium administration to the disappearance of all twitches was considered to be the onset time.
   Results: Onset time was shorter after E (52.2 +/- 16.5 s) and longer after Es (114.3 +/- 11.1 s) compared with P (87.4 +/- 7.3 s) (P< 0.0001). Cardiac output increased ( P< 0.05) in group E for 15 min after rocuronium. In group Es, CO decreased ( P< 0.05) at 3 and 6 min. Cardiac output was higher in group E vs. group Es, 3-6 min post administration of rocuronium ( P = 0.015).
   Conclusion: Pretreatment with E or Es appears to affect the onset time of rocuronium by altering CO as measured with the NICO(TM) (Non-Invasive Cardiac Output) monitor (Novametrix Medical Systems Inc., Willingford, CO).
C1 Univ Texas, Sch Med, Dept Anesthesiol, Postanesthesia Care Unit,MSB 5020, Houston, TX 77030 USA.
   Sackler Sch Med, Wolfson Med Ctr, Dept Anesthesia, Tel Aviv, Israel.
   Univ Texas, Sch Med, OUTCOMES RES Inst, Houston, TX 77030 USA.
RP Szmuk, P (reprint author), Univ Texas, Sch Med, Dept Anesthesiol, Postanesthesia Care Unit,MSB 5020, 6431 Fannin, Houston, TX 77030 USA.
NR 26
TC 24
Z9 30
PU BLACKWELL MUNKSGAARD
PI COPENHAGEN
PA 35 NORRE SOGADE, PO BOX 2148, DK-1016 COPENHAGEN, DENMARK
SN 0001-5172
J9 ACTA ANAESTH SCAND
JI Acta Anaesthesiol. Scand.
PD OCT
PY 2003
VL 47
IS 9
BP 1067
EP 1072
DI 10.1034/j.1399-6576.2003.00218.x
PG 6
WC Anesthesiology
SC Anesthesiology
GA 720FP
UT WOS:000185251000004
ER

PT J
AU Delogu, G
   Moretti, S
   Marcellini, S
   Antonucci, A
   Tellan, G
   Marandola, M
   Signore, M
   Famularo, G
AF Delogu, G
   Moretti, S
   Marcellini, S
   Antonucci, A
   Tellan, G
   Marandola, M
   Signore, M
   Famularo, G
TI Pancuronium bromide, a non-depolarizing muscle relaxant which promotes
   apoptosis of blood lymphocytes in vitro
SO ACTA ANAESTHESIOLOGICA SCANDINAVICA
LA English
DT Article
DE anesthesia; apoptosis; neuromuscular blocker; pancuronium; surgical
   trauma
ID FAS-MEDIATED APOPTOSIS; SURGICAL STRESS; ACTIVATION; SURGERY;
   NEUTROPHILS; ANESTHESIA; MECHANISMS; EXPOSURE; PATHWAY; CELLS
AB Background: Several compounds used in anesthesia practice have demonstrated to impair immune function and to influence the process of apoptotic death in T cell population following surgical trauma. We designed this study to test in vitro the impact of neuromuscular blocker, such as pancuronium, at clinically relevant concentration on lymphocyte apoptosis, death factor expression and mitochondrial function.
   Methods: Following isolation, lymphocytes were incubated with pancuronium bromide at a clinically relevant concentration (0.136 mumol l(-1)) for 3 h at 37C in a 5% carbon-dioxide-humidified atmosphere and the frequency of apoptotic lymphocytes was then measured. We also investigated crucial steps in the apoptotic process, including Fas/Fas ligand ( FasL) phenotype, intracellular expression of the interleukin-1beta-converting enzyme ( ICE) p20, mitochondrial membrane potential (DeltaPsim), generation of mitochondrial reactive oxygen species, and glutathione (GSH) levels. Control experiments were performed incubating cells in the complete culture medium added with the dilution medium of the drug without addition of the drug.
   Results: Expression of Fas, FasL and ICEp20 was six-fold, fourfold, and five-fold increased, respectively, among pancuronium-treated lymphocytes with respect to control cultures ( P = 0.0001). The percentage of cells exhibiting either dissipation of mitochondrial membrane potential or increased production of reactive oxygen species was seven-fold increased following exposure to pancuronium compared with untreated lymphocytes ( P = 0.0001). These findings were associated with a decrease in GSH level. In addition, the frequency of apoptotic cells was 10-fold greater among lymphocytes cultured in the presence of the drug with respect to control cultures. ( P = 0.0001).
   Conclusion: Our data suggest an apoptogenic effect of pancuronium in vitro at clinically relevant concentration on peripheral blood lymphocytes. This could be implicated in the transient immune suppression following a surgical operation.
C1 Univ Roma La Sapienza, Policlin Umberto I, Dept Anesthesia & Intens Care, I-00161 Rome, Italy.
   Univ Roma La Sapienza, Dept Infect Dis, I-00161 Rome, Italy.
   San Camillo Hosp, Dept Internal Med, Rome, Italy.
RP Delogu, G (reprint author), Univ Roma La Sapienza, Policlin Umberto I, Dept Anesthesia & Intens Care, I-00161 Rome, Italy.
NR 30
TC 6
Z9 6
PU BLACKWELL MUNKSGAARD
PI COPENHAGEN
PA 35 NORRE SOGADE, PO BOX 2148, DK-1016 COPENHAGEN, DENMARK
SN 0001-5172
J9 ACTA ANAESTH SCAND
JI Acta Anaesthesiol. Scand.
PD OCT
PY 2003
VL 47
IS 9
BP 1138
EP 1144
DI 10.1034/j.1399-6576.2003.00209.x
PG 7
WC Anesthesiology
SC Anesthesiology
GA 720FP
UT WOS:000185251000016
ER

PT J
AU Ledowski, T
   Wulf, H
   Ahrens, K
   Weindlmayr-Goettel, M
   Kress, HG
   Geldner, G
   Scholz, J
AF Ledowski, T
   Wulf, H
   Ahrens, K
   Weindlmayr-Goettel, M
   Kress, HG
   Geldner, G
   Scholz, J
TI Neuromuscular block and relative concentrations of mivacurium isomers
   under isoflurane versus propofol anaesthesia
SO EUROPEAN JOURNAL OF ANAESTHESIOLOGY
LA English
DT Article
DE anaesthetics, inhalation; chemistry, organic, isomerism; drug
   interactions; metabolism, pharmacokinetics; neuromuscular
   non-depolarizing agents; mivacurium
ID VOLATILE ANESTHETICS; CONTINUOUS-INFUSION; SKELETAL-MUSCLE;
   D-TUBOCURARINE; HALOTHANE; PANCURONIUM; VECURONIUM; ENFLURANE; INVITRO
AB Background and objective: The augmentation of the effect of neuromuscular blocking drugs with volatile anaesthetics is well documented, but the mechanism remains unclear. The pharmacological interaction and relative plasma concentrations of mivacurium isomers were investigated during either propofol- or isoflurane-maintained anaesthesia.
   Methods: Forty-four patients were randomly assigned to one of two groups: isoflurane or propofol. All patients received an initial dose of mivacurium 0.1 mg kg(-1). After recovery of the first twitch (T1) response measured by acceleromyography to 5%, a T1 depression of 90-99% was maintained by infusion. After a steady state was reached, blood samples were taken after 10 and 30 min for analysis of mivacurium isomers. Recovery times for T1 to 25/50/75/90% (TW25-90), train-of-four ratio 25/70% and recovery index (time TW25-75) were recorded after stop of infusion.
   Results: In the isoflurane group, lower infusion rates were needed (3.0 +/- 1.6 versus 3.6 +/- 1.6 mug kg(-1) min(-1)) and there was a slower recovery (significant for train-of-four ratio 70%: 21.9 versus 17.9 min). The plasma concentrations of mlvacurium and its trans-trans isomer (in percentage of the total) were significantly higher in the isoflurane group (10 min: 52.6 versus 25.8%; 30 min: 49.6 versus 23.2%).
   Conclusions: For mivacurium, the phenomenon of 'potentiation' of the effect of muscle relaxants by volatile anaesthetics could be due to an increase in the plasma concentration of the potent trans-trans isomer.
C1 Univ Hosp Kiel, Dept Anaesthesiol & Intens Care Med, D-24105 Kiel, Germany.
   Hosp Philipps Univ, Dept Anaesthesiol & Intens Care Med, Marburg, Germany.
   Univ Vienna, Allgemeines Krankenhaus Wien, Dept Anaesthesiol & Gen Intens Care Med B, A-1010 Vienna, Austria.
RP Ledowski, T (reprint author), Univ Hosp Kiel, Dept Anaesthesiol & Intens Care Med, Schwanenweg 21, D-24105 Kiel, Germany.
NR 18
TC 1
Z9 1
PU GREENWICH MEDICAL MEDIA LTD
PI LONDON
PA 137 EUSTON RD, 4TH FLOOR, LONDON NW1 2AA, ENGLAND
SN 0265-0215
J9 EUR J ANAESTH
JI Eur. J. Anaesth.
PD OCT
PY 2003
VL 20
IS 10
BP 821
EP 825
PG 5
WC Anesthesiology
SC Anesthesiology
GA 734EU
UT WOS:000186042700008
ER

PT J
AU Geldner, G
   Lang, C
   Hoffmann, W
   Hossfeld, A
   Weinberger, J
   Eble, M
   Blobner, M
AF Geldner, G
   Lang, C
   Hoffmann, W
   Hossfeld, A
   Weinberger, J
   Eble, M
   Blobner, M
TI The time-course of action of rapacuronium and mivacurium after early
   reversal following equally lasting relaxation
SO ANASTHESIOLOGIE INTENSIVMEDIZIN NOTFALLMEDIZIN SCHMERZTHERAPIE
LA German
DT Article
DE day case surgery; Rapacuronium; Mivacurium; time course of action;
   intubating conditions
ID RAPID-SEQUENCE INDUCTION; INTUBATING CONDITIONS; ADULT PATIENTS;
   SUCCINYLCHOLINE; ANESTHESIA; BRONCHOSPASM; CHLORIDE; RECOVERY;
   NEOSTIGMINE; ORG-9487
AB This study was designed to compare the time course of action and the safety profile of Rapacuronium and Mivacurium in day case dental surgery. After Ethics Committee approval 61 healthy adult patients, scheduled for dental day case surgery, were randomised in an assessor-blinded manner to receive either 1.5 mg/kg Rapacuronium with and without 0.05 neostigmine 5 min later (19 patients each) or a total of 0.25 mg/kg Mivacurium (n = 16). Anaesthesia was induced using Propofol 2 - 5.1 mg/kg and Remifentanil 24 - 73 mcg/kg/h and maintained with Desflurane in N2O/O-2 (2/1). Endotracheal intubation was performed when maximum blockade was achieved and scored by a blinded intubator. Neuromuscular block was monitored using the train-of-four response to supramaximal stimuli at the ulnar nerve every 15 seconds using acceleromyography (TOF Watch SX(R)). Onset time, clinical duration (reappearance of the third twitch of a TOF-stimulation) and recovery to T4/T1 > 0.9 were recorded. Speed of recovery was evaluated by the time difference between reappearance of the third twitch and T4/T1 > 0.9. The intubating conditions at the time of maximum block revealed no statistically significant differences between the three groups. Changes in blood pressure, heart rate and airway pressure were not significant. Onset time in subjects who received Rapacuronium (99+/-29 s) was faster compared to the onset time in those who received Mivacurium (157+/-36 s). Also clinical duration was significantly shorter following Rapacuronium without reversal (12+/-4 min) as well as with reversal (9 1 min) compared with Mivacurium (21+/-5 min)). Patients treated with Rapacuronium and reversal recovered faster (14+/-8 min)) compared to the other two groups (Mivacurium: 20+/-6 min, Rapacuronium without reversal: 31+/-9 min). The fraction of clinical duration of the total duration was highest following Mivacurium (51%) when compared with Rapacuronium/Neostigmine (43%) and Rapacuronium (28%).
C1 Klinikum Philipps Univ Marburg, Klin Anasthesiol & Intens Therapie, D-35033 Marburg, Germany.
   Univ Ulm, Anasthesiol Klin, Ulm, Germany.
   Tech Univ Munich, Anasthesiol Klin, Klinikum Rechts Isar, Munich, Germany.
RP Geldner, G (reprint author), Klinikum Philipps Univ Marburg, Klin Anasthesiol & Intens Therapie, Baldingerstr 1, D-35033 Marburg, Germany.
NR 25
TC 1
Z9 1
PU GEORG THIEME VERLAG KG
PI STUTTGART
PA RUDIGERSTR 14, D-70469 STUTTGART, GERMANY
SN 0939-2661
J9 ANASTH INTENSIV NOTF
JI Anasthesiol. Intensivmed. NotfMed. Schmerzther.
PD SEP
PY 2003
VL 38
IS 9
BP 594
EP 599
PG 6
WC Anesthesiology; Critical Care Medicine
SC Anesthesiology; General & Internal Medicine
GA 723MT
UT WOS:000185436700006
ER

PT J
AU Epemolu, O
   Bom, A
   Hope, F
   Mason, R
AF Epemolu, O
   Bom, A
   Hope, F
   Mason, R
TI Reversal of neuromuscular blockade and simultaneous increase in plasma
   rocuronium concentration after the intravenous infusion of the novel
   reversal agent Org 25969
SO ANESTHESIOLOGY
LA English
DT Article
ID PHARMACOKINETICS
AB Background: The purpose of this study was to determine the changes in the plasma concentration of rocuronium and the reversal of its neuromuscular blockade after the intravenous infusion of Org 25969, the novel neuromuscular block-reversal agent, in anesthetized guinea pigs.
   Methods: Rocuronium was infused for 1 h at a rate of 12-19 nmol(.)kg(-1.)min(-1) to produce a steady-state 90% neuromuscular block. After 30 min, a concomitant infusion of either the reversal agent Org 25969 at a rate of 50 nmol(.)kg(-1.)min(-1) or an infusion of an equivalent volume of saline was started. The time course of plasma concentrations of rocuronium was determined by use of liquid chromatography-mass spectrometry/mass spectrometry.
   Results: In both treatment groups, a steady-state plasma concentration of rocuronium was obtained after 30 min. In the saline-treated group, the plasma concentration of rocuronium and depth of block remained constant. In the Org 25969 group, neuromuscular block was reversed while the rocuronium infusion was ongoing. Simultaneously, an increase in the total plasma concentration of rocuronium (free and complexed) was observed, even though the infusion rate of rocuronium was not changed. Compared with the saline-treated group, a small increase in the postmortem bladder concentration of rocuronium was detected.
   Conclusions: The authors propose that the capture of rocuronium by Org 25969 causes the rapid reversal of neuromuscular block. The reversal can be explained by the rapid transfer of free rocuronium from the effect compartment (neuromuscular junction) to the central compartment, in which it is bound to Org 25969. This explains the increase in total plasma concentration of rocuronium (free and bound to Org 25969).
C1 Organon Res, Dept Pharmacol, Newhouse ML1 5SH, Lanark, Scotland.
RP Epemolu, O (reprint author), Organon Res, Dept Pharmacol, Newhouse Ind Estate, Newhouse ML1 5SH, Lanark, Scotland.
NR 12
TC 75
Z9 79
PU LIPPINCOTT WILLIAMS & WILKINS
PI PHILADELPHIA
PA 530 WALNUT ST, PHILADELPHIA, PA 19106-3621 USA
SN 0003-3022
J9 ANESTHESIOLOGY
JI Anesthesiology
PD SEP
PY 2003
VL 99
IS 3
BP 632
EP 637
DI 10.1097/00000542-200309000-00018
PG 6
WC Anesthesiology
SC Anesthesiology
GA 715TB
UT WOS:000184987400016
ER

PT J
AU Fawcett, WJ
   Stone, JP
AF Fawcett, WJ
   Stone, JP
TI Recurarization in the recovery room following the use of magnesium
   sulphate
SO BRITISH JOURNAL OF ANAESTHESIA
LA English
DT Article
DE anaesthesia; complications, morbidity; neuromuscular block,
   cisatracurium; pharmacology, magnesium
ID NEUROMUSCULAR BLOCKADE; RESIDUAL CURARIZATION; VECURONIUM; ATRACURIUM;
   PANCURONIUM
AB A 67-yr-old man weighing 104 kg, with a history of hypertension, underwent laparoscopic cholecystectomy. His preoperative serum potassium was 3.4 mmol litre(-1). The patient received cisatracurium 14 mg, which was antagonized with neostigmine 2.5 mg and glycoprolate 0.5 mg at the end of the procedure. A repeat dose of neostigmine 2.5 mg and glycoprolate 0.5 mg was required 5 min later, as the neuromuscular block was incompletely antagonized. He was transferred to the recovery room about 10 min after the end of surgery, having had recovery of neuromuscular function demonstrated with no fade on peripheral nerve stimulation at 50 Hz for 5 s. Five minutes later he developed rapid atrial fibrillation, which was treated over 5 min with magnesium sulphate 2 G i.v.. Within the next 3 min, the patient developed marked neuromuscular weakness of a non-depolarizing pattern leading to respiratory arrest. This necessitated re-intubation of the trachea and artificial ventilation for 20 min, until there was spontaneous recovery of neuromuscular function demonstrated by peripheral nerve stimulation. Administration of magnesium appears to have caused recurarization in this patient. The dose of magnesium alone would not be expected to cause muscle weakness. Potentiation of neuromuscular blocking drugs by magnesium is well recognized, and we recommend its use is avoided for at least 30 min after reversal of neuromuscular block.
C1 Royal Surrey Cty Hosp, Dept Anaesthesia, Guildford GU2 7XX, Surrey, England.
RP Fawcett, WJ (reprint author), Royal Surrey Cty Hosp, Dept Anaesthesia, Egerton Rd, Guildford GU2 7XX, Surrey, England.
NR 13
TC 0
Z9 0
PU OXFORD UNIV PRESS
PI OXFORD
PA GREAT CLARENDON ST, OXFORD OX2 6DP, ENGLAND
SN 0007-0912
J9 BRIT J ANAESTH
JI Br. J. Anaesth.
PD SEP
PY 2003
VL 91
IS 3
DI 10.1093/bja/aeg179
PG 4
WC Anesthesiology
SC Anesthesiology
GA 714NR
UT WOS:000184920800024
ER

PT J
AU Baykara, N
   Sahin, T
   Alpar, R
   Solak, M
   Toker, K
AF Baykara, N
   Sahin, T
   Alpar, R
   Solak, M
   Toker, K
TI Evaluation of intense neuromuscular blockade caused by rocuronium using
   posttetanic count in male and female patients
SO JOURNAL OF CLINICAL ANESTHESIA
LA English
DT Article
DE gender; monitoring : accelerometry; posttetanic count; train-of-four;
   neuromuscular relaxants : rocuronium
ID TIME-COURSE; ADULT PATIENTS; DOSE-RESPONSE; VECURONIUM; ATRACURIUM; AGE;
   PHARMACOKINETICS; SUCCINYLCHOLINE; DURATION; RECOVERY
AB Study Objective: To establish the relationship between train-of-four (TOF) nerve stimulation and the number of posttetanic twitches (posttetanic count [PTC]) during neuromuscular blockade caused by rocuronium in males and females.
   Design: Prospective, observational, clinical comparison.
   Setting: Operating room of a university hospital.
   Patients: 60 ASA physical status I and II patients (30 women and 30 men), aged 18 to 60 years, who were scheduled for elective orthopedic surgery and ear, nose, throat surgery with a planned duration of 2 hours.
   Interventions: During fentanyl, propofol, and nitrous oxide (N2O) anesthesia, neuromuscular blockade was evaluated with accelerometry of the thumb using TOF and posttetanic twitch stimulation (PTTS) of the ulnar nerve in patients who received rocuronium 1 mg.kg(-1).
   Measurements and Main Results: The first responses to PTTS were seen at mean times of 34.9 and 37.7 minutes after rocuronium injection in male and female patients, respectively (NS). The average interval between the appearance of a posttetanic response and the first response to TOF stimulation (T1) was not significantly different between male and female patients (15.4 +/- 4.8 min (SD) vs. 15.9 +/- 4.9 min, respectively). There was a significant negative correlation between PTC and the time to first response to TOF nerve stimulation (r = -0.83; p = 0.0001). Gender did not have a statistically significant effect on this relation (F = 0.9; p = 0.34). The intervals from administration of rocuronium to the first appearances of T1 and T2 were not significantly different between the two groups, but the intervals to the first appearances of T3 and T4 were significantly longer in female patients.
   Conclusions: Even though the times from initial administration of rocuronium 1 mg.kg(-1) to the first appearances of T3 and T4 are significantly longer in female patients, the intervals to the first detectable responses to PTTS and TOF are not significantly different between females and males. Gender has no significant effect on the relation between PTC and the time to T1. (C) 2003 by Elsevier Inc.
C1 Univ Kocaeli, Sch Med, Kocaeli, Turkey.
   Univ Kocaeli Hosp, Dept Anesthesiol, Kocaeli, Turkey.
   Univ Hacettepe, Sch Med, Ankara, Turkey.
RP Baykara, N (reprint author), Tubitak Loj 4A, Gebze, Turkey.
NR 19
TC 1
Z9 1
PU ELSEVIER SCIENCE INC
PI NEW YORK
PA 360 PARK AVE SOUTH, NEW YORK, NY 10010-1710 USA
SN 0952-8180
J9 J CLIN ANESTH
JI J. Clin. Anesth.
PD SEP
PY 2003
VL 15
IS 6
BP 446
EP 450
DI 10.1016/S0952-8180(03)00110-7
PG 5
WC Anesthesiology
SC Anesthesiology
GA 754BM
UT WOS:000187282900008
ER

PT J
AU Komatsu, R
   Nagata, O
   Ozaki, M
   Sessler, DI
AF Komatsu, R
   Nagata, O
   Ozaki, M
   Sessler, DI
TI Ephedrine fails to accelerate the onset of neuromuscular block by
   vecuronium
SO ANESTHESIA AND ANALGESIA
LA English
DT Article
ID CARDIAC-OUTPUT; ROCURONIUM; TIME; PROPOFOL
AB The onset time of neuromuscular blocking drugs is partially determined by circulatory factors, including muscle blood flow and cardiac output. We thus tested the hypothesis that a bolus of ephedrine accelerates the onset of vecuronium. neuromuscular block by increasing cardiac output. A prospective, randomized study was conducted in 53 patients scheduled for elective surgery. After the induction of anesthesia, the ulnar nerve was stimulated supramaximally every 10 s, and the evoked twitch response of the adductor pollicis was recorded with accelerometry. Patients were maintained under anesthesia with continuous infusion of propofol for 10 min and then randomly assigned to ephedrine 210 mug/kg (n = 27) or an equivalent volume of saline (n = 26). The test solution was given 1 min before the administration of 0.1 mg/kg of vecuronium. Cardiac output was monitored with impedance cardiography. Ephedrine, but not saline, increased cardiac index (17%; P = 0.003). Nonetheless, the onset of 90% neuromuscular block was virtually identical in the patients given ephedrine (183 +/- 41 s) and saline (181 +/- 47 s). There was no correlation between cardiac index and onset of the blockade. We conclude that the onset of the vecuronium-induced neuromuscular block is primarily determined by factors other than cardiac output. The combination of ephedrine and vecuronium thus cannot be substituted for rapid-acting nondepolarizing muscle relaxants.
C1 Tokyo Womens Med Univ, Dept Anesthesiol, Shinjuku Ku, Tokyo 1628666, Japan.
   Univ Louisville, Outcomes Res Inst, Louisville, KY 40292 USA.
   Univ Louisville, Dept Anesthesiol, Louisville, KY 40292 USA.
   Univ Louisville, Dept Pharmacol & Toxicol, Louisville, KY 40292 USA.
RP Komatsu, R (reprint author), Tokyo Womens Med Univ, Dept Anesthesiol, Shinjuku Ku, 8-1 Kawadacho, Tokyo 1628666, Japan.
NR 20
TC 5
Z9 6
PU LIPPINCOTT WILLIAMS & WILKINS
PI PHILADELPHIA
PA 530 WALNUT ST, PHILADELPHIA, PA 19106-3621 USA
SN 0003-2999
J9 ANESTH ANALG
JI Anesth. Analg.
PD AUG
PY 2003
VL 97
IS 2
BP 480
EP 483
DI 10.1213/01.ANE.0000069212.49766.7A
PG 4
WC Anesthesiology
SC Anesthesiology
GA 704RW
UT WOS:000184354600031
ER

PT J
AU Bishop, MJ
   O'Donnell, JT
   Salemi, JR
AF Bishop, MJ
   O'Donnell, JT
   Salemi, JR
TI Mivacurium and bronchospasm
SO ANESTHESIA AND ANALGESIA
LA English
DT Article; Proceedings Paper
CT Annual Meeting of the American-Society-of-Anesthesiologists
CY OCT 12-16, 2002
CL ORLANDO, FLORIDA
SP Amer Soc Anesthesiologists
ID LUNG-MECHANICS; RELAXANTS; HISTAMINE
C1 Univ Washington, Sch Med, VA Puget Sound Hlth Care Syst, Dept Anesthesiol, Seattle, WA 98108 USA.
   Rush Med Coll, Dept Pharmacol, Chicago, IL 60612 USA.
   Pharmaconsultant Inc, Palatine, IL USA.
RP Bishop, MJ (reprint author), Univ Washington, Sch Med, VA Puget Sound Hlth Care Syst, Dept Anesthesiol, 1660 S Columbian Way, Seattle, WA 98108 USA.
NR 11
TC 3
Z9 4
PU LIPPINCOTT WILLIAMS & WILKINS
PI PHILADELPHIA
PA 530 WALNUT ST, PHILADELPHIA, PA 19106-3621 USA
SN 0003-2999
J9 ANESTH ANALG
JI Anesth. Analg.
PD AUG
PY 2003
VL 97
IS 2
BP 484
EP 485
DI 10.1213/01.ANE.0000067433.05538.3D
PG 2
WC Anesthesiology
SC Anesthesiology
GA 704RW
UT WOS:000184354600032
ER

PT J
AU Tas, A
   Aslan, L
   Atasoy, N
   Ceylan, E
   Altug, ME
   Ozbek, H
AF Tas, A
   Aslan, L
   Atasoy, N
   Ceylan, E
   Altug, ME
   Ozbek, H
TI The assessment of effects of atracurium and mivacurium using TOF Guard
   device in dogs
SO INDIAN VETERINARY JOURNAL
LA English
DT Article
ID TRACHEAL INTUBATION; CHLORIDE
C1 Yuzuncu Yil Univ, Internal Med Vet Fac, Dept Surg, Van, Turkey.
   Yuzuncu Yil Univ, Fac Med, Dept Pharmacol, Van, Turkey.
   Ataturk Univ, Fac Vet, Dept Surg, Erzurum, Turkey.
RP Tas, A (reprint author), Yuzuncu Yil Univ, Internal Med Vet Fac, Dept Surg, Van, Turkey.
NR 9
TC 0
Z9 0
PU INDIAN VETERINARY JOURNAL
PI CHENNAI
PA 11 CHAMIERS RD, CHENNAI 600 035, INDIA
SN 0019-6479
J9 INDIAN VET J
JI Indian Vet. J.
PD AUG
PY 2003
VL 80
IS 8
BP 768
EP 771
PG 4
WC Veterinary Sciences
SC Veterinary Sciences
GA 754LR
UT WOS:000187319100014
ER

PT J
AU Baykara, N
   Solak, M
   Toker, K
AF Baykara, N
   Solak, M
   Toker, K
TI Predicting recovery from deep neuromuscular block by rocuronium in the
   elderly
SO JOURNAL OF CLINICAL ANESTHESIA
LA English
DT Article
DE anesthesia : elderly; monitoring : accelerometry; posttetanic count,
   train-of-four; neuromuscular relaxants : rocuronium
ID POST-TETANIC COUNT; POSTTETANIC COUNT; RESIDUAL BLOCK; CHILDREN;
   VECURONIUM; PHARMACOKINETICS; ATRACURIUM; MUSCLE; PHARMACODYNAMICS;
   PANCURONIUM
AB Study Objective: To determine the influence of aging on the relationship between posttetanic count (PTC) and train-of four (TOF) response during intense neuromuscular blockade caused by rocuronium.
   Design: Prospective, observational, clinical comparison study.
   Setting: Operating room of a university hospital.
   Patients: 42 ASA physical status I and II patients, 20 of whom were elderly (ages 65 to 80 yrs) and 22 younger control patients (ages 18 to 40 yrs), who were scheduled for elective orthopedic surgery and ear, nose, and throat surgery with a planned duration of 2 hours.
   Interventions: Neuromuscular blockade was evaluated with accelerometry of the thumb, using posttetanic twitch (PTT) and TOF stimulation of the ulnar nerve, in patients who received rocuronium 1 mg . kg(-1).
   Measurements and Main Results: The first responses to posttetanic nerve stimulation were seen at mean times of 38.5 and 35.2 minutes after the injection of rocuronium in the elderly and in the young, respectively (NS). The average interval between the appearance of a posttetanic response and the first response to TOF stimulation (T1) was longer in the elderly than the young (22.3 +/- 8.1 (SP) vs. 14.8 +/- 4.2 min, p < 0. 05). There was a significant correlation between PTC and the time to first response to TOF nerve stimulation both in the elderly and in the young (r= -0. 73, p < 0.0001 and r = -0.87, p < 0.0001, respectively).
   Conclusions: Posttetanic twitch stimulation is a useful method of monitoring intense neuromuscular blockade caused by rocuronium in both age groups. The interval between the earliest appearance of a posttetanic response and the first response to TOF stimulation (T1) is greater in the elderly than in the young. (C) 2003 by Elsevier Science Inc.
C1 Univ Kocaeli, Sch Med, Dept Anesthesiol, Kocaeli, Turkey.
RP Baykara, N (reprint author), Tubitak Loj,4A, TR-41470 GebzaKocaeli, Turkey.
NR 27
TC 5
Z9 5
PU ELSEVIER SCIENCE INC
PI NEW YORK
PA 360 PARK AVE SOUTH, NEW YORK, NY 10010-1710 USA
SN 0952-8180
J9 J CLIN ANESTH
JI J. Clin. Anesth.
PD AUG
PY 2003
VL 15
IS 5
BP 328
EP 333
DI 10.1016/S0952-8180(03)00062-X
PG 6
WC Anesthesiology
SC Anesthesiology
GA 726QT
UT WOS:000185611100002
ER

PT J
AU Jha, PK
   Sanyal, SP
AF Jha, PK
   Sanyal, SP
TI Structural phase transition and high-pressure behaviour of curium and
   uranium monobismuthides
SO JOURNAL OF PHYSICS AND CHEMISTRY OF SOLIDS
LA English
DT Article
DE high pressure; phase transitions
ID NEPTUNIUM
AB We present the high-pressure behaviour and pressure induced structural phase transition of curium and uranium monobismuthides investigated by using a theoretical model based on the charge transfer effects arising from three body interaction. The calculated compression curves and the values of different high-pressure properties for curium monobismuthides (CmBi) and uranium monobismuthides (UBi) are compared with the experimental results. The accuracy of the present approach is quite successful in reproducing the equation of states and phase transition pressure of CmBi and UBi are in general good agreement with the experimental data. These materials exhibit first order crystallographic phase transition from their NaCl (B1) to CsCl (B2) structure at 12.0 GPa and 4.0 GPa for CmBi and UBi respectively, NaCl structure up to which is found stable. (C) 2003 Elsevier Science Ltd. All rights reserved.
C1 Maharaja Sayajirao Univ Baroda, Fac Sci, Dept Phys, Vadodara 390002, India.
   Univ Bhopal, Mat Res Lab, Inst Phys & Elect, Bhopal 462026, India.
RP Jha, PK (reprint author), Maharaja Sayajirao Univ Baroda, Fac Sci, Dept Phys, Vadodara 390002, India.
RI Jha, Prafulla/D-7756-2011
NR 16
TC 6
Z9 6
PU PERGAMON-ELSEVIER SCIENCE LTD
PI OXFORD
PA THE BOULEVARD, LANGFORD LANE, KIDLINGTON, OXFORD OX5 1GB, ENGLAND
SN 0022-3697
J9 J PHYS CHEM SOLIDS
JI J. Phys. Chem. Solids
PD AUG
PY 2003
VL 64
IS 8
BP 1237
EP 1240
DI 10.1016/S0022-3697(03)00080-5
PG 4
WC Chemistry, Multidisciplinary; Physics, Condensed Matter
SC Chemistry; Physics
GA 699NM
UT WOS:000184062900002
ER

PT J
AU Nakajima, H
   Hattori, H
   Aoki, K
   Katayama, T
   Saitoh, Y
   Murakawa, M
AF Nakajima, H
   Hattori, H
   Aoki, K
   Katayama, T
   Saitoh, Y
   Murakawa, M
TI Effect of milrinone on vecuronium-induced neuromuscular block
SO ANAESTHESIA
LA English
DT Article
DE neuromuscular blocking agents, vecuronium; phosphodiesterase inhibitors,
   milrinone
ID HEART-FAILURE; ADENOSINE; ANTAGONISM
AB We examined the effect of milrinone, a phosphodiesterase III inhibitor, on neuromuscular block induced by vecuronium. Thirty adult patients were randomly assigned to one of two equal groups: the milrinone group and the control group. Subjects in the milrinone group received an intravenous loading dose of milrinone 5 mug.kg(-1).min(-1) for 10 min, followed by an infusion at a rate of 0.5 mug.kg(-1).min(-1) . Subjects in the control group received normal saline at a rate of 0.1 ml.kg(-1).h(-1) . Thirty minutes after the beginning of the infusion of milrinone, anaesthesia was induced with intravenous thiopental 4 mg.kg(-1) and fentanyl 2 mug.kg(-1), and was maintained with isoflurane in oxygen and nitrous oxide. Neuromuscular blockade was monitored electromyographically at the adductor pollicis muscle. The times from the administration of vecuronium 0.1 mg.kg(-1) to the onset of neuromuscular block and the return of the first, second, third, and fourth response of the train-of-four were compared between the two groups. Times to the recovery of the ratio of the first twitch to the control twitch to 25%, 50% and 75%, and times to the recovery of train-of-four ratio to 25%, 50% and 75% were also compared between the two groups. The onset of neuromuscular block in the milrinone group was significantly slower than in the control group. The times to the returns of the four twitches of the train-of-four, times to recovery of the ratio of the first twitch to the control twitch to 25% and 50%, and the times to the recovery of the train-of-four ratio to 25% and 50% were significantly shorter in the milrinone group than in the control group. We conclude that milrinone delays the onset of neuromuscular blockade but hastens its recovery in anaesthetised patients receiving vecuronium.
C1 Fukushima Med Univ, Sch Med, Dept Anaesthesiol, Fukushima 9601295, Japan.
RP Nakajima, H (reprint author), Fukushima Med Univ, Sch Med, Dept Anaesthesiol, 1 Hikarigaoka, Fukushima 9601295, Japan.
NR 15
TC 1
Z9 2
PU BLACKWELL PUBLISHING LTD
PI OXFORD
PA 9600 GARSINGTON RD, OXFORD OX4 2DG, OXON, ENGLAND
SN 0003-2409
J9 ANAESTHESIA
JI Anaesthesia
PD JUL
PY 2003
VL 58
IS 7
BP 643
EP 646
DI 10.1046/j.1365-2044.2003.03197.x
PG 4
WC Anesthesiology
SC Anesthesiology
GA 687FZ
UT WOS:000183366900004
ER

PT J
AU Saldien, V
   Vermeyen, KM
   Wuyts, FL
AF Saldien, V
   Vermeyen, KM
   Wuyts, FL
TI Target-controlled infusion of rocuronium in infants, children, and
   adults: A comparison of the pharmacokinetic and pharmacodynamic
   relationship
SO ANESTHESIA AND ANALGESIA
LA English
DT Article
ID HALOTHANE ANESTHESIA; NITROUS-OXIDE; MUSCLE; VECURONIUM; ORG-9426; RAT
AB Target-controlled infusion (TCI) of rocuronium can be used to maintain a stable blood concentration (Cp). At steady-state, the pharmacokinetics (PK) are compensated for by TCI, and a stable effect can be observed. The theoretical Cp may represent effect-site concentration (EC). We used the EC-effect relationship to study pharmacodynamics (PD) in infants, children, and adults. After giving their written, informed consent, 14 infants, 23 children, and 21 adults scheduled for elective surgical procedures received 3 to 6 ascending Cp targets of TO rocuronium. according to PD data. Just before each increase of TCI, venous blood samples were taken to measure Cp. Neuromuscular block was evaluated acceleromyographically. Individual effect data and measured Cp were fitted to the Hill equation. Maximum block during TCI targets-1000, 1300, and 1600 ng/mL-was smaller in children in comparison with infants and adults. The concentration in the effect compartment associated with a 50% drug effect (EC50) was significantly smaller in infants (mean [SD]) (652 [215] ng/mL) than in adults (954 [276] ng/mL) and was the largest in children (1200 [295] ng/mL). Calculated mean EC90 values were 1705, 2230, and 2035 ng/mL, respectively, in infants, children, and adults. TCI rocuronium established steady-state PK/PD at different TCI targets and allowed us to define PK/PD relationships in a standardized way. Steady-state TCI rocuronium revealed the most potency of rocuronium. in infants and the least in children.
C1 Univ Antwerp Hosp, Dept Anesthesiol, B-2650 Edegem, Belgium.
   Univ Antwerp Hosp, Dept Otorhinolaryngol, B-2650 Edegem, Belgium.
RP Saldien, V (reprint author), Univ Antwerp Hosp, Dept Anesthesiol, Wilrijkstr 10, B-2650 Edegem, Belgium.
NR 23
TC 16
Z9 21
PU LIPPINCOTT WILLIAMS & WILKINS
PI PHILADELPHIA
PA 530 WALNUT ST, PHILADELPHIA, PA 19106-3621 USA
SN 0003-2999
J9 ANESTH ANALG
JI Anesth. Analg.
PD JUL
PY 2003
VL 97
IS 1
BP 44
EP 49
DI 10.1213/01.ANE.0000066262.32103.60
PG 6
WC Anesthesiology
SC Anesthesiology
GA 695CZ
UT WOS:000183814700010
ER

PT J
AU El-Orbany, MI
   Joseph, NJ
   Salem, MR
AF El-Orbany, MI
   Joseph, NJ
   Salem, MR
TI The relationship of posttetanic count and train-of-four responses during
   recovery from intense cistatracurium-induced neuromuscular blockade
SO ANESTHESIA AND ANALGESIA
LA English
DT Article
ID VECURONIUM; TRANSMISSION; ATRACURIUM; PTC
AB Posttetanic count (PTC) has been used to quantify intense degrees of nondepolarizing neuromuscular blockade. Our objective in the present investigation was to discern whether PTC correlates with recovery from intense cisatracurium-induced neuromuscular blockade under both inhaled and IV anesthesia. In 60 patients, anesthesia was induced with propofol 2 mg/kg and fentanyl 1.5 mug/kg IV. Recovery from intense neuromuscular blockade induced by cisatracurium (0.15 mg/kg) was studied in 2 groups. Group 1 (n = 30) had anesthesia maintained with propofol 100-200 mug . kg(-1) . min(-1) and 60% N2O in O-2, whereas Group 2 (n = 30) had anesthesia maintained with isoflurane (end-tidal concentration 0.8%) and 60% N2O in O-2. Neuromuscular functions were monitored using acceleromyography. Cycles of posttetanic stimulation were repeated every 6 min with train-of-four (TOF) stimulation in between. Measurement included times to posttetanic responses and to the first response to TOF stimulation (T-1), as well as the correlation between PTC and T-1. In Group 1, the mean times to PTC1 and T-1 were 35.6 +/- 7.5 and 46.9 +/- 6.5 min, respectively. Corresponding times in Group 2 were 39.5 +/- 6.8 and 56.7 +/- 5.4 min, respectively. There was a good time correlation, r = 0.919 for propofol (Group 1) and r = 0.779 for isoflurane (Group 2), between PTC and T-1 recovery in both groups. The PTC when T-1 appeared ranged between 8 and 9 in Group 1 and 8 and 14 in Group 2. Conforming to original observations with other neuromuscular blocking drugs, there is a correlation between PTC and TOF recovery from intense cisatracurium-induced neuromuscular blockade allowing better monitoring of this intense degree of blockade during both IV (propofol) and isoflurane anesthesia.
C1 Advocate Illinois Mason Med Ctr, Dept Anesthesiol, Chicago, IL 60657 USA.
   Univ Illinois, Chicago, IL USA.
RP El-Orbany, MI (reprint author), Advocate Illinois Mason Med Ctr, Dept Anesthesiol, 836 W Wellington Ave, Chicago, IL 60657 USA.
NR 14
TC 5
Z9 5
PU LIPPINCOTT WILLIAMS & WILKINS
PI PHILADELPHIA
PA 530 WALNUT ST, PHILADELPHIA, PA 19106-3621 USA
SN 0003-2999
J9 ANESTH ANALG
JI Anesth. Analg.
PD JUL
PY 2003
VL 97
IS 1
BP 80
EP 84
DI 10.1213/01.ANE.0000063825.19503.49
PG 5
WC Anesthesiology
SC Anesthesiology
GA 695CZ
UT WOS:000183814700016
ER

PT J
AU Pillon, S
   Somers, J
   Grandjean, S
   Lacquement, J
AF Pillon, S
   Somers, J
   Grandjean, S
   Lacquement, J
TI Aspects of fabrication of curium-based fuels and targets
SO JOURNAL OF NUCLEAR MATERIALS
LA English
DT Article; Proceedings Paper
CT 2nd Seminar on European Research on Materials for Transmutation
CY SEP 26-27, 2002
CL KARLSRUHE, GERMANY
ID TRANSMUTATION; ACTINIDES; AMERICIUM
AB The limited fabrication possibilities will be decisive in the design of curium fuels and targets. It appears that there are significant advantages to be gained by separating the Am and Cm at the reprocessing stage, simply to concentrate the problems caused by Cm and limit its mass flow. Vibrocompaction of particles or spheres is probably the most suitable consolidation process, as it reduces the number of fabrication steps and reduces the concomitant controls and scraps occurring in pelletization routes for mixed fuel and targets. The infiltration process is the most promising method to convert aqueous Cm solutions to solid material, but sol-gel and other controlled precipitation for granulate production should not be neglected. Storage of the solidified Cm with a delayed introduction into the reactor for Plutonium transmutation is the most promising concept. (C) 2003 Elsevier Science B.V. All rights reserved.
C1 CEA, Ctr Cadarache, DEN, DEC,SESC, F-13108 St Paul Les Durance, France.
   Commiss European Communities, Joint Res Ctr, Inst Transuranium Elements, D-76125 Karlsruhe, Germany.
   CEA, Ctr Valrho, DEN, DRCP,SCPS, F-30207 Bagnols Sur Ceze, France.
RP Pillon, S (reprint author), CEA, Ctr Cadarache, DEN, DEC,SESC, F-13108 St Paul Les Durance, France.
NR 18
TC 17
Z9 17
PU ELSEVIER SCIENCE BV
PI AMSTERDAM
PA PO BOX 211, 1000 AE AMSTERDAM, NETHERLANDS
SN 0022-3115
J9 J NUCL MATER
JI J. Nucl. Mater.
PD JUL 1
PY 2003
VL 320
IS 1-2
BP 36
EP 43
DI 10.1016/s0022-3115(03)00168-5
PG 8
WC Materials Science, Multidisciplinary; Nuclear Science & Technology;
   Mining & Mineral Processing
SC Materials Science; Nuclear Science & Technology; Mining & Mineral
   Processing
GA 699CK
UT WOS:000184038200007
ER

PT J
AU Turan, A
   Memis, D
   Karamanlioglu, B
   Sut, N
   Pamukcu, Z
AF Turan, A
   Memis, D
   Karamanlioglu, B
   Sut, N
   Pamukcu, Z
TI The prevention of pain from injection of rocuronium by magnesium
   sulphate, lignocaine, sodium bicarbonate and Alfentanil
SO ANAESTHESIA AND INTENSIVE CARE
LA English
DT Article
DE neuromuscular relaxants : rocuronium pain : injection; pharmacology :
   magnesium sulphate; lignocaine, sodium bicarbonate, alfentanil
ID LIDOCAINE; PROPOFOL; PRETREATMENT; ANALGESIA; BROMIDE; PH
AB We compared the efficacy of magnesium sulphate, lignocaine, sodium bicarbonate or alfentanil in minimizing pain due to injection of rocuronium in 250 patients. After tourniquet application on the forearm, the patients were given saline, magnesium sulphate, lignocaine, sodium bicarbonate 8.4% or alfentanil, diluted into a 3 ml solution. The occlusion was released after 20 seconds, and rocuronium was injected over 10 to 15 seconds. The patients were observed and asked immediately if they had pain in the arm and the response was assessed. Reactions such as discomfort and pain, withdrawal of the hand and screaming after the administering of the rocuronium were recorded as side-effects and patients were reassessed at 24 hours postoperatively. We concluded that magnesium sulphate, lignocaine, sodium bicarbonate or alfentanil decreased the level of rocuronium injection pain. Of these drugs, magnesium sulphate, lignocaine and sodium bicarbonate were the most effective while alfentanil was the least effective.
C1 Trakya Univ, Fac Med, Dept Anaesthesiol, TR-22030 Edirne, Turkey.
   Trakya Univ, Fac Med, Dept Biostat, TR-22030 Edirne, Turkey.
RP Turan, A (reprint author), Trakya Univ, Fac Med, Dept Anaesthesiol & Reanimat, TR-22030 Edirne, Turkey.
NR 29
TC 28
Z9 29
PU AUSTRALIAN SOC ANAESTHETISTS
PI EDGECLIFF
PA P O BOX 600, EDGECLIFF, NSW 2021, AUSTRALIA
SN 0310-057X
J9 ANAESTH INTENS CARE
JI Anaesth. Intensive Care
PD JUN
PY 2003
VL 31
IS 3
BP 277
EP 281
PG 5
WC Anesthesiology; Critical Care Medicine
SC Anesthesiology; General & Internal Medicine
GA 696EQ
UT WOS:000183873900006
ER

PT J
AU Munir, MA
   Jaffar, M
   Arshad, M
   Akhter, MS
   Zhang, JM
AF Munir, MA
   Jaffar, M
   Arshad, M
   Akhter, MS
   Zhang, JM
TI Reduced duration of muscle relaxation with rocuronium in a normocalcemic
   hyperparathyroid patient
SO CANADIAN JOURNAL OF ANAESTHESIA-JOURNAL CANADIEN D ANESTHESIE
LA English
DT Article
ID ACETYLCHOLINE-RECEPTORS; SKELETAL-MUSCLE; TIME-COURSE; ORG 9426;
   VECURONIUM; INJURY
AB Purpose: To report a case of reduced duration of action of rocuronium in a patient with normocalcemic hyperparathyroidism (HPT).
   Clinical features: A 56-yr-old patient with primary HPT, who had had surgical resection of three and a half parathyroid glands nine months previously, was referred to our institution for further investigation of a persistent increase in parathyroid hormone. Preoperatively, the patient had a normal serum ionized and total calcium. The patient was diagnosed with a persistent parathyroid adenoma and was scheduled for an elective parathyroidectomy. General anesthesia was induced with iv propofol, fentanyl and succinylcholine. Intraoperatively, anesthesia was maintained with nitrous oxide in oxygen, and isoflurane. Neuromuscular blockade was attained using incremental doses of rocuronium. The average duration of 0.15 mg.kg(-1) incremental doses of rocuronium was 5.9 min (expected: 13-18 min), and that of 0.2 mg.kg(-1) was ten minutes (expected: 19-23 min).
   Conclusion: Primary HPT even in the absence of hypercalcemia may result in resistance to competitive blockade by rocuronium. It suggests that primary HPT may cause acetylcholine receptor upregulation resulting in hyposensitivity to non-depolarizing muscle relaxants.
C1 Univ Arkansas Med Sci, Dept Anesthesiol, Little Rock, AR 72205 USA.
RP Munir, MA (reprint author), Univ Arkansas Med Sci, Dept Anesthesiol, Slot 515, Little Rock, AR 72205 USA.
NR 16
TC 0
Z9 0
PU CANADIAN ANESTHESIOLOGISTS SOC
PI TORONTO
PA 1 EGLINTON AVE EAST, SUITE 208, TORONTO, ONTARIO M4P 3A1, CANADA
SN 0832-610X
J9 CAN J ANAESTH
JI Can. J. Anaesth.-J. Can. Anesth.
PD JUN-JUL
PY 2003
VL 50
IS 6
BP 558
EP 561
PG 4
WC Anesthesiology
SC Anesthesiology
GA 699PE
UT WOS:000184064500006
ER

PT J
AU Gao, L
   Ramzan, I
   Baker, B
AF Gao, L
   Ramzan, I
   Baker, B
TI Rocuronium infusion requirements and plasma concentrations at constant
   levels of neuromuscular paralysis during three phases of liver
   transplantation
SO JOURNAL OF CLINICAL ANESTHESIA
LA English
DT Article
DE liver transplantation; rocuronium; infusion requirements; plasma
   concentrations
ID ACID-BASE-BALANCE; DOSE REQUIREMENTS; PHARMACOKINETICS; VECURONIUM;
   ANESTHESIA; BLOCKADE; PIGS; ACCELEROMYOGRAPHY; PHARMACODYNAMICS;
   DYSFUNCTION
AB Study Objective: To develop a rapid online test of graft liver function during liver transplantation.
   Design: Prospective, observational study.
   Setting: University hospital transplant unit.
   Patients: 17 adult patients with end-stage liver disease who underwent liver transplantation surgery.
   Interventions: Rocuronium infusion dose requirements and plasma concentrations to maintain constant levels of neuromuscular paralysis during three phases of liver transplantation and their relationship with early postoperative liver function tests were studied.
   Measurements: Infusion dose requirements of rocuronium, assay of rocuronium plasma concentrations using gas chromatography-mass spectrometry, and intensity of neuromuscular blockade were measured.
   Main Results: A 24% decrease in rocuronium infusion requirements was observed during the an-hepatic phase. Rocuronium requirement during the neohepatic phase was increased only modestly or remained unchanged in 14 of the 16 patients who had normal graft function in the immediate postoperative period. Rocuronium plasma concentrations for maintaining constant levels of paralysis were significantly lower during the neohepatic phase than during the paleohepatic and anhepatic phases, indicating that there is likely to be a change in pharmacodynamics during this phase. Significant reduction in rocuronium infusion requirements during the neohepatic phase was observed in the only patient who had poor graft function in the early postoperative stage, suggesting that the reduced infusion requirement to maintain a constant neuromuscular paralysis may be related to the functional state of the graft liver after reperfusion.
   Conclusions: A significant reduction in rocuronium infusion requirement during the neohepatic phase may be suggestive of impaired organ unction after reperfusion of the graft liver. Rocuronium may serve as a Potential online indicator of graft liver function during liver transplantation by measurement of its infusion requirements during transplantation. (C) 2003 by Elsevier Inc.
C1 Univ Sydney, Dept Anaesthet D06, Sydney, NSW 2006, Australia.
   Univ Sydney, Fac Pharm, Sydney, NSW 2006, Australia.
RP Baker, B (reprint author), Univ Sydney, Dept Anaesthet D06, Sydney, NSW 2006, Australia.
NR 27
TC 3
Z9 8
PU ELSEVIER SCIENCE INC
PI NEW YORK
PA 360 PARK AVE SOUTH, NEW YORK, NY 10010-1710 USA
SN 0952-8180
J9 J CLIN ANESTH
JI J. Clin. Anesth.
PD JUN
PY 2003
VL 15
IS 4
BP 257
EP 266
DI 10.1016/S0952-8180(03)00061-8
PG 10
WC Anesthesiology
SC Anesthesiology
GA 707QQ
UT WOS:000184521700003
ER

PT J
AU Berg, CM
   Heier, T
   Wilhelmsen, V
   Florvaag, E
AF Berg, CM
   Heier, T
   Wilhelmsen, V
   Florvaag, E
TI Rocuronium and cisatracurium-positive skin tests in non-allergic
   volunteers: determination of drug concentration thresholds using a
   dilution titration technique
SO ACTA ANAESTHESIOLOGICA SCANDINAVICA
LA English
DT Article
DE allergy; skin test, intradermal test; skin prick test, muscle relaxant;
   rocuronium, muscle relaxant; cisatracurium
ID MUSCLE-RELAXANTS; ANAPHYLACTOID REACTIONS; FLARE RESPONSES; ANESTHESIA;
   IGE; RADIOIMMUNOASSAY; DIAGNOSIS; AGENTS; HUMANS
AB Background: Muscle relaxants are believed to be responsible for 2/3 of the cases of anaphylactic reactions during anesthesia. This assumption is based mainly on positive skin tests obtained in individuals that have experienced anesthesia-related anaphylaxis. A positive skin test is supposed to be associated with mast cell degranulation of vasoactive amines. In the present study we tested the frequency of positive skin tests with two commonly used muscle relaxants, rocuronium and cisatracurium, in a selected group of volunteers with low potential for allergic reactions.
   Methods: Thirty healthy volunteers without known allergy or previous exposure to muscle relaxants were studied. Low potential for allergic reactions was determined prior to inclusion in the study, using various allergy tests. Each individual was tested with intradermal and skin prick tests, and molar drug concentration thresholds for positive skin reactions were determined using a dilution titration technique. The presence or absence of mast cell degranulation was tested by electron microscopic investigation of skin biopsies obtained from positive and negative skin reactions.
   Results: None of the volunteers had a positive skin prick test. More than 90% of the volunteers had a positive intradermal test with both rocuronium and cisatracurium. The highest molar drug concentration that was not associated with a positive intradermal test was 10(-6) M (rocuronium) and 10(-7) M (cisatracurium), equivalent to vial dilution 1 : 1000 for both drugs. In none of the volunteers was mast cell degranulation detected.
   Conclusion: Non-mast-cell-mediated positive intradermal skin reactions are frequently occurring with rocuronium and cisatracurium, even at vial dilution 1 : 1000. A clinically applicable test technique is needed that is able to separate positive skin tests associated with mast cell degranulation from non-mast-cell-mediated reactions.
C1 Ullevaal Univ Hosp, Dept Anesthesia, N-0407 Oslo, Norway.
   Ullevaal Univ Hosp, Sect Lung Dis & Allergy, N-0407 Oslo, Norway.
   Haukeland Univ Hosp, Lab Clin Biochem, N-5021 Bergen, Norway.
RP Heier, T (reprint author), Ullevaal Univ Hosp, Dept Anesthesia, N-0407 Oslo, Norway.
NR 27
TC 29
Z9 29
PU BLACKWELL MUNKSGAARD
PI COPENHAGEN
PA 35 NORRE SOGADE, PO BOX 2148, DK-1016 COPENHAGEN, DENMARK
SN 0001-5172
J9 ACTA ANAESTH SCAND
JI Acta Anaesthesiol. Scand.
PD MAY
PY 2003
VL 47
IS 5
BP 576
EP 582
DI 10.1034/j.1399-6576.2003.00093.x
PG 7
WC Anesthesiology
SC Anesthesiology
GA 668QJ
UT WOS:000182304400013
ER

PT J
AU Yorukoglu, D
   Asik, Y
   Okten, F
AF Yorukoglu, D
   Asik, Y
   Okten, F
TI Rocuronium combined with i.v. lidocaine for rapid tracheal intubation
SO ACTA ANAESTHESIOLOGICA SCANDINAVICA
LA English
DT Article
DE anesthesia : general; anesthetic technique : rapid sequence induction;
   local anesthetic : lidocaine; neuromuscular relaxants : succinylcholine,
   rocuronium
ID SEQUENCE INDUCTION; INTRAVENOUS LIDOCAINE; IV LIGNOCAINE;
   SUCCINYLCHOLINE; ANESTHESIA; PROPOFOL; SUXAMETHONIUM; ORG-9426;
   THIOPENTONE; ALFENTANIL
AB Background: Rocuronium (ORG 9426) has been shown to have an onset of action more rapid than other nondepolarizing neuromuscular blocking agents and to provide intubating conditions similar to those of succinylcholine 60-90 s after administration. We compared the intubating conditions and hemodynamic changes after the administration of rocuronium 0.6 mg kg(-1) and lidocaine 1.5 mg kg(-1) with rocuronium alone and succinylcholine 60 and 90 s after administration.
   Methods: One hundred and twenty-five adult patients of ASA physical status I or II scheduled for elective surgery were randomly divided into five groups. After propofol administration in all patients, patients in group Su (succinylcholine), group R-60 (rocuronium) and group RL60 (rocuronium-lidocaine) were intubated within 60 s, while groups RL90 and R-90 were intubated 90 s after the administration of rocuronium and succinylcholine. Laryngoscopy was performed and intubating conditions were graded by an experienced anesthetist blind to the muscle relaxant allocation.
   Results: In this study, groups Su, RL60 , R-90 and RL90 had similar intubation scores, which were significantly better than that for group R-60 . Heart rate did not increase after intubation in groups Su, RL60 and RL90 .
   Conclusion: The combination of lidocaine (1.5 mg kg(-1) ) and low-dose rocuronium (0.6 mg kg(-1) ) along with propofol is clinically equivalent to succinylcholine, improves intubating conditions in 60 s and effectively blocks increases in heart rate after intubation.
C1 Ankara Univ, Dept Anesthesiol & Intens Care, Fac Med, TR-06100 Ankara, Turkey.
RP Asik, Y (reprint author), Kennedy Cad 98-2, TR-06700 Ankara, Turkey.
NR 25
TC 11
Z9 16
PU BLACKWELL MUNKSGAARD
PI COPENHAGEN
PA 35 NORRE SOGADE, PO BOX 2148, DK-1016 COPENHAGEN, DENMARK
SN 0001-5172
J9 ACTA ANAESTH SCAND
JI Acta Anaesthesiol. Scand.
PD MAY
PY 2003
VL 47
IS 5
BP 583
EP 587
DI 10.1034/j.1399-6576.2003.00086.x
PG 5
WC Anesthesiology
SC Anesthesiology
GA 668QJ
UT WOS:000182304400014
ER

PT J
AU Murphy, GS
   Szokol, JW
   Marymont, JH
   Vender, JS
   Avram, MJ
   Rosengart, TK
   Alwawi, EA
AF Murphy, GS
   Szokol, JW
   Marymont, JH
   Vender, JS
   Avram, MJ
   Rosengart, TK
   Alwawi, EA
TI Recovery of neuromuscular function after cardiac surgery: Pancuronium
   versus rocuronium
SO ANESTHESIA AND ANALGESIA
LA English
DT Article
ID HYPOTHERMIC CARDIOPULMONARY BYPASS; TRAIN-OF-4 FADE; BLOCKING-AGENTS;
   BLOCKADE; VECURONIUM
AB The use of pancuronium in fast-track cardiac surgical patients may be associated with delays in clinical recovery. Our objective in this study was to evaluate the incidence and severity of residual neuromuscular blockade after cardiac surgery in patients randomized to receive either pancuronium (0.08-0.1 mg/kg) or rocuronium (0.6-0.8 mg/kg). Eighty-two patients undergoing cardiopulmonary bypass were randomized to a pancuronium (n = 41) or rocuronium (n = 41) group. Intraoperative and postoperative management was standardized. In the intensive care unit, train-of-four (TOF) ratios were measured each hour until weaning off ventilatory support was initiated. Neuromuscular blockade was not reversed. After tracheal extubation, patients were examined for signs and symptoms of residual paresis. When weaning of ventilatory support was initiated, significant neuromuscular blockade was present in the pancuronium. subjects (TOF ratio: median, 0.14; range, 0.00-1.11) compared with the rocuronium subjects (TOF ratio: median, 0.99; range, 0.87-1.21) (P < 0.05). Patients in the rocuronium group were more likely to be free of signs and symptoms of residual paresis than patients in the pancuronium group. Our findings suggest that the use of longer-acting muscle relaxants in cardiac surgical patients is associated not only with impaired neuromuscular recovery, but also with signs and symptoms of residual muscle weakness in the early postoperative period.
C1 Evanston Northwestern Healthcare, Dept Surg, Evanston, IL 60201 USA.
   Northwestern Univ, Dept Anesthesia, Feinberg Sch Med, Chicago, IL USA.
RP Murphy, GS (reprint author), Evanston Northwestern Healthcare, Dept Anesthesia, 2650 Ridge Ave, Evanston, IL 60201 USA.
NR 22
TC 23
Z9 24
PU LIPPINCOTT WILLIAMS & WILKINS
PI PHILADELPHIA
PA 530 WALNUT ST, PHILADELPHIA, PA 19106-3621 USA
SN 0003-2999
J9 ANESTH ANALG
JI Anesth. Analg.
PD MAY
PY 2003
VL 96
IS 5
BP 1301
EP 1307
DI 10.1213/01.ANE.0000057602.27031.C8
PG 7
WC Anesthesiology
SC Anesthesiology
GA 671GL
UT WOS:000182456900011
ER

PT J
AU Motamed, C
   Menad, R
   Farinotti, R
   Kirov, K
   Combes, X
   Bouleau, D
   Feiss, P
   Duvaldestin, P
AF Motamed, C
   Menad, R
   Farinotti, R
   Kirov, K
   Combes, X
   Bouleau, D
   Feiss, P
   Duvaldestin, P
TI Potentiation of mivacurium blockade by low dose of pancuronium - A
   pharmacokinetic study
SO ANESTHESIOLOGY
LA English
DT Article
ID PLASMA CHOLINESTERASE ACTIVITY; NEUROMUSCULAR BLOCKADE; SUCCINYLCHOLINE;
   METOCLOPRAMIDE; METABOLITES; RELAXANT; INFUSION; ISOMERS
AB Background: Mivacurium is potentiated by pancuronium to a much greater extent than other relaxants. In a previous investigation we suggested that this potentiation could be due to the ability of pancuronium to inhibit plasma cholinesterase activity, but we did not measure plasma concentrations of mivacurium. In the current study we performed a pharmacokinetic analysis by measuring the plasma concentration of mivacurium when preceded by administration of a low dose of pancuronium.
   Methods: After induction of general anesthesia with propofol and fentanyl and orotracheal intubation, 110 patients (pancuronium-mivacurium group) received 15 mug/kg pancuronium followed 3 min later by 0.1 mg/kg mivacurium, whereas 10 other patients (mivacurium group) received saline followed by 0.13 mg/kg mivacurium. 3 min later. Plasma cholinesterase activity was measured before and 3 and 30 min after pancuronium dosing in the pancuronium-mivacurium group and was measured before and after administration of saline in the mivacurium group. Arterial plasma concentrations of mivacurium and its metabolites, were measured at 0.5, 1, 1.5, 2, 43 10, 20, and 30 min after injection. Neuromuscular blockade was assessed by mechanomyography.
   Results: Plasma cholinesterase activity decreased by 26% in the pancuronium-mivacurium group 3 min after injection of pancuronium (P < 0.01) and returned to baseline values 30 min later;, however, no significant variation was observed in the mivacurium group. The clearances of the two most active isomers (Cis-Trans and Trans-Trans) were lower in the pancuronium-mivacurium group (17.6 +/- 5.1, 14.7 +/- 5.3 ml . min(-1) . kg(-1), respectively) than in the mivacurium group (32.4 +/- 20.2, 24.8 +/- 13.5 ml . min(-1) . kg(-1); P < 0.05).
   Conclusions: A subparalyzing dose of pancuronium decreased plasma cholinesterase activity and the clearance of the two most active isomers of mivacurium. Pancuronium potentiates mivacurium more than other neuromuscular blocking agents because, in addition to its occupancy of postsynaptic acetylcholine receptors, it slows down the hydrolysis of mivacurium.
C1 Clin Hop Bichat, Serv Pharmacol, Paris, France.
   Hosp Univ Limoges, Serv Anesthesie, Reanimat Ctr, Limoges, France.
   Hop Henri Mondor, Serv Anesthesie Reanimat, APHP, F-94010 Creteil, France.
RP Duvaldestin, P (reprint author), Hop Henri Mondor, Serv Anesthesie Reanimat, APHP, 51 AVe Marechal De Lattre De Tassigny, F-94010 Creteil, France.
NR 19
TC 3
Z9 4
PU LIPPINCOTT WILLIAMS & WILKINS
PI PHILADELPHIA
PA 530 WALNUT ST, PHILADELPHIA, PA 19106-3621 USA
SN 0003-3022
J9 ANESTHESIOLOGY
JI Anesthesiology
PD MAY
PY 2003
VL 98
IS 5
BP 1057
EP 1062
DI 10.1097/00000542-200305000-00006
PG 6
WC Anesthesiology
SC Anesthesiology
GA 672LY
UT WOS:000182523200005
ER

PT J
AU Kaufman, GE
   Seymour, RE
   Bonner, BB
   Court, MH
   Karas, AZ
AF Kaufman, GE
   Seymour, RE
   Bonner, BB
   Court, MH
   Karas, AZ
TI Use of rocuronium for endotracheal intubation of North American Gulf
   Coast box turtles
SO JOURNAL OF THE AMERICAN VETERINARY MEDICAL ASSOCIATION
LA English
DT Article
ID ANESTHESIA; KETAMINE
AB Objective-To determine whether rocuronium, a reversible neuromuscular blocking agent, would provide safe, short-term immobilization to facilitate endotracheal intubation in turtles.
   Design-Prospective study.
   Animals-30 healthy adult Gulf Coast box turtles.
   Procedure-Turtles were given rocuronium, and responses were recorded every 3 minutes. Times to onset of effects, intubation, and recovery were recorded and analyzed for associations with dose and patient characteristics to determine an optimal dose range. Neostigmine and glycopyrrolate were given to augment recovery from neuromuscular blockade.
   Results-Rocuronium administered at a dose of 0.25 to 0.5 mg/kg (0.11 to 0.23 mg/lb), IM, permitted intubation; lower doses were not effective. Mean +/- SD time to loss of the palpebral reflex was 6.4 +/- 4.0 minutes, and mean time to intubation was 9.2 +/- 6.4 minutes. Mean time to return of the palpebral reflex was 44 +/- 13.2 minutes, and mean time to walking was 55 +/- 16.6 minutes. Time to onset of effects was not associated with dose, but recovery times were prolonged with higher doses of rocuronium. Cardiac arrhythmias were observed in 13 (43%) turtles.
   Conclusions and Clinical Relevance-Administration of rocuronium at a dose of 0.25 to 0.5 mg/kg is a safe and effective adjunct to general anesthesia in Gulf Coast box turtles. Because rocuronium does not provide any analgesic or sedative effects, the duration of neuromuscular blockade without anesthesia should be minimized to avoid undue distress.
C1 Tufts Univ, Sch Vet Med, Dept Environm & Populat Hlth, North Grafton, MA 01536 USA.
   Tufts Univ, Sch Vet Med, Dept Clin Sci, North Grafton, MA 01536 USA.
   Turtle Hosp New England, Upton, MA 01568 USA.
   Tufts Univ, Sch Med, Dept Pharmacol & Expt Therapeut, Boston, MA 02111 USA.
RP Kaufman, GE (reprint author), Tufts Univ, Sch Vet Med, Dept Environm & Populat Hlth, 200 Westboro Rd, North Grafton, MA 01536 USA.
NR 16
TC 6
Z9 7
PU AMER VETERINARY MEDICAL ASSOC
PI SCHAUMBURG
PA 1931 N MEACHAM RD SUITE 100, SCHAUMBURG, IL 60173-4360 USA
SN 0003-1488
J9 J AM VET MED ASSOC
JI J. Am. Vet. Med. Assoc.
PD APR 15
PY 2003
VL 222
IS 8
BP 1111
EP 1115
DI 10.2460/javma.2003.222.1111
PG 5
WC Veterinary Sciences
SC Veterinary Sciences
GA 667VB
UT WOS:000182253800027
ER

PT J
AU Kim, KS
   Cheong, MA
   Jeon, JW
   Lee, JH
   Shim, JC
AF Kim, KS
   Cheong, MA
   Jeon, JW
   Lee, JH
   Shim, JC
TI The dose effect of ephedrine on the onset time of vecuronium
SO ANESTHESIA AND ANALGESIA
LA English
DT Article
ID CARDIAC-OUTPUT; TRACHEAL INTUBATION; PRIMING PRINCIPLE; ROCURONIUM;
   PROPOFOL; ANESTHESIA; STIMULATION; COMBINATION; TRAIN-OF-4; RESPONSES
AB A small dose of ephedrine decreases the onset time of rocuronium and cisatracurium; however, ephedrine might be associated with adverse hemodynamic effects. The appropriate dose of ephedrine has not been determined. We, therefore, studied 120 patients anesthetized with fentanyl 2 mug/kg and propofol 2-2.5 mg/kg who were randomly divided to receive either ephedrine (30,70, or 110 mug/kg) or saline. During propofol anesthesia, the neuromuscular block was monitored by mechanomyography by using submaximal current of train-of-four stimulation every 10 s. To determine cardiac output, a transcutaneous Doppler probe was placed externally at the suprasternal notch. Tracheal intubation was performed by a blinded investigator at 2 min after vecuronium. Neuromuscular block, intubating conditions, and hemodynamic effects were measured during the induction of anesthesia. Both ephedrine 70 and 110 mug/kg improved intubating conditions at 2 min after vecuronium; however, 110 mug/kg was associated with adverse hemodynamic effects. We conclude that ephedrine 70 mug/kg given before the induction of anesthesia improved intubating conditions at 2 min after vecuronium, probably by increased cardiac output without significant adverse hemodynamic effects.
C1 Hanyang Univ Hosp, Dept Anesthesiol, Seoul 133792, South Korea.
RP Kim, KS (reprint author), Hanyang Univ Hosp, Dept Anesthesiol, 17 Haengdang Dong, Seoul 133792, South Korea.
EM kimks@hanyang.ac.kr
NR 25
TC 7
Z9 10
PU LIPPINCOTT WILLIAMS & WILKINS
PI PHILADELPHIA
PA 530 WALNUT ST, PHILADELPHIA, PA 19106-3621 USA
SN 0003-2999
J9 ANESTH ANALG
JI Anesth. Analg.
PD APR
PY 2003
VL 96
IS 4
BP 1042
EP 1046
DI 10.1213/01.ANE.0000034551.93647.3A
PG 5
WC Anesthesiology
SC Anesthesiology
GA 659ZB
UT WOS:000181808300024
ER

PT J
AU Jooste, E
   Klafter, F
   Hirshman, CA
   Emala, CW
AF Jooste, E
   Klafter, F
   Hirshman, CA
   Emala, CW
TI A mechanism for rapacuronium-induced bronchospasm - M2 muscarinic
   receptor antagonism
SO ANESTHESIOLOGY
LA English
DT Article
ID GUINEA-PIG LUNG; HISTAMINE-RELEASE; GENERAL-ANESTHESIA;
   MUSCLE-RELAXANTS; ATRACURIUM; PHARMACOKINETICS; MIVACURIUM; CHILDREN;
   CISATRACURIUM; TUBOCURARINE
AB Background: A safe and effective ultra-short-acting nondepolarizing neuromuscular blocking agent is required to block nicotinic receptors to facilitate intubation. Rapacuronium, which sought to fulfill these criteria, was withdrawn from clinical use due to a high incidence of bronchospasm resulting in death. Understanding the mechanism by which rapacuronium induces fatal bronchospasm is imperative so that newly synthesized neuromuscular blocking agents that share this mechanism will not be introduced clinically. Selective inhibition of M2 muscarinic receptors by muscle relaxants during periods of parasympathetic nerve stimulation (e.g., intubation) can result in the massive release of acetylcholine to act on unopposed M3 muscarinic receptors in airway smooth muscle, thereby facilitating bronchoconstriction.
   Methods: Competitive radioligand binding determined the binding affinities of rapacuronium, vecuronium, cisatracurium, methoctramine (selective M2 antagonist), and 4-diphenylac-etoxy-N-methylpiperidine methiodide (4-DAMP; selective M3 antagonist) for M2 and M3 muscarinic receptors.
   Results: Rapacuronium competitively displaced H-3-QNB from the M2 muscarinic receptors but not from the M3 muscarinic receptors within clinically relevant concentrations. Fifty percent inhibitory concentrations (mean SE) for rapacuronium were as follows: M2 muscarinic receptor, 5.10 +/- 1.5 muM (n = 6); M3 muscarinic receptor, 77.9 +/- 11 muM (n = 8). Cisatracurium and vecuronium competitively displaced H-3-QNB from both M2 and M3 muscarinic receptors but had affinities at greater than clinically achieved concentrations for these relaxants.
   Conclusions: Rapacuronium in clinically significant doses has a higher affinity for M2 muscarinic receptors as compared with M3 muscarinic receptors. A potential mechanism by which rapacuronium may potentiate bronchoconstriction is by blockade of M2 muscarinic receptors on prejunctional parasympathetic nerves, leading to increased release of acetylcholine and thereby resulting in M3 muscarinic receptor-mediated airway smooth muscle constriction.
C1 Columbia Univ Coll Phys & Surg, Dept Anesthesiol, New York, NY 10032 USA.
RP Emala, CW (reprint author), Columbia Univ Coll Phys & Surg, Dept Anesthesiol, 630 W 168th St,P&S Box 46, New York, NY 10032 USA.
NR 35
TC 29
Z9 33
PU LIPPINCOTT WILLIAMS & WILKINS
PI PHILADELPHIA
PA 530 WALNUT ST, PHILADELPHIA, PA 19106-3621 USA
SN 0003-3022
J9 ANESTHESIOLOGY
JI Anesthesiology
PD APR
PY 2003
VL 98
IS 4
BP 906
EP 911
DI 10.1097/00000542-200304000-00017
PG 6
WC Anesthesiology
SC Anesthesiology
GA 660ZG
UT WOS:000181865500016
ER

PT J
AU Saitoh, Y
   Kaneda, K
   Hattori, H
   Nakajima, H
   Murakawa, M
AF Saitoh, Y
   Kaneda, K
   Hattori, H
   Nakajima, H
   Murakawa, M
TI Monitoring of neuromuscular block after administration of vecuronium in
   patients with diabetes mellitus
SO BRITISH JOURNAL OF ANAESTHESIA
LA English
DT Article
DE neuromuscular block, vecuronium; complications, diabetes
ID NERVE CONDUCTION VELOCITY; POSTTETANIC TWITCH; NEUROPATHY; RESPONSES;
   ONSET
AB Background. We studied the supramaximal current for ulnar nerve stimulation during electromyographic monitoring of onset and recovery of neuromuscular block using a neuromuscular transmission module (M-NMT Module, Datex-Ohmeda) in patients with Type 2 diabetes undergoing anaesthesia with nitrous oxide, oxygen, isoflurane and fentanyl.
   Methods. Thirty-six diabetic patients were randomly assigned to a post-tetanic count (PTC) group (n=17) or train-of-four (TOF) group (n= 19). In addition, 30 non-diabetic patients were divided into control PTC (n= 15) and TOF groups (n= 15).
   Results. In the diabetic patients (diabetes PTC and diabetes TOF groups), the mean supramaximal stimulating current was significantly higher than in the non-diabetic patients (control PTC and TOF groups) (50.5 (SD 14.1)- vs 33.4 (6.1) mA, P<0.01). Onset of neuromuscular block (time to disappearance of T1) after vecuronium 0.1 mg kg(-1) in the diabetic, patients did not differ significantly from that in the non-diabetic patients (276 (77) vs 244 (44) s, P=0.055). Time to return of PTC1 did not differ significantly between the diabetes and control PTC groups (21.0 (12.1) vs 15.7 (5.0) min, P=0.126). Times to return of T1 and T4 in the diabetes TOF group were significantly longer than in the control TOF group (T1: 37.5 (15.2) vs 25.7 (7.6) min, P=0.01; T4: 61.4 (23.7) vs 43.5 (11.4) min, P=0.01). During recovery, PTC and T4/T1 in the diabetes PTC and TOF groups were similar to those in the control PTC and TOF groups, respectively. T1/T0 in the diabetes TOF group was significantly less than in the control TOF group, 80-120 min after vecuronium (P<0.05).
   Conclusions. In diabetic patients, supramaximal current is higher than in non-diabetic patients. After vecuronium, onset of neuromuscular block and recovery of PTC or T4/T1 are not altered, but time to return of T1 or T4, and recovery of T1/T0 are delayed in diabetic patients.
C1 Fukushima Med Univ, Sch Med, Dept Anesthesiol, Fukushima, Fukushima 9601295, Japan.
   Toride Kyodo Gen Hosp, Dept Anesthesiol, Ibaraki, Japan.
RP Saitoh, Y (reprint author), Fukushima Med Univ, Sch Med, Dept Anesthesiol, Hikarigaoka 1, Fukushima, Fukushima 9601295, Japan.
NR 22
TC 11
Z9 14
PU OXFORD UNIV PRESS
PI OXFORD
PA GREAT CLARENDON ST, OXFORD OX2 6DP, ENGLAND
SN 0007-0912
J9 BRIT J ANAESTH
JI Br. J. Anaesth.
PD APR
PY 2003
VL 90
IS 4
BP 480
EP 486
DI 10.1093/bja/aeg089
PG 7
WC Anesthesiology
SC Anesthesiology
GA 664TX
UT WOS:000182078500012
ER

PT J
AU Nedergaard, OA
AF Nedergaard, OA
TI Curare: The flying death
SO PHARMACOLOGY & TOXICOLOGY
LA English
DT Article; Proceedings Paper
CT International Workshop on Vascular Neuroeffector Transmission Mechanisms
CY JAN, 2002
CL ODENSE, DENMARK
HO UNIV SOUTHERN DENMARK
C1 Univ So Denmark, Dept Physiol & Pharmacol, DK-5000 Odense C, Denmark.
RP Nedergaard, OA (reprint author), Univ So Denmark, Dept Physiol & Pharmacol, Winslowpk 21, DK-5000 Odense C, Denmark.
NR 22
TC 1
Z9 1
PU BLACKWELL MUNKSGAARD
PI COPENHAGEN
PA 35 NORRE SOGADE, PO BOX 2148, DK-1016 COPENHAGEN, DENMARK
SN 0901-9928
J9 PHARMACOL TOXICOL
JI Pharmacol. Toxicol.
PD APR
PY 2003
VL 92
IS 4
BP 154
EP 155
DI 10.1034/j.1600-0773.2003.920402.x
PG 2
WC Pharmacology & Pharmacy; Toxicology
SC Pharmacology & Pharmacy; Toxicology
GA 666YN
UT WOS:000182204200002
ER

PT J
AU Thomas, R
   Smith, D
   Strike, P
AF Thomas, R
   Smith, D
   Strike, P
TI Prospective randomised double-blind comparative study of rocuronium and
   pancuronium in adult patients scheduled for elective 'fast-track'
   cardiac surgery involving hypothermic cardiopulmonary bypass
SO ANAESTHESIA
LA English
DT Article; Proceedings Paper
CT Meeting of the Association-of-Cardiothoracic-Anaesthetists
CY JUN   21, 2002
CL CAMBRIDGE, ENGLAND
SP Assoc Cardiothorac Anaesthetists
DE neuromuscular block, pancuronium, rocuronium surgery, cardiovascular
ID RESIDUAL NEUROMUSCULAR BLOCK; PARTIALLY PARALYZED HUMANS; DOUBLE BURST
   STIMULATION; ANESTHETIC TECHNIQUES; EARLY EXTUBATION; VECURONIUM;
   COMPLICATIONS; ACCELEROMYOGRAPHY; ATRACURIUM; TRAIN-OF-4
AB The majority of cardiac anaesthetists in the UK use pancuronium for fast-track cardiac surgery. We compared the duration of action of pancuronium and rocuronium in patients undergoing fast-track hypothermic cardiopulmonary bypass and cardiac surgery. We determined whether patients would have had residual neuromuscular blockade at extubation. Twenty patients were randomly allocated to receive either pancuronium 0.1 mg.kg(-1) or rocuronium 1 mg.kg(-1). Neuromuscular function was assessed by acceleromyography; spontaneous recovery was evaluated by the train-of-four. ratio measured at the adductor pollicis longus muscle. Median times to recover train-of-four ratio of 0.9 were 3 h 38 min for rocuronium and 7 h 52 min for pancuronium. The median difference in recovery times was 4 h 15 min (95% CI 2 h 30 min to 6 h 20 min; p = 0.0003 by Mann-Whitney test). None of the patients in the rocuronium group and seven of 10 patients in the pancuronium group had their extubations delayed because of residual neuromuscular blockade. Unless fast-track patients have neuromuscular function assessed before extubation, pancuronium should not be used.
C1 Southampton Gen Hosp, Shackleton Dept Anaesthet, Southampton SO16 6YD, Hants, England.
   Salisbury Dist Hosp, Res & Dev Support Unit, Salisbury, Wilts, England.
RP Thomas, R (reprint author), Southampton Gen Hosp, Shackleton Dept Anaesthet, Tremona Rd, Southampton SO16 6YD, Hants, England.
NR 32
TC 6
Z9 6
PU BLACKWELL PUBLISHING LTD
PI OXFORD
PA 9600 GARSINGTON RD, OXFORD OX4 2DG, OXON, ENGLAND
SN 0003-2409
J9 ANAESTHESIA
JI Anaesthesia
PD MAR
PY 2003
VL 58
IS 3
BP 265
EP 271
DI 10.1046/j.1365-2044.2003.30362.x
PG 7
WC Anesthesiology
SC Anesthesiology
GA 656QZ
UT WOS:000181619600010
ER

PT J
AU Dotan, ZA
   Hana, R
   Simon, D
   Geva, D
   Pfeffermann, RA
   Ezri, T
AF Dotan, ZA
   Hana, R
   Simon, D
   Geva, D
   Pfeffermann, RA
   Ezri, T
TI The effect of vecuronium is enhanced by a large rather than a modest
   dose of gentamicin as compared with no preoperative gentamicin
SO ANESTHESIA AND ANALGESIA
LA English
DT Article
ID THRICE-DAILY GENTAMICIN; NEUROMUSCULAR BLOCKADE; AMINOGLYCOSIDE
   ANTIBIOTICS; COLORECTAL SURGERY; DOUBLE-BLIND; SINGLE; INFECTIONS;
   COMBINATION; PROPHYLAXIS; ATRACURIUM
AB We compared the effect of two doses of gentamicin versus no gentamicin (NG) given before surgery on the neuromuscular relaxant effect of vecuronium. Seventy patients (intraabdominal procedures) were randomly allocated to receive preoperative large-dose (4 mg/kg) gentamicin (LD), a modest dose (1.2 mg/kg) of gentamicin (MD), or NG. No more than one dose of gentamicin was given before the vecuronium administration. Serum gentamicin levels, the time for 25% recovery of the first twitch in the train-of-four after a bolus of vecuronium, and the time from cessation of the vecuronium infusion to extubation of the trachea were estimated. Serum gentamicin levels were higher (P < 0.001) for LD than MD. The time for 25% recovery of the first twitch after the vecuronium bolus was slightly longer with LD than MD (P = 0.06) and longer in LD than NG (P 0.001) (42.9 +/- 23.6 min versus 36.2 +/- 17 min and 27.4 +/- 9 min, respectively). The time to extubation was similar with LD and MD and longer for LD than NG (P = 0.008) (34.7 +/- 19.2 min versus 27.4 +/- 19.3 min and 19.4 +/- 10.1 min, respectively). The differences in these times were insignificant between MD and NG. Gentamicin administered as a LD rather than MD enhanced the neuromuscular blockade of vecuronium as compared with NG given before surgery.
C1 Wolfson Med Ctr, Dept Anesthesia, IL-58100 Holon, Israel.
   Chaim Sheba Med Ctr, Dept Urol, Ramat Gan, Israel.
   Kaplan Med Ctr, Dept Gen Surg, Rehovot, Israel.
   Kaplan Med Ctr, Dept Anesthesia, Rehovot, Israel.
RP Ezri, T (reprint author), Wolfson Med Ctr, Dept Anesthesia, IL-58100 Holon, Israel.
NR 25
TC 3
Z9 3
PU LIPPINCOTT WILLIAMS & WILKINS
PI PHILADELPHIA
PA 530 WALNUT ST, PHILADELPHIA, PA 19106-3621 USA
SN 0003-2999
J9 ANESTH ANALG
JI Anesth. Analg.
PD MAR
PY 2003
VL 96
IS 3
BP 750
EP 754
DI 10.1213/01.ANE.0000050280.59508.70
PG 5
WC Anesthesiology
SC Anesthesiology
GA 648VY
UT WOS:000181172600022
ER

PT J
AU Chiarella, AB
   Jolly, DT
   Huston, CM
   Clanachan, AS
AF Chiarella, AB
   Jolly, DT
   Huston, CM
   Clanachan, AS
TI Comparison of four strategies to reduce the pain associated with
   intravenous administration of rocuronium
SO BRITISH JOURNAL OF ANAESTHESIA
LA English
DT Article
DE anaesthetics, rocuronium; injection, pain; osmolality; pH
ID INJECTION; LIDOCAINE; BROMIDE
AB Background. I.V. rocuronium produces intense discomfort at the site of injection in conscious patients. Four strategies to reduce or prevent this discomfort were studied.
   Methods. Two hundred and fifty adult patients, ASA I-III, were randomized into five groups of 50 patients in a blinded, prospective study. The control group received rocuronium 10 mg alone. For the remaining four groups, rocuronium 10 mg was mixed with sodium bicarbonate 8.4% 2 ml, fentanyl 100 mug, lidocaine 2% or normal saline. The pH and osmolality of all mixtures were measured. Patient data were analysed using ordinal logistic regression. Osmolality and pH data were analysed using the Kruskal-Wallis test with Dunn's multiple comparison test.
   Results. When compared with rocuronium alone, only the addition of saline failed to significantly reduce the pain reported by patients. The addition of fentanyl reduced the complaint of pain by 1.9 times (P<0.049) and the addition of lidocaine 2% reduced it by 3.6 times (P<0.0001). Sodium bicarbonate 8.4% reduced the reporting of pain by 18.4 times (P<0.0001).
   Conclusions. Sodium bicarbonate 8.4%, when added to rocuronium, markedly reduces the experience of pain during the i.v. administration of a small dose of rocuronium.
C1 Univ Alberta Hosp, Dept Anesthesiol & Pain Med, Walter C Mackenzie Hlth Sci Ctr 3B2 32, Edmonton, AB T6G 2B7, Canada.
   Univ Alberta, Fac Pharm & Pharmaceut Sci, Dent Pharm Ctr 3118, Edmonton, AB T6G 2N8, Canada.
RP Chiarella, AB (reprint author), Univ Alberta Hosp, Dept Anesthesiol & Pain Med, Walter C Mackenzie Hlth Sci Ctr 3B2 32, 8440-112 St, Edmonton, AB T6G 2B7, Canada.
RI Huston, Carolyn/G-4429-2012
NR 9
TC 0
Z9 0
PU OXFORD UNIV PRESS
PI OXFORD
PA GREAT CLARENDON ST, OXFORD OX2 6DP, ENGLAND
SN 0007-0912
J9 BRIT J ANAESTH
JI Br. J. Anaesth.
PD MAR
PY 2003
VL 90
IS 3
DI 10.1093/bja/aeg054
PG 3
WC Anesthesiology
SC Anesthesiology
GA 652ZG
UT WOS:000181410300020
ER

PT J
AU Blunk, JA
   Seifert, E
   Schmelz, M
   Reeh, PW
   Koppert, W
AF Blunk, JA
   Seifert, E
   Schmelz, M
   Reeh, PW
   Koppert, W
TI Injection pain of rocuronium and vecuronium is evoked by direct
   activation of nociceptive nerve endings
SO EUROPEAN JOURNAL OF ANAESTHESIOLOGY
LA English
DT Article
DE neuromuscular-blocking agents, vecuronium bromide, rocuronium bromide;
   peripheral nervous system, nociceptors; psychophysiology, pain
ID HUMAN SKIN; RAT SKIN; CUTANEOUS NOCICEPTORS; HAND VEINS; BROMIDE;
   STIMULATION; SENSITIZATION; MICRODIALYSIS; BRADYKININ; LIDOCAINE
AB Background and objective: Rocuronium and, to a lesser extent, vecuronium can induce burning sensations associated with withdrawal reactions during administration. Dermal microdialysis in human and electrophysiological recordings of nociceptors in mouse skin were used to elucidate the underlying mechanisms of pain induction.
   Methods: Microdialysis catheters were inserted intradermally into the forearm of 10 volunteers and were perfused with two different concentrations of rocuronium and vecuronium (1 and 10 mg mL(-1)) or a control. Dialysis samples were taken every 15 min and analysed for protein, histamine, tryptase and bradykinin content. Pain intensity was rated on a numerical scale of 0-10. In a parallel design, activation of cutaneous nociceptors was assessed directly in a skin-nerve in vitro preparation of the mouse hind paw. The receptive fields of identified single C-nociceptors (n = 12) were superfused with rocuronium or vecuronium solutions (10 mg mL(-1)) at physiological pH.
   Results: In accordance with clinical observations, microdialysis of rocuronium (10 mg mL(-1)) induced sharp burning pain (NRS 4.1 +/- 1.8), whereas vecuronium given in the usual clinical concentration (1 mg mL-1) induced only minor pain sensations (NRS 0.6 +/- 1.3). At equimolar concentrations, pain sensation and concomitant mediator release evoked by both drugs were similar. No correlations were found between pain rating and mediator release. In the in vitro preparation, C-fibres showed a consistent excitatory response with rapid onset after stimulation with vecuronium as well as rocuronium (differences not significant).
   Conclusions: The algogenic effect of aminosteroidal neuromuscular blocking drugs can be attributed to a direct activation of C-nociceptors.
C1 Univ Erlangen Nurnberg, Dept Anaesthesiol, D-91054 Erlangen, Germany.
   Univ Erlangen Nurnberg, Dept Physiol & Expt Pathophysiol, D-91054 Erlangen, Germany.
RP Koppert, W (reprint author), Univ Erlangen Nurnberg, Dept Anaesthesiol, Krankenhausstr 12, D-91054 Erlangen, Germany.
EM kopperr@kfa.imed.uni-erlangen.de
RI Reeh, Peter/J-8981-2012
OI Reeh, Peter/0000-0002-4367-094X
NR 29
TC 28
Z9 32
PU GREENWICH MEDICAL MEDIA LTD
PI LONDON
PA 137 EUSTON RD, 4TH FLOOR, LONDON NW1 2AA, ENGLAND
SN 0265-0215
J9 EUR J ANAESTH
JI Eur. J. Anaesth.
PD MAR
PY 2003
VL 20
IS 3
BP 245
EP 253
PG 9
WC Anesthesiology
SC Anesthesiology
GA 657UV
UT WOS:000181685500011
ER

PT J
AU Rohling, RG
   Rentsch, KM
   Beck-Schimmer, B
   Fuchs-Buder, T
AF Rohling, RG
   Rentsch, KM
   Beck-Schimmer, B
   Fuchs-Buder, T
TI Risk of recurarization during retransfusion of autologous blood
   withdrawn after injection of muscle relaxants: A comparison of
   rocuronium and mivacurium
SO JOURNAL OF CLINICAL ANESTHESIA
LA English
DT Article
DE acute normovolemic hemodilution; anesthetic complications; mivacurium;
   neuromuscular blocking drugs, rocuronium
ID NEUROMUSCULAR BLOCKING-AGENTS; LIQUID-CHROMATOGRAPHY; HEMODILUTION;
   TRANSFUSION; DECREASE; PLASMA; MASS
AB Study Objectives: In the context of acute normovolemic hemodilution (ANH) recurarization, defined as significant decrease of train-of-four ratio (TOFR) during retransfusion of autologous blood withdrawn after induction of anesthesia, has been described for vecuronium and atracurium. The present study for the first time examined this risk for rocuronium and mivacurium.
   Design: Prospective, randomized, unblinded clinical study.
   Setting: University Hospital in Zurich/Switzerland.
   Patients: 20 ASA physical status I and II patients undergoing general anesthesia for major maxillofacial surgery.
   Interventions: Anesthesia was induced and maintained with propofol and remifentanil, and rocuronium, (0.9 mg kg(-1)) or mivacurium (0.25 mg kg(-1)) was given to facilitate intubation. Thereafter, ANH was started with the removal of 500 mL autologous blood and the subsequent replacement by the same amount of 6% hydroxyethyl starch. The withdrawn blood was stored at 4degreesC until retransfusion at the end of surgery.
   Measurements: To estimate the risk of recurarization during retransfusion, the degree of recurarization during retransfusion of the autologous blood was assessed mechanomyographically. Plasma levels of rocuronium and mivacurium in the patients' plasma and the autologous blood were determined after its removal and before retransfusion.
   Main Results: The TOFR before retransfusion was 0.97 (range: 0.96 to 0.98) for rocuronium(n = 10) and 0.98 (range: 0.96 to 1.0)for mivacurium (n = 8);n.s. During retransfusion, a slight, but statistically significant reduction of TOFR occurred in one patient in each group. In the mivacurium. group, this recurarization occurred 10 minutes after the start of retransfusion; in the rocuronium group, it occurred 20 minutes after retransfusion. The plasma levels of rocuronium and mivacurium in the autologous blood did not change during storage. The plasma concentration of mivacurium, in the autologous blood after its removal was 420 +/- 142 mug/L; before retransfusion, it was 384 +/- 147 mug/L. The respective concentrations for rocuronium were 2930 +/- 516 mug/L and 2660 +/- 464 mug/L.
   Conclusions: Recurarization during retransfusion may occur with both neuromuscular blocking drugs, mivacurium and rocuronium, when these drugs were injected before the removal of the autologous blood. (C) 2003 by Elsevier Science Inc.
C1 Univ Zurich Hosp, Inst Anesthesiol, CH-8091 Zurich, Switzerland.
   Univ Zurich Hosp, Inst Clin Chem, CH-8091 Zurich, Switzerland.
   Univ Saarland, Dept Anesthesia & Crit Care, D-6650 Homburg, Germany.
RP Rohling, RG (reprint author), Clin Vethanien, Inst Anesthesiol, Toblerstr 51, CH-8044 Zurich, Switzerland.
NR 21
TC 1
Z9 2
PU ELSEVIER SCIENCE INC
PI NEW YORK
PA 360 PARK AVE SOUTH, NEW YORK, NY 10010-1710 USA
SN 0952-8180
J9 J CLIN ANESTH
JI J. Clin. Anesth.
PD MAR
PY 2003
VL 15
IS 2
BP 85
EP 90
DI 10.1016/S0952-8180(03)00519-6
PG 6
WC Anesthesiology
SC Anesthesiology
GA 675UQ
UT WOS:000182714900001
ER

PT J
AU Kim, KS
   Jeon, JW
   Koh, MS
   Shim, JH
   Cho, SY
   Suh, JK
AF Kim, KS
   Jeon, JW
   Koh, MS
   Shim, JH
   Cho, SY
   Suh, JK
TI The duration of immobilization causes the changing pharmacodynamics of
   mivacurium and rocuronium in rabbits
SO ANESTHESIA AND ANALGESIA
LA English
DT Article
ID GASTROCNEMIUS DISUSE ATROPHY; TUBOCURARINE SENSITIVITY;
   ACETYLCHOLINE-RECEPTORS; SKELETAL-MUSCLE; RESISTANCE
AB In the clinical setting, in patients with a cast, it is not known whether the monitoring of the neuromuscular paralysis induced by either mivacurium or rocuronium in the contralateral limb is the correct interpretation. We compared the dose-response relationships and the neuromuscular blocking effects of mivacurium and rocuronium in 56 anesthetized rabbits immobilized in a plaster cast for 2, 4, and 6 wk. Train-of-four stimuli were simultaneously applied every 10 s to both common peroneal nerves, and the force of contraction of both tibialis anterior muscles was measured. Immobilization was associated with a rightward shift of the mivacurium and rocuronium dose-response curves after the duration of the immobilized limb, whereas no shift occurred in the contralateral limb. The 50% effective dose values for 0, 2, 4, and 6 wk of immobilization in the immobilized limb of mivacurium were 15.1 +/- 1.4, 18.2 +/- 1.5, 21.5 +/- 1.9, and 27.8 +/- 2.5 mug/kg, respectively, and they were unchanged in the contralateral limb. The calculated 50% effective dose values for the correspondence of rocuronium were 48.1 +/- 4.1, 56.2 +/- 4.2, 64.8 +/- 4.9, and 75.1 +/- 5.5 mug/kg, respectively, and they were unchanged in the contralateral limb. The rabbits receiving mivacurium and rocuronium had a significantly accelerated recovery from neuromuscular blockade compared with the placebo group in the immobilized limb after the immobilized duration, whereas there were no differences in the contralateral limb. The results of the present study showed that immobilization disuse atrophy produced by casting led to the development of resistance to both mivacurium and rocuronium; however, no resistance was shown in the contralateral limb. The peripheral nerve stimulator could be applied on the nonimmobilized limb, which might be associated with a normal recording if either mivacurium or rocuronium was used as neuromuscular relaxants.
C1 Hanyang Univ Hosp, Dept Anesthesiol, Seoul 133792, South Korea.
RP Kim, KS (reprint author), Hanyang Univ Hosp, Dept Anesthesiol, 17 Haengdang Dong, Seoul 133792, South Korea.
NR 14
TC 1
Z9 1
PU LIPPINCOTT WILLIAMS & WILKINS
PI PHILADELPHIA
PA 530 WALNUT ST, PHILADELPHIA, PA 19106-3621 USA
SN 0003-2999
J9 ANESTH ANALG
JI Anesth. Analg.
PD FEB
PY 2003
VL 96
IS 2
BP 438
EP 442
DI 10.1213/01.ANE.0000044671.00594.FE
PG 5
WC Anesthesiology
SC Anesthesiology
GA 638YV
UT WOS:000180601400025
ER

PT J
AU Vermeyen, KM
   Hoffmann, VL
   Saldien, V
AF Vermeyen, KM
   Hoffmann, VL
   Saldien, V
TI Target controlled infusion of rocuronium: analysis of effect data to
   select a pharmacokinetic model
SO BRITISH JOURNAL OF ANAESTHESIA
LA English
DT Article
DE pharmacokinetics, models; pharmacokinetics, rocuronium; pharmacology,
   rocuronium; neuromuscular block, rocuronium
ID ADDUCTOR POLLICIS; BROMIDE ORG-9426; PHARMACODYNAMICS; ANESTHESIA;
   HALOTHANE
AB Background. We aimed to evaluate whether area under the curve (AUC) analysis of pharmacodynamic data can be used to compare pharmacokinetic models taken from the literature, during a target controlled infusion (TCI) of rocuronium.
   Methods. Seventy-two patients scheduled for orthopaedic surgery received a TCI of rocuronium (Stanpump) based on one of four pharmacokinetic models: those described by Szenohradszky, Alvarez-Gomez, Wierda, and Cooper. The resulting theoretical plasma concentration versus time curve was calculated for all patients based on all four pharmacokinetic models. Predicted effect versus time curves Were calculated following the pharmacokinetic-pharmacodynamic link model (Sheiner and colleagues). Neuromuscular block was evaluated acceleromyographically. The difference between the area under the observed effect (AUC(OE)) and predicted effect (AUC(PE)) versus time curves was used for comparison. I
   Results. AUCPE differed significantly from AUCOE in the Szenohradszky and Alvarez-Gomez models, both with the reference link-pharmacodynamic data and with altered link-pharmacodynamic variables. AUCPE and AUCOE were comparable for the Wierda and Cooper models. The mean AUCOE was 25.1 (SD 11.9)% blockx h. AUC(PE)-AUC(OE) was significantly larger in the Szenohradszky model when compared with all other pharmacokinetic models. This difference remained when link or pharmacodynamic variables were modified. The smallest AUC(PE)-AUC(OE) difference was found with the Wierda model.
   Conclusion. It was possible to use AUC analysis for identification of the pharmacokinetic model that best predicted the pharmacodynamic characteristics of our patients.
C1 Univ Antwerp Hosp, Dept Anaesthesia, B-2650 Edegem, Belgium.
RP Vermeyen, KM (reprint author), Univ Antwerp Hosp, Dept Anaesthesia, Wilrijkstr 10, B-2650 Edegem, Belgium.
NR 18
TC 5
Z9 12
PU OXFORD UNIV PRESS
PI OXFORD
PA GREAT CLARENDON ST, OXFORD OX2 6DP, ENGLAND
SN 0007-0912
J9 BRIT J ANAESTH
JI Br. J. Anaesth.
PD FEB
PY 2003
VL 90
IS 2
BP 183
EP 188
DI 10.1093/bja/aeg043
PG 6
WC Anesthesiology
SC Anesthesiology
GA 644AN
UT WOS:000180895900013
ER

PT J
AU Pinard, AM
   Donati, F
   Martineau, R
   Denault, AY
   Taillefer, J
   Carrier, M
AF Pinard, AM
   Donati, F
   Martineau, R
   Denault, AY
   Taillefer, J
   Carrier, M
TI Magnesium potentiates neuromuscular blockade with cisatracurium during
   cardiac surgery
SO CANADIAN JOURNAL OF ANAESTHESIA-JOURNAL CANADIEN D ANESTHESIE
LA English
DT Article
ID HYPOTHERMIC CARDIOPULMONARY BYPASS; SULFATE; VECURONIUM; ANESTHESIA;
   PHARMACOLOGY; ROCURONIUM; INFUSIONS; BLOCKERS; MUSCLE; TONE
AB Purpose: Magnesium potentiates the effect of nondepolarizing neuromuscular blocking agents. It is used in cardiac anesthesia to prevent hypertension and arrhythmias. This study was performed to measure the interaction between magnesium and cisatracurium in cardiac surgery.
   Methods: Twenty patients scheduled for elective cardiac surgery were randomly assigned to receive magnesium sulfate (70 mg.kg(-1) at induction followed by 30 mg.kg(-1)-hr(-1)) or placebo. The uInar nerve was stimulated and the electromyographic response of the adductor pollicis was measured. Cisatracurium 0.1 mg.kg(-1) was given at induction, followed by 0.05 mg-kg(-1) when the first twitch in the train-of-four reached 25%.
   Results: Ionized magnesium was 1.32 +/- 0.24 mmol.L-1 in the treatment group vs 0.47 +/- 0.4 mmol.L-1 in the control group. Duration of action of the intubating dose was longer in the magnesium group (74 +/- 20 min) than in the placebo group (42 +/- 6 min, P = 0.0001). Duration of the first maintenance dose was 69 +/- 16 min in the magnesium group vs 35 7 min in the placebo group (P = 0.0001). Total dose of cisatracurium administered throughout surgery was 0.19 +/- 0.07 mg.kg(-1) in the magnesium group compared with 0.29 +/- 0.01 mg.kg(-1) in the placebo group (P = 0.017). Hemodynamic variables and temperature were similar in both groups.
   Conclusion: In patients undergoing cardiac surgery, administration of magnesium sulfate, resulting in ionized levels of 1.3 mmol.L-1, results in a 30-35 min prolongation of the neuromuscular blockade induced with intubating and maintenance doses of cisatracurium and does not alter hemodynamic stability.
C1 Univ Montreal, Dept Anesthesiol, Hop Maison Neuve Rosemont, Montreal, PQ H1T 2M4, Canada.
   Montreal Heart Inst, Dept Anesthesiol, Montreal, PQ H1T 1C8, Canada.
   Montreal Heart Inst, Dept Surg, Montreal, PQ H1T 1C8, Canada.
RP Pinard, AM (reprint author), Univ Montreal, Dept Anesthesiol, Hop Maison Neuve Rosemont, 5415 Assompt Blvd, Montreal, PQ H1T 2M4, Canada.
NR 28
TC 11
Z9 14
PU CANADIAN ANESTHESIOLOGISTS SOC
PI TORONTO
PA 1 EGLINTON AVE EAST, SUITE 208, TORONTO, ONTARIO M4P 3A1, CANADA
SN 0832-610X
J9 CAN J ANAESTH
JI Can. J. Anaesth.-J. Can. Anesth.
PD FEB
PY 2003
VL 50
IS 2
BP 172
EP 178
PG 7
WC Anesthesiology
SC Anesthesiology
GA 649DQ
UT WOS:000181192000014
ER

PT J
AU Fink, H
   Luppa, P
   Mayer, B
   Rosenbrock, H
   Metzger, J
   Marlyn, JAJ
   Blobner, M
AF Fink, H
   Luppa, P
   Mayer, B
   Rosenbrock, H
   Metzger, J
   Marlyn, JAJ
   Blobner, M
TI Systemic inflammation leads to resistance to atracurium without
   increasing membrane expression of acetylcholine receptors
SO ANESTHESIOLOGY
LA English
DT Article
ID NITRIC-OXIDE SYNTHASE; SKELETAL-MUSCLE; D-TUBOCURARINE; PROTEIN-BINDING;
   BURN INJURY; RATS; IMMOBILIZATION; PHARMACODYNAMICS; HYPERKALEMIA;
   GLYCOPROTEIN
AB Background: Systemic inflammation may be associated with resistance to nondepolarizing neuromuscular blocking drugs, the mechanisms of which are, however, uncharacterized. The authors therefore investigated the pharmacodynamics of atracurium and its relation to the expression of nicotinic acetylcholine receptors and alpha(1)-acid glycoprotein in a rat model of systemic inflammation.
   Methods: To induce a systemic inflammation, male CD rats received 56 mg/kg corynebacterium parvum intravenously. On days 2, 4, 6, 8, 10, 12, 14, or 16 after infection, neuromuscular transmission was measured. The individual effective dose of atra-curium was determined, followed by an atracurium infusion at a rate to establish a steady state neuromuscular block of 50%. Total and unbound plasma concentrations of atracurium for 50% paralysis were measured using high-performance liquid chromatography. Acetylcholine receptors were quantitated using I-125-alpha-bungarotoxin. alpha(1)-Acid glycoprotein concentrations in the serum were measured using a competitive chemiluminescence immunoassay.
   Results: The effective dose of atracurium was increased on days 4, 6, and 8. Total atracurium plasma concentrations at 50% neuromuscular paralysis were increased on days 4, 6, 8, and 10, with a peak at day 8 (8.0 +/- 1.3 mug/ml) compared with control rats (4.23 +/- 0.82 mug/ml). The alpha(1)-acid glycoprotein concentrations were increased between days 2 and 10, with a peak on day 4 (6-52 +/- 1.45 mg/ml), and recovered to control values (0.61 +/- 0.33 mg/ml) on day 12. Unbound plasma concentrations of atracurium to achieve 50% depression, as well as the expression of acetylcholine receptors, did not differ between groups.
   Conclusion: Resistance to atracurium during corynebacterium parvum-induced systemic inflammation is due to increased drug binding to alpha(1)-acid glycoprotein and is unrelated to changes in acetylcholine receptor expression.
C1 Tech Univ Munich, Anasthesiol Klin, Klinikum Rechts Isar, D-81675 Munich, Germany.
RP Blobner, M (reprint author), Tech Univ Munich, Anasthesiol Klin, Klinikum Rechts Isar, Ismaninger Str 22, D-81675 Munich, Germany.
NR 30
TC 17
Z9 17
PU LIPPINCOTT WILLIAMS & WILKINS
PI PHILADELPHIA
PA 530 WALNUT ST, PHILADELPHIA, PA 19106-3621 USA
SN 0003-3022
J9 ANESTHESIOLOGY
JI Anesthesiology
PD JAN
PY 2003
VL 98
IS 1
BP 82
EP 88
DI 10.1097/00000542-200301000-00016
PG 7
WC Anesthesiology
SC Anesthesiology
GA 632CZ
UT WOS:000180207300014
ER

PT J
AU Kim, KS
   Lew, SH
   Cho, HY
   Cheong, MA
AF Kim, KS
   Lew, SH
   Cho, HY
   Cheong, MA
TI Residual paralysis induced by either vecuronium or rocuronium after
   reversal with pyridostigmine
SO ANESTHESIA AND ANALGESIA
LA English
DT Article
ID DOUBLE BURST STIMULATION; RECOVERY ROOM; CURARIZATION; PANCURONIUM;
   TRAIN-OF-4; PHARMACOKINETICS; PHARMACODYNAMICS; NEOSTIGMINE;
   EDROPHONIUM; ANTAGONISTS
AB We investigated postoperative residual curarization after administration of either vecuronium or rocuronium with reversal by pyridostigmine in 602 consecutive patients without perioperative neuromuscular monitoring. On arrival in the recovery room, neuromuscular function was assessed both by acceleromyography in a train-of-four (TOF) pattern and also clinically by the ability to sustain a head-lift for >5 s and the tongue-depressor test. Postoperative residual curarization was defined as a TOF ratio <0.7. One fifth of 602 patients (vecuronium., 24.7%; rocuronium, 14.7%) had a TOF <0.7 in the recovery room. There were no significant differences in the TOF ratios between 10 mg and 20 mg of pyridostigmine. The patients with residual block had several associated factors: the absence of perioperative neuromuscular monitoring, the use of pyridostigmine, which is less potent than neostigmine, a larger dose of vecuronium, shorter time from the last neuromuscular blocker to TOF monitoring, or peripheral cooling. We conclude that significant residual neuromuscular block after vecuronium. or rocuronium. was not eliminated even with reversal by a large dose of pyridostigmine.
C1 Hanyang Univ Hosp, Dept Anesthesiol, Seoul 133792, South Korea.
RP Kim, KS (reprint author), Hanyang Univ Hosp, Dept Anesthesiol, 17 Haengdang Dong, Seoul 133792, South Korea.
NR 23
TC 35
Z9 39
PU LIPPINCOTT WILLIAMS & WILKINS
PI PHILADELPHIA
PA 530 WALNUT ST, PHILADELPHIA, PA 19106-3621 USA
SN 0003-2999
J9 ANESTH ANALG
JI Anesth. Analg.
PD DEC
PY 2002
VL 95
IS 6
BP 1656
EP 1660
DI 10.1213/01.ANE.0000037150.20930.D5
PG 5
WC Anesthesiology
SC Anesthesiology
GA 622KK
UT WOS:000179646100033
ER

PT J
AU Laurin, J
   Donati, F
   Varin, F
AF Laurin, J
   Donati, F
   Varin, F
TI Stereoselective in vitro degradation pattern of mivacurium in human
   plasma
SO BRITISH JOURNAL OF ANAESTHESIA
LA English
DT Article
DE blood, plasma; metabolism, mivacurium; metabolism, stereoselective;
   neuromuscular block, mivacurium
ID PHARMACOKINETICS; ISOMERS; PHARMACODYNAMICS; CISATRACURIUM;
   PHARMACOLOGY; METABOLITES; ANESTHESIA; MONKEYS
AB Background. Mivacurium is a mixture of three isomers, two of which are rapidly broken down in vivo by plasma cholinesterases. This study investigates the stereospecificity of mivacurium in vitro degradation to determine if it accounts for its in vivo behaviour.
   Methods. The in vitro rate of degradation of each isomer of mivacurium and the in vitro rate of formation of their primary (monoesters and alcohols) and secondary (alcohols) metabolites were examined using human plasma from six healthy volunteers. The in vitro rate of degradation of the monoester metabolites was also assessed. All these determinations were made using a stereospecific high-performance liquid chromatography assay.
   Results. The in vitro rate of disappearance of the two active isomers of mivacurium was very rapid, with mean values for the trans trans and cis trans isomers of 0.803 and 0.921 min(-1) respectively. These values are twofold faster than published in vivo data. The in vitro rate of disappearance was much slower for the cis cis isomer, with a mean value of 0.0106 min(-1). The cis trans isomer was converted exclusively to cis monoester and trans alcohol, while only metabolites in the trans and cis configuration were found for the trans trans and cis cis isomers respectively. Mean in vitro rates of disappearance for the trans and cis monoester were 0.00750 and 0.000633 min(-1) respectively.
   Conclusions. The in vitro rates of hydrolysis of the active isomers of mivacurium confirm that plasma cholinesterases play a major role in their in vivo degradation, but that in vivo elimination is slowed by extravascular distribution. Mivacurium hydrolysis is stereoselective, the ester group in the trans configuration being more accessible to enzymatic attack. This stereoselective pattern, along with the relatively slow breakdown of the cis cis isomer, sheds light on the in vivo disposition of the cis alcohol metabolite.
C1 Univ Montreal, Fac Pharm, Montreal, PQ H3C 3J7, Canada.
   Univ Montreal, Fac Med, Dept Anesthesia, Montreal, PQ H3C 3J7, Canada.
RP Varin, F (reprint author), Univ Montreal, Fac Pharm, CP 6128,Succ Ctr Ville, Montreal, PQ H3C 3J7, Canada.
NR 13
TC 1
Z9 1
PU OXFORD UNIV PRESS
PI OXFORD
PA GREAT CLARENDON ST, OXFORD OX2 6DP, ENGLAND
SN 0007-0912
J9 BRIT J ANAESTH
JI Br. J. Anaesth.
PD DEC
PY 2002
VL 89
IS 6
BP 832
EP 838
DI 10.1093/bja/aef270
PG 7
WC Anesthesiology
SC Anesthesiology
GA 622VF
UT WOS:000179667200006
ER

PT J
AU Moerer, O
   Baller, C
   Hinz, J
   Buscher, H
   Crozier, TA
AF Moerer, O
   Baller, C
   Hinz, J
   Buscher, H
   Crozier, TA
TI Neuromuscular effects of rapacuronium on the diaphragm and skeletal
   muscles in anaesthetized patients using cervical magnetic stimulation
   for stimulating the phrenic nerves
SO EUROPEAN JOURNAL OF ANAESTHESIOLOGY
LA English
DT Article
DE neuromuscular non-depolarizing agents, rapacuronium; respiratory
   muscles, diaphragm
ID LARYNGEAL ADDUCTOR MUSCLES; ORBICULARIS OCULI; POLLICIS MUSCLES;
   BLOCKING-AGENTS; INTENSIVE-CARE; ROCURONIUM; HUMANS; VECURONIUM;
   ATRACURIUM; SUCCINYLCHOLINE
AB Background and objective: Non-depolarizing neuromuscular blocking agents have a shorter duration of action on the diaphragm than on skeletal muscles. It was to be tested if this also held true for rapacuronium, a short-acting, amidosteroid non-depolarizing neuromuscular blocker, lately withdrawn from the market, using a novel technique for stimulating the diaphragm and assessing its function.
   Methods: Anaesthesia was induced with propofol 2 mg kg(-1) and remifentanil 1 mug kg(-1) and the trachea was intubated after topical anaesthesia. Rapacuronium was given at a dose of 1.5 mg kg(-1). The diaphragm. was stimulated by cervical magnetic stimulation of the phrenic nerves (2 Tesla, single coil) and airway pressure responses were measured at the endotracheal tube connector. The neuromuscular effects at the adductor pollicis and orbicularis oculi muscles were measured by acceleromyography.
   Results: Fifteen males and five females (ASA I and II; 27 +/- 8 yr; 73 +/- 13 kg; mean +/- SD) were recruited. Median maximal relaxation was less (P < 0.01) for the diaphragm (89%) than for the adductor pollicis or orbicularis oculi muscles (each 100%). The time to 25% recovery was shorter for the diaphragm than for adductor pollicis or orbicularis oculi (7.5 +/- 3.1 versus 14.1 +/- 3.7 and 15.1 +/- 3.5 min, respectively, P < 0.01). Recovery from 25 to 75% was identical for the diaphragm and adductor pollicis (9.4 +/- 2.9 versus 9.1 +/- 3.5 min), but longer for orbicularis oculi (13.4 +/- 4.2 min, P < 0.01). The median recovery time to TOF0.8 was shorter for the diaphragm (23.9 min) than for the adductor pollicis or orbicularis ocull muscles (31.5 and 28.4 min, respectively; P < 0.05).
   Conclusions: As with other non-depolarizing muscle relaxants, the duration of the clinical effect of rapacuronium was shorter for the diaphragm than for skeletal muscle. The recovery index was identical for the diaphragm and adductor pollicis.
C1 Univ Gottingen, Zentrum Anaesthesiol Rettungs & Intens Med, D-37075 Gottingen, Germany.
RP Crozier, TA (reprint author), Univ Gottingen, Zentrum Anaesthesiol Rettungs & Intens Med, Robert Koch Str 40, D-37075 Gottingen, Germany.
NR 24
TC 2
Z9 2
PU GREENWICH MEDICAL MEDIA LTD
PI LONDON
PA 137 EUSTON RD, 4TH FLOOR, LONDON NW1 2AA, ENGLAND
SN 0265-0215
J9 EUR J ANAESTH
JI Eur. J. Anaesth.
PD DEC
PY 2002
VL 19
IS 12
BP 883
EP 887
PG 5
WC Anesthesiology
SC Anesthesiology
GA 630GB
UT WOS:000180098200005
ER

PT J
AU Lagneau, F
   D'honneur, G
   Plaud, B
   Mantz, J
   Gillart, T
   Duvaldestin, P
   Marty, J
   Clyti, N
   Pourriat, JL
AF Lagneau, F
   D'honneur, G
   Plaud, B
   Mantz, J
   Gillart, T
   Duvaldestin, P
   Marty, J
   Clyti, N
   Pourriat, JL
TI A comparison of two depths of prolonged neuromuscular blockade induced
   by cisatracurium in mechanically ventilated critically ill patients
SO INTENSIVE CARE MEDICINE
LA English
DT Article
DE intensive care unit (ICU); mechanical ventilation; neuromuscular
   blockade; cisatracuriurn; train-offour (TOF); depth of blockade
ID INTENSIVE-CARE UNIT; INFUSION REQUIREMENTS; ADDUCTOR POLLICIS;
   BLOCKING-AGENTS; SEDATION; ICU; VECURONIUM; TRAIN-OF-4; MUSCLES; SCALE
AB Objectives: To compare two levels of continuous cisatracurium-induced curarization in hypoxemic, ventilated patients. Design and setting: An open-labeled, multicenter, prospective, randomized study. Patients: Hundred two patients with a ratio between arterial oxygen tension and inspired oxygen tension (PaO2/FIO2) less than 200 despite optimization of sedation and ventilation were randomized into group 1 (n=52) with an end point of no response at orbicularis oculi to train-of-four (TOF) stimulation or group 2 (n=50) with an end point of two responses. Measurements and results: The PaO2/FIO2 and end-inspiratory plateau airway pressure (Pplat) were evaluated at baseline (before curarization) and at regular intervals once TOF end points had been attained for up to 2 h afterwards (T2 h). A decrease of 1 cmH(2)O or more of Pplat at T2 h compared to baseline was observed in 37% and 50% of the patients in groups 1 and 2, respectively (p=0.17). Time courses of PaO2/FIO2 (mmHg) and Pplat (cmH(2)O) [mean (SD)] were equivalent in both groups, with a mild increase in PaO2/FIO2 [p=0.0014; from 126 (33) to 141 (55) and from 134 (40) to 152 (52), respectively, in groups 1 and 2] and decrease in Pplat [p=0.016; from 29.1 (8.9) to 28.5 (8.8) and from 27.7 (7.5) to 26.6 (7.6)]. Median total durations of curarization were 28.9 h (3.1-219.7) in group 1 and 31.4 h (1.6-650.6) in group 2. Median cisatracurium infusion rates were 5.2 mug kg(-1) min(-1) (2.1-13.7) in group 1 and 3.6 mug kg(-l) min(-1) (1.0-13.5) in group 2. The median delay to recovery from paralysis was shorter in group 2 (0.75 h vs 1.25 h; p=0.0008). Conclusion: When a prolonged curarization is decided upon in an ICU patient, a blockade at 2/4 at TOF at orbicularis oculi has similar effects on respiratory parameters as a blockade at 0/4, allowing a decrease in total administered doses and a shortening of the recovery of muscle strength after cessation of infusion.
C1 Univ Paris 07, Beaujon Hosp, Dept Anesthesia, F-92118 Clichy, France.
   Hop Henri Mondor, Dept Anesthesia, F-94000 Creteil, France.
   Hop Henri Mondor, Intens Care Unit, F-94000 Creteil, France.
   Rothschild Fdn, Dept Anesthesia, F-75012 Paris, France.
   Rothschild Fdn, Intens Care Unit, F-75012 Paris, France.
   Hop Xavier Bichat, Dept Anesthesia, F-75018 Paris, France.
   Hop Xavier Bichat, Intens Care Unit, F-75018 Paris, France.
   Montpied Hosp, Dept Anesthesia, F-63000 Clermont Ferrand, France.
   Montpied Hosp, Intens Care Unit, F-63000 Clermont Ferrand, France.
   Univ Paris 07, Beaujon Hosp, Intens Care Unit, F-92118 Clichy, France.
RP Lagneau, F (reprint author), Univ Paris 07, Beaujon Hosp, Dept Anesthesia, 100 Blvd Gen Leclerc, F-92118 Clichy, France.
NR 21
TC 11
Z9 13
PU SPRINGER-VERLAG
PI NEW YORK
PA 175 FIFTH AVE, NEW YORK, NY 10010 USA
SN 0342-4642
J9 INTENS CARE MED
JI Intensive Care Med.
PD DEC
PY 2002
VL 28
IS 12
BP 1735
EP 1741
DI 10.1007/s00134-002-1508-y
PG 7
WC Critical Care Medicine
SC General & Internal Medicine
GA 641PH
UT WOS:000180753600009
ER

PT J
AU Gozal, Y
   Mints, B
   Drenger, B
AF Gozal, Y
   Mints, B
   Drenger, B
TI Time course of neuromuscular blockade with rocuronium in children with
   intracardiac shunts
SO JOURNAL OF CARDIOTHORACIC AND VASCULAR ANESTHESIA
LA English
DT Article; Proceedings Paper
CT 23rd Annual Meeting of the Society-of-Cardiovascular-Anesthesiologists
CY MAY 05-09, 2001
CL VANCOUVER, CANADA
SP Soc Cardiovasc Anesthesiol
DE anesthesia; pediatric; congenital heart disease; monitoring;
   neuromuscular blockade; neuromuscular relaxants; rocuronium
ID PHARMACOKINETICS; ANESTHESIA; LIDOCAINE; ORG-9426
AB Objective: To evaluate the time course of neuromuscular blockade after rocuronium in children with intracardiac shunts.
   Design: Prospective study.
   Setting: University hospital.
   Participants: Consecutive children (n = 52) with intracardiac shunts scheduled for elective cardiac surgery. Participants were allocated to 2 groups according to the direction of the shunt.
   Interventions: Rocuronium, 0.6 mg/kg, was administered for muscle relaxation. The ulnar nerve was stimulated at 20-second intervals with a supramaximal 2-Hz train-of-4 stimulation (TOF-Guard nerve stimulator; Biomet International, Odense, Denmark). The onset time to maximal twitch depression and the time to clinical recovery were compared between the 2 groups.
   Measurements and Main Results: The time to maximal block was significantly faster in children with a right-to-left shunt: 56.8 +/- 5.3 seconds versus 77.1 +/- 6.6 seconds (p = 0.01). There was a tendency to shorter recovery in children with a right-to-left shunt: 42.3 +/- 6.1 minutes versus 55.4 +/- 4.9 minutes (p = NS).
   Conclusion: This study shows a more rapid onset of rocuronium in children with cyanotic congenital heart disease. In these patients, rocuronium is indicated, particularly for rapid airway control. Copyright 2002, Elsevier Science (USA). All rights reserved.
C1 Hadassah Univ Hosp, Dept Anesthesiol & Crit Care Med, IL-91120 Jerusalem, Israel.
RP Gozal, Y (reprint author), Hadassah Univ Hosp, Dept Anesthesiol & Crit Care Med, IL-91120 Jerusalem, Israel.
NR 7
TC 3
Z9 3
PU W B SAUNDERS CO
PI PHILADELPHIA
PA INDEPENDENCE SQUARE WEST CURTIS CENTER, STE 300, PHILADELPHIA, PA
   19106-3399 USA
SN 1053-0770
J9 J CARDIOTHOR VASC AN
JI J. Cardiothorac. Vasc. Anesth.
PD DEC
PY 2002
VL 16
IS 6
BP 737
EP 738
DI 10.1053/jcan.2002.128409
PG 2
WC Anesthesiology; Cardiac & Cardiovascular Systems; Respiratory System;
   Peripheral Vascular Disease
SC Anesthesiology; Cardiovascular System & Cardiology; Respiratory System
GA 626CY
UT WOS:000179855800013
ER

PT J
AU Sagen, AL
   Gertsch, J
   Becker, R
   Heilmann, J
   Sticher, O
AF Sagen, AL
   Gertsch, J
   Becker, R
   Heilmann, J
   Sticher, O
TI Quinolizidine alkaloids from the curare adjuvant Clathrotropis
   glaucophylla
SO PHYTOCHEMISTRY
LA English
DT Article
DE Clathrotropis glaucophylla; Fabaceae; (-)-13 alpha-hydroxy-15
   alpha-(1-hydroxyethyl)-anagyrine; quinolizidine alkaloids; curare
ID LEGUMINOSAE
AB The bark of Clathrotropis glaucophylla (Fabaceae) is used as admixture of curare arrow poison by the Yanomami Amerindians in Venezuela. A new quinolizidine alkaloid (QA), (-)-13alpha-hydroxy-15alpha-(1-hydroxyethyl)-anagyrine [(-)-clathrotropine], was isolated from the alkaloid extract of C. glaucophylla bark, together with eleven known QAs: (-)-anagyrine, (-)-thermopsine, (-)-baptifoline, (-)-epibaptifoline, (-)-rhombi foline, (-)-tinctorine, (-)-cytisine, (-)-N-methylcytisine, (-)-lupanine, (-)-6alpha-hydroxylupanine and (+)-5,6-dehydrolupanine. The isolation and structure elucidation were performed with the aid of chromatographic (TLC, HPLC and CC) and spectroscopic (UV and 1D/2D NMR) methods, and mass spectrometry. To our knowledge, this is the first time quinolizidine alkaloids have been isolated from an arrow poison ingredient. It is also the first report on Clathrotropis species being used for preparation of arrow poison. (C) 2002 Elsevier Science Ltd. All rights reserved.
C1 Swiss Fed Inst Technol, Inst Pharmaceut Sci, Dept Appl Biosci, CH-8057 Zurich, Switzerland.
RP Sticher, O (reprint author), Swiss Fed Inst Technol, Inst Pharmaceut Sci, Dept Appl Biosci, Winterthurerstr 190, CH-8057 Zurich, Switzerland.
EM otto.sticher@pharma.anbi.ethz.ch
NR 15
TC 16
Z9 16
PU PERGAMON-ELSEVIER SCIENCE LTD
PI OXFORD
PA THE BOULEVARD, LANGFORD LANE, KIDLINGTON, OXFORD OX5 1GB, ENGLAND
SN 0031-9422
J9 PHYTOCHEMISTRY
JI Phytochemistry
PD DEC
PY 2002
VL 61
IS 8
BP 975
EP 978
DI 10.1016/S0031-9422(02)00394-1
PG 4
WC Biochemistry & Molecular Biology; Plant Sciences
SC Biochemistry & Molecular Biology; Plant Sciences
GA 626TZ
UT WOS:000179890500020
ER

PT J
AU Tassonyi, E
   Fathi, M
   Hughes, GJ
   Chiodini, F
   Bertrand, D
   Muller, D
   Fuchs-Buder, T
AF Tassonyi, E
   Fathi, M
   Hughes, GJ
   Chiodini, F
   Bertrand, D
   Muller, D
   Fuchs-Buder, T
TI Cerebrospinal fluid concentrations of atracurium, laudanosine and
   vecuronium following clinical subarachnoid hemorrhage
SO ACTA ANAESTHESIOLOGICA SCANDINAVICA
LA English
DT Article
DE atracurium; blood brain barrier; central nervous system; electrospray
   mass spectrometry, high pressure liquid chromatography; laudanosine,
   metabolites, neuromuscular; blocking agents; vecuronium
ID NEUROMUSCULAR BLOCKING-AGENTS; ACETYLCHOLINE-RECEPTORS; D-TUBOCURARINE;
   PANCURONIUM; PLASMA; BRAIN; DOGS; RATS; ISOFLURANE; ACTIVATION
AB Background: Neuromuscular blocking agents may exert central nervous system effects when they reach the brain. This study assessed the concentrations and the time course of passage of vecuronium, atracurium, and its metabolite laudanosine in the cerebrospinal fluid (CSF) of patients undergoing intracranial aneurysm clipping.
   Methods: Twenty-five patients with subarachnoid hemorrhage were randomly allocated to receive an intravenous infusion of vecuronium (n = 13) or atracurium (n = 12). Arterial blood and lumbar CSF were sampled before and 1, 2, 3, 4 and 8 h after the start of the relaxant infusion. The samples were analyzed by liquid chromatography-electrospray ionization mass spectrometry (vecuronium) and high-pressure liquid chromatography (atracurium and laudanosine).
   Results: The data of 20 patients (10 in both groups) were analyzed. In 11 CSF samples from five patients atracurium was detected in concentrations from 10 to 50 ng/ml. Laudanosine was retrieved in all CSF samples at 1, 2, 3, 4 and 8 h; the highest CSF concentration of laudanosine occurred at 3 h [38 (18-63) ng/ml: median (range)]. Vecuronium was not found in any CSF sample.
   Conclusion: Significant concentrations of atracurium and laudanosine but not of vecuronium were detected in the CSF of patients during and immediately after intracranial aneurysm surgery.
C1 Univ Hosp, Dept Anesthesia Pharmacol & Surg Intens Care, Geneva, Switzerland.
   Univ Hosp, Cent Lab, Geneva, Switzerland.
   Univ Hosp, Dept Med Biochem, Geneva, Switzerland.
   Univ Hosp, Dept Physiol, Geneva, Switzerland.
   CMU, Univ Med Ctr, Geneva, Switzerland.
RP Fuchs-Buder, T (reprint author), Univ Saarland, Dept Anesthesia & Intens Care, D-6650 Homburg, Germany.
NR 28
TC 18
Z9 20
PU BLACKWELL MUNKSGAARD
PI COPENHAGEN
PA 35 NORRE SOGADE, PO BOX 2148, DK-1016 COPENHAGEN, DENMARK
SN 0001-5172
J9 ACTA ANAESTH SCAND
JI Acta Anaesthesiol. Scand.
PD NOV
PY 2002
VL 46
IS 10
BP 1236
EP 1241
DI 10.1034/j.1399-6576.2002.461011.x
PG 6
WC Anesthesiology
SC Anesthesiology
GA 612AK
UT WOS:000179050800011
ER

PT J
AU McCaul, C
   Tobin, E
   Boylan, JF
   McShane, AJ
AF McCaul, C
   Tobin, E
   Boylan, JF
   McShane, AJ
TI Atracurium is associated with postoperative residual curarization
SO BRITISH JOURNAL OF ANAESTHESIA
LA English
DT Article
DE anaesthesia; complications, morbidity; complications, postoperative;
   neuromuscular block, atracurium
ID VECURONIUM; BLOCK
AB Background. Residual paralysis following the use of neuromuscular blocking drugs remains a clinical problem. As part of departmental quality assurance, we examined the degree of postoperative residual curarization (PORC) following atracurium.
   Methods. Forty patients undergoing general anaesthesia involving atracurium were studied. Quantitative neuromuscular monitoring (mechanomyography, Myograph 2000, Biometer, Denmark) was performed by assessing the response to supramaximal train-of-four (TOF) stimulation of the ulnar nerve. Anaesthesia was provided by non-participating clinicians who were blinded to the study data. A TOF ratio less than or equal to0.7 at extubation was classified as PORC.
   Results. At antagonism of neuromuscular block, 70% (28/40) of patients had a TOF ratio less than or equal to0.7, and 65% (26/40) of patients had a TOF ratio less than or equal to0.7 at extubation. Peripheral nerve stimulator use was associated with a longer interval from antagonism of block to extubation (P=0.01), but was not associated with differences in atracurium dosage or a reduction in PORC at extubation. Patients with TOF ratio less than or equal to0.7 at extubation had surgery of shorter duration (59 (SEM 6) vs 103 (9) min, P<0.001], greater doses of atracurium relative to the duration of surgery [6 (1) vs 11 (1) &mu;g kg(-1) min(-1), P<0.005], and shorter intervals from administration of last dose of atracurium to antagonism of neuromuscular block [29 (2) vs 53 (9) min, P<0.005] and from antagonism to extubation [6 (1) vs 15 (4) min, P<0.01]. Duration of surgical procedure was the sole multivariate predictor of PORC [odds ratio 0.94 (95% confidence intervals 0.91-0.98), P<0.01].
   Conclusions. PORC remains a clinical problem despite use of intermediate-duration neuromuscular blocking drugs and peripheral nerve stimulators. Patients undergoing procedures of short duration may be at risk of inappropriately early tracheal extubation, possibly due to work pressures. The association between suboptimal antagonism of neuromuscular blockade and short procedures needs reinforcement during postgraduate training and departmental quality assurance.
C1 St Vincents Univ Hosp, Dept Anaesthesia Intens Care & Pain Med, Dublin 4, Ireland.
RP McShane, AJ (reprint author), St Vincents Univ Hosp, Dept Anaesthesia Intens Care & Pain Med, Elm Pk, Dublin 4, Ireland.
NR 9
TC 34
Z9 40
PU OXFORD UNIV PRESS
PI OXFORD
PA GREAT CLARENDON ST, OXFORD OX2 6DP, ENGLAND
SN 0007-0912
J9 BRIT J ANAESTH
JI Br. J. Anaesth.
PD NOV
PY 2002
VL 89
IS 5
BP 766
EP 769
DI 10.1093/bja/aef254
PG 4
WC Anesthesiology
SC Anesthesiology
GA 610JU
UT WOS:000178957600017
ER

PT J
AU Motamed, C
   Donati, FO
AF Motamed, C
   Donati, FO
TI Sevoflurane and isofluranel, but not propofol, decrease mivacurium
   requirements over time
SO CANADIAN JOURNAL OF ANAESTHESIA-JOURNAL CANADIEN D ANESTHESIE
LA English
DT Article
ID CONTINUOUS-INFUSION; INTRAVENOUS ANESTHESIA; D-TUBOCURARINE; VECURONIUM;
   ROCURONIUM; HALOTHANE; FORANE; CISATRACURIUM; PANCURONIUM; DESFLURANE
AB Purpose: Volatile anesthetic agents potentiate neuromuscular blockade, but the magnitude of potentiation appears to be time dependent. The time course of this interaction was studied by measuring mivacurium infusion rates during sevoflurane, isoflurane and propofol anesthesia.
   Methods: After informed consent, anesthesia was induced in 48 ASA physical status I-II adults with propofol, fentanyl and mivacurium 0.25 mg.kg(-1) and maintained with N2O (60%) and one of the three agents chosen at random: sevoflurane 1.9%; isoflurane 1.2%; or propofol 100-150 mug.kg(-1).min(-1). Train-of-four stimulation was applied every 15 sec to the ulnar nerve. Neuromuscular blockade was monitored with accelerometry. At 5% recovery of the first twitch (TI), a mivacurium infusion was started and adjusted every five minutes to maintain 90-95% TI depression.
   Results: The time to 5% TI recovery after the initial dose was similar in all groups (13-15 min). Fifteen minutes after the start of the infusion mivacurium requirements were greater (P < 0.05) in the propofol group (7.5 +/- 1.7 mug.kg(-1).min(-1); mean +/- SD) than in either isoflurane (4.7 +/- 1.6 mug.kg-1. min(-1)) or sevoflurane (4.5 +/- 1.5 mug.kg(-1).min(-1)) group. Then, the rate remained stable for propofol (6.2 +/- 1.4 mug.kg(-1).min(-1) after 90 min of infusion) while it decreased with isoflurane to 2.9 +/- 1.6 mug.kg(-1).min(-1) at 90 min (P < 0.05 vs propofol) and to 1.4 +/- 1.0 mug.kg(-1). min(-1) in the sevoflurane group (P < 0.05 vs propofol and isoflurane).
   Conclusion: Sevoflurane and isoflurane do not prolong the effect of a bolus dose of mivacurium, but potentiation increases with time from 30-105 min of exposure. This interaction is greater with sevoflurane than isoflurane.
C1 Univ Montreal, CHU Montreal, Hotel Dieu, Dept Anesthesiol, Montreal, PQ H2W 1T8, Canada.
RP Donati, FO (reprint author), Univ Montreal, CHU Montreal, Hotel Dieu, Dept Anesthesiol, Pavillon Bullion,3840 Rue St Urbain, Montreal, PQ H2W 1T8, Canada.
NR 23
TC 15
Z9 17
PU CANADIAN ANESTHESIOLOGISTS SOC
PI TORONTO
PA 1 EGLINTON AVE EAST, SUITE 208, TORONTO, ONTARIO M4P 3A1, CANADA
SN 0832-610X
J9 CAN J ANAESTH
JI Can. J. Anaesth.-J. Can. Anesth.
PD NOV
PY 2002
VL 49
IS 9
BP 907
EP 912
PG 6
WC Anesthesiology
SC Anesthesiology
GA 618TB
UT WOS:000179432400003
ER

PT J
AU Sator-Katzenschlager, SM
   Oehmke, MJ
   Kontaratos, M
   Wedrich, A
   Heinze, G
   Weinstabl, C
AF Sator-Katzenschlager, SM
   Oehmke, MJ
   Kontaratos, M
   Wedrich, A
   Heinze, G
   Weinstabl, C
TI Effect of different doses of cisatracurium on intraocular pressure in
   sedated patients
SO EUROPEAN JOURNAL OF ANAESTHESIOLOGY
LA English
DT Article
DE neuromuscular non-depolarizing agents, atracurium, cisatracurium; ocular
   physiology, intraocular pressure
ID OPIOID BARBITURATE ANESTHESIA; ATRACURIUM; 51W89; VECURONIUM;
   PHARMACOKINETICS; SUCCINYLCHOLINE; PHARMACOLOGY; INFUSION
AB Background and objective: The aim was to examine the course of intraocular pressure after relaxation with different doses of cisatracurium.
   Methods: The investigation was carried out as a prospective, randomized double-blind study in a crossover design in 30 postoperative patients with stable haemodynamic and respiratory function (ASA I and II). To exclude any disrupting factors, patients remained intubated and continuously sedated. Twenty patients received an intubation dose (2 x ED95) of cisatracurium (0.1 mg kg(-1)) compared with atracurium (0.5 mg kg(-1)). In a second series, 10 patients were given an effective dose, ED95 (0.05 mg kg-1), and a repeat dose (0.02 mg kg(-1)) of cisatracurium. The intraocular pressure was determined before (T0) as well as 1 (T1), 5 (T5), 10 (T10), 15 (T15), 20 (T20) and 45 (T45) min after bolus administration.
   Results: Intraocular pressure decreased after an intubation dose of either cisatracurium or atracurium, and reached a minimum after 10 min (6.7 +/- 2.2 and 7.9 +/- 2.1 mmHg, respectively). There was no significant difference between either muscle relaxant (P = 0.27). When lower doses of cisatracurium (0.05 and 0.02 mg kg(-1)) were applied, the intraocular pressure also decreased, albeit to a lesser extent and with a delayed onset (8.4 +/- 1.9 mmHg after 10 min, 9.9 +/- 3.4 mmHg after 15 min). There was no significant difference between dosages (P = 0.44).
   Conclusions: Cisatracurium is a useful drug in patients when a decrease of intraocular pressure is wanted and where muscle relaxation is necessary and acceptable.
C1 Univ Vienna, Dept Anaesthesiol & Gen Intens Care B, A-1090 Vienna, Austria.
   Univ Vienna, Dept Anaesthesiol & Gen Intens Care A, A-1090 Vienna, Austria.
   Univ Vienna, Dept Ophthalmol & Optometr, A-1090 Vienna, Austria.
   Univ Vienna, Dept Med Comp Sci, A-1090 Vienna, Austria.
RP Oehmke, MJ (reprint author), Univ Vienna, Dept Anaesthesiol & Gen Intens Care B, Waehringer Guertel 18-20, A-1090 Vienna, Austria.
NR 22
TC 5
Z9 7
PU GREENWICH MEDICAL MEDIA LTD
PI LONDON
PA 137 EUSTON RD, 4TH FLOOR, LONDON NW1 2AA, ENGLAND
SN 0265-0215
J9 EUR J ANAESTH
JI Eur. J. Anaesth.
PD NOV
PY 2002
VL 19
IS 11
BP 823
EP 828
DI 10.1017/S0265021502001333
PG 6
WC Anesthesiology
SC Anesthesiology
GA 617TQ
UT WOS:000179377300009
ER

PT J
AU Cameron, KS
   Clark, JK
   Cooper, A
   Fielding, L
   Palin, R
   Rutherford, SJ
   Zhang, MQ
AF Cameron, KS
   Clark, JK
   Cooper, A
   Fielding, L
   Palin, R
   Rutherford, SJ
   Zhang, MQ
TI Modified gamma-cyclodextrins and their rocuronium complexes
SO ORGANIC LETTERS
LA English
DT Article
AB [GRAPHICS]
   A series of per-6-substituted cyclodextrin derivatives was synthesized as synthetic host molecules for rocuronium, a steroidal muscle relaxant. By forming host-guest complexes with rocuronium, these cyclodextrin derivatives reverse the muscle relaxation induced by rocuronium in vitro and in vivo. The isothermal microcalorimetry data are consistent with the biological data supporting the encapsulation mechanism of action. Binary and biphasic complexes are reported with NMR experiments clearly showing free and bound rocuronium.
C1 Organon Res Labs Ltd, Dept Med & Analyt Chem, Newhouse ML1 5SH, Scotland.
   Univ Glasgow, Dept Chem, Glasgow G12 8QQ, Lanark, Scotland.
RP Cameron, KS (reprint author), Organon Res Labs Ltd, Dept Med & Analyt Chem, Newhouse ML1 5SH, Scotland.
RI Cooper, Alan/F-7813-2011
OI Cooper, Alan/0000-0001-6709-7343
NR 11
TC 17
Z9 17
PU AMER CHEMICAL SOC
PI WASHINGTON
PA 1155 16TH ST, NW, WASHINGTON, DC 20036 USA
SN 1523-7060
J9 ORG LETT
JI Org. Lett.
PD OCT 3
PY 2002
VL 4
IS 20
BP 3403
EP 3406
DI 10.1021/ol020126w
PG 4
WC Chemistry, Organic
SC Chemistry
GA 599HF
UT WOS:000178327500017
ER

PT J
AU Martyn, JAJ
   Chang, Y
   Goudsouzian, NG
   Patel, SS
AF Martyn, JAJ
   Chang, Y
   Goudsouzian, NG
   Patel, SS
TI Pharmacodynamics of mivacurium chloride in 13-to 18-yr-old adolescents
   with thermal injury
SO BRITISH JOURNAL OF ANAESTHESIA
LA English
DT Article
DE complications, burn injury; enzymes, plasma cholinesterase;
   neuromuscular block, mivacurium
ID BURN INJURY; NEUROMUSCULAR BLOCKADE; PEDIATRIC-PATIENTS; CHILDREN; RAT;
   PHARMACOKINETICS; ACETYLCHOLINE; ATRACURIUM; MUSCLES; DISTANT
AB Background. Burned patients demonstrate resistance to the effects of non-depolarizing blocking drugs as a result of acetylcholine receptor changes. They also have decreased activity of plasma cholinesterase (PCHE), which metabolizes mivacurium. We hypothesized that decreased PCHE activity would decrease metabolism of mivacurium, and counteract the receptor-related resistance following burns.
   Methods. Thirteen burned patients and six controls, aged 13-18 yr were followed in 27 studies. The burned patients were sub-classified as having 10-30% or >30% body surface area burn, and were studied whenever possible at less than or equal to6 days, and at 1-12 weeks after the burn. Mivacurium pharmacodynamics were examined following a bolus (0.15 mg kg(-1)) dose, and during and after a continuous infusion.
   Results. Following a bolus, the onset time and the maximal effect were similar to controls. Recovery was prolonged in the 10-30% burn group at 1-12 weeks (P<0.008), with a similar trend in the >30% burn group at less than or equal to6 days (P<0.082) compared with controls. The infusion requirements for mivacurium were not increased in the burned groups. The PCHE activity was decreased in all burn groups and was inversely related to recovery following the bolus (r=0.73, P<0.001) and the infusion (r=0.69, P<0.001).
   Conclusion. In contrast to previous studies with non-depolarizers in burned patients, normal mivacurium doses can produce paralysis, at least as rapidly as in controls, but with a possibility of a prolonged recovery from block. The standard dose of mivacurium in the presence of decreased PCHE activity is in effect, a relative overdose that explains the above findings. Mivacurium is an effective drug for use in burns, irrespective of time after, or magnitude of burn injury.
C1 Harvard Univ, Massachusetts Gen Hosp, Sch Med, Dept Anesthesiol & Crit Care, Boston, MA 02114 USA.
   Shriners Hosp Children, Boston, MA 02114 USA.
   Glaxo Wellcome Inc, Anaesthesia Clin Res, Res Triangle Pk, NC 27709 USA.
RP Martyn, JAJ (reprint author), Harvard Univ, Massachusetts Gen Hosp, Sch Med, Dept Anesthesiol & Crit Care, Boston, MA 02114 USA.
NR 25
TC 3
Z9 3
PU OXFORD UNIV PRESS
PI OXFORD
PA GREAT CLARENDON ST, OXFORD OX2 6DP, ENGLAND
SN 0007-0912
J9 BRIT J ANAESTH
JI Br. J. Anaesth.
PD OCT
PY 2002
VL 89
IS 4
BP 580
EP 585
DI 10.1093/bja/aef234
PG 6
WC Anesthesiology
SC Anesthesiology
GA 602JX
UT WOS:000178503100010
ER

PT J
AU Okuno, H
   Kawasaki, H
AF Okuno, H
   Kawasaki, H
TI Critical and subcritical mass calculations of curium-243 to-247 based on
   JENDL-3.2 for revision of ANSI/ANS-8.15
SO JOURNAL OF NUCLEAR SCIENCE AND TECHNOLOGY
LA English
DT Article
DE critical mass; subcritical mass; curium 243; curium 244; curium 245;
   curium 246; curium 247; bare; water; SS-304; JENDL-3.2; MCNP;
   ANSI/ANS-8.15; revision
AB Critical and subcritical masses were calculated for a sphere of five, curium isotopes from Cm-243 to Cm-247 in metal and in metal-water mixtures considering three reflector conditions: bare, with a water reflector or a stainless steel reflector. The calculation were made mainly with a combination of a continuous energy Monte Carlo neutron transport calculation code, MCNP, and the Japanese Evaluated Nuclear Data Library, JENDL-3.2. Other evaluated nuclear data files, ENDF/B-VI and JEF-2.2, were also applied to find differences in calculation results of the neutron multiplication factor originated from different nuclear data files. A large dependence on the evaluated nuclear data files was found in the calculation results: more than 10%Deltak/k relative differences in the neutron multiplication factor for a homogeneous mixture of Cm-243 metal and water when JENDL-3.2 was replaced with ENDF/B-VI. and JEF-2.2, respectively; and a 44% reduction in the critical mass by changing from JENDL-3.2 to ENDF/B-VI for Cm-246 metal. The present study supplied basic information to the ANSI/ANS-8.15 Working Group for revision of the standard for nuclear criticality control of special actinide elements. The new or. revised values of the subcritical mass limits for curium isotopes accepted by the ANSI/ANS-8.15 Working Group were finally summarized.
C1 Japan Atom Energy Res Inst, Tokai, Ibaraki 3191195, Japan.
   CRC Solut Corp, Hitachinaka, Ibaraki 3120052, Japan.
RP Okuno, H (reprint author), Japan Atom Energy Res Inst, 2-4 Shirakata Shirane, Tokai, Ibaraki 3191195, Japan.
NR 26
TC 1
Z9 1
PU ATOMIC ENERGY SOC JAPAN
PI TOKYO
PA 1-1-13 SHIMBASHI MINATO-KU, TOKYO, 105, JAPAN
SN 0022-3131
J9 J NUCL SCI TECHNOL
JI J. Nucl. Sci. Technol.
PD OCT
PY 2002
VL 39
IS 10
BP 1072
EP 1085
DI 10.3327/jnst.39.1072
PG 14
WC Nuclear Science & Technology
SC Nuclear Science & Technology
GA 625QA
UT WOS:000179826100008
ER

PT J
AU Mencke, T
   Becker, C
   Schreiber, J
   Bolte, M
   Fuchs-Buder, T
AF Mencke, T
   Becker, C
   Schreiber, J
   Bolte, M
   Fuchs-Buder, T
TI Precurarization of succinylcholine with cisatracurium: the influence of
   the precurarization interval
SO ANAESTHESIST
LA German
DT Article
DE succinylcholine; cisatracurium; side-effects; fasciculations; myalgia
ID CLINICAL NEUROMUSCULAR PHARMACOLOGY; D-TUBOCURARINE; NONDEPOLARIZING
   RELAXANTS; INDUCED FASCICULATIONS; OUTPATIENT ANESTHESIA; VECURONIUM;
   PRETREATMENT; ATRACURIUM; ROCURONIUM; MYALGIA
AB Purpose. To determine the influence of two different pretreatment intervals, i.e. 3 and 6 min, on the efficacy of 0.01 mg/kg cisatracurium in preventing succinylcholine-induced fasciculations and myalgia.
   Methods. A total of 60 adult patients were randomized and received either 0.01 mg/kg cisatracurium (0.2*ED95) i.v. (Cis 3 group: pretreatment interval 3 min, Cis 6 group: pretreatment interval 6 min) or normal saline i.v. (placebo group) prior to injection of succinylcholine. The incidence and severity of fasciculations and myalgia and side-effects of precurarization were assessed.
   Results. The incidence of muscle fasciculations was only reduced in the Cis 6 group (45%) compared with the Placebo group (85%), p<0.05. Cisatracurium was associated with a higher incidence of paralytic symptoms in both pretreatment groups (Cis 3: 75%, Cis 6: 80%) compared with the Placebo group (30%),p<0.05.
   Conclusion. Cisatracurium is only effective in preventing succinylcholine-induced fasciculations when a longer pretreatment interval, i.e. 6 min instead of 3 min, is chosen. Precurarization led to signs of paralysis in both pretreatment groups in the majority (75-80%) of patients without reducing the incidence or severity of postoperative myalgia.
C1 Univ Saarlandes Kliniken, Klin Anasthesiol & Intens Med, D-66421 Homburg, Germany.
RP Mencke, T (reprint author), Univ Saarlandes Kliniken, Klin Anasthesiol & Intens Med, D-66421 Homburg, Germany.
RI Schreiber, Jan-Uwe/B-1340-2012
NR 26
TC 5
Z9 5
PU SPRINGER-VERLAG
PI NEW YORK
PA 175 FIFTH AVE, NEW YORK, NY 10010 USA
SN 0003-2417
J9 ANAESTHESIST
JI Anaesthesist
PD SEP
PY 2002
VL 51
IS 9
BP 721
EP 725
DI 10.1007/s00101-002-0358-x
PG 5
WC Anesthesiology
SC Anesthesiology
GA 599KJ
UT WOS:000178333500004
ER

PT J
AU Soukup, J
   Bunk, S
   Grond, S
   Czeslick, E
   Doenicke, A
   Menzel, M
AF Soukup, J
   Bunk, S
   Grond, S
   Czeslick, E
   Doenicke, A
   Menzel, M
TI Pharmacodynamics and cardiovascular effects of rocuronium in patients
   with renal failure
SO ANASTHESIOLOGIE & INTENSIVMEDIZIN
LA German
DT Article
DE rocuronium; renal failure; pharmacodynamics; cardiovascular effects;
   neuromuscular blockade
ID INTUBATING CONDITIONS; NEUROMUSCULAR BLOCK; BROMIDE ORG-9426;
   TIME-COURSE; ISOFLURANE ANESTHESIA; HALOTHANE ANESTHESIA; VECURONIUM;
   ONSET; PHARMACOKINETICS; ACCELEROMYOGRAPHY
AB The primary objective of this study is to investigate the influence of renal failure on the pharmacodynamics and neuromuscular effects (using acceleromyography) and to examine the intubation conditions and frequency of adverse cardiovascular effects of a bolus administration of 0.6 mg/kg rocuronium in patients with and without renal failure.
   Apart from a significantly prolonged time of onset of neuromuscular effects, only a large variety in the parameters of neuromuscular spontaneous recovery was found in the patients with renal failure.
   Rocuronium is suitable for patients suffering from renal insufficiency. However, intraoperative monitoring of neuromuscular blockade is recommended in patients with impaired renal function.
C1 Univ Halle Wittenberg, Klin Anasthesiol & Operat Intensivmed, D-06097 Halle Saale, Germany.
   Univ Munich, Munich, Germany.
RP Soukup, J (reprint author), Univ Halle Wittenberg, Klin Anasthesiol & Operat Intensivmed, Magdeburger Str 16, D-06097 Halle Saale, Germany.
NR 39
TC 0
Z9 0
PU D I O MED VERLAGS GMBH
PI NURNBERG
PA OBERE SCHMIEDGASSE 11, 90403 NURNBERG, GERMANY
SN 0170-5334
J9 ANASTH INTENSIVMED
JI Anasthesiol. Intensivmed.
PD SEP
PY 2002
VL 43
IS 9
BP 507
EP 514
PG 8
WC Anesthesiology; Critical Care Medicine
SC Anesthesiology; General & Internal Medicine
GA 596PL
UT WOS:000178173200002
ER

PT J
AU De Haes, A
   Proost, JH
   Kuks, JBM
   van den Tol, DC
   Wierda, JMKH
AF De Haes, A
   Proost, JH
   Kuks, JBM
   van den Tol, DC
   Wierda, JMKH
TI Pharmacokinetic/pharmacodynamic modeling of rocuronium in myasthenic
   patients is improved by taking into account the number of unbound
   acetylcholine receptors
SO ANESTHESIA AND ANALGESIA
LA English
DT Article
ID GRAVIS; VECURONIUM; ATRACURIUM; PHARMACOKINETICS; PHARMACODYNAMICS;
   MIVACURIUM; POTENCY; DRUGS; TIME
AB Patients with myasthenia gravis are more sensitive than healthy patients to nondepolarizing neuromuscular blocking drugs. We performed a pharmacokinetic/pharmacodynamic modeling study of rocuronium in eight myasthenic patients and eight matched control patients. Patients were anesthetized with propofol and sufentanil and a mixture of nitrous oxide/oxygen. Mechanomyographical monitoring of the adductor pollicis was applied. Rocuronium was infused at a rate of 25 mug . kg(-1) . min(-1) in myasthenic patients and 116.7 mug . kg(-1) . min(-1) in control patients and was terminated at 70% neuromuscular block. Arterial blood samples were drawn during onset and offset of the block and for 4 h after the administration of rocuronium. Plasma concentrations were determined by high-performance liquid chromatography. Pharmacokinetic/pharmacodynamic modeling was performed by using the Sheiner model and the unbound receptor model (URM), which takes into account the number of unbound acetylcholine receptors. The effective concentration at 50% effect and the steepness of the concentration-effect relationship were significantly decreased in myasthenic patients. Both the URM and the Sheiner model provided an adequate fit in myasthenic patients. The acetylcholine receptor concentration was significantly decreased in myasthenic patients. The URM explains the observed differences in time course and potency, whereas the Sheiner model does not.
C1 Univ Groningen Hosp, Dept Anesthesiol, Res Grp Expt Anesthesiol & Clin Pharmacol, NL-9700 RB Groningen, Netherlands.
   Univ Groningen Hosp, Dept Neurol, NL-9700 RB Groningen, Netherlands.
   Lievensberg Gen Hosp, Dept Anesthesiol, Bergen Op Zoom, Netherlands.
RP De Haes, A (reprint author), Univ Groningen Hosp, Dept Anesthesiol, Res Grp Expt Anesthesiol & Clin Pharmacol, POB 30001, NL-9700 RB Groningen, Netherlands.
NR 31
TC 10
Z9 10
PU LIPPINCOTT WILLIAMS & WILKINS
PI PHILADELPHIA
PA 530 WALNUT ST, PHILADELPHIA, PA 19106-3621 USA
SN 0003-2999
J9 ANESTH ANALG
JI Anesth. Analg.
PD SEP
PY 2002
VL 95
IS 3
BP 588
EP 596
DI 10.1213/01.ANE.0000023282.00799.CD
PG 9
WC Anesthesiology
SC Anesthesiology
GA 589DW
UT WOS:000177743900018
ER

PT J
AU Ezzine, S
   Donati, F
   Varin, F
AF Ezzine, S
   Donati, F
   Varin, F
TI Mivacurium arteriovenous gradient during steady state infusion in
   anesthetized patients
SO ANESTHESIOLOGY
LA English
DT Article; Proceedings Paper
CT Annual Meeting of the American-Society-of-Anesthesiologists
CY OCT 13-17, 2001
CL NEW ORLEANS, LOUISIANA
SP Amer Soc Anesthesiologists
ID INDUCED NEUROMUSCULAR BLOCKADE; INTRAVENOUS-INFUSION;
   HEALTHY-VOLUNTEERS; SAMPLING SITE; RENAL-FAILURE; BLOOD-FLOW; 3 ISOMERS;
   PHARMACOKINETICS; PHARMACODYNAMICS; BUTYRYLCHOLINESTERASE
AB Background: Mivacurium cis trans and trans trans isomers undergo rapid hydrolysis by plasma cholinesterase. As this enzyme is largely distributed, it cannot be excluded that these isomers might undergo peripheral elimination. This hypothesis was investigated in patients by measuring the difference between arterial and venous concentrations under a constant-rate continuous infusion of mivacurium.
   Methods: During propofol-remifentanil anesthesia, eight adult consenting patients received an intravenous bolus dose of 0.2 mg/kg mivacurium, followed by a constant infusion (3, 5, or 7 mug (.) kg(-1) (.) min(-1)) into the brachial vein. One hour after starting the infusion, arterial (radial artery) and venous (contralateral brachial vein) blood samples were drawn simultaneously at 15-min intervals for 45 min. Mivacurium isomers and metabolite plasma concentrations were determined by stereospecific high-performance liquid chromatography. Using the corresponding arterial and venous concentrations, the tissue extraction coefficient as well as total body clearance were calculated.
   Results: During steady state conditions, the venous concentrations of the trans trans and cis trans isomers were 34 +/- 13% and 42 +/- 11% (mean +/- SD) lower than the corresponding arterial concentrations (P < 0.05), respectively. For the cis cis isomer, the difference between venous and arterial concentrations was 3 +/- 4% (P = 0.063). Total body clearances of the trans trans and cis trans isomers were greater when based on venous sampling (P < 0.05).
   Conclusion: Pharmacokinetic parameters derived from a constant infusion of mivacurium depend heavily on the sampling site (arterial or venous) for the rapidly hydrolyzed isomers. These results strongly suggest a significant metabolism of mivacurium within muscle tissue that may account for the large interpatient variability in response to mivacurium.
C1 Univ Montreal, Fac Pharm, Montreal, PQ H3C 3J7, Canada.
   CHU Montreal, Dept Anesthesie, Montreal, PQ, Canada.
RP Varin, F (reprint author), Univ Montreal, Fac Pharm, 2900 Blvd Edouard Monpetit,CP 6128,Succursale Ctr, Montreal, PQ H3C 3J7, Canada.
NR 34
TC 6
Z9 6
PU LIPPINCOTT WILLIAMS & WILKINS
PI PHILADELPHIA
PA 530 WALNUT ST, PHILADELPHIA, PA 19106-3621 USA
SN 0003-3022
J9 ANESTHESIOLOGY
JI Anesthesiology
PD SEP
PY 2002
VL 97
IS 3
BP 622
EP 629
DI 10.1097/00000542-200209000-00016
PG 8
WC Anesthesiology
SC Anesthesiology
GA 589NL
UT WOS:000177766100015
ER

PT J
AU Kucukyavuz, Z
   Arici, K
AF Kucukyavuz, Z
   Arici, K
TI Effects of atracurium added to local anesthetics on akinesia in
   peribulbar block
SO REGIONAL ANESTHESIA AND PAIN MEDICINE
LA English
DT Article
DE peribulbar anesthesia; akinesia; atracurium; nondepolarizing
   neuromuscular blockers
ID REGIONAL OPHTHALMIC ANESTHESIA; CATARACT-SURGERY; HYALURONIDASE;
   BUPIVACAINE; 0.75-PERCENT; 0.5-PERCENT; ETIDOCAINE; 1-PERCENT;
   2-PERCENT; LIDOCAINE
AB Background and Objectives: Peribulbar anesthesia (PBA) is widely used in cataract surgery, but the onset time of akinesia is not as rapid as with retrobulbar block. The aim of this study was to evaluate whether addition of low-dose atracurium to the local anesthetic mixture has any effects on akinesia in PBA.
   Methods: Sixty adults undergoing cataract surgery were randomly allocated to receive either 8 mL of a lidocaine-bupivacaine mixture, plus 0.5 mL 0.9% NaCl (group I) or 8 mL of the same local anesthetic mixture plus 0.5 mL (5 mg) atracurium (group II). The level of akinesia was graded by a observer unaware of group assignment. The onset time and duration of akinesia were also recorded by an observer, again unaware of group assignment.
   Results: The onset time of complete akinesia in group II was significantly shorter than that in group I (P <.05). In group I, 86% of patients had an akinesia score of 0 (complete akinesia) in the first 10 minutes. The rate of complete akinesia was 93% in group II in the same period. This difference was not significant. The success rate of complete akinesia was 93% in group I and 100% in group II at the end of the measurement interval. None of the group II patients required supplementary block, while 2 patients in group I received additional injections for inadequate akinesia.
   Conclusion: Atracurium added at a dose of 5 mg to a lidocaine-bupivacaine mixture for peribulbar block decreases the onset time of akinesia and provides better surgical conditions without obvious side-effects.
C1 Ankara Univ, Dis Hekimligi Fak, Dept Oral & Maxillofacial Surg, Fac Dent, TR-06100 Ankara, Turkey.
   Cumhuriyet Univ, Fac Med, Dept Opthalmol, Sivas, Turkey.
RP Kucukyavuz, Z (reprint author), Ankara Univ, Dis Hekimligi Fak, Dept Oral & Maxillofacial Surg, Fac Dent, Agiz,Dis Cene Cerrahisi AD,06500, TR-06100 Ankara, Turkey.
NR 17
TC 8
Z9 9
PU W B SAUNDERS CO
PI PHILADELPHIA
PA INDEPENDENCE SQUARE WEST CURTIS CENTER, STE 300, PHILADELPHIA, PA
   19106-3399 USA
SN 1098-7339
J9 REGION ANESTH PAIN M
JI Region. Anesth. Pain Med.
PD SEP-OCT
PY 2002
VL 27
IS 5
BP 487
EP 490
DI 10.1053/rapm.2002.34334
PG 4
WC Anesthesiology
SC Anesthesiology
GA 603YK
UT WOS:000178588700008
ER

PT J
AU Loerzel, SM
   Smith, PJ
   Howe, A
   Samuelson, DA
AF Loerzel, SM
   Smith, PJ
   Howe, A
   Samuelson, DA
TI Vecuronium bromide, phenylephrine and atropine combinations as
   mydriatics in juvenile double-crested cormorants (Phalacrocorax auritus)
SO VETERINARY OPHTHALMOLOGY
LA English
DT Article
DE atropine; bird; cormorant; mydriatics; phenylephrine; vecuronium
AB Topical vecuronium bromide (Norcuron(R)) and combinations with atropine and phenylephrine, were evaluated as mydriatics in juvenile double-crested cormorants (Phalacrocorax auritus). Nine cormorants were treated with each of four protocols: 1 % atropine; 4 mg/mL vecuronium bromide (total 0.16 mg/eye); atropine with vecuronium; and atropine, 2.5% phenylephrine, followed by vecuronium. Drugs were applied topically at 15-min intervals (0.01 mL/drop). Pupil diameter was measured manually every 15 min with a Pupil gauge calibrated to the nearest 0.5 mm. No effect was observed with atropine alone. Average +/- SD peak pupil diameter for vecuronium, atropine/ vecuronium, and atropine/phenylephrine/vecuronium were 5.4 +/- 1.1 mm, 5.7 +/- 0.8 mm and 6.2 +/- 0.4 mm, respectively; and duration of peak diameters were 38 +/- 28 min, 79 +/- 71 min and 103 +/- 58 min, respectively. The combined atropine, phenylephrine and vecuronium provided the most consistent dilation with larger average pupil size and longer average duration. No side-effects from vecuronium were observed in these birds.
C1 Univ Florida, Coll Vet Med, Dept Small Anim Clin Sci, Gainesville, FL 32610 USA.
RP Loerzel, SM (reprint author), POB 41, Micanopy, FL 32667 USA.
NR 7
TC 11
Z9 11
PU BLACKWELL PUBLISHING LTD
PI OXFORD
PA 9600 GARSINGTON RD, OXFORD OX4 2DG, OXON, ENGLAND
SN 1463-5216
J9 VET OPHTHALMOL
JI Vet. Ophthalmol.
PD SEP
PY 2002
VL 5
IS 3
BP 149
EP 154
DI 10.1046/j.1463-5224.2002.00231.x
PG 6
WC Veterinary Sciences
SC Veterinary Sciences
GA 594JP
UT WOS:000178046600004
ER

PT J
AU Perry, JJ
   Lee, J
   Wells, G
AF Perry, JJ
   Lee, J
   Wells, G
TI Are intubation conditions using rocuronium equivalent to those using
   succinylcholine?
SO ACADEMIC EMERGENCY MEDICINE
LA English
DT Article; Proceedings Paper
CT SAEM Annual Meeting
CY MAY, 2001
CL ATLANTA, GEORGIA
SP SAEM
DE succinylcholine; rocuronium; anesthesia; intubation
ID RAPID-SEQUENCE INDUCTION; NEUROMUSCULAR BLOCKADE; INTRAOCULAR-PRESSURE;
   ANESTHESIA; SUXAMETHONIUM; MIVACURIUM; ONSET; THIOPENTONE; ORG-9426;
   COMBINATIONS
AB Objective: To determine whether the intubation conditions created by rocuronium are equivalent to those of succinylcholine during rapid-sequence induction (RSI). Methods: Medline, EMBASE, and the Cochrane Controlled Trials Register were searched for randomized clinical trials (RCTs). The search strategy included all generic and trade names for succinylcholine and rocuronium, anesthesia, neuromuscular blockade, and a validated RCT filter. Intubation conditions were a required outcome. Two reviewers assessed studies for eligibility, data extraction, and quality. Intubation conditions were scored with Goldberg's scale (excellent conditions defined as clear vocal cords, easy tube insertion, and no cough). A-priori subgroup analysis was conducted for the sedative, use of opioids, true versus modified RSI, age group, and the dose of rocuronium. Data were analyzed with Metaview 4.1 for relative risk (RR) of achieving excellent intubation conditions. A sample size calculation determined that n = 468 is required for equivalence. Results: Forty articles were identified; ten articles were excluded by the inclusion criteria, two were duplicate publications, and two had insufficient data. Therefore, 26 studies were analyzed. Overall, rocuronium was inferior to succinylcholine, with a RR = 0.87 (95% Cl = 0.81 to 0.94) (N = 1,606). However, intubation conditions were similar in the propofol subgroup, with a RR = 0.96 (95% Cl = 0.87 to 1.06) (N = 640). Failed intubations (N = 28) were equivalent in the two groups. Conclusions: Overall, succinylcholine creates excellent intubation conditions more reliably than rocuronium. If a second-line agent is required, rocuronium used with propofol creates intubation conditions equivalent to those with succinylcholine.
C1 Univ Ottawa, Dept Epidemiol & Community Med, Div Emergency Med, Ottawa, ON K1N 6N5, Canada.
RP Perry, JJ (reprint author), Ottawa Civic Hosp, Clin Epidemiol Unit, F6,1053 Carling Ave, Ottawa, ON K1Y 4E9, Canada.
NR 36
TC 16
Z9 16
PU HANLEY & BELFUS INC
PI PHILADELPHIA
PA 210 S 13TH ST, PHILADELPHIA, PA 19107 USA
SN 1069-6563
J9 ACAD EMERG MED
JI Acad. Emerg. Med.
PD AUG
PY 2002
VL 9
IS 8
BP 813
EP 823
DI 10.1111/j.1553-2712.2002.tb02170.x
PG 11
WC Emergency Medicine
SC Emergency Medicine
GA 582HP
UT WOS:000177345000008
ER

PT J
AU Lefrant, JY
   Farenc, C
   De la Coussaye, JE
   Muller, L
   Ripart, J
   Cuvillon, P
   Saissi, G
   Eledjam, JJ
AF Lefrant, JY
   Farenc, C
   De la Coussaye, JE
   Muller, L
   Ripart, J
   Cuvillon, P
   Saissi, G
   Eledjam, JJ
TI Pharmacodynamics and atracurium and laudanosine concentrations during a
   fixed continuous infusion of atracurium in mechanically ventilated
   patients with acute respiratory distress syndrome
SO ANAESTHESIA AND INTENSIVE CARE
LA English
DT Article
DE acute respiratory distress syndrome; ARDS; atracurium; neuromuscular
   blockade
ID INTENSIVE-CARE UNIT; CRITICALLY-ILL PATIENTS; PROLONGED WEAKNESS;
   MUSCLE-RELAXANTS; NATIONAL SURVEY; PHARMACOKINETICS; PARALYSIS; FAILURE;
   51W89; ARDS
AB The present study was designed to assess the pharmacodynamics and the plasma levels of atracurium and laudanosine found during a 72-hour fixed rate infusion of atracurium in acute respiratory distress syndrome patients without renal or liver failure.
   Nine sedated and mechanically ventilated acute respiratory distress syndrome patients without renal or liver failure were paralysed with a bolus of atracurium (I mg.kg(-1)) followed by a 72-hour continuous infusion (I mg.kg(-1).h(-1)). The count of train-of-four (TOF) and TOF ratio were monitored by an accelerograph until full neuromuscular recovery (T4/T1greater than or equal to0.7). Atracurium and laudanosine concentrations were measured from the onset to four days after cessation of the infusion. An electroencephalogram was recorded daily.
   Analysis showed that TOF count was always less than or equal to3 until cessation of the infusion. Following cessation, neuromuscular recovery occurred between 31 and 96 minutes (median value=45 min). The highest atracurium and laudanosine concentrations ranged from 3.3 to 5.8 mug.ml(-1) and from 3 to 20 mug.ml(-1) respectively. In four patients with renal impairment, the highest laudanosine concentration was >10 mug.ml(-1). No seizure was recorded.
   A fixed infusion rate of atracurium in acute respiratoty distress syndrome patients provided an effective muscle paralysis with a rapid neuromuscular recovery but can lead to accumulation of laudanosine in patients with renal impairment.
C1 CHU Nimes, Federat Anesthesie Douleur Urgences Reanimat, F-30029 Nimes 04, France.
   CHU Nimes, Affiliat Lab Pharmacocinet, F-30029 Nimes, France.
RP Lefrant, JY (reprint author), CHU Nimes, Federat Anesthesie Douleur Urgences Reanimat, 5 Rue Hoche, F-30029 Nimes 04, France.
NR 24
TC 0
Z9 0
PU AUSTRALIAN SOC ANAESTHETISTS
PI EDGECLIFF
PA P O BOX 600, EDGECLIFF, NSW 2021, AUSTRALIA
SN 0310-057X
J9 ANAESTH INTENS CARE
JI Anaesth. Intensive Care
PD AUG
PY 2002
VL 30
IS 4
BP 422
EP 427
PG 6
WC Anesthesiology; Critical Care Medicine
SC Anesthesiology; General & Internal Medicine
GA 582LE
UT WOS:000177351800003
ER

PT J
AU Plaud, B
   Marty, J
   Debaene, B
   Meistelman, C
   Pellissier, D
   LePage, JY
   Feiss, P
   Scherpereel, P
   Bouverne, MN
   Fosse, S
AF Plaud, B
   Marty, J
   Debaene, B
   Meistelman, C
   Pellissier, D
   LePage, JY
   Feiss, P
   Scherpereel, P
   Bouverne, MN
   Fosse, S
TI The cardiovascular effects of mivacurium in hypertensive patients
SO ANESTHESIA AND ANALGESIA
LA English
DT Article; Proceedings Paper
CT Annual Meeting of the American-Society-of-Anesthesiologists
CY OCT 17-21, 1998
CL ORLANDO, FLORIDA
SP Amer Soc Anesthesiol
ID NEUROMUSCULAR BLOCK; ORBICULARIS OCULI; ADDUCTOR MUSCLES; ANESTHESIA;
   INTUBATION; INDUCTION
AB Hypotension is common after mivacurium injection in healthy patients. This hemodynamic event had not been investigated in hypertensive patients characterized by more intense hemodynamic instability. In this open-label, multicenter randomized, and controlled study, we sought to determine whether mean arterial blood pressure (MAP) and heart rate variations were larger in hypertensive versus normotensive patients after a bolus dose of mivacurium injected over 10 or 30 s. After the induction of anesthesia with fentanyl and etomidate, normotensive (n = 149) and hypertensive (n = 57) patients received a single dose of mivacurium 0.2 mg/kg injected over 10 or 30 s by random allocation. Heart rate and MAP were recorded electronically. The incidence of hypotension (defined as a 20% MAP decrease from the control value before mivacurium injection) was 21% and 36% (10-s injection) or 11% and 10% (30-s injection) in the Normotensive and Hypertensive groups, respectively. In Hypertensive patients, the maximum decrease in MAP was significantly greater when mivacurium was injected over 10 s compared with 30 s: 20% vs 11%, respectively (P = 0.002). This difference was not observed in Normotensive patients. Hypotension after rapid (e.g., 10 s) mivacurium injection was more frequent and more pronounced in Hypertensive than in Normotensive patients.
C1 Fdn Adolphe de Rothschild, Dept Anesthesiol & Intens Care, Paris, France.
   Univ Paris 07, Hop Beaujon, Dept Anesthesiol & Intens Care, Clichy, France.
   CHRU Poiters, Dept Anesthesiol & Intens Care, Poitiers, France.
   CHU Nancy, Dept Anesthesiol & Intens Care, Nancy, France.
   Hop La Timone, Dept Anesthesiol & Intens Care, Marseille, France.
   CHRU Nantes, Dept Anesthesiol & Intens Care, Nantes, France.
   CHRU Limoges, Dept Anesthesiol & Intens Care, Limoges, France.
   CHRU Lille, Dept Anesthesiol & Intens Care, Lille, France.
   GlaxoSmithKline Labs, Marly Le Roi, France.
RP Marty, J (reprint author), Serv Anesthesie Reanimat, 100 Blvd Gen Leclerc, F-92118 Clichy, France.
NR 11
TC 4
Z9 5
PU LIPPINCOTT WILLIAMS & WILKINS
PI PHILADELPHIA
PA 530 WALNUT ST, PHILADELPHIA, PA 19106-3621 USA
SN 0003-2999
J9 ANESTH ANALG
JI Anesth. Analg.
PD AUG
PY 2002
VL 95
IS 2
BP 379
EP 384
DI 10.1213/01.ANE.0000019434.58914.84
PG 6
WC Anesthesiology
SC Anesthesiology
GA 575TH
UT WOS:000176964200025
ER

PT J
AU Gruber, M
   Lindner, R
   Prasser, C
   Wiesner, G
AF Gruber, M
   Lindner, R
   Prasser, C
   Wiesner, G
TI The effect of fluoride and hypothermia on the in vitro metabolism of
   mivacurium
SO ANESTHESIA AND ANALGESIA
LA English
DT Article
ID ANESTHESIA; CHOLINESTERASE; SEVOFLURANE
C1 Univ Regensburg, Dept Anesthesiol, D-93053 Regensburg, Germany.
RP Gruber, M (reprint author), Univ Regensburg, Dept Anesthesiol, Franz Josef Strauss Allee 11, D-93053 Regensburg, Germany.
RI Gruber, Michael/A-5342-2012
NR 10
TC 1
Z9 1
PU LIPPINCOTT WILLIAMS & WILKINS
PI PHILADELPHIA
PA 530 WALNUT ST, PHILADELPHIA, PA 19106-3621 USA
SN 0003-2999
J9 ANESTH ANALG
JI Anesth. Analg.
PD AUG
PY 2002
VL 95
IS 2
BP 397
EP 399
DI 10.1213/01.ANE.0000020389.71460.C4
PG 3
WC Anesthesiology
SC Anesthesiology
GA 575TH
UT WOS:000176964200029
ER

PT J
AU Eikermann, M
   Hunkemoller, I
   Peine, L
   Armbruster, W
   Stegen, B
   Husing, J
   Peters, J
AF Eikermann, M
   Hunkemoller, I
   Peine, L
   Armbruster, W
   Stegen, B
   Husing, J
   Peters, J
TI Optimal rocuronium dose for intubation during inhalation induction with
   sevoflurane in children
SO BRITISH JOURNAL OF ANAESTHESIA
LA English
DT Article
DE anaesthesia, paediatric; intubation tracheal, technique; neuromuscular
   block, rocuronium
ID TRACHEAL INTUBATION; PEDIATRIC-PATIENTS; VECURONIUM; ANESTHESIA; ONSET;
   TIME
AB Background. We studied 120 children aged 2-7 yr in a prospective, randomized, assessor-blinded fashion to define the optimal rocuronium dose which provides a 95% probability of acceptable intubation conditions (ED95TI) during inhalation induction with sevoflurane.
   Methods. After inhalation induction with 8% sevoflurane in 60% nitrous oxide and 40% oxygen, and loss of the eyelash reflex, we administered rocuronium (0.1, 0.15, 0.22, 0.3, or 0.6 mg kg(-1)) or placebo. We quantified neuromuscular function by stimulation of the ulnar nerve at 0.1 Hz to produce contraction of the adductor pollicis muscle using accelerometry. Intubation conditions were assessed 2 min after test drug injection. The optimal rocuronium dose was defined as the lowest dose, which allowed acceptable intubation conditions in 95% of children (ED95TI).
   Results. Two minutes after injection of placebo or rocuronium, intubation conditions were acceptable in 35, 45, 80, 90, 95, and 100% of children, respectively. Rocuronium 0.07 [CI 0.02-0.11], 0.24 [0.19-0.31], and 0.29 [0.23-0.38] mg kg(-1) provided 50, 90, and 95% probability of acceptable intubating conditions. When thumb acceleration was depressed by 50% or more, intubating conditions were considered acceptable in 97% of children. Recovery of the train-of-four ratio to 0.8 averaged 12 (7), 16 (7), 24 (7), 24 (8), and 50 (22) min after the respective dose of rocuronium.
   Conclusions. During inhalation induction with 8% sevoflurane in 60% nitrous oxide, rocuronium 0.29 mg kg(-1) (ED95) optimizes intubation conditions for surgery of short duration.
C1 Univ Essen Gesamthsch, Abt Anasthesiol & Intens Med, D-45122 Essen, Germany.
RP Eikermann, M (reprint author), Univ Essen Gesamthsch, Abt Anasthesiol & Intens Med, Hufelandstr 55, D-45122 Essen, Germany.
NR 18
TC 16
Z9 21
PU OXFORD UNIV PRESS
PI OXFORD
PA GREAT CLARENDON ST, OXFORD OX2 6DP, ENGLAND
SN 0007-0912
J9 BRIT J ANAESTH
JI Br. J. Anaesth.
PD AUG
PY 2002
VL 89
IS 2
BP 277
EP 281
DI 10.1093/bja/aef177
PG 5
WC Anesthesiology
SC Anesthesiology
GA 580KC
UT WOS:000177232900015
ER

PT J
AU Ostergaard, D
   Ibsen, M
   Skovgaard, L
   Viby-Mogensen, J
AF Ostergaard, D
   Ibsen, M
   Skovgaard, L
   Viby-Mogensen, J
TI Plasma cholinesterase activity and duration of action of mivacurium in
   phenotypically normal patients
SO ACTA ANAESTHESIOLOGICA SCANDINAVICA
LA English
DT Article
DE butyrylcholinesterase; cholinesterase; mivacurium enzymes; neuromuscular
   blocking relaxants; pharmacodynamics; pseudocholinesterase
ID INDUCED NEUROMUSCULAR BLOCKADE; CHLORIDE BW B1090U; HEPATIC CIRRHOSIS; 3
   ISOMERS; PHARMACODYNAMICS; PHARMACOKINETICS; SUCCINYLCHOLINE; DRUG
AB Background: The short duration of action of mivacurium is due to its rapid hydrolysis by plasma cholinesterase (pChe). In patients with normal phenotype, low pChe activity because of, for instance, disease or intake of drugs may prolong the duration of action of mivacurium. The purpose of this study was to evaluate the relationship between pChe activity and the duration of action of mivacurium 0.2 mg/kg in phenotypically normal patients.
   Material: Forty-three adult patients with normal pChe phenotype and low or normal pChe activity, undergoing a variety of surgical procedures were included in the study with their informed consent and Ethics Committee approval. The neuromuscular block was monitored using TOF stimulation every 12 s and mechanomyography. The time to reappearance of the first response to TOF stimulation was measured.
   Results: The patients pChe activities ranged from 45 to 1272 U/l (normal range 660-1620 U/l) and the time to first response to TOF from 8.1 to 62.7 min. An inverse relationship between enzyme activity and duration of action of mivacurium was found. The relationship was described by the equation: log(10) (time) = alpha-beta log(10) (pChe), where alpha (SD) is 2.547 (0.186) and beta (SD) 0.454 (0.069).
   Conclusion: In patients with phenotypically normal pChe, prediction of the duration of action of mivacurium is possible from the patients actual pChe activity. In patients with pChe activities below the normal range, the time to reappearance of the first response to TOF stimulation may vary from 10 to 180 min Only patients with pChe activities <220 U/l had a significantly prolonged duration of action of mivacurium.
C1 Copenhagen Univ Hosp, Dept Anaesthesia & Intens Care, Danish Cholinesterase Res Unit, Copenhagen, Denmark.
   Gentofte Univ Hosp, Dept Anaesthesiol, Gentofte, Denmark.
   Univ Copenhagen, Dept Biostat, DK-1168 Copenhagen, Denmark.
   Rigshosp, Dept Anaesthesia, Copenhagen, Denmark.
RP Ostergaard, D (reprint author), Herlev Univ Hosp, Dept Anaesthesia, Herlev Ringvej 75, DK-2730 Herlev, Denmark.
NR 13
TC 9
Z9 9
PU BLACKWELL MUNKSGAARD
PI COPENHAGEN
PA 35 NORRE SOGADE, PO BOX 2148, DK-1016 COPENHAGEN, DENMARK
SN 0001-5172
J9 ACTA ANAESTH SCAND
JI Acta Anaesthesiol. Scand.
PD JUL
PY 2002
VL 46
IS 6
BP 679
EP 683
DI 10.1034/j.1399-6576.2002.460608.x
PG 5
WC Anesthesiology
SC Anesthesiology
GA 564DG
UT WOS:000176299300008
ER

PT J
AU Ostergaard, D
   Viby-Mogensen, J
   Pedersen, NA
   Holm, H
   Skovgaard, LT
AF Ostergaard, D
   Viby-Mogensen, J
   Pedersen, NA
   Holm, H
   Skovgaard, LT
TI Pharmacokinetics and pharmacodynamics of mivacurium in young adult and
   elderly patients
SO ACTA ANAESTHESIOLOGICA SCANDINAVICA
LA English
DT Article
DE age factors; butyrylcholinesterase; cholinesterase; dose-response
   curves; enzymes; metabolites; mivacurium; neuromuscular relaxants;
   pharmacodynamics; pharmacokinetics; pharmacology; pseudocholinesterase;
   stereoisomers
ID PLASMA CHOLINESTERASE ACTIVITY; DOSE-RESPONSE RELATIONSHIP; CHLORIDE BW
   B1090U; 3 ISOMERS; INFUSION; ANESTHESIA; CISATRACURIUM; PHARMACOLOGY;
   VECURONIUM; RECOVERY
AB Background: Mivacurium is hydrolyzed by plasma cholinesterase, and is therefore less dependent on liver metabolism and renal elimination than other neuromuscular blocking drugs. This might favor the use of mivacurium in elderly patients. The purpose of this study was to compare the pharmacodynamics and the pharmacokinetics of the three isomers of mivacurium and their metabolites in young adult and elderly patients.
   Methods: Sixty-four patients were included in a dose-response study, in which 32 young adults and 32 elderly patients received one of four doses of mivacurium. An additional bolus dose of mivacurium to a total of 0.1 mg/kg was given followed by a continuous infusion adjusted to maintain a 91-99% neuromuscular block. The times to maximum block and different levels of recovery were measured using mechanomyography and train-of-four (TOF) nerve stimulation. Thirty-two patients were randomly selected for the pharmacokinetic study. Venous samples were taken for determination of the three mivacurium isomers and the metabolites.
   Results: The estimated ED95 were 0.053 and 0.061 mg/kg in young adults and elderly patients, respectively (NS). The median infusion rate did not differ, but duration to a TOF ratio of 0.7 was significantly longer in elderly patients than in young adult patients (21.0 vs. 16.5 min). No statistically significant difference between the age groups in clearance and elimination half-life of the isomers was seen. The half-lives of the metabolites were significantly prolonged in the elderly patients.
   Conclusion: There were no significant differences in the potency or infusion requirements between the adult and elderly patients, but the rate of recovery was significantly, though only moderately prolonged, in the elderly patients. No significant difference in clearance was seen but the elimination half-lives of the metabolites was longer in the elderly patients.
C1 Gentofte Univ Hosp, Dept Anaesthesia, Gentofte, Denmark.
   Rigshosp, Dept Anaesthesia, Copenhagen, Denmark.
   Univ Copenhagen, Dept Biostat, DK-1168 Copenhagen, Denmark.
RP Ostergaard, D (reprint author), Herlev Univ Hosp, Dept Anesthesiol, DK-2730 Herlev, Denmark.
NR 24
TC 6
Z9 7
PU BLACKWELL MUNKSGAARD
PI COPENHAGEN
PA 35 NORRE SOGADE, PO BOX 2148, DK-1016 COPENHAGEN, DENMARK
SN 0001-5172
J9 ACTA ANAESTH SCAND
JI Acta Anaesthesiol. Scand.
PD JUL
PY 2002
VL 46
IS 6
BP 684
EP 691
DI 10.1034/j.1399-6576.2002.460609.x
PG 8
WC Anesthesiology
SC Anesthesiology
GA 564DG
UT WOS:000176299300009
ER

PT J
AU Sarti, A
   Cergol, M
   Scarpa, R
   Agosti, A
   Runti, G
AF Sarti, A
   Cergol, M
   Scarpa, R
   Agosti, A
   Runti, G
TI Resistance to vecuronium in a term neonate
SO ACTA ANAESTHESIOLOGICA SCANDINAVICA
LA English
DT Article
DE neonate; neuromuscular blocking agents; non-depolarizing resistance;
   pediatric; vecuronium
ID INDUCED NEUROMUSCULAR BLOCKADE; CEREBRAL-PALSY; ATRACURIUM; CHILDREN;
   PANCURONIUM; PATIENT
AB We report a case of resistance to curarization in a term neonate undergoing surgery. The dosage of vecuronium required to obtain satisfactory muscular blockade and cessation of spontaneous breathing efforts was more than 10-fold the normal one. The operation was delayed for 90 min The mechanism of this marked resistance is unknown, but some possible hypotheses are presented, focusing on the neonate's poor intrauterine growth and an abnormality in pharmacodynamics.
C1 IRCCS Burlo Garofolo, Res & Care Children Hosp, Dept Anaesthesia & Intens Care, I-34137 Trieste, Italy.
RP Sarti, A (reprint author), IRCCS Burlo Garofolo, Res & Care Children Hosp, Dept Anaesthesia & Intens Care, Via Istria 65-1, I-34137 Trieste, Italy.
NR 16
TC 0
Z9 0
PU BLACKWELL MUNKSGAARD
PI COPENHAGEN
PA 35 NORRE SOGADE, PO BOX 2148, DK-1016 COPENHAGEN, DENMARK
SN 0001-5172
J9 ACTA ANAESTH SCAND
JI Acta Anaesthesiol. Scand.
PD JUL
PY 2002
VL 46
IS 6
BP 744
EP 746
DI 10.1034/j.1399-6576.2002.460619.x
PG 3
WC Anesthesiology
SC Anesthesiology
GA 564DG
UT WOS:000176299300019
ER

PT J
AU Fine, GF
   Motoyama, EK
   Brandom, BW
   Fertal, KM
   Mutich, R
   Davis, PJ
AF Fine, GF
   Motoyama, EK
   Brandom, BW
   Fertal, KM
   Mutich, R
   Davis, PJ
TI The effect on lung mechanics in anesthetized children with rapacuronium:
   A comparative study with mivacurium
SO ANESTHESIA AND ANALGESIA
LA English
DT Article
ID MUSCARINIC RECEPTORS; PEDIATRIC-PATIENTS; BRONCHOSPASM; ANESTHESIA;
   PANCURONIUM; ANTAGONISTS; INTUBATION; ATRACURIUM; INFANTS
AB The administration of rapacuronium increases the risk of severe bronchospasm. There have been no studies of pulmonary function directly demonstrating airway constriction with rapacuronium in children. In this study, 10 ASA physical status I or II patients (aged 2-6 yr) were randomly divided into 2 equal groups, receiving either rapacuronium. or mivacurium. Anesthesia was induced with sevoflurane and maintained with remifentanil. (0.2-0.3 mug . kg(-1) . min(-1)) and propofol (200-250 mug . kg(-1) . min(-1)) infusions. We performed three sets of pulmonary function tests: baseline, after the administration of muscle relaxant, and after the administration of a beta(2) agonist. In both groups, there were no changes in static respiratory compliance. The increase in total respiratory system resistance after the administration of rapacuronium did not reach statistical significance (214.4% +/- 122.65% of baseline, P approximate to 0.1), whereas maximal expiratory flow at 10% of forced vital capacity (MEF)(10) and MEFfunctional residual capacity on partial flow-volume curves by the forced deflation technique decreased markedly (53.4% +/- 18.49%, P < 0.01 and 41.3% +/- 27.42%, P < 0.001, respectively). With the administration of mivacurium., no changes were observed in respiratory system resistance (109.5% +/- 30.28%). MEF10 decreased slightly (77.0% +/- 9.03%, P < 0.005) whereas MEFFRC did not (81.2% +/- 29.85%, not significant). After the administration of a beta(2) agonist, all measurements returned to baseline. Thus, the administration of rapacuronium consistently results in lower airway obstruction with minimal changes in static respiratory compliance when compared with mivacurium.
C1 Childrens Hosp Pittsburgh, Dept Anesthesiol, Pittsburgh, PA 15213 USA.
   Childrens Hosp Pittsburgh, Div Pulmonol, Pittsburgh, PA 15213 USA.
   Univ Pittsburgh, Sch Med, Dept Anesthesiol, Pittsburgh, PA 15261 USA.
   Univ Pittsburgh, Sch Med, Dept Pediat, Pittsburgh, PA 15261 USA.
RP Fine, GF (reprint author), Childrens Hosp Pittsburgh, Dept Anesthesiol, 3705 5th Ave, Pittsburgh, PA 15213 USA.
NR 25
TC 10
Z9 10
PU LIPPINCOTT WILLIAMS & WILKINS
PI PHILADELPHIA
PA 530 WALNUT ST, PHILADELPHIA, PA 19106-3621 USA
SN 0003-2999
J9 ANESTH ANALG
JI Anesth. Analg.
PD JUL
PY 2002
VL 95
IS 1
BP 56
EP 61
DI 10.1213/01.ANE.0000019061.79800.E1
PG 6
WC Anesthesiology
SC Anesthesiology
GA 569ZV
UT WOS:000176634100010
ER

PT J
AU Itoh, H
   Shibata, K
   Nitta, S
AF Itoh, H
   Shibata, K
   Nitta, S
TI Sensitivity to vecuronium in seropositive and seronegative patients with
   myasthenia gravis
SO ANESTHESIA AND ANALGESIA
LA English
DT Article
ID ACETYLCHOLINE-RECEPTOR; SEVOFLURANE ANESTHESIA; BLOCKING ANTIBODIES;
   NEUROMUSCULAR BLOCK; BALANCED ANESTHESIA; PROPOFOL; ATRACURIUM; BINDING;
   PLASMA; FADE
AB Patients with myasthenia gravis (MG) are hypersensitive to nondepolarizing neuromuscular blocking drugs. Although antibodies to the acetylcholine receptor (AChR) often are observed in MG patients, 10% to 30% of patients do not show an anti-AChR antibody. Little is known about differences in sensitivity to nondepolarizing neuromuscular blocking drugs between MG patients with and without anti-AChR antibody. Hypothesizing that seronegative patients are as sensitive to vecuronium as seropositive patients, we assessed sensitivity in seropositive and seronegative MG patients and in non-MG patients (n = 8 each). During anesthesia with sevoflurane (2.5%) and nitrous oxide (60%) in oxygen, neuromuscular transmission was monitored by measuring the twitch tension of the adductor pollicis muscle with supramaximal stimulation. After baseline measurements, 10 mug/kg IV dose increments of vecuronium were administered sequentially until blockade exceeded 90%. The degree of blockade and onset time after the initial 10 mug/kg of vecuronium were assessed, and doses required to exceed 90% blockade were recorded. In addition, effective doses of 50% and 95% for vecuronium were calculated from a single data point. Both types of MG patients showed increased sensitivity to vecuronium compared with non-MG patients.
C1 Kanazawa Univ, Sch Med, Dept Anesthesiol & Intens Care Med, Kanazawa, Ishikawa 9208641, Japan.
   Kanazawa Univ, Sch Med, Dept Emergency & Crit Care Med, Kanazawa, Ishikawa 9208641, Japan.
   Ishikawa Prefectural Cent Hosp, Div Anesthesia, Kanazawa, Ishikawa, Japan.
RP Itoh, H (reprint author), Kanazawa Univ, Sch Med, Dept Anesthesiol & Intens Care Med, 13-1 Takara Machi, Kanazawa, Ishikawa 9208641, Japan.
EM hironori@med.kanazawa-u.ac.jp
NR 28
TC 8
Z9 11
PU LIPPINCOTT WILLIAMS & WILKINS
PI PHILADELPHIA
PA 530 WALNUT ST, PHILADELPHIA, PA 19106-3621 USA
SN 0003-2999
J9 ANESTH ANALG
JI Anesth. Analg.
PD JUL
PY 2002
VL 95
IS 1
BP 109
EP 113
DI 10.1097/00000539-200207000-00019
PG 5
WC Anesthesiology
SC Anesthesiology
GA 569ZV
UT WOS:000176634100019
ER

PT J
AU Yavascaoglu, B
   Cebelli, V
   Kelebek, N
   Uckunkaya, N
   Kutlay, O
AF Yavascaoglu, B
   Cebelli, V
   Kelebek, N
   Uckunkaya, N
   Kutlay, O
TI Comparison of different priming techniques on the onset time and
   intubating conditions of rocuronium
SO EUROPEAN JOURNAL OF ANAESTHESIOLOGY
LA English
DT Article
DE neuromuscular blocking agents, neuromuscular non-depolarizing agents,
   rocuronium
ID NEUROMUSCULAR BLOCKADE; VECURONIUM; ANESTHESIA; ATRACURIUM; MIVACURIUM;
   INDUCTION; PRINCIPLE; ORG-9426
AB Background and objective: The aim was to compare the effects of two different priming doses and priming intervals with the standard intubating dose of rocuronium on the onset time and intubation conditions.
   Methods: After induction of anaesthesia, 75 patients were randomly assigned to one of five groups. Patients in Group I received a priming dose of rocuronium 0.06 mg kg(-1) followed 2 min later by rocuronium 0.54 mg kg(-1), Group 2 received a priming dose of 0.10 mg kg(-1) followed 2 min later by a rocuronium injection of 0.50 mg kg(-1). Group 3 was given a priming dose of 0.06 mg kg(-1) followed 3 min later by administration 0.54 mg kg(-1) where Group 4 received a priming dose of 0.10 mg kg(-1) followed 3 min later by injection of 0.50 mg kg(-1). Group 5 received a placebo injection followed 3 min later by rocuronium 0.60 mg kg(-1).
   Results: Priming with a 3 min priming interval shortened the onset time of rocuronium irrespective of the dosage of (P < 0.001). Clinical duration of action was significantly longer after priming in Group 4 than in Group 5. Clinically acceptable intubation conditions were obtained in all patients.
   Conclusions: Priming with a 3 min priming interval was effective when rapid tracheal intubation with rocuronium was necessary. However, priming with rocuronium should be used carefully with special attention given to the possibility of hypoxia and aspiration of gastric contents in awake patients.
C1 Uludag Univ, Tip Fak, Anesteziyoloji & Reanimat Anabilim Dali, Bursa, Turkey.
RP Yavascaoglu, B (reprint author), Uludag Univ, Tip Fak, Anesteziyoloji & Reanimat Anabilim Dali, Bursa, Turkey.
NR 17
TC 13
Z9 17
PU GREENWICH MEDICAL MEDIA LTD
PI LONDON
PA 137 EUSTON RD, 4TH FLOOR, LONDON NW1 2AA, ENGLAND
SN 0265-0215
J9 EUR J ANAESTH
JI Eur. J. Anaesth.
PD JUL
PY 2002
VL 19
IS 7
BP 517
EP 521
DI 10.1017/S0265021502000844
PG 5
WC Anesthesiology
SC Anesthesiology
GA 572CE
UT WOS:000176755200009
ER

PT J
AU Kurt, N
   Kurt, I
   Aygunes, B
   Oral, H
   Tulunay, M
AF Kurt, N
   Kurt, I
   Aygunes, B
   Oral, H
   Tulunay, M
TI Effects of adding alfentanil or atracurium to lidocaine solution for
   intravenous regional anaesthesia
SO EUROPEAN JOURNAL OF ANAESTHESIOLOGY
LA English
DT Article
DE anaesthesia, intravenous; anaesthetics, intravenous, alfentanil;
   neuromuscular non-de polarizing agents, atracurium; anaesthetics, local,
   lidocaine
ID ANESTHESIA; FENTANYL; PRILOCAINE; KETOROLAC
AB Background and objective: The addition of alfentanil or atracurium to lidocaine solution for intravenous regional anaesthesia of the arm may have advantages with respect to improved muscle relaxation and better analgesia. The study investigates these possibilities.
   Methods: We investigated 33 patients. Plain lidocaine solution was administered to Group 1 (n = 11). Alfentanil (0.5 mg) and atracurium (3 mg) were added to the lidocaine solution in Groups 2 (n = 11) and 3 (n = 11), respectively. The onset of sensory and motor block, intra- and postoperative pain scores, and the duration of postoperative analgesia were evaluated.
   Results: There was a significant difference in the speed of the onset of sensory block in the hand, but not at the tourniquet site. The onset of the motor block, intra- and postoperative pain scores, and the duration of postoperative analgesia were similar in all groups.
   Conclusions: No clinical benefits of adding alfentanil or atracurium to lidocaine solution for intravenous regional anaesthesia of the arm could be shown.
C1 Adnan Menderes Univ, Sch Med Anaesthesiol & Reanimat, Fac Med, Dept Anaesthesiol & Reanimat, TR-09100 Aydin, Turkey.
RP Kurt, N (reprint author), Adnan Menderes Univ, Sch Med Anaesthesiol & Reanimat, Fac Med, Dept Anaesthesiol & Reanimat, TR-09100 Aydin, Turkey.
NR 20
TC 3
Z9 4
PU GREENWICH MEDICAL MEDIA LTD
PI LONDON
PA 137 EUSTON RD, 4TH FLOOR, LONDON NW1 2AA, ENGLAND
SN 0265-0215
J9 EUR J ANAESTH
JI Eur. J. Anaesth.
PD JUL
PY 2002
VL 19
IS 7
BP 522
EP 525
DI 10.1017/S0265021502000856
PG 4
WC Anesthesiology
SC Anesthesiology
GA 572CE
UT WOS:000176755200010
ER

PT J
AU Driessen, JJ
   Robertson, EN
   Van Egmond, J
   Booij, LHDJ
AF Driessen, JJ
   Robertson, EN
   Van Egmond, J
   Booij, LHDJ
TI Time-course of action of rocuronium 0.3 mg.kg(-1) in children with and
   without endstage renal failure
SO PAEDIATRIC ANAESTHESIA
LA English
DT Article; Proceedings Paper
CT Annual Meeting American-Society-of-Anesthesiologists
CY OCT 14-18, 2000
CL SAN FRANCISCO, CALIFORNIA
SP Amer Soc Anesthesiologists
DE rocuronium; neuromuscular relaxants; renal failure
ID BROMIDE ORG-9426; PHARMACOKINETICS; ANESTHESIA; PHARMACODYNAMICS;
   VECURONIUM; HALOTHANE
AB Background : The time-course of the neuromuscular effects of rocuronium 0.3 mg.kg(-1) during nitrous oxide-halothane anaesthesia in children with and without renal failure is unknown. This study compared the neuromuscular blocking effects in these groups.
[truncated: 844,035 more chars]
