# Supplementary material for: Curare - A Curative Poison: A Scientometric Analysis
Source: PLoS One. 2014 Nov 19;9(11):e112026. doi: 10.1371/journal.pone.0112026 (PMC4237325; doi:10.1371/journal.pone.0112026)
Supplement: Rawdata S3 — (TXT) [file pone.0112026.s003.txt]

FN Thomson Reuters Web of Science™
VR 1.0
PT J
AU Davies, P
   Landy, M
AF Davies, P
   Landy, M
TI Suxamethonium and mivacurium sensitivity from pregnancy-induced plasma
   cholinesterase deficiency
SO ANAESTHESIA
LA English
DT Article
DE enzyme, cholinesterase; pharmacology, suxamethonium, mivacurium;
   anaesthesia, obstetric
ID SUCCINYLCHOLINE
AB A fit 36-year-old parturient received a general anaesthetic for manual removal of a retained placenta. She underwent rapid sequence induction of anaesthesia with suxamethonium, shortly followed by 10 mg of mivacurium. One hour later she had failed to establish adequate ventilation despite administration of drugs to reverse neuromuscular blockade. A provisional diagnosis of suxamethonium-related apnoea was made and her lungs were ventilated overnight on the Intensive Cars Unit. Plasma cholinesterase levels at the time were reduced to one-third of normal, with normal dibucaine and fluoride numbers. One month later her levels were back within the reference range.
C1 Gen Hosp, Nambour, Qld 4560, Australia.
RP Landy, M (reprint author), Gen Hosp, Nambour, Qld 4560, Australia.
NR 8
TC 7
Z9 7
PU BLACKWELL SCIENCE LTD
PI OXFORD
PA P O BOX 88, OSNEY MEAD, OXFORD OX2 0NE, OXON, ENGLAND
SN 0003-2409
J9 ANAESTHESIA
JI Anaesthesia
PD NOV
PY 1998
VL 53
IS 11
BP 1109
EP 1111
DI 10.1046/j.1365-2044.1998.00581.x
PG 3
WC Anesthesiology
SC Anesthesiology
GA 143VZ
UT WOS:000077279100012
ER

PT J
AU Knuttgen, D
   Zeidler, D
   Lefering, R
   Muller-Gorges, MR
   Doehn, M
AF Knuttgen, D
   Zeidler, D
   Lefering, R
   Muller-Gorges, MR
   Doehn, M
TI Reduced neuromuscular blocking potency of atracurium in patients with a
   purulent intrathoracic disease
SO ANAESTHESIST
LA German
DT Article
DE muscle relaxants; atracurium; thoracic surgery; infection; inflammation
ID SKELETAL-MUSCLE; RESISTANCE; BLOCKADE
AB Objective: Based on personal observations the neuromuscular blocking potency of atracurium was supposed to be diminished in purulent intrathoracic diseases. This hypothesis was tested in a prospective clinical trial.
   Methods: 52 adult patients undergoing general anaesthesia (methohexitone, sufentanil,flunitrazepam, N2O enflurane) for elective thoracic surgery were investigated. After the intubation dose of 0.6 mg/kg atracurium was applied continuously to maintain a 90% suppression of the evoked compound electromyogram. According to the intraoperatively established diagnosis patients were allocated to three categories: 1) non-malignant tumor as the control group (n=15), 2) lung cancer (n=22), 3) purulent intrathoracic process without tumor (n=15). The groups were compared regarding onset time, DUR 10% and maintenance dose of atracurium.
   Results: Patients with lung cancer did not differ significantly from the controls regarding efficiency of atracurium. In contrast, patients with a purulent intrathoracic process showed a significantly longer onset time (6.3+/-2.5 vs. 2.9+/-0.8 min,p<0.001),and a significantly shorter DUR 10% (23+/-6 vs. 36+/-10 min,p<0.001) compared to the control group. Mean infusion rate of atracurium to maintain a 90% suppression of the evoked compound electromyogram was significantly higher in patients with a purulent process compared to the controls (10.5+/-3.2 vs. 6.0+/-1.2 mu g/kg.min,p<0.001).
   Conclusion: Our results support the hypothesis that patients with a purulent intrathoracic disease show a clear reduction in neuromuscular blocking potency of atracurium.
C1 Krankenhaus Merheim, Kliniken Stadt Koln, Abt Anasthesiol, D-51109 Cologne, Germany.
   Krankenhaus Merheim, Lungenklin, Kliniken Stadt Koln, Cologne, Germany.
   Krankenhaus Merheim, Kliniken Stadt Koln, Inst Expt Chirurg, Cologne, Germany.
RP Knuttgen, D (reprint author), Krankenhaus Merheim, Kliniken Stadt Koln, Abt Anasthesiol, Ostmerheimerstr 200, D-51109 Cologne, Germany.
NR 9
TC 1
Z9 2
PU SPRINGER VERLAG
PI NEW YORK
PA 175 FIFTH AVE, NEW YORK, NY 10010 USA
SN 0003-2417
J9 ANAESTHESIST
JI Anaesthesist
PD NOV
PY 1998
VL 47
IS 11
BP 936
EP +
DI 10.1007/s001010050645
PG 4
WC Anesthesiology
SC Anesthesiology
GA 146GX
UT WOS:000077421900006
ER

PT J
AU Tran, TV
   Fiset, P
   Varin, F
AF Tran, TV
   Fiset, P
   Varin, F
TI Pharmacokinetics and pharmacodynamics of cisatracurium after a short
   infusion in patients under propofol anesthesia
SO ANESTHESIA AND ANALGESIA
LA English
DT Article; Proceedings Paper
CT Annual Meeting of the American-Society-of-Anesthesiologists
CY OCT 17-25, 1996
CL NEW ORLEANS, LOUISIANA
SP Amer Soc Anesthesiologists
ID ATRACURIUM; LAUDANOSINE; ELIMINATION; PLASMA
AB Fourteen patients, ASA physical status I or a were recruited to assess the pharmacokinetic-pharmacodynamic relationship of cisatracurium under nitrous oxide/sufentanil/propofol anesthesia. The electromyographic response of the abductor digiti minimi muscle was recorded on train-of-four stimulation of the ulnar nerve. A 0.1-mg/kg dose of cisatracurium was given as an infusion over 5 min. Arterial plasma concentrations of cisatracurium and its major metabolites were measured by using high-performance liquid chromatography. A nontraditional two-compartment pharmacokinetic model with elimination from central and peripheral compartments was used. The elimination rate constant from the peripheral compartment was fixed to the in vitro rate of degradation of cisatracurium in human plasma (0.0237 min(-1)). The mean terminal half-life of cisatracurium was 23.9 +/- 3.3 min, and its total clearance averaged 3.7 +/- 0.8 mL.min(-1).kg(-1). Using this model, the volume of distribution at steady state was significantly increased compared with that obtained when central elimination only was assumed (0.118 +/- 0.027 vs 0.089 +/- 0.037 L/kg). The effect-plasma equilibration rate constant was 0.054 +/- 0.013 min-l. The 50% effective concentration (153 +/- 33 ng/mL) was 56% higher than that reported in patients anesthetized with volatile anesthetics, which suggests that, compared with inhaled anesthetics, a cisatracurium neuromuscular block is less enhanced by propofol. Implications: The drug concentration-effect relationship of the muscle relaxant cisatracurium has been characterized under balanced and isoflurane anesthesia. Because propofol is now widely used as an IV anesthetic, it is important to characterize the biological fate and the concentration-effect relationship of cisatracurium under propofol anesthesia as well.
C1 Univ Montreal, Fac Pharm, Montreal, PQ H3C 3J7, Canada.
   McGill Univ, Royal Victoria Hosp, Dept Anaesthesia, Montreal, PQ H3A 1A1, Canada.
RP Varin, F (reprint author), Univ Montreal, Fac Pharm, CP 6128,Succursale Ctr Ville, Montreal, PQ H3C 3J7, Canada.
NR 16
TC 13
Z9 14
PU LIPPINCOTT WILLIAMS & WILKINS
PI PHILADELPHIA
PA 227 EAST WASHINGTON SQ, PHILADELPHIA, PA 19106 USA
SN 0003-2999
J9 ANESTH ANALG
JI Anesth. Analg.
PD NOV
PY 1998
VL 87
IS 5
BP 1158
EP 1163
DI 10.1097/00000539-199811000-00034
PG 6
WC Anesthesiology
SC Anesthesiology
GA 133NH
UT WOS:000076692300034
ER

PT J
AU Vanlinthout, LE
   Bartels, CF
   Lockridge, O
   Callens, K
   Booij, LH
AF Vanlinthout, LE
   Bartels, CF
   Lockridge, O
   Callens, K
   Booij, LH
TI Prolonged paralysis after a test dose of mivacurium in a patient with
   atypical serum cholinesterase
SO ANESTHESIA AND ANALGESIA
LA English
DT Article
ID INDUCED NEUROMUSCULAR BLOCKADE; PLASMA CHOLINESTERASE; SENSITIVITY;
   PHARMACOKINETICS; MUTATION; VARIANT; POTENCY
C1 Acad Hosp Nijmegen, Inst Anesthesiol, Nijmegen, Netherlands.
   Univ Nebraska, Med Ctr, Eppley Inst, Omaha, NE 68198 USA.
   Katholieke Univ Leuven Hosp, Dept Anesthesiol, Louvain, Belgium.
RP Vanlinthout, LE (reprint author), Univ Antwerp, St Vincentius Hosp, Dept Anesthesiol, St Vincentiusstr 20, B-2018 Antwerp, Belgium.
NR 25
TC 8
Z9 8
PU LIPPINCOTT WILLIAMS & WILKINS
PI PHILADELPHIA
PA 227 EAST WASHINGTON SQ, PHILADELPHIA, PA 19106 USA
SN 0003-2999
J9 ANESTH ANALG
JI Anesth. Analg.
PD NOV
PY 1998
VL 87
IS 5
BP 1199
EP 1202
PG 4
WC Anesthesiology
SC Anesthesiology
GA 133NH
UT WOS:000076692300042
ER

PT J
AU Naguib, M
   Samarkandi, AH
   Ammar, A
   Elfaqih, SR
   Al-Zahrani, S
   Turkistani, A
AF Naguib, M
   Samarkandi, AH
   Ammar, A
   Elfaqih, SR
   Al-Zahrani, S
   Turkistani, A
TI Comparative clinical pharmacology of rocuronium, cisatracurium, and
   their combination
SO ANESTHESIOLOGY
LA English
DT Article; Proceedings Paper
CT Annual Meeting of the American-Society-of-Anesthesiologists
CY OCT 15-21, 1998
CL ORLANDO, FLORIDA
SP Amer Soc Anesthesiologists
DE dose response; isobolographic analysis; pharmacodynamics
ID OPIOID BARBITURATE ANESTHESIA; NEUROMUSCULAR BLOCKING-DRUGS;
   D-TUBOCURARINE; POTENCY; ATRACURIUM; VECURONIUM; ONSET;
   PHARMACOKINETICS; PANCURONIUM; MIVACURIUM
AB Background: The comparative clinical pharmacology of cisatracurium and rocuronium and their combinations has not been reported. In this study, the authors compared the relative potency and the clinical profile and characterized the interaction of both drugs.
   Methods: Two hundred twenty adults classified as American Society of Anesthesiologists physical status I and anesthetized with propofol-fentanyl-nitrous oxide were studied. In part 1, the neuromuscular-blocking effects of cisatracurium and rocuronium were assessed after administration of bolus doses of 20-50 mu g/kg and 100-300 mu g/kg, respectively. In part 2, we compared the time course of 1xED(50), 1, 1.5, and 2xED(95), doses of both drugs (where ED50 and ED95 are, respectively, the doses producing 50% and 95% depression of the first twitch height [T1]). In part 3, equieffective combinations of both drugs were studied to characterize their interaction.
   Results: The calculated ED50 values and, their 95% confidence intervals were 111 (107-115) and 215 (207-226) mu g/kg for rocuronium and cisatracurium, respectively. Compared with equipotent doses of cisatracurium, rocuronium had a faster onset, and a faster spontaneous T1 and train-of-four recovery times that were significant except at maximum recovery with the 2xED(95) dose. The interaction between rocuronium and cisatracurium was synergistic, and the time profile of the combination group was different from that of the single-dose groups.
   Conclusions: Cisatracurium is four to five times more potent than rocuronium. Rocuronium had a faster onset of action, a shorter clinical duration, and a faster spontaneous recovery rate compared with equipotent doses of cisatracurium.
C1 King Saud Univ, King Khalid Univ Hosp, Coll Med, Dept Anesthesiol, Riyadh 11472, Saudi Arabia.
   King Saud Univ, King Khalid Univ Hosp, Coll Med, Dept Surg, Riyadh 11472, Saudi Arabia.
RP Naguib, M (reprint author), King Saud Univ, King Khalid Univ Hosp, Coll Med, Dept Anesthesiol, POB 7805, Riyadh 11472, Saudi Arabia.
EM naguib01@ksu.edu.sa
NR 24
TC 18
Z9 20
PU LIPPINCOTT WILLIAMS & WILKINS
PI PHILADELPHIA
PA 227 EAST WASHINGTON SQ, PHILADELPHIA, PA 19106 USA
SN 0003-3022
J9 ANESTHESIOLOGY
JI Anesthesiology
PD NOV
PY 1998
VL 89
IS 5
BP 1116
EP 1124
DI 10.1097/00000542-199811000-00011
PG 9
WC Anesthesiology
SC Anesthesiology
GA 137AN
UT WOS:000076891400010
ER

PT J
AU Lugo, SI
   Liang, ZM
   Eddington, ND
AF Lugo, SI
   Liang, ZM
   Eddington, ND
TI Pharmacokinetics and pharmacodynamics of mivacurium stereoisomers in
   beagle dogs using twitch height and train-of-four response
SO BIOPHARMACEUTICS & DRUG DISPOSITION
LA English
DT Article
DE mivacurium; isomers; pharmacokinetics; twitch height; train-of-four
ID OXIDE-NARCOTIC ANESTHESIA; CHLORIDE BW B1090U; NEUROMUSCULAR BLOCKADE;
   CLINICAL-PHARMACOLOGY; QUANTITATION; ATRACURIUM; DEPRESSION; HALOTHANE;
   INFUSION; ISOMERS
AB Mivacurium, a non-depolarizing neuromuscular blocking agent, consists of three isomers; trans-trans (57%), cis-trans (36%) and cis-cis (7%). The purpose of this study was to characterize the pharmacokinetics and pharmacodynamics of mivacurium after various inputs. Four beagle dogs weighing between 7.95 and 9.89 kg were anesthetized with isofluorane (5%) and received a bolus dose (0.010-0.020 mg kg(-1)) and two constant rate infusions (1.0-1.5 mu g kg(-1) min(-1)) of mivacurium via the saphenous vein. Single twitch height (TH) and train-of-four (TOF) were evaluated every 15 and 30 s, respectively. Arterial blood samples were collected, processed and analysed for mivacurium using a stereospecific HPLC-fluorescence method. The disposition of mivacurium isomers was best described by a two compartment model. Mean Cl for the cis-trans, trans-trans and cis-cis isomers were 19.98, 13.53 and 3.47 mL min(-1) kg(-1) respectively and the corresponding mean V-dss were 0.29, 0.24 and 1.00 L kg(-1). The measurement of onset showed dose dependence as evidenced by a rapid onset at the higher doses. TOF measurements were more sensitive to the onset of action and required a longer period of time to recover to baseline values as compared with TH measurements. (C) 1998 John Wiley & Sons, Ltd.
C1 Univ Maryland, Sch Pharm, Dept Pharmaceut Sci, Pharmacokinet Biopharmaceut Lab, Baltimore, MD 21201 USA.
   Univ Puerto Rico, Sch Pharm, San Juan, PR 00936 USA.
RP Eddington, ND (reprint author), Univ Maryland, Sch Pharm, Dept Pharmaceut Sci, Pharmacokinet Biopharmaceut Lab, 100 Penn St,AHB 540C, Baltimore, MD 21201 USA.
EM eddingto@pharmacy.ab.umd.edu
NR 22
TC 1
Z9 1
PU JOHN WILEY & SONS LTD
PI W SUSSEX
PA BAFFINS LANE CHICHESTER, W SUSSEX PO19 1UD, ENGLAND
SN 0142-2782
J9 BIOPHARM DRUG DISPOS
JI Biopharm. Drug Dispos.
PD NOV
PY 1998
VL 19
IS 8
BP 485
EP 491
DI 10.1002/(SICI)1099-081X(1998110)19:8<485::AID-BDD131>3.0.CO;2-G
PG 7
WC Pharmacology & Pharmacy
SC Pharmacology & Pharmacy
GA 136FC
UT WOS:000076847000001
ER

PT J
AU Ambrose, C
   Buggy, D
   Farragher, R
   Troy, A
   McNulty, C
   Carey, M
AF Ambrose, C
   Buggy, D
   Farragher, R
   Troy, A
   McNulty, C
   Carey, M
TI Pre-emptive glycopyrrolate 0.2 mg and bradycardia during gynaecological
   laparoscopy with mivacurium
SO EUROPEAN JOURNAL OF ANAESTHESIOLOGY
LA English
DT Article
DE gynaecology, laparoscopy; anticholinergics, glycopyrrolate;
   complications, bradycardia; neuromuscular antagonists, mivacurium
ID VECURONIUM; CHOLECYSTECTOMY
AB In a prospective, randomized, double-blind, placebo-controlled trial, the effect of pre-emptive glycopyrrolate 0.2 mg given intravenously on the incidence of bradycardia in patients undergoing elective gynaecological laparoscopy with mivacurium neuromuscular blockade was investigated. Seven out of 32 (21.6%) control patients developed bradycardia (heart rate <50 min(-1)), compared with 3 of 31 (9.6%) patients receiving glycopyrrolate (P = 0.4). Glycopyrrolate 0.2 mg, given immediately before induction in gynaecological laparoscopy with mivacurium, did not significantly reduce the incidence of intraoperative bradycardia.
C1 Coombe Womens Hosp, Dept Anaesthesia, Dublin 8, Ireland.
RP Buggy, D (reprint author), Univ Leicester, Leicester Gen Hosp, Dept Anaesthesia, Gwendolen Rd, Leicester LE5 4PW, Leics, England.
NR 13
TC 1
Z9 1
PU BLACKWELL SCIENCE LTD
PI OXFORD
PA P O BOX 88, OSNEY MEAD, OXFORD OX2 0NE, OXON, ENGLAND
SN 0265-0215
J9 EUR J ANAESTH
JI Eur. J. Anaesth.
PD NOV
PY 1998
VL 15
IS 6
BP 710
EP 713
PG 4
WC Anesthesiology
SC Anesthesiology
GA 161FF
UT WOS:000078278000013
ER

PT J
AU Hodgson, R
   Harvey, P
   Burrows, R
AF Hodgson, R
   Harvey, P
   Burrows, R
TI Mivacurium compared with three different doses of suxamethonium for
   nasotracheal intubation
SO ANAESTHESIA AND INTENSIVE CARE
LA English
DT Article
DE muscle relaxants : mivacurium, suxamethonium; intubation : nasotracheal
ID INDUCED MYALGIA; ANESTHESIA; SUCCINYLCHOLINE; THIOPENTONE; INDUCTION;
   PROPOFOL
AB Suxamethonium in the doses of 1.0, 0.5 and 0.25 mg/kg was compared with mivacurium 0.15 mg/kg in 80 patients requiring nasotracheal intubation for maxillofacial surgery in a double-blind randomized controlled trial Anaesthesia was induced with thiopentone 5 mg/kg and alfentanil 15 mu g/kg. Patients were randomly allocated to one of the four relaxant groups. Anaesthesia was maintained with enflurane in 70% nitrous oxide and 30% oxygen and analgesia provided with intravenous pethidine 0.5 to 1.5 mg/kg and rectal indomethacin 100mg. All patients given mivacurium or suxamethonium 1mg/kg had acceptable intubating conditions. Significantly fewer patients given suxamethonium 0.5 mg or 0.25 mg/kg had acceptable intubating conditions (90% and 70% respectively) (P=0.003). Poor intubating conditions requiring additional relaxation were seen in two patients given suxamethonium 0.25 mg/kg and two given 0.5 mg/kg, while no patients given suxamethonium 1.0 mg/kg or mivacurium 0.15 mg/kg required additional relaxation (P=0.004). Only four patients had postoperative myalgia, all of whom were given suxamethonium 0.5 mg/kg or more but no significant difference between groups could be demonstrated.
C1 Univ Natal, Fac Med, Dept Anaesthesiol, ZA-4013 Congella, South Africa.
   Addington Hosp, Durban, South Africa.
RP Hodgson, R (reprint author), Univ Natal, Fac Med, Dept Anaesthesiol, Private Bag 7, ZA-4013 Congella, South Africa.
NR 17
TC 1
Z9 1
PU AUSTRALIAN SOC ANAESTHETISTS
PI EDGECLIFF
PA P O BOX 600, EDGECLIFF, NSW 2021, AUSTRALIA
SN 0310-057X
J9 ANAESTH INTENS CARE
JI Anaesth. Intensive Care
PD OCT
PY 1998
VL 26
IS 5
BP 521
EP 525
PG 5
WC Anesthesiology; Critical Care Medicine
SC Anesthesiology; General & Internal Medicine
GA 132CV
UT WOS:000076613300008
ER

PT J
AU Bevan, JC
   Reimer, EJ
   Smith, MF
   Scheepers, LD
   Bridge, HS
   Martin, GR
   Bevan, DR
AF Bevan, JC
   Reimer, EJ
   Smith, MF
   Scheepers, LD
   Bridge, HS
   Martin, GR
   Bevan, DR
TI Decreased mivacurium requirements and delayed neuromuscular recovery
   during sevoflurane anesthesia in children and adults
SO ANESTHESIA AND ANALGESIA
LA English
DT Article
ID PLASMA CHOLINESTERASE ACTIVITY; TIME-COURSE; ISOFLURANE ANESTHESIA;
   EDROPHONIUM REVERSAL; HALOTHANE; INFUSION; BLOCK; PHARMACODYNAMICS;
   VECURONIUM; POTENTIATION
AB The purpose of this study was to compare the mivacurium infusion requirements and neuromuscular recovery in adults and children during propofol/opioid and sevoflurane anesthesia. Seventy-five adult and 75 pediatric patients were randomized to receive propofol/opioid 0.5 or 1.0 minimum alveolar anesthetic concentration (MAC) (age-related) sevoflurane anesthesia. Plasma cholinesterase (PChE) activity was measured. Neuromuscular blockade was monitored by train-of-four (TOF) stimulation every 10 s and adductor pollicis electromyography. A bolus of 2 x the 95% effective dose of mivacurium (0.25 mg/kg) was followed by an infusion titrated to maintain 90%-95% blockade. Mivacurium doses were recorded every 5 min. At the end of surgery, the infusion was stopped, and recovery from mivacurium was monitored until TOF greater than or equal to 0.7. PChE concentrations were within the normal range (adults 4-12 KU/L, children 6-16 KU/L) and correlated with mivacurium dose. Mivacurium infusion rates were higher in children than in adults: at 30 min,the rates in children were 13.1 +/- 6.4, 8.1 +/- 4.7 and 5.2 +/- 2.9 mu g . kg(-1) . min(-1) at 0, 0.5, and 1.0 MAC sevoflurane, respectively; the corresponding rates in adults were 5.9 +/- 3.1, 4.3 +/- 1.7, and 2.9 +/- 0.7 mu g . kg(-1) . min(-1) (P < 0.01). Sevoflurane decreased mivacurium requirements, maximal decreases at 45 min in children and 10 min in adults, and delayed neuromuscular function recovery. Children recovered twice as quickly as adults, achieving TOF greater than or equal to 0.7 at 9.8 +/- 2.5, 11.4 +/- 2.8, and 19.6 +/- 6.3 min compared with 19.9 +/- 5.4, 26.4 +/- 8.3, and 32.9 +/- 9.8 min in adults (P < 0.0001). In conclusion, mivacurium requirements were correlated with PChE, were greater in children than in adults, and were reduced by sevoflurane. Neuromuscular recovery occurred more rapidly in children and was delayed by sevoflurane. Implications: The mivacurium infusion requirement to maintain constant 90%-95% neuromuscular block during anesthesia is correlated with plasma cholinesterase activity. It is increased in children and reduced by the inhaled anesthetic sevoflurane. Despite the larger dose administered to children, recovery from block occurred more rapidly in children than in adults and was delayed by sevoflurane.
C1 British Columbia Childrens Hosp, Dept Anaesthesia, Vancouver, BC V6H 3V4, Canada.
   Univ British Columbia, Vancouver Gen Hosp, Vancouver, BC V5Z 1M9, Canada.
RP Bevan, JC (reprint author), British Columbia Childrens Hosp, Dept Anaesthesia, 4480 Oak St, Vancouver, BC V6H 3V4, Canada.
NR 23
TC 20
Z9 20
PU LIPPINCOTT WILLIAMS & WILKINS
PI PHILADELPHIA
PA 227 EAST WASHINGTON SQ, PHILADELPHIA, PA 19106 USA
SN 0003-2999
J9 ANESTH ANALG
JI Anesth. Analg.
PD OCT
PY 1998
VL 87
IS 4
BP 772
EP 778
DI 10.1097/00000539-199810000-00006
PG 7
WC Anesthesiology
SC Anesthesiology
GA 125JK
UT WOS:000076234300006
ER

PT J
AU Lowry, DW
   Mirakhur, RK
   McCarthy, GJ
   Carroll, MT
   McCourt, KC
AF Lowry, DW
   Mirakhur, RK
   McCarthy, GJ
   Carroll, MT
   McCourt, KC
TI Neuromuscular effects of rocuronium during sevoflurane, isoflurane, and
   intravenous anesthesia
SO ANESTHESIA AND ANALGESIA
LA English
DT Article; Proceedings Paper
CT 1997 Annual Meeting of American-Society-of-Anesthesiologists
CY OCT 18-23, 1997
CL SAN DIEGO, CALIFORNIA
SP Amer Soc Anesthesiologists
ID TIME-COURSE; INTUBATING CONDITIONS; HALOTHANE ANESTHESIA; DOSE
   TECHNIQUES; ORG-9426; POTENCY; ATRACURIUM; VECURONIUM; SUXAMETHONIUM;
   STIMULATION
AB The potency and time course of action of rocuronium were studied in patients anesthetized with 66% nitrous oxide in oxygen and 1.5 minimum alveolar anesthetic concentration of sevoflurane or isoflurane, or a propofol infusion. Potency was estimated by using the single-bolus technique. Neuromuscular block was measured by stimulation of the ulnar nerve and by recording the force of contraction of the adductor pollicis muscle. The mean (95% confidence limits) of the 50% and 95% effective doses were estimated to be 142 (129-157) and 265 (233-301) mu g/ kg, 165 (146-187) and 324 (265-396) mu g/kg, and 183 (163-207) and 398 (316-502) mu g/kg during sevoflurane, isoflurane, and propofol anesthesia, respectively (P < 0.05 for sevoflurane versus propofol). The mean +/- SD times to onset of maximal block after rocuronium 0.6 mg/kg were 0.96 +/- 0.16, 0.90 +/- 0.16, and 1.02 +/- 0.15 min during sevoflurane, isoflurane, and propofol anesthesia, respectively. The respective times to recovery of the first response in the train-of-four (TOF) stimulation (T1) to 25% and 90% were 45 +/- 13.1 and 83 +/- 29.3 min, 35 +/- 6.1 and 56 +/- 15.9 min, and 35 +/- 9.2 and 55 +/- 19.4 min. The times to recovery of the TOF ratio to 0.8 were 103 +/- 30.7, 69 +/- 20.4, and 62 +/- 21.1 min, and the 25%-75% recovery indices were 26 +/- 11.7, 12 +/- 5.0, and 14 +/- 6.9 min,respectively. There were no differences among groups in the times for onset of action or to recovery of T1 to 25%. However, the times for recovery of T1 to 90%, TOF ratio to 0.8, and recovery index in the sevoflurane group were all significantly longer compared with the other two groups (P < 0.05, < 0.01, and < 0.01, respectively). We conclude that the effects of rocuronium, especially duration of action, are significantly enhanced during sevoflurane compared with isoflurane and propofol anesthesia. Implications: In routine clinical use, the effects of rocuronium are enhanced by sevoflurane, in comparison with isoflurane and propofol anesthesia, and the recovery is slower. Particular attention should be paid to monitoring of neuromuscular block during sevoflurane anesthesia.
C1 Queens Univ Belfast, Dept Anaesthet, Belfast BT9 7BL, Antrim, North Ireland.
   Belfast City Hosp, Dept Clin Anaesthesia, Belfast BT9 7AD, Antrim, North Ireland.
RP Mirakhur, RK (reprint author), Queens Univ Belfast, Dept Anaesthet, Whitla Med Bldg,97 Lisburn Rd, Belfast BT9 7BL, Antrim, North Ireland.
EM R.Mirakhur@qub.ac.uk
NR 24
TC 56
Z9 64
PU LIPPINCOTT WILLIAMS & WILKINS
PI PHILADELPHIA
PA 227 EAST WASHINGTON SQ, PHILADELPHIA, PA 19106 USA
SN 0003-2999
J9 ANESTH ANALG
JI Anesth. Analg.
PD OCT
PY 1998
VL 87
IS 4
BP 936
EP 940
DI 10.1097/00000539-199810000-00036
PG 5
WC Anesthesiology
SC Anesthesiology
GA 125JK
UT WOS:000076234300036
ER

PT J
AU Whalley, DG
   Maurer, WG
   Knapik, AL
   Estafanous, FG
AF Whalley, DG
   Maurer, WG
   Knapik, AL
   Estafanous, FG
TI Comparison of neuromuscular effects, efficacy and safety of rocuronium
   and atracurium in ambulatory anaesthesia
SO CANADIAN JOURNAL OF ANAESTHESIA-JOURNAL CANADIEN D ANESTHESIE
LA English
DT Article; Proceedings Paper
CT 71st Annual Meeting of the International-Anesthesia-Research-Society
CY MAR 14-18, 1997
CL SAN FRANCISCO, CALIFORNIA
SP Int Anesthesia Res Soc
ID ISOFLURANE ANESTHESIA; INTUBATING CONDITIONS; MUSCLE-RELAXANT; ORG-9426;
   VECURONIUM; DURATION; ONSET
AB Purpose: To compare the neuromuscular effects, efficacy, and safety of equi-effective doses of rocuronium and atracurium in ambulatory female patients undergoing surgery.
   Methods: Forty-one patients undergoing laparoscopic gynaecological surgery were randomized to receive 2 x ED90 rocuronium (0.6 mg.kg(-1); n = 20) or atracurium (0.5 mg.kg(-1); n = 21) during intravenous propofol/alfentanil anaesthesia with N2O/O-2 ventilation. Neuromuscular block was measured with a mechanomyogram eliciting a train-of-four (TOF) response at the wrist. Intubation conditions 60 sec after administration of muscle relaxant and immediate cardiovascular disturbances or adverse events during the hospital stay were noted by blinded observers,
   Results: Compared with atracurium, rocuronium was associated with a shorter onset time (59.0 +/- 22.2 vs 98.6 +/- 41.4 sec: P < 0.001) and clinical duration of action (33.3 +/- 7.1 vs 44.7 +/- 7.2 min; P < 0.001), but longer spontaneous recovery index (9.6 +/- 2.41 vs 6.9 +/- 1.89 min; P = 0.023) and a similar time to spontaneous recovery to TOF 70%; 53 +/- 6.31 vs 59.2 +/- 7.59 min; P = 0.139). Tracheal intubation was accomplished in < 90 sec in all patients receiving rocuronium but in only 14 of 21 patients receiving atracurium. The incidence of adverse events and the cardiovascular profiles for the two drugs were similar, although one patient receiving atracurium experienced transient flushing of the head and neck,
   Conclusion: Rocuronium has minimal side effects, provides conditions more suitable for rapid tracheal intubation, and is associated with a shorter clinical duration than atracurium, Once begun, the spontaneous recovery profile of rocuronium is slightly slower than that of atracurium.
C1 Cleveland Clin Fdn, Dept Gen Anesthesiol, Cleveland, OH 44195 USA.
RP Whalley, DG (reprint author), Cleveland Clin Fdn, Dept Gen Anesthesiol, 9500 Euclid Ave, Cleveland, OH 44195 USA.
NR 20
TC 6
Z9 7
PU CANADIAN ANAESTHETISTS SOC INC
PI TORONTO
PA 1 EGLINTON AVE EAST, SUITE 208, TORONTO, ONTARIO M4P 3A1, CANADA
SN 0832-610X
J9 CAN J ANAESTH
JI Can. J. Anaesth.-J. Can. Anesth.
PD OCT
PY 1998
VL 45
IS 10
BP 954
EP 959
PG 6
WC Anesthesiology
SC Anesthesiology
GA 142CC
UT WOS:000077181500007
ER

PT J
AU Kuroda, M
   Fukura, H
   Saruki, N
   Yoshikawa, D
   Morita, T
   Goto, F
AF Kuroda, M
   Fukura, H
   Saruki, N
   Yoshikawa, D
   Morita, T
   Goto, F
TI Vecuronium dose requirement and pupillary response in a patient with
   olivopontocerebellar atrophy (OPCA)
SO CANADIAN JOURNAL OF ANAESTHESIA-JOURNAL CANADIEN D ANESTHESIE
LA English
DT Article
ID SHY-DRAGER SYNDROME; NEOPLASTIC CEREBELLAR DEGENERATION; MULTIPLE SYSTEM
   ATROPHY; ANESTHETIC MANAGEMENT; AUTOANTIBODIES; ATRACURIUM; ISOFLURANE;
   DEPTH
AB Purpose: Olivopontocerebellar atrophy (OPCA), a variant of spinocerebellar degeneration (Shy-Drager syndrome), is a systemic degenerative disorder affecting the neurons of multiple nuclei. We investigated the sensitivity to vecuronium and the pupillary responses to various stresses in a patient with OPCA.
   Clinical features: A 65-yr-old woman with a six-month history of OPCA underwent a left upper lobectomy for lung cancer under propofol-N2O anaesthesia. She had symptoms of dysarthria, bulbar palsy, cerebellar ataxia, Parkinsonism, myosis, pyramidal signs and muscular atrophy of the distal extremities, A cumulative dose-response curve for vecuronium was constructed, and pupillary changes in response to various noxious stimuli were evaluated with concomitant recording of the Spectral-Edge-Frequency 90% (SEF90; the frequency below which 90 percent of the EEG power is located), The dose-response curve for vecuronium and the estimated ED50 value (the 50% blocking dose of vecuronium) in this patient with OPCA were almost identical with those of five ASA I-II patients (27 mu g.kg(-1) vs 31 mu g.kg(-1)). The pupil size and the SEF90 did not change after tracheal intubation or surgical stimulation in this patient, while in the control subjects (n = 3), these measures increased in response to both stresses.
   Conclusions: The absence of pupillary and SEF90 responses to noxious stimuli suggests a sensitivity to propofol and/or central autonomic dysfunction in patients with OPCA. Although the dose requirement of vecuronium in this patient was similar to that of the control patients, the effects of neuromuscular blockers may vary depending on the severity of muscle atrophy.
C1 Gunma Univ, Sch Med, Dept Anesthesiol & Reanimatol, Maebashi, Gumma 371, Japan.
RP Morita, T (reprint author), Gunma Univ, Sch Med, Dept Anesthesiol & Reanimatol, 3-39-11 Showa Machi, Maebashi, Gumma 371, Japan.
EM tmorita@news.sb.gunma-u.ac.jp
NR 20
TC 2
Z9 2
PU CANADIAN ANAESTHETISTS SOC INC
PI TORONTO
PA 1 EGLINTON AVE EAST, SUITE 208, TORONTO, ONTARIO M4P 3A1, CANADA
SN 0832-610X
J9 CAN J ANAESTH
JI Can. J. Anaesth.-J. Can. Anesth.
PD OCT
PY 1998
VL 45
IS 10
BP 979
EP 984
PG 6
WC Anesthesiology
SC Anesthesiology
GA 142CC
UT WOS:000077181500009
ER

PT J
AU McCourt, KC
   Salmela, L
   Mirakhur, RK
   Carroll, M
   Makinen, MT
   Kansanaho, M
   Kerr, C
   Roest, GJ
   Olkkola, KT
AF McCourt, KC
   Salmela, L
   Mirakhur, RK
   Carroll, M
   Makinen, MT
   Kansanaho, M
   Kerr, C
   Roest, GJ
   Olkkola, KT
TI Comparison of rocuronium and suxamethonium for use during rapid sequence
   induction of anaesthesia
SO ANAESTHESIA
LA English
DT Article
DE intubation, tracheal, rapid sequence; neuromuscular relaxants,
   rocuronium, suxamethonium
ID ENDOTRACHEAL INTUBATING CONDITIONS; TRACHEAL INTUBATION; PRIMING
   PRINCIPLE; SUCCINYLCHOLINE; ANESTHESIA; ORG-9426; SURGERY; ONSET;
   THIOPENTONE; VECURONIUM
AB This study was designed to compare the tracheal intubating conditions during a rapid sequence induction of anaesthesia using rocuronium 0.6 (n = 61) or 1.0 mg.kg(-1) (n = 130) or suxamethonium 1.0 mg.kg(-1) (n = 127) as the neuromuscular blocking drugs. Anaesthesia was induced with fentanyl 1-2 mu g.kg(-1) and thiopentone 5 mg.kg(-1) (median dose) and intubating conditions were assessed 60 s after the administration of the neuromuscular blocking drug by an observer unaware of which drug had been given. Intubating conditions were graded on a three-point scale as excellent, good or poor, the first two being considered clinically acceptable. The study was carried out in two parts. At the end of the first part a comparison between the two doses of rocuronium was carried out when at least 50 patients had been enrolled in each group. The results showed the intubating conditions to be significantly superior with the 1.0 mg.kg(-1) dose of rocuronium (p < 0.01). Final comparison between the 1.0 mg.kg(-1) doses of rocuronium and suxamethonium showed no significant difference in the incidence of acceptable intubations (96 and 97%, respectively). The incidence of excellent grade of intubations was, however, significantly higher with suxamethonium (80% vs. 65%; p = 0.02). It is concluded that rocuronium 1.0 mg.kg(-1) can be used as an alternative to suxamethonium 1.0 mg.kg(-1) as part of a rapid sequence induction provided there is no anticipated difficulty in intubation. The clinical duration of this dose of rocuronium is, however, 50-60 min.
C1 Queens Univ Belfast, Dept Anaesthet, Belfast BT9 7BL, Antrim, North Ireland.
   Univ Helsinki, Dept Anaesthet, FIN-00014 Helsinki, Finland.
   Organon Teknika, Turnhout, Belgium.
RP Mirakhur, RK (reprint author), Queens Univ Belfast, Dept Anaesthet, Whitla Med Bldg,97 Lisburn Rd, Belfast BT9 7BL, Antrim, North Ireland.
NR 18
TC 59
Z9 62
PU BLACKWELL SCIENCE LTD
PI OXFORD
PA P O BOX 88, OSNEY MEAD, OXFORD OX2 0NE, OXON, ENGLAND
SN 0003-2409
J9 ANAESTHESIA
JI Anaesthesia
PD SEP
PY 1998
VL 53
IS 9
BP 867
EP 871
DI 10.1046/j.1365-2044.1998.00342.x
PG 5
WC Anesthesiology
SC Anesthesiology
GA 117HB
UT WOS:000075774900007
ER

PT J
AU Kim, KS
   Chun, YS
   Chon, SU
   Suh, JK
AF Kim, KS
   Chun, YS
   Chon, SU
   Suh, JK
TI Neuromuscular interaction between cisatracurium and mivacurium,
   atracurium, vecuronium or rocuronium administered in combination
SO ANAESTHESIA
LA English
DT Article
DE neuromuscular relaxants, cisatracurium, mivacurium, atracurium,
   vecuronium, rocuronium; drug interactions
ID OPIOID BARBITURATE ANESTHESIA; DOSE-RESPONSE; ISOBOLOGRAPHIC ANALYSIS;
   CLINICAL-PHARMACOLOGY; SURGICAL PATIENTS; D-TUBOCURARINE; PANCURONIUM;
   51W89; SYNERGISM; SAFETY
AB We compared the dose-response relationships of cisatracurium, mivacurium, atracurium, vecuronium and rocuronium and examined the interactions of cisatracurium with mivacurium, atracurium, vecuronium and rocuronium in humans by isobolographic and fractional analyses. We studied 180 adult patients during nitrous oxide-fentanyl-propofol anaesthesia. Neuromuscular block was monitored using mechanomyography to detect the twitch response of the ulnar nerve at the wrist. The dose-response curves were determined by probit analysis. The calculated ED50 values and their 95% confidence intervals were 40.9 (38.1-43.7), 49.8 (47.0-52.6), 187.2 (175.1-199.3), 36.6 (34.7-38.5) and 136.4 (129.2-143.6) mu g.kg(-1) for cisatracurium, mivacurium, atracurium, vecuronium and rocuronium, respectively. Corresponding ED95 values were 57.6 (53.5-61.7), 91.8 (88.1-95.5), 253.1 (238.9-267.3), 52.9 (49.1-56.7) and 288.7 (276.2-301.2) mu g.kg(-1), respectively. The interaction between cisatracurium and mivacurium, vecuronium or rocuronium was found to be synergistic, but the interaction between cisatracurium and atracurium was found to be additive. Synergy between cisatracurium and vecuronium or rocuronium was greater than between cisatracurium and mivacurium.
C1 Hanyang Univ Hosp, Dept Anaesthesiol, Songdong Ku, Seoul 133792, South Korea.
RP Kim, KS (reprint author), Hanyang Univ Hosp, Dept Anaesthesiol, Songdong Ku, 17 Haengdang Dong, Seoul 133792, South Korea.
NR 37
TC 12
Z9 16
PU BLACKWELL SCIENCE LTD
PI OXFORD
PA P O BOX 88, OSNEY MEAD, OXFORD OX2 0NE, OXON, ENGLAND
SN 0003-2409
J9 ANAESTHESIA
JI Anaesthesia
PD SEP
PY 1998
VL 53
IS 9
BP 872
EP 878
DI 10.1046/j.1365-2044.1998.00492.x
PG 7
WC Anesthesiology
SC Anesthesiology
GA 117HB
UT WOS:000075774900008
ER

PT J
AU Harvey, SC
   Roland, P
   Bailey, MK
   Tomlin, MK
   Wiliams, A
AF Harvey, SC
   Roland, P
   Bailey, MK
   Tomlin, MK
   Wiliams, A
TI A randomized, double-blind comparison of rocuronium, d-tubocurarine, and
   "Mini-dose" succinylcholine for preventing succinylcholine-induced
   muscle fasciculations
SO ANESTHESIA AND ANALGESIA
LA English
DT Article
ID RELAXANTS; INJECTION; BROMIDE; PAIN
C1 Med Univ S Carolina, Dept Anesthesia & Perioperat Med, Charleston, SC 29425 USA.
RP Harvey, SC (reprint author), Med Univ S Carolina, Dept Anesthesia & Perioperat Med, 171 Ashley Ave, Charleston, SC 29425 USA.
NR 30
TC 6
Z9 6
PU LIPPINCOTT WILLIAMS & WILKINS
PI PHILADELPHIA
PA 227 EAST WASHINGTON SQ, PHILADELPHIA, PA 19106 USA
SN 0003-2999
J9 ANESTH ANALG
JI Anesth. Analg.
PD SEP
PY 1998
VL 87
IS 3
BP 719
EP 722
PG 4
WC Anesthesiology
SC Anesthesiology
GA 114QW
UT WOS:000075621200044
ER

PT J
AU Beaufort, TM
   Nigrovic, V
   Proost, JH
   Houwertjes, MC
   Wierda, JMKH
AF Beaufort, TM
   Nigrovic, V
   Proost, JH
   Houwertjes, MC
   Wierda, JMKH
TI Inhibition of the enzymic degradation of suxamethonium and mivacurium
   increases the onset time of submaximal neuromuscular block
SO ANESTHESIOLOGY
LA English
DT Article; Proceedings Paper
CT Anaesthetic-Research-Society Meeting
CY NOV   23, 1995
CL MANCHESTER, ENGLAND
SP Anesthet Res Soc
DE neuromuscular blocking agents; onset of action; plasma clearance; time
   course of action
ID ATYPICAL PLASMA CHOLINESTERASE; MUSCLE-RELAXANTS; SUCCINYLCHOLINE;
   PHARMACOLOGY; PATIENT; SPEED; CARBOXYLESTERASES; PHARMACOKINETICS;
   POTENTIATION; PANCURONIUM
AB Background: The factors that influence the onset time of submaximal (<100%) neuromuscular block are not fully known. The authors hypothesized that differences in the rate of decrease in the plasma concentration result in differences in the rate of equilibration between plasma and biophase and thus in different onset times. If this hypothesis is valid inhibition of the enzymic degradation of muscle relaxants should increase the onset time of neuromuscular block
   Methods: Twenty pigs received either suxamethonium or mivacurium Dose finding (70% block) was done for each pig. The enzymic degradation of the muscle relaxant was randomly inhibited by selective inhibition of plasma cholinesterase activity by tetraisopropyl pyrophosphoramide (10 pigs) or was not inhibited (10 pigs). Plasma cholinesterase activities and the mechanomyographic muscle response after peroneal nerve stimulation (0.1 Hz) were measured.
   Results: Inhibition of plasma cholinesterase activity (by 93% and 89%, respectively) increased the onset time of suxamethonium from a median of 40 s (range, 20-45 s) to 131 s (range, 114-166 s; P = 0.009) and of mivacurium from a median of 52 s (range, 40-59 s) to 105 s (range, 90-125 s; P = 0.009). Inhibition of degradation decreased the effective dose of suxamethonium that resulted in 70% depression of the initial twitch height from 900 mu g/kg (range, 400-1,000 mu g/kg) to 150 mu g/kg (range, 135-150 mu g/kg) and of mivacurium from 100 mu g/kg (range, 80-150 mu g/kg) to 35 mu g/kg (range, 20-50 mu g/kg).
   Conclusions: Inhibition of the enzymic degradation of suxamethonium and mivacurium increases the onset time of submaximal neuromuscular block Therefore, pharmacokinetics influence the onset time of submaximal neuromuscular block. These results imply that to obtain an ultrashort onset time, muscle relaxants should be developed that not only have a low affinity for the receptor but also rapidly disappear from plasma.
C1 Univ Groningen, Res Grp Expt Anesthesiol & Clin Pharmacol, Groningen, Netherlands.
RP Beaufort, TM (reprint author), Univ Groningen Hosp, Dept Anesthesiol, POB 30-001, NL-9700 RB Groningen, Netherlands.
NR 39
TC 17
Z9 17
PU LIPPINCOTT WILLIAMS & WILKINS
PI PHILADELPHIA
PA 227 EAST WASHINGTON SQ, PHILADELPHIA, PA 19106 USA
SN 0003-3022
J9 ANESTHESIOLOGY
JI Anesthesiology
PD SEP
PY 1998
VL 89
IS 3
BP 707
EP 714
DI 10.1097/00000542-199809000-00022
PG 8
WC Anesthesiology
SC Anesthesiology
GA 118FU
UT WOS:000075828400021
ER

PT J
AU Weindlmayr-Goettel, M
   Kress, HG
   Hammerschmidt, F
   Nigrovic, V
AF Weindlmayr-Goettel, M
   Kress, HG
   Hammerschmidt, F
   Nigrovic, V
TI In vitro degradation of atracurium and cisatracurium at pH 7.4 and 37
   degrees C depends on the composition of the incubating solutions
SO BRITISH JOURNAL OF ANAESTHESIA
LA English
DT Article
DE neuromuscular block, atracurium; neuromuscular block, cisatracurium;
   pharmacokinetics, atracurium; pharmacokinetics, cisatracurium
ID INVITRO DEGRADATION; HUMAN-PLASMA; ELIMINATION
AB The pharmacokinetic models proposed for atracurium or cisatracurium are based on the assumption that spontaneous degradation via Hofmann elimination proceeds in vivo at the same rate as measured in vitro at pH 7.4 and 37 degrees C. As different degradation rates have been reported for all 10 stereoisomers of atracurium measured together, for each of its th ree isomeric groups, and for the single isomer cisatracurium, we studied if the rate is dependent on factors other than pH and temperature. In vitro degradation of atracurium and cisatracurium was studied at 37 degrees C and pH 7.4 in nine incubating solutions containing one of three buffer systems (phosphate, HEPES or Tris) and additives (sodium chloride, potassium sulphate or glucose). Concentrations of atracurium, cisatracurium and laudanosine were measured after incubation for up to 240 min using an HPLC method. Degradation of atracurium proceeded monoexponentially. The rate was slower in the presence of sodium chloride, potassium sulphate, and in a lower concentration of the phosphate buffer. Glucose enhanced the degradation. At the same total buffer concentration (50 mmol litre(-1)), degradation was fastest in the phosphate, intermediate in the HEPES and slowest in the Tris buffer. Degradation rates of cisatracurium in sodium phosphate 50 mmol litre(-1) and Sorensen (Na-K phosphate) buffer 66.7 mmol litre(-1) were similar to those of atracurium. We conclude that, at constant pH and temperature, the degradation rate of atracurium was dependent on the total concentration of the base in the incubating solution.
C1 Univ Vienna, Dept Anaesthesiol & Gen Intens Care B, A-1090 Vienna, Austria.
   Ludwig Boltzmann Inst Expt Anaesthesiol & Res Int, Vienna, Austria.
   Univ Vienna, Inst Organ Chem, A-1090 Vienna, Austria.
RP Weindlmayr-Goettel, M (reprint author), Univ Vienna, Dept Anaesthesiol & Gen Intens Care B, Waehringer Guertel 18-20, A-1090 Vienna, Austria.
NR 10
TC 5
Z9 9
PU PROF SCI PUBL
PI LONDON
PA TAVISTOCK HOUSE EAST, TAVISTOCK SQUARE, LONDON, ENGLAND WC1H 9JR
SN 0007-0912
J9 BRIT J ANAESTH
JI Br. J. Anaesth.
PD SEP
PY 1998
VL 81
IS 3
BP 409
EP 414
PG 6
WC Anesthesiology
SC Anesthesiology
GA 118HM
UT WOS:000075832500025
ER

PT J
AU Green, DW
   Fisher, M
   Sockalingham, I
AF Green, DW
   Fisher, M
   Sockalingham, I
TI Mivacurium compared with succinylcholine in children with liver disease
SO BRITISH JOURNAL OF ANAESTHESIA
LA English
DT Article
DE enzymes, cholinesterase; neuromuscular block, mivacurium; neuromuscular
   block, succinylcholine; anaesthesia, paediatric; liver, disease
AB We have compared mivacurium and succinylcholine in 27 paediatric patients with mild (Child's A) to moderate (Child's B) liver disease undergoing oesophagogastroduodenoscopy (OGD) and injection of oesophageal varices, with 10 healthy children receiving mivacurium For ENT procedures. With mivacurium 0.2 mg kg(-1) the severity of liver disease did not correlate with duration of block compared with controls (time from bolus to T1 25%, P=0.74; T1 25% to T4:T1 >0.7, P=0.545). However, initial recovery (time to T1 25%, P=0.002) and overall recovery (bolus to T4:T1 >0.7, P=0.004) from mivacurium-induced neuromuscular block correlated inversely with pre-existing concentrations of plasma cholinesterase. Conditions for tracheal intubation at 2 min with mivacurium were comparable with conditions at 1 min with succinylcholine in the liver patients.
C1 Univ London Kings Coll Hosp, Dept Anaesthet, London SE5 9RS, England.
   Queen Mary Hosp, Dept Anaesthet, Sidcup, Kent, England.
   Lister Hosp, Dept Anaesthet, Stevenage, Herts, England.
RP Green, DW (reprint author), Univ London Kings Coll Hosp, Dept Anaesthet, Denmark Hill, London SE5 9RS, England.
NR 7
TC 1
Z9 1
PU PROF SCI PUBL
PI LONDON
PA TAVISTOCK HOUSE EAST, TAVISTOCK SQUARE, LONDON, ENGLAND WC1H 9JR
SN 0007-0912
J9 BRIT J ANAESTH
JI Br. J. Anaesth.
PD SEP
PY 1998
VL 81
IS 3
BP 463
EP 465
PG 3
WC Anesthesiology
SC Anesthesiology
GA 118HM
UT WOS:000075832500033
ER

PT J
AU Saitoh, Y
   Tanaka, H
   Fujii, Y
   Makita, K
   Amaha, K
AF Saitoh, Y
   Tanaka, H
   Fujii, Y
   Makita, K
   Amaha, K
TI Post-tetanic burst count and train-of-four during recovery from
   vecuronium-induced intense neuromuscular block under different types of
   anaesthesia
SO EUROPEAN JOURNAL OF ANAESTHESIOLOGY
LA English
DT Article
DE monitoring, train-of-four, post-tetanic burst count; neuromuscular
   relaxant, vecuronium
AB Recovery of neuromuscular blockade after vecuronium 0.2 mg kg(-1) was measured by post-tetanic burst count (PTBC) and train-of-four (TOF) in 120 adult patients anaesthetized by one of four techniques: neuroleptanaesthesia or one minimum alveolar concentration of isoflurane, enflurane, or sevoflurane. Onset of recovery was taken when there was reflex movement in response to carinal stimulation. The lime course of recovery measured by burst count was similar for all four types of anaesthesia. Recovery of each of the twitches of the TOF was significantly shorter under neuroleptanaesthesia than under isoflurane, enflurane, or sevoflurane anaesthesia [times to return of T-1 were 41.4 +/- 5.4, 51.5 +/- 10.6, 52.2 +/- 10.0, or 55.3 +/- 11.2 min (mean+/-SD). P<0.05]. The burst count at the onset of reflex movement was less under neuroleptanaesthesia than under isoflurane, enflurane, or sevoflurane anaesthesia (16.3 +/- 4.8 26.7 +/- 6.7, 27.7 +/- 6.8, 28.0 +/- 8.4, P < 0.05). The ratio of first twitch to control twitch at the onset of reflex movement was the same for all four types of anaesthesia.
C1 Toride Kyodo Gen Hosp, Dept Anesthesiol, Toride City, Ibaraki 3020022, Japan.
RP Saitoh, Y (reprint author), Toride Kyodo Gen Hosp, Dept Anesthesiol, 2-2-1 Hongo, Toride City, Ibaraki 3020022, Japan.
NR 13
TC 2
Z9 2
PU BLACKWELL SCIENCE LTD
PI OXFORD
PA P O BOX 88, OSNEY MEAD, OXFORD OX2 0NE, OXON, ENGLAND
SN 0265-0215
J9 EUR J ANAESTH
JI Eur. J. Anaesth.
PD SEP
PY 1998
VL 15
IS 5
BP 524
EP 528
DI 10.1046/j.1365-2346.1998.00318.x
PG 5
WC Anesthesiology
SC Anesthesiology
GA 123KC
UT WOS:000076123500003
ER

PT J
AU Sneyd, JR
AF Sneyd, JR
TI Catecholamine-resistant cardiovascular collapse after propofol,
   atracurium and gentamicin
SO EUROPEAN JOURNAL OF ANAESTHESIOLOGY
LA English
DT Article
DE propofol; atracurium; gentamicin; catecholamines; drug hypersensitivity
AB A 43-year-old male received intravenous propofol, atracurium and gentamicin and experienced cardiovascular collapse with the features of an acute drug reaction. Prolonged cardiopulmonary resuscitation with fluids and large amounts of adrenaline and noradrenaline led to full recovery without neurological deficit. No biochemical abnormality was detected.
C1 Derriford Hosp, Dept Anaesthesia, Plymouth PL6 8DH, Devon, England.
RP Sneyd, JR (reprint author), Derriford Hosp, Dept Anaesthesia, Derriford Rd, Plymouth PL6 8DH, Devon, England.
RI Sneyd, John/B-2957-2012
OI Sneyd, John/0000-0003-3546-9856
NR 3
TC 2
Z9 2
PU BLACKWELL SCIENCE LTD
PI OXFORD
PA P O BOX 88, OSNEY MEAD, OXFORD OX2 0NE, OXON, ENGLAND
SN 0265-0215
J9 EUR J ANAESTH
JI Eur. J. Anaesth.
PD SEP
PY 1998
VL 15
IS 5
BP 600
EP 602
DI 10.1046/j.1365-2346.1998.00360.x
PG 3
WC Anesthesiology
SC Anesthesiology
GA 123KC
UT WOS:000076123500015
ER

PT J
AU Rameback, H
   Skalberg, M
AF Rameback, H
   Skalberg, M
TI Separation of neptunium, plutonium, americium and curium from uranium
   with di-(2-ethylhexyl)-phosphoric acid (HDEHP) for radiometric and
   ICP-MS analysis
SO JOURNAL OF RADIOANALYTICAL AND NUCLEAR CHEMISTRY
LA English
DT Article
ID INDUCTIVELY-COUPLED PLASMA; LONG-LIVED RADIONUCLIDES; MASS-SPECTROMETRY;
   ALPHA-SPECTROMETRY; ACTINIDES
AB The possibility of using di-(2-ethylhexyl)-phosphoric acid (HDEHP) in solvent extraction for the separation of neptunium, plutonium, americium and curium from large amounts of uranium was studied. Neptunium, plutonium, americium and curium (as well as uranium) were extracted from HNO3, whereafter americium and curium were back-extracted with 5M HNO3. Thereafter was neptunium back-extracted in 1M HNO3 containing hydroxylamine hydronitrate. Finally, plutonium was back-extracted in 3M HCl containing Ti(III). The method separates Pu-238 from Am-241, for alpha-spectroscopy. For ICP-MS analysis, the interferences from U-238 are eliminated: tailing from U-238, for analysis of Np-237, and the interference of (UH+)-U-238 for analysis of Pu-239. The method has been used for the analysis of actinides in samples from a spent nuclear fuel leaching and radionuclide transport experiment.
C1 Chalmers Univ Technol, Dept Nucl Chem, S-41296 Gothenburg, Sweden.
RP Rameback, H (reprint author), Chalmers Univ Technol, Dept Nucl Chem, S-41296 Gothenburg, Sweden.
NR 17
TC 18
Z9 19
PU ELSEVIER SCIENCE SA
PI LAUSANNE
PA PO BOX 564, 1001 LAUSANNE, SWITZERLAND
SN 0236-5731
J9 J RADIOANAL NUCL CH
JI J. Radioanal. Nucl. Chem.
PD SEP
PY 1998
VL 235
IS 1-2
BP 229
EP 233
DI 10.1007/BF02385967
PG 5
WC Chemistry, Analytical; Chemistry, Inorganic & Nuclear; Nuclear Science &
   Technology
SC Chemistry; Nuclear Science & Technology
GA 127YN
UT WOS:000076378500040
ER

PT J
AU Lejus, C
   Blanloeil, Y
   Le Roux, N
   Soulard, D
   Mesguish, M
   Burnat, P
   Duvaldestin, P
   Pinaud, M
AF Lejus, C
   Blanloeil, Y
   Le Roux, N
   Soulard, D
   Mesguish, M
   Burnat, P
   Duvaldestin, P
   Pinaud, M
TI Prolonged mivacurium neuromuscular block in children
SO PAEDIATRIC ANAESTHESIA
LA English
DT Article
DE neuromuscular block; myorelaxant; mivacurium; plasma cholinesterase;
   deficiency
ID HUMAN PLASMA CHOLINESTERASE; DEFICIENCY
AB The authors report two cases of prolonged neuromuscular block after administration of mivacurium in children with previously undiagnosed plasma cholinesterase deficiency related to homozygous atypical genotype. Their anaesthetic management is described as well as determination of the phenotype of both children and their family.
C1 CHR Nantes, Hotel Dieu, Serv Anesthesie & Reanimat Chirurg, F-44035 Nantes, France.
   CH St Brieuc, Serv Anesthesie & Reanimat, St Brieuc, France.
   Clin St Paul, Serv Anesthesie, Nantes, France.
   CHU Creteil, Biochim Lab, Creteil, France.
   CHU Creteil, Serv Anesthesie & Reanimat, Creteil, France.
RP Lejus, C (reprint author), CHR Nantes, Hotel Dieu, Serv Anesthesie & Reanimat Chirurg, F-44035 Nantes, France.
NR 20
TC 10
Z9 10
PU BLACKWELL SCIENCE LTD
PI OXFORD
PA P O BOX 88, OSNEY MEAD, OXFORD OX2 0NE, OXON, ENGLAND
SN 1155-5645
J9 PAEDIATR ANAESTH
JI Paediatr. Anaesth.
PD SEP
PY 1998
VL 8
IS 5
BP 433
EP 435
DI 10.1046/j.1460-9592.1998.00765.x
PG 3
WC Anesthesiology; Pediatrics
SC Anesthesiology; Pediatrics
GA 114JF
UT WOS:000075604800014
ER

PT J
AU Lee, DD
   Meyer, RE
   Sullivan, TC
   Davidson, MG
   Swanson, CR
   Hellyer, PW
AF Lee, DD
   Meyer, RE
   Sullivan, TC
   Davidson, MG
   Swanson, CR
   Hellyer, PW
TI Respiratory depressant and skeletal muscle relaxant effects of low-dose
   pancuronium bromide in spontaneously breathing, isoflurane-anesthetized
   dogs
SO VETERINARY SURGERY
LA English
DT Article
AB Objective-To assess and compare the respiratory depressant and skeletal muscle relaxant effects of two low doses of a nondepolarizing neuromuscular blocker, pancuronium bromide. To determine if a ''low dose'' of pancuronium bromide can produce selective skeletal muscle relaxation in extraocular muscles sufficient to perform intraocular surgery while sparing or minimizing depression of muscles of ventilation.
   Study Design-Blinded, randomized crossover, placebo controlled study.
   Animals-Six healthy, adult mongrel dogs weighing 20.8 +/- 1.9 kg.
   Methods-Spontaneously breathing, isoflurane-anesthetized dogs received 0.02 mg/kg pancuronium bromide, intravenously (IV), (high dose [HD]), 0.01 mg/kg pancuronium bromide, IV, (low dose [LD]), or saline placebo IV in a blinded? randomized crossover study. Indices of patient ventilation including tidal volume (Vt), respiratory rate (RR), and minute ventilation ((V) over dot(E)) were recorded throughout the study period. Serial arterial blood gas analyses were performed at timed intervals. Neuromuscular blockade of skeletal muscle was assessed at timed intervals with train-of-four stimulus/response ratios. Eye position scores, based on the degree of ocular rotation from a neutral gaze axis, were assigned by an ophthalmologist who was blinded to the treatment given.
   Results-Vt and (V) over dot(E) in HD dogs decreased by 82% from baseline after administration of pancuronium bromide. Similarly, Vt and (V) over dot(E) in LD dogs decreased 40% and 55%, respectively. Decreased ventilation in HD dogs corresponded with significant (P < .05) neuromuscular blockade, as indicated by train-of-four ratio less than 75% between 0 and 60 minutes. Eye position scores in HD and LD dogs were suitable for intraocular surgery between 0 and 60 minutes. Eye position scores in five of six control dogs were unsuitable for intraocular surgery at any time period.
   Conclusions-LD dogs experienced only transient, mild to moderate respiratory depression compared with HD dogs, which experienced prolonged, moderate to severe respiratory depression. Both LD and HD dogs acquired and maintained eye position scores suitable for intraocular surgery between 0 to 60 minutes. A ''low dose'' of pancuronium bromide, which would provide adequate extraocular muscle relaxation while minimizing ventilatory depression, was not identified. Clinical Relevance-All patients receiving any dose of neuromuscular blocking agents should be closely monitored and receive ventilatory assistance as needed. (C) Copyright 1998 by The American College of Veterinary Surgeons.
C1 N Carolina State Univ, Coll Vet Med, Dept Compan Anim & Special Species, Raleigh, NC 27606 USA.
   N Carolina State Univ, Coll Vet Med, Dept Anat Physiol Sci & Radiol, Raleigh, NC 27606 USA.
   Colorado State Univ, Coll Vet Med, Dept Clin Sci, Colorado Springs, CO USA.
RP Lee, DD (reprint author), N Carolina State Univ, Coll Vet Med, Dept Compan Anim & Special Species, Raleigh, NC 27606 USA.
NR 12
TC 6
Z9 6
PU W B SAUNDERS CO
PI PHILADELPHIA
PA INDEPENDENCE SQUARE WEST CURTIS CENTER, STE 300, PHILADELPHIA, PA
   19106-3399 USA
SN 0161-3499
J9 VET SURG
JI Vet. Surg.
PD SEP-OCT
PY 1998
VL 27
IS 5
BP 473
EP 479
DI 10.1111/j.1532-950X.1998.tb00159.x
PG 7
WC Veterinary Sciences
SC Veterinary Sciences
GA 117XN
UT WOS:000075808100012
ER

PT J
AU Carroll, MT
   Mirakhur, RK
   Lowry, D
   Glover, P
   Kerr, CJ
AF Carroll, MT
   Mirakhur, RK
   Lowry, D
   Glover, P
   Kerr, CJ
TI A comparison of the neuromuscular blocking effects and reversibility of
   cisatracurium and atracurium
SO ANAESTHESIA
LA English
DT Article
DE neuromuscular relaxants, cisatracurium, atracurium, pharmacodynamics
   antagonists, neostigmine
ID SURGICAL PATIENTS; DOSE-RESPONSE; ANTAGONISM; BLOCKADE; NEOSTIGMINE;
   51W89; EDROPHONIUM; PANCURONIUM; ANESTHESIA; VECURONIUM
AB The neuromuscular blocking effects and the reversibility of cisatracurium 0.1 or 0.15 mg.kg(-1) were compared with those of atracurium 0.5 mg.kg(-1) during anaesthesia with propofol, nitrous oxide and isoflurane. Neuromuscular block was monitored using train-of-four stimulation while recording the mechanomyographic response of the adductor pollicis muscle. The block was either allowed to recover spontaneously or was antagonised with neostigmine 50 mu g.kg(-1) at 10% or 25% recovery of the first twitch of the train-of-four. The median times to maximum block were 2.7, 2.2 and 1.5 min following cisatracurium 0.1 and 0.15 mg.kg(-1) and atracurium 8.5 mg.kg(-1) respectively. After cisatracurium 0.1 mg.kg(-1) had been given, the median time to recovery of the train-of-four ratio to 0.8 ('adequate recovery') was 74 min during spontaneous recovery, 48 min after reversal with neostigmine when the first twitch of the train-of-four had returned to 10% of control and 50 min after reversal when the first twitch of the train-of-four had returned to 25% of control. These times for cisatracurium 0.15 mg.kg(-1) and atracurium 0.5 mg.kg(-1) were 90, 66 and 57 min and 75, 56 and 54 min, respectively. Administration of neostigmine significantly shortened the time to adequate recovery for both drugs but there were no significant differences in the case of either neuromuscular blocking drug between the groups of patients given neostigmine at 10 or 25% recovery of the first twitch of the train-of-four.
C1 Queens Univ Belfast, Dept Anaesthet, Belfast BT9 7BL, Antrim, North Ireland.
RP Mirakhur, RK (reprint author), Queens Univ Belfast, Dept Anaesthet, Whitla Med Bldg,97 Lisburn Rd, Belfast BT9 7BL, Antrim, North Ireland.
NR 20
TC 8
Z9 12
PU BLACKWELL SCIENCE LTD
PI OXFORD
PA P O BOX 88, OSNEY MEAD, OXFORD OX2 0NE, OXON, ENGLAND
SN 0003-2409
J9 ANAESTHESIA
JI Anaesthesia
PD AUG
PY 1998
VL 53
IS 8
BP 744
EP 748
DI 10.1046/j.1365-2044.1998.00530.x
PG 5
WC Anesthesiology
SC Anesthesiology
GA 108MK
UT WOS:000075269900004
ER

PT J
AU Sinha, S
   Jain, AK
   Bhattacharya, A
AF Sinha, S
   Jain, AK
   Bhattacharya, A
TI Effect of nutritional status on vecuronium induced neuromuscular
   blockade
SO ANAESTHESIA AND INTENSIVE CARE
LA English
DT Article
DE neuromuscular block; vecuronium; malnutrition
ID PANCURONIUM; ORG-NC-45
AB Based an simple clinical and biochemical parameters of nutritional status, seventy adult patients scheduled for elective surgery under general anaesthesia were categorized as having normal nutrition, mild, moderate or severe malnutrition or obesity. Under anaesthesia, evoked responses on train-of-four nerve stimulation were recorded every 15 seconds on a mechanomyograph. Vecuronium 0.1 mg.kg(-1) was used to achieve neuromuscular blockade. Compared with patients having normal nutrition, the time to onset of action was significantly prolonged in the moderate and severely malnourished groups; the time to no response on train-of-four simulation was delayed only in severely malnourished groups (P<0.001). The duration of action of the initial dose was shorter in the moderate and severely malnourished groups. The obese group had an earlier onset of action and a longer duration of action compared with patients of normal nutrition (P<0.001). No significant difference in recovery time to a trin-of-four of 0.70 was observed between the malnourished and patients with normal nutrition. Malnutrition has a marked effect on vecuronium-induced neuromuscular blockade.
C1 Univ Coll Med Sci, Dept Anaesthesia & Crit Care, Delhi 110095, India.
   Guru Teg Bahadur Hosp, Delhi 110095, India.
RP Jain, AK (reprint author), 983,Sector 15, Faridabad 121007, Harayana, India.
NR 17
TC 1
Z9 4
PU AUSTRALIAN SOC ANAESTHETISTS
PI EDGECLIFF
PA P O BOX 600, EDGECLIFF, NSW 2021, AUSTRALIA
SN 0310-057X
J9 ANAESTH INTENS CARE
JI Anaesth. Intensive Care
PD AUG
PY 1998
VL 26
IS 4
BP 392
EP 395
PG 4
WC Anesthesiology; Critical Care Medicine
SC Anesthesiology; General & Internal Medicine
GA 110NM
UT WOS:000075387300009
ER

PT J
AU Soukup, J
   Czeslick, E
   Bunk, S
   Clausen, T
   Menzel, M
   Radke, R
AF Soukup, J
   Czeslick, E
   Bunk, S
   Clausen, T
   Menzel, M
   Radke, R
TI Pharmacodynamics and intubating conditions of Cisatracurium in patients
   with renal failure under isoflurane nitrous oxide anaesthesia
SO ANAESTHESIST
LA German
DT Article
DE acceleromyography; cisatracurium; intubating conditions;
   pharmacodynamics; renal failure
ID OPIOID-BARBITURATE ANESTHESIA; SURGICAL PATIENTS; ATRACURIUM 51W89;
   TRACHEAL INTUBATION; NEUROMUSCULAR BLOCK; DOSE-RESPONSE; TIME-COURSE;
   PHARMACOKINETICS; VECURONIUM; ISOMER
AB Objectives: The choice of cisatracurium, especially for patients with organ dysfunction, seems to be beneficial, because of organ-independent Hofmann-elimination and less histamine release propensity. This study was designed to investigate pharmacodynamics and intubating conditions after bolus administration of 0.15 mg/kg cisatracurium (3 x ED95) in patients with renal failure and maintained with isoflurane/N2O in oxygen.
   Methods: 20 patients with renal failure and 19 patients with normal renal function were studied. Anaesthesia was induced with fentanyl (2-3 mu g/kg) and thiophentone (4-7 mg/kg). After rapid bolus administration of 0.15 mg/kg cisatracurium (3 x ED95), onset time and intubating conditions were assessed. Clinical duration (DUR 25%), recovery index and duration 90% were investigated by acceleromyography. Changes of mean arterial blood pressure and/or heart rate greater than or equal to 20% were defined as clinically significant.
   Results: The onset time (3.1 +/- 0.8 min) was shorter in patients without renal failure (Cis-1) than in patients with normal renal function (3.6 +/- 0.8 min), but without statistical significance. Intubating conditions, scored according to a 3-step scale, were slightly better in patients with normal renal function. Other pharmacodynamic parameters did not differ significantly. However, a small tendency to a prolonged recovery with a wide interindividual variety was characteristic for patients with renal failure. Regarding the hemodynamic actions, only minor individual cardiovascular changes occured. No clinical evidence of histamine release was observed in any patient.
   Conclusions: The results of this clinical study suggest, that cisatracurium is a suitable choice for patients with renal failure. The necessity for an intraoperative neuromuscular monitoring is given by the marked heterogeneity in the recovery parameters in patients with renal failure.
C1 Univ Halle Wittenberg, Klin Anasthesiol & Operat Intens Med, D-06097 Halle, Germany.
RP Soukup, J (reprint author), Univ Halle Wittenberg, Klin Anasthesiol & Operat Intens Med, Magdeburger Str 16, D-06097 Halle, Germany.
NR 37
TC 1
Z9 6
PU SPRINGER VERLAG
PI NEW YORK
PA 175 FIFTH AVE, NEW YORK, NY 10010 USA
SN 0003-2417
J9 ANAESTHESIST
JI Anaesthesist
PD AUG
PY 1998
VL 47
IS 8
BP 669
EP 676
DI 10.1007/s001010050612
PG 8
WC Anesthesiology
SC Anesthesiology
GA 119WB
UT WOS:000075920200007
ER

PT J
AU Puura, AIE
   Rorarius, MGF
   Laippala, P
   Baer, GA
AF Puura, AIE
   Rorarius, MGF
   Laippala, P
   Baer, GA
TI Does abstinence from smoking or a transdermal nicotine system influence
   atracurium-induced neuromuscular block?
SO ANESTHESIA AND ANALGESIA
LA English
DT Article; Proceedings Paper
CT 6th International Neuromuscular Meeting
CY AUG 22-24, 1997
CL PARIS, FRANCE
ID PHARMACOKINETICS
AB The purpose of the present study was to investigate the interaction of chronic smoking and the actions of atracurium (ATR). Twenty nonsmokers (NON-SMOK) were compared with 80 smokers,who were randomized into three groups: 30 patients received 21 mg/d transdermal nicotine system greater than or equal to 10 h before fentanyl/thiopental/N2O/O-2/isonurane an esthesia (TD-NICO), whereas the abstinent group received a placebo transdermal system (ABST, n = 30). The TD-NICO and ABST groups refrained from smoking for at least 10 h before the induction of anesthesia A third group was allowed to smoke until 1-3 h before anesthesia (SMOK, n = 20). Neuromuscular block was monitored using a Relaxograph(TM) (Datex, Helsinki,Finland). The electromyographic response was recorded from the first dorsal interosseus muscle of the hand. The inspiratory isoflurane concentration was kept constant at 0.7 vol% in all patients. After an initial bolus dose of 0.5 mg/kg ATR, no significant difference was observed among the groups regarding onset time and maximal neuromuscular block In Group ABST, the duration of block until 25% recovery of T1 was 482 +/- 10.1 min,which was significantly longer (analysis of variance post hoc tests) than in Groups TD-NICO, SMOK, and NON-SMOK (42.7 +/- 7.1, 41.4 +/- 10.4 and 42.8 +/- 7.3 min, respectively). The maintenance dose of ATR in Group ABST (0.23 +/- 0.03 mg.kg(-1).h(-1)) was smaller than in Groups TD-NICO, SMOK, and NON-SMOK (0.30 +/- 0.07, 0.32 +/- 0.06, and 0.32 +/- 0.05 mg.kg(-1).h(-1), respectively). We conclude that abstinence from smoking increases the duration of ATR-induced neuromuscular block and reduces the maintenance dose of ATR in smokers. Perioperative use of a transdermal nicotine system prevents these abstinence-induced changes in duration and maintenance-dose. Implications: The purpose of the present study was to investigate the interaction of chronic smoking and atracurium. Smokers who refrain from smoking for >10 h require a smaller maintenance dose of atracurium than nonsmokers. However, using a transdermal nicotine system prevents the decrease in maintenance dose during abstinence.
C1 Hatanpaa Municipal Hosp Tampere, Dept Anaesthesia, Tampere, Finland.
   Tampere Univ Hosp, Dept Anaesthesia, Tampere, Finland.
   Tampere Univ, Sch Med, FIN-33101 Tampere, Finland.
   Univ Tampere, Tampere Sch Publ Hlth, FIN-33101 Tampere, Finland.
RP Puura, AIE (reprint author), Katajatie 19 B, FIN-36200 Kangasala, Finland.
NR 14
TC 10
Z9 10
PU LIPPINCOTT WILLIAMS & WILKINS
PI PHILADELPHIA
PA 227 EAST WASHINGTON SQ, PHILADELPHIA, PA 19106 USA
SN 0003-2999
J9 ANESTH ANALG
JI Anesth. Analg.
PD AUG
PY 1998
VL 87
IS 2
BP 430
EP 433
DI 10.1097/00000539-199808000-00037
PG 4
WC Anesthesiology
SC Anesthesiology
GA 106VY
UT WOS:000075172200037
ER

PT J
AU Doenicke, AW
   Czeslick, E
   Moss, J
   Hoernecke, R
AF Doenicke, AW
   Czeslick, E
   Moss, J
   Hoernecke, R
TI Onset time, endotracheal intubating conditions, and plasma histamine
   after cisatracurium and vecuronium administration
SO ANESTHESIA AND ANALGESIA
LA English
DT Article
ID OPIOID BARBITURATE ANESTHESIA; SURGICAL PATIENTS; RELEASE; 51W89;
   ATRACURIUM
AB Cisatracurium is a nondepolarizing muscle relaxant with a slow onset. We performed a prospective, randomized, double-blind clinical trial in 60 patients (ASA physical status I or II) to assess whether cisatracurium (0.15 or 0.25 mg/kg) or vecuronium (0.15 mg/kg), administered as a bolus immediately after induction of anesthesia with fentanyl and thiopental, would provide a faster onset time and better tracheal intubating conditions than previously reported. We sought to determine whether patients given muscle relaxants in this commonly used induction sequence would exhibit cutaneous, systemic, or chemical evidence of histamine release. Onset time of the relaxants was determined by using mechanomyography. Intubating conditions were scored on a defined interval scale by an anesthesiologist blinded to the relaxant administered. Heart rate and arterial blood pressure were measured noninvasively every minute from 10 min before to 5 min after the application of the muscle relaxant. Mean (+/- SD) onset times for 0.25 mg/kg cisatracurium (68.3 +/- 19.5 s) and for 0.15 mg/kg vecuronium (69.5 +/- 29.2 s) were significantly different from those in the 0.15 mg/kg cisatracurium group (105 +/- 41.2 s). The intubating conditions were better with the larger dose of cisatracurium or vecuronium (P < 0.03). Although plasma histamine levels were not statistically different among groups, levels >1 ng/mL were observed in 5 of 40 patients who received cisatracurium but in none of the 20 patients who received vecuronium. There were no significant hemodynamic differences among the groups. In a dose of 0.25 mg/kg, cisatracurium has as rapid an onset time as vecuronium 0.15 mg/kg, but the former shows evidence of histamine release. Implications: Cisatracurium has been considered a drug with a relatively slow onset but that has the significant benefit of being devoid of chemically mediated histamine release. In this study, we describe an onset time faster than previously reported when cisatracurium was given immediately after thiopental. We also note that several patients had abnormal histamine levels after cisatracurium administration.
C1 Univ Chicago, Med Ctr, Dept Anesthesia & Crit Care, Chicago, IL 60637 USA.
   Univ Munich, Dept Anesthesia, Munich, Germany.
   Univ Halle Wittenberg, Dept Anesthesia & Crit Care, Halle, Germany.
RP Moss, J (reprint author), Univ Chicago, Med Ctr, Dept Anesthesia & Crit Care, 5841 S Maryland,MC 4028, Chicago, IL 60637 USA.
NR 20
TC 20
Z9 25
PU LIPPINCOTT WILLIAMS & WILKINS
PI PHILADELPHIA
PA 227 EAST WASHINGTON SQ, PHILADELPHIA, PA 19106 USA
SN 0003-2999
J9 ANESTH ANALG
JI Anesth. Analg.
PD AUG
PY 1998
VL 87
IS 2
BP 434
EP 438
DI 10.1097/00000539-199808000-00038
PG 5
WC Anesthesiology
SC Anesthesiology
GA 106VY
UT WOS:000075172200038
ER

PT J
AU Beaussier, M
   Deriaz, H
   De Traverse, A
   Abdelhalim, Z
   Lienhart, A
AF Beaussier, M
   Deriaz, H
   De Traverse, A
   Abdelhalim, Z
   Lienhart, A
TI Duration of the pharmacodynamic interaction between pancuronium and
   mivacurium
SO BRITISH JOURNAL OF ANAESTHESIA
LA English
DT Article
DE antagonists; neuromuscular block, pancuronium; neuromuscular block,
   mivacurium; recovery
AB The aim Of this study was to determine for how long the duration of action of increments of mivacurium can be influenced by previous pancuronium administration. Fifteen patients, ASA I or II, undergoing general anaesthesia for major abdominal surgery were investigated. The post-tetanic count (PTC) was measured at the adductor pollicis muscle. Pancuronium 0.1 mg kg(-1) was injected first. At recovery of the 10th response of the PTC (PTC10), a second dose of pancuronium was injected (0.02 mg kg(-1)). On recovery to PTC10, a bolus of mivacurium (0.04 mg kg(-1)) was given and regularly repeated at recovery of PTC10 until the end of surgery. The mean duration of the second dose of pancuronium was 53 min (SD 13 min) and of the first dose of mivacurium, 66 min (SD 14 min) (P<0.01). The duration of action of further mivacurium boluses decreased significantly until the fifth dose. It took 222 minutes (95% confidence interval 190, 253 min) after the second pancuronium dose before the duration of action of mivacurium returned to normal values and became constant and predictable.
C1 St Antoine Hosp, Dept Anaesthesiol & Intens Care, Paris, France.
RP Beaussier, M (reprint author), Hop St Antoine, Dept Anesthesie Reanimat, 184 Rue Faubourg St Antoine, F-75571 Paris 12, France.
NR 7
TC 3
Z9 3
PU PROF SCI PUBL
PI LONDON
PA TAVISTOCK HOUSE EAST, TAVISTOCK SQUARE, LONDON, ENGLAND WC1H 9JR
SN 0007-0912
J9 BRIT J ANAESTH
JI Br. J. Anaesth.
PD AUG
PY 1998
VL 81
IS 2
BP 251
EP 252
PG 2
WC Anesthesiology
SC Anesthesiology
GA 113VD
UT WOS:000075573700030
ER

PT J
AU Finsterer, J
   Stratil, U
   Bittner, R
   Sporn, P
AF Finsterer, J
   Stratil, U
   Bittner, R
   Sporn, P
TI Increased sensitivity to rocuronium and atracurium in mitochondrial
   myopathy
SO CANADIAN JOURNAL OF ANAESTHESIA-JOURNAL CANADIEN D ANESTHESIE
LA English
DT Article
ID ANESTHESIA; VECURONIUM; MIVACURIUM; PATIENT; ADULT
AB Purpose: To describe the prolonged effect of the intermediate-acting, non-depolarising neuromuscular blocking agents rocuronium and atracurium in a 29-yr-old apparently healthy woman;
   Clinical features: Because of abdominal pain the patient was scheduled for explorativelaparoscopic pelvic examination, General anaesthesia was induced with fentanyl, midazolam and propofol. Muscle relaxation was achieved with 0.6 mg.kg(-1) rocuronium. Anaesthesia was maintained with nitrous oxide and propofol. Two Hz train-of-four stimulation every 15 sec evoked no twitch responses until 60-min after rocuronium. Further relaxation was achieved with 0.075 mg.kg(-1) atracurium after which twitch responses recurred after 45 min, Fifteen minutes later neuromuscular blockade was successfully reversed with atropine and neostigmine. The postanaesthetic course was uneventful, Because of the increased sensitivity to rocuronium and atracurium the patient was re-evaluated postoperatively, History revealed occasional double vision, fatigue, muscle cramps, stiffness and myoglobinuria. Clinical neurological examination showed ptosis, tremor, ataxia and bradydiadochokinesia. A standardised lactate stress testing on a bicycle was pathological and, after muscle biopsy, the diagnosis of mitochondrial myopathy was established.
   Conclusion: An increased sensitivity to rocuronium and atracurium may occur in patients with mitochondrial myopathy. In these patients appropriate dosing of muscle relaxants and adequate monitoring or the neuromuscular blockade are required. if an increased sensitivity to rocuronium and atracurium occurs in an apparently healthy subject, further neurological investigations should follow.
C1 Univ Vienna, Ludwig Boltzmann Inst Epilepsy & Neuromuscular Di, Vienna, Austria.
   Univ Vienna, Dept Anaesthesia & Intens Care, Vienna, Austria.
   Univ Vienna, Krankenanstalt Rudolfstiftung, Vienna, Austria.
   Univ Vienna, Inst Anat, Neuromuscular Dept, Vienna, Austria.
RP Finsterer, J (reprint author), Fostfach 348, A-1180 Vienna, Austria.
NR 15
TC 20
Z9 20
PU CANADIAN ANAESTHETISTS SOC INC
PI TORONTO
PA 1 EGLINTON AVE EAST, SUITE 208, TORONTO, ONTARIO M4P 3A1, CANADA
SN 0832-610X
J9 CAN J ANAESTH
JI Can. J. Anaesth.-J. Can. Anesth.
PD AUG
PY 1998
VL 45
IS 8
BP 781
EP 784
PG 4
WC Anesthesiology
SC Anesthesiology
GA 127TV
UT WOS:000076367400011
ER

PT J
AU Reich, DL
   Mulier, J
   Viby-Mogensen, J
   Konstadt, SN
   van Aken, HK
   Jensen, FS
   DePerio, M
   Buckley, SG
AF Reich, DL
   Mulier, J
   Viby-Mogensen, J
   Konstadt, SN
   van Aken, HK
   Jensen, FS
   DePerio, M
   Buckley, SG
TI Comparison of the cardiovascular effects of cisatracurium and vecuronium
   in patients with coronary artery disease
SO CANADIAN JOURNAL OF ANAESTHESIA-JOURNAL CANADIEN D ANESTHESIE
LA English
DT Article
ID NITROUS-OXIDE; ATRACURIUM
AB Purpose: Cisatracurium besylate (Nimbex(R) Injection, Glare Wellcome Inc., Research Triangle Park, NC) is an intermediate-acting bis-benzylisoquinolinium neuromuscular blocking drug that is one of the stereoisomers of atracurium, At doses less than or equal to 8 x ED95, it caused no clinically important cardiovascular side effects or histamine release in healthy patients. The purpose of the present study was to investigate the haemodynamic effects of high doses of cisatracurium in patients with coronary artery disease.
   Methods: One hundred patients undergoing myocardial revascularization participated in a pilot study (seven patients) and a double-blinded, randomized, controlled trial comparing the haemodynamic effects of cisatracurium with vecuronium at three centres, The patients were anaesthetized using oxygen 100%, with etomidate, fentanyl and a benzodiazepine, and tracheal intubation was facilitated using succinylcholine, After baseline haemodynamic measurements, the study drug was administered over 5-10 sec according to group assignment: Group A (pilot) cisatracurium, 0.20 mg.kg(-1) (4 x ED95), (n = 7); Group B-cisatracurium, 0.30 mg.kg(-1) (6 x ED95), (n = 31); Group C-vecuronium, 0.30 mg.kg(-1) (6 x ED95), (n = 31); Group D cisatracurium, 0.40 mg.kg(-1) (8 x ED95), (n = 21); Group E-vecuronium, 0.30 mg.kg(-1) (6 x ED95), (n = 10). The haemodynamic measurements were repeated at 2, 5, and 10 min after cisatracurium or vecuronium.
   Results: Two patients in Group D had >20% decreases in MAP but only one required therapy for hypotension. The haemodynamic changes from pre- to post-injection in the cisatracurium patients were minimal and similar to patients receiving vecuronium.
   Conclusions: In patients with coronary artery disease, rapid cisatracurium (4-8xED(95)) boluses and vecuronium (6xED(95)) result in minor, clinically insignificant haemodynamic side effects.
C1 Mt Sinai Med Ctr, Dept Anesthesiol, New York, NY 10029 USA.
   Mt Sinai Med Ctr, Dept Crit Med, New York, NY 10029 USA.
   AZ St Jan Hosp, Brugge, Belgium.
   Copenhagen Univ Hosp, Rigshosp, Dept Anaesthesia & Intens Care, Copenhagen, Denmark.
   Univ Munster, Dept Anaesthesiol & Intens Care, D-4400 Munster, Germany.
   Glaxo Wellcome Inc, Med Affairs Div, Res Triangle Pk, NC 27709 USA.
RP Reich, DL (reprint author), Mt Sinai Med Ctr, Dept Anesthesiol, Box 10 10,1 Gustave L Levy Pl, New York, NY 10029 USA.
NR 9
TC 4
Z9 7
PU CANADIAN ANAESTHETISTS SOC INC
PI TORONTO
PA 1 EGLINTON AVE EAST, SUITE 208, TORONTO, ONTARIO M4P 3A1, CANADA
SN 0832-610X
J9 CAN J ANAESTH
JI Can. J. Anaesth.-J. Can. Anesth.
PD AUG
PY 1998
VL 45
IS 8
BP 794
EP 797
PG 4
WC Anesthesiology
SC Anesthesiology
GA 127TV
UT WOS:000076367400014
ER

PT J
AU Singh, G
   Avasthi, G
   Khurana, D
   Whig, J
   Mahajan, R
AF Singh, G
   Avasthi, G
   Khurana, D
   Whig, J
   Mahajan, R
TI Neurophysiological monitoring of pharmacological manipulation in acute
   organophosphate (OP) poisoning. The effects of pralidoxime, magnesium
   sulphate and pancuronium
SO ELECTROENCEPHALOGRAPHY AND CLINICAL NEUROPHYSIOLOGY
LA English
DT Article
DE organophosphate poisoning; pralidoxime; magnesium sulphate; pancuronium;
   neuroelectrophysiology
ID NEUROMUSCULAR-TRANSMISSION; INTOXICATION; ENDPLATE; FAILURE; CURARE;
   MUSCLE
AB Objectives: The neuromuscular transmission failure in acute organophosphate (OP) poisoning occurs because of the irreversible inactivation of the enzyme acetylcholinesterase located in the neuromuscular junction, and is distinguished neuroelectrophysiologically by single electrical stimulus-induced repetitive responses and either a decremental or a decrement-increment response upon high-rate repetitive nerve stimulation (RNS). Understandably, the administration of pharmacological agents with actions at different sites in the neuromuscular junction would alter the neuroelectrophysiological findings in acute OP poisoning.
   Methods: The effect of several pharmacological agents including pralidoxime (IO patients), magnesium sulphate (4 patients) and pancuronium (7 patients) on the neuroelectrophysiological abnormalities was studied in 21 patients with acute OP poisoning,
   Results: Pralidoxime administration produced neurophysiological amelioration in 11 out of 15 occasions. In those cases where it produced a beneficial effect, pralidoxime administration was continued and its neuroelectrophysiological effects were studied daily. The efficacy of pralidoxime administration was demonstrated by neuroelectrophysiological testing for a maximum of 6 days after poisoning. Three types of neuroelectrophysiological responses to pralidoxime were noted: (i) lack of neuroelectrophysiological improvement (two patients); (ii) initial improvement with subsequent lack of improvement (two patients); and (iii) initial improvement with subsequent normalisation of neuromuscular transmission (5 patients). Normalisation of the electrodiagnostic tests and the failure of pralidoxime to ameliorate the neuromuscular transmission abnormalities were neuroelectrophysiological indications for the discontinuation of pralidoxime treatment. The administration of magnesium sulphate (MgSO4. 7H(2)O, 4 g intravenous) resulted in a decrease in the CMAP amplitude, loss of the repetitive response and conversion of the decrement-increment response at high-rate RNS to an incremental response. Repetitive responses and the decremental response at high-rate RNS also disappeared after the administration of pancuronium (0.5 mg intravenous) to a patients. However, in one case where pancuronium administration was preceded by pralidoxime, there occurred a dramatic worsening of the neuromuscular transmission defect.
   Conclusions: While the administration of all 3 agents - pralidoxime, magnesium sulphate and pancuronium - resulted in the reversion of the neuroelectrophysiological defects, only pralidoxime is contended to be therapeutically useful. The therapeutic benefit due to its administration is limited by a short duration of action, and hence it is recommended that it should be administered for a longer period of lime under neuroelectrophysiolgical guidance. (C) 1998 Elsevier Science Ireland Ltd. All rights reserved.
C1 Dayanand Med Coll, Dept Med, Ludhiana, Punjab, India.
RP Singh, G (reprint author), B-456 Randhir Singh Nagar, Ludhiana 141001, Punjab, India.
NR 29
TC 21
Z9 21
PU ELSEVIER SCI IRELAND LTD
PI CLARE
PA CUSTOMER RELATIONS MANAGER, BAY 15, SHANNON INDUSTRIAL ESTATE CO, CLARE,
   IRELAND
SN 0013-4694
J9 ELECTROEN CLIN NEURO
JI Electroencephalogr. Clin. Neurophysiol.
PD AUG
PY 1998
VL 107
IS 2
BP 140
EP 148
DI 10.1016/S0013-4694(98)00053-4
PG 9
WC Engineering, Biomedical; Clinical Neurology
SC Engineering; Neurosciences & Neurology
GA 117BU
UT WOS:000075760900008
ER

PT J
AU Xue, FS
   Liao, X
   Liu, JH
   Tong, SY
   Zhang, YM
   Zhang, RJ
   An, G
   Luo, LK
AF Xue, FS
   Liao, X
   Liu, JH
   Tong, SY
   Zhang, YM
   Zhang, RJ
   An, G
   Luo, LK
TI A comparative study of the dose-response and time course of action of
   rocuronium and vecuronium in anesthetized adult patients
SO JOURNAL OF CLINICAL ANESTHESIA
LA English
DT Article
DE neuromuscular relaxants : rocuronium, vecuronium; pharmacodynamics :
   dose-response, time-course of recovery
ID NEUROMUSCULAR BLOCKING-DRUGS; HALOTHANE ANESTHESIA; ORG NC-45;
   PANCURONIUM; ATRACURIUM; POTENCY; PHARMACOKINETICS; PHARMACODYNAMICS;
   INFUSION; CURVES
AB Study Objectives: (1) To compare the dose-response relations of rocuronium and vecuronium in healthy adult patients anesthetized with nitrous ox oxide-oxygen-fentanyl-thiopental; and (2) to evaluate the time-course of action of two drugs following equipotent doses.
   Design: Prospective, randomized, clinical comparison. Setting: Operating room, Plastic Surgery Hospital of the Chinese Academy of Medical Sciences and Peking Union Medical College. Patients: 60 ASA physical status I patients, aged 17-51 years, scheduled for elective plastic surgery.
   Interventions: All Patients were,randomly assigned to either the rocuronium or vecuronium group. General anesthesia was induced with thiopental 4 to 6 mg/kg and fentanyl 2 to 4 mu g/kg intravenously (IV), and maintained with 60 % nitrous oxide (N2O) in oxygen. Further increments of thiopental or fentanyl were given as required. The dose-response relations of rocuronium and vecuronium were determined by the cumulative dose-response technique.
   Measurements and Main Results: Neuromuscular function was assessed mechanomyographically with train-of-four (TOF) stimulation at the wrist every 12 seconds. The percentage depression of first twitch (TI) was used as the study parameter: The cumulative dose-response curve of vecuronium was shifted to the left In a parallel fashion compared with that of rocuronium. As assessed by linear regression, the potency ratio of vecuronium: rocuronium was 1:7.2. There were significant differences in the ED50, ED90, and ED95 between the two drugs. After IV administration of equipotent doses of both drugs (2 x ED90), the duration of peak effect, clinical duration, recovery index and total duration were not significantly different between the two drugs.
   Conclusions: Compared with vecuronium, rocuronium is a low-potency, nondepolarizing relaxant, and its neuromuscular blocking potency is approximately 15% that of vecuronium in adult patients anesthetized with N2O and fentanyl. Following equipotent doses, the time-course of recovery for rocuronium is similar to that of vecuronium. (C) 1998 by Elsevier Science Inc.
C1 Chinese Acad Med Sci, Dept Anesthesia, Plast Surg Hosp, Beijing 100041, Peoples R China.
RP Xue, FS (reprint author), Chinese Acad Med Sci, Dept Anesthesia, Plast Surg Hosp, Ba Da Chu Rd, Beijing 100041, Peoples R China.
NR 31
TC 5
Z9 7
PU ELSEVIER SCIENCE INC
PI NEW YORK
PA 655 AVENUE OF THE AMERICAS, NEW YORK, NY 10010 USA
SN 0952-8180
J9 J CLIN ANESTH
JI J. Clin. Anesth.
PD AUG
PY 1998
VL 10
IS 5
BP 410
EP 415
DI 10.1016/S0952-8180(98)00056-7
PG 6
WC Anesthesiology
SC Anesthesiology
GA 108LN
UT WOS:000075268000012
ER

PT J
AU Skinner, HJ
   Biswas, A
   Mahajan, RP
AF Skinner, HJ
   Biswas, A
   Mahajan, RP
TI Evaluation of intubating conditions with rocuronium and either propofol
   or etomidate for rapid sequence induction
SO ANAESTHESIA
LA English
DT Article
DE neuromuscular relaxants, rocuronium; anaesthetics, intravenous,
   propofol, etomidate
ID ORG 9426; ANESTHESIA; SUXAMETHONIUM; THIOPENTONE; ORG-9426;
   SUCCINYLCHOLINE; ICI-35868; FENTANYL; INFUSION; SURGERY
AB We have assessed the effect of two induction agents on tracheal intubating conditions after rocuronium 0.6 mg.kg(-1) in unpremedicated patients undergoing simulated rapid sequence induction. Following pre-oxygenation, anaesthesia was induced with propofol up to 2.5 mg.kg(-1) (n = 35) or etomidate 0.3 mg.kg(-1) (n = 36), and further increments as required. After loss of verbal contact, cricoid pressure was applied and rocuronium was injected. Laryngoscopy was performed at 45 a and intubation attempted at 60 s after rocuronium had been given. Ninety-four per cent of patients in the propofol group had clinically acceptable (good or excellent) intubating conditions compared to only 75% in the etomidate group (p = 0.025). Owing to coughing, one patient in the etomidate group could not be intubated on the first attempt. A greater presser response also followed intubation after induction with etomidate. We conclude that etomidate and rocuronium alone cannot be recommended for intubation at 60 s under rapid sequence induction conditions.
C1 City Hosp Nottingham, NHS Trust, Nottingham NG5 1PB, England.
RP Skinner, HJ (reprint author), City Hosp Nottingham, NHS Trust, Hucknall Rd, Nottingham NG5 1PB, England.
RI Mahajan, Ravi/G-9960-2011
NR 27
TC 30
Z9 33
PU BLACKWELL SCIENCE LTD
PI OXFORD
PA P O BOX 88, OSNEY MEAD, OXFORD OX2 0NE, OXON, ENGLAND
SN 0003-2409
J9 ANAESTHESIA
JI Anaesthesia
PD JUL
PY 1998
VL 53
IS 7
BP 702
EP 706
DI 10.1046/j.1365-2044.1998.396-az0506.x
PG 5
WC Anesthesiology
SC Anesthesiology
GA 101YD
UT WOS:000074895000016
ER

PT J
AU Prien, T
   Diefenbach, C
AF Prien, T
   Diefenbach, C
TI Recommendations for management of prolonged apnea after succinylcholine
   and mivacurium
SO ANASTHESIOLOGIE & INTENSIVMEDIZIN
LA German
DT Article
ID PLASMA CHOLINESTERASE; PATIENT
C1 Univ Munster, Klin & Poliklin Anasthesiol & Operat Intens Med, D-48149 Munster, Germany.
RP Prien, T (reprint author), Univ Munster, Klin & Poliklin Anasthesiol & Operat Intens Med, Albert Schweitzer Str 33, D-48149 Munster, Germany.
NR 8
TC 0
Z9 0
PU BLACKWELL WISSENSCHAFTS-VERLAG GMBH
PI BERLIN
PA KURFURSTENDAMM 57, D-10707 BERLIN, GERMANY
SN 0170-5334
J9 ANASTH INTENSIVMED
JI Anasthesiol. Intensivmed.
PD JUL-AUG
PY 1998
VL 39
IS 7-8
BP 413
EP 414
PG 2
WC Anesthesiology; Critical Care Medicine
SC Anesthesiology; General & Internal Medicine
GA 111ZF
UT WOS:000075468200007
ER

PT J
AU Baurain, MJ
   Hennart, DA
   Godschalx, A
   Huybrechts, I
   Nasrallah, G
   d'Hollander, AA
   Cantraine, F
AF Baurain, MJ
   Hennart, DA
   Godschalx, A
   Huybrechts, I
   Nasrallah, G
   d'Hollander, AA
   Cantraine, F
TI Visual evaluation of residual curarization in anesthetized patients
   using one hundred-hertz, five-second tetanic stimulation at the adductor
   pollicis muscle
SO ANESTHESIA AND ANALGESIA
LA English
DT Article
ID INDUCED NEUROMUSCULAR BLOCK; VECURONIUM; TRAIN-OF-4; TUBOCURARINE;
   REVERSAL
AB We were looking for a clinical test to indicate a train-of-four (TOF) ratio of approximately 0.9. We compared the adductor pollicis muscle (AP) visually evaluated response to ulnar nerve 100-Hz, 5-s tetanus (RF100 Hz) with the measured AP TOF ratio in 30 ASA physical status I or II adult anesthetized (propofol, sufentanil, N2O/O-2) patients. After the induction of anesthesia, the left ulnar nerve was stimulated at the wrist (single twitch and TOF) and the resultant isometric force was measured. When TOF was assessed, the independent investigators, unaware of the left AP-measured TOF ratios, visually evaluated the presence or absence of AP fading elicited by right ulnar nerve 100-Hz, 5-s tetanus. The 30 patients were randomly allocated to receive either 0.5 mg/kg atracurium (n = 15) or 0.1 mg/kg vecuronium (n = 15). The neuromuscular blockade was allowed to resolve spontaneously. A multiple logistic regression analysis was performed by computing the 771 visual observations. The probabilities of success of 100-Hz, 5-s tetanus to detect TOF ratios of 0.8, 0.85, and 0.9 were 99%, 96%, and 67%, respectively. The sensitivity and specificity of 100-Hz, 5-s tetanus as an indicator of TOF ratios of 0.85 and 0.9 are 100% and 75%, 54% and 67%, respectively. We conclude that RF100 Hz Visual assessment seems to be highly sensitive in evaluating residual paralysis, as the absence of RF100 Hz visual fading at the AP is compatible with a TOF ratio >0.85. Implications: After the administration of muscle relaxants, the absence of visual fading at the adductor pollicis, elicited in anesthetized patients by 100-Hz, 5-s tetanus, is compatible with a train-of four ratio >0.85. Therefore, clinical observation of fading after 100-Hz, 5-s tetanus seems to be a highly sensitive test in evaluating residual paralysis.
C1 Free Univ Brussels, Hop Erasme, Dept Anesthesiol, B-1070 Brussels, Belgium.
   Free Univ Brussels, Hop Erasme, Dept Comp Sci, B-1070 Brussels, Belgium.
RP Baurain, MJ (reprint author), Free Univ Brussels, Hop Erasme, Dept Anesthesiol, 808 Route Lennik, B-1070 Brussels, Belgium.
NR 21
TC 25
Z9 26
PU LIPPINCOTT WILLIAMS & WILKINS
PI PHILADELPHIA
PA 227 EAST WASHINGTON SQ, PHILADELPHIA, PA 19106 USA
SN 0003-2999
J9 ANESTH ANALG
JI Anesth. Analg.
PD JUL
PY 1998
VL 87
IS 1
BP 185
EP 189
DI 10.1097/00000539-199807000-00038
PG 5
WC Anesthesiology
SC Anesthesiology
GA ZX808
UT WOS:000074557500038
ER

PT J
AU Dolezal, V
   Tucek, S
AF Dolezal, V
   Tucek, S
TI The effects of brucine and alcuronium on the inhibition of
   [H-3]acetylcholine release from rat striatum by muscarinic receptor
   agonists
SO BRITISH JOURNAL OF PHARMACOLOGY
LA English
DT Article
DE acetylcholine release; presynaptic autoreceptors; muscarinic receptors;
   allosteric modulation; cholinergic neurons; striatum; brucine;
   alcuronium
ID POSITIVE ALLOSTERIC ACTION; ACETYLCHOLINE-RELEASE; ADENYLYL-CYCLASE;
   RABBIT STRIATUM; BINDING; SLICES; MODULATION; SUBTYPE; BRAIN; CA2+
AB 1 Radioligand binding experiments indicate that the affinity of muscarinic receptors for their agonists may be enhanced by allosteric modulators. We have now investigated if brucine can enhance the inhibitory effects of muscarinic receptor agonists on the electrically evoked release of [H-3]acetylcholine ([H-3]ACh) from superfused slices of rat striatum.
   2 The evoked release of [H-3]ACh was inhibited by all agonists tested (i.e., furmethide, oxotremorine-M, bethanechol and oxotremorine).
   3 Brucine enhanced the inhibitory effects of furmethide, oxotremorine-M and bethanechol on the evoked [H-3]ACh release without altering the inhibitory effect of oxotremorine.
   4 Alcuronium was applied for comparison and found to diminish the inhibitory effect of furmethide on the evoked [H-3]ACh release.
   5 The results demonstrate that it is possible both to enhance and diminish the functional effects of muscarinic receptor agonists by allosteric modulators.
   6 The direction of the observed effects of brucine and alcuronium on [H-3]ACh release fully agrees with the effects of these modulators on the affinities of human M-4 receptors for furmethide, oxotremorine-M, bethanechol and oxotremorine, as described by Jakubik et al. (1997). This supports the view that the presynaptic muscarinic receptors responsible for the autoinhibition of ACh release in rat striatum belong to the M-4 muscarinic receptor subtype.
C1 Acad Sci Czech Republ, Inst Physiol, CR-14220 Prague, Czech Republic.
RP Dolezal, V (reprint author), Acad Sci Czech Republ, Inst Physiol, Videnska 1083, CR-14220 Prague, Czech Republic.
RI Dolezal, Vladimir/A-8732-2008
NR 42
TC 33
Z9 33
PU STOCKTON PRESS
PI BASINGSTOKE
PA HOUNDMILLS, BASINGSTOKE RG21 6XS, HAMPSHIRE, ENGLAND
SN 0007-1188
J9 BRIT J PHARMACOL
JI Br. J. Pharmacol.
PD JUL
PY 1998
VL 124
IS 6
BP 1213
EP 1218
DI 10.1038/sj.bjp.0701966
PG 6
WC Pharmacology & Pharmacy
SC Pharmacology & Pharmacy
GA 103HH
UT WOS:000074965000027
ER

PT J
AU Rautoma, P
   Svartling, N
AF Rautoma, P
   Svartling, N
TI Smoking increases the requirement for rocuronium
SO CANADIAN JOURNAL OF ANAESTHESIA-JOURNAL CANADIEN D ANESTHESIE
LA English
DT Article
ID ATRACURIUM; PHARMACOKINETICS; VECURONIUM
AB Purpose: To compare the potency of rocuronium in non-smokers and smokers during general anaesthesia.
   Methods: In a randomized, open clinical study, 40 patients, 17-62 yr of age, were anaesthetized with propofol, alfentanil and nitrous oxide in oxygen. After obtaining individual dose-response curves for rocuronium, bolus doses of rocuronium were given to maintain neuromuscular block at 90-99 % for 60 min. Evoked adductor policies electromyography (EMG) was used to monitor neuromuscular block.
   Results: The ED95 values (+/- SEM) for rocuronium were 460.5 +/- 28.9 and 471.5 +/- 22.1 mu g.kg(-1) for non-smokers and smokers, respectively (P:NS). However, doses of rocuronium to maintain 90-99 % neuromuscular block (+/- SEM) were 620.1 +/- 46.7 and 747.4 +/- 56.0 mu g.kg(-)1.hr(-1) for non-smokers and smokers, respectively (P = 0.0504).
   Conclusion: The results may indicate increased metabolism of rocuronium in smokers rather than increased requirement of rocuronium at the receptor site.
C1 Univ Helsinki, Toolo Hosp, Dept Anaesthesia, Helsinki, Finland.
RP Rautoma, P (reprint author), Maria Hosp, Dept Anaesthesia, Lapinlahdenkatu 16, Helsinki, Finland.
NR 12
TC 11
Z9 10
PU CANADIAN ANAESTHETISTS SOC INC
PI TORONTO
PA 1 EGLINTON AVE EAST, SUITE 208, TORONTO, ONTARIO M4P 3A1, CANADA
SN 0832-610X
J9 CAN J ANAESTH
JI Can. J. Anaesth.-J. Can. Anesth.
PD JUL
PY 1998
VL 45
IS 7
BP 651
EP 654
PG 4
WC Anesthesiology
SC Anesthesiology
GA 108JT
UT WOS:000075263300010
ER

PT J
AU Davis, NA
   Rodgers, JE
   Gonzalez, ER
   Fowler, AA
AF Davis, NA
   Rodgers, JE
   Gonzalez, ER
   Fowler, AA
TI Prolonged weakness after cisatracurium infusion: A case report
SO CRITICAL CARE MEDICINE
LA English
DT Article
DE neuromuscular blocking agents; cisatracurium; vecuronium; prolonged
   paralysis; myopathy; corticosteroids; adverse effects; paralytic;
   intensive care unit; mechanical ventilation
ID INTENSIVE-CARE UNIT; NEUROMUSCULAR BLOCKING-AGENTS; MECHANICALLY
   VENTILATED PATIENTS; CRITICAL ILLNESS; ACUTE MYOPATHY; PARALYSIS;
   BLOCKADE; ATRACURIUM; PHARMACOKINETICS; CORTICOSTEROIDS
AB Objective: To present the first documented case report of myopathy persisting far >48 hrs in a patient treated with cisatracurium and concomitant high-dose corticosteroids.
   Design: Anecdotal observations in one patient.
   Setting: Medical-respiratory intensive care unit (ICU) at a tertiary care, university teaching hospital.
   Patient: A 45-yr-old female admitted status for post-bilateral total knee replacement complicated by aspiration pneumonitis and acute respiratory distress syndrome (ARDS).
   Interventions: The patient required pressure control ventilation and sedation with midazolam and fentanyl infusions. On ICU day 2, the patient was placed on inverse ratio ventilation and paralyzed with cisatracurium. On ICU day 6, methylprednisolone 125 mg iv every 6 hrs was initiated for fibroproliferative ARDS. On ICU day 11, methylprednisolone was reduced to 60 mg iv every 6 hrs and tapered over several weeks. Cisatracurium infusion rates ranged from 6.3 to 10.5 mu g/kg/min, with an average of 8.0 mu g/kg/min.
   Measurements and Main Results: Train-of-Four was assessed before initiation of therapy and every 4 hrs, thereafter. Train-of-Four values were maintained from 1 to 4 throughout therapy and a value of 4 was recorded when therapy was discontinued. On day 13, neuromuscular blocking agent therapy was discontinued, but severe proximal and distal muscle weakness was observed bilaterally. Creatinine kinase concentrations on 3 and 13 days after discontinuation of the paralytic agent were 181 and 96 units/L, respectively. On day 24, the patient moved her fingertips. On ICU day 30, the patient was weaned from the mechanical ventilator. The patient was transferred to the ward on day 33. Extensive rehabilitation with physical and occupational therapy was required for several months.
   Conclusion: Clinicians should remember that irrespective of chemical structural, neuromuscular blocking agents might produce prolonged paralysis in predisposed patients.
C1 Virginia Commonwealth Univ, Med Coll Virginia, Richmond, VA 23298 USA.
RP Gonzalez, ER (reprint author), Virginia Commonwealth Univ, Med Coll Virginia, POB 980533, Richmond, VA 23298 USA.
NR 27
TC 27
Z9 28
PU LIPPINCOTT WILLIAMS & WILKINS
PI PHILADELPHIA
PA 227 EAST WASHINGTON SQ, PHILADELPHIA, PA 19106 USA
SN 0090-3493
J9 CRIT CARE MED
JI Crit. Care Med.
PD JUL
PY 1998
VL 26
IS 7
BP 1290
EP 1292
DI 10.1097/00003246-199807000-00038
PG 3
WC Critical Care Medicine
SC General & Internal Medicine
GA ZZ677
UT WOS:000074755500033
ER

PT J
AU Nikkelen, E
   van Meurs, WL
   Ohrn, MAK
AF Nikkelen, E
   van Meurs, WL
   Ohrn, MAK
TI Hydraulic analog for simultaneous representation of pharmacokinetics and
   pharmacodynamics: Application to vecuronium
SO JOURNAL OF CLINICAL MONITORING AND COMPUTING
LA English
DT Article
DE educational simulation; resident; pharmacokinetics; pharmacodynamics;
   model; mathematical
ID MODEL; SITE
AB Objective. To facilitate teaching the pharmacologic determinants of clinically observed drug effect, we expand on the hydraulic representation of the pharmacokinetics and pharmacodynamics of intravenous drugs. Introduction. There are two significant barriers to understanding the pharmacological determinants underlying clinically observed drug responses. The first obstacle is the mathematical nature of traditional descriptions of these phenomena; the second barrier to understanding is that most educational tests focus solely on pharmacokinetics. However, pharmacokinetics alone do not explain the action at the effect site. The scientific and educational literature has used analogs of pharmacokinetic phenomena to make the concepts more intuitive. This manuscript extends the use of a hydraulic analog to include the effect site, allowing a simultaneous representation of pharmacokinetics and pharmacodynamics. Methods in the described hydraulic analog, fluid delivered into a central reservoir is representative of drug infusion, and the heights of the fluid columns in the central and peripheral reservoirs are representative of the drug concentrations in the corresponding pharmacologic compartments. The height of the fluid column in an 'effect reservoir' is representative of the apparent effect site concentration in a simultaneous pharmacokinetic-pharmacodynamic model. A non-linear scale on the effect reservoir represents the relationship between the effect site concentration and the clinical effect. Reservoir surface areas are equivalent to volumes of distribution and hydraulic resistances are inversely proportional to drug clearances. The proof of mathematical equivalency of the presented analog to simultaneous pharmacokinetic-pharmacodynamic models is given in an appendix. Illustration of the educational application. The effect window can represent monitored twitch response following the administration of a neuromuscular blocking agent. Using pharmacokinetic-pharmacodynamic parameter values for vecuronium, we demonstrate how the hydraulic analog can be used to explain the priming principle and the clinically observed time-course disparity of two effect sites: the larynx and the adductor pollicis. (A companion web site: http://www.anest.ufl.cdu/ha.html presents an interactive animation of the described analog.).
C1 Univ Florida, Coll Med, Dept Anesthesiol, Gainesville, FL 32610 USA.
   Univ Florida, Coll Engn, Dept Elect & Comp Engn, Gainesville, FL 32611 USA.
   Univ Florida, Inst Brain, Gainesville, FL 32611 USA.
RP van Meurs, WL (reprint author), Univ Florida, Coll Med, Dept Anesthesiol, POB 100254, Gainesville, FL 32610 USA.
EM willem@anest4.anest.ufl.edu
NR 21
TC 2
Z9 2
PU KLUWER ACADEMIC PUBL
PI DORDRECHT
PA SPUIBOULEVARD 50, PO BOX 17, 3300 AA DORDRECHT, NETHERLANDS
SN 1387-1307
J9 J CLIN MONITOR COMP
JI J. Clin. Monitor. Comp.
PD JUL
PY 1998
VL 14
IS 5
BP 329
EP 337
DI 10.1023/A:1009996221826
PG 9
WC Anesthesiology
SC Anesthesiology
GA 160JN
UT WOS:000078227000005
ER

PT J
AU Wang, P
   Zhang, H
   Stewart, JT
   Bartlett, MG
AF Wang, P
   Zhang, H
   Stewart, JT
   Bartlett, MG
TI Simultaneous detection of cisatracurium, its degradation products and
   propofol using positive ion detection followed by negative ion detection
   in a single LC/MS run
SO JOURNAL OF PHARMACEUTICAL AND BIOMEDICAL ANALYSIS
LA English
DT Article
DE LC/MS; atmosphere pressure chemical ionization (APcI); propofol;
   cisatracurium
ID PERFORMANCE LIQUID-CHROMATOGRAPHY; MASS-SPECTROMETRY; RAT PLASMA; BLOOD;
   ATRACURIUM; EXTRACTION; HPLC
C1 Univ Georgia, Coll Pharm, Dept Med Chem, Athens, GA 30602 USA.
RP Bartlett, MG (reprint author), Univ Georgia, Coll Pharm, Dept Med Chem, Athens, GA 30602 USA.
EM bartlett@rx.uga.edu
NR 36
TC 5
Z9 6
PU PERGAMON-ELSEVIER SCIENCE LTD
PI OXFORD
PA THE BOULEVARD, LANGFORD LANE, KIDLINGTON, OXFORD OX5 1GB, ENGLAND
SN 0731-7085
J9 J PHARMACEUT BIOMED
JI J. Pharm. Biomed. Anal.
PD JUL
PY 1998
VL 17
IS 3
BP 547
EP 553
DI 10.1016/S0731-7085(97)00222-7
PG 7
WC Chemistry, Analytical; Pharmacology & Pharmacy
SC Chemistry; Pharmacology & Pharmacy
GA ZZ068
UT WOS:000074692500025
ER

PT J
AU Reah, G
   Bodenham, AR
   Braithwaite, P
   Esmond, J
   Menage, MJ
AF Reah, G
   Bodenham, AR
   Braithwaite, P
   Esmond, J
   Menage, MJ
TI Peribulbar anaesthesia using a mixture of local anaesthetic and
   vecuronium
SO ANAESTHESIA
LA English
DT Article
DE anaesthetic techniques, regional, peribulbar; neuromuscular relaxants,
   vecuronium; anaesthetics, local, lignocaine, bupivacaine
ID REGIONAL OPHTHALMIC ANESTHESIA; PH-ADJUSTED BUPIVACAINE; RETROBULBAR
   ANESTHESIA; CATARACT-SURGERY; MUSCLE-RELAXANTS; HYALURONIDASE;
   COMPLICATIONS
AB The aim of this double-blind, randomised study was to assess the effects of the addition of 0.5 mg of vecuronium bromide to a standard local anaesthetic mixture used for peribulbar anaesthesia. We studied 60 patients undergoing regional anaesthesia for intra-ocular surgery and were primarily interested in the quality of globe and lid akinesia. AU received a mixture of 5 mi 2% lignocaine with 1:200 000 adrenaline, 5 ml 0.75% bupivacaine and 150 IU hyaluronidase with either 0.9% saline 0.25 ml (group A, n = 30) or vecuronium bromide 0.25 mi (0.5 mg) (group B, n = 30). Eye movements assessed at both 5 and 10 min were significantly reduced in the vecuronium group (group B) (p < 0.05). We conclude that the addition of vecuronium at a dose of 0.5 mg to the standard local anaesthetic mixture improves the quality of globe and Lid akinesia.
C1 Gen Infirm, Dept Anaesthesia, Leeds LS1 3EX, W Yorkshire, England.
   Gen Infirm, Dept Ophthalmol, Leeds LS1 3EX, W Yorkshire, England.
RP Bodenham, AR (reprint author), Gen Infirm, Dept Anaesthesia, Great George St, Leeds LS1 3EX, W Yorkshire, England.
NR 19
TC 10
Z9 11
PU BLACKWELL SCIENCE LTD
PI OXFORD
PA P O BOX 88, OSNEY MEAD, OXFORD OX2 0NE, OXON, ENGLAND
SN 0003-2409
J9 ANAESTHESIA
JI Anaesthesia
PD JUN
PY 1998
VL 53
IS 6
BP 551
EP 554
DI 10.1046/j.1365-2044.1998.00433.x
PG 4
WC Anesthesiology
SC Anesthesiology
GA ZX914
UT WOS:000074568100007
ER

PT J
AU Brinkmann, M
   Gunnicker, M
   Freund, U
   Schieffer, M
   Peters, J
AF Brinkmann, M
   Gunnicker, M
   Freund, U
   Schieffer, M
   Peters, J
TI Histamine plasma concentration and cardiovascular effects of
   non-depolarising muscle relaxants: Comparison of atracurium, vecuronium,
   pancuronium and pipecuronium in coronary surgery risk patients.
SO ANASTHESIOLOGIE INTENSIVMEDIZIN NOTFALLMEDIZIN SCHMERZTHERAPIE
LA German
DT Article
DE histamine; haemodynamics; neuromuscular blocking agents; coronary heart
   disease
ID RELEASE
AB Objective: Cardiovascular effects of four commonly used non-depolarising muscle relaxants and their ability to increase histamine plasma concentrations were studied in patients scheduled for coronary artery bypass grafting. Methods: 40 patients were included in the study after informed consent. After premedication with Flunitrazepam (2 mg p.o.) on the evening before and 1 hour prior to surgery anaesthesia was induced with Flunitrazepam (4-6 mu g kg(-1)), Fentanyl (3 mu g kg(-1)) und Etomidate (150 mu g kg(-1)) and the patients were ventilated via face mask with 50% N2O in oxygen. Patients were randomly allocated to one of four groups, and, 15 min after induction of anaesthesia, received equipotent doses of either Pancuronium (0.09 mg kg(-1), n = 10), Pipecuronium (0,08 mg kg(-1), n = 10), Atracurium (0,6 mg kg(-1), n = 10), or Vecuronium (0,1 mg kg(-1), n =10) injected over 20 seconds via a central venous catheter. Cardiovascular variables were determined in the awake patient, 15 min after induction of anaesthesia and following administration of the respective muscle relaxant. In addition, plasma histamine concentrations were assessed before and after relaxation. Evoked muscular response to TOF simulation of the ulnar nerve (plethysmo-mechanogram) was continuously recorded to determine the onset of neuromuscular blockade. Results: Heart rate, mean arterial pressure and cardiac index significantly decreased in all patients following induction of anaesthesia while systemic vascular resistance remained unchanged. Only Pancuronium caused a significant increase in heart rate (53 +/- 11 to 61 +/- 15 min(-1)) whereas cardiac index and mean arterial pressure did not change significantly. No other neuromuscular blocking agent caused any changes in the cardiovascular variables measured and histamine plasma concentrations remained within the reference range in all of the four groups with no differences detectable between groups. Conclusion: All investigated neuromuscular blocking agents exhibited marked cardiovascular stability which permits their use, being based exclusively on pharmacodynamic and pharmakokinetic considerations even in patients with coronary heart disease. If an increase in heart rate appears beneficial Pancuronium may be advantageous.
C1 Univ Essen Gesamthsch, Abt Anasthesiol & Intens Med, Essen, Germany.
RP Brinkmann, M (reprint author), Univ Essen Gesamthsch Klinikum, Abt Anasthesiol & Intens Med, Hufelandstr 55, D-45122 Essen, Germany.
NR 16
TC 2
Z9 2
PU GEORG THIEME VERLAG
PI STUTTGART
PA P O BOX 30 11 20, D-70451 STUTTGART, GERMANY
SN 0939-2661
J9 ANASTH INTENSIV NOTF
JI Anasthesiol. Intensivmed. NotfMed. Schmerzther.
PD JUN
PY 1998
VL 33
IS 6
BP 362
EP 366
DI 10.1055/s-2007-994264
PG 5
WC Anesthesiology; Critical Care Medicine
SC Anesthesiology; General & Internal Medicine
GA 112WC
UT WOS:000075516800003
ER

PT J
AU Xue, FS
   An, G
   Liao, X
   Zou, Q
   Luo, LK
AF Xue, FS
   An, G
   Liao, X
   Zou, Q
   Luo, LK
TI The pharmacokinetics of vecuronium in male and female patients
SO ANESTHESIA AND ANALGESIA
LA English
DT Article
ID ORG NC 45; ANESTHETIZED PATIENTS; RENAL-FAILURE; PHARMACODYNAMICS;
   PANCURONIUM; BROMIDE; DISPOSITION; SEX
AB To evaluate the effect of gender on the pharmacokinetics of vecuronium, we studied 30 patients (15 male and 15 female) undergoing elective plastic surgery with anticipated surgical blood loss of <300 mL, under general anesthesia. General anesthesia was induced with thiopental 4-6 mg/kg and fentanyl 2-4 mu g/kg and was maintained with 60% nitrous oxide in oxygen and an end-tidal concentration of 1.5%-2% enflurane. After a 2-min infusion of vecuronium 100 mu g/kg, a modified fluorometric assay was used to determine the plasma concentrations of vecuronium for 5 h. The results showed that, compared with women, the plasma concentrations of vecuronium in men were significantly lower during the first 20 min and that the disposition kinetics of vecuronium can be best described mathematically by a three-compartment open model in the two groups. The volume of the central compartment and the volume of distribution at steady state were 39.6 +/- 8.6 and 164.8 +/- 29.3 mL/kg, respectively, in women. These values increased significantly to 54.4 +/- 14.4 and 201.4 +/- 75.8 mL/kg in men (P < 0.05). When the data were calculated on the basis of ideal body weight, the volume of distribution of vecuronium was also different between men and women (P < 0.05. The half-lives of fast distribution and distribution, the elimination half-life, mean residual time, area under the plasma-concentration curve, and plasma clearance were not different between the two groups. We conclude that the pharmacokinetics of vecuronium are significantly different between genders and that and men have the greater volume of distribution of vecuronium. Implications: The authors found that, compared with women, men had lower plasma concentrations of vecuronium after the IV administration of vecuronium and a larger volume of distribution of vecuronium. The pharmacokinetic differences may be related to the differences in the sensitivity to vecuronium between genders.
C1 Chinese Acad Med Sci, Plast Surg Hosp, Dept Anesthesiol, Beijing 100041, Peoples R China.
   Peking Union Med Coll, Beijing, Peoples R China.
RP Xue, FS (reprint author), Chinese Acad Med Sci, Plast Surg Hosp, Dept Anesthesiol, Ba Da Chu Rd,Shi Jing Shan Dist, Beijing 100041, Peoples R China.
NR 25
TC 23
Z9 29
PU LIPPINCOTT WILLIAMS & WILKINS
PI PHILADELPHIA
PA 227 EAST WASHINGTON SQ, PHILADELPHIA, PA 19106 USA
SN 0003-2999
J9 ANESTH ANALG
JI Anesth. Analg.
PD JUN
PY 1998
VL 86
IS 6
BP 1322
EP 1327
DI 10.1097/00000539-199806000-00036
PG 6
WC Anesthesiology
SC Anesthesiology
GA ZQ584
UT WOS:000073882700035
ER

PT J
AU Segredo, V
   Caldwell, JE
   Wright, PMC
   Sharma, ML
   Gruenke, LD
   Miller, RD
AF Segredo, V
   Caldwell, JE
   Wright, PMC
   Sharma, ML
   Gruenke, LD
   Miller, RD
TI Do the pharmacokinetics of vecuronium change during prolonged
   administration in critically ill patients?
SO BRITISH JOURNAL OF ANAESTHESIA
LA English
DT Article
DE intensive care vecuronium; neuromuscular block vecuronium;
   pharmacokinetics vecuronium
ID RENAL-FAILURE; MECHANICAL VENTILATION; URINARY-EXCRETION; NATIONAL
   SURVEY; ATRACURIUM; 3-DESACETYLVECURONIUM; PHARMACODYNAMICS;
   DISPOSITION; INFUSIONS; BROMIDE
AB Neuromuscular blocking drugs may be administered over several days to patients in the intensive care unit (ICU), but their pharmacokinetics have been studied at only one point in time, or assumed to be constant throughout the period of administration. We sought to determine if, in individual patients, the pharmacokinetics of vecuronium changed over the course of its administration in the ICU. In six critically ill patients, we measured plasma vecuronium concentrations during two periods: first, during initial administration of vecuronium and second, after its administration continuously for 3-6 days. A pharmacokinetic model was fitted to these plasma concentration data, and its parameters permitted to vary between the periods to determine if they had altered. Individual clearance values during the study ranged from 1.4 to 4.4 mi kg(-1) min(-1). During prolonged administration, vecuronium clearance increased in three and decreased in two patients. This change ranged from a 61% decrease to a 58% increase, and was not linked to any clinical-factor. The steady-state volume of distribution (range 368-1765 ml kg(-1); median 494 ml kg(-1)) did not change in any patient during the study. The change in clearance of vecuronium during its prolonged administration in critically ill patients suggests that future studies of neuromuscular blocking drugs in the ICU should take account of their changing pharmacokinetics over the course of administration.
C1 Univ Calif San Francisco, Dept Anesthesia, San Francisco, CA 94143 USA.
RP Caldwell, JE (reprint author), Univ Calif San Francisco, Dept Anesthesia, San Francisco, CA 94143 USA.
NR 19
TC 12
Z9 12
PU PROF SCI PUBL
PI LONDON
PA TAVISTOCK HOUSE EAST, TAVISTOCK SQUARE, LONDON, ENGLAND WC1H 9JR
SN 0007-0912
J9 BRIT J ANAESTH
JI Br. J. Anaesth.
PD JUN
PY 1998
VL 80
IS 6
BP 715
EP 719
PG 5
WC Anesthesiology
SC Anesthesiology
GA ZU358
UT WOS:000074189000004
ER

PT J
AU Xue, FS
   Liao, X
   Liu, JH
   Tong, SY
   Zhang, YM
   Zhang, RJ
   An, G
   Luo, LK
AF Xue, FS
   Liao, X
   Liu, JH
   Tong, SY
   Zhang, YM
   Zhang, RJ
   An, G
   Luo, LK
TI Dose-response curve and time-course of effect of vecuronium in male and
   female patients
SO BRITISH JOURNAL OF ANAESTHESIA
LA English
DT Article
DE neuromuscular block vecuronium; pharmacodynamics vecuronium; gender
ID ANESTHETIZED PATIENTS; RELATIVE POTENCY; ORG NC-45; PANCURONIUM;
   PHARMACOKINETICS; PHARMACODYNAMICS; TUBOCURARINE; ATRACURIUM; CIRRHOSIS;
   ORG-NC-45
AB To determine the differences between men and women in the dose-response curve and the time-course of effect of vecuronium, we studied 60 adult patients (30 male and 30 female), ASA I, age 18-51 yr, undergoing elective plastic surgery. Anaesthesia was maintained with nitrous oxide 60% in oxygen; thiopentone and incremental doses of fentanyl were given as required. Neuromuscular function was assessed mechano-myographically using the train-of-four (TOF) stimulation at the wrist every 12 s. The percentage depression of T-1 was used as the study variable. The dose-response relationship of vecuronium was determined by a cumulative dose-response technique. The dose-response curve in men was shifted in a parallel fashion to the right, indicating a decrease in the sensitivity to vecuronium-induced neuromuscular block, compared with women. The ED50, ED90 and ED95 of vecuronium were 23.9 (4.7), 45.4 (11.2) and 55.7 (14.3) mu g kg(-1) in men and 18.4 (3.7), 33.5 (7.8) and 39.8 (9.6) mu g kg(-1) in women respectively. There were statistically significant differences in these values between the two groups (P < 0.01 in each instance). After a total dose of vecuronium 80 mu g kg(-1), neuromuscular block was significantly longer in women than in men. The duration of peak effect, clinical duration, and the total duration were 18.7 (7.1), 26.6 (8.8) and 50.6 (16.0) min respectively in men and 26.0 (7.2), 37.1 (11.2) and 65.9 (20.7) min in women. They differed significantly between men and women (P < 0.005 in each case).
C1 Chinese Acad Med Sci, Plast Surg Hosp, Dept Anaesthesiol, Beijing 100041, Peoples R China.
   Peking Union Med Coll, Beijing 100041, Peoples R China.
RP Xue, FS (reprint author), Chinese Acad Med Sci, Plast Surg Hosp, Dept Anaesthesiol, Ba Da Chu Rd,Shi Jing Shan Dist, Beijing 100041, Peoples R China.
NR 26
TC 16
Z9 21
PU PROF SCI PUBL
PI LONDON
PA TAVISTOCK HOUSE EAST, TAVISTOCK SQUARE, LONDON, ENGLAND WC1H 9JR
SN 0007-0912
J9 BRIT J ANAESTH
JI Br. J. Anaesth.
PD JUN
PY 1998
VL 80
IS 6
BP 720
EP 724
PG 5
WC Anesthesiology
SC Anesthesiology
GA ZU358
UT WOS:000074189000005
ER

PT J
AU Asokumar, B
   Cheng, D
   Chung, F
   Peniston, C
   Sandler, A
   Varin, F
AF Asokumar, B
   Cheng, D
   Chung, F
   Peniston, C
   Sandler, A
   Varin, F
TI Pharmacokinetics of doxacurium during normothermic and hypothermic
   cardiopulmonary bypass surgery
SO CANADIAN JOURNAL OF ANAESTHESIA-JOURNAL CANADIEN D ANESTHESIE
LA English
DT Article
ID CARDIAC-SURGERY; PHARMACODYNAMICS; ANESTHESIA
AB Purpose: To compare the pharmacokinetic behaviour of doxacurium in patients undergoing normothermic or hypothermic cardiopulmonary bypass (CPB) for coronary artery bypass graft surgery.
   Methods: Twenty patients in two equal groups were studied. Anaesthesia was induced with sufentanil and midazolam after a standard premedication. Doxacurium was administered at 3 x ED95 (80 mu g.kg(-1)), and anaesthesia was maintained with 0.5 mu g.kg(-1) hr(-1) sufentanil, 0.05 mg.kg(-1) midazolam and isoflurane 0.5-1 %.Systemic temperature for patients in the normothermic and hypothermic groups was maintained at 33-36C and 26-30C respectively. Timed blood and urine samples were collected and pharmacokinetic parameters were estimated using a non-compartmental approach.
   Results: For the normothermic and hypothermic groups, terminal elimination half-life (t(1/2)beta) was 100.1 +/- 28 and 183.8 +/- 60 min (P < 0.05) respectively, elimination half-life during the CPB phase (T-1/2 CPB) 114.5 +/- 10 and 183.8 +/- 60 min (P < 0.05), mean residence rime 108.8 +/- 25 and 164.8 +/- 34 min (P < 0.05) and apparent volume of distribution at steady state 0.20 +/- 0.03 and 0.26 +/- 0.04 L.kg(-1) (P < 0.05). Compared with the hypothermic group, the normothermic group had a higher rate of renal clearance (1.40 +/- 0.4 vs 0.93 +/- 0.3 ml.min(-1).kg(-1); P < 0.05) and a higher value for renal clearance as a percentage of the total clearance (76.2 +/- 10 vs 58.3 +/- 20%).
   Conclusion: The elimination rate of doxacurium during normothermic CPB is raster than that in hypothermic CPB.
C1 Univ Toronto, Toronto Hosp BW 4646, Dept Anaesthesia, Div Cardiovasc Surg, Toronto, ON M5G 2C4, Canada.
   Univ Montreal, Fac Pharm, Montreal, PQ H3C 3J7, Canada.
RP Cheng, D (reprint author), Univ Toronto, Toronto Hosp BW 4646, Dept Anaesthesia, Div Cardiovasc Surg, 585 Univ Ave, Toronto, ON M5G 2C4, Canada.
NR 16
TC 2
Z9 2
PU CANADIAN ANAESTHETISTS SOC INC
PI TORONTO
PA 1 EGLINTON AVE EAST, SUITE 208, TORONTO, ONTARIO M4P 3A1, CANADA
SN 0832-610X
J9 CAN J ANAESTH
JI Can. J. Anaesth.-J. Can. Anesth.
PD JUN
PY 1998
VL 45
IS 6
BP 515
EP 520
PG 6
WC Anesthesiology
SC Anesthesiology
GA ZY710
UT WOS:000074651600003
ER

PT J
AU Martin, R
   Carrier, J
   Pirlet, M
   Claprood, Y
   Tetrault, JP
AF Martin, R
   Carrier, J
   Pirlet, M
   Claprood, Y
   Tetrault, JP
TI Rocuronium is the best non-depolarizing relaxant to prevent
   succinylcholine fasciculations and myalgia
SO CANADIAN JOURNAL OF ANAESTHESIA-JOURNAL CANADIEN D ANESTHESIE
LA English
DT Article; Proceedings Paper
CT Canadian-Anaesthetists-Society Annual Meeting
CY JUN 07-10, 1997
CL VANCOUVER, CANADA
SP Canadian Anaesthetists Soc
ID VECURONIUM
AB Purpose: To determine which non-depolarizing relaxant among d-tubocurarine, vecuronium, atracurium, mivacurium and rocuronium prevented muscular fasciculations and myalgia following succinylcholine.
   Methods: In this double blind randomized study, 120 female patients scheduled for laparoscopic procedures were studied. They were divided into six groups of 20 according to the non-depolarizing pretreatment used: NaCl 0.9%(control), 0.05 mg.kg(-1) d-tubocurarine, 0.01 mg.kg(-1) vecuronium, 0.05 mg.kg(-1) atracurium, 0.02 mg.kg(-1) mivacurium and 0.06 mg.kg(-1) rocuronium, Four minutes after the pretreatment, 1.5 mg.kg(-1) succinylcholine was injected, Side effects of the pretreatment, the presence and magnitude of fasciculations, the ease of tracheal intubation, myalgia 1, 24 and 48 hr after surgery were observed. A Puritan Bennett Datex(TM) 221 NMT Relaxograph monitor was used to evaluate the neuromuscular block.
   Results: Muscle fasciculations were observed in 19 of the 20 patients in the control group and in 3 of the 20 patients in the rocuronium group, the best of the pretreatments in that aspect. Four patients in the mivacurium group were unable to sustain more than four seconds head-lift after pretreatment(P < 0.05). Tracheal intubation conditions were better and the onset of block was faster and longer after succinylcholine in the control group (P < 0.05), Myalgias were present in 71% of the patients 24 hr postoperatively and the frequency was not different among the groups.
   Conclusion: Among the pretreatments. tested, 3.06 mg.kg(-1) rocuronium was the best to prevent muscular fasciculations following succinylcholine injection. In the population studied, pretreatment did not prevent postoperative myalgia. Succinylcholine 1.5 mg.kg(-1) was more effective without a non-depolarizing pretreatment.
C1 Ctr Univ Sante Estrie, Dept Anaesthesia, Fleurimont, PQ J1H 5N4, Canada.
RP Martin, R (reprint author), Ctr Univ Sante Estrie, Dept Anaesthesia, 3001,12th Ave N, Fleurimont, PQ J1H 5N4, Canada.
NR 14
TC 30
Z9 31
PU CANADIAN ANAESTHETISTS SOC INC
PI TORONTO
PA 1 EGLINTON AVE EAST, SUITE 208, TORONTO, ONTARIO M4P 3A1, CANADA
SN 0832-610X
J9 CAN J ANAESTH
JI Can. J. Anaesth.-J. Can. Anesth.
PD JUN
PY 1998
VL 45
IS 6
BP 521
EP 525
PG 5
WC Anesthesiology
SC Anesthesiology
GA ZY710
UT WOS:000074651600004
ER

PT J
AU Wulf, H
   Ledowski, T
   Linstedt, U
   Proppe, D
   Sitzlack, D
AF Wulf, H
   Ledowski, T
   Linstedt, U
   Proppe, D
   Sitzlack, D
TI Neuromuscular blocking effects of rocuronium during desflurane,
   isoflurane, and sevoflurane anaesthesia
SO CANADIAN JOURNAL OF ANAESTHESIA-JOURNAL CANADIEN D ANESTHESIE
LA English
DT Article; Proceedings Paper
CT German Congress of Anesthesiology
CY APR 23-26, 1997
CL HAMBURG, GERMANY
ID TIME-COURSE; ANESTHESIA; VECURONIUM; HALOTHANE; HUMANS; ENFLURANE;
   ORG-9426; PHARMACOKINETICS; POTENTIATION; MIVACURIUM
AB Purpose: To determine the magnitude of the potentiation of rocuronium by desflurane, isoflurane and sevoflurane 1.5 MAC anaesthesia.
   Methods: in a prospective, randomised, study in 80 patients, the cumulative dose-effect curves for rocuronium were determined during anaesthesia with desflurane, sevoflurane and isoflurane (with N2O 70%, 15 min steady state) or total intravenous anaesthesia (TIVA) using propofol/fentanyl. Neuromuscular block was assessed by acceleromyography (TOF-Guard(R)) after train-of-four (TOF) stimulation of the ulnar nerve (2Hz every 12sec, 200 mu sec duration). Rocuronium was administered in increments of 100 mu g.kg(-1) until first twitch (T-1) depression > 95%.
   Results: Rocuronium led to more pronounced T-1 depression with desflurane or sevoflurane anaesthesia than with TIVA, The ED50 and ED95 were lower during desflurane (95 +/- 25 and 190 +/- 80 mu g.kg(-1)) and sevoflurane (120 +/- 30 and 210 +/- 40 mu g.kg(-1)) than with TIVA (150 +/- 40 and 310 +/- 90 mu g.kg(-1)) (P < .01). while the difference was not significant for isoflurane(130 +/- 40 and 250 +/- 90 mu g.kg(-1)), Following equi-effective dosing (T-1 > 95%) the duration to 25% T-1 recovery, recovery index (25/75), and TOF0.70 was: 13.2 +/- 1.8, 12.7 +/- 3.4, and 26.9 +/- 5.7 min during anaesthesia with desflurane; 15.5 +/- 5.0, 11.4 +/- 3.8, and 31.0 +/- 6.0 min with sevoflurane; 13.9 +/- 4.7, 10.7 +/- 3,3, and 26.3 +/- 8.9 min with isoflurane; and 13.9 +/- 3.9, 11.3 +/- 5.7, and 27.5 +/- 8.2 min with TIVA anaesthesia (P: NS).
   Conclusion: Interaction of rocuronium and volatile anaesthetics resulted in augmentation of the intensity of neuromuscular block but did not result in significant effects on duration of or recovery from the block.
C1 Hosp Christian Albrechts Univ, Dept Anaesthesiol & Intens Care, D-24105 Kiel, Germany.
   Hosp Christian Albrechts Univ, Dept Internal Med, D-24105 Kiel, Germany.
RP Wulf, H (reprint author), Univ Hosp, Dept Anaesthesiol, Schwanenweg 21, D-24105 Kiel, Germany.
NR 27
TC 29
Z9 36
PU CANADIAN ANAESTHETISTS SOC INC
PI TORONTO
PA 1 EGLINTON AVE EAST, SUITE 208, TORONTO, ONTARIO M4P 3A1, CANADA
SN 0832-610X
J9 CAN J ANAESTH
JI Can. J. Anaesth.-J. Can. Anesth.
PD JUN
PY 1998
VL 45
IS 6
BP 526
EP 532
PG 7
WC Anesthesiology
SC Anesthesiology
GA ZY710
UT WOS:000074651600005
ER

PT J
AU Xu, QYA
   Zhang, YP
   Trissel, LA
   Gilbert, DL
   Martinez, JF
   Fox, JL
AF Xu, QYA
   Zhang, YP
   Trissel, LA
   Gilbert, DL
   Martinez, JF
   Fox, JL
TI Stability of cisatracurium besylate in vials, syringes, and infusion
   admixtures
SO AMERICAN JOURNAL OF HEALTH-SYSTEM PHARMACY
LA English
DT Article; Proceedings Paper
CT ASHP Midyear Clinical Meeting
CY DEC 08-11, 1996
CL NEW ORLEANS, LOUISIANA
SP Amer Soc Hlth Syst Pharmacists
DE additives; Cisatracurium besylate; concentration; containers; dextrose;
   diluents; incompatibilities; injections; photodecomposition; polyvinyl
   chloride; skeletal muscle relaxants; sodium chloride; stability;
   storage; syringes; temperature; vials
ID COMPATIBILITY; DRUGS
AB The stability of cisatracurium besylate was studied.
   Cisatracurium (as besylate) 2 mg/mL in 5- and 10-mL unopened vials and 10 mg/mL in 20-mL unopened vials, as well as 3 mL of solution from additional 2-mg/mL vials, repackaged in 3-mL sealed plastic syringes, was stored at 4 and 23 degrees C in the dark and in normal fluorescent room light. Admixtures of cisatracurium las besylate) 0.1, 2, or 5 mg/mL in polyvinyl chloride (PVC) minibags of 5% dextrose injection or 0.9% sodium chloride injection were stored at 4 and 23 degrees C in nor mal fluorescent room light. Triplicate samples for each storage condition were taken initially and at 1, 3, 5, 7, 14, 21, and 30 days; samples from vials were also removed at 45 and 90 days. Solutions were stored in sterile vials at -70 degrees C and then thawed at room temperature before analysis of chemical stability by high-performance liquid chromatography. Physical stability was assessed as well.
   Cisatracurium besylate was physically stable in all samples throughout the study. Cisatracurium las besylate) 2 mg/mL exhibited drug losses at 23 degrees C in vials at 45 days and in syringes at 30 days. Cisatracurium (as besylate) 0.1, 2, and 5 mg/mL in 5% dextrose injection and in 0.9% sodium chloride injection was stable for at least 30 days at 4 degrees C, but substantial drug losses occurred at 23 degrees C. Admixtures prepared with cisatracurium (as besylate) 0.1 mg/mL and with 5% dextrose injection exhibited the greatest losses.
   Cisatracurium besylate was stable in most samples for at least 30 days at 4 and 23 degrees C; admixtures containing cisatracurium (as besylate) 0.1 or 2 mg/mL exhibited substantial drug loss at 23 degrees C.
C1 Univ Texas, Md Anderson Canc Ctr, Div Pharm, Houston, TX 77030 USA.
   Glaxo Wellcome Inc, Res & Dev, Clin Applicat Res, Res Triangle Pk, NC 27709 USA.
RP Trissel, LA (reprint author), Univ Texas, Md Anderson Canc Ctr, Div Pharm, Box 90,1515 Holcombe Blvd, Houston, TX 77030 USA.
NR 4
TC 4
Z9 8
PU AMER SOC HEALTH-SYSTEM PHARMACISTS
PI BETHESDA
PA 7272 WISCONSIN AVE, BETHESDA, MD 20814 USA
SN 1079-2082
J9 AM J HEALTH-SYST PH
JI Am. J. Health-Syst. Pharm.
PD MAY 15
PY 1998
VL 55
IS 10
BP 1037
EP 1041
PG 5
WC Pharmacology & Pharmacy
SC Pharmacology & Pharmacy
GA ZP313
UT WOS:000073739800017
ER

PT J
AU Dacheux, N
   Aupiais, J
AF Dacheux, N
   Aupiais, J
TI Determination of low concentrations of americium and curium by
   photon/electron rejecting alpha liquid scintillation
SO ANALYTICA CHIMICA ACTA
LA English
DT Article
DE curium; Americium; low activities; alpha liquid scintillation
ID LASER-INDUCED SPECTROFLUORIMETRY; ENVIRONMENTAL-SAMPLES; ACTINIDES;
   PLUTONIUM; URANIUM; WATER
AB The determination of very low activities of americium and curium has been performed by a new analytical method based on alpha liquid scintillation (PERALS(R)). The detection limit has been determined for several americium and curium isotopes. For both actinides, the values calculated are lower than those of other methods like inductively coupled plasma mass spectrometry (ICPMS), time-resolved laser-induced spectrofluorimetry or alpha spectrometry.
   The conditions required to obtain optimal extraction yields during the liquid-liquid extraction step have been determined in several media. All the results obtained show that the PERALS system is a promising method for the determination of low alpha-emitter activities. Indeed, it is possible to detect activities as low as a few mBql(-1).
   The procedure has been applied with success to French granitic-mineral-doped water and to complex media (biological samples like urines, mineral samples,...). In this latter case, the extraction is not quantitative: it is then necessary to determine the recovery yields by labeling. Attempts to use Am-243 as a spike of Am-241 were unsuccessful because of the low difference in energy of a particles for both nuclides (ca. 210 keV) in comparison with the PERALS resolution. On the contrary, labeling with Cm-246 or Cm-248 for Cm-244 and Gd-148 for all americium and curium isotopes is possible and discussed in this paper. (C) 1998 Elsevier Science B.V.
C1 Ctr Etud Bruyeres Le Chatel, F-91680 Bruyeres Le Chatel, France.
RP Dacheux, N (reprint author), Univ Paris Sud, Inst Phys Nucl, Grp Radiochim, F-91406 Orsay, France.
EM dacheux@ipno.in2p3.fr
NR 35
TC 9
Z9 9
PU ELSEVIER SCIENCE BV
PI AMSTERDAM
PA PO BOX 211, 1000 AE AMSTERDAM, NETHERLANDS
SN 0003-2670
J9 ANAL CHIM ACTA
JI Anal. Chim. Acta
PD MAY 15
PY 1998
VL 363
IS 2-3
BP 279
EP 294
DI 10.1016/S0003-2670(98)00140-8
PG 16
WC Chemistry, Analytical
SC Chemistry
GA ZR672
UT WOS:000074002200019
ER

PT J
AU Chui, PT
   Cheam, EWS
AF Chui, PT
   Cheam, EWS
TI The use of low-dose mivacurium to facilitate insertion of the laryngeal
   mask airway
SO ANAESTHESIA
LA English
DT Article
DE neuromuscular relaxants, mivacurium; equipment, laryngeal mask airways
ID PROPOFOL; THIOPENTONE
AB Ninety patients were assigned randomly in a double-blind manner to receive 0.9% sodium chloride, mivacurium 0.04 mg.kg(-1) or mivacurium 0.08 mg.kg(-1) intravenously, followed by propofol 2.5 mg.kg(-1). A laryngeal mask airway (LMA) was inserted 90s later. The LMA. was positioned correctly during the first attempt in 87% of patients and this was not significantly altered by the use of mivacurium. However, mivacurium decreased the incidence of swallowing, coughing, movement and laryngospasm (p < 0.05). LMA insertion was graded as easy in 88% of patients who had mivacurium, compared with 50% in patients who had propofol alone (p < 0.05). The conditions during LMA insertion were similar after 0.04 or 0.08 mg.kg(-1) of mivacurium. Patients were apnoeic for a mean (SD) time of 0.67 (0.72) min after propofol. alone, compared with 1.72 (1.06) min and 3.05 (1.36) min in patients who also received mivacurium 0.04 and 0.08 mg.kg(-1), respectively (p < 0.01). Patients who received mivacurium had a lower incidence of postoperative sore throat (24-30% vs. 53%) (p < 0.05). In conclusion, low-dose mivacurium facilitates LMA insertion and decreases the incidence of postoperative sore throat.
C1 Chinese Univ Hong Kong, Prince Wales Hosp, Dept Anaesthesia & Intens Care, Hong Kong, NT, Peoples R China.
RP Chui, PT (reprint author), Chinese Univ Hong Kong, Prince Wales Hosp, Dept Anaesthesia & Intens Care, Hong Kong, NT, Peoples R China.
NR 13
TC 9
Z9 11
PU BLACKWELL SCIENCE LTD
PI OXFORD
PA P O BOX 88, OSNEY MEAD, OXFORD OX2 0NE, OXON, ENGLAND
SN 0003-2409
J9 ANAESTHESIA
JI Anaesthesia
PD MAY
PY 1998
VL 53
IS 5
BP 491
EP 495
DI 10.1046/j.1365-2044.1998.00321.x
PG 5
WC Anesthesiology
SC Anesthesiology
GA ZP968
UT WOS:000073807000015
ER

PT J
AU Chiu, CL
   Lang, CC
   Wong, PK
   Delilkan, AE
   Wang, CY
AF Chiu, CL
   Lang, CC
   Wong, PK
   Delilkan, AE
   Wang, CY
TI The effect of mivacurium pretreatment on intra-ocular pressure changes
   induced by suxamethonium
SO ANAESTHESIA
LA English
DT Article
DE neuromuscular relaxants, mivacurium, suxamethonium; eye, intra-ocular
   pressure
ID INTRAOCULAR-PRESSURE; TRACHEAL INTUBATION; SUCCINYLCHOLINE; THIOPENTONE;
   DIAZEPAM; RISE; LIGNOCAINE; FAILURE; PREVENT
AB Forty patients without eye disease, undergoing elective nonophthalmic surgery, were studied in a double-blind, randomised, placebo-controlled study evaluating the efficacy of mivacurium pretreatment in attenuating the rise in intra-ocular pressure in response to suxamethonium administration, laryngoscopy and intubation. The patients were randomly allocated to receive either mivacurium 0.02 mg.kg(-1) or normal saline as pretreatment 3 min before a rapid sequence induction technique using alfentanil, propofol and suxamethonium. Suxamethonium induced a significant increase in intra-ocular pressure in the control group but not in the mivacurium pretreatment group (mean (SEM) increase = 3.5 (1.2) mmHg vs. 0.4 (0.8) mmHg, p < 0.05). There was a decrease in intra-ocular pressure in both groups after laryngoscopy and intubation with no significant difference between the two groups. These results show that mivacurium pretreatment is effective in preventing the increase in intra-ocular pressure after suxamethonium administration.
C1 Univ Malaya, Dept Anaesthesia, Kuala Lumpur 59100, Malaysia.
   Univ Malaya, Dept Med, Kuala Lumpur 59100, Malaysia.
   Univ Malaya, Dept Ophthalmol, Kuala Lumpur 59100, Malaysia.
RP Wang, CY (reprint author), Univ Malaya, Dept Anaesthesia, Kuala Lumpur 59100, Malaysia.
NR 27
TC 3
Z9 3
PU BLACKWELL SCIENCE LTD
PI OXFORD
PA P O BOX 88, OSNEY MEAD, OXFORD OX2 0NE, OXON, ENGLAND
SN 0003-2409
J9 ANAESTHESIA
JI Anaesthesia
PD MAY
PY 1998
VL 53
IS 5
BP 501
EP 505
DI 10.1046/j.1365-2044.1998.00402.x
PG 5
WC Anesthesiology
SC Anesthesiology
GA ZP968
UT WOS:000073807000018
ER

PT J
AU Sieber, TJ
   Zbinden, AM
   Curatolo, M
   Shorten, GD
AF Sieber, TJ
   Zbinden, AM
   Curatolo, M
   Shorten, GD
TI Tracheal intubation with rocuronium using the "timing principle"
SO ANESTHESIA AND ANALGESIA
LA English
DT Article
ID NEUROMUSCULAR BLOCK; SUCCINYLCHOLINE; SUXAMETHONIUM; VECURONIUM;
   ORG-9426; ONSET; FACILITATION; ATRACURIUM; ANESTHESIA; PRESSURE
AB We compared the endotracheal intubating conditions after rocuronium, using the "timing principle," with those after succinylcholine. The timing principle entails administration of a single bolus dose of nondepolarizing muscle relaxant, followed by an induction drug at the onset of clinical weakness. Forty-five patients were randomly assigned to three groups. Patients allocated to Groups 1 and 2 received rocuronium 0.6 mg/kg. At the onset of clinical weakness (onset of ptosis), anesthesia was induced with thiopental 4-6 mg/kg; intubation was accomplished after 45 s in Group 1 and after 60 s in Group 2. Patients in Group 3 received vecuronium (0.01 mg/kg) 3 min before the administration of thiopental and succinylcholine 1.5 mg/kg, and their tracheas were intubated 60 s later by a blind anesthesiologist. Intubating conditions were assessed according to a grading scale and were either good (5 patients in Groups 1 and 2, 4 patients in Group 3) or excellent (10 patients in Groups 1 + 2, 11 patients in Group 3) in all patients. Patients were interviewed postoperatively, and all were satisfied with the induction of anesthesia. We conclude that rocuronium 0.6 mg/kg provides good to excellent intubating conditions 45 and 60 s after the induction of anesthesia using the timing principle. Implications: We compared the ease with which a breathing tube could be placed in patients using three techniques. The standard technique (succinylcholine) was compared with two others in which a muscle-relaxing drug (rocuronium) was administered just before the anesthetic drug (so-called timing principle). No difference among the techniques was observed.
C1 Univ Hosp Bern, Dept Anesthesia & Intens Care, CH-3010 Bern, Switzerland.
   Beth Israel Hosp, Dept Anesthesia & Intens Care, Boston, MA 02215 USA.
RP Sieber, TJ (reprint author), Inselspital Bern, Dept Anesthesia & Intens Care, CH-3010 Bern, Switzerland.
EM tomsieber@compuserve.com
RI Curatolo, Michele/A-5859-2011
NR 22
TC 19
Z9 19
PU LIPPINCOTT WILLIAMS & WILKINS
PI PHILADELPHIA
PA 227 EAST WASHINGTON SQ, PHILADELPHIA, PA 19106 USA
SN 0003-2999
J9 ANESTH ANALG
JI Anesth. Analg.
PD MAY
PY 1998
VL 86
IS 5
BP 1137
EP 1140
DI 10.1097/00000539-199805000-00044
PG 4
WC Anesthesiology
SC Anesthesiology
GA ZL161
UT WOS:000073404900044
ER

PT J
AU Tsui, BCH
   Reid, S
   Gupta, S
   Kearney, R
   Mayson, T
   Finucane, B
AF Tsui, BCH
   Reid, S
   Gupta, S
   Kearney, R
   Mayson, T
   Finucane, B
TI A rapid precurarization technique using rocuronium
SO CANADIAN JOURNAL OF ANAESTHESIA-JOURNAL CANADIEN D ANESTHESIE
LA English
DT Article
AB Purpose: To evaluate a rapid and time-saving precurarization technique using rocuronium to prevent succinyl-choline-induced myalgia.
   Method: In a prospective, double blind randomized study, 42 ASA 1-2 patients were assigned to one of three pretreatment groups: 0.01 ml.kg(-1) normal saline, 0.1 mg.kg(-1) atracurium, and 0.1 mg.kg(-1) rocuronium. Anaesthesia commenced with 1.5 mu g.kg(-1) fentanyl and 0.5 mg.kg(-1) lidocaine at time zero. Pretreatment was administered 60 sec later, followed by 2.5 mg.kg(-1) propofol. At 90 sec, 1.5 mg.kg(-1) succinylcholine was injected and 30 sec later the trachea was intubated and the ease of intubation was graded. The patient was observed for the presence and severity of fasciculations. Myalgias were recorded on postoperative days 1, 2 and 7.
   Results: The incidence of fasciculations in the rocuronium group (21.4%) was lower (P < 0.001) than atracurium (78.5%) or placebo (92.8%) groups. On postoperative day I, the incidence of postoperative myalgia in the rocuronium group (14.2%) was less than-the placebo group (78.2%: P < 0.002) and atracurium group (85.7%; P < 0.001). The incidence of myalgia in the rocuronium group (7.1%) was lower than in the placebo group (78.5%; P < 0.001) but not different from the atracurium group (42.8%; P = 0.077) on postoperative day 2. On postoperative day 7, there was no difference among the three groups. Fasciculations were related to postoperative myalgia. There was no difference in intubating conditions among the three groups.
   Conclusion: Rocuronium pretreatment given just before induction of anaesthesia with propofol reduces fasciculations and succinylcholine-induced myalgia.
C1 Univ Alberta Hosp, Dept Anaesthesia, Walter Mackenzie Hlth Sci Ctr 3B2 32, Edmonton, AB T6G 2B7, Canada.
   Grey Nuns Hosp, Edmonton, AB, Canada.
RP Tsui, BCH (reprint author), Univ Alberta Hosp, Dept Anaesthesia, Walter Mackenzie Hlth Sci Ctr 3B2 32, Edmonton, AB T6G 2B7, Canada.
NR 10
TC 13
Z9 14
PU CANADIAN ANAESTHETISTS SOC INC
PI TORONTO
PA 1 EGLINTON AVE EAST, SUITE 208, TORONTO, ONTARIO M4P 3A1, CANADA
SN 0832-610X
J9 CAN J ANAESTH
JI Can. J. Anaesth.-J. Can. Anesth.
PD MAY
PY 1998
VL 45
IS 5
BP 397
EP 401
PN 1
PG 5
WC Anesthesiology
SC Anesthesiology
GA ZM470
UT WOS:000073543400003
ER

PT J
AU Brandom, BW
   Meretoja, OA
   Simhi, E
   Taivainen, T
   Wolfe, SR
   Woelfel, SK
   Gronert, BJ
   Cook, DR
AF Brandom, BW
   Meretoja, OA
   Simhi, E
   Taivainen, T
   Wolfe, SR
   Woelfel, SK
   Gronert, BJ
   Cook, DR
TI Age related variability in the effects of mivacurium in paediatric
   surgical patients
SO CANADIAN JOURNAL OF ANAESTHESIA-JOURNAL CANADIEN D ANESTHESIE
LA English
DT Article
ID NITROUS-OXIDE-HALOTHANE; CLINICAL-PHARMACOLOGY; INTUBATION CONDITIONS;
   NARCOTIC ANESTHESIA; CHILDREN; PHARMACODYNAMICS; PHARMACOKINETICS;
   INFUSION; INFANTS; VECURONIUM
AB Purpose: This study describes the effects of 0.3 mg.kg(-1) mivacurium in 180 paediatric patients between the ages of one month and 13 yr.
   Methods: Alternate patients at each of two geographic sites received nitrous oxide-halothane or nitrous oxide-opioid anaesthesia. Neuromuscular blockade was monitored by electromyography (Datex NMT), Blood pressure and heart rate were recorded from an automated oscillometer, Tracheal intubation was performed 90 sec after administration bimivacurium and conditions were judged by the Kneg scale.
   Results: There was no difference in the time course of block between anaesthetics or geographic sites. The average time to 90% block and 25% recovery was 10 min and 8.0 min at one month vs 2.3 min and 9.8 min at 12.5 yr of age. Intubation conditions were better during opioid (excellent in 92%) than during halothane anaesthesia (excellent in 78%) (P = 0.03), Diaphragmatic movement was less frequent in younger patients (P < 0.001). Intubation conditions did not differ between the two geographic sites. In the first minute after mivacurium, systolic and diastolic blood pressures decreased (P < 0.001) to similar extents in all patients. A transient increase in the redness of the skin of the face, trunk, and/or arms was noted during both anaesthetics (28% of infants, and 61% of children over five yr of age).
   Conclusion: The time course of block produced by mivacurium is more rapid in younger paediatric patients, The lime course of mivacurium does not have the transatlantic variation which has been observed for vecuronium. Physiological changes suggestive of histamine release were frequent. intubation conditions were very likely to be acceptable 90 sec after 0.3 mg.kg(-1) mivacurium.
C1 Childrens Hosp Pittsburgh, Dept Anesthesiol, Pittsburgh, PA 15213 USA.
   Univ Pittsburgh, Dept Anesthesiol, Pittsburgh, PA 15213 USA.
   Childrens Hosp, Helsinki, Finland.
   Univ Helsinki, Helsinki, Finland.
RP Brandom, BW (reprint author), Childrens Hosp Pittsburgh, Dept Anesthesiol, 3705 5th Ave, Pittsburgh, PA 15213 USA.
NR 21
TC 9
Z9 9
PU CANADIAN ANAESTHETISTS SOC INC
PI TORONTO
PA 1 EGLINTON AVE EAST, SUITE 208, TORONTO, ONTARIO M4P 3A1, CANADA
SN 0832-610X
J9 CAN J ANAESTH
JI Can. J. Anaesth.-J. Can. Anesth.
PD MAY
PY 1998
VL 45
IS 5
BP 410
EP 416
PN 1
PG 7
WC Anesthesiology
SC Anesthesiology
GA ZM470
UT WOS:000073543400005
ER

PT J
AU Ribeiro, FC
   Scheiber, G
   Marichal, A
AF Ribeiro, FC
   Scheiber, G
   Marichal, A
TI Comparison of time course of neuromuscular blockade in young children
   following rocuronium and atracurium
SO EUROPEAN JOURNAL OF ANAESTHESIOLOGY
LA English
DT Article
DE anaesthesia, paediatric; monitoring, neuromuscular blockade;
   neuromuscular relaxants, rocuronium, atracurium
ID VECURONIUM; INFANTS; PHARMACOKINETICS; ADOLESCENTS; HALOTHANE; EFFICACY;
   SAFETY
AB In order to compare the neuromuscular effects following rocuronium 0.6 mg kg(-1) and atracurium 0.5 mg kg(-1) 30 children aged from 18 to 67 months were studied under the same anaesthetic conditions. After induction of anaesthesia with etomidate and fentanyl, neuromuscular blockade was monitored by recording the electromyographic response of the adductor pollicis muscle to a supramaximal train-of-four (TOF) stimulation of the ulnar nerve at 2 Hz for 2 s at 20-s intervals. Intubation was performed when more than 90% muscle relaxation was achieved, thereafter anaesthesia was maintained with 70% nitrous oxide in oxygen and isoflurane 0.5% end-tidal. Mean onset of action was significantly faster following rocuronium (86+/-44.9 s) (mean+/-SD) compared with atracurium (126.3+/-61.0 s). Clinical duration with rocuronium was 22.8+/-5.31 min and thus significantly shorter than that of atracurium, which was 31.5+/-6.01 min. A statistically significant difference between rocuronium and atracurium also had been found for recovery of T-1 to 50%, 75% and 90% as well as for the time taken to a TOF ratio of 70%. The recovery index for rocuronium and atracurium was not significantly different with 9.2+/-3.43 min and 10.9+/-2.65 min, respectively. Thus, rocuronium may be more advantageous than atracurium for short-lasting surgical procedures in young children.
C1 Univ Witten Herdecke, Clin Volmarstein, D-58300 Wetter Ruhr, Germany.
RP Ribeiro, FC (reprint author), Univ Witten Herdecke, Clin Volmarstein, Hartmannstr 24, D-58300 Wetter Ruhr, Germany.
NR 13
TC 7
Z9 7
PU BLACKWELL SCIENCE LTD
PI OXFORD
PA P O BOX 88, OSNEY MEAD, OXFORD OX2 0NE, OXON, ENGLAND
SN 0265-0215
J9 EUR J ANAESTH
JI Eur. J. Anaesth.
PD MAY
PY 1998
VL 15
IS 3
BP 310
EP 313
PG 4
WC Anesthesiology
SC Anesthesiology
GA ZT366
UT WOS:000074077900011
ER

PT J
AU Shorten, GD
   Uppington, J
   Comunale, ME
AF Shorten, GD
   Uppington, J
   Comunale, ME
TI Changes in plasma catecholamine concentrations and haemodynamic effects
   of rocuronium and vecuronium in elderly patients
SO EUROPEAN JOURNAL OF ANAESTHESIOLOGY
LA English
DT Article
DE catecholamines, adrenaline, noradrenaline; muscle relaxants, rocuronium,
   vecuronium, responses, haemodynamic
ID FENTANYL ANESTHESIA; HISTAMINE-RELEASE; PANCURONIUM; ORG-9426;
   TUBOCURARINE; MIVACURIUM; ALCURONIUM; DRUGS
AB Rocuronium administration may cause tachycardia and an increase in cardiac index. Pancuronium, another steroidal non-depolarizing muscle relaxant, augments release of, and blocks re-uptake of catecholamines at adrenergic nerve endings. This study compared the haemodynamic effects of, and changes in catecholamine concentrations following administration of vecuronium (0.12 mg kg(-1)) or rocuronium (0.9 mg kg(-1)) to elderly patients. Thirty patients, 65 years or older, not receiving beta-blockers, were studied. During thiopentone, fentanyl, nitrous oxide anaesthesia, either rocuronium (0.9 mg kg(-1)) or vecuronium (0.12 mg kg(-1)) was administered, according to random allocation. In all 30 patients, blood pressure and heart rate were measured before induction of anaesthesia, immediately and 1 min after induction, 1 and 2 min after muscle relaxant administration, and immediately, 1 and 2 min after tracheal intubation. In the latter 20 patients, samples for plasma catecholamine estimation were obtained prior to, and 1 min after muscle relaxant administration and 1 min after tracheal intubation. Blood pressure and heart rate were similar in the two groups throughout the study. Plasma noradrenaline concentrations were similar in the vecuronium and rocuronium groups prior to muscle relaxant administration (589(SD240) and 444(SD213) pg mL(-1), respectively), 1 min after muscle relaxant administration (602(SD220) and 520(SD392) pg mL(-1), respectively) and 1 min after tracheal intubation (597(SD351) and 440(SD181) pg mL, respectively). There was no significant change in either plasma noradrenaline or adrenaline concentrations in either group following muscle relaxant administration or tracheal intubation. The use of rocuronium (0.9 mg kg(-1)) in elderly patients does not result in a clinically significant change in heart rate, blood pressure or plasma catecholamine concentration.
C1 Beth Israel Hosp, Dept Anaesthesia & Crit Care, Boston, MA USA.
RP Shorten, GD (reprint author), Cork Univ Hosp, Cork, Ireland.
NR 22
TC 4
Z9 5
PU BLACKWELL SCIENCE LTD
PI OXFORD
PA P O BOX 88, OSNEY MEAD, OXFORD OX2 0NE, OXON, ENGLAND
SN 0265-0215
J9 EUR J ANAESTH
JI Eur. J. Anaesth.
PD MAY
PY 1998
VL 15
IS 3
BP 335
EP 341
PG 7
WC Anesthesiology
SC Anesthesiology
GA ZT366
UT WOS:000074077900016
ER

PT J
AU Kamper, EF
   Siafaka, J
   Stavridis, J
AF Kamper, EF
   Siafaka, J
   Stavridis, J
TI Modulation of rat brain synaptosomal plasma membrane achieved by
   atracurium and its metabolite laudanosine
SO INTENSIVE CARE MEDICINE
LA English
DT Article
DE atracurium besylate; laudanosine; neurotoxicity; synaptosomal plasma
   membrane-bound enzymes; modulation of lipid-protein interaction
ID ACETYLCHOLINE-RECEPTOR; CEREBROSPINAL-FLUID; BILAYER FLUIDITY; CATIONIC
   DRUGS; CHOLESTEROL; INCREASE; ENZYMES
AB Objective: Atracurium besylate and laudanosine cause excitement and seizures when introduced into the central nervous system of laboratory animals. We examined the modulation of lipid-protein interaction in the lipid environment of rat brain synaptosomal plasma membrane (SPM)-bound enzymes as a possible mechanism leading to these effects.
   Methods: The effect of various concentrations of atracurium besylate and laudanosine, or of varying duration of SPM, on the activity of Na(+)/K(+) stimulated ATPase, Mg(2+)-stimulated ATPase and 5'-nucleotidase were assessed. The modulation of lipid protein interaction by laudanosine was estimated on the basis of the temperature dependence and cooperative behaviour of Na(+)/K(+) stimulated ATPase.
   Results: The effect of atracurium besylate or laudanosine on Na(+)/K(+)-stimulated ATPase activity was biphasic. Maximal enzyme stimulation appeared at 10(-4) M atracurium besylate or 10(-8) M laudanosine, and at 30 min of pre-incubation with both drugs, Arrhenius plots of Na(+)/K(+)-stimulated ATPase showed a transition temperature of 23.0 +/- 1.2 degrees C in control SPM and shifted to 16.5 +/- 0.9 degrees C (p < 0.01) in SPM treated with 10(-8) M laudanosine, The Hill coefficients for the allosteric inhibition of Na(+)/K(+)-stimulated ATPase by fluoride decreased from 1.99 +/- 0.22 in controls to 1.06 +/- 0.11 (p < 0.001) in the presence of 10(-8) M laudanosine.
   Conclusions: Our results suggest that laudanosine, one of the principal metabolites of atracurium besylate, affects nerve cell function in rats through the perturbation of the membrane lipid structure accompanied by SPM-bound enzyme dysfunction.
C1 Univ Athens, Sch Med, Dept Expt Physiol, GR-11527 Athens, Greece.
   Univ Athens, Aretaeion Hosp, Sch Med, Dept Anaesthesiol, GR-11528 Athens, Greece.
RP Kamper, EF (reprint author), Univ Athens, Sch Med, Dept Expt Physiol, GR-11527 Athens, Greece.
NR 34
TC 3
Z9 3
PU SPRINGER
PI NEW YORK
PA 233 SPRING ST, NEW YORK, NY 10013 USA
SN 0342-4642
J9 INTENS CARE MED
JI Intensive Care Med.
PD MAY
PY 1998
VL 24
IS 5
BP 519
EP 525
DI 10.1007/s001340050605
PG 7
WC Critical Care Medicine
SC General & Internal Medicine
GA ZT544
UT WOS:000074098500019
ER

PT J
AU Brandom, BW
   Woelfel, SK
   Ference, A
   Dayal, B
   Cook, DR
   Kerls, S
AF Brandom, BW
   Woelfel, SK
   Ference, A
   Dayal, B
   Cook, DR
   Kerls, S
TI Effects of cisatracurium in children during halothane nitrous oxide
   anesthesia
SO JOURNAL OF CLINICAL ANESTHESIA
LA English
DT Article; Proceedings Paper
CT 46th Annual Meeting of the American-Society-of-Anesthesiologists
CY OCT 21-25, 1995
CL ATLANTA, GEORGIA
SP Amer Soc Anesthesiologists
DE anesthesia; halothane; nitrous oxide; nondepolarizing neuromuscular
   blocking agents; cisatracurium; patient; children
ID OPIOID BARBITURATE ANESTHESIA; ATRACURIUM; 51W89; INFUSION;
   PHARMACOLOGY; REQUIREMENTS; ISOFLURANE; ONSET
AB Study Objective: To determine the neuromascular blocking effect and recovery profile of cisatracurium besylate in children after administration of a bolus dose that was twice the estimated dose required to produce 95% of the maximum effect (2 x ED95; 0.08 mg/kg) followed by an infusion during halothane-nitrous oxide anesthesia.
   Study Design: Open-label study.
   Setting: Teaching hospital.
   Patients: 30 male and female (ASA physical status I and II) patients, 2 to 10 years of age, scheduled for elective surgery of low to moderate risk.
   Interventions: After induction of general anesthesia, patients received cisatracurium 0.08 mg/kg administered over 5 to 10 seconds. For surgical procedures requiring neuromuscular block for at least 60 minutes, a second bolus dose of cisatracurium 0.02 mg/kg was administered after the first response to a train-of-four stimuli (T-1) recovered to 25% of baseline. When T-1 was 5% of baseline after the second dose, a 3 mu g/kg/min infusion of cisatracurium was initiated and titrated to maintain 89% to 99% block for the duration of the surgery. For procedures requiring neuromuscular block of less than 60 minutes, one or more maintenance doses of 0.02 mg/kg cisatracurium were administered when T, was 25% of baseline after the preceding dose. In 10 patients, recovery was facilitated with edrophonium 1.0 mg/kg administered when T-1 was 26% to 48% of the final baseline.
   Measurements and Main Results: Evoked muscular response at the adductor pollicis was measured by electromyography. With 0.08 mg/kg onset time (mean +/- SEM) was 4.1 +/- 0.4 minutes, and clinically effective duration was 27.3 +/- 0.9 minutes. Mean 5% to 95% and 25% to 25% recovery indices were 28.4 +/- 2.7 minutes and 11.2 +/- 0.8 minutes, respectively. The mean infusion rate necessary to maintain 89% to 99% T-1 suppression for 17 to 145 minutes was 1.7 mu g/kg/min. After termination of infusion, the mean 5% to 95% and 25% to 75% recovery indices were similar to those after a single bolus dose, and time to 95% recovery was 30.4 +/- 3.0 minutes. lifter administration of edrophonium, full recovery (T4T1 greater than or equal to 70%) occurred in 1.5 +/- 0.4 minutes. No clinically significant changes in heart rate or blood pressure were noted during the first 5 minutes after administration of cisatracurium 0.08 mg/kg.
   Conclusions: Cisatracurium provided maximal neuromuscular block, cardiovascular stability, and predictable recovery at the doses tested. In view of this finding; cisatracurium should be a useful intermediate-duration neuromuscular blocking drug for children during general anesthesia. (C) 1998 by Elsevier Science Inc.
C1 Childrens Hosp Pittsburgh, Dept Anesthesiol & Crit Care Med, Pittsburgh, PA 15213 USA.
RP Brandom, BW (reprint author), Childrens Hosp Pittsburgh, Dept Anesthesiol, 3705 5th Ave, Pittsburgh, PA 15213 USA.
NR 14
TC 9
Z9 12
PU ELSEVIER SCIENCE INC
PI NEW YORK
PA 655 AVENUE OF THE AMERICAS, NEW YORK, NY 10010 USA
SN 0952-8180
J9 J CLIN ANESTH
JI J. Clin. Anesth.
PD MAY
PY 1998
VL 10
IS 3
BP 195
EP 199
DI 10.1016/S0952-8180(98)00007-5
PG 5
WC Anesthesiology
SC Anesthesiology
GA ZL734
UT WOS:000073465100005
ER

PT J
AU Nakata, Y
   Goto, T
   Saito, H
   Ichinose, F
   Uezono, S
   Suwa, K
   Morita, S
AF Nakata, Y
   Goto, T
   Saito, H
   Ichinose, F
   Uezono, S
   Suwa, K
   Morita, S
TI Comparison of acceleromyography and electromyography in
   vecuronium-induced neuromuscular blockade with xenon or sevoflurane
   anesthesia
SO JOURNAL OF CLINICAL ANESTHESIA
LA English
DT Article
DE anesthetic; volatile; sevoflurane; anesthetic gas; xenon; monitoring;
   acceleromyography; electromyography; neuromuscular function;
   neuromuscular blocking drug; vecuronium
ID INHALED ANESTHETICS; MYOGRAPH-2000; TRANSMISSION
AB Study Objectives: To compare acceleromyography (AMG) and electromyography (EMG) with xenon or sevoflurane anesthesia during vecuronium-induced neuromuscular blockade.
   Design: Prospective randomized study.
   Setting: University hospital.
   Patients: 28 ASA physical status I and II adult patients presenting for elective surgery.
   Interventions: Patients received vecuronium for neuromuscular blockade and either xenon (n = 11) or sevoflurane (n = 17) anesthesia.
   Measurements and Main Results: The first twitch depression, which was expressed as a ratio of the first twitch to that obtained before the blocking drug was administered (T-1/Tc) was measured simultaneously by AMG and EMG. T-1/Tc as measured by AMG consistently demonstrated greater depression than that fry EMG during recovery. The limits of agreement were unacceptably wide, suggesting that T-1/Tc obtained by AMG is a poor predictor of T-1/Tc as measured by EMG. Such relations were not affected by the anesthetic (xenon or sevoflurane) used.
   Conclusion: AMG and EMG cannot be used interchangeably with either xenon or sevoflurane anesthesia. (C) 1998 by Elsevier Science Inc.
C1 Teikyo Univ, Sch Med, Dept Anesthesia, Chiba, Japan.
RP Nakata, Y (reprint author), Teikyo Univ, Ichihara Hosp, Sch Med, Dept Anesthesia, 3426-3 Anezaki, Chiba 29901, Japan.
NR 17
TC 12
Z9 12
PU ELSEVIER SCIENCE INC
PI NEW YORK
PA 655 AVENUE OF THE AMERICAS, NEW YORK, NY 10010 USA
SN 0952-8180
J9 J CLIN ANESTH
JI J. Clin. Anesth.
PD MAY
PY 1998
VL 10
IS 3
BP 200
EP 203
DI 10.1016/S0952-8180(98)00006-3
PG 4
WC Anesthesiology
SC Anesthesiology
GA ZL734
UT WOS:000073465100006
ER

PT J
AU Olinga, P
   Merema, M
   Hof, IH
   Slooff, MJH
   Proost, JH
   Meijer, DKF
   Groothuis, GMM
AF Olinga, P
   Merema, M
   Hof, IH
   Slooff, MJH
   Proost, JH
   Meijer, DKF
   Groothuis, GMM
TI Characterization of the uptake of rocuronium and digoxin in human
   hepatocytes: Carrier specificity and comparison with in vivo data
SO JOURNAL OF PHARMACOLOGY AND EXPERIMENTAL THERAPEUTICS
LA English
DT Article
ID DRUG TRANSPORT; HUMAN LIVER; METABOLISM; TRANSPLANTATION; OUABAIN;
   QUININE; RAT
AB Mechanisms of drug transport in the liver have been investigated predominantly in rodents. Most of the in vitro drug research in the liver is performed in liver preparations of animals. The results of such experiments frequently are discussed in relation to anticipated metabolic profiles in man, but these extrapolations are often inappropriate because of large interspecies differences in drug metabolism. In the present study, the mechanisms and specificity of the uptake of the organic cation rocuronium and the cardiac glycoside digoxin were investigated in human hepatocytes and were compared with results obtained in rat hepatocytes. The extraction ratio for the intact liver was calculated from the measured uptake rates of the compounds in the human cells in vitro and compared with published in vivo data. The initial hepatic extraction ratio, calculated from the in vitro uptake data for digoxin and rocuronium, very well reflected the initial extraction ratio for distribution in the liver in vivo in man. Uptake of 100 mu M rocuronium was inhibited by 40 mu M K-strophantoside (80% inhibition), and although not significantly, by 160 mu M procainamide ethobromide, whereas no inhibitory effect was found in the presence of 160 mu M taurocholic acid. In a previous study in rat hepatocytes, marked inhibition of digoxin uptake by quinine and only minimal inhibition by the diastereomer quinidine was demonstrated, showing clear stereoselectivity in transport inhibition. Unexpectedly. the uptake of digoxin in human hepatocytes was not inhibited significantly by quinidine or quinine, which indicates clear species differences. This is the first study to investigate the uptake mechanisms of organic cations and cardiac glycosides in human hepatocytes in some detail. The results show that uptake characteristics of drugs found in rats can not be extrapolated directly to humans.
C1 Univ Groningen, Ctr Pharm, Dept Pharmacokinet & Drug Delivery, Groningen Inst Drug Studies, NL-9713 AV Groningen, Netherlands.
   Univ Groningen Hosp, Dept Surg, Div Hepatobiliary Surg & Liver Transplantat, NL-9713 EZ Groningen, Netherlands.
RP Olinga, P (reprint author), Univ Groningen, Ctr Pharm, Dept Pharmacokinet & Drug Delivery, Groningen Inst Drug Studies, Ant Deusinglaan 1, NL-9713 AV Groningen, Netherlands.
NR 27
TC 21
Z9 22
PU AMER SOC PHARMACOLOGY EXPERIMENTAL THERAPEUTICS
PI BETHESDA
PA 9650 ROCKVILLE PIKE, BETHESDA, MD 20814-3998 USA
SN 0022-3565
J9 J PHARMACOL EXP THER
JI J. Pharmacol. Exp. Ther.
PD MAY
PY 1998
VL 285
IS 2
BP 506
EP 510
PG 5
WC Pharmacology & Pharmacy
SC Pharmacology & Pharmacy
GA ZM874
UT WOS:000073585000016
ER

PT J
AU Clutton, RE
   Glasby, MA
AF Clutton, RE
   Glasby, MA
TI A comparison of the neuromuscular and cardiovascular effects of
   vecuronium, atracurium and mivacurium in sheep
SO RESEARCH IN VETERINARY SCIENCE
LA English
DT Article
ID CLINICAL-PHARMACOLOGY; CHLORIDE BW-B1090U; DOSE-RESPONSE; ORG NC-45;
   PANCURONIUM; METOCURINE
AB Neuromuscular and cardiovascular effects of vecuronium, atracurium and mivacurium were compared in 45 sheep. The onset and duration of neuromuscular block produced with loading doses of vecuronium (25 mu g kg(-1)), atracurium (500 mu g kg(-1)) and mivacurium (200 mu g kg(-1)) and maintained with incremental doses (7, 170 and 70 mu g kg(-1), respectively) were monitored using train-of-four stimulation of the it. facialis-m. levator nasolabialis unit. The electrocardiogram; heart rate and arterial blood pressure were recorded during onset of neuromuscular blockade. Mean loading dose onset times for atracurium (98 seconds) and mivacurium (86 seconds) were significantly shorter than vecuronium (203 seconds). Vecuronium produced significantly longer block (40 minutes) than atracurium (28 minutes) and mivacurium (15 minutes). There was no evidence of drug cumulation with atracurium or mivacurium. Cardiac dysrrhythmias were not observed in any group. Atracurium and mivacurium produced intermediate- and short-duration neuromuscular blockade, respectively. Vecuronium produced a prolonged effect after a slow onset.
C1 Royal Dick Sch Vet Studies, Dept Vet Clin Studies, Roslin EH25 9RG, Midlothian, Scotland.
   Univ Edinburgh, Sch Med, Dept Anat, Edinburgh EH8 9AG, Midlothian, Scotland.
RP Clutton, RE (reprint author), Royal Dick Sch Vet Studies, Dept Vet Clin Studies, Easter Bush, Roslin EH25 9RG, Midlothian, Scotland.
NR 31
TC 2
Z9 2
PU W B SAUNDERS CO LTD
PI LONDON
PA 24-28 OVAL RD, LONDON NW1 7DX, ENGLAND
SN 0034-5288
J9 RES VET SCI
JI Res. Vet. Sci.
PD MAY-JUN
PY 1998
VL 64
IS 3
BP 233
EP 237
DI 10.1016/S0034-5288(98)90131-X
PG 5
WC Veterinary Sciences
SC Veterinary Sciences
GA ZZ911
UT WOS:000074781800011
ER

PT J
AU Clutton, RE
   Glasby, MA
AF Clutton, RE
   Glasby, MA
TI A comparison of edrophonium and neostigmine for the reversal of
   mivacurium-induced neuromuscular blockade in sheep
SO RESEARCH IN VETERINARY SCIENCE
LA English
DT Article
ID PHARMACOLOGY; ANTAGONISTS; PANCURONIUM
AB The rate of reversal of neuromuscular block was compared in 36 sheep receiving either edrophonium (500 mu g kg(-1)) and atropine (80 mu g kg(-1)), neostigmine (50 mu g kg(-1)) and atropine (80 mu g kg(-1)) or saline (10 ml), using the train of four count (TO4C) recorded at n. facialis - m. levator nasolabialis. Neuromuscular block was produced with mivacurium (200 mu g kg(-1)) followed later by a single incremental dose of 70 mu g kg(-1). Antagonists or saline were given when spontaneous recovery from the incremental dose (TO4C = 1) had begun. The TO4C increased from 1 to 4 in all animals, in all treatment groups within 10 minutes of reversal. The TO4C was 4 in all animals five minutes after edrophonium, and seven minutes after neostigmine; differences were not statistically significant. The TO4C was significantly higher with edrophonium two and three minutes after antagonism compared with saline. The data show that spontaneous recovery from mivacurium is rapid in sheep, although reversal is accelerated by anticholinesterase drugs.
C1 Royal Dick Sch Vet Studies, Dept Vet Clin Studies, Roslin EH25 9RG, Midlothian, Scotland.
   Univ Edinburgh, Sch Med, Dept Anat, Edinburgh EH8 9AG, Midlothian, Scotland.
RP Clutton, RE (reprint author), Royal Dick Sch Vet Studies, Dept Vet Clin Studies, Easter Bush, Roslin EH25 9RG, Midlothian, Scotland.
NR 16
TC 0
Z9 0
PU W B SAUNDERS CO LTD
PI LONDON
PA 24-28 OVAL RD, LONDON NW1 7DX, ENGLAND
SN 0034-5288
J9 RES VET SCI
JI Res. Vet. Sci.
PD MAY-JUN
PY 1998
VL 64
IS 3
BP 265
EP 266
DI 10.1016/S0034-5288(98)90138-2
PG 2
WC Veterinary Sciences
SC Veterinary Sciences
GA ZZ911
UT WOS:000074781800018
ER

PT J
AU Martinez, EA
   Wooldridge, AA
   Hartsfield, SM
   Mealey, KL
AF Martinez, EA
   Wooldridge, AA
   Hartsfield, SM
   Mealey, KL
TI Neuromuscular effects of doxacurium chloride in isoflurane-anesthetized
   dogs
SO VETERINARY SURGERY
LA English
DT Article
ID CLINICAL-PHARMACOLOGY; BLOCKING-DRUGS; NITROUS-OXIDE; ANESTHESIA;
   PHARMACOKINETICS; GENTAMICIN; ATRACURIUM; HALOTHANE; CHILDREN
AB Objective-To determine the neuromuscular effects of doxacurium chloride and to construct a dose-response curve for the drug in isoflurane-anesthetized dogs.
   Design-Randomized, controlled trial.
   Animals-Six healthy, adult, mixed-breed dogs (five female, one male) weighing 24.8 +/- 2.8 kg.
   Methods-Anesthesia was induced with isoflurane in oxygen and maintained with 1.9% to 2.3% end-tidal isoflurane concentration. Paco(2) was maintained between 35 and 45 mm Hg with mechanical ventilation. Mechanomyography was used to quantitate the evoked twitch response of the paw after supramaximal train-of-four stimulation of the superficial peroneal nerve. After baseline values were recorded, the dogs received one of three doses of doxacurium (2.0, 3.5, 4.5 mu g/kg of body weight) or a saline placebo intravenously in random order. All dogs received all treatments with at least 7 days between studies. After drug administration, the degree of maximal first twitch depression compared with baseline (T-1%) was recorded. Dose-response relations of doxacurium were plotted in log dose-probit format and analyzed by linear regression to determine effective dose (ED50 and ED90) values for doxacurium.
   Results-The median log dose-probit response curve showed good data correlation (r =.999) with estimates of the ED50 (2.1 mu g/kg) and ED50 (3.5 mu g/kg) for doxacurium in isoflurane-anesthetized dogs. Mean +/- SD values for T-1% (first twitch tension compared with baseline) at maximal depression after drug administration, onset (time from drug administration to maximal depression of T-1%), duration (time from maximal depression of T-1% to 25% recovery of T-1%), and recovery (time from 25% to 75% recovery of T-1%) times were 92% +/- 4%, 40 +/- 5 minutes, 108 +/- 31 minutes, and 42 +/- 11 minutes for dogs treated with 3.5 mu g/kg of doxacurium and 94% +/- 7%, 41 +/- 8 minutes, 111 +/- 33 minutes, and 37 +/- 10 minutes for dogs treated with 4.5 mu g/kg of doxacurium.
   Conclusion and Clinical Relevance-We conclude that doxacurium is a long-acting neuromuscular blocking agent with a slow onset of action. Doxacurium can be used to provide muscle relaxation for long surgical procedures in isoflurane-anesthetized dogs. Interpatient variability, particularly of duration of drug action, may exist in the neuromuscular response to the administration of doxacurium in dogs. (C) Copyright 1998 by The American College of Veterinary Surgeons.
C1 Texas A&M Univ, Coll Vet Med, Dept Small Anim Med & Surg, College Stn, TX 77843 USA.
RP Martinez, EA (reprint author), Texas A&M Univ, Coll Vet Med, Dept Small Anim Med & Surg, College Stn, TX 77843 USA.
NR 15
TC 1
Z9 1
PU W B SAUNDERS CO
PI PHILADELPHIA
PA INDEPENDENCE SQUARE WEST CURTIS CENTER, STE 300, PHILADELPHIA, PA
   19106-3399 USA
SN 0161-3499
J9 VET SURG
JI Vet. Surg.
PD MAY-JUN
PY 1998
VL 27
IS 3
BP 279
EP 283
DI 10.1111/j.1532-950X.1998.tb00127.x
PG 5
WC Veterinary Sciences
SC Veterinary Sciences
GA ZL803
UT WOS:000073473100011
ER

PT J
AU Mizogami, M
   Fujibayashi, T
   Goto, Y
AF Mizogami, M
   Fujibayashi, T
   Goto, Y
TI Succinylcholine-induced fasciculations in denervated rat muscles as
   measured using P-31-NMR spectroscopy: The effect of pretreatment with
   dantrolene or vecuronium
SO ACTA ANAESTHESIOLOGICA SCANDINAVICA
LA English
DT Article
DE denervation, muscle denervation; neuromuscular agents, dantrolene,
   succinylcholine, vecuronium; spectrum analysis, nuclear magnetic
   resonance; signs and symptoms, fasciculation
ID NUCLEAR MAGNETIC-RESONANCE; SKELETAL-MUSCLE; ENERGY-METABOLISM;
   MALIGNANT HYPERTHERMIA; SARCOPLASMIC-RETICULUM; CALCIUM
AB Background: We have previously demonstrated by P-31 nuclear magnetic resonance (NMR) that succinylcholine (SCh) induces metabolic changes in denervated muscle. To specify those changes, we attempted to inhibit them using two different kinds of drugs, dantrolene and vecuronium.
   Methods: Three weeks after unilateral sciatic nerve section, 75 male Wistar rats were randomly assigned to one of the following 5 groups: (1) non-pretreated normal muscle group; (2) non-pretreated denervated muscle group; (3) denervated muscle group pretreated with a low dose of vecuronium (0.02 mg.kg(-1)); (4) denervated muscle group pretreated with a high dose of vecuronium (0.2 mg.kg(-1)); (5) denervated muscle group pretreated with dantrolene (2 mg.kg(-1)). The change of the inorganic phosphate/phosphocreatine (Pi/PCr) ratio of each muscle was measured by P-31-NMR before and after SCh (1 mg.kg(-1)) administration and the corresponding peak amplitude of the electromyograms (EMG) was determined.
   Results: The high dose of vecuronium totally inhibited SCh-induced fasciculation on EMG (100%-->2%). In this group, though the Pi/PCr ratio significantly increased 10 min after SCh, the peak after 5 min disappeared. The inhibition with dantrolene was about the same order of magnitude as with the low dose of vecuronium (35%:21%). However, the increase in the Pi/PCr only lasted about 10 min, in contrast to the other drugs.
   Conclusion: Our findings indicate that the Pi/PCr increases 5 and 10 min after SCh, respectively, as a result of two different processes. The first peak is caused by an excessive energy consumption in response to excessive muscle contraction. This in turn triggers the second peak, caused by breakdown of glycogen, initiated by an increased Ca2+ concentration.
C1 Fukui Med Sch, Dept Anesthesiol & Reanimatol, Fukui 91011, Japan.
RP Mizogami, M (reprint author), Keiju Gen Hosp, Dept Anesthesia, 94 Tomioka Cho, Nanao, Ishikawa 926, Japan.
NR 37
TC 1
Z9 1
PU MUNKSGAARD INT PUBL LTD
PI COPENHAGEN
PA 35 NORRE SOGADE, PO BOX 2148, DK-1016 COPENHAGEN, DENMARK
SN 0001-5172
J9 ACTA ANAESTH SCAND
JI Acta Anaesthesiol. Scand.
PD APR
PY 1998
VL 42
IS 4
BP 472
EP 477
PG 6
WC Anesthesiology
SC Anesthesiology
GA ZE305
UT WOS:000072779200015
ER

PT J
AU Xue, FS
   Liu, JH
   Liao, X
   Tong, SY
   Li, L
   Zhang, RJ
   An, G
   Luo, LK
AF Xue, FS
   Liu, JH
   Liao, X
   Tong, SY
   Li, L
   Zhang, RJ
   An, G
   Luo, LK
TI The influence of acute normovolemic hemodilution on the dose-response
   and time course of action of vecuronium
SO ANESTHESIA AND ANALGESIA
LA English
DT Article
ID PANCURONIUM; ATRACURIUM; POTENCY; TUBOCURARINE; SEVOFLURANE; ISOFLURANE;
   INFUSION; BOLUS
AB To evaluate the influence of acute isovolemic hemodilution on the dose-response and time course of action of vecuronium, we studied 60 adult patients with and without hemodilution during surgery. The patients with hemodilution underwent major elective plastic surgery with an anticipated surgical loss of more than 600 mt. Anesthesia was induced with thiopental 4-6 mg/kg and fentanyl 2-4 mu g/kg IV and was maintained with 60% nitrous oxide in oxygen. Further increments of thiopental 2 mg/kg or fentanyl 2 mu g/kg were given as required. Acute isovolemic hemodilution in the hemodilution group was induced by drainage of venous blood and an TV infusion of lactated Ringer's solution and 6% dextran, during which hematocrit and hemoglobin decreased from 45.7% to 26.2% and from 148.5 g/L to 90.2 g/L, respectively. Neuromuscular function was assessed mechanomyographically with train-of-four stimulation at the wrist every 12 s, and the percent depression of T-1 response was used as the study parameter. The dose-response relationships of vecuronium in the two groups were determined by using the cumulative dose-response technique. The results showed that during hemodilution, the dose-response curve of vecuronium was shifted to the left in a parallel fashion, and the potency of vecuronium was increased. There were significant differences in the 50%, 90%, and 95% effective doses between the two groups. After the IV administration of vecuronium 80 mu g/kg, vecuronium-induced neuromuscular block was significantly longer in the patients with hemodilution than in the control patients. The duration of peak effect, clinical duration, recovery index, and total duration in the hemodilution patients were significantly different from those in the control patients. We conclude that hemodilution induces significant changes in the pharmacodynamics of vecuronium. Implications: We found that patients with hemodilution were 20% more sensitive to vecuronium and had a longer duration of action after the administration of the same dose than the controls. This should be taken into account when vecuronium is used as a muscle relaxant during acute hemodilution.
C1 Chinese Acad Med Sci, Dept Anesthesia, Plast Surg Hosp, Beijing 100041, Peoples R China.
   Peking Union Med Coll, Beijing, Peoples R China.
RP Xue, FS (reprint author), Chinese Acad Med Sci, Dept Anesthesia, Plast Surg Hosp, Ba Da Chu Rd, Beijing 100041, Peoples R China.
NR 20
TC 3
Z9 10
PU LIPPINCOTT WILLIAMS & WILKINS
PI PHILADELPHIA
PA 227 EAST WASHINGTON SQ, PHILADELPHIA, PA 19106 USA
SN 0003-2999
J9 ANESTH ANALG
JI Anesth. Analg.
PD APR
PY 1998
VL 86
IS 4
BP 861
EP 866
DI 10.1097/00000539-199804000-00034
PG 6
WC Anesthesiology
SC Anesthesiology
GA ZE795
UT WOS:000072831700034
ER

PT J
AU Warwick, NR
   Graham, GG
   Torda, TA
AF Warwick, NR
   Graham, GG
   Torda, TA
TI Pharmacokinetic analysis of the effect of vecuronium in surgical
   patients - Pharmacokinetic and pharmacodynamic modeling without plasma
   concentrations
SO ANESTHESIOLOGY
LA English
DT Article; Proceedings Paper
CT 12th International Congress of Pharmacology
CY JUL, 1995
CL MONTREAL, CANADA
DE biophase; electromyography; neuromuscular blocker; nonlinear regression
ID NORMAL RENAL-FUNCTION; ANESTHETIZED PATIENTS; NEUROMUSCULAR BLOCKADE;
   TWITCH DEPRESSION; TRAIN-OF-4 RATIO; ATRACURIUM; PANCURONIUM; INFUSION;
   ISOFLURANE; KINETICS
AB Background: Methods of the kinetic analysis of vecuronium based on effect only were developed but have been limited by the short time period of the studies. Using a multicompartment model and sequential dosing, the authors studied the ability of tests to determine most pharmacokinetic and pharmacodynamic parameters of vecuronium without measuring plasma concentrations.
   Methods: The time course of neuromuscular blockade by successive bolus doses of vecuronium was recorded using electromyography. Inhibition of neuromuscular transmission by vecuronium was modeled by a biexponential decline in the concentrations in the central compartment and first-order transfer between the central and the effect compartments responsible for the inhibition of the first (T1) and fourth (T4) responses to train-of-four stimulation.
   Results: The time course of the effect of vecuronium was described well by the model. The mean half-lives of equilibration between plasma and the effect compartments to inhibit T1 and T4 were 2.5 and 3.2 min, respectively. The mean half-lives of distribution and elimination from the central compartment were 7.7 and 78 min, respectively. From the kinetic and dynamic parameters calculated after two and three doses, the time taken to recover to 50% of the maximal block of T1 was predicted for the succeeding dose. The mean prediction errors (100 x [absolute difference between actual and predicted times]/actual) were 13.6% (range, 0-40%) and 15% (range, 0-25%) after three and four doses, respectively.
   Conclusions: After sequential doses, measurement of the time course of the effect of vecuronium yields pharmacokinetic and pharmacodynamic parameters with clinically acceptable accuracy in individual patients.
C1 Univ New S Wales, Westmead Hosp, Dept Anaesthesia, Westmead, NSW 2145, Australia.
   Univ New S Wales, Sch Physiol & Pharmacol, Sydney, NSW, Australia.
   Prince Wales Hosp, Div Anaesthet & Intens Care, Sydney, NSW, Australia.
RP Warwick, NR (reprint author), Univ New S Wales, Westmead Hosp, Dept Anaesthesia, Westmead, NSW 2145, Australia.
NR 25
TC 4
Z9 4
PU LIPPINCOTT WILLIAMS & WILKINS
PI PHILADELPHIA
PA 227 EAST WASHINGTON SQ, PHILADELPHIA, PA 19106 USA
SN 0003-3022
J9 ANESTHESIOLOGY
JI Anesthesiology
PD APR
PY 1998
VL 88
IS 4
BP 874
EP 884
DI 10.1097/00000542-199804000-00005
PG 11
WC Anesthesiology
SC Anesthesiology
GA ZG645
UT WOS:000073024700005
ER

PT J
AU Markakis, DA
   Lau, M
   Brown, R
   Luks, AM
   Sharma, ML
   Fisher, DM
AF Markakis, DA
   Lau, M
   Brown, R
   Luks, AM
   Sharma, ML
   Fisher, DM
TI The pharmacokinetics and steady state pharmacodynamics of mivacurium in
   children
SO ANESTHESIOLOGY
LA English
DT Article; Proceedings Paper
CT 71st Annual Meeting of the International-Anesthesia-Research-Society
CY MAR 14-18, 1997
CL SAN FRANCISCO, CALIFORNIA
SP Int Anesthesia Res Soc
DE drug infusions; muscle relaxants; plasma cholinesterase;
   pseudocholinesterase
ID ANESTHESIA; INFANTS; HALOTHANE
AB Background: The authors previously show-ed that children require Larger infusion rates of mivacurium than adults to maintain target twitch depression. Here, they determined whether there are differences between children and adults in mivacurium's pharmacokinetic and pharmacodynamic properties.
   Methods: Twenty-seven patients aged 1-58 yr were anesthetized with nitrous oxide and isoflurane. Cholinesterase activity and adductor pollicis twitch tension in response to train-of-four stimuli were measured. Mivacurium was infused, targeting 90% twitch depression. When twitch was stably depressed 85%-95% for 10 min with no change in infusion rate for 15 min, plasma was sampled to determine concentrations of mivacurium's stereoisomers. Clearance of the trans-trans (Cltrans-trans) and cis-trans (Clcis-trans) isomers was determined as the mivacurium infusion rate (adjusted for isomer composition) divided by the concentration of that isomer. Using the Hill equation, assuming equipotency of the trans-trans and cis-trans isomers, and ignoring the contribution of the nonpotent cis-cis isomer, the authors estimated the steady state plasma concentration yielding 90% twitch depression, C-90. The effect of age on cholinesterase activity, the infusion rate depressing twitch tension by 90% (IR90), C-90, Cltrans-trans, and Clcis-trans was determined using Linear regression.
   Results: Cholinesterase activity, IR90, and C-90 did not vary with age. Both Cltrans-trans (r(2) = 0.19, P = 0.01) and Clcis-trans, (r(2) = 0.19, P = 0.02) decreased with age.
   Conclusion: Clearance of mivacurium's potent isomers is larger in lounger patients, consistent with the larger mivacurium infusion requirement in children than hi adults reported previously.
C1 Univ Calif San Francisco, Dept Anesthesia, San Francisco, CA 94143 USA.
RP Fisher, DM (reprint author), Univ Calif San Francisco, Dept Anesthesia, 521 Parnassus Ave, San Francisco, CA 94143 USA.
NR 9
TC 6
Z9 7
PU LIPPINCOTT WILLIAMS & WILKINS
PI PHILADELPHIA
PA 227 EAST WASHINGTON SQ, PHILADELPHIA, PA 19106 USA
SN 0003-3022
J9 ANESTHESIOLOGY
JI Anesthesiology
PD APR
PY 1998
VL 88
IS 4
BP 978
EP 983
DI 10.1097/00000542-199804000-00018
PG 6
WC Anesthesiology
SC Anesthesiology
GA ZG645
UT WOS:000073024700018
ER

PT J
AU Fuchs-Buder, T
   Sparr, HJ
   Ziegenfuss, T
AF Fuchs-Buder, T
   Sparr, HJ
   Ziegenfuss, T
TI Thiopental or etomidate for rapid sequence induction with rocuronium?
SO BRITISH JOURNAL OF ANAESTHESIA
LA English
DT Article; Proceedings Paper
CT 6th International Neuromuscular Meeting
CY AUG 22-24, 1997
CL PARIS, FRANCE
DE anaesthetic techniques; induction; anaesthetics i.v.; thiopental;
   anaesthetics i.v.; etomidate; neuromuscular block; rocuronium
ID INTUBATING CONDITIONS; SUXAMETHONIUM; PROPOFOL
AB We have assessed the effect of the choice of i.v. induction agent on intubation conditions, 60 s after administration of rocuronium 0.6 mg kg(-1) We studied 60 adult patients, allocated randomly to one of two groups. Anaesthesia was induced with alfentanil 10 mu g kg(-1) followed by thiopental 5 mg kg(-1) (AT-R group; n=30) or etomidate 0.3 mg kg(-1) (AE-R group; n=30). Both groups received rocuronium 0.6 mg kg(-1). Laryngoscopy was started 60 s later and intubation conditions were evaluated according to a standard score, which considered ease of laryngoscopy, condition of the vocal cords and reaction to intubation. In the AT-R group, overall intubation conditions were scored as excellent in 20 patients, good in nine and fair in the remaining patient. In the AE-R group, overall intubating conditions were excellent in 24 and good in six patients. The difference between the two groups was not significant. Of the three components of the intubation score assessed, response to intubation stimulus was significantly less pronounced in group AE-R compared with group AT-R (P<0.05): group AE-R, no reaction in 24 patients, slight diaphragmatic movement in five and mild coughing in one patient; group AT-R, no reaction in 13, slight diaphragmatic movement in 14, mild coughing in two and severe coughing in one patient. We conclude that etomidate as part of an induction regimen containing alfentanil and rocuronium attenuated the reaction to intubation to a greater extent than thiopental.
C1 Univ Saarland, Dept Anaesthesia & Intens Care Med, D-66421 Homburg, Germany.
   Univ Innsbruck, Dept Anaesthesia & Intens Care Med, A-6020 Innsbruck, Austria.
RP Fuchs-Buder, T (reprint author), Univ Saarland, Dept Anaesthesia & Intens Care Med, D-66421 Homburg, Germany.
NR 8
TC 39
Z9 43
PU OXFORD UNIV PRESS
PI OXFORD
PA GREAT CLARENDON ST, OXFORD OX2 6DP, ENGLAND
SN 0007-0912
J9 BRIT J ANAESTH
JI Br. J. Anaesth.
PD APR
PY 1998
VL 80
IS 4
BP 504
EP 506
PG 3
WC Anesthesiology
SC Anesthesiology
GA ZH530
UT WOS:000073120300019
ER

PT J
AU Haller, G
   Gardaz, JP
   Bissonnette, B
AF Haller, G
   Gardaz, JP
   Bissonnette, B
TI Evaluation of intubation conditions in patients paralysed with
   rocuronium
SO CANADIAN JOURNAL OF ANAESTHESIA-JOURNAL CANADIEN D ANESTHESIE
LA French
DT Article
ID ADDUCTOR POLLICIS MUSCLES; INDUCED NEUROMUSCULAR BLOCKADE; ORBICULARIS
   OCULI; TRACHEAL INTUBATION; HALOTHANE ANESTHESIA; ORG-9426; HUMANS;
   ONSET; SUXAMETHONIUM; VECURONIUM
AB Purpose: To evaluate the tracheal intubating conditions when intubation time is determined by the onset time of the neuromuscular block either of the adductor pollicis (AP) or of the orbicularis oculi muscle (OO).
   Methods: In this prospective, double blind, randomised study, 40 adults ASA I-II undergoing general anaesthesia with tracheal intubation were allocated to two groups (n = 20) according to the reference muscle (AP or OO) used to determine the appropriate intubation time, Induction of anaesthesia was achieved with 5-7 mg . kg(-1) thiopentone, 1.5-2.5 mu g . kg(-1) fentanyl and 0.9 mg . kg(-1) rocuronium (3 x ED95) for muscular relaxation. Supramaximal train of four stimulation of the ulnar and facial nerve every 10 sec was used to monitor the neuromuscular block. After visual loss of AP or OO contraction, tracheal intubation and quality of intubation assessment were performed by two independent anaesthetists, Data are expressed as mean and standard error of the mean (X +/- SEM).
   Results: Curarisation time of the OO was shorter (110 +/- 4,9 sec) than that of the AP (144 +/- 5,5 sec; P< 0.0001). Intubation conditions were excellent in 95% and good in 5% of the patients in the AP group whereas in the OO group only 65% of the patients had excellent and 20% good intubation conditions (P < 0.05). Coughing was observed in 15% of patients in the OO group during tracheal intubation.
   Conclusion: Monitoring neuro-muscular activity of the AP using TOF to determine the appropriate tracheal intubation time and conditions in patients paralysed with rocurorium is more clinically relevant than monitoring the OO muscle.
C1 CHU Vaudois, Anesthesiol Serv, CH-1011 Lausanne, Switzerland.
   Univ Toronto, Dept Anesthesie, Toronto, ON, Canada.
RP Gardaz, JP (reprint author), CHU Vaudois, Anesthesiol Serv, CH-1011 Lausanne, Switzerland.
EM Jean-Patrice.Gardaz@chuv.hospvd.ch
NR 28
TC 6
Z9 6
PU CANADIAN ANAESTHETISTS SOC INC
PI TORONTO
PA 1 EGLINTON AVE EAST, SUITE 208, TORONTO, ONTARIO M4P 3A1, CANADA
SN 0832-610X
J9 CAN J ANAESTH
JI Can. J. Anaesth.-J. Can. Anesth.
PD APR
PY 1998
VL 45
IS 4
BP 312
EP 316
PG 5
WC Anesthesiology
SC Anesthesiology
GA ZL799
UT WOS:000073472700005
ER

PT J
AU Taniguchi, T
   Yamamoto, K
   Kobayashi, T
AF Taniguchi, T
   Yamamoto, K
   Kobayashi, T
TI Precipitate formed by thiopentone and vecuronium causes pulmonary
   embolism
SO CANADIAN JOURNAL OF ANAESTHESIA-JOURNAL CANADIEN D ANESTHESIE
LA English
DT Article
ID INVITRO; INJECTION
AB Purpose: To examine the effects of a bolus injection of the precipitate formed by thiopentone and vecuronium on the pharmacokinetic behaviour of thiopentone, cardiopulmonary physiology, and lung histology.
   Methods: Of 16 female rabbits (2.9 to 3.1 kg), eight were injected with a precipitate formed by a mixture of 5 mg . kg(-1) thiopentone and 0.67 mg kg(-1) vecuronium via the external jugular vein. Eight control rabbits were injected with 5 mg . kg(-1) thiopentone alone. Plasma thiopentone concentration,systolic arterial pressure and PaO2 were measured for 60 min after injection. Histological changes in the lungs were evaluated at one and 60 min.
   Results: Maximum blood thiopentone concentration in the precipitate group was lower than in the control group (12.9 +/- 4.5 vs 17.0 +/- 1.6 mu g . ml, P < 0.05), although the half-life of thiopentone in the precipitate group was longer (32.3 +/- 8.5 vs 21.7 +/- 8.2 min. P < 0.05) and the area under the time concentration curve was similar between the two groups. However, the mean residence time was 28% longer in the precipitate group than in controls (P < 0.05). The PaO2 was lower in the precipitate group than in controls one minute after injection (431 +/- 27 vs 464 +/- 18 mmHg, P < 0.05) but not subsequently. Histologically, crystals (30-150 mu m in diameter) obstructed small arteries in the lungs at one minute but not at 60 min after injection.
   Conclusion: Intravenous injection of precipitate causes pulmonary microembolism, with a small transient decrease in PaO2.
C1 Kanazawa Univ, Sch Med, Dept Anesthesiol & Intens Care Med, Kanazawa, Ishikawa 920, Japan.
RP Taniguchi, T (reprint author), Kanazawa Univ, Sch Med, Dept Anesthesiol & Intens Care Med, 13-1 Takaramachi, Kanazawa, Ishikawa 920, Japan.
NR 12
TC 13
Z9 14
PU CANADIAN ANAESTHETISTS SOC INC
PI TORONTO
PA 1 EGLINTON AVE EAST, SUITE 208, TORONTO, ONTARIO M4P 3A1, CANADA
SN 0832-610X
J9 CAN J ANAESTH
JI Can. J. Anaesth.-J. Can. Anesth.
PD APR
PY 1998
VL 45
IS 4
BP 347
EP 351
PG 5
WC Anesthesiology
SC Anesthesiology
GA ZL799
UT WOS:000073472700012
ER

PT J
AU Konrad, F
   Schraag, S
   Marx, T
   Kilian, J
   Goertz, A
AF Konrad, F
   Schraag, S
   Marx, T
   Kilian, J
   Goertz, A
TI Effect of total intravenous anaesthesia with propofol, alfentanil,
   vecuronium on bronchial mucus transport velocity.
SO ANASTHESIOLOGIE INTENSIVMEDIZIN NOTFALLMEDIZIN SCHMERZTHERAPIE
LA German
DT Article
DE mucociliary clearance; mucociliary transport; total intravenous
   anaesthesia; propofol; alfentanil
ID TRACHEAL MUCOUS VELOCITY; MUCOCILIARY TRANSPORT; GENERAL-ANESTHESIA;
   CLINICAL ASPECTS; BEAT FREQUENCY; HUMIDIFICATION; HALOTHANE; EPITHELIUM;
   CLEARANCE; AGENTS
AB The mucociliary escalator of the lung is an important protective transport system by means of which inhaled particles and microorganisms are removed from the tracheobronchial system. In the present prospective study the effect of total intravenous anaesthesia with propofol, alfentanil, vecuronium, and oxygen-air ventilation on bronchial mucus transport velocity (BTV) was investigated. Method: 10 patients undergoing major abdominal surgery were included in the study. In all patients anaesthesia was induced and maintained with propofol, alfentanil, and vecuronium. Ventilation was assisted with a mixture of air and oxygen (FiO(2):0.35). The BTV was measured preoperatively in the conscious patients one day before surgery while they received local anaesthesis with 10 ml of 1 percent lidocaine and after the end of the operation during intubation anaesthesia. BTV was determined with a small volume of albumin microspheres labelled with technetium -99m, which was deposited on the dorsal surface at the lower ends of the right and left main bronches via a catheter placed in the inner channel of a fibre-optic bronchoscope [7]. The study was approved by the ethics committee of our hospital. Results: The administered dose of propofol was 3.0 g (1.8 - 5.5), of alfentanil 26 mg (20 - 50), and of vecuronium 20 mg (16 - 34) (median with range). The duration of mechanical ventilation up to the time of measurement was 5 h (3.0 - 9.5). TIVA produced a decrease of BTV in the right (9.7 vs 4.9 mm/min) and left main bronchus (11.3 mm/min vs 5.3 mm/min). Conclusions: Total intravenous anaesthesia with propofol, alfentanil, and vecuronium depressed mucociliary flow in patients with healthy lungs. The period for recovery of mucociliary clearance and the possible disadvantage in patients with increased pulmonary risk (e.g. patients with chronic bronchitis and abdominal surgery) should be clarified in further studies.
C1 Univ Tubingen, Akad Lehrkrankenhaus, Kreiskrankenhaus Sigmaringen, Abt Anasthesie & Intens Med, D-72488 Sigmaringen, Germany.
   Univ Ulm, Anasthesiol Klin, Ulm, Germany.
RP Konrad, F (reprint author), Univ Tubingen, Akad Lehrkrankenhaus, Kreiskrankenhaus Sigmaringen, Abt Anasthesie & Intens Med, Postfach 240, D-72488 Sigmaringen, Germany.
NR 36
TC 4
Z9 4
PU GEORG THIEME VERLAG
PI STUTTGART
PA P O BOX 30 11 20, D-70451 STUTTGART, GERMANY
SN 0939-2661
J9 ANASTH INTENSIV NOTF
JI Anasthesiol. Intensivmed. NotfMed. Schmerzther.
PD MAR
PY 1998
VL 33
IS 3
BP 171
EP 176
DI 10.1055/s-2007-994232
PG 6
WC Anesthesiology; Critical Care Medicine
SC Anesthesiology; General & Internal Medicine
GA ZJ515
UT WOS:000073223800006
ER

PT J
AU Ahn, EK
   Bai, SJ
   Cho, BJ
   Shin, YS
AF Ahn, EK
   Bai, SJ
   Cho, BJ
   Shin, YS
TI The infusion rate of mivacurium and its spontaneous neuromuscular
   recovery in magnesium-treated parturients
SO ANESTHESIA AND ANALGESIA
LA English
DT Article
ID PLASMA CHOLINESTERASE ACTIVITY; SUCCINYLCHOLINE; VECURONIUM; SULFATE;
   BLOCKADE
AB Magnesium (Mg) enhances the activity of nondepolarizing neuromuscular blocking drugs. However, no interaction between mivacurium and magnesium has been described. Therefore, we sought to determine the effect of the influence of Mg on the infusion rate of mivacurium and its spontaneous recovery. We studied 24 parturients who had undergone cesarean section under general anesthesia. Those who had been given MgSO4 for the treatment of preeclampsia were assigned to the Mg group (n = 12), and the other normal parturients were assigned to the NonMg group (n = 12). In both groups, the train-of-four (TOF) response to stimuli of the ulnar nerve was measured at intervals of 15 s. Anesthesia was induced with thiopental and succinylcholine. Ln both groups, a bolus dose of mivacurium 0.06 mg/kg was administered when the first twitch of TOF (T-1) reached 100% after the succinylcholine injection. When the electromyographic response after mivacurium had recovered to approximately 5%-10% of the baseline, a continuous infusion of mivacurium was given to maintain 93%-97% neuromuscular blockade. The plasma concentration of Mg in blood of the Mg group was 4.0 1.0 mEq/L, higher than that (1.4 mEq/L) of the NonMg group (P < 0.01). The infusion sates of mivacurium of Mg and NonMg groups were 1.6 and 5.4 mEq.kg(-1).min(-1), respectively. In addition, the recovery indexes of the Mg and NonMg groups were 12.9 and 4.3 min, respectively. We conclude that a smaller dose of mivacurium should be infused to patients receiving Mg. Implications: Magnesium, used as a standard therapy for severe toxemia, may act to enhance muscle relaxants such as mivacurium, a short-acting drug used in general anesthesia. Among women undergoing a cesarean section who were given a magnesium pretreatment, the infusion rate of mivacurium required to obtain relaxation was lower than that among women who did not receive pretreatment.
C1 Yonsei Univ, Coll Med, Dept Anesthesiol, Seodaemun Gu, Seoul, South Korea.
RP Shin, YS (reprint author), Yonsei Univ, Coll Med, Dept Anesthesiol, Seodaemun Gu, Shin Chon Dong 134, Seoul, South Korea.
NR 14
TC 4
Z9 4
PU LIPPINCOTT WILLIAMS & WILKINS
PI PHILADELPHIA
PA 227 EAST WASHINGTON SQ, PHILADELPHIA, PA 19106 USA
SN 0003-2999
J9 ANESTH ANALG
JI Anesth. Analg.
PD MAR
PY 1998
VL 86
IS 3
BP 523
EP 526
PG 4
WC Anesthesiology
SC Anesthesiology
GA YZ516
UT WOS:000072261900014
ER

PT J
AU Pino, RM
   Ali, HH
   Denman, WT
   Barrett, PS
   Schwartz, A
AF Pino, RM
   Ali, HH
   Denman, WT
   Barrett, PS
   Schwartz, A
TI A comparison of the intubation conditions between mivacurium and
   rocuronium during balanced anesthesia
SO ANESTHESIOLOGY
LA English
DT Article; Proceedings Paper
CT International-Anesthesia-Research-Society Annual Meeting
CY MAR 08-12, 1996
CL WASHINGTON, D.C.
SP Int Anesthesia Res Soc
DE neuromuscular blockers; spontaneous recovery; tracheal intubation
ID CHLORIDE BW B1090U; TRACHEAL INTUBATION; MUSCLE-RELAXANTS;
   NITROUS-OXIDE; ORG-9426; PROPOFOL; VECURONIUM; PHARMACODYNAMICS;
   INDUCTION; PHARMACOKINETICS
AB Background: Comparisons of the intubation conditions with mivacurium and rocuronium from previous reports are confounded by the use of varied induction regimens. The authors compared intubation conditions of mivacurium, rocuronium, and a placebo at 90 s and their recovery profiles during anesthesia with nitrous oxide, oxygen, and propofol.
   Methods: After induction with midazolam, fentanyl, and propofol in a randomized blinded study, 100 patients received one of the following treatments: 0.25 mg/kg mivacurium in divided doses (0.15 mg/kg followed by 0.1 mg/kg 30 s later); 0.45, 0.6, 0.9, or 1.2 mg/kg rocuronium; or placebo, Evoked thumb adduction was measured throughout. Intubation was attempted 90 s after the initial dose of mivacurium and other treatment doses by a "blinded" physician. Intubating conditions were graded as excellent, good, poor, or not possible. Spontaneous recovery was studied until a 25% initial twitch height was reached. Mean arterial blood pressure and heart rate changes between groups were determined before induction through 6 min after administration of the study drugs.
   Results: There were no important changes or intergroup differences in mean arterial blood pressure and heart rate. Intubation conditions were good or excellent for both mivacurium and rocuronium at the 0.9 mg/kg dose (93%) and at the 1.2 mg/kg dose (100%). Rocuronium at the 0.6 mg/kg dose was excellent in 27% of patients, whereas rocuronium at the 0.45 mg/kg dose had the least number of excellent conditions and the most poor or not possible assessments. Patients given placebo could not be intubated, Times to maximum blockade for 0.9 and 1.2 mg/kg rocuronium were the shortest, The times to 25% recovery for 0.6 mg/kg rocuronium (mean +/- SD = 27 +/- 8.6 min), 0.9 mg/kg (43.1 +/- 10.8), and 1.2 mg/kg (62.3 +/- 17.4 min) mere significantly longer than were those for mivacurium (17.4 +/- 6.2 min).
   Conclusions: Mivacurium in a 0.25 mg/kg divided dose and rocuronium at 0.9 mg/kg and 1.2 mg/kg provide good or excellent intubation conditions at 90 s in most patients. Rocuronium was faster in onset at the higher doses (0.9 and 1.2 mg/ kg) but had more prolonged recovery times to 25% single twitch height.
C1 Massachusetts Gen Hosp, Dept Anesthesia & Crit Care, Clin 3, Boston, MA 02114 USA.
   Harvard Univ, Sch Med, Dept Anesthesia, Boston, MA 02115 USA.
   GlaxoWellcome Co, Res Triangle Pk, NC USA.
RP Pino, RM (reprint author), Massachusetts Gen Hosp, Dept Anesthesia & Crit Care, Clin 3, 55 Fruit St, Boston, MA 02114 USA.
NR 28
TC 26
Z9 26
PU LIPPINCOTT WILLIAMS & WILKINS
PI PHILADELPHIA
PA 227 EAST WASHINGTON SQ, PHILADELPHIA, PA 19106 USA
SN 0003-3022
J9 ANESTHESIOLOGY
JI Anesthesiology
PD MAR
PY 1998
VL 88
IS 3
BP 673
EP 678
DI 10.1097/00000542-199803000-00018
PG 6
WC Anesthesiology
SC Anesthesiology
GA ZA580
UT WOS:000072378800018
ER

PT J
AU Wulf, H
   Kahl, M
   Ledowski, T
AF Wulf, H
   Kahl, M
   Ledowski, T
TI Augmentation of the neuromuscular blocking effects of cisatracurium
   during desflurane, sevoflurane, isoflurane or total i.v. anaesthesia
SO BRITISH JOURNAL OF ANAESTHESIA
LA English
DT Article
DE neuromuscular block, cisatracurium; neuromuscular block, measurement of
   response; anaesthetics i.v.; anaesthetics volatile, desflurane;
   anaesthetics volatile, isoflurane; anaesthetics volatile, sevoflurane
ID HALOTHANE ANESTHESIA; SURGICAL PATIENTS; DOSE-RESPONSE; TIME-COURSE;
   51W89; ATRACURIUM; ROCURONIUM; MIVACURIUM; ENFLURANE; CHILDREN
AB We have evaluated the enhancement of cisatracurium-induced neuromuscular block by potent inhalation anaesthetic agents, by constructing dose-effect curves for cisatracurium in 84 patients during anaesthesia with 1.5 MAC (70% nitrous oxide) desflurane, sevoflurane, isoflurane or total i.v. anaesthesia (TIVA). Acceleromyography (TOE-Guard) and train-of-four (TOF) stimulation of the ulnar nerve were used (2 Hz every 12 s). Cisatracurium was administered in increments of 15 mu g kg(-1) until depression of T1/T0 >95% was reached. ANOVA was used for statistical analysis (alpha = 0.05, beta = 0.2). Depression of T1/T0 during potent inhalation anaesthesia was enhanced compared with TIVA. ED50 and ED95 values of cisatracurium were 15 (SD 5) and 34 (10) mu g kg(-1) for desflurane; 15 (4) and 32 (7) mu g kg(-1) for sevoflurane; and 15 (5) and 33 (9) mu g kg(-1) for isoflurane. These were significantly lower than the values for TIVA (21 (4) and 51 (13) mu g kg(-1)) (P < 0.01 in each case). After equi-effective dosing, times to T1/T0 = 25% were similar in all groups (19 (7), 19 (5), 20 (5) vs 16 (4) min). Recovery index(25-75%) and time to a TOF ration of 0.70 were prolonged significantly by desflurane and sevoflurane compared with TIVA (18 (5), 19 (8) vs 12 (4) min and 43 (11), 44 (10) vs 35 (5) min, respectively), whereas the difference was not significant for isoflurane (14 (6) and 41 (7) min).
C1 Hosp Christian Albrechts Univ, Dept Anaesthesiol & Intens Care, D-24105 Kiel, Germany.
RP Wulf, H (reprint author), Hosp Christian Albrechts Univ, Dept Anaesthesiol & Intens Care, Schwanenweg 21, D-24105 Kiel, Germany.
NR 24
TC 25
Z9 34
PU PROF SCI PUBL
PI LONDON
PA TAVISTOCK HOUSE EAST, TAVISTOCK SQUARE, LONDON, ENGLAND WC1H 9JR
SN 0007-0912
J9 BRIT J ANAESTH
JI Br. J. Anaesth.
PD MAR
PY 1998
VL 80
IS 3
BP 308
EP 312
PG 5
WC Anesthesiology
SC Anesthesiology
GA YZ508
UT WOS:000072261100008
ER

PT J
AU Driessen, JJ
   Robertson, EN
   Booij, LHDJ
   Vree, TB
AF Driessen, JJ
   Robertson, EN
   Booij, LHDJ
   Vree, TB
TI Accelerated recovery and disposition from rocuronium in an end-stage
   renal failure patient on chronic anticonvulsant therapy with sodium
   valproate and primidone
SO BRITISH JOURNAL OF ANAESTHESIA
LA English
DT Article
DE anticonvulsants; kidney, failure; neuromuscular block, rocuronium;
   pharmacokinetics, rocuronium
ID INDUCED RESISTANCE; VECURONIUM; CARBAMAZEPINE; PHENYTOIN
AB An end-stage renal failure patient, receiving chronic treatment with the anticonvulsants, sodium valproate and primidone, showed accelerated recovery with enhanced elimination (T-1/2(z) = 52 min) and clearance(Cl = 14.4 mi min(-1) kg(-1)) of rocuronium. The pharmacokinetic and pharmacodynamic effects of rocuronium in this patient are compared with those published for healthy and renal failure patients. Increased hepatic binding of rocuronium rather than metabolism is suggested as the possible cause of this effect.
C1 Acad Hosp Nijmegan St Radboud, Dept Anaesthesiol, NL-6500 HB Nijmegen, Netherlands.
RP Driessen, JJ (reprint author), Acad Hosp Nijmegan St Radboud, Dept Anaesthesiol, Geert Grooteplein 10,POB 9101, NL-6500 HB Nijmegen, Netherlands.
NR 16
TC 8
Z9 8
PU PROF SCI PUBL
PI LONDON
PA TAVISTOCK HOUSE EAST, TAVISTOCK SQUARE, LONDON, ENGLAND WC1H 9JR
SN 0007-0912
J9 BRIT J ANAESTH
JI Br. J. Anaesth.
PD MAR
PY 1998
VL 80
IS 3
BP 386
EP 388
PG 3
WC Anesthesiology
SC Anesthesiology
GA YZ508
UT WOS:000072261100022
ER

PT J
AU Rautoma, P
   Erkola, O
   Meretoja, OA
AF Rautoma, P
   Erkola, O
   Meretoja, OA
TI Potency and hourly maintenance requirement of combinations of mivacurium
   and pancuronium in adults
SO CANADIAN JOURNAL OF ANAESTHESIA-JOURNAL CANADIEN D ANESTHESIE
LA English
DT Article
ID ATRACURIUM; VECURONIUM; RECOVERY; BLOCK; PHARMACOLOGY; SYNERGISM;
   CHILDREN; AGENTS
AB Purpose: To evaluate the dose-response and maintenance requirements of a combination of mivacurium and pancuronium (cMP) in clinical practice,
   Methods: in a randomised, open clinical study, 70 patients, 17-50 yr of age, were anaesthetised with propofol, alfentanil and nitrous oxide in oxygen. Thirty patients received mivacurium and 20 patients received pancuronium to establish dose-response curves for these agents, Hourly maintenance requirements of mivacurium and pancuronium to maintain 90-95% neuromuscular blockade (NMB) were determined, Thereafter; 20 additional patients received cMP in incremental doses to establish a cumulative dose-response curve for cMP followed by maintenance doses of cMP. NMB was recorded by adductor pollicis electromyography.
   Results: The ED95 values for mivacurium and pancuronium were 100 and 66 mu g.kg(-1), respectively; and for the cMP 2:1 (in mg:mg basis), 32 mu k.g(-1) mivacurium together with 16 mu g.kg(-1) pancuronium. This cMP was 1.8 times more potent than one parent agent (P < 0.0001), When cMP 2:1 was used, 60% of normal maintenance requirement of pancuronium reduced the requirement of mivacurium by > 90%, If cMP 20: 1 was used, then 20% of normal maintenance requirement of pancuronium reduced the requirement. of mivacurium by > 70%. Neostigmine 35 mu g.kg(-1) at T 10% recovery following cMP reversed the NMB to a TQF ratio of 0.70 in 9.5 +/- 3.9 min,
   Conclusion: These results reflect considerable synergism between mivacurium and pancuronium. The cMP is near intermediate-acting and the NMB is easily reversed with neostigmine, By using cMP: it may be possible to save some pharmacological costs during maintenance of anaesthesia.
C1 Helsinki City Hosp, Maria Hosp, Dept Anaesthesia, Helsinki 00180, Finland.
   Univ Helsinki, Childrens Hosp, Helsinki, Finland.
RP Rautoma, P (reprint author), Helsinki City Hosp, Maria Hosp, Dept Anaesthesia, Lapinlahdenkatu 16, Helsinki 00180, Finland.
NR 16
TC 2
Z9 3
PU CANADIAN ANAESTHETISTS SOC INC
PI TORONTO
PA 1 EGLINTON AVE EAST, SUITE 208, TORONTO, ONTARIO M4P 3A1, CANADA
SN 0832-610X
J9 CAN J ANAESTH
JI Can. J. Anaesth.-J. Can. Anesth.
PD MAR
PY 1998
VL 45
IS 3
BP 212
EP 216
PG 5
WC Anesthesiology
SC Anesthesiology
GA ZK214
UT WOS:000073296800004
ER

PT J
AU Lakshmi, ND
   Ramakrishna, O
   Sreenu, M
AF Lakshmi, ND
   Ramakrishna, O
   Sreenu, M
TI Haemodynamic and ECG studies following pancuronium and pipecuronium
   neuromuscular block in canines
SO INDIAN VETERINARY JOURNAL
LA English
DT Article
C1 Coll Vet Sci, Dept Surg & Radiol, Tirupati 517502, Andhra Pradesh, India.
RP Lakshmi, ND (reprint author), Vety Hosp, Eluru, AP, India.
NR 6
TC 0
Z9 0
PU INDIAN VETERINARY ASSOC
PI CHENNAI
PA 7 CHAMIERS RD, CHENNAI 600 035, INDIA
SN 0019-6479
J9 INDIAN VET J
JI Indian Vet. J.
PD MAR
PY 1998
VL 75
IS 3
BP 252
EP 253
PG 2
WC Veterinary Sciences
SC Veterinary Sciences
GA ZC982
UT WOS:000072638800022
ER

PT J
AU Lee, HT
   Appel, MI
AF Lee, HT
   Appel, MI
TI Increased tolerance to vecuronium in a patient with testicular
   feminization
SO JOURNAL OF CLINICAL ANESTHESIA
LA English
DT Article
DE feminization, testicular; gonadectomy; pseudohermaphroditism;
   testosterone; vecuronium
ID RESISTANCE; BETAMETHASONE
AB Muscle relaxant pharmacophysiology can be altered in various clinical situations. We report increased requirement of vecuronium in a patient diagnosed with testicular feminization. Increased level of endogenous testosterone and steroidal-core structure of vecuronium may explain the increased tolerance to vecuronium in this patient. (C) 1998 by Elsevier Science Inc.
C1 Columbia Univ Coll Phys & Surg, Columbia Presbyterian Med Ctr, Dept Anesthesiol, New York, NY 10032 USA.
RP Lee, HT (reprint author), Columbia Univ Coll Phys & Surg, Columbia Presbyterian Med Ctr, Dept Anesthesiol, Milstein Hosp Bldg 4GN-446,177 Ft Washington Ave, New York, NY 10032 USA.
NR 11
TC 3
Z9 3
PU ELSEVIER SCIENCE INC
PI NEW YORK
PA 655 AVENUE OF THE AMERICAS, NEW YORK, NY 10010 USA
SN 0952-8180
J9 J CLIN ANESTH
JI J. Clin. Anesth.
PD MAR
PY 1998
VL 10
IS 2
BP 156
EP 159
DI 10.1016/S0952-8180(97)00260-2
PG 4
WC Anesthesiology
SC Anesthesiology
GA ZA801
UT WOS:000072403200014
ER

PT J
AU Zhang, H
   Wang, P
   Bartlett, MG
   Stewart, JT
AF Zhang, H
   Wang, P
   Bartlett, MG
   Stewart, JT
TI HPLC determination of cisatracurium besylate and propofol mixtures with
   LC-MS identification of degradation products
SO JOURNAL OF PHARMACEUTICAL AND BIOMEDICAL ANALYSIS
LA English
DT Article; Proceedings Paper
CT 8th International Symposium on Pharmaceutical and Biomedical Analysis
CY MAY 04-08, 1997
CL ORLANDO, FLORIDA
DE HPLC; LC-MS; determination; cisatracurium; propofol; degradation
ID PERFORMANCE LIQUID-CHROMATOGRAPHY; ATRACURIUM; PLASMA
AB A stability-indicating HPLC method was developed to simultaneously determine cisatracurium besylate and propofol in mixtures. The effects of organic modifier, ionic strength and the pH of the mobile phase on resolution and retention were investigated. A baseline separation was achieved on an octadecylsilane column with an isocratic mobile phase of acetonitrile-ammonium formate (pH 5.2; 0.3 M) (50:50, v/v). Cisatracurium and propofol were confirmed by both retention time and mass-to-charge ratio using LC-MS. The degradation products of cisatracurium were identified by ESI positive-ion detection as Hofmann elimination and ester hydrolysis products of cisatracurium. There were no propofol degradation products observed. The quantitation of the two drugs was accomplished using UV detection at 280 nm. This method showed linearity for cisatracurium besylate and propofol in the 8-128 and 37-592 mu g ml(-1) ranges, respectively. Accuracy and precision were in the 0.4-1.4 and 0.4-2.9% ranges respectively, for both analytes. Published by Elsevier Science B.V. All rights reserved.
C1 Univ Georgia, Coll Pharm, Dept Med Chem, Athens, GA 30602 USA.
RP Stewart, JT (reprint author), Univ Georgia, Coll Pharm, Dept Med Chem, Athens, GA 30602 USA.
EM jstewart@rx.uga.edu
NR 15
TC 10
Z9 12
PU PERGAMON-ELSEVIER SCIENCE LTD
PI OXFORD
PA THE BOULEVARD, LANGFORD LANE, KIDLINGTON, OXFORD OX5 1GB, ENGLAND
SN 0731-7085
J9 J PHARMACEUT BIOMED
JI J. Pharm. Biomed. Anal.
PD MAR
PY 1998
VL 16
IS 7
BP 1241
EP 1249
DI 10.1016/S0731-7085(97)00262-8
PG 9
WC Chemistry, Analytical; Pharmacology & Pharmacy
SC Chemistry; Pharmacology & Pharmacy
GA ZD919
UT WOS:000072738700014
ER

PT J
AU Lin-Shiau, SY
   Lin, MJ
AF Lin-Shiau, SY
   Lin, MJ
TI Studies on curare-like action of the tripeptide
   carbobenzoxy-Gly-Gly-Arg-beta-naphthylamide in mouse diaphragm
SO EUROPEAN JOURNAL OF PHARMACOLOGY
LA English
DT Article
DE N-carbobenzoxy-Gly-Gly-Arg-beta-naphthylamide; suramin; nicotinic
   receptor
ID ACETYLCHOLINE-RECEPTOR CHANNELS; PHRENIC NERVE-DIAPHRAGM; XENOPUS
   MUSCLE-CELLS; NEUROMUSCULAR-JUNCTION; BLOCKADE; 2,2',2''-TRIPYRIDINE;
   METALLOENDOPROTEASE; INHIBITORS; RELEASE; MPTP
AB The effects of several protease substrates or protease inhibitors on neuromuscular transmission in the isolated mouse phrenic nerve-diaphragm were studied. N-Carbobenzoxy-Gly-Gly-Arg-beta-naphthylamide (Z-GGR-N) but none of the other agents inhibited the nerve-evoked muscle contractions. By means of electrophysiological studies, Z-GGR-N was found to inhibit the amplitudes of both end-plate potentials (epps) (IC50 similar to 50 mu M) and miniature end-plate potentials (mepps) but to increase the frequencies of mepps. This tripeptide could protect the nicotinic acetylcholine receptor from the irreversible inhibitory action of alpha-bungarotoxin on the mouse diaphragm. Similar to D-tubocurarine, Z-GGR-N induced tetanic fading both of nerve-evoked muscle contractions and of the amplitude of epps. Furthermore, Z-GGR-N exhibited a greater depression of the amplitudes of train-epps than those of mepps, similar to that of hexamethonium and D-tubocurarine, indicating an effect on presynaptic autoreceptors. Suramin, which could competitively reverse the inhibitory effects of non-depolarizing relaxants, acted in this study as an antagonist of all the effects of Z-GGR-N, especially those at the presynaptic site. All of these findings suggest that Z-GGR-N is a novel tripeptide possessing curare-like actions at both presynaptic and postsynaptic sites and that these actions are independent of its protease substrate property. (C) 1998 Elsevier Science B.V.
C1 Natl Taiwan Univ, Coll Med, Inst Pharmacol & Toxicol, Sect 1, Taipei 10018, Taiwan.
RP Lin-Shiau, SY (reprint author), Natl Taiwan Univ, Coll Med, Inst Pharmacol & Toxicol, Sect 1, No 1,Jen Ai Rd, Taipei 10018, Taiwan.
NR 14
TC 4
Z9 4
PU ELSEVIER SCIENCE BV
PI AMSTERDAM
PA PO BOX 211, 1000 AE AMSTERDAM, NETHERLANDS
SN 0014-2999
J9 EUR J PHARMACOL
JI Eur. J. Pharmacol.
PD FEB 5
PY 1998
VL 343
IS 1
BP 51
EP 56
DI 10.1016/S0014-2999(97)01523-9
PG 6
WC Pharmacology & Pharmacy
SC Pharmacology & Pharmacy
GA ZB730
UT WOS:000072501800006
ER

PT J
AU Kim, KS
   Kim, KH
   Shin, WJ
   Yoo, HK
AF Kim, KS
   Kim, KH
   Shin, WJ
   Yoo, HK
TI Neuromuscular interactions between mivacurium and esmolol in rabbits
SO ANAESTHESIA
LA English
DT Article
DE neuromuscular relaxants, mivacurium; sympathetic nervous system, beta
   adrenoceptor antagonists, esmolol; interactions, drug
ID CHLORIDE BW B1090U; CHOLINESTERASE ACTIVITY; CLINICAL-PHARMACOLOGY;
   TRANSMISSION; INFUSION; VECURONIUM; ANESTHESIA; RECOVERY; GANGLIA;
   HUMANS
AB We compared the dose-response relationship and the neuromuscular blocking effects of mivacurium during infusions of esmolol in 40 anaesthetised rabbits. Train-of-four stimuli were applied every 10s to the common peroneal nerve and the force of contraction of the tibialis anterior muscle was measured. Plasma cholinesterase activity decreased by 13% after esmolol infusion. The ED95 of mivacurium increased significantly from 29 (4.8) mu g.kg(-1) with placebo to 61 (9.8) mu g.kg(-1) during esmolol 100 mu g.kg(-1).min(-1), 49 (8.2) mu g.kg(-1) during esmolol 300 mu g.kg(-1).min(-1) and 54 (7.3) mu g.kg(-1) during esmolol 500 mu g.kg(-1).min(-1), respectively (p < 0.001). The duration of neuromuscular block with mivacurium 0.16 mg.kg(-1) was prolonged by 30% with esmolol due to diminished plasma cholinesterase activity (p < 0.05). Heart rate and mean arterial blood pressure decreased by 15% with esmolol (p < 0.05). The results of this study show that, in rabbits, esmolol decreased plasma cholinesterase activity antagonised the neuromuscular blocking potency of mivacurium and prolonged its neuromuscular blocking effect.
C1 Hanyang Univ Hosp, Dept Anesthesiol, Songdong Gu, Seoul 133792, South Korea.
RP Kim, KS (reprint author), Hanyang Univ Hosp, Dept Anesthesiol, Songdong Gu, 17 Haengdang Dong, Seoul 133792, South Korea.
NR 26
TC 5
Z9 5
PU BLACKWELL SCIENCE LTD
PI OXFORD
PA P O BOX 88, OSNEY MEAD, OXFORD OX2 0NE, OXON, ENGLAND
SN 0003-2409
J9 ANAESTHESIA
JI Anaesthesia
PD FEB
PY 1998
VL 53
IS 2
BP 140
EP 145
DI 10.1046/j.1365-2044.1998.00283.x
PG 6
WC Anesthesiology
SC Anesthesiology
GA YX879
UT WOS:000072088900008
ER

PT J
AU Ririe, DG
   Shapiro, F
   Sethna, NF
AF Ririe, DG
   Shapiro, F
   Sethna, NF
TI The response of patients with Duchenne's muscular dystrophy to
   neuromuscular blockade with vecuronium
SO ANESTHESIOLOGY
LA English
DT Article; Proceedings Paper
CT Annual Meeting of the American-Society-of-Anesthesiologists
CY OCT 17-25, 1996
CL NEW ORLEANS, LOUISIANA
SP Amer Soc Anesthesiologists
DE children; muscle relaxant; neuromuscular disorders
ID MALIGNANT HYPERTHERMIA; CARDIAC-ARREST; ACETYLCHOLINE-RECEPTOR;
   ANESTHESIA; INDUCTION; DISORDERS; MUSCLE; CHILD
AB Background: The authors hypothesized that patients with Duchenne's muscular dystrophy (DMD) are more sensitive to nondepolarizing muscle relaxants.
   Methods: Eight children with DMD and eight healthy children having orthopedic procedures mere studied. Anesthesia consisted of thiopental, 60% nitrous oxide in 40% oxygen, and intravenous fentanyl and midazolam. Using electromyography, the ulnar nerve was stimulated and the electromyographic train-of-four ratio (TOFr) of the first dorsal interosseous muscle was recorded every 60 s. After baseline TOFr recording, all patients received 50 mu g/kg vecuronium and the TOFr at 3 min was compared. Vecuronium (10 mu g/kg) was then administered every minute until TOFr mas less than or equal to 0.1. The TOFr was followed until TOFr was greater than or equal to 0.01. Then 10 mu g/kg of vecuronium mere administered to maintain TOFr less than or equal to 0.1. At the conclusion of the procedure, TOFr was allowed to recover to 0.25, and then neostigmine and glycopyrrolate were administered Data are presented as medians and ranges.
   Results: The initial dose of vecuronium resulted in greater TOFr depression in patients with DMD than in controls (0.14 vs. 0.86). Less vecuronium mas needed to produce TOPr less than or equal to 0.1 in the patients with DMD than in the control patients (55 mu g/kg us. 95 mu g/kg). Recovery time for the TOFr to greater than or equal to 0.1 after the initial dose was longer in the patients with DMD than in the controls (28 vs. 20 min; P = 0.03), and the maintenance dose of vecuronium mas less in patients with DMD (0.6 vs. 1.3 mu g.kg(-1).min(-1); P < 0.01). The time for TOFr recovery from 0.1 to 0.25 mas 36 min in the patients with DMD and 6 min in the controls (P < 0.01). After neostigmine, the TOFr was 1.0 in the controls and 0.91 (P = 0.03) in the patients with DMD.
   Conclusion: There is increased sensitivity to vecuronium from neuromuscular blockade in patients with DMD.
C1 Childrens Hosp, Dept Anesthesia, Boston, MA 02115 USA.
   Harvard Univ, Sch Med, Dept Anesthesia, Boston, MA 02115 USA.
   Harvard Univ, Sch Med, Dept Orthoped, Boston, MA 02115 USA.
RP Sethna, NF (reprint author), Childrens Hosp, Dept Anesthesia, 300 Longwood Ave,Bader 3, Boston, MA 02115 USA.
NR 19
TC 26
Z9 27
PU LIPPINCOTT WILLIAMS & WILKINS
PI PHILADELPHIA
PA 227 EAST WASHINGTON SQ, PHILADELPHIA, PA 19106 USA
SN 0003-3022
J9 ANESTHESIOLOGY
JI Anesthesiology
PD FEB
PY 1998
VL 88
IS 2
BP 351
EP 354
DI 10.1097/00000542-199802000-00013
PG 4
WC Anesthesiology
SC Anesthesiology
GA YV540
UT WOS:000071835300013
ER

PT J
AU Smith, I
   Saad, RSG
AF Smith, I
   Saad, RSG
TI Comparison of intubating conditions after rocuronium or vecuronium when
   the timing of intubation is judged by clinical criteria
SO BRITISH JOURNAL OF ANAESTHESIA
LA English
DT Article
DE neuromuscular block, vecuronium; neuromuscular block, rocuronium;
   intubation tracheal
ID DIFFICULT TRACHEAL INTUBATION
AB The onset of action and intubating conditions after rocuronium 0.6 mg kg(-1) or vecuronium 0.1 mg kg(-1) were compared in a randomized, double-blind study when the timing of tracheal intubation was determined by clinical judgment alone. Times to laryngoscopy and completion of intubation were mean 89 (SD 20) s and 119 (28) s, respectively, in the rocuronium group compared with 110 (26) s and 142 (32) s in the vecuronium group (P<0.05 in both cases). Rocuronium also resulted in significantly better intubating conditions compared with vecuronium but with no significant reduction in the haemodynamic response to intubation. We found that onset of satisfactory intubating conditions after rocuronium was detected clinically, although even earlier intubation should be possible by careful timing or by neuromuscular monitoring.
C1 Keele Univ, Stoke On Trent, Staffs, England.
   Stoke On Trent Sch Anaesthesia, Stoke On Trent, Staffs, England.
RP Smith, I (reprint author), N Staffordshire Hosp, Directorate Anaesthesia, Newcastle Rd, Stoke On Trent ST4 6QG, Staffs, England.
NR 6
TC 6
Z9 7
PU PROF SCI PUBL
PI LONDON
PA TAVISTOCK HOUSE EAST, TAVISTOCK SQUARE, LONDON, ENGLAND WC1H 9JR
SN 0007-0912
J9 BRIT J ANAESTH
JI Br. J. Anaesth.
PD FEB
PY 1998
VL 80
IS 2
BP 235
EP 237
PG 3
WC Anesthesiology
SC Anesthesiology
GA YW514
UT WOS:000071943400020
ER

PT J
AU Nakata, Y
   Goto, T
   Morita, S
AF Nakata, Y
   Goto, T
   Morita, S
TI Vecuronium-induced neuromuscular block during xenon or sevoflurane
   anaesthesia in humans
SO BRITISH JOURNAL OF ANAESTHESIA
LA English
DT Article
DE anaesthetics gases, xenon; anaesthetics volatile, sevoflurane;
   monitoring, neuromuscular block; neuromuscular block, vecuronium;
   neuromuscular block, measurement of response
AB Twitch response using accelerometry and plasma concentrations of vecuronium and its metabolite were studied in 27 surgical patients during xenon or sevoflurane anaesthesia after administration of vecuronium 0.05 mg kg(-1). Anaesthesia was maintained using oxygen-xenon (MAC=71%) or oxygen-sevoflurane (MAC=2%) at an end-tidal concentration equal to 0.8 MAC (i.e. 57% xenon and 1.6% sevoflurane). Mean time from administration of vecuronium to 25% recovery of the first twitch of the train-of-four response was significantly shorter in the xenon group than in the sevoflurane group (12.9 (so 2.5) min vs 19.4 (6.0) min, respectively). Plasma concentrations of vecuronium at 25% recovery were significantly higher during xenon than during sevoflurane anaesthesia (187 (49) ng ml(-1) vs 136 (40) ng ml(-1), respectively), while those of 3-desacetylvecuronium were similar in both groups.
C1 Teikyo Univ, Sch Med, Ichihara Hosp, Dept Anaesthesia, Chiba 29901, Japan.
RP Nakata, Y (reprint author), Teikyo Univ, Sch Med, Ichihara Hosp, Dept Anaesthesia, 3426-3 Anesaki, Chiba 29901, Japan.
NR 6
TC 11
Z9 11
PU PROF SCI PUBL
PI LONDON
PA TAVISTOCK HOUSE EAST, TAVISTOCK SQUARE, LONDON, ENGLAND WC1H 9JR
SN 0007-0912
J9 BRIT J ANAESTH
JI Br. J. Anaesth.
PD FEB
PY 1998
VL 80
IS 2
BP 238
EP 240
PG 3
WC Anesthesiology
SC Anesthesiology
GA YW514
UT WOS:000071943400021
ER

PT J
AU Hudson, ME
   Rothfield, KP
   Tullock, WC
   Firestone, LL
AF Hudson, ME
   Rothfield, KP
   Tullock, WC
   Firestone, LL
TI Haemodynamic effects of rocuronium bromide in adult cardiac surgical
   patients
SO CANADIAN JOURNAL OF ANAESTHESIA-JOURNAL CANADIEN D ANESTHESIE
LA English
DT Article
ID FENTANYL ANESTHESIA; VECURONIUM; PANCURONIUM; ORG-9426
AB Purpose: To measure the haemodynamic effects of rocuronium in adults undergoing cardiac surgery with cardiopulmonary bypass (CPB).
   Methods: Twenty patients undergoing elective cardiac surgical procedures with moderate hypothermic nonpulsatile bypass participated in this prospective, observational study. After anaesthetic induction, recovery from succinylcholine, and achievement of baseline haemodynamic stability, patients received 0.6 mg.kg(-1) rocuronium as an initial rapid intravenous bolus. Maintenance dosing of 0.2 mg.kg(-1) was continued for the remainder of the procedure. Haemodynamic measurements (heart rate, systemic arterial systolic, diastolic, and-mean arterial pressure, pulmonary arterial systolic, diastolic, and mean pressure, pulmonary capillary wedge pressure, central venous pressure, and thermodilution cardiac output measurements) were obtained for the first five minutes after rocuronium administration,and subjects were observed fbr histamine-related symptoms.
   Results: Central venous pressure decreased from baseline at two and five minutes after the rocuronium bolus, and mean pulmonary artery pressure decreased at five minutes, No changes were observed in heart rate, mean systemic arterial pressure, pulmonary capillary wedge pressure, cardiac index, stroke volume, systemic vascular resistance, or pulmonary vascular resistance, nor did any patient, manifest any other histamine-related symptoms.
   Conclusion: The haemodynamic profile for a 0.6 mg.kg(-1) bolus of rocuronium is acceptable for patients with cardiovascular disease.
C1 Univ Pittsburgh, Dept Anesthesiol & Crit Care Med, Cardiac Anaesthesia Serv, Pittsburgh, PA 15213 USA.
   Univ Pittsburgh, Dept Anesthesiol & Crit Care Med, Clin Trials Program, Pittsburgh, PA 15213 USA.
RP Hudson, ME (reprint author), Univ Pittsburgh, Med Ctr, Dept Anesthesiol, 200 Lothrop St, Pittsburgh, PA 15213 USA.
NR 15
TC 11
Z9 12
PU CANADIAN ANAESTHETISTS SOC INC
PI TORONTO
PA 1 EGLINTON AVE EAST, SUITE 208, TORONTO, ONTARIO M4P 3A1, CANADA
SN 0832-610X
J9 CAN J ANAESTH
JI Can. J. Anaesth.-J. Can. Anesth.
PD FEB
PY 1998
VL 45
IS 2
BP 139
EP 143
PG 5
WC Anesthesiology
SC Anesthesiology
GA YY162
UT WOS:000072119500008
ER

PT J
AU Xue, FS
   Liao, X
   Tong, SY
   Liu, JH
   An, G
   Luo, LK
AF Xue, FS
   Liao, X
   Tong, SY
   Liu, JH
   An, G
   Luo, LK
TI Dose-response and time-course of the effect of rocuronium bromide during
   sevoflurane anaesthesia
SO ANAESTHESIA
LA English
DT Article
DE neuromuscular relaxants, rocuronium; anaesthetics, volatile,
   sevoflurane; interactions, drug
ID MUSCLE-RELAXANT; VECURONIUM; ANESTHESIA; ISOFLURANE; ATRACURIUM;
   ORG-9426; INFUSION; POTENCY; HALOTHANE; ENFLURANE
AB To evaluate the influence of sevoflurane on the dose-response relationship and on the time-course of the effect of rocuronium, 60 adult patients undergoing elective plastic surgery were randomly allocated to either the control or the sevoflurane group. Anaesthesia was maintained with 60% nitrous oxide in oxygen and thiopentone in the control group and with 60% nitrous oxide in oxygen and an end-tidal concentration of 1.75% sevoflurane in the sevoflurane group. Neuromuscular function was assessed mechanomyographically with train-of-four stimulation at the wrist every 12s and the percentage depression of the first twitch of the train-of-four was used as the study parameter. The dose-response relationship of rocuronium in the two groups was determined by the cumulative dose-response technique. The dose-response curve of rocuronium in the sevoflurane group was shifted to the left compared to the control group, indicating a potentiation of rocuronium-induced neuromuscular block. The effective doses of rocuronium required to produce 50%, 90% and 95% twitch depression in the sevoflurane group were decreased by 30.5%, 26.7% and 25.2%, respectively, compared to the control group. Following the administration of a total dose of rocuronium of 400 mu g.kg(-1), the duration of action of and the recovery from, rocuronium were both significantly prolonged by sevoflurane. There were significant differences in the duration of peak effect, clinical duration, recovery index and the total duration of action between the control and the sevoflurane groups.
C1 Chinese Acad Med Sci, Plast Surg Hosp, Dept Anaesthesiol, Beijing 100037, Peoples R China.
   Peking Union Med Coll, Beijing, Peoples R China.
RP Xue, FS (reprint author), Chinese Acad Med Sci, Plast Surg Hosp, Dept Anaesthesiol, Ba Da Chu Rd, Beijing 100037, Peoples R China.
NR 27
TC 18
Z9 23
PU BLACKWELL SCIENCE LTD
PI OXFORD
PA P O BOX 88, OSNEY MEAD, OXFORD OX2 0NE, OXON, ENGLAND
SN 0003-2409
J9 ANAESTHESIA
JI Anaesthesia
PD JAN
PY 1998
VL 53
IS 1
BP 25
EP 30
DI 10.1046/j.1365-2044.1998.00278.x
PG 6
WC Anesthesiology
SC Anesthesiology
GA YT021
UT WOS:000071556100005
ER

PT J
AU Sloan, MH
   Bissonnette, B
   Lerman, J
AF Sloan, MH
   Bissonnette, B
   Lerman, J
TI Interaction of vecuronium and atracurium during halothane anaesthesia in
   children
SO ANAESTHESIA
LA English
DT Article
DE anaesthesia, paediatric; anaesthetics, volatile, halothane;
   neuromuscular relaxants, atracurium, vecuronium
ID HIGH-DOSE VECURONIUM; DURATION; ONSET
AB The combination of vecuronium and atracurium was studied in 60 children of ASA physical status 1 or 2. In part I, the dose-response relationships were determined in 30 children who were randomly assigned to receive a single bolus of 0.02, 0.025 or 0.03 mg.kg(-1) of vecuronium or 0.075, 0.01 or 0.0125 mg.kg(-1) of atracurium. The evoked electromyogram of the adductor pollicis brevis muscle to train-of-four stimulation was monitored. The spend of onset of the neuromuscular blockade was determined by a 95% depression of the train-of-four whereas the recovery index was established at 75% recovery of T1. In part II, 30 children were randomly assigned to receive 2 x ED95 Of vecuronium, 2 x ED95 of atracurium, or a combination of 1 x ED95 of vecuronium + 1 x ED95 of atracurium. This study showed that the ED50 and ED95 for vecuronium were 0.021 mg.kg(-1) and 0.037 mg.kg(-1) and for atracurium 0.11 mg.kg(-1) and 0.30 mg.kg(-1), respectively. The slopes of the dose-response relationships were significantly different (p < 0.001). With vecuronium alone, the speed of onset of neuromuscular blockade was significantly slower (p < 0.001) and the duration of action less (p < 0.001) than that with atracurium alone or with the combination. There were no differences between atracurium and the combination of both medications. The recovery index was similar for all groups. We conclude that the dose-response relationships of vecuronium and atracurium in children undergoing halothane anaesthesia are not parallel and the neuromuscular effects of vecuronium and atracurium are neither additive nor synergistic. While vecuronium has a shorter duration of action than atracurium, this feature is not apparent when it is combined with atracurium in equipotent doses. Recovery is rapid and not prolonged when these two drugs are combined.
C1 Univ Toronto, Hosp Sick Children, Dept Anaesthesia, Toronto, ON M5G 1X8, Canada.
RP Sloan, MH (reprint author), Baystate Med Ctr, Dept Anesthesiol, Springfield, MA 01199 USA.
NR 16
TC 0
Z9 1
PU BLACKWELL SCIENCE LTD
PI OXFORD
PA P O BOX 88, OSNEY MEAD, OXFORD OX2 0NE, OXON, ENGLAND
SN 0003-2409
J9 ANAESTHESIA
JI Anaesthesia
PD JAN
PY 1998
VL 53
IS 1
BP 36
EP 40
PG 5
WC Anesthesiology
SC Anesthesiology
GA YT021
UT WOS:000071556100007
ER

PT J
AU Jalkanen, L
   Rautoma, P
   Taivainen, T
   Meretoja, OA
AF Jalkanen, L
   Rautoma, P
   Taivainen, T
   Meretoja, OA
TI The pharmacodynamics of mivacurium preceded by atracurium or
   cisatracurium in children
SO ANESTHESIA AND ANALGESIA
LA English
DT Article
ID ANESTHETIZED INFANTS; VECURONIUM; PHARMACOKINETICS; PANCURONIUM;
   ANESTHESIA; HALOTHANE
AB We evaluated whether mivacurium maintains its short duration of effect when preceded by atracurium or cisatracurium in 45 children during propofol/alfentanil/N2O/O2(2), anesthesia. Neuromuscular response was recorded by using an adductor pollicis electromyogram (EMG). Children were randomized to receive two doses of atracurium (350 mu g/kg and 70 mu g/kg in Group AM), cisatracurium (64 mu g/kg and 10 mu g/kg in Group CM), or mivacurium (200 mu g/kg and 100 mu g/kg in Group MM), followed by a final dose of mivacurium 100 mu g/kg. The second and third doses of the muscle relaxants were administered at 25% EMG recovery. After the final dose of mivacurium, the times to 95% of EMG recovery in groups AM, CM, and MM were (median with 10-90 percentile range) 33.0 (28.0-40.0) min, 30.7 (26.0-40.3) min, and 10.3 (8.0-14.0) min,respectively (P < 0.0001). The recovery times to a train-of-four ratio of 0.70 were 30.3 (24.7-37.0) min, 28.0 (24.7-37.7) min, and 10.3 (8.0-13.7) min for groups AM, CM, and MM, respectively (P < 0.0001). Thus, the duration of effect of mivacurium was prolonged by 200% if preceded by either atracurium or cisatracurium. Implications: We compared the pharmacodynamics of mivacurium given alone or preceded by atracurium or cisatracurium in children. The duration of effects of mivacurium was prolonged by 200% if preceded by either atracurium or cisatracurium. This implies that mivacurium has a short duration of effect only when given as a single relaxant.
C1 Univ Helsinki, Childrens Hosp, Dept Anesthesiol, FIN-00290 Helsinki, Finland.
RP Jalkanen, L (reprint author), Univ Helsinki, Childrens Hosp, Dept Anesthesiol, Stenbackinkatu 11, FIN-00290 Helsinki, Finland.
NR 17
TC 0
Z9 0
PU LIPPINCOTT WILLIAMS & WILKINS
PI PHILADELPHIA
PA 227 EAST WASHINGTON SQ, PHILADELPHIA, PA 19106 USA
SN 0003-2999
J9 ANESTH ANALG
JI Anesth. Analg.
PD JAN
PY 1998
VL 86
IS 1
BP 62
EP 65
PG 4
WC Anesthesiology
SC Anesthesiology
GA YN320
UT WOS:000071155100012
ER

PT J
AU Gin, T
   Derrick, JL
   Chan, MTV
   Chui, PT
   Mak, TWL
AF Gin, T
   Derrick, JL
   Chan, MTV
   Chui, PT
   Mak, TWL
TI Postpartum patients have slightly prolonged neuromuscular block after
   mivacurium
SO ANESTHESIA AND ANALGESIA
LA English
DT Article
ID PLASMA CHOLINESTERASE; VECURONIUM; SUCCINYLCHOLINE; DURATION; RECOVERY
AB Postpartum patients have decreased plasma cholinesterase activity, which may slow the metabolism of mivacurium. We compared the duration of a mivacurium neuromuscular block in 11 women undergoing postpartum tubal ligation 36-99 h after delivery with that in 11 control women undergoing gynecological surgery. Anesthesia was induced with propofol and fentanyl and maintained with propofol and nitrous oxide. Neuromuscular block was monitored by electromyography, and the ulnar nerve was stimulated transcutaneously using a train-of-four pattern. Patients received a bolus dose of mivacurium 0.15 mg/kg. The median (range) duration of neuromuscular block until 25% recovery of the first twitch response was longer in the postpartum group, 19.4 (15.6-25.2) min, compared with the control group, 16.3 (11.0-23.4) min (P = 0.04). The median (range) plasma cholinesterase activity was decreased in the postpartum group, 4.0 (0.1-5.5) kU/L, compared with the control group, 7.1 (6.2-10.0) kU/L (P < 0.001). The duration of neuromuscular block was inversely correlated with cholinesterase activity (Kendall rank correlation tau = -0.43, P = 0.005). The slight prolongation of neuromuscular block should not be significant clinically. Implications: Postpartum patients have decreased amounts of the plasma cholinesterase enzyme. This would slow the metabolism of the muscle relaxant mivacurium. However, the duration of muscle paralysis is only prolonged by approximately 3 min, which would not normally cause any significant problems.
C1 Chinese Univ Hong Kong, Prince Wales Hosp, Dept Anaesthesia & Intens Care, Shatin, New Territories, Hong Kong.
   Chinese Univ Hong Kong, Prince Wales Hosp, Dept Chem Pathol, Shatin, New Territories, Hong Kong.
RP Gin, T (reprint author), Christchurch Hosp, Dept Anaesthesia, Private Bag 4710, Christchurch, New Zealand.
RI GIN, Tony/J-2521-2013; Chan, Matthew /J-2884-2013
OI GIN, Tony/0000-0001-7283-6761; 
NR 17
TC 5
Z9 5
PU LIPPINCOTT WILLIAMS & WILKINS
PI PHILADELPHIA
PA 227 EAST WASHINGTON SQ, PHILADELPHIA, PA 19106 USA
SN 0003-2999
J9 ANESTH ANALG
JI Anesth. Analg.
PD JAN
PY 1998
VL 86
IS 1
BP 82
EP 85
PG 4
WC Anesthesiology
SC Anesthesiology
GA YN320
UT WOS:000071155100016
ER

PT J
AU Schramm, WM
   Papousek, A
   Michalek-Sauberer, A
   Czech, T
   Illievich, U
AF Schramm, WM
   Papousek, A
   Michalek-Sauberer, A
   Czech, T
   Illievich, U
TI The cerebral and cardiovascular effects of cisatracurium and atracurium
   in neurosurgical patients
SO ANESTHESIA AND ANALGESIA
LA English
DT Article
ID OPIOID BARBITURATE ANESTHESIA; INTRACRANIAL-PRESSURE; HISTAMINE-RELEASE;
   VECURONIUM; 51W89; PHARMACOLOGY; ARTERY; LAUDANOSINE; DISEASE; DOGS
AB Drugs for neurosurgical patients should not increase intracranial pressure (ICP) or change cerebral perfusion pressure (CPP) and cerebral blood flow. This double-blind, cross-over study compares the effects of a single (3 x effective dose producing 95% twitch depression) intravenous bolus dose of cisatracurium 0.15 mg/kg with atracurium 0.75 mg/kg on mean red blood cell flow velocity in the middle cerebral artery (CBFV; transcranial Doppler), ICP (intraventricular or intraparenchymal monitor), mean arterial pressure (MAP), CPP (MAP - ICP), and heart rate (HR) every minute during a 15-min study period. Included in the study were 14 sedated and ventilated adult neurosurgical patients. After the cisatracurium bolus, ICP, CPP, CBFV, MAP, and HR did not change, and no histamine related events were observed. After the atracurium bolus, ICP, CPP, CBFV, and MAP decreased. The lowest values of ICP (-16% of baseline), CPP (-5%), CBFV (-8%), and MAP (-7%) were recorded 2-4 min after the atracurium bolus injection. After this transient decrease, MAP and CPP returned to baseline, whereas CBFV and ICP transiently exceeded baseline values. The highest values of CBFV (5%) and ICP (17%) were recorded 9-12 min after the atracurium bolus injection. Five patients showed a typical histamine response after atracurium, with a decrease in MAP and flushing. Excluding these five patients eliminated statistical significance in ICP, CPP, CBFV, and MAP differences. In conclusion, cisatracurium demonstrated fewer cerebral and cardiovascular hemodynamic side effects in sedated adult neurosurgical patients. Implications: This double-blind study in sedated and mechanically ventilated adult neurosurgical patients demonstrates that an intravenous bolus dose of the neuromuscular blocker cisatracurium results in less cerebral (intracranial pressure, cerebral perfusion pressure, middle cerebral artery blood flow velocity) and cardiovascular (blood pressure) hemodynamic side effects, compared with an equipotent dose of atracurium.
C1 Univ Vienna, Dept Anesthesiol & Gen Intens Care, Intens Care Unit 13B3, A-1090 Vienna, Austria.
   Univ Vienna, Dept Neurosurg, A-1090 Vienna, Austria.
RP Schramm, WM (reprint author), Univ Vienna, Dept Anesthesiol & Gen Intens Care, Intens Care Unit 13B3, 18-20 Waehringer Guertel, A-1090 Vienna, Austria.
NR 32
TC 22
Z9 23
PU LIPPINCOTT WILLIAMS & WILKINS
PI PHILADELPHIA
PA 227 EAST WASHINGTON SQ, PHILADELPHIA, PA 19106 USA
SN 0003-2999
J9 ANESTH ANALG
JI Anesth. Analg.
PD JAN
PY 1998
VL 86
IS 1
BP 123
EP 127
DI 10.1097/00000539-199801000-00025
PG 5
WC Anesthesiology
SC Anesthesiology
GA YN320
UT WOS:000071155100025
ER

PT J
AU Sai, Y
   Ayajiki, K
   Okamura, T
   Nosaka, S
   Toda, N
AF Sai, Y
   Ayajiki, K
   Okamura, T
   Nosaka, S
   Toda, N
TI Comparison of the effects of pancuronium and vecuronium in canine
   coronary and renal arteries
SO ANESTHESIOLOGY
LA English
DT Article
DE dog, norepinephrine uptake, prostaglandin I-2, transmural electrical
   stimulation
ID MONKEY CEREBRAL-ARTERIES; HYPERTENSIVE RATS; ISOLATED DOG; RELAXATION;
   ACETYLCHOLINE; HYPERPOLARIZATION; STIMULATION; ANESTHESIA; MECHANISMS;
   RESPONSES
AB Background: Pancuronium has sympathomimetic actions but does not change or lowers systemic blood pressure in some studies of anesthetized humans and dogs, The present study was done to determine the actions and mechanisms of action of pancuronium on coronary and renal arteries other than those as a sympathomimetic agent,
   Methods: Helical strips of coronary and renal arteries from mongrel dogs were suspended in oxygenated, warmed Ringer-Locke solution, and changes in the isometric tension were recorded. In some strips, transmural electrical stimulation (5 Hz for 40 s) was applied to activate perivascular adrenergic nerves.
   Results: Pancuronium (10(-7) to 10(-5) M) caused dose-dependent relaxation in coronary and renal arteries contracted with prostaglandin (PG) F-2 alpha, whereas no significant response was induced with vecuronium, The relaxation was endothelium independent and abolished by indomethacin or tranylcypromine, a PGI(2) synthase inhibitor, Transmural electrical stimulation caused coronary arterial relaxation, which was augmented by pancuronium and vecuronium. Desipramine also increased the response, and additional potentiation of the response was not elicited by pancuronium and vecuronium, In renal arteries, electrical stimulation caused contraction, which was also augmented by pancuronium and vecuronium, With desipramine treatment, these muscle relaxants did not potentiate the response. Endothelium-dependent coronary arterial relaxation caused by bradykinin was not affected by pancuronium.
   Conclusions: Pancuronium-induced relaxations in canine coronary and renal arteries appear to be mediated by PGI(2) released from subendothelial tissues. Potentiations by pancuronium and vecuronium of the response to adrenergic nerve stimulation are expected to be due to an inhibition of the norepinephrine uptake but not to facilitated release of the amine.
C1 Shiga Univ Med Sci, Dept Pharmacol, Otsu, Shiga 52021, Japan.
   Shiga Univ Med Sci, Dept Anesthesiol, Otsu, Shiga 52021, Japan.
RP Toda, N (reprint author), Shiga Univ Med Sci, Dept Pharmacol, Otsu, Shiga 52021, Japan.
NR 30
TC 4
Z9 4
PU LIPPINCOTT WILLIAMS & WILKINS
PI PHILADELPHIA
PA 227 EAST WASHINGTON SQ, PHILADELPHIA, PA 19106 USA
SN 0003-3022
J9 ANESTHESIOLOGY
JI Anesthesiology
PD JAN
PY 1998
VL 88
IS 1
BP 165
EP 171
DI 10.1097/00000542-199801000-00024
PG 7
WC Anesthesiology
SC Anesthesiology
GA YQ733
UT WOS:000071417800025
ER

PT J
AU Doucet, O
   Martin, L
   Laffon, M
   Jonville-Bera, AP
   Mercier, C
AF Doucet, O
   Martin, L
   Laffon, M
   Jonville-Bera, AP
   Mercier, C
TI Prolonged mivacurium neuromuscular blockade in a newborn.
SO ANNALES FRANCAISES D ANESTHESIE ET DE REANIMATION
LA French
DT Article
DE mivacurium; neuromuscular blockade; cholinesterase; paediatric
   anaesthesia
ID HUMAN PLASMA CHOLINESTERASE; MOLECULAR-BIOLOGY; VARIANTS; SUXAMETHONIUM;
   DEFICIENCY; REVERSAL; INFANTS; APNEA
AB Mivacurium is a short acting non-depolarising neuromuscular blocking agent. Short duration of action is due to a rapid hydrolysis by plasma cholinesterase (CHe). The duration of neuromuscular blockade can be prolonged by an abnormal variant of CHe. We report a case of a newborn with neuromuscular blockade for a duration of 8 hours following mivacurium 0.2 mg.kg(-1), CHe activity values were not contributive for the diagnosis. The diagnosis was obtained with molecular study showing the new-born homozygocity. The whole family was heterozygous. This case emphasises the lack of precision of CHe activity measurement during the first 6 months of life. (C) 1998 Elsevier, Paris.
C1 CHU Tours, Hop Clocheville, Unite Anesthesie Reanimat Pediat, F-37044 Tours, France.
RP Mercier, C (reprint author), CHU Tours, Hop Clocheville, Unite Anesthesie Reanimat Pediat, F-37044 Tours, France.
NR 17
TC 3
Z9 4
PU EDITIONS SCIENTIFIQUES MEDICALES ELSEVIER
PI PARIS CEDEX 15
PA 23 RUE LINOIS, 75724 PARIS CEDEX 15, FRANCE
SN 0750-7658
J9 ANN FR ANESTH
JI Ann. Fr. Anest. Reanim.
PY 1998
VL 17
IS 7
BP 725
EP 727
DI 10.1016/S0750-7658(98)80109-3
PG 3
WC Anesthesiology
SC Anesthesiology
GA 197BT
UT WOS:000080345300007
ER

PT J
AU Lienhart, A
   Deriaz, H
AF Lienhart, A
   Deriaz, H
TI Cisatracurium, clinical applications
SO ANNALES FRANCAISES D ANESTHESIE ET DE REANIMATION
LA French
DT Article
C1 Hop St Antoine, Serv Anesthesie Reanimat Chirurg, F-75012 Paris, France.
RP Lienhart, A (reprint author), Hop St Antoine, Serv Anesthesie Reanimat Chirurg, F-75012 Paris, France.
NR 0
TC 0
Z9 0
PU EDITIONS SCIENTIFIQUES MEDICALES ELSEVIER
PI PARIS CEDEX 15
PA 23 RUE LINOIS, 75724 PARIS CEDEX 15, FRANCE
SN 0750-7658
J9 ANN FR ANESTH
JI Ann. Fr. Anest. Reanim.
PY 1998
VL 17
IS 7
BP FI132
EP FI135
PG 4
WC Anesthesiology
SC Anesthesiology
GA 197BT
UT WOS:000080345300020
ER

PT J
AU Kirkegaard-Nielsen, H
   Lindholm, P
   Petersen, HS
   Severinsen, IK
AF Kirkegaard-Nielsen, H
   Lindholm, P
   Petersen, HS
   Severinsen, IK
TI Antagonism of atracurium-induced block in obese patients
SO CANADIAN JOURNAL OF ANAESTHESIA-JOURNAL CANADIEN D ANESTHESIE
LA English
DT Article
ID INDUCED NEUROMUSCULAR BLOCK; NEOSTIGMINE; VECURONIUM; REVERSAL
AB Purpose: To investigate the relationship between total body weight (TBW) or body mass index (BMI) and atracurium reversal time.
   Methods: The study population comprised 25 patients with TBW <80 kg and 25 patients with TBW greater than or equal to 80 kg anaesthetised with midazolam, thiopentone, fentanyl, nitrous oxide and halothane. Neuromuscular block was induced with 0.5 mg . kg(-1) atracurium and maintained with doses of 0.15 mg . kg(-1). Neuromuscular transmission was recorded using train-of-four (TOF) nerve stimulation and mechanomyography, Neostigmine, 0.07 mg . kg(-1), was administered when the first twitch in TOF had recovered to 10% of control. Reversal time was defined as: time from administration of neostigmine until TOF ratio recovered to 0.70.
   Results: There was no difference in reversal time between patients with TBW <80 kg (7.2 +/- 2.6 min, mean +/- SD), and patients with TBW greater than or equal to 80 kg (6.9 +/- 3.6 min). When patients were grouped according to BMI there was no difference in reversal time between groups with low BMI (6.9 +/- 2.6 min) or high BMI (7.1 +/- 3.6 min), There was, furthermore, no difference in reversal time between the 15 patients in the study population with the smallest TBW or BMI and the 15 patients with the greatest TBW or BMI, there was no correlation between TBW or BMI and reversal time,
   Conclusion: When atracurium-induced neuromuscular block is antagonised with 0.07 mg . kg(-1) neostigmine, TBW or BMI have no influence on reversal time.
C1 Odense Univ Hosp, Dept Anesthesia & Intens Care, DK-5000 Odense C, Denmark.
RP Kirkegaard-Nielsen, H (reprint author), Univ Calif San Francisco, Dept Anesthesia, 521 Parnassus Ave, San Francisco, CA 94143 USA.
NR 9
TC 1
Z9 2
PU CANADIAN ANAESTHETISTS SOC INC
PI TORONTO
PA 1 EGLINTON AVE EAST, SUITE 208, TORONTO, ONTARIO M4P 3A1, CANADA
SN 0832-610X
J9 CAN J ANAESTH
JI Can. J. Anaesth.-J. Can. Anesth.
PD JAN
PY 1998
VL 45
IS 1
BP 39
EP 41
PG 3
WC Anesthesiology
SC Anesthesiology
GA YT090
UT WOS:000071563000008
ER

PT J
AU Naguib, M
   Samarkandi, AH
AF Naguib, M
   Samarkandi, AH
TI Response to atracurium and mivacurium in a patient with
   Charcot-Marie-Tooth disease
SO CANADIAN JOURNAL OF ANAESTHESIA-JOURNAL CANADIEN D ANESTHESIE
LA English
DT Article
ID ANESTHETIC MANAGEMENT; SENSORY NEUROPATHY; HEREDITARY MOTOR; DYSFUNCTION
AB Purpose: We studied the neuromuscular effects of both atracurium and mivacutium in a patient with Charcot-Marie-Tooth disease (CMTD) during nitrous oxide-oxygen-alfentanil-propofol anaesthesia, Neuromuscular blockade was monitored electromyographically. Train-of-four stimulation (2Hz @ 20 sec intervals) was delivered to the ulnar nerve throughout the period of observation.
   Clinical features: A 17-yr-old man with the diagnosis of CMTD was presented twice for two different orthopaedic surgical procedures, The CMTD had been diagnosed since childhood, Neurological examination revealed distal wasting of the upper and lower limbs, generalised absence of reflexes and decreased sensation in a stocking distribution. In both anaesthetics, induction was carried out with alfentanil and propofol, and anaesthesia was maintained with nitrous oxide in oxygen, alfentanil and propofol infusion, The patient demonstrated a normal response to both atracurium and mivacurium, Onset time and the maximum block attained after atracurium and mivacurium were 240 and 210 sec, and 97% and 99% inhibition of T1 (the first twitch of TOF stimulation), respectively. Recovery of T1 to 10% of the control value occurred 30 and 11.5 min after the administration of atracurium and mivacurium, respectively The patient made uneventful recoveries after both anaesthetics.
   Conclusion: There was no evidence of prolonged response to atracurium and mivacurium in our patient with CMTD.
C1 King Saud Univ, King Khalid Univ Hosp, Fac Med, Dept Anaesthesia, Riyadh 11472, Saudi Arabia.
RP Naguib, M (reprint author), King Saud Univ, King Khalid Univ Hosp, Fac Med, Dept Anaesthesia, POB 7805, Riyadh 11472, Saudi Arabia.
EM F35A002@KSU.EDU.SA
NR 17
TC 13
Z9 13
PU SPRINGER
PI NEW YORK
PA 233 SPRING ST, NEW YORK, NY 10013 USA
SN 0832-610X
J9 CAN J ANAESTH
JI Can. J. Anaesth.-J. Can. Anesth.
PD JAN
PY 1998
VL 45
IS 1
BP 56
EP 59
PG 4
WC Anesthesiology
SC Anesthesiology
GA YT090
UT WOS:000071563000012
ER

PT J
AU Xue, FS
   Liu, QH
   Zou, Q
   Luo, LK
AF Xue, FS
   Liu, QH
   Zou, Q
   Luo, LK
TI A comparative study of pharmacokinetics and pharmacodynamics of
   vecuronium in children and adults
SO CHINESE MEDICAL JOURNAL
LA English
DT Article
C1 Chinese Acad Med Sci, Plast Surg Hosp, Dept Anesthesia, Beijing 100041, Peoples R China.
   Peking Union Med Coll, Beijing 100041, Peoples R China.
RP Xue, FS (reprint author), Chinese Acad Med Sci, Plast Surg Hosp, Dept Anesthesia, Beijing 100041, Peoples R China.
NR 5
TC 1
Z9 1
PU CHINESE MEDICAL ASSOCIATION
PI BEIJING
PA 42 DONGSI XIDAJIE, BEIJING 100710, PEOPLES R CHINA
SN 0366-6999
J9 CHINESE MED J-PEKING
JI Chin. Med. J.
PD JAN
PY 1998
VL 111
IS 1
BP 84
EP 85
PG 2
WC Medicine, General & Internal
SC General & Internal Medicine
GA YV690
UT WOS:000071853000030
ER

PT J
AU Grigore, AM
   Brusco, L
   Kuroda, M
   Koorn, R
AF Grigore, AM
   Brusco, L
   Kuroda, M
   Koorn, R
TI Laudanosine and atracurium concentrations in a patient receiving
   long-term atracurium infusion
SO CRITICAL CARE MEDICINE
LA English
DT Article
DE laudanosine; atracurium; intravenous infusion; intensive care unit;
   critical illness; muscle relaxant; respiratory in sufficiency; liver
   failure; renal insufficiency; mechanical ventilation
ID LIVER-TRANSPLANTATION; CEREBROSPINAL-FLUID; RENAL-FAILURE; PLASMA
AB Objective: Atracurium is sometimes used for muscle relaxation in patients undergoing mechanical ventilation. Use of atracurium in high doses or for a long period of time has raised the possibility of the accumulation of laudanosine, a breakdown product known to cause seizure activity in animals. The objective of this report was to see if laudanosine accumulation and seizure activity had occurred in a patient who had received a long-term, relatively high-dose infusion of atracurium.
   Design: Case report. The patient received atracurium for 38 days, at rates ranging from 0.3 to 0.96 mg/kg/hr. An electroencephalogram (EEG) was done before the discontinuation of the infusion, and plasma concentrations of atracurium and laudanosine were measured at, and after, the termination of the atracurium infusion. The laudanosine elimination half life was calculated.
   Setting: Intensive care unit.
   Patient: A 23-yr-old woman admitted with sickle cell crisis, complicated by acute chest syndrome, acute respiratory distress syndrome, and hepatic and renal failure.
   Interventions: None.
   Measurements and Main Results: As expected, laudanosine concentrations were increased but were below the level reported to cause seizure activity in animals. Laudanosine elimination half life was prolonged to 617 mins, which was consistent with previously reported values. The patient's EEG was normal, with no ictal pattern.
   Conclusions: Despite long-term use of high doses of atracurium infusion and the increased elimination half life of laudanosine, only moderate accumulation of laudanosine occurred, and the EEG was normal. Hence, it appears unlikely that toxic concentrations of laudanosine would be reached, even in a critically ill patient.
C1 St Lukes Roosevelt Hosp Ctr, Dept Anesthesiol, New York, NY 10025 USA.
RP Grigore, AM (reprint author), St Lukes Roosevelt Hosp Ctr, Dept Anesthesiol, 1111 Amsterdam Ave, New York, NY 10025 USA.
NR 18
TC 10
Z9 10
PU LIPPINCOTT WILLIAMS & WILKINS
PI PHILADELPHIA
PA 227 EAST WASHINGTON SQ, PHILADELPHIA, PA 19106 USA
SN 0090-3493
J9 CRIT CARE MED
JI Crit. Care Med.
PD JAN
PY 1998
VL 26
IS 1
BP 180
EP 183
DI 10.1097/00003246-199801000-00037
PG 4
WC Critical Care Medicine
SC General & Internal Medicine
GA YP433
UT WOS:000071276300037
ER

PT J
AU Xue, FS
   Liao, X
   Tong, SY
   An, G
   Luo, LK
AF Xue, FS
   Liao, X
   Tong, SY
   An, G
   Luo, LK
TI Influence of acute normovolaemic haemodilution on the relation between
   the dose and response of rocuronium bromide
SO EUROPEAN JOURNAL OF ANAESTHESIOLOGY
LA English
DT Article
DE neuromuscular relaxants, rocuronium; dose-response relation,
   haemodilution, humans
ID TIME-COURSE; VECURONIUM; POTENCY; ATRACURIUM; ORG-9426
AB The influence of acute moderate haemodilution on the relation between dose and response for rocuronium was evaluated in 60 adult patients, ASA grade I, undergoing elective plastic surgery. The patients were randomly allocated to either the control or the haemodilution group. Following the induction of general anaesthesia, the status of acute moderate haemodilution in the haemodilution group was achieved by draining venous blood, and intravenous infusion of lactated Ringer's solution, 6% dextran or gelofusine, during which the levels of haemoatocrit and haemoglobin dropped from 44% to 27.5% and from 148.3 to 91.3 g L-1, respectively. Neuromuscular function was assessed mechanomyographically with train-of-four stimulation at the wrist every 12s and the percentage depression of T-1 response was used as the study parameter. The relation between dose and response for rocuronium in the two groups was determined by the cumulative dose-response technique. The results showed that the dose-response curve for rocuronium during acute moderate haemodilution was shifted in a parallel fashion to the left and the potency of rocuronium was increased. There were significant differences in ED50, ED90 and ED95 between the two groups. The ED50, ED90 and ED95 of rocuronium in the haemodilution group was decreased by 28.2%, 35.4% and 38.8%, respectively, compared with the control group.
C1 Chinese Acad Med Sci, Dept Anaesthesia, Plast Surg Hosp, Beijing 100041, Peoples R China.
RP Xue, FS (reprint author), Chinese Acad Med Sci, Dept Anaesthesia, Plast Surg Hosp, Beijing 100041, Peoples R China.
NR 20
TC 2
Z9 5
PU BLACKWELL SCIENCE LTD
PI OXFORD
PA P O BOX 88, OSNEY MEAD, OXFORD OX2 0NE, OXON, ENGLAND
SN 0265-0215
J9 EUR J ANAESTH
JI Eur. J. Anaesth.
PD JAN
PY 1998
VL 15
IS 1
BP 21
EP 26
PG 6
WC Anesthesiology
SC Anesthesiology
GA YY334
UT WOS:000072136700005
ER

PT J
AU Hodgson, RE
   Rout, CC
   Rocke, DA
   Louw, NJ
AF Hodgson, RE
   Rout, CC
   Rocke, DA
   Louw, NJ
TI Mivacurium for caesarean section in hypertensive parturients receiving
   magnesium sulphate therapy
SO INTERNATIONAL JOURNAL OF OBSTETRIC ANESTHESIA
LA English
DT Article
ID TRACHEAL INTUBATION; PRESSOR-RESPONSE; CESAREAN-SECTION; SULFATE;
   SUCCINYLCHOLINE; ATTENUATION; ALFENTANIL; VECURONIUM; ECLAMPSIA;
   RECOVERY
AB The interaction between mivacurium and magnesium sulphate was investigated in a group of parturients undergoing caesarean section under general anaesthesia. Thirty parturients were studied; 10 normotensive controls (group NT), 10 hypertensive controls (group HT) and 10 hypertensives who received magnesium sulphate (group HTM). At induction group HT received 30 mu g/kg of alfentanil and group HTM 10 mu g/kg of alfentanil and 30 or 60 mg/kg of magnesium sulphate. Neuromuscular function was monitored by electromyography. Mivacurium 0.15 mg/kg was given after 60% recovery of T-1 following succinylcholine, Magnesium concentrations and plasma cholinesterase activity were significantly elevated in group HTM (1.57 +/- 0.53 mmol/l and 4.60 +/- 1.27 kU/l) compared with group HT (0.71 +/- 0.18 mmol/l and 3.44 +/- 0.97 kU/l) and group NT (0.60 +/- 0.07 mmol/l and 2.86 +/- 0.82 kU/l) (P < 0.005). Time to maximal recovery, and time from 25-75% of maximal recovery from mivacurium, were significantly prolonged in group HTM (60.9 +/- 15.3 min and 16.8 +/- 5.6 min) compared with group HT (34.9 +/- 7.6 min and 7.6 +/- 3.6 min) and group NT (37.4 +/- 14.4 min and 8.5 +/- 3.4 min) (P < 0.01). Time to 25% recovery was prolonged in group HTM (35.1 +/- 7.4 min) compared with the other two groups (HT: 21.6 +/- 6.4 min and NT: 22.8 +/- 10.2 min) (P < 0.01). Whilst the duration of action of mivacurium, determined by electromyography, is prolonged by subtherapeutic serum magnesium concentrations, of the available non-depolarizing relaxants mivacurium would seem to be most appropriate for caesarean section.
C1 Univ Natal, Dept Anaesthesia, ZA-4001 Durban, South Africa.
RP Hodgson, RE (reprint author), Dept Anaesthesia, Private Bag 7, ZA-4013 Durban, South Africa.
NR 17
TC 2
Z9 4
PU CHURCHILL LIVINGSTONE
PI EDINBURGH
PA JOURNAL PRODUCTION DEPT, ROBERT STEVENSON HOUSE, 1-3 BAXTERS PLACE,
   LEITH WALK, EDINBURGH EH1 3AF, MIDLOTHIAN, SCOTLAND
SN 0959-289X
J9 INT J OBSTET ANESTH
JI Int. J. Obstet. Anesth.
PD JAN
PY 1998
VL 7
IS 1
BP 12
EP 17
DI 10.1016/S0959-289X(98)80022-8
PG 6
WC Anesthesiology; Obstetrics & Gynecology
SC Anesthesiology; Obstetrics & Gynecology
GA YV724
UT WOS:000071856400003
ER

PT J
AU de Lourdes, M
   de Moraes, L
   Polakiewicz, B
   Mattua, MF
   Tavares, MFM
AF de Lourdes, M
   de Moraes, L
   Polakiewicz, B
   Mattua, MF
   Tavares, MFM
TI Comparative evaluation of capillary electrophoresis and high-performance
   liquid chromatography for the separation of cis-cis, cis-trans, and
   trans-trans isomers of atracurium besylate
SO JOURNAL OF CAPILLARY ELECTROPHORESIS
LA English
DT Article
DE atracurium besylate; Tracur; Tracrium; laudanosine;
   tetrahydropapaverine; beta-cyclodextrin; pharmaceutical drugs; capillary
   electrophoresis; high-performance liquid chromatography
ID DECOMPOSITION PRODUCTS; HUMAN-PLASMA; LAUDANOSINE; IMPURITIES; DRUGS
AB Atracurium besylate is a highly selective nondepolarizing neuromuscular blocking agent routinely used during anesthetic procedures. The commercial presentation of this drug is a mixture of positional isomers, cis-cis, cis-trans, and trans-trans. Reversed-phase high-performance liquid chromatography has been the technique of choice for the analysis of atracurium besylate formulations at the quality control laboratory of Nucleo de Desenvolvimento Cristilia (Sao Paulo, Brazil), a local pharmaceutical company. HPLC analysis is usually conducted under gradient elution using acetonitrile/0.1 M phosphate buffer eluent mixture as mobile phase and an octadecyl silica (ODS)-packed column. The complete elution of the three isomers takes about 1 hr. In this work, an alternative capillary electrophoresis methodology was developed. The complete resolution of all three isomers was accomplished in about 13 min (+20 kV/72 cm, 211 nm direct detection) using a 60-mM phosphate buffer solution (pH 4) containing 20 mM P-cyclodextrin and 4 M urea. The isomer ratio was found to be 59.1% cis-cis, 35.9% cis-trans, and 5.02% trans-trans (expected ratio: 59:35:6). Laudanosine, a major metabolite of atracurium besylate, was identified in two commercially available formulations, Tracur (Nucleo de Desenvolvimento Cristalia) and Tracrium Glaxo Wellcome, S.A., Rio de janeiro, Brazil. Its concentration increases considerably during storage of the product, even if the product is stored at low temperatures.
C1 Univ Sao Paulo, Inst Quim, BR-05599970 Sao Paulo, Brazil.
   Univ Sao Paulo, Fac Ciencias Farmaceut, Sao Paulo, Brazil.
   Nucleo Desenvolvimento Cristalia, Itapira, SP, Brazil.
RI Tavares, Marina/C-6121-2012
NR 14
TC 2
Z9 2
PU I S C TECHNICAL PUBLICATIONS, INC
PI SHELTON
PA 30 CONTROLS DR, BOX 828, SHELTON, CT 06484-0828 USA
SN 1079-5383
J9 J CAPILLARY ELECTROP
JI J. Capillary Electrophor.
PD JAN-APR
PY 1998
VL 5
IS 1-2
BP 33
EP 38
PG 6
WC Biochemistry & Molecular Biology; Electrochemistry
SC Biochemistry & Molecular Biology; Electrochemistry
GA 191ND
UT WOS:000080027700006
ER

PT J
AU Stoddart, PA
   Mather, SJ
AF Stoddart, PA
   Mather, SJ
TI Onset of neuromuscular blockade and intubating conditions one minute
   after the administration of rocuronium in children
SO PAEDIATRIC ANAESTHESIA
LA English
DT Article
DE children; rocuronium; suxamethonium; tracheal intubation
ID SUCCINYLCHOLINE; ANESTHESIA; ORG-9426
AB In a blinded randomized study intubating conditions were compared at one min following intravenous induction with propofol and either suxamethonium 1.0mg.kg(-1), or rocuronium 0.6mg.kg(-1). Onset time to maximal twitch depression, % block at one minute and clinical duration (time to 25% recovery) were measured. Sixty children undergoing elective tonsillectomy were recruited. Onset time [42s (so Ils)] and clinical duration [3.3 min (so 1.0 min)] in the suxamethonium group was significantly (P<0.001) less than in the rocuronium group [92s (41s)] and [24.2 min (6.6 min)] respectively. The median twitch height at one minute for suxamethonium was 0% (range 0-8%) and significantly greater (P<0.001) at 5% (range 0-22%) for rocuronium. Despite this there was no difference in the intubating conditions at one minute with 25 excellent/5 good in the suxamethonium group and 27 excellent/3 good in the rocuronium group. We conclude that rocuronium 0.6mg.kg(-1) gives optimal intubating conditions at one minute in children.
C1 Royal Hosp Sick Children, Dept Anaesthesia, Bristol BS2 8BJ, Avon, England.
RP Stoddart, PA (reprint author), Royal Hosp Sick Children, Dept Anaesthesia, St Michaels Hill, Bristol BS2 8BJ, Avon, England.
NR 8
TC 20
Z9 26
PU BLACKWELL SCIENCE LTD
PI OXFORD
PA P O BOX 88, OSNEY MEAD, OXFORD OX2 0NE, OXON, ENGLAND
SN 1155-5645
J9 PAEDIATR ANAESTH
JI Paediatr. Anaesth.
PY 1998
VL 8
IS 1
BP 37
EP 40
DI 10.1046/j.1460-9592.1998.00719.x
PG 4
WC Anesthesiology; Pediatrics
SC Anesthesiology; Pediatrics
GA YX092
UT WOS:000072005600008
ER

PT J
AU Yamamoto, M
   Kuwabara, J
   Assinder, DJ
AF Yamamoto, M
   Kuwabara, J
   Assinder, DJ
TI Curium isotopes and americium-242m in Irish Sea sediment
SO RADIOCHIMICA ACTA
LA English
DT Article
DE Cm isotopes; Am-242m; transuranium elements; sediment; Sellafield; Irish
   Sa
ID ESTUARINE SEDIMENTS; INTERTIDAL COASTAL; PLUTONIUM; SELLAFIELD; AM-241;
   NP-237; SAMPLES; PU-241; SOIL
AB An intertidal estuarine sediment core was collected from Esk Estuary in the Irish Sea which had been contaminated by low-level radioactive liquid effluent from the nuclear fuel reprocessing plants at Sellafield, UK. The Cm-242 and Cm-243,Cm-244 radioactivity concentrations were determined to establish the present contamination levels compared with other radionuclides Cs-137, Np-237, Pu-238, Pu-239,Pu- 240, Pu-241 and Am-241. The results showed that Cm-242 and Cm-244 existed in the detectable levels in the Irish Sea sediment and the concentration of Am-242m was evaluated from that of Cm-242. The Am-242m/Pu-239,Pu-240 and Cm-244/Pu-239,Pu-240 inventory ratios in the sediment core were about 0.04% and 0.3%, respectively. The total amount of Am-242m discharged into the Irish Sea from the start of the operation of BNFL Sellafield in 1952 to 1988 was estimated to be 0.2-0.3 TBq.
C1 Kanazawa Univ, Low Level Radioact Lab, Tatsunokuchi, Ishikawa 9231224, Japan.
   Univ Wales, Sch Ocean Sci, Menai Bridge LL59 5EY, Gwynedd, Wales.
RP Yamamoto, M (reprint author), Kanazawa Univ, Low Level Radioact Lab, Tatsunokuchi, Ishikawa 9231224, Japan.
NR 26
TC 5
Z9 5
PU R OLDENBOURG VERLAG
PI MUNICH
PA LEKTORAT M/N, K BERBER-NERLINGER, POSTFACH 80 13 60, D-81613 MUNICH,
   GERMANY
SN 0033-8230
J9 RADIOCHIM ACTA
JI Radiochim. Acta
PY 1998
VL 83
IS 3
BP 121
EP 126
PG 6
WC Chemistry, Inorganic & Nuclear; Nuclear Science & Technology
SC Chemistry; Nuclear Science & Technology
GA 170QQ
UT WOS:000078817900003
ER

PT J
AU Stump, NA
   Haire, RG
AF Stump, NA
   Haire, RG
TI The effect of temperature and excitation on the single- and two-photon
   excited emission spectrum of curium in a glass matrix
SO SPECTROSCOPY LETTERS
LA English
DT Article
DE two-photon spectroscopy; curium emission spectroscopy; curium doped
   glasses
ID LUMINESCENCE; IONS
AB Single and two-photon excited emission has been observed from a curium-doped borosilicate glass matrix at both room and liquid nitrogen temperatures. The emission spectrum was measured using several different excitation energies and intensities. In addition to the expected line narrowing, variations in the ratios of emission intensities between states, and between crystal field levels within the each state were observed with cooling. Slight variations in the emission spectrum also arose as a function of the excitation intensity. These variations in the Cm ion's emission spectrum as a function of experimental parameters are presented and discussed.
C1 Winston Salem State Univ, Dept Phys Sci, Winston Salem, NC 27110 USA.
   Oak Ridge Natl Lab, Div Chem & Analyt Sci, Oak Ridge, TN 37831 USA.
RP Stump, NA (reprint author), Winston Salem State Univ, Dept Phys Sci, 601 Martin Luther King Jr Dr, Winston Salem, NC 27110 USA.
NR 10
TC 0
Z9 0
PU MARCEL DEKKER INC
PI NEW YORK
PA 270 MADISON AVE, NEW YORK, NY 10016 USA
SN 0038-7010
J9 SPECTROSC LETT
JI Spectr. Lett.
PY 1998
VL 31
IS 6
BP 1313
EP 1323
DI 10.1080/00387019808003305
PG 11
WC Spectroscopy
SC Spectroscopy
GA 120PJ
UT WOS:000075964500016
ER

PT J
AU Radchenko, VM
   Seleznev, AG
   Droznik, RR
   Ryabinin, MA
AF Radchenko, VM
   Seleznev, AG
   Droznik, RR
   Ryabinin, MA
TI Synthesis and study of binary compounds of actinides and lanthanides.
   XXII. Intermetallic compounds of curium and silicon
SO RADIOCHEMISTRY
LA English
DT Article
AB Two microspecimens of alloys prepared from curium-244 and silicon by high-tempersature deposition of the vapor of metallic curium on the plane silicon support were studied. Four intermetallic compounds were found: orthorhombic CmSi, hexagonal Cm2Si3, and tetragonal CmSi2 and CmSi1.88 Under alpha-radiation of Cm-244 the crystal lattices of these compounds became amorphous in 4-8 days, The compounds with a simple cubic crystal lattice (a = 9.497 Angstrom in the initial state) belonging probably to SiO2 were also registered,During a half-year exposure this crystal lattice is expanded by 0.8%.
C1 State Sci Ctr Russian Federat, Res Inst Nucl Reactors, Dimitrovgrad, Russia.
RP Radchenko, VM (reprint author), State Sci Ctr Russian Federat, Res Inst Nucl Reactors, Dimitrovgrad, Russia.
NR 4
TC 1
Z9 1
PU MAIK NAUKA/INTERPERIODICA
PI NEW YORK
PA C/O PLENUM/CONSULTANTS BUREAU 233 SPRING ST, NEW YORK, NY 10013 USA
SN 1066-3622
J9 RADIOCHEMISTRY+
JI Radiochemistry
PD JAN-FEB
PY 1998
VL 40
IS 1
BP 4
EP 6
PG 3
WC Chemistry, Analytical; Chemistry, Inorganic & Nuclear
SC Chemistry
GA ZE854
UT WOS:000072838300002
ER

PT J
AU Hameedullah, H
   Khan, FA
AF Hameedullah, H
   Khan, FA
TI Incidence of intra-operative bradycardia - Comparison of atracurium and
   vecuronium in gynaecological surgery
SO ANAESTHESIA
LA English
DT Article
DE neuromuscular relaxants; atracurium; vecuronium; heart; bradycardia;
   surgery; total abdominal hysterectomy
ID PANCURONIUM
AB Intra-operative bradycardia is one of the most common cardiac arrhythmias observed in clinical anaesthetic practice and can lead to a potentially dangerous outcome. In a randomised double-blind trial, 50 female patients undergoing elective abdominal hysterectomy were divided into two groups. Group I received atracurium and group II received vecuronium as a neuromuscular blocking agent in a balanced anaesthetic technique. The incidence of bradycardia was compared among the two groups. Bradycardia was defined as a heart rate of less than 60 beat.min(-1). A heart rate of less than 45 beat.min(-1) was labelled as severe bradycardia and symptomatic bradycardia was defined as bradycardia associated with hypotension. The two groups were similar in their demographic characteristics. The results showed that there was no statistically significant difference among the two groups regarding the incidence of simple bradycardia. However, the incidence of severe bradycardia or symptomatic bradycardia requiring treatment was significantly higher in the vecuronium group.
C1 Aga Khan Univ Hosp, Dept Anaesthesia, Karachi 74800, Pakistan.
RP Hameedullah, H (reprint author), Aga Khan Univ Hosp, Dept Anaesthesia, POB 3500,Stadium Rd, Karachi 74800, Pakistan.
NR 12
TC 4
Z9 4
PU BLACKWELL SCIENCE LTD
PI OXFORD
PA P O BOX 88, OSNEY MEAD, OXFORD OX2 0NE, OXON, ENGLAND
SN 0003-2409
J9 ANAESTHESIA
JI Anaesthesia
PD DEC
PY 1997
VL 52
IS 12
BP 1221
EP 1224
DI 10.1111/j.1365-2044.1997.235-az0367.x
PG 4
WC Anesthesiology
SC Anesthesiology
GA YL830
UT WOS:000070998100019
ER

PT J
AU Stevens, JB
   Walker, SC
   Fontenot, JP
AF Stevens, JB
   Walker, SC
   Fontenot, JP
TI The clinical neuromuscular pharmacology of cisatracurium versus
   vecuronium during outpatient anesthesia
SO ANESTHESIA AND ANALGESIA
LA English
DT Article
ID OPIOID BARBITURATE ANESTHESIA; TRACHEAL INTUBATION; ATRACURIUM;
   RECOVERY; HUMANS; TRANSMISSION; PANCURONIUM; NEOSTIGMINE; MIVACURIUM;
   ROCURONIUM
AB Neither comparisons of the clinical neuromuscular effects of cisatracurium and vecuronium nor comparative studies of their antagonism by neostigmine have been reported. In addition, the efficacy of administering cisatracurium in divided doses has not been investigated. Accordingly, we applied supramaximal electrical stimuli to the ulnar nerve of 165 ASA physical status I and II patients receiving nitrous oxide/alfentanil/propofol anesthesia. Forty-five patients received cisatracurium 5, 10, or 15 mu g/kg, and the evoked response at the adductor pollicis was recorded for 15 min. One hundred-twenty patients received cisatracurium 5, 10, or 15 mu g/kg or normal saline placebo followed 5 min later by either cisatracurium 100 mu g/kg or vecuronium 100 mu g/kg (always after placebo). Time to clinical onset (maximal ablation of single twitch response) was measured. When the evoked response spontaneously recovered to 10% of control height, neostigmine 5, 10, 30, or 50 mu g/kg or placebo was administered, and recovery of neuromuscular function was recorded for the next 15 min. The clinical onset of vecuronium without priming (2.8 +/- 0.8 min) (mean +/- SD) was significantly (P < 0.05) faster than the onset of cisatracurium without priming (4.6 +/- 1.4 min). Cisatracurium 5, 10, or 15 mu g/kg administered before cisatracurium 100 mu g/kg significantly (P < 0.05) accelerated the time to complete ablation of the evoked response (3.9 +/- 0.9, 2.9 +/- 0.8, or 3.0 +/- 0.9 min, respectively) compared with cisatracurium 100 mu g/kg without priming. The dose of neostigmine required to achieve 50% assisted recovery of the train-of-four ratio at 5 min was significantly (P < 0.05) smaller in patients who received vecuronium (29.1 [17.9-55.3] mu g/kg) (mean [95% confidence interval]) compared with those who received cisatracurium (53.7 [31.6-131.5] mu g/kg). Given its faster clinical onset and greater sensitivity to antagonism by neostigmine, we conclude that vecuronium may be more suitable than cisatracurium for use in outpatient anesthesia. Implications: We investigated the onset of muscle relaxation using intravenous vecuronium and cisatracurium and assessed the ability of neostigmine to antagonize (reverse) this effect. Our results suggest that vecuronium works faster than cisatracurium and is more sensitive to neostigmine. Vecuronium therefore may be more useful than cisatracurium in outpatient anesthesia.
RP Stevens, JB (reprint author), BROOKE ARMY MED CTR,DEPT ANESTHESIOL,SAN ANTONIO,TX 78234, USA.
NR 20
TC 12
Z9 18
PU WILLIAMS & WILKINS
PI BALTIMORE
PA 351 WEST CAMDEN ST, BALTIMORE, MD 21201-2436
SN 0003-2999
J9 ANESTH ANALG
JI Anesth. Analg.
PD DEC
PY 1997
VL 85
IS 6
BP 1278
EP 1283
DI 10.1097/00000539-199712000-00018
PG 6
WC Anesthesiology
SC Anesthesiology
GA YH576
UT WOS:A1997YH57600018
ER

PT J
AU Woolf, RL
   Crawford, MW
   Choo, SM
AF Woolf, RL
   Crawford, MW
   Choo, SM
TI Dose-response of rocuronium bromide in children anesthetized with
   propofol - A comparison with succinylcholine
SO ANESTHESIOLOGY
LA English
DT Article; Proceedings Paper
CT 1996 Annual Meeting of the American-Society-of-Anesthesiologists
CY OCT 18-25, 1996
CL NEW ORLEANS, LA
SP Amer Soc Anesthesiologists
DE anesthesia, pediatric; anesthetics, intravenous, propofol; neuromuscular
   relaxants, rocuronium, succinylcholine
ID BALANCED ANESTHESIA; NEUROMUSCULAR BLOCKADE; INTUBATING CONDITIONS;
   HALOTHANE ANESTHESIA; VECURONIUM; INFANTS; STIMULATION; SUXAMETHONIUM;
   ORG-9426; RECOVERY
AB Background: The aim of this study was to determine the potency of rocuronium during propofol/fentanyl/N2O anesthesia in children and to compare the time course of action of rocuronium at doses of two and three times the ED95 with that of succinylcholine.
   Methods: Rocuronium (120, 160, 200, or 240 mu g/kg) was administered to 48 children aged 2-10 yr. Neuromuscular block was assessed by monitoring the electromyographic response of the adductor digiti minimi to supramaximal stimulation of the ulnar nerve at 2 Hz for 2 s every 10 s. Potency was determined by log-probit transformation and least-squares linear regression analysis of dose and response, fn a second group of 30 children, the onset and recovery profile of rocuronium at doses of two and three times the ED95 was compared with that of succinylcholine (2 mg/kg).
   Results: Values for ED50 and ED95 were 210 +/- 24 and 404 +/- 135 mu g/kg, respectively. The time to 90% neuromuscular block after 1.2 mg/kg rocuronium (three times the ED95), 33 +/- 5 s (mean +/- SD), did not differ significantly from that after succinylcholine, at 30 +/- 7 s; however, both were significantly less than that after 0.8 mg/kg rocuronium, 46 +/- 8 s (P < 0.05). The time to 25% recovery from 1.2 mu g/kg rocuronium, 41 +/- 13 min, was approximately 50% greater than that after 0.8 mg/kg, at 27 +/- 6 min (P < 0.001), and eight times greater than that after succinylcholine, at 5.2 +/- 1.9 min (P < 0.001),
   Conclusions: Both 1.2 mg/kg rocuronium (three times the ED95) and 2 mg/kg succinylcholine provide 90% neuromuscular block within 45 s in 95% of children. The present dose-response data support the use of rocuronium at a dose of 1.2 mg/kg when rapid onset and intermediate-duration neuromuscular block are needed in children.
C1 UNIV TORONTO, HOSP SICK CHILDREN, DEPT ANAESTHESIA, TORONTO, ON M5G 1X8, CANADA.
NR 19
TC 22
Z9 24
PU LIPPINCOTT-RAVEN PUBL
PI PHILADELPHIA
PA 227 EAST WASHINGTON SQ, PHILADELPHIA, PA 19106
SN 0003-3022
J9 ANESTHESIOLOGY
JI Anesthesiology
PD DEC
PY 1997
VL 87
IS 6
BP 1368
EP 1372
DI 10.1097/00000542-199712000-00016
PG 5
WC Anesthesiology
SC Anesthesiology
GA YK509
UT WOS:A1997YK50900016
ER

PT J
AU Motamed, C
   Choquette, R
   Donati, F
AF Motamed, C
   Choquette, R
   Donati, F
TI Rocuronium prevents succinylcholine-induced fasciculations
SO CANADIAN JOURNAL OF ANAESTHESIA-JOURNAL CANADIEN D ANESTHESIE
LA English
DT Article
ID D-TUBOCURARINE; NEUROMUSCULAR-TRANSMISSION; MUSCLE-RELAXANTS;
   PRETREATMENT; MYALGIA; VECURONIUM; SUXAMETHONIUM; STIMULATION;
   PANCURONIUM; ATRACURIUM
AB Purpose: The aim of this study was to assess the effect of rocuronium pretreatment at 3 and 1.5 min before succinylcholine administration on fasciculations, neuromuscular blockade and intubating conditions,
   Methods: Sixty ASA I or II adults scheduled for elective surgery were anaesthetised with midazolam, fentanyl, propofol, N2O and isoflurane, They were randomised in a double blind manner into three groups: group ROC-3 min (n = 22) received 0.05 mg.kg(-1) rocuronium, 3 min before 2 mg.kg(-1) succinylcholine; group ROC-1.5 min (n = 20) received 0.05 mg.kg(-1) rocuronium 1.5 min before 2 mg.kg(-1) succinylcholine; and group NO ROC (n = 18) had no rocuronium before injection of 2 mg.kg(-1) succinylcholine, Fasciculations and intubating conditions were evaluated by the same physician who was unaware of the randomisation. Neuromuscular block was measured at the adductor pollicis with an accelerometer,
   Results: The incidence of fasciculations was lower in the ROC-3 min (9%) and ROC-1.5 min (30%) groups than in the NO ROC group (83%; P < 0.001). The intensity of fasciculations was also less in both pretreatment groups, No statistical difference was noted between pretreatment at 3 and 1.5 min, Intubating conditions, onset time and duration of succinylcholine blockade were comparable in ail three groups,
   Conclusion: The incidence and severity of succinylcholine fasciculations can be reduced by giving 0.05 mg.kg(-1) rocuronium either 1.5 min or 3 min before succinylcholine. The effects of 2 mg.k(-1) succinylcholine with rocuronium pretreatment, and 1 mg.kg(-1) succinylcholine, without pretreatment, are similar with respect to intubating conditions, onset of paralysis and duration of blockade.
C1 CHUM,DEPT ANESTHESIE REANIMAT,MONTREAL,PQ H2W 1T8,CANADA.
   UNIV MONTREAL,MONTREAL,PQ,CANADA.
NR 32
TC 11
Z9 13
PU CANADIAN ANAESTHETISTS SOC INC
PI TORONTO
PA 1 EGLINTON AVE EAST, SUITE 208, TORONTO ON M4P 3A1, CANADA
SN 0832-610X
J9 CAN J ANAESTH
JI Can. J. Anaesth.-J. Can. Anesth.
PD DEC
PY 1997
VL 44
IS 12
BP 1262
EP 1268
PG 7
WC Anesthesiology
SC Anesthesiology
GA YL355
UT WOS:A1997YL35500007
ER

PT J
AU Borgeat, A
   Kwiatkowski, D
   Ruetsch, YA
AF Borgeat, A
   Kwiatkowski, D
   Ruetsch, YA
TI Spontaneous movements associated with rocuronium injection: The effects
   of prior administration of fentanyl
SO JOURNAL OF CLINICAL ANESTHESIA
LA English
DT Article
DE fentanyl; injection pain; movement, spontaneous; propofol; rocuronium
ID PAIN; PROPOFOL; BROMIDE; VECURONIUM; ONSET
AB Study Objective: To determine if prior injection of fentanyl decreases the incidence of spontaneous movements during rocuronium administration.
   Design: Prospective, randomized, double-blind, placebo-controlled study.
   Setting: University orthopedic surgical center.
   Patients: 122 ASA physical status I and II patients scheduled for elective orthopedic surgery.
   Interventions: Patients randomly received 2 ug/kg of fentanyl or the equivalent volume of NaCl 0.9% 45 seconds prior to induction of anesthesia. Induction was performed with propofol 2.5 mg/kg followed by rocuronium 0.8 mg/kg 60 seconds later. Spontaneous movements were scored as follows: a) limited to the hand, b) limited to the elbow, and c) involving the whole arm, including the shoulder.
   Measurements and Main Results: Prior injection of fentanyl (2 ug/kg) significantly decreased the incidence of spontaneous movements limited to the hand: 5% versus 20% (p < 0.05); limited to the elbow: 1 % versus 25% (p < 0.05); and involving the whole arm: none versus 12% (p < 0.05). No erythema or any change in the shin surrounding the point of injection of the involved arm was observed. Twenty-four hours inter, no vein induration was present and no patient complained of any residual pain.
   Conclusion: Prior injection of fentanyl significantly decreases the incidence of spontaneous movements associated with rocuronium administration. (C) 1997 by Elsevier Science Inc.
C1 Univ Clin Zurich Balgrist, Dept Anesthesiol, CH-8008 Zurich, Switzerland.
RP Borgeat, A (reprint author), Univ Clin Zurich Balgrist, Dept Anesthesiol, Forchstr 340, CH-8008 Zurich, Switzerland.
NR 12
TC 24
Z9 25
PU ELSEVIER SCIENCE INC
PI NEW YORK
PA 655 AVENUE OF THE AMERICAS, NEW YORK, NY 10010 USA
SN 0952-8180
J9 J CLIN ANESTH
JI J. Clin. Anesth.
PD DEC
PY 1997
VL 9
IS 8
BP 650
EP 652
DI 10.1016/S0952-8180(97)00192-X
PG 3
WC Anesthesiology
SC Anesthesiology
GA YP026
UT WOS:000071233800010
ER

PT J
AU Road, J
   Mackie, G
   Jiang, TX
   Stewart, H
   Eisen, A
AF Road, J
   Mackie, G
   Jiang, TX
   Stewart, H
   Eisen, A
TI Reversible paralysis with status asthmaticus, steroids, and pancuronium:
   Clinical electrophysiological correlates
SO MUSCLE & NERVE
LA English
DT Article
DE asthmatics; paralysis; neuromuscular blockade; steroids; electromyogram
ID GUILLAIN-BARRE-SYNDROME; CRITICALLY ILL PATIENTS; PROLONGED PARALYSIS;
   BLOCKING-AGENTS; NEUROMUSCULAR BLOCKADE; INTENSIVE-CARE; MYOPATHY;
   VECURONIUM; MYOSIN; MUSCLE
AB Prolonged neuromuscular weakness has been identified after neuromuscular blockade in intensive care unit patients on mechanical ventilation. Previously reported electromyographic studies in these patients documented both neurogenic features and features consistent with a myopathy. We recorded sequential electrophysiological parameters during recovery from neuromuscular blockade in 5 patients with clinical weakness. An evolving pattern was identified. The early features were in keeping with previous reports of neurogenic changes, and this evolved into features consistent with a primary myopathy. Several potential underlying mechanisms are discussed. (C) 1997 John Wiley & Sons, Inc.
C1 UNIV BRITISH COLUMBIA,VANCOUVER HOSP & HLTH SCI CTR,DIV NEUROL,VANCOUVER,BC V5Z 3J5,CANADA.
RP Road, J (reprint author), UNIV BRITISH COLUMBIA,VANCOUVER HOSP & HLTH SCI CTR,DEPT MED,DIV RESP,2775 HEATHER ST,VANCOUVER,BC V5Z 3J5,CANADA.
NR 19
TC 17
Z9 17
PU JOHN WILEY & SONS INC
PI NEW YORK
PA 605 THIRD AVE, NEW YORK, NY 10158-0012
SN 0148-639X
J9 MUSCLE NERVE
JI Muscle Nerve
PD DEC
PY 1997
VL 20
IS 12
BP 1587
EP 1590
DI 10.1002/(SICI)1097-4598(199712)20:12<1587::AID-MUS15>3.0.CO;2-Y
PG 4
WC Clinical Neurology; Neurosciences
SC Neurosciences & Neurology
GA YH665
UT WOS:A1997YH66500016
ER

PT J
AU Probst, R
   Blobner, M
   Luppa, P
   Neumeier, D
AF Probst, R
   Blobner, M
   Luppa, P
   Neumeier, D
TI Quantification of the neuromuscular blocking agent rocuronium and its
   putative metabolite 17-desacetylrocuronium in heparinized plasma by
   capillary gas chromatography using a nitrogen sensitive detector
SO JOURNAL OF CHROMATOGRAPHY B
LA English
DT Article
DE rocuronium; 17-desacetylrocuronium
ID VECURONIUM; FLUIDS
AB We have developed a sensitive and specific capillary GC (cGC) assay for the quantification of the quarternary aminosteroidal compound rocuronium (roc), a neuromuscular blocking agent, and its putative metabolite 17-desacetylrocuronium (17OH-roc), using 3-desacetylvecuronium (3OH-vec) as an internal standard (I.S.). This novel method has been applied to a pharmacokinetic study with roc, monitoring sixty patients who were classified according to four different body mass index (BMI) groups. The isolation of these drugs from plasma was carried out using a dichloromethane liquid-liquid extraction after ion-pairing of the positively charged ammonium compounds with iodide. To achieve thermal stability, tert.-butyldimethylsilyl-ethers were formed at the 3OH- and 17OH-steroidal positions by reaction with N-methyl-N-(tert.-butyldimethylsilyl)-trifluoroacetamide at 70 degrees C overnight. An automated cGC system fitted with a nitrogen sensitive detector with a specially prepared glass phase bead and a computer controlled data handling system was used to analyze and quantify the compounds, which were separated on a DB1 capillary column with helium as the carrier gas and a temperature program ranging from 120 to 300 degrees C. The method is linear for 50-6400 ng/ml for roc and 80-6400 ng/ml for 17OH-roc. The detection limits were 10 ng/ml for roc and 50 ng/ml for 17OH-roc. The lower limit of quantification was 50 ng/ml for roc and 80 ng/ml for 17OH-roc. Intra-assay coefficients of variation (C.V.s) were 10% and 15% and the inter-assay C.V.s 8-18% and 16-21% for roc and 17OH-roc, respectively. (C) 1997 Elsevier Science B.V.
C1 Tech Univ Munich, Klinikum Rechts Isar, Inst Clin Chem & Pathobiochem, D-81675 Munich, Germany.
   Tech Univ Munich, Klinikum Rechts Isar, Inst Anaesthesiol, D-81675 Munich, Germany.
RP Probst, R (reprint author), Tech Univ Munich, Klinikum Rechts Isar, Inst Clin Chem & Pathobiochem, Ismaninger Str 22, D-81675 Munich, Germany.
NR 8
TC 8
Z9 9
PU ELSEVIER SCIENCE BV
PI AMSTERDAM
PA PO BOX 211, 1000 AE AMSTERDAM, NETHERLANDS
SN 0378-4347
J9 J CHROMATOGR B
JI J. Chromatogr. B
PD NOV 21
PY 1997
VL 702
IS 1-2
BP 111
EP 117
DI 10.1016/S0378-4347(97)00367-8
PG 7
WC Biochemical Research Methods; Chemistry, Analytical
SC Biochemistry & Molecular Biology; Chemistry
GA YQ057
UT WOS:000071343100012
ER

PT J
AU Spacek, A
   Neiger, FX
   Spiss, CK
   Kness, HG
AF Spacek, A
   Neiger, FX
   Spiss, CK
   Kness, HG
TI Atracurium-induced neuromuscular block is not affected by chronic
   anticonvulsant therapy with carbamazepine
SO ACTA ANAESTHESIOLOGICA SCANDINAVICA
LA English
DT Article
DE neuromuscular relaxants, atracurium; pharmacology, drug interactions,
   atracurium, carbamazepine
ID RESISTANCE; VECURONIUM; PHENYTOIN; RECOVERY
AB Background: Patients on chronic anticonvulsant therapy are relatively resistant to some nondepolarizing neuromuscular blockers. Because of the controversial reports on atracurium, the purpose of the present study was to determine the effect of long-term carbamazepine treatment on the neuromuscular block produced by this muscle relaxant.
   Methods: Eighteen otherwise healthy individuals scheduled fur neurosurgical interventions were studied. Eight patients had received carbamazepine for an average of 41 weeks (range 4-156 weeks) prior to surgery. Ten patients without carbamazepine exposure served as controls. After premedication with oral diazepam, anaesthesia was induced with fentanyl and thiopental and maintained with nitrous oxide and isoflurane in oxygen. Atracurium was given for neuromuscular blockade and the evoked electromyogram (EMG) was recorded with a Datex Monitor NMT.
   Results: The lag time, the onset time, the duration 10%, 25%, 50%, 75% and the interval 25-75% did not differ between the groups.
   Conclusion: Our results with atracurium differ from previous data demonstrating an Influence of carbamazepine therapy on the pharmacokinetics and/or pharmacodynamics of other nondepolarizing muscle relaxants. As documented in this study, atracurium produces adequate neuromuscular block in patients chronically exposed to carbamazepine. Chronic carbamazepine therapy does not influence the onset time and duration of action of atracurium-induced neuromuscular block.
C1 UNIV VIENNA,DEPT ANESTHESIA & GEN INTENS CARE A,A-1090 VIENNA,AUSTRIA.
RP Spacek, A (reprint author), UNIV VIENNA,DEPT ANESTHESIA & GEN INTENS CARE B,WAHRINGER GURTEL 18-20,A-1090 VIENNA,AUSTRIA.
NR 15
TC 15
Z9 17
PU MUNKSGAARD INT PUBL LTD
PI COPENHAGEN
PA 35 NORRE SOGADE, PO BOX 2148, DK-1016 COPENHAGEN, DENMARK
SN 0001-5172
J9 ACTA ANAESTH SCAND
JI Acta Anaesthesiol. Scand.
PD NOV
PY 1997
VL 41
IS 10
BP 1308
EP 1311
PG 4
WC Anesthesiology
SC Anesthesiology
GA YJ915
UT WOS:A1997YJ91500013
ER

PT J
AU Schramm, WM
   Jesenko, R
   Bartunek, A
   Gilly, H
AF Schramm, WM
   Jesenko, R
   Bartunek, A
   Gilly, H
TI Effects of cisatracurium on cerebral and cardiovascular hemodynamics in
   patients with severe brain injury
SO ACTA ANAESTHESIOLOGICA SCANDINAVICA
LA English
DT Article
DE cisatracurium; intracranial pressure; cerebral perfusion pressure; mean
   arterial pressure; heart rate; transcranial Doppler
ID OPIOID BARBITURATE ANESTHESIA; INTRACRANIAL-PRESSURE; NEUROSURGICAL
   PATIENTS; PERFUSION-PRESSURE; ATRACURIUM; 51W89; VECURONIUM;
   LAUDANOSINE; PHARMACOLOGY; PHARMACOKINETICS
AB Background: For neuroanesthesia and neurocritical care the use of drugs that do not increase or preferentially decrease intracranial pressure (ICP) or change cerebral perfusion pressure (CPP) and cerebral blood now (CBF) are preferred. The current study investigates the effects of a single rapid bolus dose of cisatracurium on cerebral blood flow velocity, ICP, CPP, mean arterial pressure (MAP) and heart rate (HR) in 24 mechanically ventilated patients with intracranial hypertension after severe brain trauma (Glasgow coma scale <6) under continuous sedation with sufentanil and midazolam.
   Methods: Patients were randomly assigned to receive either 2xED95 (n=12) or 4xED95 (n=12) of cisatracurium as a rapid i.v. bolus injection. Before and after bolus administration mean cerebral blood flow velocity (BFV, cm/s) was measured in the middle cerebral artery using a 2-MHz transcranial Doppler sonography system, ICP (mm Hg) was measured using an extradural probe, and MAP (mm Hg) and HR (b/min) were measured during a study period of 20 min. Cerebral perfusion pressure (CPP=MAP-ICP) was also calculated.
   Results: Our data show that a single bolus dose of up to 4xED95 cisatracurium caused no significant (P<0.05) changes in BFV, ICP, CPP, MAP and HR. Possible histamine-related events were not observed during the study.
   Conclusions: The results from this study suggest that cisatracurium is a safe neuromuscular blocking agent for use in adult severe brain-injured patients with increased ICP under mild hyperventilation and continuous sedation.
RP Schramm, WM (reprint author), UNIV VIENNA,DEPT ANAESTHESIA & GEN INTENS CARE,INTENS CARE UNIT 13B3,18-20 WAEHRINGER GUERTEL,A-1090 VIENNA,AUSTRIA.
NR 30
TC 11
Z9 11
PU MUNKSGAARD INT PUBL LTD
PI COPENHAGEN
PA 35 NORRE SOGADE, PO BOX 2148, DK-1016 COPENHAGEN, DENMARK
SN 0001-5172
J9 ACTA ANAESTH SCAND
JI Acta Anaesthesiol. Scand.
PD NOV
PY 1997
VL 41
IS 10
BP 1319
EP 1323
PG 5
WC Anesthesiology
SC Anesthesiology
GA YJ915
UT WOS:A1997YJ91500015
ER

PT J
AU Roed, J
   Larsen, PB
   Olsen, JS
   Engbaek, J
AF Roed, J
   Larsen, PB
   Olsen, JS
   Engbaek, J
TI The effect of succinylcholine on atracurium-induced neuromuscular block
SO ACTA ANAESTHESIOLOGICA SCANDINAVICA
LA English
DT Article
DE monitoring, electromyography, nerve; neuromuscular blocking agent,
   atracurium, succinylcholine; drug interactions, atracurium,
   succinylcholine; pharmacodynamics, atracurium, succinylcholine
ID SUXAMETHONIUM; PANCURONIUM
AB Background: The interaction between prior succinylcholine and atracurium has been found only after full recovery of succinylcholine block. We investigated whether the effect of succinylcholine on atracurium block may depend on the level of recovery from succinylcholine.
   Methods: Fifty patients in 4 groups received atracurium 0.2 mg/kg when first response (T1) in train-of-four (TOF) after succinylcholine 1 mg/kg had recovered to 5%, 25%, 75% or 100%. A control group received only atracurium. The following indices were compared: the time from injection of atracurium to maximum block (onset time) and to return of T1 to 25% (duration 25%), maximal depression of T1, time from 25% to 75% recovery of T1 (interval 25-75%) and time from injection of atracurium to a TOF ratio of 0.75 (duration TOF 0.75).
   Results: Onset time was shorter, max T1 depression was greater and duration 25% increased the more succinylcholine recovery progressed. Neither interval 25-75% nor duration TOF 0.75 varied with the level of recovery from succinylcholine. The control group showed a shorter latency and onset time compared to the early (5%) recovery group and a longer onset time and less depressed T1 compared to the late (100%) recovery group. There was no difference between the control group and the early or late recovery groups, respectively for duration 25% or duration TOF 0.75.
   Conclusion: The effect of prior administration of succinylcholine on atracurium block depends on the state of recovery from succinylcholine and concerns both its potency, onset and duration characteristics.
RP Roed, J (reprint author), UNIV COPENHAGEN,GLOSTRUP HOSP,DEPT ANAESTHESIOL & INTENS CARE,DK-2600 GLOSTRUP,DENMARK.
NR 15
TC 6
Z9 6
PU MUNKSGAARD INT PUBL LTD
PI COPENHAGEN
PA 35 NORRE SOGADE, PO BOX 2148, DK-1016 COPENHAGEN, DENMARK
SN 0001-5172
J9 ACTA ANAESTH SCAND
JI Acta Anaesthesiol. Scand.
PD NOV
PY 1997
VL 41
IS 10
BP 1331
EP 1334
PG 4
WC Anesthesiology
SC Anesthesiology
GA YJ915
UT WOS:A1997YJ91500017
ER

PT J
AU Sanfilippo, M
   Fierro, G
   Cavalletti, MV
   Biancari, F
   Vilardi, V
AF Sanfilippo, M
   Fierro, G
   Cavalletti, MV
   Biancari, F
   Vilardi, V
TI Rocuronium in two myasthenic patients undergoing thymectomy
SO ACTA ANAESTHESIOLOGICA SCANDINAVICA
LA English
DT Article
DE myasthenia gravis; anesthesia; rocuronium; neuromuscular block
ID VECURONIUM; GRAVIS
C1 UNIV ROMA LA SAPIENZA,DEPT SURG 3,I-00161 ROME,ITALY.
   UNIV AQUILA,DEPT GEN ANAESTHESIA & SPECIAL ODONSTOSTOMATOL AN,I-67100 LAQUILA,ITALY.
RP Sanfilippo, M (reprint author), UNIV ROMA LA SAPIENZA,POLICLIN UMBERTO I,DEPT ANAESTHESIOL & INTENS CARE,VIALE POLICLIN,I-00161 ROME,ITALY.
RI Biancari, Fausto/A-1039-2008
NR 8
TC 6
Z9 6
PU MUNKSGAARD INT PUBL LTD
PI COPENHAGEN
PA 35 NORRE SOGADE, PO BOX 2148, DK-1016 COPENHAGEN, DENMARK
SN 0001-5172
J9 ACTA ANAESTH SCAND
JI Acta Anaesthesiol. Scand.
PD NOV
PY 1997
VL 41
IS 10
BP 1365
EP 1366
PG 2
WC Anesthesiology
SC Anesthesiology
GA YJ915
UT WOS:A1997YJ91500023
ER

PT J
AU Knuttgen, D
   Doehn, M
   Zeidler, D
AF Knuttgen, D
   Doehn, M
   Zeidler, D
TI Postoperative resistance to atracurium
SO ANAESTHESIST
LA German
DT Article
DE atracurium; adverse effects; infection; inflammation
ID NEUROMUSCULAR BLOCKING-AGENTS; PROTEIN-BINDING; RENAL-FUNCTION;
   VECURONIUM; PHARMACOKINETICS; BLOCKADE; PATIENT; MUSCLE
AB Supported by two case reports we show that resistance to atracurium can develop postoperatively. Both patients had septic complications after elective thoracic surgery. A 39-year-old patient developed a bronchial fistula and a superinfection of the remaining thoracic cavity after pneumonectomy. At the time of rethoracotomy the neuromuscular blocking potency of atracurium had changed drastically: onset time was lengthened (7 vs. 3.5 min), recovery period (DUR 10%) was reduced (14 vs. 28 min) and the maintenance dose had to be trippled (14.3 vs. 5.0 mu g/kg per minute). Following superior robe resection in a 56-year-old patient, middle robe gangrene occurred which had to be removed. ln contrast to the first anaesthesia the intubation dose of atracurium had to be increased significantly (70 vs. 40 mg), and even with this amount the neuromuscular blocking effect was not complete. Furthermore to accomplish a convenient state of relaxation the maintenance dose had to be raised considerably (11.8-16.5 vs. 5.5 mu g/kg per minute). These reports show that even within a short period of time resistance to atracurium can develop and we must suppose that the severe inflammatory reactions caused these changes.
C1 Krankenhaus Merheim, Klin Stadt Koln, Abt Anasthesiol, D-51109 Cologne, Germany.
   Krankenhaus Merheim, Klin Stadt Koln, Lungenklin, Cologne, Germany.
RP Knuttgen, D (reprint author), Krankenhaus Merheim, Klin Stadt Koln, Abt Anasthesiol, Ostmerheimerstr 200, D-51109 Cologne, Germany.
NR 19
TC 2
Z9 2
PU SPRINGER VERLAG
PI NEW YORK
PA 175 FIFTH AVE, NEW YORK, NY 10010 USA
SN 0003-2417
J9 ANAESTHESIST
JI Anaesthesist
PD NOV
PY 1997
VL 46
IS 11
BP 974
EP 978
DI 10.1007/s001010050495
PG 5
WC Anesthesiology
SC Anesthesiology
GA YK910
UT WOS:000070900400010
ER

PT J
AU Reynolds, LM
   Lau, M
   Brown, R
   Luks, A
   Sharma, M
   Fisher, DM
AF Reynolds, LM
   Lau, M
   Brown, R
   Luks, A
   Sharma, M
   Fisher, DM
TI Bioavailability of intramuscular rocuronium in infants and children
SO ANESTHESIOLOGY
LA English
DT Article
DE anesthesia, pediatric; pharmacokinetics; injection, intramuscular;
   intravenous; muscle relaxants, rocuronium bromide; pharmacokinetics,
   bioavailability; mixed-effects modeling; NONMEM
ID PHARMACOKINETICS; PHARMACODYNAMICS; ORG-9426
AB Background: Intramuscular rocuronium, in doses of 1,000 mu g/kg in infants and 1,800 mu g/kg in children, produces complete twitch depression in 5-6 min. To determine the rare and extent of absorption of rocuronium after intramuscular administration, blood was sampled at Various intervals after rocuronium administration by both intramuscular and intravenous routes to determine plasma concentrations (Cp) of rocuronium.
   Methods: Twenty-nine pediatric patients ages 3 months to 5 yr were anesthetized with N2O and halothane. The trachea a as intubated, ventilation was controlled, and adductor pollicis twitch tension was measured. When anesthetic conditions were stable, rocuronium (1,000 mu g/kg for infants and 1,800 mu g/kg for children) was injected either intramuscularly (in the deltoid muscle) or intravenously. Four venous plasma samples were obtained from each child 2-240 min after rocuronium administration. A mixed-effects population pharmacokinetic analysis was applied to these values to determine bioavailability, absorption rate constant, and time to peak Cp with intramuscular administration.
   Results: With intramuscular administration, rocuronium's bioavailability averaged 82.6% and its absorption rate constant was 0.105 min(-1). Simulation indicated that Cp peaked 13 min after rocuronium was given intramuscularly, and that 30 min after intramuscular administration, less than 4% of the administered dose remained to be absorbed from the intramuscular depot.
   Conclusions: After rocuronium is administered into the deltoid muscle, plasma concentrations peak at 13 min, and approximately 80% of the administered drug is absorbed systemically.
C1 UNIV CALIF SAN FRANCISCO,DEPT ANESTHESIA,SAN FRANCISCO,CA 94143.
NR 10
TC 12
Z9 12
PU LIPPINCOTT-RAVEN PUBL
PI PHILADELPHIA
PA 227 EAST WASHINGTON SQ, PHILADELPHIA, PA 19106
SN 0003-3022
J9 ANESTHESIOLOGY
JI Anesthesiology
PD NOV
PY 1997
VL 87
IS 5
BP 1096
EP 1105
DI 10.1097/00000542-199711000-00014
PG 10
WC Anesthesiology
SC Anesthesiology
GA YE499
UT WOS:A1997YE49900014
ER

PT J
AU Kamangar, FA
   Behbehani, K
AF Kamangar, FA
   Behbehani, K
TI An artificial neural network-based controller for the control of induced
   paralysis using vecuronium bromide
SO ANNALS OF BIOMEDICAL ENGINEERING
LA English
DT Article
DE automatic control of muscular blockade; anesthesia with muscle
   relaxation; closed-loop drug delivery during anesthesia
ID INDUCED MUSCLE-RELAXATION; ATRACURIUM; INFUSION; SYSTEMS
AB This study presents an artificial neural network-based controller for regulating the level of induced paralysis during surgery using vecuronium bromide. The controller uses the myogram of a rapid muscle contractions (called twitch) to generate the appropriate infusion rate. The controller is self-adjusting and can accommodate inter-and intrapatient drug response variations. It also withstands changes in the purl time delay and nonlinear pharmacokinetic parameters of the response. Another feature of the controller is that it does not depend on a priori knowledge of the patient response model. Computer simulations using pharmacokinetic and pharmacodynamic models showed negligible steady-state error and maximum percent undershoot averaged to 6.24%. The average infusion rate for 90% paralysis was 1.22 (mu g . kg(-1) . min(-1)).
C1 UNIV TEXAS,JOINT BIOMED ENGN PROGRAM,ARLINGTON,TX 76019.
   UNIV TEXAS,SW MED CTR,DALLAS,TX 75230.
NR 22
TC 3
Z9 3
PU BLACKWELL SCIENCE INC
PI MALDEN
PA 350 MAIN ST, MALDEN, MA 02148
SN 0090-6964
J9 ANN BIOMED ENG
JI Ann. Biomed. Eng.
PD NOV-DEC
PY 1997
VL 25
IS 6
BP 1040
EP 1051
PG 12
WC Engineering, Biomedical
SC Engineering
GA YG993
UT WOS:A1997YG99300012
ER

PT J
AU Xue, FS
   Liao, X
   Tong, SY
   Liu, JH
   Li, L
   Zou, Q
   Luo, LK
AF Xue, FS
   Liao, X
   Tong, SY
   Liu, JH
   Li, L
   Zou, Q
   Luo, LK
TI Pharmacokinetics of vecuronium during acute isovolaemic haemodilution
SO BRITISH JOURNAL OF ANAESTHESIA
LA English
DT Article
DE neuromuscular block, vecuronium; pharmacokinetics, vecuronium; blood,
   haemodilution
ID ORG NC 45; ANESTHETIZED PATIENTS; RENAL-FAILURE; PANCURONIUM;
   PHARMACODYNAMICS; BROMIDE; DISPOSITION; CIRRHOSIS
AB To evaluate the effect of acute isovolaemic haemodilution on the pharmacokinetics of vecuronium, we studied 13 patients undergoing haemodilution during surgery and 13 control patients. General anaesthesia was induced with thiopentone 4-6 mg kg(-1) and fentanyl 2-4 mu g kg(-1) and maintained with enflurane and 60% nitrous oxide in oxygen. The haemodilution patients underwent major elective plastic surgery with an anticipated surgical loss of more than 600 ml. Haemodilution was achieved by drainage of venous blood and i.v. infusion of lactated Ringer's solution and 6% dextran, during which the packed cell volume and haemoglobin concentration decreased from 45% to 28.1% and from 14.7 g dl(-1) to 9.1 g dl(-1), respectively. After administration of a bolus of vecuronium 100 mu g kg(-1), an improved fluorimetric assay was used to measure the plasma concentrations of vecuronium for 5 h. The results showed that the disposition kinetics of vecuronium were best described mathematically by a three-compartment open model in the two groups. The mean volume of the central compartment and volume of distribution at steady state were 42.3 (SD 11.8) ml kg(-1) and 168.4 (31.5) ml kg(-1), respectively, in control patients, and significantly greater (55.2 (13.4) ml kg(-1) and 225.9 (53.3) ml kg(-1)) in the haemodilution patients (P<0.05). The elimination half-life was 50.3 (11.5) min in control patients and significantly greater (68.2 (15.1) min) in the haemodilution patients (P<0.05). The half-lives of fast distribution and distribution, mean residual time, area under the plasma concentration curve and plasma clearance were unchanged in patients who underwent haemodilution compared with the control group.
C1 BEIJING UNION MED COLL,BEIJING 100041,PEOPLES R CHINA.
RP Xue, FS (reprint author), CHINESE ACAD MED SCI,PLAST SURG HOSP,DEPT ANAESTHESIOL,BA DA CHU RD,SHI JING SHAN DIST,BEIJING 100041,PEOPLES R CHINA.
NR 24
TC 10
Z9 19
PU PROF SCI PUBL
PI LONDON
PA TAVISTOCK HOUSE EAST, TAVISTOCK SQUARE, LONDON, ENGLAND WC1H 9JR
SN 0007-0912
J9 BRIT J ANAESTH
JI Br. J. Anaesth.
PD NOV
PY 1997
VL 79
IS 5
BP 612
EP 616
PG 5
WC Anesthesiology
SC Anesthesiology
GA YC733
UT WOS:A1997YC73300014
ER

PT J
AU Schiere, S
   vandenBroek, L
   Proost, JH
   Molenbuur, B
   Wierda, JMKH
AF Schiere, S
   vandenBroek, L
   Proost, JH
   Molenbuur, B
   Wierda, JMKH
TI Comparison of vecuronium with ORG 9487 and their interaction
SO CANADIAN JOURNAL OF ANAESTHESIA-JOURNAL CANADIEN D ANESTHESIE
LA English
DT Article
ID NEUROMUSCULAR BLOCKING-AGENTS; MUSCLE-RELAXANTS; DOSE-RESPONSE;
   PANCURONIUM; MIVACURIUM; ATRACURIUM; ROCURONIUM; PHARMACOKINETICS;
   TUBOCURARINE; PIPECURONIUM
AB Purpose: To compare the pharmacodynamic behaviour of vecuronium with that of ORG 9487, we measured the time-course of action of equipotent doses of ORG 9487 and vecuronium and investigated their mutual interaction when given in succession.
   Methods: Sixty ASA I-II patients were anaesthetized with thiopentone, fentanyl, halothane and nitrous oxide and assigned randomly to four groups. Each patient received an initial dose (ID) of either vecuronium (V) or OPG 9487 (O) followed by maintenance doses (MDn) of either V or O (ID/MD: O/O, V/O, O/V and V/V. The time course of action was measured mechanomyographically, determining the duration until 25% recovery of the single twitch (DUR25).
   Results: The onset time of an ID of ORG 9487 was shorter than that of an ID of vecuronium (96 vs 203 sec, P < 0.001). The DUR25 of the ID of ORG 9487 was less than half that of vecuronium (10.7 +/- 2.8 vs 28.8 +/- 6.1 min, P < 0.001). The DUR25 of MD1 and MD2 of ORG 9487 were shorter than those of vecuronium (O/O: 7.3 +/- 2.8 and 8.5 +/- 2.4 min; V/O: 12.7 +/- 3.3 and 11.5 +/- 3.5 min, vs O/V: 16.4 +/- 4.5 and 20.6 +/- 4.7 min; V/V: 8.8 +/- 3.0 and 20.1 +/- 3.8 min, respectively, P < 0.05). An ID of vecuronium prolonged the DUR25 of MD1 and MD2 of ORG 9487 (P < 0.05).
   Conclusion: ORG 9487 is a muscle relaxant with a shorter duration of action than vecuronium. Maintenance doses of ORG 9487 are also shorter acting than roughly equipotent maintenance doses of vecuronium, irrespective of which relaxant is given initially.
C1 UNIV GRONINGEN, RES GRP EXPT ANESTHESIOL & CLIN PHARMACOL, GRONINGEN, NETHERLANDS.
NR 23
TC 18
Z9 18
PU CANADIAN ANAESTHETISTS SOC INC
PI TORONTO
PA 1 EGLINTON AVE EAST, SUITE 208, TORONTO ON M4P 3A1, CANADA
SN 0832-610X
J9 CAN J ANAESTH
JI Can. J. Anaesth.-J. Can. Anesth.
PD NOV
PY 1997
VL 44
IS 11
BP 1138
EP 1143
PG 6
WC Anesthesiology
SC Anesthesiology
GA YG163
UT WOS:A1997YG16300002
ER

PT J
AU DemersPelletier, J
   Drolet, P
   Girard, M
   Donati, F
AF DemersPelletier, J
   Drolet, P
   Girard, M
   Donati, F
TI Comparison of rocuronium and d-tubocurarine for prevention of
   succinylcholine-induced fasciculations and myalgia
SO CANADIAN JOURNAL OF ANAESTHESIA-JOURNAL CANADIEN D ANESTHESIE
LA English
DT Article
ID INJECTION; BROMIDE; PAIN
AB Purpose: We compared d-tubocurarine and rocuronium for the prevention of succinylcholine-induced fasciculations and postoperative myalgia (POM) and evaluated the influence of both drugs on the speed of onset and recovery of succinylcholine.
   Methods: Seventy-five women undergoing surgery of short duration were studied. They were randomized to one of three groups: group SAL received normal saline followed three minutes later by 1.0 mg.kg(-1) succinylcholine; group ROC received 0.05 mg.kg(-1) rocuronium + 1.5 mg.kg(-1) succinylcholine; group DTC received 0.05 mg.kg(-1) d-tubocurarine + 1.5 mg.kg(-1) succinylcholine. Single-twitch stimulation was applied to the ulnar nerve every 10 sec and the EMG response of the adductor pollicis was recorded. Fasciculations were assessed by a blinded observer on a scale of 0-3. Patients were asked 24 and 48 hr later to rate POM using a scale of 0-10.
   Results: The interval needed for twitch height to decrease to 10% of initial value after succinylcholine was longer in group ROC (58 +/- 20 sec) (mean +/- SD) compared with group SAL (44 +/- 13 sec) (P < 0.05). Recovery to 20% occurred faster in group ROC (324 +/- 83 sec) than in groups SAL (456 +/- 103 sec) and DTC (450 +/- 132 sec) (P < 0.05). Fasciculations were more intense in groups SAL than in groups ROC and DTC (P < 0.001). Patients rated POM as less intense 24 hr postoperatively only in group ROC (1.2 +/- 2.4) compared with group SAL (3.3 +/- 3.5) (P < 0.05).
   Conclusion: Rocuronium prevents succinylcholine-induced fasciculations and POM. Rocuronium also delays the onset of succinylcholine and shortens its duration compared with d-tubocurarine.
C1 UNIV MONTREAL,HOP MAISON NEUVE ROSEMONT,DEPT ANESTHESIA,MONTREAL,PQ H1T 2M4,CANADA.
NR 17
TC 7
Z9 7
PU CANADIAN ANAESTHETISTS SOC INC
PI TORONTO
PA 1 EGLINTON AVE EAST, SUITE 208, TORONTO ON M4P 3A1, CANADA
SN 0832-610X
J9 CAN J ANAESTH
JI Can. J. Anaesth.-J. Can. Anesth.
PD NOV
PY 1997
VL 44
IS 11
BP 1144
EP 1147
PG 4
WC Anesthesiology
SC Anesthesiology
GA YG163
UT WOS:A1997YG16300003
ER

PT J
AU Iwasaki, H
   Yamauchi, M
   Narimatsu, E
   Yamakage, M
   Tsuchida, H
   Namiki, A
AF Iwasaki, H
   Yamauchi, M
   Narimatsu, E
   Yamakage, M
   Tsuchida, H
   Namiki, A
TI Onset of vecuronium neuromuscular blockade at the hand with an
   arterio-venous shunt
SO CANADIAN JOURNAL OF ANAESTHESIA-JOURNAL CANADIEN D ANESTHESIE
LA English
DT Article
AB Purpose: To evaluate the onset of vecuronium neuromuscular blockade in the hand with an arterio-venous shunt for haemodialysis.
   Methods: In 15 adult patients receiving haemodialysis for renal failure the onset vecuronium-induced neuromuscular blockade after 0.08 mg.kg(-1) vecuronium iv was measured. Using train-of-four mechanomyographic monitoring, the force of contraction of the adductor pollicis of both hands with and without arterio-venous shunt was measured simultaneously.
   Results: The times from the injection to the first depression of twitch response (latent onset) and 95% twitch depression (onset) in the hand with and without arterio-venous shunt were 114.7 +/- 33.4 and 218.7 +/- 59.9 and 117.3 +/- 34.3 and 208.7 +/- 60.9 sec respectively. No difference in the onset of vecuronium neuromuscular blockade in the hand an arterio-venous shunt was demonstrated.
   Conclusion: The presence of an arteriovenous fistula does not modify the onset on neuromuscular blockade. Either arm can be used to monitor onset of neuromuscular blockade in chronic renal failure patients with an arterio-venous shunt in the hand for haemodialysis.
RP Iwasaki, H (reprint author), SAPPORO MED UNIV,SCH MED,DEPT ANESTHESIOL,CHUO KU,SOUTH 1,WEST 16,,SAPPORO,HOKKAIDO 060,JAPAN.
NR 5
TC 1
Z9 1
PU CANADIAN ANAESTHETISTS SOC INC
PI TORONTO
PA 1 EGLINTON AVE EAST, SUITE 208, TORONTO ON M4P 3A1, CANADA
SN 0832-610X
J9 CAN J ANAESTH
JI Can. J. Anaesth.-J. Can. Anesth.
PD NOV
PY 1997
VL 44
IS 11
BP 1208
EP 1210
PG 3
WC Anesthesiology
SC Anesthesiology
GA YG163
UT WOS:A1997YG16300016
ER

PT J
AU Rigg, JD
   Wilson, AC
   Pollard, BJ
AF Rigg, JD
   Wilson, AC
   Pollard, BJ
TI Mivacurium or vecuronium for muscular relaxation in day-case surgery
SO EUROPEAN JOURNAL OF ANAESTHESIOLOGY
LA English
DT Article
DE neuromuscular blocking agents, mivacurium, vecuronium; surgery, dental
   anaesthesia, day case
ID CHLORIDE; INTUBATION; FENTANYL
AB Anaesthetic agents for day-case surgery ideally should have a short duration of action. This study was designed to compare the efficacy and safety of mivacurium and vecuronium for healthy adults undergoing dental day-case surgery. Thirty fit healthy adult patients (ASA I or II) randomly received either mivacurium 0.15 mg kg(-1) (n=15) or vecuronium 0.1 mg kg(-1) (n=15). Anaesthesia included propofol, fentanyl, nitrous oxide and isoflurane. Maximum depression of T-1 was greater in the vecuronium group (99.8%) than in the mivacurium group (98.3%). There was no difference between grade of intubation at 2 min between the two groups, although patients receiving vecuronium had a more profound block at the time of intubation than those who received mivacurium (89.2% vs. 78.9%). Recovery to 10% T-1 was faster in the mivacurium group (11.2 min vs. 33.1 min). All patients in the vecuronium group received neostigmine at the termination of surgery. The neostigmine evoked recovery index in the vecuronium group (4.39 min) was less than the spontaneous recovery index in the mivacurium group (6.78 min). One patient in the mivacurium group had a low plasma cholinesterase concentration (0.43 ku L-1); recovery times however, fell within the 95% confidence intervals (CI) for the group. There was no correlation between cholinesterase levels and recovery time. Mivacurium may be the more appropriate agent for dental day-case surgery because it has a shorter duration of action and does not generally require antagonism with an anticholinesterase.
C1 Manchester Royal Infirm, Manchester M13 9WL, Lancs, England.
RP Pollard, BJ (reprint author), Manchester Royal Infirm, Oxford Rd, Manchester M13 9WL, Lancs, England.
NR 8
TC 2
Z9 2
PU BLACKWELL SCIENCE LTD
PI OXFORD
PA P O BOX 88, OSNEY MEAD, OXFORD OX2 0NE, OXON, ENGLAND
SN 0265-0215
J9 EUR J ANAESTH
JI Eur. J. Anaesth.
PD NOV
PY 1997
VL 14
IS 6
BP 630
EP 634
DI 10.1046/j.1365-2346.1994.00207.x
PG 5
WC Anesthesiology
SC Anesthesiology
GA YQ347
UT WOS:000071376200012
ER

PT J
AU Simhi, E
   Brandom, BW
   Lloyd, ME
   Gronert, BJ
   Woelfel, SK
AF Simhi, E
   Brandom, BW
   Lloyd, ME
   Gronert, BJ
   Woelfel, SK
TI Intubation in children after 0.3 mg/kg of mivacurium
SO JOURNAL OF CLINICAL ANESTHESIA
LA English
DT Article; Proceedings Paper
CT 46th Annual Meeting of the American-Society-of-Anesthesiologists
CY OCT 21-25, 1995
CL ATLANTA, GA
SP Amer Soc Anesthesiologists
DE anesthesia, pediatric; apnea; electromyography; intubation,
   intratracheal, pediatric; conditions; mivacurium; neuromuscular blockade
ID ADDUCTOR POLLICIS MUSCLES; VECURONIUM NEUROMUSCULAR BLOCKADE;
   ORBICULARIS OCULI; DIAPHRAGM; ONSET; ATRACURIUM; ROCURONIUM; CHLORIDE;
   POTENCY
AB Study Objective: To distinguish among potential predictors of early, easy intubation in children, including apnea, neuromuscular block at two sites, and time, after administration of 0.3 mg/kg of mivacurium.
   Design: Prospective, randomized study.
   Setting: Operating rooms of Children's Hospital of Pittsburgh, Pittsburgh, Pennsylvania.
   Patients: 60 ASA physical status I and II children aged 2 through 7 years, scheduled for elective surgical procedures requiring endotracheal intubation.
   Interventions and Measurements: After premedication with midazolam, general anesthesia was induced with halothane and nitrous oxide, and patients were randomly assigned to one of four groups. Mivacurium 0.3 mg/kg was given and tracheal intubation was begun 45 seconds after its injection, or when apnea, block of the orbicularis oculi, (OO) or block of the adductor pollicis (AP) was noted. Intubation conditions conditions were evaluated by an experienced endoscopist.
   Main Results: The first clinical event after administration of mivacurium 0.3 mg/kg was apnea at 43 seconds (median) average 48 seconds, SEM 2 seconds) after injection. The difference in the time at which neuromuscular block occurred at the AP (median 75 seconds) (average 77 seconds, SEM 2 seconds) and the OO (median 63 seconds) average 68 seconds, SEM 4 seconds) was statistically, but not clinically, significantly different. All nine intubations that were begun at least 90 seconds after administration of mivacurium resulted in good or excellent intubation conditions, as did 30 of the 51 intubations started earlier.
   Conclusions: In children, there is no advantage to monitoring neuromuscular function at the OO rathe than the AP. After administration of 0.3 mg/kg of mivacurium, a 90-second interval before the start of intubation was a better predictor of good intubation conditions during halothane anesthesia (1% inspired) than were changes in evoked neuromuscular function. (C) 1997 by Elsevier Science Inc.
C1 CHILDRENS HOSP PITTSBURGH,DEPT ANESTHESIOL,PITTSBURGH,PA 15213.
NR 18
TC 5
Z9 5
PU ELSEVIER SCIENCE INC
PI NEW YORK
PA 655 AVENUE OF THE AMERICAS, NEW YORK, NY 10010
SN 0952-8180
J9 J CLIN ANESTH
JI J. Clin. Anesth.
PD NOV
PY 1997
VL 9
IS 7
BP 576
EP 581
DI 10.1016/S0952-8180(97)00148-7
PG 6
WC Anesthesiology
SC Anesthesiology
GA YC378
UT WOS:A1997YC37800010
ER

PT J
AU Fish, DN
   Singletary, TJ
AF Fish, DN
   Singletary, TJ
TI Cross-resistance to both atracurium- and vecuronium-induced
   neuromuscular blockade in a critically ill patient
SO PHARMACOTHERAPY
LA English
DT Article
ID ACETYLCHOLINE-RECEPTORS; BLOCKING-AGENTS; D-TUBOCURARINE;
   MUSCLE-RELAXANTS; NATIONAL SURVEY; UP-REGULATION; PANCURONIUM; INFUSION;
   AMINOPHYLLINE; REQUIREMENTS
AB A previously healthy 33-year-old woman received neuromuscular blocking agents during treatment of severe adult respiratory distress syndrome secondary to pneumococcal pneumonia and septic shock. Atracurium infusion rates were progressively increased, preceded by repeated loading doses up to a maximum of 3.57 mg/kg/hour, but produced inadequate neuromuscular blockade as assessed by clinical and ventilatory parameters as well as train-of-four (TOF) monitoring. Atracurium was discontinued and vecuronium infusions of 2.3 mg/kg/hour finally produced adequate paralysis for 7 days. Increasing vecuronium requirements then prompted discontinuation of neuromuscular blockade. Atracurium was reinstituted 2 days later because of worsening pulmonary function. Infusion rates of 3.04 mg/kg/hour were again required, together with high-dose midazolam and fentanyl, to achieve adequate oxygenation with acceptable airway pressures; however, TOF monitoring showed an unacceptable level of paralysis. Cross-resistance among chemically dissimilar neuromuscular blocking agents poses a difficult patient management problem and supports a pharmacodynamic basis of resistance to these agents.
C1 UNIV HOSP,DEPT PHARM SERV,DENVER,CO.
RP Fish, DN (reprint author), UNIV COLORADO,HLTH SCI CTR,SCH PHARM,DEPT PHARM PRACTICE,4200 E 9TH AVE,CAMPUS BOX C-238,DENVER,CO 80262, USA.
NR 38
TC 7
Z9 8
PU PHARMACOTHERAPY PUBLICATIONS INC
PI BOSTON
PA NEW ENGLAND MEDICAL CENTER BOX 806 171 HARRISON AVE, BOSTON, MA 02111
SN 0277-0008
J9 PHARMACOTHERAPY
JI Pharmacotherapy
PD NOV-DEC
PY 1997
VL 17
IS 6
BP 1322
EP 1327
PG 6
WC Pharmacology & Pharmacy
SC Pharmacology & Pharmacy
GA YG522
UT WOS:A1997YG52200022
ER

PT J
AU Martinez, EA
   Wooldridge, AA
   Hartsfield, SM
AF Martinez, EA
   Wooldridge, AA
   Hartsfield, SM
TI Effect of ketorolac tromethamine on atracurium-induced neuromuscular
   blockade in anesthetized dogs
SO VETERINARY SURGERY
LA English
DT Article
ID POSTOPERATIVE PAIN; GENTAMICIN
AB Objective-The purpose of this study was to determine the effect of ketorolac tromethamine or placebo on the neuromuscular blockade induced by an infusion of atracurium in isoflurane-anesthetized dogs.
   Design-Randomized, controlled trial.
   Animals-Six healthy, adult mixed-breed dogs (five female, one male) weighing 24.8 +/- 2.8 kg.
   Methods-Dogs were studied on two occasions with a minimum of 7 days between studies. Dogs were induced with 5% isoflurane in oxygen and maintained with 1.6 X minimum alveolar concentration (MAC) end-tidal isoflurane. Neuromuscular blockade was assessed using the train-of-four response. Once 50% depression of the first twitch (T-1) was achieved, the atracurium infusion rate was held constant for 30 minutes. Then ketorolac, 0.5 mg/kg, or the same volume of placebo (0.9% sodium chloride solution) was administered intravenously and the atracurium infusion maintained for an additional 60 minutes. Before and at 2, 5, 10, 15, 30, and 60 minutes after ketorolac or placebo, the percent depression of T-1 and the fourth twitch to the first twitch (T-4/T-1) ratio were recorded. The atracurium infusion was discontinued and the time for T-1 to recover from 50% to 75% of its original value was recorded. At 75% T-1, edrophonium, 0.5 mg/kg intravenously, was administered to antagonize the residual blockade.
   Results-There was no significant difference in T-1%, T-4/T-1 ratio, or recovery time after ketorolac administration compared with placebo.
   Conclusions-Ketorolac, 0.5 mg/kg intravenously, has no significant effect on either atracurium-induced neuromuscular blockade or recovery time for T-1 in isoflurane-anesthetized dogs.
   Clinical Relevance-The concurrent use of atracurium should not be a contraindication for the administration of ketorolac for intraoperative or postoperative analgesia. (C) Copyright 1997 by The American College of Veterinary Surgeons.
C1 Texas A&M Univ, Coll Vet Med, Dept Small Anim Med & Surg, College Stn, TX 77843 USA.
RP Martinez, EA (reprint author), Texas A&M Univ, Coll Vet Med, Dept Small Anim Med & Surg, College Stn, TX 77843 USA.
NR 16
TC 1
Z9 1
PU W B SAUNDERS CO
PI PHILADELPHIA
PA INDEPENDENCE SQUARE WEST CURTIS CENTER, STE 300, PHILADELPHIA, PA
   19106-3399 USA
SN 0161-3499
J9 VET SURG
JI Vet. Surg.
PD NOV-DEC
PY 1997
VL 26
IS 6
BP 510
EP 514
DI 10.1111/j.1532-950X.1997.tb00527.x
PG 5
WC Veterinary Sciences
SC Veterinary Sciences
GA ZQ293
UT WOS:000073843400011
ER

PT J
AU Berg, H
   VibyMogensen, J
   Roed, J
   Mortensen, CR
   Engbaek, J
   Skovgaard, LT
   Krintel, JJ
AF Berg, H
   VibyMogensen, J
   Roed, J
   Mortensen, CR
   Engbaek, J
   Skovgaard, LT
   Krintel, JJ
TI Residual neuromuscular block is a risk factor for postoperative
   pulmonary complications - A prospective, randomised, and blinded study
   of postoperative pulmonary complications after atracurium, vecuronium
   and pancuronium
SO ACTA ANAESTHESIOLOGICA SCANDINAVICA
LA English
DT Article
DE anesthesia complications; complications, postoperative pulmonary,
   atelectasis, pneumonia; monitoring, neuromuscular function, TOF ratio;
   neuromuscular relaxants, atracurium, pancuronium, vecuronium;
   postoperative period, neuromuscular recovery, neuromuscular testing,
   pulmonary complications, residual neuromuscular block
ID DOUBLE BURST STIMULATION; VENTILATORY RESPONSE; NERVE-STIMULATION;
   CURARIZATION; TRAIN-OF-4; RECOVERY; TRANSMISSION
AB Background: After anaesthesia involving pancuronium a high incidence of both residual neuromuscular block and postoperative pulmonary complications (POPC) has been reported. The aim of this study was to compare the incidence of POPC following the use of pancuronium, atracurium, and vecuronium, and to examine the effect of residual neuromuscular block on the incidence of POPC.
   Methods: A total of 691 adult patients undergoing abdominal, gynaecological, or orthopaedic surgery under general anaesthesia were randomised to receive either pancuronium, atracurium, or vecuronium. Perioperatively, the response to train-of-four (TOF) nerve stimulation was evaluated manually. Postoperatively the TOF ratios were measured mechanomyographically, and through a 6-day follow-up the patients were examined for pulmonary complications.
   Results: The incidence of residual block, defined as a TOF ratio <0.7, was significantly higher in the pancuronium group (59/226: 26%) than in the atracurium/vecuronium groups (24/450: 5.3%). In the pancuronium group, significantly more patients with residual block developed POPC (10/59: 16.9%) as compared to patients without residual block (8/167: 4.8%). Ln the atracurium/vecuronium groups, the incidence of POPC was not significantly different in patients with (1/24: 4.2%) or without (23/426: 5.4%) residual block. Multiple regression analysis indicated that abdominal surgery, age, long-lasting surgery, and a TOF ratio<0.7 following the use of pancuronium were potential risk factors for the development of POPC.
   Conclusion: Postoperative residual block caused by pancuronium is a significant risk factor for development of POPC. (C) Acta Anaesthesiologica Scandinavica 41 (1997).
C1 UNIV COPENHAGEN HOSP,RIGSHOSP,DEPT ANAESTHESIA & INTENS CARE 4132,DK-2100 COPENHAGEN,DENMARK.
   GLOSTRUP CTY HOSP,DEPT ANAESTHESIA & INTENS CARE,GLOSTRUP,DENMARK.
NR 21
TC 229
Z9 254
PU MUNKSGAARD INT PUBL LTD
PI COPENHAGEN
PA 35 NORRE SOGADE, PO BOX 2148, DK-1016 COPENHAGEN, DENMARK
SN 0001-5172
J9 ACTA ANAESTH SCAND
JI Acta Anaesthesiol. Scand.
PD OCT
PY 1997
VL 41
IS 9
BP 1095
EP 1103
PG 9
WC Anesthesiology
SC Anesthesiology
GA YB396
UT WOS:A1997YB39600002
ER

PT J
AU Rimaniol, JM
   Kersuzan, Y
   Duvaldestin, P
AF Rimaniol, JM
   Kersuzan, Y
   Duvaldestin, P
TI Intubating conditions using cisatracurium after induction of anaesthesia
   with thiopentone
SO ANAESTHESIA
LA English
DT Article
DE neuromuscular relaxants, cisatracurium; intubation, tracheal
ID TRACHEAL INTUBATION; NEUROMUSCULAR BLOCK; 51W89; ANESTHESIA; PROPOFOL
AB We studied tracheal intubation conditions produced by the muscle relaxant, cisatracurium, following induction of anaesthesia with fentanyl (2 mu g.kg(-1)) and thiopentone (6 mg.kg(-1)). Sixty patients were randomly assigned to receive cisatracurium in a single bolus dose of either 0.15 or 0.20 mg.kg(-1). Tracheal intubation was commenced 120 s after injection of the relaxant. The mean (SD) time taken to achieve intubation was significantly shorter in the 0.20 mg.kg(-1) group (137 (16) a) than the 0.15 mg.kg(-1) group (149 (12) s; p < 0.05). The intubating conditions were better after the larger dose. Our results suggest that when anaesthesia is induced using thiopentone, a dose of 0.20 mg.kg(-1) of cisatracurium is recommended to ensure satisfactory intubating conditions.
C1 HOP HENRI MONDOR,DEPT ANAESTHET,F-94010 CRETEIL,FRANCE.
NR 9
TC 6
Z9 6
PU BLACKWELL SCIENCE LTD
PI OXFORD
PA P O BOX 88, OSNEY MEAD, OXFORD, OXON, ENGLAND OX2 0NE
SN 0003-2409
J9 ANAESTHESIA
JI Anaesthesia
PD OCT
PY 1997
VL 52
IS 10
BP 998
EP 1000
DI 10.1111/j.1365-2044.1997.192-az0328.x
PG 3
WC Anesthesiology
SC Anesthesiology
GA YA860
UT WOS:A1997YA86000013
ER

PT J
AU Savarese, JJ
   Lien, CA
   Belmont, MR
   Wastila, WB
AF Savarese, JJ
   Lien, CA
   Belmont, MR
   Wastila, WB
TI The clinical pharmacology of new benzylisochinoline diester compounds.
   With particular attention to cisatracurium and mivacurium
SO ANAESTHESIST
LA German
DT Article
DE muscle relaxants; benzylisochinoline; cisatracurium; mivacurium
ID OPIOID BARBITURATE ANESTHESIA; INDUCED NEUROMUSCULAR BLOCKADE;
   RENAL-FAILURE; PLASMA CHOLINESTERASE; SPONTANEOUS-RECOVERY;
   PHARMACOKINETICS; PHARMACODYNAMICS; ATRACURIUM; 51W89
AB The benzylisochinoline muscle relaxants have a highly selective affinity to the motor endplate which is associated with an absence of autonomic side effects such as ganglionic and vagus block. The requirement of only low clinical doses also reduces histamine liberation. Muscle relaxants with high neuromuscular blocking potency have a slow onset. Both atracurium and cisatracurium undergo Hofmann-Elimination in the plasma whereas mivacurium is hydrolyzed by pseudocholinesterase. The difference in kinetics between these pathways render atracurium and cisatracurium muscle relaxants of intermediate duration of action while mivacurium is short acting. Cisatracurium, one of the ten stereoisomeres of atracurium, is 3 to 4 times as potent as atracurium,does not release histamine, has no cardiovascular side effects and, due to the small clinical doses resulting from its high neuromuscular blocking potency, produces only negligible quantities of laudanosine. Its ED95 is 0.05 mg/kg. Good intubation conditions can be expected within 1.5 to 2 min following 3- to 4-times the ED95. Thereafter is takes about 65 min for T1 to recover to 25% of control. Maintenance doses of 0.02 to 0.04 mg/kg have a duration of action of 15 to 20 min. An infusion of cisatracurium of 1.0 to 2.0 mcg/kg/min, is adequate to maintain a 90 to 95% neuromuscular block. The time of recovery is largely independent on the total dose of cisatracurium administered by either repeated injection or infusion. - Mivacurium is a racemate of 3 stereoisomeres of which the trans-trans-and the cis-trans-compound account for 95% of the neuromuscular blocking effect. In adults the ED95 is 0.08 mg/kg. The ensuing recovery of T1 to 25% of control is about 15 min. Rapid injection of 3xED(95) may transiently lower the arterial blood pressure and may produce skin flushing in an incidence of 30 to 40%. Larger doses should be injected slowly with 30 to 60 s. The onset of mivacurium neuromuscular block following 3xED(95) is relatively slow (2 min). Maintenance doses of 0.05 to 0.1 mg/kg have a duration of action of 5 to 10 min. A 95% neuromuscular block may be maintained by an infusion of 3 to 12 mu g/kg/min. The time of recovery does not depend on the total cumulative dose given by either repeated injection or by infusion. The duration of mivacurium neuromuscular block may be drastically prolonged in the presence of low or atypical plasmacholinesterase. Both neostigmine and edrophonium are suitable reversal agents.-None of the presently available benzylisochinoline muscle relaxants has the potential to completely replace succinylcholine.
C1 CORNELL UNIV,MED CTR,NEW YORK HOSP,DEPT ANESTHESIOL,NEW YORK,NY 10021.
   GLAXO WELLCOME CO,DEPT PHARMACOL,RES TRIANGLE PK,NC.
NR 27
TC 6
Z9 8
PU SPRINGER VERLAG
PI NEW YORK
PA 175 FIFTH AVE, NEW YORK, NY 10010
SN 0003-2417
J9 ANAESTHESIST
JI Anaesthesist
PD OCT
PY 1997
VL 46
IS 10
BP 840
EP &
DI 10.1007/s001010050477
PG 10
WC Anesthesiology
SC Anesthesiology
GA YF734
UT WOS:A1997YF73400004
ER

PT J
AU Naguib, M
   Samarkandi, AH
   Ammar, A
   Turkistani, A
AF Naguib, M
   Samarkandi, AH
   Ammar, A
   Turkistani, A
TI Comparison of suxamethonium and different combinations of rocuronium and
   mivacurium for rapid tracheal intubation in children
SO BRITISH JOURNAL OF ANAESTHESIA
LA English
DT Article; Proceedings Paper
CT 6th International Neuromuscular Meeting
CY AUG 22-24, 1997
CL PARIS, FRANCE
DE anaesthesia, paediatric; interactions (drug), mivacurium; interactions
   (drug), rocuronium; neuromuscular block, suxamethonium; neuromuscular
   block, mivacurium; neuromuscular block, rocuronium; intubation tracheal
ID ADDUCTOR POLLICIS; NEUROMUSCULAR BLOCKADE; SEQUENCE INDUCTION;
   MUSCLE-RELAXANTS; CARDIAC-ARREST; SUCCINYLCHOLINE; ANESTHESIA;
   THIOPENTONE; VECURONIUM; PROPOFOL
AB The use of suxamethonium in children is associated with undesirable side effects. The synergistic effect of a rocuronium-mivacurium combination can be considered as an acceptable alternative to suxamethonium in clinical practice. The calculated ED50 of the rocuronium-mivacurium mixture was only 62% of the predicted value assuming a purely additive interaction. The use of this combination has not been evaluated in children. In this two-part study, we assessed the intubating conditions and pharmacodynamics of suxamethonium, rocuronium, mivacurium or a rocuronium-mivacurium combinations in children. We studied 120 ASA I children of both sexes, aged 3-10 yr. Children were premedicated with trimeprazine 2 mg kg(-1) orally, and received fentanyl 2 mu g kg(-1) and propofol 2 mg kg(-1) for induction of anaesthesia. They were allocated randomly to receive one of the following drugs or drug combinations: suxamethonium 1.0 mg kg(-1), mivacurium 0.2 mg kg(-1), rocuronium 0.6 or 0.9 mg kg(-1), mivacurium 0.1 mg kg(-1) with rocuronium 0.3 mg kg(-1), or mivacurium 0.15 mg kg(-1) with rocuronium 0.45 mg kg(-1). In part 1, 60 s after administration of the neuromuscular blocking drug or drug combination, tracheal intubation was performed in 60 children by mimicking rapid sequence induction, and intubating conditions were evaluated by a blinded investigator according to a standard score. In part 2, neuromuscular monitoring was established before administration of neuromuscular blocking agent(s) and the time from injection of drug or drug combination until complete ablation of T1 (onset) and recovery of T1 to 25% (duration) were recorded in another 60 children. The frequency of distribution of excellent or good intubating conditions in the higher dose of rocuronium and the combination groups were similar to those in the suxamethonium group, but significantly different (P<0.05) from those in the mivacurium group. Mean onset time was faster in the suxamethonium (55.1 (so 11.4) s), rocuronium 0.9 mg kg(-1) (70.5 (37.7) s), mivacurium 0.1 mg kg(-1) with rocuronium 0.3 mg kg(-1) (67 (35.9) sf and mivacurium 0.15 mg kg(-1) with rocuronium 0.45 mg kg(-1) (55 (26.7) s) groups compared with the mivacurium 0.2 mg kg(-1) (116(26.8) sf and rocuronium 0.6 mg kg(-1) (97.9 (29) s) groups. This study demonstrated that the combination of rocuronium 0.45 mg kg(-1) and mivacurium 0.15 mg kg(-1) could possibly be considered as an acceptable alternative to suxamethonium when rapid sequence induction of anaesthesia is indicated in children because it provides uniform excellent intubating conditions and complete neuromuscular block in <60 s.
C1 KING SAUD UNIV,KING KHALID HOSP,FAC MED,DEPT ANAESTHESIA,RIYADH,SAUDI ARABIA.
NR 29
TC 21
Z9 23
PU PROF SCI PUBL
PI LONDON
PA TAVISTOCK HOUSE EAST, TAVISTOCK SQUARE, LONDON, ENGLAND WC1H 9JR
SN 0007-0912
J9 BRIT J ANAESTH
JI Br. J. Anaesth.
PD OCT
PY 1997
VL 79
IS 4
BP 450
EP 455
PG 6
WC Anesthesiology
SC Anesthesiology
GA XZ161
UT WOS:A1997XZ16100009
ER

PT J
AU Lobanov, YV
   Buklanov, GV
   Abdullin, FS
   Polyakov, AN
   Shirokovsky, IV
   Tsyganov, YS
   Utyonkov, VK
AF Lobanov, YV
   Buklanov, GV
   Abdullin, FS
   Polyakov, AN
   Shirokovsky, IV
   Tsyganov, YS
   Utyonkov, VK
TI Targets of uranium, plutonium, and curium for heavy-element research
SO NUCLEAR INSTRUMENTS & METHODS IN PHYSICS RESEARCH SECTION A-ACCELERATORS
   SPECTROMETERS DETECTORS AND ASSOCIATED EQUIPMENT
LA English
DT Article; Proceedings Paper
CT 18th World Conference of the
   International-Nuclear-Target-Development-Society
CY OCT 07-11, 1996
CL STRASBOURG, FRANCE
SP Int Nucl Target Dev Soc
ID ELECTRODEPOSITION; SEPARATOR; PRODUCTS; N=162
AB The heavy-element research program of the Dubna gas-filled recoil separator requires the use of rather exotic, strongly radioactive targets which can withstand long-term, high-intensity heavy-ion bombardments. A number of targets with thicknesses of 0.1-0.8 mg/cm(2) deposited on various backings by different techniques such as electrospraying, mechanical painting with organic solutions, as well as molecular plating or electrodeposition from organic solutions were tested. The best results were obtained for electroplated targets deposited on 1.5 mu m Ti backings. Isotopically enriched targets of U-235,U-236,U-238, Pu-242,Pu-244, and Cm-248 mounted on rotating disks were irradiated by ions ranging from neon to argon with intensities up to 2 x 10(13) pps delivered by the U400 cyclotron. During two months of irradiation the total beam dose of the S-34 ions applied to the target of Pu-244 reached 2.5 x 10(19). Collaborative Dubna-Livermore experiments were performed in 1993-1995 by employing the Dubna gas-filled recoil separator and resulted in the discovery of the new nuclides (262)104, (265)106, (266)106, (267)108, and (273)110. The experiments aimed at the synthesis of element 114 are under preparation. Target fabrication methods and experimental results for nuclear physics studies at Coulomb energies are described.
RP Lobanov, YV (reprint author), JOINT INST NUCL RES,DUBNA 141980,MOSCOW DISTRICT,RUSSIA.
NR 13
TC 5
Z9 5
PU ELSEVIER SCIENCE BV
PI AMSTERDAM
PA PO BOX 211, 1000 AE AMSTERDAM, NETHERLANDS
SN 0168-9002
J9 NUCL INSTRUM METH A
JI Nucl. Instrum. Methods Phys. Res. Sect. A-Accel. Spectrom. Dect. Assoc.
   Equip.
PD SEP 21
PY 1997
VL 397
IS 1
BP 26
EP 29
DI 10.1016/S0168-9002(97)00580-9
PG 4
WC Instruments & Instrumentation; Nuclear Science & Technology; Physics,
   Particles & Fields; Spectroscopy
SC Instruments & Instrumentation; Nuclear Science & Technology; Physics;
   Spectroscopy
GA XZ065
UT WOS:A1997XZ06500007
ER

PT J
AU Smith, CE
   vanMiert, MM
   Parker, CJR
   Hunter, JM
AF Smith, CE
   vanMiert, MM
   Parker, CJR
   Hunter, JM
TI A comparison of the infusion pharmacokinetics and pharmacodynamics of
   cisatracurium, the 1R-cis 1'R-cis isomer of atracurium, with atracurium
   besylate in healthy patients
SO ANAESTHESIA
LA English
DT Article
DE neuromuscular relaxants, cisatracurium, atracurium; pharmacokinetics;
   pharmacodynamics; metabolism
ID OPIOID-BARBITURATE ANESTHESIA; CHRONIC-RENAL-FAILURE; 51W89;
   LAUDANOSINE; PHARMACOLOGY; ELIMINATION; PLASMA; HUMANS
AB We have compared the pharmacokinetics of cisatracurium with atracurium when given by bolus dose followed by continuous infusion. Twenty healthy patients were anaesthetised with thiopentone, midazolam, fentanyl and 70% nitrous oxide in oxygen. Ten patients (Group C) were randomly allocated to receive cisatracurium 0.1 mg.kg(-1) and 10 patients (Group A) were given atracurium 0.5 mg.kg(-1). Neuromuscular block was monitored using a mechanomyograph. When the first twitch of the train-of-four had recovered to 5% of control, an infusion of cisatracurium 3 mu g.kg(-1).min(-1) was started in Group C and an infusion of atracurium 10 mu g.kg(-1).min(-1) was started in Group A. The infusion rates were adjusted to maintain the first twitch of the train-of-four at 5% of control. The times to 90% and maximum depression of the first twitch of the train-of-four were significantly longer after cisatracurium than atracurium (2.2 and 3.4 min compared with 1.3 and 1.8 min, respectively; p < 0.01 in each instance). No significant differences were found in recovery parameters between the two groups. Blood samples were taken at regular intervals following the bolus, during the infusion and for 8h thereafter. The plasma samples were analysed using high-performance liquid chromatography for cisatracurium and atracurium (using a method which distinguishes between the three geometric isomer group), laudanosine and monoquaternary alcohol. The results were analysed using the Non-linear Mixed Effects Model program. A two-compartment model was fitted to the data. The different isomer groups of atracurium have different pharmacokinetics, the trans-trans group having the highest clearance (1440 ml.min(-1)) the cis-cis group the lowest (499 ml.min-1). The clearance of cisatracurium (425 ml.min(-1)) is less than that of cis-cis atracurium and its elimination half-life is longer (34.9 min and 21.9 min, respectively). The plasma concentration of laudanosine after cisatracurium was one-fifth of that after atracurium.
C1 UNIV LIVERPOOL, DEPT ANAESTHESIA, LIVERPOOL L69 3GA, MERSEYSIDE, ENGLAND.
   UNIV LIVERPOOL, DEPT CLIN, LIVERPOOL L69 3GA, MERSEYSIDE, ENGLAND.
NR 20
TC 23
Z9 24
PU BLACKWELL SCIENCE LTD
PI OXFORD
PA P O BOX 88, OSNEY MEAD, OXFORD, OXON, ENGLAND OX2 0NE
SN 0003-2409
J9 ANAESTHESIA
JI Anaesthesia
PD SEP
PY 1997
VL 52
IS 9
BP 833
EP 841
DI 10.1111/j.1365-2044.1997.195-az0331.x
PG 9
WC Anesthesiology
SC Anesthesiology
GA XX610
UT WOS:A1997XX61000002
ER

PT J
AU Aziz, L
   Jahangir, SM
   Choudhury, SNS
   Rahman, K
   Ohta, Y
   Hirakawa, M
AF Aziz, L
   Jahangir, SM
   Choudhury, SNS
   Rahman, K
   Ohta, Y
   Hirakawa, M
TI The effect of priming with vecuronium and rocuronium on young and
   elderly patients
SO ANESTHESIA AND ANALGESIA
LA English
DT Article; Proceedings Paper
CT 11th World Congress of Anesthesiologists
CY APR 14-20, 1996
CL SYDNEY, AUSTRALIA
ID LUNG-FUNCTION; PRINCIPLE; PRECURARIZATION; PRETREATMENT; ATRACURIUM;
   ANESTHESIA; PREVENTION
AB The priming principle consists of administering a subparalyzing dose of nondepolarizing neuromuscular blocking drug 3-6 min before giving a second dose for tracheal intubation. This study was performed to observe the effects of priming doses of vecuronium and rocuronium on pulmonary function tests and muscular weaknesses in young (25-35 yr of age) and elderly (65-73 yr of age) patients. Ten young and 10 elderly patients were each placed in vecuronium and rocuronium groups. Oxygen saturation and train-of-four (TOF) ratio were determined, and pulmonary function tests were performed. Then 20% of the 95% effective dose (ED95) of the muscle relaxants was given intravenously. All tests were performed again 4 min after vecuronium and 3 min after rocuronium. Other signs of muscular weaknesses were also recorded. Elderly patients showed more signs of muscle weakness in both groups. The TOF ratio was 0.77 and 0.79 in the elderly rocuronium and vecuronium groups, respectively, and 0.89 and 0.90 in the young rocuronium and vecuronium groups, respectively. Dynamic spirometry revealed decreases in forced expiratory volume in 1 s and forced vital capacity in both groups, and no significant changes in peak expiratory flow rate. The expiratory reserve volume was reduced more in the elderly groups. Oxygen saturation decreased in both groups. We conclude that oxygen saturation, pulmonary function, and muscle strength decrease more in the elderly than in their younger counterparts from priming doses of vecuronium or rocuronium. Implications: The priming principle consists of giving a subparalyzing dose of muscle relaxant 3-6 min before giving a second dose for tracheal intubation. We found that priming doses of vecuronium and rocuronium produced greater decreases in oxygen saturation and pulmonary function in the elderly (aged 65-73 yr) than their younger (aged 25-35 yr) counterparts. Priming may not be a safe approach in elderly patients.
C1 DHAKA MED COLL HOSP,DEPT ANESTHESIOL,DHAKA,BANGLADESH.
   OKAYAMA UNIV,SCH MED,DEPT ANESTHESIOL & RESUSCITOL,OKAYAMA 700,JAPAN.
NR 24
TC 21
Z9 26
PU WILLIAMS & WILKINS
PI BALTIMORE
PA 351 WEST CAMDEN ST, BALTIMORE, MD 21201-2436
SN 0003-2999
J9 ANESTH ANALG
JI Anesth. Analg.
PD SEP
PY 1997
VL 85
IS 3
BP 663
EP 666
DI 10.1097/00000539-199709000-00032
PG 4
WC Anesthesiology
SC Anesthesiology
GA XU060
UT WOS:A1997XU06000033
ER

PT J
AU Xue, FS
   Tong, SY
   Liao, X
   Liu, JH
   An, G
   Luo, LK
AF Xue, FS
   Tong, SY
   Liao, X
   Liu, JH
   An, G
   Luo, LK
TI Dose-response and time course of effect of rocuronium in male and female
   anesthetized patients
SO ANESTHESIA AND ANALGESIA
LA English
DT Article
ID MUSCLE-RELAXANT; VECURONIUM; POTENCY; ATRACURIUM; ORG-9426; BROMIDE
AB To determine differences frorn dose-response and time-course of rocuronium between male and female patients, 60 adult patients (30 male and 30 female), ASA grade I, aged 17-52 yr, undergoing elective plastic surgery were studied. Anesthesia was maintained with 60% nitrous oxide in oxygen, thiopental, and incremental doses of fentanyl as required. Neuromuscular function was assessed mechanomyographically with train-of-four (TOF) stimulation at the wrist every 12 s, and the percentage depression of the T-1 response was used as the study variable. The dose-response relationship of rocuronium was determined by a cumulative dose-response technique. The results showed that the dose-response curve of rocuronium in the men was shifted to the right, indicating a decrease in the sensitivity to rocuronium-induced neuromuscular block versus the women. The 50%, 90%, and 95% effective doses of rocuronium were 178.4 +/- 53.7, 358.7 +/- 101.3, and 386.2 +/- 113.4 mu g/kg, respectively, in male patients, and 128.8 +/- 42.5, 252.8 +/- 51.7, and 274.4 +/- 59.4 mu g/kg in female patients. After an intravenous administration of total dose of 400 mu g/kg rocuronium, neuromuscular block was significantly longer in the men than in the women. The duration of peak effect, clinical duration, and total duration were 6.5 +/- 3.0,12.5 +/- 4.9, and 33.6 +/- 8.7 min, respectively, in male patients, and 11.8 +/- 2.7, 18.5 +/- 5.3, and 46.8 +/- 9.6 min in female patients. We conclude that women were approximately 30% more sensitive to rocuronium compared with men. Implications: The authors found that women were 30% more sensitive to rocuronium than men. This suggests that the routine dose of rocuronium should be reduced in women compared with men.
C1 BEIJING UNION MED COLL,BEIJING,PEOPLES R CHINA.
RP Xue, FS (reprint author), CHINESE ACAD MED SCI,PLAST SURG HOSP,DEPT ANESTHESIOL,BA DA CHU RD,BEIJING 100041,PEOPLES R CHINA.
NR 19
TC 44
Z9 59
PU WILLIAMS & WILKINS
PI BALTIMORE
PA 351 WEST CAMDEN ST, BALTIMORE, MD 21201-2436
SN 0003-2999
J9 ANESTH ANALG
JI Anesth. Analg.
PD SEP
PY 1997
VL 85
IS 3
BP 667
EP 671
DI 10.1097/00000539-199709000-00033
PG 5
WC Anesthesiology
SC Anesthesiology
GA XU060
UT WOS:A1997XU06000034
ER

PT J
AU Clendenen, SR
   Harper, JV
   Wharen, RE
   Guarderas, JC
AF Clendenen, SR
   Harper, JV
   Wharen, RE
   Guarderas, JC
TI Anaphylactic reaction after cisatracurium
SO ANESTHESIOLOGY
LA English
DT Article
DE anaphylactoid reaction; anaphylaxis; cisatracurium; complications;
   muscle relaxants
ID FRENCH MULTICENTER; MUSCLE-RELAXANTS; ANESTHESIA; SHOCK; DRUGS;
   DETERMINANTS; ATRACURIUM; HISTAMINE; ALLERGY
C1 MAYO CLIN JACKSONVILLE,ANESTHESIA RESIDENCY PROGRAM,JACKSONVILLE,FL 32224.
   MAYO CLIN JACKSONVILLE,DEPT NEUROSURG,JACKSONVILLE,FL 32224.
   MAYO CLIN JACKSONVILLE,DIV ALLERG DIS,JACKSONVILLE,FL 32224.
RP Clendenen, SR (reprint author), MAYO CLIN JACKSONVILLE,DEPT ANESTHESIOL,4500 SAN PABLO RD,JACKSONVILLE,FL 32224, USA.
NR 17
TC 23
Z9 23
PU LIPPINCOTT-RAVEN PUBL
PI PHILADELPHIA
PA 227 EAST WASHINGTON SQ, PHILADELPHIA, PA 19106
SN 0003-3022
J9 ANESTHESIOLOGY
JI Anesthesiology
PD SEP
PY 1997
VL 87
IS 3
BP 690
EP 692
DI 10.1097/00000542-199709000-00032
PG 3
WC Anesthesiology
SC Anesthesiology
GA XW914
UT WOS:A1997XW91400032
ER

PT J
AU Kern, SE
   Johnson, JO
   Westenskow, DR
AF Kern, SE
   Johnson, JO
   Westenskow, DR
TI Fuzzy logic for model adaptation of a pharmacokinetic-based closed loop
   delivery system for pancuronium
SO ARTIFICIAL INTELLIGENCE IN MEDICINE
LA English
DT Article
DE fuzzy logic; pharmacokinetic; pharmacodynamic; adaptive closed loop
   control; muscle relaxants
ID INDUCED MUSCLE-RELAXATION; FEEDBACK-CONTROL; NEUROMUSCULAR BLOCKADE;
   D-TUBOCURARINE; ATRACURIUM; ANESTHESIA; PHARMACODYNAMICS
AB In this paper, we investigate the ability of fuzzy logic to adapt the parameters of a pharmacokinetic and pharmacodynamic model-based controller for the delivery of the muscle relaxant pancuronium. The system uses the model to control the rate of drug delivery and uses feedback from a sensor which measures muscle relaxation level to adapt the model using fuzzy logic. The control strategy administers mini-bolus doses of pancuronium and modulates the magnitude and time interval between the bolus doses to maintain a patient's muscle relaxation within an allowable range specified by the user. Before each new dose is given, the fuzzy logic adaptation scheme uses the error between the predicted patient response and the measured response to adapt the model. The system was tested using computer simulation by varying the parameters of the model by 50% from their nominal values. It was also evaluated in a clinical trial of five patients undergoing surgical procedures lasting 5 h or longer. (C) 1997 Elsevier Science B.V.
RP Kern, SE (reprint author), UNIV UTAH,DEPT ANESTHESIOL,50 N MED DR,SALT LAKE CITY,UT 84132, USA.
NR 22
TC 13
Z9 14
PU ELSEVIER SCIENCE BV
PI AMSTERDAM
PA PO BOX 211, 1000 AE AMSTERDAM, NETHERLANDS
SN 0933-3657
J9 ARTIF INTELL MED
JI Artif. Intell. Med.
PD SEP
PY 1997
VL 11
IS 1
BP 9
EP 31
DI 10.1016/S0933-3657(97)00022-5
PG 23
WC Computer Science, Artificial Intelligence; Engineering, Biomedical;
   Medical Informatics
SC Computer Science; Engineering; Medical Informatics
GA XQ962
UT WOS:A1997XQ96200002
ER

PT J
AU Borgeat, A
   Kwiatkowski, D
AF Borgeat, A
   Kwiatkowski, D
TI Spontaneous movements associated with rocuronium: is pain on injection
   the cause?
SO BRITISH JOURNAL OF ANAESTHESIA
LA English
DT Article
DE neuromuscular block, rocuronium; pain, injection
ID VECURONIUM; BROMIDE; ONSET
AB Spontaneous movements are sometimes observed of the arm into which rocuronium is administered. In order to assess a possible relationship between these movements and pain, we injected in 10 awake, ASA I patients, in a double-blind manner, both rocuronium 1 ml (10 mg) and 0.9% NaCl 1 ml (placebo), with a 30-s interval in between. None of the patients receiving placebo complained of pain, but eight of 10 patients reported a strong burning pain during injection of rocuronium with brisk flexion of the elbow and wrist, similar to those observed in patients after induction of anaesthesia. A second injection of rocuronium did not produce such pain and no movements were observed. We conclude that injection of rocuronium is associated with severe, burning pain of short duration, responsible for the spontaneous movements in the arm observed after induction of anaesthesia.
RP Borgeat, A (reprint author), UNIV ZURICH BALGRIST,DEPT ORTHOPAED,FORCHSTR 340,CH-8008 ZURICH,SWITZERLAND.
NR 7
TC 49
Z9 51
PU PROF SCI PUBL
PI LONDON
PA TAVISTOCK HOUSE EAST, TAVISTOCK SQUARE, LONDON, ENGLAND WC1H 9JR
SN 0007-0912
J9 BRIT J ANAESTH
JI Br. J. Anaesth.
PD SEP
PY 1997
VL 79
IS 3
BP 382
EP 383
PG 2
WC Anesthesiology
SC Anesthesiology
GA XX003
UT WOS:A1997XX00300024
ER

PT J
AU Groener, R
   Moyes, DG
AF Groener, R
   Moyes, DG
TI Rapid tracheal intubation with propofol, alfentanil and a standard dose
   of vecuronium
SO BRITISH JOURNAL OF ANAESTHESIA
LA English
DT Article
DE anaesthetics i.v., propofol; analgesics opioid, alfentanil;
   neuromuscular block, vecuronium; intubation tracheal, technique
AB We studied 60 ASA I patients with Mallampati grade 1 airways to compare emergency intubating conditions with either alfentanil 20 mu g kg(-1), propofol 2.5 mg kg(-1) and vecuronium 0.1 mg kg(-1), or with thiopentone 5 mg kg(-1) and suxamethonium 1 mg kg(-1). Ease of laryngoscopy, vocal cord status and cough response were graded. The trachea of all patients was intubated; 83% of patients in the alfentanil-propofol-vecuronium group and 86% in the thiopentone-suxamethonium group were considered to have satisfactory intubating conditions at 60 s. We conclude that the combination of alfentanil 20 mu g kg(-1), propofol 2.5 mg kg(-1) and vecuronium 0.1 mg kg(-1) provided adequate conditions for rapid tracheal intubation.
C1 UNIV WITWATERSRAND,JG STRIJDOM HOSP,DEPT ANAESTHESIA,JOHANNESBURG,SOUTH AFRICA.
   UNIV WITWATERSRAND,BARAGWANATH HOSP,JOHANNESBURG,SOUTH AFRICA.
NR 6
TC 3
Z9 3
PU PROF SCI PUBL
PI LONDON
PA TAVISTOCK HOUSE EAST, TAVISTOCK SQUARE, LONDON, ENGLAND WC1H 9JR
SN 0007-0912
J9 BRIT J ANAESTH
JI Br. J. Anaesth.
PD SEP
PY 1997
VL 79
IS 3
BP 384
EP 385
PG 2
WC Anesthesiology
SC Anesthesiology
GA XX003
UT WOS:A1997XX00300025
ER

PT J
AU Goudsouzian, N
   Chakravort, S
   Denman, W
   Schwartz, A
   Yang, HS
   Cook, DR
AF Goudsouzian, N
   Chakravort, S
   Denman, W
   Schwartz, A
   Yang, HS
   Cook, DR
TI Prolonged mivacurium infusion in young and elderly adults
SO CANADIAN JOURNAL OF ANAESTHESIA-JOURNAL CANADIEN D ANESTHESIE
LA English
DT Article
ID HEPATIC CIRRHOSIS; RENAL-FUNCTION; 3 ISOMERS; PHARMACODYNAMICS;
   PHARMACOKINETICS; CHLORIDE; VECURONIUM
AB Purpose: This study was designed to evaluate pharmacodynamically and pharmacokinetically if cis-cis isomer of mivacurium contributed to neuromuscular block during prolonged infusions lasting more than four hours in young adult and elderly (> 60 yr) patients.
   Methods: The mechanomyogramic neuromuscular-response of the adductor pollicis was recorded in 32 adults 18-59 yr, and 19 elderly (> 60 yr.) patients during N2O:O-2:opioid anaesthesia. The mivacurium infusion rate was adjusted to maintain single twitch depression at 95 +/- 4% of control. Blood samples were taken every 30 min to determine the plasma concentration of cis-cis isomer of mivacurium. At the end of the surgical procedure, patients were allowed to recover spontaneously to at least 25% of control twitch response.
   Results: The mean mivacurium infusion requirement to maintain 97 +/- 1 (mean +/- SD)% depression of the twitch response was 6.0 +/- 0.4 mu g.kg(-1).min(-1) in young adults, and 4.3 +/- 0.3 mu g.kg(-1).min(-1) in elderly patients (P < 0.001). The infusion requirement in patients with low plasma cholinesterase activity was the lowest 2.4 +/- 1.2 mu g.kg(-1).min(-1). Plasma cis-cis isomer concentrations reached peak levels within one-two hours and remained relatively constant throughout the duration of infusion even in patients with low cholinesterase activity. There was no relationship between duration of infusion, plasma concentrations of cis-cis isomer and the early recovery indices of mivacurium um (up to 25%). Neuromuscular transmission recovered adequately with or without antagonism in ail patients,
   Conclusion: When the mivacurium infusion was titrated to maintain 95 +/- 4% twitch depression, the plasma concentration of the cis-cis isomer did not increase during prolonged infusions (four hours) and neuromuscular transmission recovers satisfactorily.
C1 UNIV PITTSBURGH,CHILDRENS HOSP,SCH MED,DEPT ANESTHESIOL,PITTSBURGH,PA 15260.
RP Goudsouzian, N (reprint author), HARVARD UNIV,MASSACHUSETTS GEN HOSP,SCH MED,DEPT ANESTHESIA & CRIT CARE,BOSTON,MA 02114, USA.
NR 19
TC 8
Z9 10
PU CANADIAN ANAESTHETISTS SOC INC
PI TORONTO
PA 1 EGLINTON AVE EAST, SUITE 208, TORONTO ON M4P 3A1, CANADA
SN 0832-610X
J9 CAN J ANAESTH
JI Can. J. Anaesth.-J. Can. Anesth.
PD SEP
PY 1997
VL 44
IS 9
BP 955
EP 962
PG 8
WC Anesthesiology
SC Anesthesiology
GA XV950
UT WOS:A1997XV95000009
ER

PT J
AU Kansanaho, M
   Olkkola, KT
   Wierda, JMKH
AF Kansanaho, M
   Olkkola, KT
   Wierda, JMKH
TI Dose-response and concentration-response relation of rocuronium infusion
   during propofol nitrous oxide and isoflurane nitrous oxide anaesthesia
SO EUROPEAN JOURNAL OF ANAESTHESIOLOGY
LA English
DT Article
DE anaesthetics, volatile, isoflurane; anaesthetics, intravenous, propofol;
   neuromuscular relaxants, rocuronium; pharmacodynamics, interaction
ID HALOTHANE ANESTHESIA; D-TUBOCURARINE; TIME-COURSE; PHARMACOKINETICS;
   ORG-9426; PHARMACODYNAMICS; ENFLURANE; FENTANYL; POTENTIATION; AGENT
AB The dose-response and concentration-response relation of rocuronium infusion was studied in 20 adult surgical patients during proporfol-nitrous oxide and isoflurane (1 MAC) -nitrous oxide anaesthesia. Neuromuscular block was kept constant, initially at 90% and then at 50% with a closed-loop feedback controller. At 90% block the steady-state infusion of rocuronium was 0.55 +/- 0.16 mg kg(-1) h(-1) and the corresponding concentration 1714 +/- 281 ng mL(-1) in patients receiving propofol. At 50% block the corresponding infusion rate was 0.27 +/- 0.11 mg kg(-1) h(-1) and the concentration 1077 +/- 244 ng mL(-1), respectively. At 50% block isoflurane reduced the rate of infusion by 52% (P < 0.005) and the concentration by 59% (P < 0.001); at 90% block both the mean infusion rate and the concentration of rocuronium were reduced by 35% (P < 0.005). The mean rocuronium clearance at 50% block was unaffected by the type of anaesthesia; it was 4.1 +/- 1.6 and 4.9 +/- 2.7 mL kg(-1) min(-1) in the groups receiving propofol and isoflurane anaesthesia, respectively. We conclude that isoflurane reduces the infusion requirements of rocuronium by changing the pharmacodynamic behaviour.
RP Kansanaho, M (reprint author), UNIV HELSINKI,DEPT ANAESTHESIA,HELSINKI,FINLAND.
NR 23
TC 8
Z9 9
PU BLACKWELL SCIENCE LTD
PI OXFORD
PA P O BOX 88, OSNEY MEAD, OXFORD, OXON, ENGLAND OX2 0NE
SN 0265-0215
J9 EUR J ANAESTH
JI Eur. J. Anaesth.
PD SEP
PY 1997
VL 14
IS 5
BP 488
EP 494
PG 7
WC Anesthesiology
SC Anesthesiology
GA XW012
UT WOS:A1997XW01200002
ER

PT J
AU Patel, SS
   Maehr, RB
   Savarese, JJ
   Jackson, MM
   Wastila, WB
   Wisowaty, JC
AF Patel, SS
   Maehr, RB
   Savarese, JJ
   Jackson, MM
   Wastila, WB
   Wisowaty, JC
TI Neuromuscular blocking activity of cyclic and acyclic bis-quaternary
   ammonium analogues of mivacurium chloride in the cat
SO EUROPEAN JOURNAL OF PHARMACEUTICAL SCIENCES
LA English
DT Article
DE neuromuscular blocking agents; acyclic bis-quaternary ammonium
   compounds; bis-1-benzyltetrahydroisoquinolinium esters; cardiovascular
   effects; vagal inhibition
ID PANCURONIUM; ATRACURIUM; VECURONIUM; ESTERS; AGENTS; ONSET; SPEED
AB The purpose of this work was to identify a new ultra-short-acting neuromuscular blocking agent devoid of the potential to produce cardiovascular effects at greater than or equal to ED95 doses. Four new bis-quaternary mivacurium analogues that are acyclic with respect to the bis-isoquinolinium nuclei and seven new bis-quaternary mivacurium analogues that are derivatives of (E)-oct-4-enedioic acid, (E)-oct-2-enedioic acid, and (E)-oct-4-enedithioic acid, were synthesised and tested for neuromuscular blocking activity in the cat. In general, compared with mivacurium, the acyclic analogues were of much lower potency but showed a faster onset (time from injection to maximum neuromuscular block) and a much shorter duration of action (time from injection to 95% recovery) at approximately ED95 doses. However, these acyclic analogues had a considerably narrower safety margin (i.e., the ratio of doses that produce unwanted cardiovascular or autonomic effects to those that produce neuromuscular block) than mivacurium. The (E)-oct-4-enedioate and (E)-oct-4-enedithioate analogues showed a neuromuscular blocking profile similar to the acyclic analogues. The (E)-oct-2-enedioate isomer of mivacurium did not have any advantageous neuromuscular blocking properties over mivacurium and, in fact, elicited cardiovascular and autonomic effects at much lower multiples of ED,,. Structural changes to mivacurium, however minor, to either the inter-onium chain or the onium centres (or both) result in compounds whose cardiovascular and autonomic safety profiles are highly compromised in return for the desirable rapid onset and brevity of neuromuscular blocking action at greater than or equal to ED95 doses. The intact isoquinolinium nucleus appears to confer a superior safety profile over that of an acyclic onium nucleus. (C) 1997 Elsevier Science B.V.
C1 BURROUGHS WELLCOME CO,DIV PHARMACOL,RES TRIANGLE PK,NC 27709.
   CORNELL UNIV,MED CTR,NEW YORK HOSP,DEPT ANESTHESIOL,NEW YORK,NY 10111.
RP Patel, SS (reprint author), BURROUGHS WELLCOME CO,CHEM DEV LABS,3030 CORNWALLIS RD,RES TRIANGLE PK,NC 27709, USA.
NR 22
TC 3
Z9 3
PU ELSEVIER SCIENCE BV
PI AMSTERDAM
PA PO BOX 211, 1000 AE AMSTERDAM, NETHERLANDS
SN 0928-0987
J9 EUR J PHARM SCI
JI Eur. J. Pharm. Sci.
PD SEP
PY 1997
VL 5
IS 5
BP 253
EP 266
DI 10.1016/S0928-0987(97)00020-1
PG 14
WC Pharmacology & Pharmacy
SC Pharmacology & Pharmacy
GA XW867
UT WOS:A1997XW86700003
ER

PT J
AU Tobias, JD
AF Tobias, JD
TI Changes in cisatracurium infusion requirements during induced
   hypothermia to treat increased intracranial pressure in a child
SO JOURNAL OF INTENSIVE CARE MEDICINE
LA English
DT Article
ID INTENSIVE-CARE UNIT; ROCURONIUM; ATRACURIUM
AB Several factors may affect the dosing requirements of neuromuscular blocking agents in pediatric intensive care unit patients. I present a 4 year, 2 month old child who received neuromuscular blockade with cisatracurium and induced hypothermia to control increased intracranial pressure. Induction of hypothermia led to a reduction in cisatracurium infusion requirements. The infusion requirements promptly returned to baseline once the patient's body temperature was allowed to normalize. Prior to induction of hypothermia, the infusion requirements for cisatracurium averaged 3.2 mu g/kg/min. During the 48 hours of deliberate hypothermia (core body temperature, 34 degrees C) to control intracranial pressure, cisatracurium infusion requirements averaged 1.7 mu g/kg/min. Infusion requirements promptly increased to 3.4 mu g/kg/min once body temperature was allowed to return to normal.
C1 UNIV MISSOURI,DEPT ANESTHESIOL,DIV PEDIAT CRIT CARE ANESTHESIA,COLUMBIA,MO 65212.
RP Tobias, JD (reprint author), UNIV MISSOURI,DEPT CHILD HLTH,DIV PEDIAT CRIT CARE ANESTHESIA,M658 HLTH SCI CTR,1 HOSP DR,COLUMBIA,MO 65212, USA.
NR 8
TC 0
Z9 0
PU BLACKWELL SCIENCE INC
PI MALDEN
PA 350 MAIN ST, MALDEN, MA 02148
SN 0885-0666
J9 J INTENSIVE CARE MED
JI J. Intensive Care Med.
PD SEP-OCT
PY 1997
VL 12
IS 5
BP 261
EP 263
PG 3
WC Critical Care Medicine
SC General & Internal Medicine
GA XX279
UT WOS:A1997XX27900006
ER

PT J
AU Mason, DG
   Ross, JJ
   Edwards, ND
   Linkens, DA
   Reilly, CS
AF Mason, DG
   Ross, JJ
   Edwards, ND
   Linkens, DA
   Reilly, CS
TI Self-learning fuzzy control of atracurium-induced neuromuscular block
   during surgery
SO MEDICAL & BIOLOGICAL ENGINEERING & COMPUTING
LA English
DT Article
DE computer control; fuzzy control; neuromuscular block; atracurium
ID INDUCED MUSCLE-RELAXATION; FEEDBACK-CONTROL; LOGIC CONTROL; INFUSION;
   ANESTHESIA; RELAXANTS; SYSTEM; MODEL
AB Self-learning fuzzy logic control has the important property of accommodating uncertain, non-linear and time-varying process characteristics. This intelligent control scheme starts with no fuzzy control rules and learns how to control each process presented to it in real time, without the need for detailed process modelling. A suitable medical application to investigate this control strategy is atracurium-induced neuromuscular block (NMB) of patients in the operating theatre. Here, the patient response exhibits high non-linearity, and individual patient dose requirements can vary five-fold during an operating procedure. A portable control system was developed to assess the clinical performance of a simplified self-learning fuzzy controller in this application. A Paragraph (Vital Signs) NMB device monitored T-1, the height of the first twitch in a train-of-four nerve stimulation mode. Using a T-1 setpoint = 10% of baseline in ten patients undergoing general surgery, a mean T-1 error of 0.45% (SD = 0.44%) is found while a 0.13-0.70 mg k(-1) h(-1) range in the mean atracurium infusion rate is accommodated. The result compares favourably with more complex and computationally-intensive model-based control strategies for the infusion of atracurium.
C1 Univ Sheffield, Dept Automat Control & Syst Engn, Sheffield S1 3JD, S Yorkshire, England.
   Univ Sheffield, No Gen Hosp, Dept Surg & Anaesthet Sci, Sheffield S5 7AU, S Yorkshire, England.
RP Mason, DG (reprint author), Univ Sheffield, Dept Automat Control & Syst Engn, Mappin St, Sheffield S1 3JD, S Yorkshire, England.
NR 21
TC 11
Z9 11
PU PETER PEREGRINUS LTD
PI HERTS
PA MICHAEL FARADAY HOUSE, SIX HILLS WAY, STEVANAGE, HERTS SG1 2AY, ENGLAND
SN 0140-0118
J9 MED BIOL ENG COMPUT
JI Med. Biol. Eng. Comput.
PD SEP
PY 1997
VL 35
IS 5
BP 498
EP 503
DI 10.1007/BF02525530
PG 6
WC Computer Science, Interdisciplinary Applications; Engineering,
   Biomedical; Mathematical & Computational Biology; Medical Informatics
SC Computer Science; Engineering; Mathematical & Computational Biology;
   Medical Informatics
GA ZD509
UT WOS:000072693100009
ER

PT J
AU Trissel, LA
   Martinez, JF
   Gilbert, DL
AF Trissel, LA
   Martinez, JF
   Gilbert, DL
TI Compatibility of cisatracurium besylate with selected drugs during
   simulated Y-site administration
SO AMERICAN JOURNAL OF HEALTH-SYSTEM PHARMACY
LA English
DT Article; Proceedings Paper
CT American-Society-of-Health-System-Pharmacists Midyear Clinical Meeting
CY DEC   11, 1996
CL NEW ORLEANS, LA
SP Amer Soc Hlth Syst Pharmacists
DE additives; anti-infective agents; cefoperazone sodium; cephalosporins;
   cisatracurium besylate; concentration; dextrose; incompatibilities;
   injections; skeletal muscle relaxants; sodium chloride; stability;
   storage
ID TURBIDIMETRIC ASSESSMENT; INJECTION; TAXOL
AB The compatibility of cisatracurium besylate with 91 other drugs during simulated Y-site injection was studied.
   Five milliliters of cisatracurium 0.1, 2, and 5 mg/mL (as besylate) in 5% dextrose injection was combined with 5 mt of each of 91 drugs in 5% dextrose injection or 0.9% sodium chloride injection, All combinations were prepared in duplicate and stored at similar to 23 degrees C. Samples were visually examined under normal laboratory fluorescent light and, if there was no obvious visual incompatibility, under high-intensity monodirectional light. Turbidity was measured as well. Particle sizing and counting was performed for selected combinations. All evaluations were performed at intervals up to four hours.
   Cisatracurium besylate at all three concentrations was compatible with most of the drugs tested. However, one drug (cefoperazone) was incompatible with cisatracurium besylate at all three concentrations, 14 (including many cephalosporins) were incompatible with cisatracurium besylate 2 and 5 mg/mL, and 12 were incompatible with cisatracurium 5 mg/mL.
   During simulated Y-site administration, cisatracurium 0.1, 2, and 5 mg/mL (as besylate) in 5% dextrose injection was compatible with 64 of 91 drugs for four hours at similar to 23 degrees C. Twenty-seven drugs were incompatible with cisatracurium besylate at one or more concentrations.
RP Trissel, LA (reprint author), UNIV TEXAS,MD ANDERSON CANCER CTR,DIV PHARM,PHARMACEUT ANAL LAB,1515 HOLCOMBE BLVD,BOX 90,HOUSTON,TX 77030, USA.
NR 6
TC 2
Z9 2
PU AMER SOC HEALTH-SYSTEM PHARMACISTS
PI BETHESDA
PA 7272 WISCONSIN AVE, BETHESDA, MD 20814
SN 1079-2082
J9 AM J HEALTH-SYST PH
JI Am. J. Health-Syst. Pharm.
PD AUG 1
PY 1997
VL 54
IS 15
BP 1735
EP 1741
PG 7
WC Pharmacology & Pharmacy
SC Pharmacology & Pharmacy
GA XR324
UT WOS:A1997XR32400013
ER

PT J
AU Munoz, HR
   Gonzalez, AG
   Dagnino, JA
   Gonzalez, JA
   Perez, AE
AF Munoz, HR
   Gonzalez, AG
   Dagnino, JA
   Gonzalez, JA
   Perez, AE
TI The effect of ephedrine on the onset time of rocuronium
SO ANESTHESIA AND ANALGESIA
LA English
DT Article
ID NEUROMUSCULAR BLOCKING-DRUGS; RAPID TRACHEAL INTUBATION; PRIMING
   PRINCIPLE; VECURONIUM; SUCCINYLCHOLINE; MIVACURIUM; BLOCKADE
RP Munoz, HR (reprint author), PONTIFICIA UNIV CATOLICA CHILE, DEPT ANESTESIOL, SCH MED, MARCOLETA 367, SANTIAGO, CHILE.
NR 25
TC 25
Z9 26
PU WILLIAMS & WILKINS
PI BALTIMORE
PA 351 WEST CAMDEN ST, BALTIMORE, MD 21201-2436
SN 0003-2999
J9 ANESTH ANALG
JI Anesth. Analg.
PD AUG
PY 1997
VL 85
IS 2
BP 437
EP 440
DI 10.1097/00000539-199708000-00034
PG 4
WC Anesthesiology
SC Anesthesiology
GA XP077
UT WOS:A1997XP07700034
ER

PT J
AU vanMiert, MM
   Eastwood, NB
   Boyd, AH
   Parker, CJR
   Hunter, JM
AF vanMiert, MM
   Eastwood, NB
   Boyd, AH
   Parker, CJR
   Hunter, JM
TI The pharmacokinetics and pharmacodynamics of rocuronium in patients with
   hepatic cirrhosis
SO BRITISH JOURNAL OF CLINICAL PHARMACOLOGY
LA English
DT Article
DE hepatic cirrhosis; neuromuscular block; rocuronium
ID ORG NC 45; LIVER-DISEASE; BROMIDE ORG-9426; VECURONIUM; PANCURONIUM;
   ANESTHESIA; ORG9426
AB Aims To determine the effects of hepatic cirrhosis on the pharmacodynamics and pharmacokinetics of rocuronium bromide.
   Methods We studied 21 healthy patients and 17 patients with mild or moderate cirrhosis (Child-Pugh Class A and B). Patients were premedicated with diazepam orally; anaesthesia was induced with fentanyl and thiopentone, and maintained with isoflurane 0.6% (end-tidal) and nitrous oxide 66% in oxygen. The compound action potential of the adductor pollicis muscle in response to supramaximal stimulation of the ulnar nerve was recorded using the train-of-four (TOF) twitch technique. A bolus dose of rocuronium 0.6 mg kg(-1) was then given. Venous blood samples were taken for up to 8 h, and plasma rocuronium concentrations determined by h.p.l.c.
   Results The time to onset of neuromuscular block and maximal block achieved did not differ between the two groups. The mean (s.d.) recovery times were prolonged in the cirrhotic compared with the healthy group: 25% recovery T-1:T-0, 53.7 (18.1) vs 42.3 (14.2) min; 50% recovery T-1:T-0, 73.9 (33.9) vs 52.6 (19.8) min; 75% recovery T-1:T-0, 84.2 (24.5) vs 66.8 (27.2) min (all P < 0.05); recovery of T-4:T-1 to 70%, 114.9 (31.7) vs 76.1 (28.8) min (P < 0.01). A pharmacokinetic and pharmacodynamic model was fitted to the data for each patient. Three compartments were used to model the pharmacokinetic data; an effect compartment was added to model the pharmacodynamic data. Plasma clearance was significantly reduced in the cirrhotic group (2.66 (0.60) vs 3.70 (1.03) ml kg(-1) min; P < 0.005). The central (V-1) and steady state volumes of distribution (V-ss) did not differ significantly between the groups. The slow redistribution (t(1/2 lambda 1)) and elimination (t(1/2,z)) half-lives were both significantly prolonged in cirrhosis (28.3 (12.1) vs 16.8 (4.6) min, P < 0.005; and 143 (80) vs 92 (40) min, P < 0.05 respectively). The exit rate constant for the effect compartment k(eo) was significantly increased in the cirrhotic group (0.25 (0.18) vs 0.16 (0.06) min(-1); P < 0.05), but cirrhosis had no significant effect on the parameters of the concentration-effect relationship C-P50(ss) and gamma.
   Conclusions Hepatic elimination is an important pathway in the clearance of rocuronium, and delayed disposition causes the effect to be prolonged.
RP vanMiert, MM (reprint author), ROYAL LIVERPOOL UNIV HOSP,DEPT ANAESTHESIA,PRESCOT ST,LIVERPOOL L69 3BX,MERSEYSIDE,ENGLAND.
NR 19
TC 31
Z9 31
PU BLACKWELL SCIENCE LTD
PI OXFORD
PA P O BOX 88, OSNEY MEAD, OXFORD, OXON, ENGLAND OX2 0NE
SN 0306-5251
J9 BRIT J CLIN PHARMACO
JI Br. J. Clin. Pharmacol.
PD AUG
PY 1997
VL 44
IS 2
BP 139
EP 144
DI 10.1046/j.1365-2125.1997.00653.x
PG 6
WC Pharmacology & Pharmacy
SC Pharmacology & Pharmacy
GA XP812
UT WOS:A1997XP81200008
ER

PT J
AU Lessard, MR
   Trepanier, CA
   Rouillard, JF
AF Lessard, MR
   Trepanier, CA
   Rouillard, JF
TI Neostigmine requirements for reversal of neuromuscular blockade
   following an infusion of mivacurium
SO CANADIAN JOURNAL OF ANAESTHESIA-JOURNAL CANADIEN D ANESTHESIE
LA English
DT Article; Proceedings Paper
CT 52nd Annual Conference of the Societe-Francaise-de-Chirurgie-Pediatrique
CY SEP 06-08, 1995
CL PARIS, FRANCE
SP Soc Francaise Chirurg Pediatr, Rhode Island Fdn, Belgian Natl Council Sci Res
ID CHLORIDE BW B1090U; EDROPHONIUM; ANTAGONISM; RECOVERY
AB Purpose: To study the efficacy of neostigmine compared with placebo for the antagonism of neuromuscular blockade at the end of a mivacurium infusion, and to determine its optimal dose.
   Methods: One hundred adult patients undergoing an elective surgical procedure received a standardized anaesthetic ic with 20-30 mu g.kg(-1) alfentanil, a propofol infusion and nitrous oxide. Muscle relaxation was maintained al 90-95% TI depression with 0.2 mg.kg(-1) mivacurium followed by an infusion. Neuromuscular blockade was measured with an integrated evoked electromyogram in response to train-of-four (TOF) stimuli at the ulnar nerve every 20 sec. Patients were randomized into four groups. At the end or surgery the mivacurium infusion was stopped and patients received, immediately in a double-blind manner; neostigmine (10, 20, or 40 mu g.kg(-1)) or placebo according to a random number table. The TI and TOF ratio were recorded until adequate recovery of neuromuscular function (TOF ratio > 0.70), During the reversal period, non-invasive blood pressure and heart rate were recorded every minute, The incidence of postoperative nausea and vomiting (PONV) was recorded In the recovery room,
   Results: Data from 94 patients who completed the protocol were analysed. Compared with placebo, neostigmine 10 mu g.kg(-1) did not reduce the time to TOF > 0.70 (17.0 +/- 5.1 vs 14.6 +/- 4.2 min respectively). However the time was decreased with neostigmine 20 mu g.kg(-1) and 40 mu g.kg(-1) (P < 0.001), but with no difference between these last two groups(11.4 +/- 3.0 and 11.4 +/- 3.5 min respectively). Changes in systolic blood pressure and heart rate were not different between the four groups. Very few PONV events were observed in all groups (global incidence 7.4%).
   Conclusion: Recovery of neuromuscular blockade following a mivacunum infusion is accelerated by neostigmine, A dose of neostigmine 20 mu g.kg(-1) appears optimal with no further reduction in recovery time obtained from a larger dose.
RP Lessard, MR (reprint author), HOP ENFANTS JESUS,DEPT ANESTHESIE & REANIMAT,1401 18E RUE,QUEBEC CITY,PQ G1J 1Z4,CANADA.
NR 20
TC 4
Z9 4
PU CANADIAN ANAESTHETISTS SOC INC
PI TORONTO
PA 1 EGLINTON AVE EAST, SUITE 208, TORONTO ON M4P 3A1, CANADA
SN 0832-610X
J9 CAN J ANAESTH
JI Can. J. Anaesth.-J. Can. Anesth.
PD AUG
PY 1997
VL 44
IS 8
BP 836
EP 842
PG 7
WC Anesthesiology
SC Anesthesiology
GA XP897
UT WOS:A1997XP89700009
ER

PT J
AU McEwin, L
   Merrick, PM
   Bevan, DR
AF McEwin, L
   Merrick, PM
   Bevan, DR
TI Residual neuromuscular blockade after cardiac surgery: pancuronium vs
   rocuronium
SO CANADIAN JOURNAL OF ANAESTHESIA-JOURNAL CANADIEN D ANESTHESIE
LA English
DT Article
ID CARDIOPULMONARY BYPASS; VECURONIUM; CURARIZATION; ATRACURIUM;
   SUFENTANIL; FENTANYL
AB Purpose: To determine the incidence of residual neuromuscular blockade after cardiac surgery in patients receiving either rocuronium or pancuronium for muscle relaxation.
   Methods: In a prospective, controlled, double-blind study, 20 patients undergoing coronary artery bypass were randomized to receive either rocuronium (n = 10) or pancuronium (n = 10) during surgery. Anaesthesia was induced with sufentanil, benzodiazepine and propofol or ketamine, and maintained with air/O-2/sufentanil/isoflurane. Neuromuscular blockade was induced with 0.1 ml.kg(-1) from blinded syringes containing rocuronium (6 mg.ml(-1)) (Group R) or pancuronium (1 mg.ml(-1)) (Group P). Relaxants were administered according to clinical criteria and reversal agents were not given. After surgery, neuromuscular transmission was assessed by train-of-four stimulation of the ulnar nerve/adductor pollicis EMG (Datex Relaxograph). Mean values from three trains of stimuli were recorded and repeated 30 min later if TOF ratio was < 0.7. Time to extubation was recorded.
   Results: On arrival in the ICU, nine of 10 patients in group R but only three of 10 patients in group P demonstrated four visible responses (P < 0.05). Mean TOF ratio in group P, 0.03 +/- 0.05, was less than in group R, 0.68 +/- 0.34 (P < 0.001). All patients in group P and 4 of 10 patients in group R had TOF ratio < 0.7 (P = 0.01). Time to extubation in group P (median 18, range 6-48 hr) was not statistically different from that in group R (14, 5-44 hr).
   Conclusion: Residual neuromuscular block, TOF ratio < 0.7, is common after cardiac surgery but the incidence is less when pancuronium is replaced by rocuronium.
C1 VANCOUVER GEN HOSP,DEPT ANAESTHESIA,VANCOUVER,BC V5Z 4E3,CANADA.
   CTR HLTH SCI,DEPT ANAESTHESIA,VANCOUVER,BC V5Z 4E3,CANADA.
   UNIV BRITISH COLUMBIA,DEPT ANAESTHESIA,VANCOUVER,BC V5Z 4E3,CANADA.
NR 21
TC 18
Z9 18
PU CANADIAN ANAESTHETISTS SOC INC
PI TORONTO
PA 1 EGLINTON AVE EAST, SUITE 208, TORONTO ON M4P 3A1, CANADA
SN 0832-610X
J9 CAN J ANAESTH
JI Can. J. Anaesth.-J. Can. Anesth.
PD AUG
PY 1997
VL 44
IS 8
BP 891
EP 895
PG 5
WC Anesthesiology
SC Anesthesiology
GA XP897
UT WOS:A1997XP89700016
ER

PT J
AU Weiss, JH
   Gratz, I
   Goldberg, ME
   Afshar, M
   Insinga, F
   Larijani, G
AF Weiss, JH
   Gratz, I
   Goldberg, ME
   Afshar, M
   Insinga, F
   Larijani, G
TI Double-blind comparison of two doses of rocuronium and succinylcholine
   for rapid-sequence intubation
SO JOURNAL OF CLINICAL ANESTHESIA
LA English
DT Article
DE intubation, rapid-sequence; rocuronium bromide; succinylcholine
ID ORG-9426; SUXAMETHONIUM; PROPOFOL; ONSET
AB Study Objective: To compare the pharmacodynamics of two commonly recommended doses of rocuronium bromide (0.7 mg/kg and 0.9 mg/kg) and succinylcholine (1.5 mg/kg) when used for rapid-sequence intubation.
   Design: Prospective, double-blind randomized study.
   Setting: Operating rooms at a university hospital.
   Patients: 45 ASA physical status I and II adult patients scheduled for elective surgeries under general anesthesia.
   Interventions: Nonpremedicated patients were anesthetized with fentanyl 2 mcg/kg followed ET thiopental sodium 4 to 5 mg/kg and muscle relaxant using rapid-sequence technique. Group 1 (n = 15) received rocuronium bromide 0.7 mg/kg; Group 2 (n = 16) received rocuronium bromide 0.9 mg/kg; and Group 3 (n = 14) received succinylcholine 1.5 mg/kg: Intubation was performed 60 seconds after the administration of muscle relaxant.
   Measurements and Main Results: The ease of intubation was scored using a scale ofl to 4. Blood pressure and heart rate were measured beginning one minute before induction of anesthesia up to 5 minutes after intubation. Intubation scores were similar in groups 2 and 3 and were noted as good or excellent in all patients. Group 1 displayed a significantly lower intubation score than the other two groups; 60% were rated as poor. No significant differences in hemodynamic data were seen among the three groups.
   Conclusions: Rocuronium bromide at a dose of 0.9 mg/kg provides intubating conditions similar to succinylcholine 1.5 mg/kg at 1 minute. Intubating conditions at 1 minute following a 0.7 mg/kg dose of rocuronium are not as good as those following a 0.9 mg/kg dose of rocuronium or a 1.5 mg/kg dose of succinylcholine. (C) 1997 by Elsevier Science Inc.
RP Weiss, JH (reprint author), COOPER HOSP UNIV MED CTR,DEPT ANESTHESIOL,1 COOPER PL,CAMDEN,NJ 08103, USA.
NR 14
TC 22
Z9 25
PU ELSEVIER SCIENCE INC
PI NEW YORK
PA 655 AVENUE OF THE AMERICAS, NEW YORK, NY 10010
SN 0952-8180
J9 J CLIN ANESTH
JI J. Clin. Anesth.
PD AUG
PY 1997
VL 9
IS 5
BP 379
EP 382
DI 10.1016/S0952-8180(97)00065-2
PG 4
WC Anesthesiology
SC Anesthesiology
GA XN172
UT WOS:A1997XN17200007
ER

PT J
AU Kern, SE
   Johnson, JO
   Orr, JA
   Westenskow, DR
AF Kern, SE
   Johnson, JO
   Orr, JA
   Westenskow, DR
TI Clinical analysis of the flexor hallucis brevis as an alternative site
   for monitoring neuromuscular block from mivacurium
SO JOURNAL OF CLINICAL ANESTHESIA
LA English
DT Article
DE monitoring, neuromuscular block; neuromuscular relaxants, mivacurium;
   skeletal muscle, flexor hallucis brevis, adductor pollicis
ID ADDUCTOR POLLICIS; MUSCLES
AB Study Objectives: To compare the flexor hallucis brevis, which is responsible for flexion of the great toe, to the adductor pollicis as a site for monitoring the onset and recovery from neuromuscular block after an intubating dose of mivacurium chloride.
   Design: Prospective patient-controlled study.
   Setting: University teaching hospital.
   Patients: 10 ASA physical status I and II adults (age 18 to 55 years, 6 women, 4 men) scheduled for elective procedures requiring muscle relaxation for tracheal intubation.
   Measurements and Main Results: Patients were monitored at the adductor pollicis and the flexor hallucis brevis during the onset and recovery of neuromuscular block, which was administered to facilitate tracheal intubation. AIL subjects were given mivacurium 0.2 mg/kg over 30 seconds. Their train-of-four (TOF) response was continually monitored at both sites until the patient recovered from the intubating dose to a TOF ratio of 0.75. The time to onset of neuromuscular block, recovery of the first TOF response, and recovery to a TOF ratio of 0.75 were compared between the two monitoring sites using the Wilcoxon signed rank test. Following administration of the intubating dose of mivacurium, the loss of all twitch response occurred 1.2 minutes sooner at the adductor pollicis than at the flexor hallucis brevis (p < 0.02). Reappearance of the first twitch occurred 0.49 minutes slower at the adductor pollicis, although this difference was not statistically significant. The time to recovery to a TOF ratio of 0.75 at the adductor pollicis was slower by 2.83 minutes (p = 0.046).
   Conclusions: Due to its lag behind the adductor pollicis, the flexor hallucis brevis is not a good indicator of when to intubate the trachea during the onset of neuromuscular block; however, its faster recovery may maize it useful for monitoring deep neuromuscular block intraoperatively or during recovery when the adductor pollicis TOF response still shows complete blockade. (C) 1997 by Elsevier Science Inc.
RP Kern, SE (reprint author), UNIV UTAH,HLTH SCI CTR,DEPT ANESTHESIOL,50 N MED DR,SALT LAKE CITY,UT 84132, USA.
NR 9
TC 1
Z9 2
PU ELSEVIER SCIENCE INC
PI NEW YORK
PA 655 AVENUE OF THE AMERICAS, NEW YORK, NY 10010
SN 0952-8180
J9 J CLIN ANESTH
JI J. Clin. Anesth.
PD AUG
PY 1997
VL 9
IS 5
BP 383
EP 387
DI 10.1016/S0952-8180(97)00066-4
PG 5
WC Anesthesiology
SC Anesthesiology
GA XN172
UT WOS:A1997XN17200008
ER

PT J
AU Dacheux, N
   Aupiais, J
AF Dacheux, N
   Aupiais, J
TI Determination of uranium, thorium, plutonium, americium, and curium
   ultratraces by photon electron rejecting alpha liquid scintillation
SO ANALYTICAL CHEMISTRY
LA English
DT Article
ID LASER-INDUCED SPECTROFLUORIMETRY; ENVIRONMENTAL-SAMPLES; INDUCED
   FLUORESCENCE; ACTINIDES; LEVEL
AB The determination of activities of thorium, uranium, plutonium, americium, and curium at very low levels has been performed by a new a liquid scintillation system (PERALS, name registered to Ordela, Inc.). The limit of detection has been determined for these nuclides with calculated values often lower than those obtained by other methods, like ICPMS/HP/Mistral, time-resolved laser-induced spectrofluorometry, and alpha spectrometry. All the results obtained show that the PERALS system is a promising method for the determination of these activities at very low levels. However, its energy resolution is inferior in comparison to that obtained by a spectrometry. For this reason, we have developed a process for separation of the five actinides as quickly and easily as possible. For each actinide, the conditions required to obtain optimal extraction yields and a complete separation have been determined. It is possible to perform the separation in only six extraction steps and to measure activities as low as a few millibecquerels per liter independently. This process has been applied with success to French granitic mineral or doped water and to complex media (biological samples like urines). In this latter case, the extraction recoveries are not quantitative, and it is necessary to determine the recovery yields by labeling with spikes like Th-230, U-232, Pu-236, Cm-248, and Gd-148.
C1 CTR ETUD BRUYERES LE CHATEL,CEA,F-91680 BRUYERES CHATEL,FRANCE.
NR 33
TC 52
Z9 53
PU AMER CHEMICAL SOC
PI WASHINGTON
PA 1155 16TH ST, NW, WASHINGTON, DC 20036
SN 0003-2700
J9 ANAL CHEM
JI Anal. Chem.
PD JUL 1
PY 1997
VL 69
IS 13
BP 2275
EP 2282
DI 10.1021/ac961209r
PG 8
WC Chemistry, Analytical
SC Chemistry
GA XG497
UT WOS:A1997XG49700014
ER

PT J
AU Kim, KS
   Shim, JC
   Kim, DW
AF Kim, KS
   Shim, JC
   Kim, DW
TI Interactions between mivacurium and pancuronium
SO BRITISH JOURNAL OF ANAESTHESIA
LA English
DT Article
DE neuromuscular block, mivacurium; neuromuscular block, pancuronium;
   neuromuscular block, measurement of response; potency, anaesthetic, ED50
ID NEUROMUSCULAR BLOCKING-DRUGS; VECURONIUM; ATRACURIUM; PHARMACOLOGY;
   TUBOCURARINE; SYNERGISM; BLOCKADE; CHILDREN; POTENCY
AB We have compared the dose-response relationships of mivacurium, pancuronium and their combination, and examined the interactions by isobolographic and fractional analyses. We studied 70 adult patients during nitrous oxide-fentanyl-propofol anaesthesia. The dose-response curves were determined by probit analysis. The ED95 and ED50 values for mivacurium were 84.2 (95% confidence interval 80.2-88.1) mu g kg(-1) and 46.2 (40.2-52.1) mu g kg(-1), respectively. Corresponding values for pancuronium were 68.5 (63.7-73.2) mu g kg(-1) and 40.7 (35.5-45.9) mu g kg(-1), respectively. Isobolographic and fractional analyses of the mivacurium-pancuronium combination demonstrated a synergistic interaction. An additional 30 patients were allocated randomly to receive either mivacurium 84.2 mu g kg(-1) (n=15) or pancuronium 68.5 mu g kg(-1) (n=15). When the first twitch (T1) of TOF recovered to 25%, each patient received mivacurium 46.2 mu g kg(-1). The times after administration of mivacurium until T1 25% in the mivacurium-pancuronium group were 6.4 (3.5-9.4) min and 49.8 (44.7-54.9) min, respectively (P<0.0001). We conclude that the combination of mivacurium and pancuronium was synergistic and after pancuronium-induced neuromuscular block, mivacurium became a longer acting agent than the shorter agent.
RP Kim, KS (reprint author), HANYANG UNIV HOSP,COLL MED,DEPT ANAESTHESIOL,17 HAENGDANG DONG,SEOUL 133792,SOUTH KOREA.
NR 28
TC 6
Z9 7
PU PROF SCI PUBL
PI LONDON
PA TAVISTOCK HOUSE EAST, TAVISTOCK SQUARE, LONDON, ENGLAND WC1H 9JR
SN 0007-0912
J9 BRIT J ANAESTH
JI Br. J. Anaesth.
PD JUL
PY 1997
VL 79
IS 1
BP 19
EP 23
PG 5
WC Anesthesiology
SC Anesthesiology
GA XM546
UT WOS:A1997XM54600005
ER

PT J
AU Abdulatif, M
   ElSanabary, M
AF Abdulatif, M
   ElSanabary, M
TI Blood flow and mivacurium-induced neuromuscular block at the orbicularis
   oculi and adductor pollicis muscles
SO BRITISH JOURNAL OF ANAESTHESIA
LA English
DT Article
DE neuromuscular block, mivacurium; neuromuscular block, measurement of
   response; blood, flow; muscle skeletal; muscle skeletal, blood flow;
   measurement techniques, flowmetry
ID ISOFLURANE ANESTHESIA; VECURONIUM; ONSET
AB We have studied the pattern of blood flow and pharmacodynamic profile of mivacurium-induced block at the adductor pollicis and orbicularis oculi muscles. We studied 30 adult patients anaesthetized with fentanyl, thiopentone, nitrous oxide-isoflurane, and mivacurium 0.2 mg kg(-1). Neuromuscular transmission was monitored with accelerometry (TOF Guard, Biometer, Denmark). Blood flow was measured at the two muscles with the use of a laser Doppler flowmeter (Laserflo BPM2, Vasamedics, USA). All patients developed 100% neuromuscular block at the adductor pollicis muscle. Mean maximum neuromuscular block at the orbicularis oculi was 96.4 (SD 3.5) % (ns). Onset time, time required for 25% and 75% recovery of the first twitch in the train-of-four (T1), and a train-of-four ratio (T4/T1) of 90% at the orbicularis oculi were respectively, mean 130.4 (SD 28.5) s, 9.1 (3.2) min, 16.2 (3.9) min and 20.2 (4.3) min and were significantly shorter than the corresponding values at the adductor pollicis: 202.7 (37.2) s, 12.9 (3.9) min, 21.1 (5.1) min and 30.8 (7.4) min. For a given T1, there was significantly less train-of-four fade (T4/T1) at the orbicularis oculi than at the adductor pollicis muscle during recovery. Blood flow was comparable at the two muscles before induction of anaesthesia. Thiopentone significantly increased thenar muscle blood flow from 2.9 (1.5) to 12.3 (6.8) ml 100 g(-1) min(-1), with a further increase to 22.7 (8.0) ml 100 g(-1) min(-1) after isoflurane (P<0.001). Blood flow at the orbicularis oculi was not altered by thiopentone or isoflurane and was consistently lower than that at the adductor pollicis muscle. We conclude that the different pharmacodynamic profiles of mivacurium-induced block at the orbicularis oculi and adductor pollicis muscles were not related primarily to a difference in blood flows.
C1 CAIRO UNIV,FAC MED,DEPT ANAESTHESIA,CAIRO,EGYPT.
NR 17
TC 21
Z9 21
PU PROF SCI PUBL
PI LONDON
PA TAVISTOCK HOUSE EAST, TAVISTOCK SQUARE, LONDON, ENGLAND WC1H 9JR
SN 0007-0912
J9 BRIT J ANAESTH
JI Br. J. Anaesth.
PD JUL
PY 1997
VL 79
IS 1
BP 24
EP 28
PG 5
WC Anesthesiology
SC Anesthesiology
GA XM546
UT WOS:A1997XM54600006
ER

PT J
AU Kussman, B
   Shorten, G
   Uppington, J
   Comunale, ME
AF Kussman, B
   Shorten, G
   Uppington, J
   Comunale, ME
TI Administration of magnesium sulphate before rocuronium: effects on speed
   of onset and duration of neuromuscular block
SO BRITISH JOURNAL OF ANAESTHESIA
LA English
DT Article
DE ions, magnesium; pharmacology, magnesium sulphate; neuromuscular block,
   rocuronium; neuromuscular block, measurement of response
ID VECURONIUM
AB The speeds of onset of pancuronium, atracurium and vecuronium are increased by prior administration of magnesium sulphate. A prospective, randomized, double-blind, controlled, clinical study was performed to examine the effects of prior i.v. administration of magnesium sulphate 60 mg kg(-1) on the neuromuscular blocking effects of rocuronium 0.6 mg kg(-1) during isoflurane anaesthesia. Neuromuscular function was measured electromyographically (Relaxograph) in 30 patients who received either magnesium sulphate 60 mg kg(-1) or normal saline, 1 min before rocuronium 0.6 mg kg(-1). Mean onset times were similar in the two groups (magnesium sulphate 71 (SD 20) s; normal saline 75 (23) s), but times to initial, 10% and 25% recovery from neuromuscular block were significantly longer in the magnesium sulphate group (42.1 (16.3), 49.0 (12.4) and 56.5 (13.2) min, respectively) than in the saline group (25.1 (9.1), 33.0 (11.1) and 35.6 (13.2) min, respectively) (P<0.05 in all three cases). Administration of magnesium sulphate was not associated with adverse haemodynamic effects. Prior administration of magnesium sulphate, under the study conditions described, prolonged rocuronium-induced neuromuscular block but did not increase speed of onset.
C1 BETH ISRAEL HOSP,DEPT ANAESTHESIA & CRIT CARE,BOSTON,MA 02215.
   HARVARD UNIV,SCH MED,BOSTON,MA 02215.
NR 7
TC 26
Z9 30
PU PROF SCI PUBL
PI LONDON
PA TAVISTOCK HOUSE EAST, TAVISTOCK SQUARE, LONDON, ENGLAND WC1H 9JR
SN 0007-0912
J9 BRIT J ANAESTH
JI Br. J. Anaesth.
PD JUL
PY 1997
VL 79
IS 1
BP 122
EP 124
PG 3
WC Anesthesiology
SC Anesthesiology
GA XM546
UT WOS:A1997XM54600022
ER

PT J
AU Plaud, B
   Laffon, M
   Ecoffey, C
   Meistelman, C
AF Plaud, B
   Laffon, M
   Ecoffey, C
   Meistelman, C
TI Monitoring orbicularis oculi predicts good intubating conditions after
   vecuronium in children
SO CANADIAN JOURNAL OF ANAESTHESIA-JOURNAL CANADIEN D ANESTHESIE
LA English
DT Article
ID ADDUCTOR POLLICIS MUSCLES; NEUROMUSCULAR BLOCKADE; DOSE-RESPONSE;
   ANESTHESIA; DIAPHRAGM; HALOTHANE; INDUCTION; INFANTS; ONSET
AB Purpose: The aim of the study was to compare visual estimation of onset of neuromuscular blockade at both the adductor pollicis (AP) and the orbicularis oculi (OO) in children and to determine if monitoring the OO could predict good intubating conditions during vecuronium-induced neuromuscular blockade.
   Methods: Thirty ASA I-II children (1.5-9 yr) were studied. Anaesthesia was induced with 6-8 mg.kg(-1) thiopentone. The ulnar nerve at the wrist and the temporal branch of the facial nerve were stimulated every 10 sec using train-of-four (TOF) stimuli. Vecuronium, 0.15 mg.kg(-1), was administered as a bolus. The responses at both the OO and AP were evaluated visually. Patients were randomly divided into two groups. In the AP group (n=15), the trachea was intubated when the AP was completely blocked. In the OO group (n=15), intubation was performed when the OO was completely blocked. Intubating conditions were scored on a scale of 1 to 4.
   Results: All the patients had complete blockade at both the orbicularis oculi and the adductor pollicis. In the two groups, time from injection of vecuronium to complete neuromuscular blockade was shorter at the orbicularis oculi than at the adductor pollicis, 1.5 +/- 0.5 min vs 2.3 +/- 0.7 min, respectively, (P < 0.05; mean +/- SD) in the AP group, 1.7 +/- 0.3 min vs 2.3 +/- 0.8 min, respectively, in the OO group (P < 0.05). Intubating conditions were excellent in all patients except one, where it was rated as good. They did not differ between groups.
   Conclusion: Following administration of 0.15 mg.kg(-1) vecuronium in children, monitoring of the OO can detect good intubating conditions 0.7 min earlier than with monitoring of the AP.
C1 HOP PONTCHAILLOU,SERV ANESTHESIE REANIMAT CHIRURG 2,F-35033 RENNES 9,FRANCE.
NR 15
TC 10
Z9 10
PU CANADIAN ANAESTHETISTS SOC INC
PI TORONTO
PA 1 EGLINTON AVE EAST, SUITE 208, TORONTO ON M4P 3A1, CANADA
SN 0832-610X
J9 CAN J ANAESTH
JI Can. J. Anaesth.-J. Can. Anesth.
PD JUL
PY 1997
VL 44
IS 7
BP 712
EP 716
PG 5
WC Anesthesiology
SC Anesthesiology
GA XH987
UT WOS:A1997XH98700006
ER

PT J
AU Newman, PJ
   Quinn, AC
   Grounds, RM
   Hunter, JM
   Boyd, AH
   Eastwood, NB
   Pollard, BJ
   Pearson, AJ
   Harper, NJN
   Beale, RJ
   Sutjarittam, M
   Elliot, JM
   Bion, JF
AF Newman, PJ
   Quinn, AC
   Grounds, RM
   Hunter, JM
   Boyd, AH
   Eastwood, NB
   Pollard, BJ
   Pearson, AJ
   Harper, NJN
   Beale, RJ
   Sutjarittam, M
   Elliot, JM
   Bion, JF
TI A comparison of cisatracurium (51W89) and atracurium by infusion in
   critically ill patients
SO CRITICAL CARE MEDICINE
LA English
DT Article
DE neuromuscular relaxants; atracurium; 51W89; intensive care; critical
   illness
ID INTENSIVE-CARE UNIT; LAUDANOSINE; VECURONIUM; FAILURE
AB Objective: To evaluate and compare the safety and efficacy of cisatracurium (51W89) and atracurium administered by continuous infusion to critically ill patients requiring neuromuscular blocking agents to facilitate mechanical ventilation,
   Design: Open, randomized, multicenter study of patients receiving cisatracurium or atracurium infusion to facilitate mechanical ventilation,
   Setting: Five university teaching hospital intensive care units in the United Kingdom,
   Patients: Sixty-one adult patients requiring neuromuscular blocking agents to facilitate mechanical ventilation.
   Interventions: Bolus doses followed by continuous infusions of cisatracurium or atracurium were administered, Onset, maintenance, and recovery of neuromuscular blockade were measured, using transcutaneous ulnar nerve stimulation and an accelerometer.
   Measurements and Main Results: Forty patients received cisatracurium (mean duration 48.1 +/- 4.2 [SEM] hrs), and 21 patients received atracurium (mean duration 46.1 +/- 5.8 hrs), The infusion rate for patients receiving cisatracurium was 3.1 +/- 0.2 mu g/kg/min, and for patients receiving atracurium 10.4 +/- 0.9 mu g/kg/min. There were no significant differences in mean times to 70% recovery of Train-of-Four ratio (cisatracurium 60 mins, atracurium 57 mins), although there was considerable interpatient variation (20 to 175 mins with cisatracurium vs. 35 to 85 mins with atracurium). One patient who received cisatracurium exhibited intermittent bronchospasm during and after the study period.
   Conclusions: Cisatracurium, an isomer of atracurium, appears to be a suitable agent for providing muscle relaxation in critically ill patients.
C1 ROYAL LIVERPOOL UNIV HOSP,LIVERPOOL,MERSEYSIDE,ENGLAND.
   MANCHESTER ROYAL INFIRM,MANCHESTER M13 9WL,LANCS,ENGLAND.
   GUYS HOSP,LONDON SE1 9RT,ENGLAND.
   QUEEN ELIZABETH HOSP,BIRMINGHAM B15 2TH,W MIDLANDS,ENGLAND.
RP Newman, PJ (reprint author), ST GEORGE HOSP,LONDON,ENGLAND.
NR 18
TC 14
Z9 16
PU WILLIAMS & WILKINS
PI BALTIMORE
PA 351 WEST CAMDEN ST, BALTIMORE, MD 21201-2436
SN 0090-3493
J9 CRIT CARE MED
JI Crit. Care Med.
PD JUL
PY 1997
VL 25
IS 7
BP 1139
EP 1142
DI 10.1097/00003246-199707000-00013
PG 4
WC Critical Care Medicine
SC General & Internal Medicine
GA XL366
UT WOS:A1997XL36600013
ER

PT J
AU Prielipp, RC
   Robinson, JC
   Wilson, JA
   MacGregor, DA
   Scuderi, PE
AF Prielipp, RC
   Robinson, JC
   Wilson, JA
   MacGregor, DA
   Scuderi, PE
TI Dose response, recovery, and cost of doxacurium as a continuous infusion
   in neurosurgical intensive care unit patients
SO CRITICAL CARE MEDICINE
LA English
DT Article
DE doxacurium; drug cost; drug therapy; intensive care unit; intracranial
   pressure; muscle relaxants; neuromuscular blocking drugs; neurosurgery;
   paralytic agents
ID NEUROMUSCULAR BLOCKING-DRUGS; CRITICALLY ILL PATIENTS; SEVERE
   HEAD-INJURY; INTRACRANIAL-PRESSURE; PROLONGED PARALYSIS; NITROUS-OXIDE;
   VECURONIUM; BLOCKADE; ATRACURIUM; CHLORIDE
AB Objectives: To determine the optimal dosing of doxacurium as a continuous infusion in neurosurgical patients with traumatic brain injury; to determine the effects of bolus administration of doxacurium on heart rate (HR), blood pressure (BP), and intracranial pressure (ICP); to monitor neuromuscular recovery after discontinuation of prolonged doxacurium infusion; and to compare the cost of doxacurium with other current neuromuscular blocking drugs.
   Design: Prospective, open-label study.
   Setting: Neurosurgical intensive care unit (ICU) of a university-affiliated teaching hospital.
   Patients: Eight critically ill, mechanically ventilated patients with traumatic head injury and normal renal and hepatic function. Patients had ICP monitoring.
   Interventions: A bolus injection of doxacurium (0.05 mg/kg) followed by a continuous infusion (0.015 mg/kg/hr), adjusted to maintain one twitch during Train-of-Four nerve stimulation of the adductor pollicis muscle.
   Measurements and Main Results: Bolus injections of doxacurium did not alter the HR, BP, or ICP. Patients were paralyzed 66 +/- 12 (SEM) hrs, with recovery of the fourth twitch occurring 118 +/- 19 mins after infusion of the doxacurium was discontined. There were no incidences of prolonged weakness, myopathy, or other adverse events.
   Conclusions: Continuous infusion of doxacurium provides stable neuromuscular blockade for neurosurgical patients with traumatic brain injury. Doxacurium is devoid of clinically important interactions with HR, BP, or ICP and is less costly than other neuromuscular blockers used in the ICU.
C1 WAKE FOREST UNIV,BOWMAN GRAY SCH MED,DEPT NEUROSURG,WINSTON SALEM,NC.
   WAKE FOREST UNIV,BOWMAN GRAY SCH MED,DEPT MED,WINSTON SALEM,NC 27103.
RP Prielipp, RC (reprint author), WAKE FOREST UNIV,BOWMAN GRAY SCH MED,DEPT ANESTHESIOL,SECT CRIT CARE,300 S HAWTHORNE RD,WINSTON SALEM,NC 27103, USA.
NR 37
TC 9
Z9 10
PU WILLIAMS & WILKINS
PI BALTIMORE
PA 351 WEST CAMDEN ST, BALTIMORE, MD 21201-2436
SN 0090-3493
J9 CRIT CARE MED
JI Crit. Care Med.
PD JUL
PY 1997
VL 25
IS 7
BP 1236
EP 1241
DI 10.1097/00003246-199707000-00028
PG 6
WC Critical Care Medicine
SC General & Internal Medicine
GA XL366
UT WOS:A1997XL36600038
ER

PT J
AU OHara, DA
   Hexem, JG
   Derbyshire, GJ
   Overdyk, FJ
   Chen, B
   Henthorn, TK
   Li, JKJ
AF OHara, DA
   Hexem, JG
   Derbyshire, GJ
   Overdyk, FJ
   Chen, B
   Henthorn, TK
   Li, JKJ
TI The use of a PID controller to model vecuronium pharmacokinetics and
   pharmacodynamics during liver transplantation
SO IEEE TRANSACTIONS ON BIOMEDICAL ENGINEERING
LA English
DT Article
DE computer control; liver transplantation; neuromuscular blockade;
   pharmacodynamics; pharmacokinetics; proportional-integral-derivative;
   vecuronium
ID THIOPENTAL PHARMACODYNAMICS; D-TUBOCURARINE; ANESTHESIA; PANCURONIUM;
   PERFORMANCE; ATRACURIUM; CIRRHOSIS; INFUSION
AB A four-phase proportional-integral-derivative (PID) controller [1], [2] was evaluated under the extremely unstable conditions of liver transplantation. Vecuronium was delivered to achieve 80%-90% neuromuscular blockade as measured by electromyogram (EMG). The first two controller phases delivered boluses and a constant infusion calculated to rapidly achieve setpoint, followed by; a proportional-derivative (PD) phase at 35% from setpoint, and PIT) within 10% of the setpoint During liver transplantation, the sources of system instability included large blood losses, temperature changes, and loss of hepatic drug metabolism during removal and replacement, During prolonged surgery, and when blood losses were not severe, the EMG remained within 10% of setpoint. Controller performance was more variable during system instability, Plasma sampling and two-compartment modeling of the infusion and response with a weighting factor for blood loss allowed estimation of the sources and degree of instability for improved design of future controllers.
C1 UNIV MED & DENT NEW JERSEY,ROBERT WOOD JOHNSON MED SCH,CLIN ANESTHESIA DEPT,NEW BRUNSWICK,NJ 08903.
   SUBURBAN GEN HOSP,DEPT ANESTHESIA,NORRISTOWN,PA 19401.
   JEFFERSON ANESTHESIOL SERV,WATERTOWN,NY 13601.
   MED UNIV S CAROLINA,DEPT ANESTHESIA,CHARLESTON,SC 29401.
   UNIV MED & DENT NEW JERSEY,ROBERT WOOD JOHNSON MED SCH,DEPT ANESTHESIA,NEW BRUNSWICK,NJ 08903.
   NORTHWESTERN UNIV,SCH MED,DEPT ANESTHESIA,EVANSTON,IL 60201.
   BECTON DICKINSON TRANSDERMAL SYST,FAIR LAWN,NJ 07410.
RP OHara, DA (reprint author), RUTGERS STATE UNIV,DEPT BIOMED ENGN,PISCATAWAY,NJ 08854, USA.
NR 22
TC 1
Z9 1
PU IEEE-INST ELECTRICAL ELECTRONICS ENGINEERS INC
PI NEW YORK
PA 345 E 47TH ST, NEW YORK, NY 10017-2394
SN 0018-9294
J9 IEEE T BIO-MED ENG
JI IEEE Trans. Biomed. Eng.
PD JUL
PY 1997
VL 44
IS 7
BP 610
EP 619
DI 10.1109/10.594902
PG 10
WC Engineering, Biomedical
SC Engineering
GA XD983
UT WOS:A1997XD98300010
ER

PT J
AU Schmith, VD
   FiedlerKelly, J
   Phillips, L
   Grasela, TH
AF Schmith, VD
   FiedlerKelly, J
   Phillips, L
   Grasela, TH
TI Dose proportionality of cisatracurium
SO JOURNAL OF CLINICAL PHARMACOLOGY
LA English
DT Article
ID OPIOID BARBITURATE ANESTHESIA; 51W89
AB The dose proportionality of cisatracurium pharmacokinetics was assessed using a population approach by incorporating the collection of sparse blood samples from patients in clinical trials. Plasma concentration-time data from 131 patients with limited concentration-time data and 38 patients with full sampling were pooled and analyzed using nonlinear mixed-effects modeling (NONMEM). Dose proportionality was assessed using dichotomous parameterization and a linear model. The population pharmacokinetic approach revealed that the pharmacokinetics of cisatracurium are independent of dose between 0.1 mg/kg and 0.4 mg/kg, as was expected based on the importance of Hofmann elimination, a chemical process dependent on pH and temperature.
C1 PHARMACEUT OUTCOMES RES INC,WILLIAMSVILLE,NY.
RP Schmith, VD (reprint author), GLAXO WELLCOME INC,DEPT ONCOL & ANESTHESIA,POB 13398,5 MOORE DR,ROOM 17-2233,RES TRIANGLE PK,NC 27709, USA.
NR 13
TC 7
Z9 8
PU LIPPINCOTT-RAVEN PUBL
PI PHILADELPHIA
PA 227 EAST WASHINGTON SQ, PHILADELPHIA, PA 19106
SN 0091-2700
J9 J CLIN PHARMACOL
JI J. Clin. Pharmacol.
PD JUL
PY 1997
VL 37
IS 7
BP 625
EP 629
PG 5
WC Pharmacology & Pharmacy
SC Pharmacology & Pharmacy
GA XM951
UT WOS:A1997XM95100010
ER

PT J
AU Goudsouzian, N
   Martyn, JA
AF Goudsouzian, N
   Martyn, JA
TI Potentiation of mivacurium by rocuronium is age- and time-dependent: A
   study in children, adolescents, and young and elderly adults
SO JOURNAL OF CLINICAL PHARMACOLOGY
LA English
DT Article; Proceedings Paper
CT 1996 Annual Meeting of the American-Society-of-Anesthesiologists
CY OCT 18-25, 1996
CL NEW ORLEANS, LA
SP Amer Soc Anesthesiologists
ID NITROUS-OXIDE HALOTHANE; INFUSION REQUIREMENTS; ANESTHESIA; VECURONIUM;
   PHARMACOKINETICS; ATRACURIUM; BROMIDE; INFANTS; TUBOCURARINE;
   PHARMACOLOGY
AB Potentiation occurs when the steroidal muscle relaxant, rocuronium, is coadministered with the benzylisoquinolinium relaxant, mivacurium. The effect of time and age on this interaction was evaluated in four predetermined groups: children, adolescents, young adults, and elderly adults (25 per group) by monitoring the ulnar nerve-evoked force of contraction of the adductor pollicis (twitch response). During recovery from paralysis induced by 600 mu g/kg of rocuronium, an infusion of mivacurium was started and maintained for at least 90 minutes to retain the twitch response at 1% to 9% of baseline tension (95 +/- 4% paralysis). Rocuronium at 600 mu g/kg induced greater than 95% paralysis in 57 of the 60 patients within 2.2 +/- 0.4 (mean +/- SE) minutes. The period of recovery from rocuronium-induced paralysis to 5% of baseline twitch height was longest in the elderly (30.9 +/- 2.9 minutes) and shortest in the adolescents (16.5 +/- 2.4 minutes). The mivacurium infusion requirements to maintain 95 +/- 4% paralysis was highest in children and progressively increased with time. in young and elderly adults, the infusion rates remained lower than that of children and did not change with time. The incidence of satisfactory spontaneous recovery within 20 minutes (train-of-four ratio >75%) was the highest in children, followed by adolescents and young adults, and was least in the elderly. The residual neuromuscular effect of rocuronium on the subsequent mivacurium infusion was most pronounced in the elderly, followed by young adults, then adolescents, and was least in children.
C1 MASSACHUSETTS GEN HOSP,DEPT ANESTHESIA & CRIT CARE,BOSTON,MA 02114.
   HARVARD UNIV,SCH MED,BOSTON,MA.
NR 28
TC 2
Z9 2
PU LIPPINCOTT-RAVEN PUBL
PI PHILADELPHIA
PA 227 EAST WASHINGTON SQ, PHILADELPHIA, PA 19106
SN 0091-2700
J9 J CLIN PHARMACOL
JI J. Clin. Pharmacol.
PD JUL
PY 1997
VL 37
IS 7
BP 649
EP 655
PG 7
WC Pharmacology & Pharmacy
SC Pharmacology & Pharmacy
GA XM951
UT WOS:A1997XM95100013
ER

PT J
AU Tobias, JD
AF Tobias, JD
TI Neuromuscular blockade in the pediatric intensive care unit:
   Pancuronium, vecuronium, rocuronium, or atracurium
SO JOURNAL OF INTENSIVE CARE MEDICINE
LA English
DT Article
ID CRITICALLY ILL PATIENTS; RENAL-FAILURE; INFUSION; PHARMACOKINETICS;
   CHILDREN; REQUIREMENTS; ORG-9426; INFANTS; BROMIDE
AB Certain conditions may necessitate use of neuromuscular blocking agents (NMBAs) in children in the pediatric intensive care unit (PICU). Despite information concerning individual agents, there are limited studies comparing agents. I compare 4 of the more commonly used NMBAs: pancuronium, vecuronium, rocuronium, and atracurium. AU agents were administered by bolus followed by a continuous infusion with the rate adjusted by use of a peripheral nerve stimulator to maintain one twitch Of the train-of-four. Ten patients with normal hepatic and renal function were included in each group. The study period included the first 72 hours of neuromuscular blockade. AU 4 agents were easily titrated by continuous infusion to maintain the desired level of blockade. Pancuronium infusion requirements varied from 0.03 to 0.12 mg/kg/hr, vecuronium requirements from 0.05 to 0.2 mg/kg/hr, rocuronium requirements from 0.5 to 1.9 mg/kg/hr, and atracurium requirements from 0.8 to 2.2 mg/kg/hr. No significant advantage of one agent over another was noted. The wide range of infusion requirements further stresses the need for close monitoring of the degree of neuromuscular blockade with a peripheral nerve stimulator. An additional 10 patients with abnormal hepatic/renal function received atracurium. The dose requirements were the same as in patients with normal end-organ function, ranging from 0.6 to 2.0 mg/kg/hr. in patients with abnormal hepatic or renal function, atracurium may be used without the need to alter the dose.
C1 UNIV MISSOURI,DEPT ANESTHESIOL,COLUMBIA,MO 65212.
   UNIV MISSOURI,DIV PEDIAT CRIT CARE ANESTHESIA,COLUMBIA,MO 65212.
RP Tobias, JD (reprint author), UNIV MISSOURI,HLTH SCI CTR M658,DEPT CHILD HLTH,1 HOSP DR,COLUMBIA,MO 65212, USA.
NR 14
TC 0
Z9 0
PU BLACKWELL SCIENCE INC
PI MALDEN
PA 350 MAIN ST, MALDEN, MA 02148
SN 0885-0666
J9 J INTENSIVE CARE MED
JI J. Intensive Care Med.
PD JUL-AUG
PY 1997
VL 12
IS 4
BP 213
EP 217
PG 5
WC Critical Care Medicine
SC General & Internal Medicine
GA XJ676
UT WOS:A1997XJ67600005
ER

PT J
AU Kulyako, YM
   Malikov, DA
   Chmutova, MK
   Myasoedov, BF
AF Kulyako, YM
   Malikov, DA
   Chmutova, MK
   Myasoedov, BF
TI A new method of americium and curium extraction from nitric acid
   solutions using diphenyl[dibutylcarbamoylmethyl]phosphine oxide
SO MENDELEEV COMMUNICATIONS
LA English
DT Article
ID PHOSPHINE OXIDES
AB For the first time diphenyl[dibutylcarbamoylmethyl]phosphine oxide (PBCPO) has been shown to effectively extract americium and curium from nitric acid solutions into the reagent phase without the usual use of organic solvents.
RP Kulyako, YM (reprint author), VI VERNADSKII INST GEOCHEM & ANALYT CHEM,MOSCOW 117975,RUSSIA.
NR 6
TC 3
Z9 3
PU ROYAL SOC CHEMISTRY
PI CAMBRIDGE
PA THOMAS GRAHAM HOUSE, SCIENCE PARK, MILTON ROAD, CAMBRIDGE, CAMBS,
   ENGLAND CB4 4WF
SN 0959-9436
J9 MENDELEEV COMMUN
JI Mendeleev Commun.
PD JUL
PY 1997
IS 4
BP 135
EP 137
PG 3
WC Chemistry, Multidisciplinary
[truncated: 793,271 more chars]
