# Supplementary material for: Curare - A Curative Poison: A Scientometric Analysis
Source: PLoS One. 2014 Nov 19;9(11):e112026. doi: 10.1371/journal.pone.0112026 (PMC4237325; doi:10.1371/journal.pone.0112026)
Supplement: Rawdata S4 — (TXT) [file pone.0112026.s004.txt]

FN Thomson Reuters Web of Science™
VR 1.0
PT J
AU DHONNEUR, G
   DUVALDESTIN, P
   SLAVOV, V
   MERLE, JC
AF DHONNEUR, G
   DUVALDESTIN, P
   SLAVOV, V
   MERLE, JC
TI THE INFLUENCE OF AGING ON THE PHARMACODYNAMICS OF MIVACURIUM CHLORIDE
SO ACTA ANAESTHESIOLOGICA SCANDINAVICA
LA English
DT Article; Proceedings Paper
CT Symposium on Benzylisoquinolinium Muscle Relaxants - Innovations and
   Issues
CY JAN 14-16, 1994
CL GENEVA, SWITZERLAND
SP Wellcome Fdn Ltd
ID PHARMACOKINETICS
C1 HOP HENRI MONDOR,F-94000 CRETEIL,FRANCE.
NR 4
TC 0
Z9 0
PU MUNKSGAARD INT PUBL LTD
PI COPENHAGEN
PA 35 NORRE SOGADE, PO BOX 2148, DK-1016 COPENHAGEN, DENMARK
SN 0001-5172
J9 ACTA ANAESTH SCAND
JI Acta Anaesthesiol. Scand.
PY 1995
VL 39
SU 106
BP 45
EP 46
PG 2
WC Anesthesiology
SC Anesthesiology
GA RX691
UT WOS:A1995RX69100011
ER

PT J
AU JONES, RM
AF JONES, RM
TI MIVACURIUM IN SPECIAL PATIENT GROUPS
SO ACTA ANAESTHESIOLOGICA SCANDINAVICA
LA English
DT Article; Proceedings Paper
CT Symposium on Benzylisoquinolinium Muscle Relaxants - Innovations and
   Issues
CY JAN 14-16, 1994
CL GENEVA, SWITZERLAND
SP Wellcome Fdn Ltd
DE COEXISTING DISEASE, RENAL FAILURE, HEPATIC FAILURE; NEUROMUSCULAR
   RELAXANTS, MIVACURIUM; PATIENT GROUPS, NEONATES, INFANTS, CHILDREN,
   ELDERLY
ID INDUCED NEUROMUSCULAR BLOCKADE; OXIDE ISOFLURANE ANESTHESIA;
   DOSE-RESPONSE RELATIONSHIPS; CHLORIDE BW B1090U; NITROUS-OXIDE;
   HALOTHANE ANESTHESIA; D-TUBOCURARINE; RENAL-FUNCTION; NEOSTIGMINE
   ANTAGONISM; NARCOTIC ANESTHESIA
AB In special patient groups, drug response may be different from that in the healthy adult patient. Mivacurium dose requirements vary with age, and children require larger doses to obtain any given degree of block, but the elderly often require smaller doses. However, the dose requirements of the neonate do not necessarily differ greatly from those of the adult. There is a relationship between the duration of action of a bolus dose - as well as infusion requirements to maintain block - and the plasma cholinesterase activity. Patients with renal disease may have a decreased cholinesterase activity and may require smaller doses of mivacurium. Patients with severe Liver disease may have a marked decrease in cholinesterase activity, and in these patients a substantially smaller dose of the drug may be needed to obtain and maintain any given degree of block. If the variation in dose requirements is kept in mind and the degree of block appropriately monitored, mivacurium may be used with safety in special patient groups, such as children, the elderly, or those with renal or hepatic impairment.
RP JONES, RM (reprint author), ST MARYS HOSP,SCH MED,DEPT ANAESTHET,LONDON W2 1NY,ENGLAND.
NR 57
TC 1
Z9 1
PU MUNKSGAARD INT PUBL LTD
PI COPENHAGEN
PA 35 NORRE SOGADE, PO BOX 2148, DK-1016 COPENHAGEN, DENMARK
SN 0001-5172
J9 ACTA ANAESTH SCAND
JI Acta Anaesthesiol. Scand.
PY 1995
VL 39
SU 106
BP 47
EP 54
PG 8
WC Anesthesiology
SC Anesthesiology
GA RX691
UT WOS:A1995RX69100012
ER

PT J
AU APFELBAUM, JL
AF APFELBAUM, JL
TI MIVACURIUM CHLORIDE ADMINISTRATION BY INFUSION
SO ACTA ANAESTHESIOLOGICA SCANDINAVICA
LA English
DT Article; Proceedings Paper
CT Symposium on Benzylisoquinolinium Muscle Relaxants - Innovations and
   Issues
CY JAN 14-16, 1994
CL GENEVA, SWITZERLAND
SP Wellcome Fdn Ltd
DE ATRACURIUM; INFUSION; MIVACURIUM; RECOVERY; TITRATION
AB As a consequence of its rapid hydrolysis by plasma cholinesterase, mivacurium has a short duration of action, and recovery from neuromuscular blockade is rapid (5-95% twitch recovery = 13-15 min). Mivacurium is easy to titrate to individual patient requirements; the average infusion rate to maintain neuromuscular blockade at 89-99% twitch suppression during N2O/opioid anaesthesia is 6-7 mu g/kg per min in adults and approximately 14 mu g/kg per min in children. There is no evidence of a cumulative effect of mivacurium; recovery is unaffected by dose administered or duration of infusion. These characteristics make mivacurium a very suitable agent for use by infusion.
RP APFELBAUM, JL (reprint author), UNIV CHICAGO HOSP,DEPT ANESTHESIA & CRIT CARE,5841 S MARYLAND AVE MC4028,CHICAGO,IL 60637, USA.
NR 1
TC 1
Z9 1
PU MUNKSGAARD INT PUBL LTD
PI COPENHAGEN
PA 35 NORRE SOGADE, PO BOX 2148, DK-1016 COPENHAGEN, DENMARK
SN 0001-5172
J9 ACTA ANAESTH SCAND
JI Acta Anaesthesiol. Scand.
PY 1995
VL 39
SU 106
BP 55
EP 57
PG 3
WC Anesthesiology
SC Anesthesiology
GA RX691
UT WOS:A1995RX69100013
ER

PT J
AU TREVIEN, V
   LIENHART, A
   JUST, B
   CHANDON, M
   BARAS, E
   CAMATTE, S
AF TREVIEN, V
   LIENHART, A
   JUST, B
   CHANDON, M
   BARAS, E
   CAMATTE, S
TI EFFECT OF NEOSTIGMINE AT DIFFERENT LEVELS OF MIVACURIUM-INDUCED
   NEUROMUSCULAR BLOCKADE
SO ACTA ANAESTHESIOLOGICA SCANDINAVICA
LA English
DT Article; Proceedings Paper
CT Symposium on Benzylisoquinolinium Muscle Relaxants - Innovations and
   Issues
CY JAN 14-16, 1994
CL GENEVA, SWITZERLAND
SP Wellcome Fdn Ltd
DE ANTAGONISTS; MIVACURIUM; MONITORING; NEOSTIGMINE; NEUROMUSCULAR FUNCTION
ID ADDUCTOR POLLICIS MUSCLES; CHLORIDE BW B1090U; CLINICAL-PHARMACOLOGY;
   ORBICULARIS OCULI; ATRACURIUM; VECURONIUM; EDROPHONIUM; ANTAGONISM;
   SUCCINYLCHOLINE; ANESTHESIA
AB The effectiveness of neostigmine 40 mu g/kg for antagonism of two different levels of neuromuscular blockade, induced by a bolus dose of mivacurium 0.15 mg/kg. was studied in 45 patients. The patients were anaesthetized with thiopentone, fentanyl, nitrous oxide in oxygen, and enflurane. Neostigmine was administered at either 10% recovery of the twitch height (TH10) at the adductor pollicis muscle (n=14) or upon reappearance of the first response at the orbicularis oculi muscle (OO1) after train-of-four (TOF) stimulation (n=16), the latter representing a deeper degree of neuromuscular blockade. Fifteen of the 45 patients did not receive neostigmine (control group). Neostigmine administration at OO1 rather than at TH10 at the adductor pollicis muscle caused reversal of neuromuscular blockade to occur 8 min earlier and shortened the time to reach 25% recovery of the twitch height (TH25) at the adductor pollicis muscle by about 5 min, compared with the control group. However, the time needed to reach a T4/T1 ratio greater than or equal to 0.8 was similar in both the early and late neostigmine administration groups, being 9 min faster than in the control group. It can be concluded that there is no advantage in administering neostigmine al profound neuromuscular blockade to achieve clinically adequate recovery (T4/T1 ratio greater than or equal to 0.8). However, the time between injection of mivacurium and TH25 may be shortened by using neostigmine at profound neuromuscular blockade, a procedure which may be useful in case of unpredictably difficult intubation, since diaphragmatic movements usually reappear at TH25.
C1 LABS WELLCOME,PARIS,FRANCE.
RP TREVIEN, V (reprint author), HOP ST ANTOINE,DEPT ANESTHESIE REANIMAT,184 RUE FAUBOURG ST ANTOINE,F-75012 PARIS,FRANCE.
NR 21
TC 4
Z9 4
PU MUNKSGAARD INT PUBL LTD
PI COPENHAGEN
PA 35 NORRE SOGADE, PO BOX 2148, DK-1016 COPENHAGEN, DENMARK
SN 0001-5172
J9 ACTA ANAESTH SCAND
JI Acta Anaesthesiol. Scand.
PY 1995
VL 39
SU 106
BP 66
EP 69
PG 4
WC Anesthesiology
SC Anesthesiology
GA RX691
UT WOS:A1995RX69100016
ER

PT J
AU MELLINGHOFF, H
   DIEFENBACH, C
   BUZELLO, W
AF MELLINGHOFF, H
   DIEFENBACH, C
   BUZELLO, W
TI ADMINISTRATION OF 51W89 BY INFUSION A COMPARISON WITH ATRACURIUM -
   PRELIMINARY COMMUNICATION
SO ACTA ANAESTHESIOLOGICA SCANDINAVICA
LA English
DT Article; Proceedings Paper
CT Symposium on Benzylisoquinolinium Muscle Relaxants - Innovations and
   Issues
CY JAN 14-16, 1994
CL GENEVA, SWITZERLAND
SP Wellcome Fdn Ltd
RP MELLINGHOFF, H (reprint author), UNIV COLOGNE,INST ANASTHESIOL,COLOGNE,GERMANY.
NR 2
TC 1
Z9 1
PU MUNKSGAARD INT PUBL LTD
PI COPENHAGEN
PA 35 NORRE SOGADE, PO BOX 2148, DK-1016 COPENHAGEN, DENMARK
SN 0001-5172
J9 ACTA ANAESTH SCAND
JI Acta Anaesthesiol. Scand.
PY 1995
VL 39
SU 106
BP 95
EP 95
PG 1
WC Anesthesiology
SC Anesthesiology
GA RX691
UT WOS:A1995RX69100021
ER

PT J
AU ROUSSEAU, JM
   LEMARDELEY, P
   GIRAUD, D
   LEMARIE, J
   LADAGNOUS, JF
   BARRIOT, P
   PITTI, R
AF ROUSSEAU, JM
   LEMARDELEY, P
   GIRAUD, D
   LEMARIE, J
   LADAGNOUS, JF
   BARRIOT, P
   PITTI, R
TI ENDOTRACHEAL INTUBATION UNDER PROPOFOL, ASSOCIATED OR NOT WITH
   VECURONIUM
SO ANNALES FRANCAISES D ANESTHESIE ET DE REANIMATION
LA French
DT Article
DE ENDOTRACHEAL; INTUBATION; PROPOFOL; VECURONIUM
AB Objective: In order to test the hypothesis that under the association propofol-alfentanil-IV lidocaine the trachea could be intubated easily without an additional muscle relaxant, this study compared the intubation conditions when this association was combined or not with vecuronium.
   Study design: Randomized comparative trial.
   Patients: The study included 152 young adults classified as ASA physical class I and Mallampati presentation grade 1, randomly allocated either into Vecu+ group or Vecu0 group, depending on whether vecuronium was coadministered or not.
   Methods: All patients received midazolam 0.05 mg . kg(-1) i.v., one minute before induction. Those of group Vecu0 were given successively within two minutes: alfentanil 0.03 mg . kg(-1), lidocaine 1.5 mg . kg(-1) i.v. and propofol 2.5 mg . kg(-1). Patients of group Vecu+ received similar doses of alfentanil and propofol as well as vecuronium 0.08 mg . kg(-1). The endotracheal tube was inserted one minute after induction in the patients of Vecu0 group, and after three minutes in those of the Vecu+ group. During intubation, scores of mouth opening, glottis opening and coughing were established, in order to assess intubation conditions.
   Results: Similar convenient intubating conditions were obtained in both groups (in 97 % of patients in Vecu+ group vs 95 % of those in Vecu0 group). In the latter, the glottis opening was less pronounced.
   Conclusions: In young healthy adults, without anaesthetic risk (emergency, full stomach) and without foreseen difficult intubation, the endotracheal tube can be inserted in convenient conditions without a muscle relaxant, under the association propofol-alfentanil-lidocaine iv.
RP ROUSSEAU, JM (reprint author), HIA LEGOUEST,DEPT ANESTHESIE REANIMAT,BP 10,F-57998 METZ ARMEES,FRANCE.
NR 0
TC 3
Z9 3
PU EDITIONS SCIENTIFIQUES ELSEVIER
PI PARIS CEDEX 15
PA 141 RUE JAVEL, 75747 PARIS CEDEX 15, FRANCE
SN 0750-7658
J9 ANN FR ANESTH
JI Ann. Fr. Anest. Reanim.
PY 1995
VL 14
IS 3
BP 261
EP 264
DI 10.1016/S0750-7658(95)80004-2
PG 4
WC Anesthesiology
SC Anesthesiology
GA RJ594
UT WOS:A1995RJ59400004
ER

PT J
AU Pellissier, D
   Bruder, N
   Mokart, D
   Quilichini, D
   Camatte, S
   Blache, JL
   Francois, G
AF Pellissier, D
   Bruder, N
   Mokart, D
   Quilichini, D
   Camatte, S
   Blache, JL
   Francois, G
TI Mivacurium in continuous infusion for short procedures. Delays of onset
   and recovery from neuromuscular blockade
SO ANNALES FRANCAISES D ANESTHESIE ET DE REANIMATION
LA French
DT Article
DE mivacurium; continuous infusion; neuromuscular blockade
ID NITROUS-OXIDE FENTANYL; DOSE-RESPONSE RELATIONSHIP; SHORT
   SURGICAL-PROCEDURES; ENFLURANE ANESTHESIA; INTUBATING CONDITIONS;
   CHLORIDE BW-B1090U; ATRACURIUM; SUCCINYLCHOLINE; SUXAMETHONIUM;
   PHARMACOLOGY
AB Objective: To assess the delays of onset and spontaneous recovery from neuromuscular block produced by univacurium administered by continuous infusion for short procedure requiring a deep relaxation.
   Study design :Prospective open non comparative study.
   Patients: Twenty-nine class ASA I and II adults undergoing a stomatological procedure of short duration were included in the study.
    Method :General anaesthesia was obtained with a continuous infusion of propofol, supplemented with alfentanil and N2O-O-2 mixture. Neuromuscular blockade, assessed with electromyography of the adductor pollicis muscle, was obtained with mivacurium (150 mu g . kg(-1)). After restoration of 5% of neuromuscular transmission, mivacurium was administered by continuous infusion in order to maintain a blockade between 91 and 99%.
   Results : The delay for decreasing twitch height by 95% was 2.9 +/- 1.0 min. The mean dose for maintenance of blockade was 10.9 +/- 1.5 mu g . kg(-1). min(-1). The delay of spontaneous recovery from blockade was 10.2 min, 16.6 min and 21.3 min for obtaining 25, 75 and 95% twitchs respectively. The delay for the twitch increase hom 25 to 75% was 6.6 min.
   Discussion : Mivacurium in continuous infusion provides rapidly a deep and stable neuromuscular blockade followed by a rapid spontaneous restoration of neuromuscular transmission in patients with normal pseudocholinesterases.
RP Pellissier, D (reprint author), HOP TIMONE ADULTES,DEPT ANESTHESIE REANIMAT CHIRURG,BLVD JEAN MOULIN,F-13385 MARSEILLE 05,FRANCE.
NR 29
TC 4
Z9 4
PU EDITIONS SCIENTIFIQUES ELSEVIER
PI PARIS CEDEX 15
PA 141 RUE JAVEL, 75747 PARIS CEDEX 15, FRANCE
SN 0750-7658
J9 ANN FR ANESTH
JI Ann. Fr. Anest. Reanim.
PY 1995
VL 14
IS 6
BP 467
EP 471
DI 10.1016/S0750-7658(05)80486-1
PG 5
WC Anesthesiology
SC Anesthesiology
GA TT220
UT WOS:A1995TT22000004
ER

PT J
AU Viggiano, M
   Soler, C
   Dumont, JC
   Pellissier, D
   Francois, G
AF Viggiano, M
   Soler, C
   Dumont, JC
   Pellissier, D
   Francois, G
TI Prolonged neuromuscular block following mivacurium
SO ANNALES FRANCAISES D ANESTHESIE ET DE REANIMATION
LA French
DT Article
DE mivacurium; prolonged neuromuscular block; plasma cholinesterase
   deficiency
ID PLASMA CHOLINESTERASE
AB Mivacurium, a new short acting non depolarizing neurornuscular blocker, is metabolized, as suxamethonium, by plasma cholinesterase, Therefore its duration of action is increased in patients with reduced plasma cholinesterase activity. We report a case of prolonged neuromuscular block after an i.v. bolus of mivacurium (0,20 mg . k(-1)) in a 69 year-old ASA II woman with an unrecognized cholinesterase deficiency undergoing a lumbar sympathectomy for arteriopathy of the lower limbs, The duration of the block was 6 h and plasma cholinesterase concentrations were very low (54% and 610 UI . L(-1)), as well as the dibucaine number (16%), which suggests an homozygous enzymatic deficiency, Mechanical ventilation and sedation were continued until spontaneous return of full neuromuscular function.
C1 CHU TIMONE,DEPT ANESTHESIE REANIMAT,F-13385 MARSEILLE 5,FRANCE.
NR 12
TC 9
Z9 9
PU EDITIONS SCIENTIFIQUES ELSEVIER
PI PARIS CEDEX 15
PA 141 RUE JAVEL, 75747 PARIS CEDEX 15, FRANCE
SN 0750-7658
J9 ANN FR ANESTH
JI Ann. Fr. Anest. Reanim.
PY 1995
VL 14
IS 6
BP 502
EP 504
DI 10.1016/S0750-7658(05)80491-5
PG 3
WC Anesthesiology
SC Anesthesiology
GA TT220
UT WOS:A1995TT22000009
ER

PT J
AU Kaiser, E
   Petit, D
   Quinot, JF
   Suppini, A
   Sallaberry, M
AF Kaiser, E
   Petit, D
   Quinot, JF
   Suppini, A
   Sallaberry, M
TI Prolonged neuromuscular block after mivacurium from plasma
   pseudocholinesterases deficiency
SO ANNALES FRANCAISES D ANESTHESIE ET DE REANIMATION
LA French
DT Article
DE mivacurium; prolonged neuromuscular block; plasma cholinesterase
   deficiency
ID CHLORIDE BW B1090U; CHOLINESTERASE; PHARMACOLOGY
AB Mivacurinm is a new neuromuscular blocking agent with a short acting time of about 30 min, due to a fast hydrolysis by pseudocholinesterases. This metabolism carries a risk for prolonged neuromuscular block in case of an acquired or congenital pseudocholinesterase deficiency, We report the case of a 75-year-old woman who experienced a neuromuscular block prolonged for 10 h after a single dose of 0.35 mg . kg(-1) of mivacurium, because of a major pseudocholinesterase (1800 UI . L(-1), normal value: 5400-13200 UI . L(-1)). The likely cause was a congenital deficiency by a homozygote genetic mutation, as usual causes of an acquired deficiency had been eliminated.
RP Kaiser, E (reprint author), HOP INSTRUCT ARMEES ST ANNE,DEPT ANESTHESIE REANIMAT CTR BRULES,BLVD ST ANNE,F-83800 TOULON,FRANCE.
NR 18
TC 8
Z9 8
PU EDITIONS SCIENTIFIQUES ELSEVIER
PI PARIS CEDEX 15
PA 141 RUE JAVEL, 75747 PARIS CEDEX 15, FRANCE
SN 0750-7658
J9 ANN FR ANESTH
JI Ann. Fr. Anest. Reanim.
PY 1995
VL 14
IS 6
BP 505
EP 507
DI 10.1016/S0750-7658(05)80492-7
PG 3
WC Anesthesiology
SC Anesthesiology
GA TT220
UT WOS:A1995TT22000010
ER

PT J
AU Vigouroux, D
   Voltaire, L
AF Vigouroux, D
   Voltaire, L
TI Prolonged neuromuscular block after mivacurium in a patient treated with
   cyclophosphamide
SO ANNALES FRANCAISES D ANESTHESIE ET DE REANIMATION
LA French
DT Article
DE mivacurium; prolonged neuromuscular block; plasma cholinesterase
   deficiency
ID CHOLINESTERASE; CHLORIDE; PLASMA
AB A case is reported of prolonged neuromuscular block after mivacurium chloride for laparoscopic cholecystectomy, in a 45 years old patient, treated,vith cyclophosphamide for a Wegener's granulomatosis. The neuromuscular function monitoring by train-of-four sho wed a duration of action of 75 min after an intubation dose of 0.20 mg . kg(-1). Additional bolus of 1 mg, corresponding to 25% of usual doses, every 10 or 15 min, were sufficient for maintaining muscle relaxation. Spontaneous recovery, without any antagonization, lasted 40 min for a TOF ratio (T4/T1) greater than or equal to 70%, Recovery index from 25 to 75% were 13 min. Plasma butyrilcholinesterases activity were reduced to a level of 50%. With reference to litterature about succinylcholine, the responsability of cyclophosphamide is likely, and discussed. This observation shows the value of monitoring the neuromuscular transmission.
RP Vigouroux, D (reprint author), CHR RANGUEIL,SERV ANESTHESIE URGENCES & REANIMAT,F-31054 TOULOUSE,FRANCE.
NR 9
TC 9
Z9 10
PU EDITIONS SCIENTIFIQUES ELSEVIER
PI PARIS CEDEX 15
PA 141 RUE JAVEL, 75747 PARIS CEDEX 15, FRANCE
SN 0750-7658
J9 ANN FR ANESTH
JI Ann. Fr. Anest. Reanim.
PY 1995
VL 14
IS 6
BP 508
EP 510
DI 10.1016/S0750-7658(05)80493-9
PG 3
WC Anesthesiology
SC Anesthesiology
GA TT220
UT WOS:A1995TT22000011
ER

PT J
AU Avargues, P
   Cros, AM
   Dardel, E
   Darriet, M
   Biteau, N
AF Avargues, P
   Cros, AM
   Dardel, E
   Darriet, M
   Biteau, N
TI Value of muscle relaxant action monitoring in prolonged mivacurium
   induced neuromuscular blockade
SO ANNALES FRANCAISES D ANESTHESIE ET DE REANIMATION
LA French
DT Article
DE mivacurium; prolonged neuromuscular blockade; monitoring;
   pseudocholinesterase
ID PLASMA CHOLINESTERASE
AB A case of neuromuscular blockade of about 200 min of duration, in a 9-year-old boy from mivacurium 0.15 mg . kg(-1) is reported, The diagnosis was delayed, after onset of the first signs of recovery, due to the lack of monitoring of neuromuscular transmission, The neuromuscular blockade was reversed with neostigmine 0.04 mg . kg(-1). Complete reversal required fifty minutes, The presence of an abnormal genetic variant of pseudocholinesterases was demonstrated by the measurements of pseudocholinesterase activity and dibucaine number, The importance of monitoring of neuromuscular transmission for diagnosis and treatment of mivacurium-induced neuromuscular blockade is underlined.
C1 HOP PELLEGRIN ENFANTS,DEPT ANESTHESIE REANIMAT 4,F-33076 BORDEAUX,FRANCE.
NR 16
TC 9
Z9 9
PU EDITIONS SCIENTIFIQUES ELSEVIER
PI PARIS CEDEX 15
PA 141 RUE JAVEL, 75747 PARIS CEDEX 15, FRANCE
SN 0750-7658
J9 ANN FR ANESTH
JI Ann. Fr. Anest. Reanim.
PY 1995
VL 14
IS 6
BP 511
EP 513
DI 10.1016/S0750-7658(05)80494-0
PG 3
WC Anesthesiology
SC Anesthesiology
GA TT220
UT WOS:A1995TT22000012
ER

PT J
AU MERETOJA, OA
   TAIVAINEN, T
   WIRTAVUORI, K
AF MERETOJA, OA
   TAIVAINEN, T
   WIRTAVUORI, K
TI PHARMACODYNAMIC EFFECTS OF 51W89, AN ISOMER OF ATRACURIUM, IN CHILDREN
   DURING HALOTHANE ANESTHESIA
SO BRITISH JOURNAL OF ANAESTHESIA
LA English
DT Article
DE NEUROMUSCULAR BLOCK, ATRACURIUM; NEUROMUSCULAR BLOCK, 51W89;
   PHARMACODYNAMICS; PHARMACOKINETICS, STEREOISOMERS; CHILDREN
ID DOSE-RESPONSE; PEDIATRIC-PATIENTS; ANESTHESIA; NEOSTIGMINE; MIVACURIUM;
   VECURONIUM; INFUSION; RECOVERY; PROFILE
AB 51W89 is one of the 10 stereoisomers of atracurium with less propensity to release histamine than atracurium. We evaluated dose-response data and neuromuscular effects of 2 x ED(95) dose and maintenance doses of 51W89 during halothane anaesthesia in 68 children, 2-12 yr old. Neuromuscular function was monitored by evoked adductor pollicis EMG. Log-probit, single-dose, dose-response data gave ED(50) and ED(95) values of 23 and 41 mu g kg(-1), respectively, for 51W89. Twice the ED(95) dose (80 mu g kg(-1)) had an onset time (time from administration to maximum effect) of 2.5 (SD 0.8) min, a clinical duration (time to 25% EMG recovery) of 31 (7) min and a recovery index (time from 25 to 75% EMG recovery) of 11.1 (1.7) min. Seventy-nine incremental doses of 51W89 of 0.5 x ED(95) dose were given in 16 children at 85-90% neuromuscular block. The mean duration of these doses was 13.4 (3) min, with a calculated hourly maintenance requirement of 51W89 of 94 (19) mu g kg(-1). Duration of effect of incremental doses remained constant within individuals reflecting non-cumulative properties. There were insignificant changes in arterial pressure and heart rate after 51W89 and no side effects were observed. We regard 51W89 as a promising, non-cumulative, intermediate-acting neuromuscular blocking agent the effects of which can be antagonized easily by neostigmine.
RP MERETOJA, OA (reprint author), UNIV HELSINKI,CHILDRENS HOSP,DEPT ANAESTHESIOL,STENBACKINKATU 11,SF-00290 HELSINKI,FINLAND.
NR 20
TC 26
Z9 34
PU PROF SCI PUBL
PI LONDON
PA TAVISTOCK HOUSE EAST, TAVISTOCK SQUARE, LONDON, ENGLAND WC1H 9JR
SN 0007-0912
J9 BRIT J ANAESTH
JI Br. J. Anaesth.
PD JAN
PY 1995
VL 74
IS 1
BP 6
EP 11
DI 10.1093/bja/74.1.6
PG 6
WC Anesthesiology
SC Anesthesiology
GA QB730
UT WOS:A1995QB73000003
ER

PT J
AU BAURAIN, MJ
   DERNOVOI, BS
   DHOLLANDER, AA
   HENNART, DA
   CANTRAINE, FR
AF BAURAIN, MJ
   DERNOVOI, BS
   DHOLLANDER, AA
   HENNART, DA
   CANTRAINE, FR
TI LOW AND HIGH-FREQUENCY STIMULATION TESTS TO CHARACTERIZE THE EFFECTS OF
   EDROPHONIUM ON VECURONIUM-INDUCED NEUROMUSCULAR BLOCK
SO BRITISH JOURNAL OF ANAESTHESIA
LA English
DT Article
DE NEUROMUSCULAR BLOCK, VECURONIUM; ANTAGONISTS NEUROMUSCULAR BLOCK,
   EDROPHONIUM; NEUROMUSCULAR BLOCK, MEASUREMENT OF RESPONSE; NEUROMUSCULAR
   BLOCK, ANTAGONISM
ID DOSE-RESPONSE RELATIONSHIPS; NEOSTIGMINE; ANTAGONISM; ATRACURIUM;
   PANCURONIUM; RECOVERY; ISOFLURANE; REVERSAL; PYRIDOSTIGMINE; ANESTHESIA
AB We recorded adductor pollicis mechanical activity in response to low (0.1 and 2 Hz) and high (50 and 100 Hz) frequency stimulation 15 min after edrophonium 250, 500 and 1000 mu g kg(-1), given to antagonize vecuronium-induced block at 10, 25 and 50% pre-reversal twitch height. We studied 54 ASA class I and II anaesthetized (methohexitone, fentanyl, nitrous oxide) young adult patients allocated randomly to nine groups of six patients each. The greater sensitivity of train-of four (TOF) ratio and residual force after 100-Hz, 5-s tetanic stimulation (RF100) to residual deficit allowed discrimination more readily between the effects of edrophonium dose and pre-reversal twitch height (P < 0.001, two-way analysis of variance). The highest reversal scores (approximately 0.9 TOF ratio and 0.6 RF100) were obtained when edrophonium 500-1000 mg kg(-1) was given at 50% twitch height (P < 0.05, Duncan's test).
C1 ERASME UNIV HOSP,DEPT ANAESTHESIOL,B-1070 BRUSSELS,BELGIUM.
   UNIV HOSP BRUGMANN,DEPT ANAESTHESIOL,BRUSSELS,BELGIUM.
   FREE UNIV BRUSSELS,DEPT COMP SCI,BRUSSELS,BELGIUM.
NR 30
TC 7
Z9 7
PU PROF SCI PUBL
PI LONDON
PA TAVISTOCK HOUSE EAST, TAVISTOCK SQUARE, LONDON, ENGLAND WC1H 9JR
SN 0007-0912
J9 BRIT J ANAESTH
JI Br. J. Anaesth.
PD JAN
PY 1995
VL 74
IS 1
BP 12
EP 15
DI 10.1093/bja/74.1.12
PG 4
WC Anesthesiology
SC Anesthesiology
GA QB730
UT WOS:A1995QB73000004
ER

PT J
AU ELMIKATTI, N
   WILSON, A
   POLLARD, BJ
   HEALY, TEJ
AF ELMIKATTI, N
   WILSON, A
   POLLARD, BJ
   HEALY, TEJ
TI PULMONARY-FUNCTION AND HEAD LIFT DURING SPONTANEOUS-RECOVERY FROM
   PIPECURONIUM NEUROMUSCULAR BLOCK
SO BRITISH JOURNAL OF ANAESTHESIA
LA English
DT Article
DE NEUROMUSCULAR BLOCK, PIPECURONIUM; NEUROMUSCULAR BLOCK, MEASUREMENT OF
   RESPONSE; MEASUREMENT TECHNIQUES, ELECTROMYOGRAPHY; LUNG, FUNCTION
ID TRANSMISSION; VECURONIUM; HUMANS
AB We have studied in seven healthy conscious volunteers the correlation between the electromyographic (EMG) and clinical criteria used to identify adequate recovery from sub-paralysing doses of pipecuronium. Pipecuronium (mean dose 1.88 (range 0.92-3.16) mg) was administered to reach a T4/T1 ratio of 0.5; full recovery to 1.0 was produced in a mean time of 25.3 (14-39) min. During recovery from neuromuscular block, we measured tidal volume, forced vital capacity (FVC), forced expiratory volume in 1 s (FEV(1)) negative inspiratory pressure (NIP), peak expiratory flow rate (PEFR), mid-expiratory flow rate (MEFR) and 5-s head lift. The assessments were started when the train-of-four (TOF) ratio reached 0.5 +/- 0.001 and repeated at each 0.1 +/- 0.001 increase up to a ratio of 1.0. All volunteers showed ptosis and diplopia after the first dose and difficulty in swallowing with subsequent doses. They also experienced a pleasant, relaxing sedative sensation. All could sustain head lift for 5 s at a TOF ratio of 0.5 and higher, except for one subject who could not lift his head only at a ratio of 0.5. There was a statistically significant decrease in FVC, FEV(1) and PEFR with a nonsignificant decrease in other pulmonary measurements, except for NIP which only decreased significantly at a ratio of 0.5. These changes are probably of no clinical importance. All the measured respiratory variables returned to control values at a TOF ratio of 0.9.
C1 MANCHESTER ROYAL INFIRM,MANCHESTER M13 9WL,LANCS,ENGLAND.
NR 19
TC 11
Z9 11
PU PROF SCI PUBL
PI LONDON
PA TAVISTOCK HOUSE EAST, TAVISTOCK SQUARE, LONDON, ENGLAND WC1H 9JR
SN 0007-0912
J9 BRIT J ANAESTH
JI Br. J. Anaesth.
PD JAN
PY 1995
VL 74
IS 1
BP 16
EP 19
DI 10.1093/bja/74.1.16
PG 4
WC Anesthesiology
SC Anesthesiology
GA QB730
UT WOS:A1995QB73000005
ER

PT J
AU ABDULATIF, M
AF ABDULATIF, M
TI RECOVERY CHARACTERISTICS AFTER EARLY ADMINISTRATION OF
   ANTICHOLINESTERASES DURING INTENSE MIVACURIUM-INDUCED NEUROMUSCULAR
   BLOCK
SO BRITISH JOURNAL OF ANAESTHESIA
LA English
DT Article
DE ANTAGONISTS NEUROMUSCULAR BLOCK, EDROPHONIUM; ANTAGONISTS NEUROMUSCULAR
   BLOCK, NEOSTIGMINE; NEUROMUSCULAR BLOCK, MIVACURIUM
ID NEOSTIGMINE; EDROPHONIUM; ATRACURIUM; PYRIDOSTIGMINE; PHARMACOLOGY;
   VECURONIUM; ANTAGONISM; REVERSAL
AB The time course of recovery after early administration of anticholinesterases during intense mivacurium-induced block was evaluated by recording the mechanomyographic response of the adductor pollicis to post-tetanic count (PTC) and train-of-four (TOF) ulnar nerve stimulation. Seventy-two adult patients receiving thiopentone, fentanyl, nitrous oxide, isoflurane anaesthesia and mivacurium 0.15 mg kg(-1) were allocated randomly to one of six equal groups according to the type of anticholinesterase and intensity of block at which antagonism was attempted. Groups 1, 3 and 5 received neostigmine 0.07 mg kg(-1), while groups 2, 4 and 6 received edrophonium 1 mg kg(-1). At the time of administration of antagonist there was no response to PTC in groups 1 and 2, a PTC of 1 or more was detectable in groups 3 and 4 and the first twitch of the TOF (T1) had recovered to 10% in the conventional antagonism groups (5 and 6). The longest clinical duration (CD) values (time from administration of mivacurium to T1 25%) were encountered in groups 1, 5 and 6 and were 17.4 (7.9), 19.7 (3.4) and 21.4 (4.8) min, respectively. CD was reduced significantly in groups 2, 3 and 4 and values were 13.9 (3.5), 13.7 (3.5) and 13.8 (3.3) min, respectively. Recovery indices (RI) (time interval between T1 25% and 75%) were 13.8 (7.3), 6.3 (1.4), 4.6 (1.8), 6.0 (2.1), 3.7 (2.2) and 4.8 (3.1) min in groups 1-6, respectively and was prolonged with neostigmine antagonism at PTC 0 (group 1). Reversal time (RT) (time between administration of antagonist and TOF 0.70) was 34.9 (16.6) min in group 1 who received neostigmine at PTC 0 and was prolonged markedly compared with all other groups. Antagonism with edrophonium at PTC 0 (group 2) was associated with an RT of 16.7 (5.1) min and was significantly longer compared with the conventional antagonism groups only. Reversal times were similar in groups 3-6. Total recovery times (TRT) (time between administration of mivacurium and TOF 0.70) were 41.5 (16.6), 23.2 (5.2), 23.2 (5.3), 24.1(4.5), 26.8 (4.8) and 28.5 (9.1) min in groups 1-6, respectively, and was markedly prolonged in group 1 only. In summary, administration of neostigmine during intense mivacurium block, not responsive to TOF and PTC stimulation was associated with marked delay in recovery, possibly because of inhibition of plasma cholinesterase. At this intensity of block, edrophonium was preferable. It is advisable to wait for a detectable PTC before attempting antagonism of an intense mivacurium block. After detection of PTC, neostigmine or edrophonium antagonism reduced the clinical duration but not the total recovery time compared with conventional reversal administered at T1 10%.
C1 CAIRO UNIV,FAC MED,DEPT ANAESTHESIA,CAIRO,EGYPT.
NR 22
TC 17
Z9 17
PU PROF SCI PUBL
PI LONDON
PA TAVISTOCK HOUSE EAST, TAVISTOCK SQUARE, LONDON, ENGLAND WC1H 9JR
SN 0007-0912
J9 BRIT J ANAESTH
JI Br. J. Anaesth.
PD JAN
PY 1995
VL 74
IS 1
BP 20
EP 25
DI 10.1093/bja/74.1.20
PG 6
WC Anesthesiology
SC Anesthesiology
GA QB730
UT WOS:A1995QB73000006
ER

PT J
AU NAGUIB, M
   ABDULATIF, M
   SELIM, M
   ALGHAMDI, A
AF NAGUIB, M
   ABDULATIF, M
   SELIM, M
   ALGHAMDI, A
TI DOSE-RESPONSE STUDIES OF THE INTERACTION BETWEEN MIVACURIUM AND
   SUXAMETHONIUM
SO BRITISH JOURNAL OF ANAESTHESIA
LA English
DT Article
DE NEUROMUSCULAR BLOCK, MIVACURIUM; NEUROMUSCULAR BLOCK, SUXAMETHONIUM;
   NEUROMUSCULAR BLOCK, MEASUREMENT OF RESPONSE; PHARMACOLOGY,
   DOSE-RESPONSE
ID CHLORIDE BW B1090U; NEUROMUSCULAR BLOCKADE; INTUBATING CONDITIONS;
   D-TUBOCURARINE; SUCCINYLCHOLINE; PANCURONIUM; HALOTHANE; PHARMACOLOGY;
   PRETREATMENT; VECURONIUM
AB We have determined the effect of pretreatment with mivacurium on the potency of suxamethonium and the effect of prior administration of suxamethonium on the potency of mivacurium. We studied 100 ASA I or II patients during thiopentone-fentanyl-nitrous oxide-isoflurane anaesthesia. Neuromuscular block was recorded as the evoked thenar mechanomyographic response to train-of-four stimulation of the ulnar nerve (2 Hz at 12-s intervals). Single dose-response curves were determined by probit analysis. Pretreatment with mivacurium had a marked antagonistic effect on the development of subsequent depolarizing block produced by suxamethonium. The dose-response curves for suxamethonium alone and after pretreatment with mivacurium did not deviate from parallelism, but those constructed after mivacurium were shifted significantly to the right (P < 0.0001). The calculated doses producing 50% depression of T1 (ED(50)) were 86 (95% confidence intervals 83-88) and 217 (208-225) mu g kg(-1) for suxamethonium alone and after mivacurium, respectively. This study also demonstrated that prior administration of suxamethonium did not appear to influence either the slope of the regression lines or the potency of mivacurium. Combining the results of this study with a previous study (mivacurium ED(50) = 20.8 (20.3-21.3) mu g kg(-1) during isoflurane-nitrous oxide anaesthesia), we suggest that the potency of mivacurium did not differ from that observed after suxamethonium (17.4 (16.9-17.9) mu g kg(-1)).
C1 KING SAUD UNIV,KING KHALID UNIV HOSP,FAC MED,DEPT ANAESSTHESIA & ICU,RIYADH 11472,SAUDI ARABIA.
NR 24
TC 10
Z9 10
PU PROF SCI PUBL
PI LONDON
PA TAVISTOCK HOUSE EAST, TAVISTOCK SQUARE, LONDON, ENGLAND WC1H 9JR
SN 0007-0912
J9 BRIT J ANAESTH
JI Br. J. Anaesth.
PD JAN
PY 1995
VL 74
IS 1
BP 26
EP 30
DI 10.1093/bja/74.1.26
PG 5
WC Anesthesiology
SC Anesthesiology
GA QB730
UT WOS:A1995QB73000007
ER

PT J
AU KAPLAN, RF
   GARCIA, M
   HANNALLAH, RS
AF KAPLAN, RF
   GARCIA, M
   HANNALLAH, RS
TI MIVACURIUM-INDUCED NEUROMUSCULAR BLOCKADE DURING SEVOFLURANE AND
   HALOTHANE ANESTHESIA IN CHILDREN
SO CANADIAN JOURNAL OF ANAESTHESIA-JOURNAL CANADIEN D ANESTHESIE
LA English
DT Article
DE ANESTHESIA, PEDIATRIC; ANESTHETICS, VOLATILE, HALOTHANE, SEVOFLURANE;
   NEUROMUSCULAR RELAXANTS, MIVACURIUM
ID PLASMA CHOLINESTERASE; ANESTHESIA; VECURONIUM; RECOVERY
AB The neuromuscular blocking effects of mivacurium during sevoflurane or halothane anaesthesia was studied in 38 paediatric patients aged 1-12 yr. All received premedication with midazolam, 0.5 mg.kg(-1) po and an inhalational induction with up to 3 MAC of either agent in 70% N2O and O-2. The ulnar nerve war stimulated al the wrist by a train-of-four stimulus every ten seconds and the force of adduction of the thumb recorded with a Myotrace force transducer. Anaesthesia was maintained with a one MAC end-tidal equivalent of either volatile agent for five minutes before patients received mivacurium (0.2 mg.kg(-1)) iv. The onset of maximal blockade occurred in 2.4 +/- 1.26 (mean +/- SD) min with halothane and 1.8 +/- 0.54 min with sevoflurane (NS). Four patients failed to achieve 100% block (3 halothane, 1 sevoflurane). The times from injection to 5, 75, and 95% recovery during sevoflurane (9.8 +/- 2.6, 19.5 +/- 4.4, and 24.2 +/- 4.8 min) were greater than during halothane anaesthesia (7.2 +/- 2.2. 15.0 +/- 4.0, 19.2 +/- 4.9 min, respectively (P < 0.005). AN patients demonstrated complete spontaneous recovery of neuromuscular function (T-1 > 95%, T-4/T-1 >75%) during the surgery which lasted 24-63 min. All patients showed clinical signs of full recovery of neuromuscular blockade (i.e., headlift, gag, or cough). Pharmacological reversal war not required. It is concluded that following a single intubating dose of mivacurium, the time to maximum relaxation was nor different during halothane and sevoflurane anaesthesia; recovery times to 5.75 and 95% twitch height were longer during sevoflurane anaesthesia and neuromuscular reversal was nor necessary.
C1 CHILDRENS NATL MED CTR,DEPT PEDIAT,WASHINGTON,DC 20010.
   GEORGE WASHINGTON UNIV,WASHINGTON,DC.
RP KAPLAN, RF (reprint author), CHILDRENS NATL MED CTR,DEPT ANESTHESIOL,111 MICHIGAN AVE NW,WASHINGTON,DC 20010, USA.
NR 21
TC 21
Z9 21
PU CANADIAN ANAESTHETISTS SOC INC
PI TORONTO
PA 1 EGLINTON AVE EAST, SUITE 208, TORONTO ON M4P 3A1, CANADA
SN 0832-610X
J9 CAN J ANAESTH
JI Can. J. Anaesth.-J. Can. Anesth.
PD JAN
PY 1995
VL 42
IS 1
BP 16
EP 20
PG 5
WC Anesthesiology
SC Anesthesiology
GA QL722
UT WOS:A1995QL72200004
ER

PT J
AU BRULL, SJ
   CONNELLY, NR
   SILVERMAN, DG
AF BRULL, SJ
   CONNELLY, NR
   SILVERMAN, DG
TI RECOVERY OF TRAIN-OF-4 AFTER MIVACURIUM
SO CANADIAN JOURNAL OF ANAESTHESIA-JOURNAL CANADIEN D ANESTHESIE
LA English
DT Article
DE MEASUREMENT TECHNIQUES, TRAIN-OF-4; NEUROMUSCULAR RELAXANTS, MIVACURIUM;
   RECOVERY, NONDEPOLARIZING RELAXANTS; SPONTANEOUS
ID NEUROMUSCULAR BLOCKADE; STIMULATION; CHLORIDE; PHARMACOLOGY; ATRACURIUM;
   VECURONIUM; INFUSION; TACTILE; FADE
AB The present study war designed to determine the rime-course of recovery of the train-of-four (TOF) ratio during spontaneous recovery from mivacurium-induced block. Fifteen patients, free of neuromuscular disease, undergoing general endotracheal anaesthesia with isoflurane were studied. After anaesthetic induction, patients received a bolus dose of mivacurium 0.15 mg.kg(-1). The TOF was then recorded continuously every 12 sec with a mechanogram (adductor pollicis monitor). When the TOF ratio recovered spontaneously to 0.9, an additional 0.05 mg.kg(-1) of mivacurium was given. The durations required for recovery from a TOF ratio of 0.3 to 0.7 (DUR(0.3-0.7)) and from a TOF ratio of 0.3 to 0.9 (DUR(0.3-0.9)) were determined. The DUR(0.3-0.7) averaged 7.0 +/- 2.5 min (range 3.4-12.2 min). The DUR(0.3-0.9) averaged 11.8 +/- 3.9 min (range 6.0-20.2 min). There was no evidence of prolongation of recovery times (cumulation) following repeated dosing. The present data indicate that, in patients with normal cholinesterase activity (clinical duration 7-25 min), waiting 20 min beyond the time when fade is no longer apparent by visual or tactile evaluation is sufficient to attain a TOF ratio greater than 0.7-0.9 during spontaneous recovery from mivacurium, and may enable anaesthetists to avoid antagonism of mivacurium-induced block.
C1 TUFTS UNIV,SCH MED,DEPT ANESTHESIOL,SPRINGFIELD,MA 01199.
   BAYSTATE MED CTR,SPRINGFIELD,MA 01199.
RP BRULL, SJ (reprint author), YALE NEW HAVEN MED CTR,SCH MED,DEPT ANESTHESIOL,333 CEDAR ST,NEW HAVEN,CT 06510, USA.
RI Brull, Sorin/E-8578-2010
NR 13
TC 2
Z9 2
PU CANADIAN ANAESTHETISTS SOC INC
PI TORONTO
PA 1 EGLINTON AVE EAST, SUITE 208, TORONTO ON M4P 3A1, CANADA
SN 0832-610X
J9 CAN J ANAESTH
JI Can. J. Anaesth.-J. Can. Anesth.
PD JAN
PY 1995
VL 42
IS 1
BP 28
EP 31
PG 4
WC Anesthesiology
SC Anesthesiology
GA QL722
UT WOS:A1995QL72200006
ER

PT J
AU HERSCHMAN, Z
   PAMAAR, CG
AF HERSCHMAN, Z
   PAMAAR, CG
TI PROLONGED NEUROMUSCULAR BLOCKADE WHEN MIVACURIUM AND PANCURONIUM WERE
   ADMINISTERED IN SERIES
SO JOURNAL OF TOXICOLOGY-CLINICAL TOXICOLOGY
LA English
DT Article
DE NEUROMUSCULAR NONDEPOLARIZING AGENTS; ISOQUINOLONES
AB Long acting non-depolarizing neuromuscular blockade is useful in many clinical circumstances, especially during surgical procedures. Reinstitution of the blockade for short periods to facilitate the completion of clinical tasks can be accomplished in different ways. We present a care wherein a short-acting non-depolarizing neuromuscular blocker used after a long-acting one resulted in an unusual prolongation of the neuromuscular blockade.
RP HERSCHMAN, Z (reprint author), ST BARNABAS HOSP,DEPT ANESTHESIOL,OLD SHORT HILLS RD,LIVINGSTON,NJ 07039, USA.
NR 1
TC 1
Z9 1
PU MARCEL DEKKER INC
PI NEW YORK
PA 270 MADISON AVE, NEW YORK, NY 10016
SN 0731-3810
J9 J TOXICOL-CLIN TOXIC
JI J. Toxicol.-Clin. Toxicol.
PY 1995
VL 33
IS 3
BP 271
EP 272
PG 2
WC Toxicology
SC Toxicology
GA RA395
UT WOS:A1995RA39500015
ER

PT J
AU Dzhakhangirov, FN
   Salimov, BT
   Bessonova, IA
   Sultankhodzhaev, MN
AF Dzhakhangirov, FN
   Salimov, BT
   Bessonova, IA
   Sultankhodzhaev, MN
TI Searching and studying of curare-like preparations in diterpenoid
   alkaloids
SO KHIMIYA PRIRODNYKH SOEDINENII
LA Russian
DT Article
RP Dzhakhangirov, FN (reprint author), UZBEK ACAD SCI,INST BOT CHEM,TASHKENT,UZBEKISTAN.
NR 24
TC 11
Z9 11
PU AKADEMIYA NAUK UZBEKSKOI SSR
PI TASHKENT
PA UL KUIBYSHEVA 15, TASHKENT, UZBEKISTAN
SN 0023-1150
J9 KHIM PRIR SOEDIN+
JI Khimiya Prir. Soedin.
PY 1995
IS 6
BP 841
EP 848
PG 8
WC Chemistry, Organic
SC Chemistry
GA UE031
UT WOS:A1995UE03100014
ER

PT J
AU WARD, JB
   NIFFENEGGER, AS
   LAVIN, CW
   ACQUADRO, MA
   AHERN, DK
   SMITH, PV
   MCKEOWN, CA
AF WARD, JB
   NIFFENEGGER, AS
   LAVIN, CW
   ACQUADRO, MA
   AHERN, DK
   SMITH, PV
   MCKEOWN, CA
TI THE USE OF PROPOFOL AND MIVACURIUM ANESTHETIC TECHNIQUE FOR THE
   IMMEDIATE POSTOPERATIVE ADJUSTMENT OF SUTURES IN STRABISMUS SURGERY
SO OPHTHALMOLOGY
LA English
DT Article
ID OCULOCARDIAC REFLEX
AB Purpose: Adjustable suture techniques have become increasingly popular over the last decade and may reduce the re-operation rate after strabismus surgery. The adjustment usually is made in the hospital or office 5 to 24 hours after surgery, when the patient has fully recovered from general anesthesia. The ability to perform suture adjustment in the operating room, immediately after completion of surgery, would be an attractive alternative with respect to patient monitoring, sterility, comfort, and timing. The purpose of this study is to compare the alignment of patients in the operating room adjusted immediately after surgery with their alignment the morning after surgery.
   Methods: Patients with strabismus who have good vision in each eye and who were judged to be appropriate candidates for adjustable sutures were invited to enroll in a study using propofol and mivacurium total intravenous anesthetic technique. Patients underwent strabismus surgery in which one or more muscles were placed on adjustable sutures. Immediately after extubation, these patients were awakened in the operating room, assisted in sitting upright, and asked to fixate on a 20/400 Snellen E target on the operating room walt. Sutures were adjusted, when necessary, to obtain the desired postoperative alignment. Prism and alternate cover measurements, taken after the sutures were permanently tied, were compared with measurements taken the morning after surgery.
   Results: Twenty-nine patients qualified for inclusion. Measurements of horizontal and vertical alignment in the operating room were all within 12 prism diopters (PD) of the measurements taken 18 to 24 hours after surgery (mean variation, 4 PD horizontally and 2 PD diopters vertically). The measured deviation changed less than or equal to 6 PD horizontally in 78% of patients and less than or equal to 3 PD vertically in 70% of patients.
   Conclusion: For some adult patients with strabismus, a total intravenous general anesthesia technique using an infusion of propofol and mivacurium may provide the opportunity for accurate suture adjustment in the operating room, immediately after completion of surgery.
C1 HARVARD UNIV,MASSACHUSETTS EYE & EAR INFIRM,SCH MED,BOSTON,MA.
   HARVARD UNIV,MASSACHUSETTS GEN HOSP,SCH MED,BOSTON,MA.
NR 13
TC 18
Z9 18
PU LIPPINCOTT-RAVEN PUBL
PI PHILADELPHIA
PA 227 EAST WASHINGTON SQUARE, PHILADELPHIA, PA 19106
SN 0161-6420
J9 OPHTHALMOLOGY
JI Ophthalmology
PD JAN
PY 1995
VL 102
IS 1
BP 122
EP 128
PG 7
WC Ophthalmology
SC Ophthalmology
GA QB558
UT WOS:A1995QB55800025
ER

PT J
AU WEEKES, LM
   KENEALLY, JP
   GOONETILLEKE, PH
   RAMZAN, IM
AF WEEKES, LM
   KENEALLY, JP
   GOONETILLEKE, PH
   RAMZAN, IM
TI PHARMACOKINETICS OF ALCURONIUM IN CHILDREN WITH ACYANOTIC AND CYANOTIC
   CARDIAC DISEASE UNDERGOING CARDIOPULMONARY BYPASS-SURGERY
SO PAEDIATRIC ANAESTHESIA
LA English
DT Article
DE NEUROMUSCULAR RELAXANTS; ALCURONIUM; PHARMACOKINETICS; CARDIOPULMONARY
   BYPASS; CARDIAC DISEASE; ACYANOTIC; CYANOTIC
ID D-TUBOCURARINE; KINETICS
AB The aim of this study was to determine the pharmacokinetic parameters for alcuronium in children with cyanotic or acyanotic congenital cardiac disease undergoing cardiopulmonary bypass surgery and to compare these parameters with previously reported values in children and adults with normal cardiac function. Seven children with acyanotic disease and seven with cyanotic disease were studied. Alcuronium (base) was administered in an initial dosage of 0.25 mg . kg(-1) with additional doses as needed to maintain paralysis. Using time averaged data, cyanotic children had lower mean clearance, elimination half-life and volume of distribution at steady state than the acyanotic children; none of these differences was, however, statistically significant. In this study, children with acyanotic and cyanotic cardiac disease undergoing bypass, had a diminished clearance (P < 0.05) and a smaller volume of distribution (P < 0.05) than normal children and a shorter elimination half-life (P < 0.05) than adults. Onset of cardiopulmonary bypass caused an immediate marked decrease in alcuronium plasma concentrations which remained low in the acyanotic children at the completion of bypass.
C1 UNIV SYDNEY,DEPT PHARM,SYDNEY,NSW 2006,AUSTRALIA.
   ROYAL ALEXANDRA HOSP CHILDREN,DEPT ANAESTHESIA,SYDNEY,NSW,AUSTRALIA.
NR 15
TC 2
Z9 2
PU ARNETTE-BLACKWELL S A
PI PARIS
PA 1, RUE DE LILLE, 75007 PARIS, FRANCE
SN 1155-5645
J9 PAEDIATR ANAESTH
JI Paediatr. Anaesth.
PY 1995
VL 5
IS 6
BP 369
EP 374
DI 10.1111/j.1460-9592.1995.tb00329.x
PG 6
WC Anesthesiology; Pediatrics
SC Anesthesiology; Pediatrics
GA TE501
UT WOS:A1995TE50100006
ER

PT J
AU SHIN, HS
   LEE, BH
   CHOI, JG
   MOON, H
AF SHIN, HS
   LEE, BH
   CHOI, JG
   MOON, H
TI COMPLEXATION OF SOIL HUMIC-ACID WITH TRIVALENT CURIUM AND EUROPIUM IONS
   - A COMPARATIVE-STUDY
SO RADIOCHIMICA ACTA
LA English
DT Article
DE CURIUM; EUROPIUM; HUMATE COMPLEXATION; ULTRAFILTRATION; TIME-RESOLVED
   LASER FLUORESCENCE SPECTROSCOPY
ID FULVIC-ACIDS; AMERICIUM(III); FLUORESCENCE; CONSTANTS
AB The complexation between a well characterized soil humic acid (OkchunHA) and trivalent metal ions (Cm3+, Eu3+) was compared with that by the Gorleben aquatic humic acid (GohyHA) by carrying out the investigation under the same experimental conditions and with the use of the same instrumentation (time resolved laser fluorescence spectroscopy: TRLFS). The emission spectra (peak maxima: 601.2 nm) and two time components for the lifetime of fluorescence (70 mu s and 142 mu s) were found to be nearly the same, suggesting that the two Cm(III)-humates formed from two different humic acids are made of the similar chemical species. The calculated stability constants (Cm(III)-humate: log beta = 6.01+/-0.05 1 mol(-1); Eu(III)-humate: log beta = 6.05+/-0.23 1 mol(-1)) were found to be in good agreement with those obtained earlier in the GohyHA study, suggesting that the same thermodynamic description can be applied to both humic acids, provided 1:1 complex formation is assumed.
C1 YONSEI UNIV,DEPT CHEM,SEOUL 120749,SOUTH KOREA.
RP SHIN, HS (reprint author), KOREA ADV INST SCI & TECHNOL,DEPT CHEM,373-1 KUSONG DONG,YUSONG KU,TAEJON 305701,SOUTH KOREA.
NR 16
TC 13
Z9 13
PU R OLDENBOURG VERLAG
PI MUNICH 80
PA ROSENHEIMER STR 145 POSTFACH 801360, W-8000 MUNICH 80, GERMANY
SN 0033-8230
J9 RADIOCHIM ACTA
JI Radiochim. Acta
PY 1995
VL 69
IS 3
BP 185
EP 189
PG 5
WC Chemistry, Inorganic & Nuclear; Nuclear Science & Technology
SC Chemistry; Nuclear Science & Technology
GA TD580
UT WOS:A1995TD58000006
ER

PT J
AU FELKER, LK
   BENKER, DE
   CHATTIN, FR
   STACY, RG
AF FELKER, LK
   BENKER, DE
   CHATTIN, FR
   STACY, RG
TI SEPARATION OF AMERICIUM, CURIUM, AND PLUTONIUM FROM IRRADIATED TARGETS
SO SEPARATION SCIENCE AND TECHNOLOGY
LA English
DT Article; Proceedings Paper
CT 8th Symposium on Separation Science and Technology for Energy
   Applications
CY OCT 24-28, 1993
CL GATLINBURG, TN
SP US DOE, AMER CHEM SOC, AMER INST CHEM ENGINEERS, OAK RIDGE NATL LAB
AB The Radiochemical Engineering Development Center (REDC) at Oak Ridge National Laboratory (ORNL) processes highly irradiated targets for the Mark 42 program to separate Am, Cm, and Pu. The target feed material for each assembly was 3.3 kg of plutonium (78% Pu-239) that was irradiated at the Savannah River Site to yield approximately 100 g each of Am-243 and Cm-244, and 100-g quantities of (242)pu for special DOE projects. The REDC has plans to process ten of these target assemblies over the next few years. The first assembly has been dissolved, and approximately 1/4 of this material has been used to test the processing flowsheet. Various aqueous processes developed at the REDC over the past years were utilized to dissolve the target segments, separate the bulk of the impurities from the transuranics, separate the plutonium from the transplutonium actinides, and separate the rare earth fission products from the Am-Cm. The separation of the Am-Cm products to the desired purity levels presented new processing challenges for REDC operations. Through a combination of precipitation and cation-exchange operations, an Am product containing part-per-million levels of Cm was obtained. Standard REDC processing techniques were used to prepare the products as oxides for shipment. Future processing will focus on the reduction of waste solutions, improvement of yields, and application of new technologies for improved processing.
RP FELKER, LK (reprint author), OAK RIDGE NATL LAB,DIV CHEM TECHNOL,POB 2008,OAK RIDGE,TN 37831, USA.
NR 6
TC 2
Z9 2
PU MARCEL DEKKER INC
PI NEW YORK
PA 270 MADISON AVE, NEW YORK, NY 10016
SN 0149-6395
J9 SEPAR SCI TECHNOL
JI Sep. Sci. Technol.
PY 1995
VL 30
IS 7-9
BP 1769
EP 1778
PG 10
WC Chemistry, Multidisciplinary; Engineering, Chemical
SC Chemistry; Engineering
GA QX561
UT WOS:A1995QX56100045
ER

PT J
AU KAWABATA, K
   SUMIKAWA, K
   KAMIBAYASHI, T
   KITA, T
   TAKADA, K
   MASHIMO, T
   YOSHIYA, I
AF KAWABATA, K
   SUMIKAWA, K
   KAMIBAYASHI, T
   KITA, T
   TAKADA, K
   MASHIMO, T
   YOSHIYA, I
TI DECREASE IN VECURONIUM INFUSION DOSE REQUIREMENTS BY NICARDIPINE IN
   HUMANS
SO ANESTHESIA AND ANALGESIA
LA English
DT Article
ID INDUCED NEUROMUSCULAR BLOCKADE; VERAPAMIL; CHROMATOGRAPHY; POTENTIATION;
   PANCURONIUM; RESPONSES; REVERSAL; FAILURE; MUSCLE; CATS
AB This study was designed to analyze quantitatively the interaction of nicardipine with vecuronium using a constant infusion technique. Forty-seven patients undergoing elective otolaryngeal surgery were anesthetized with isoflurane (1% end-tidal) and nitrous oxide (67%). Patients were randomly assigned to receive one of four doses of nicardipine (0, 1, 2, and 3 mu g.kg(-1).min(-1)). Vecuronium infusion dose requirement was determined as a constant infusion rate which maintained 90% depression of control twitch tension. Nicardipine significantly decreased the vecuronium requirement in a dose-dependent manner, i.e., the vecuronium doses were 0.70 +/- 0.03, 0.55 +/- 0.04, 0.42 +/- 0.04, and 0.37 +/- 0.05 mu g.kg(-1).min(-1) at nicardipine doses of 0, 1, 2, and 3 mu g.kg(-1).min(-1), respectively. Nicardipine also reduced both the plasma concentration of vecuronium to maintain the 90% depression and the total plasma clearance of vecuronium. The reversal of the vecuronium effect with neostigmine was not influenced by nicardipine. The results indicate that the vecuronium infusion dose requirements are reduced as much as 53% by a clinical dose of nicardipine.
C1 NAGASAKI UNIV,SCH MED,DEPT ANESTHESIOL,NAGASAKI 852,JAPAN.
   OSAKA POLICE HOSP,OSAKA,JAPAN.
RP KAWABATA, K (reprint author), OSAKA UNIV,SCH MED,DEPT ANESTHESIOL,2-2 YAMADAOKA,SUITA,OSAKA 565,JAPAN.
NR 26
TC 7
Z9 7
PU WILLIAMS & WILKINS
PI BALTIMORE
PA 351 WEST CAMDEN ST, BALTIMORE, MD 21201-2436
SN 0003-2999
J9 ANESTH ANALG
JI Anesth. Analg.
PD DEC
PY 1994
VL 79
IS 6
BP 1159
EP 1164
PG 6
WC Anesthesiology
SC Anesthesiology
GA PU602
UT WOS:A1994PU60200023
ER

PT J
AU KOPMAN, AF
   MALLHI, MU
   JUSTO, MD
   RODRICKS, P
   NEUMAN, GG
AF KOPMAN, AF
   MALLHI, MU
   JUSTO, MD
   RODRICKS, P
   NEUMAN, GG
TI ANTAGONISM OF MIVACURIUM-INDUCED NEUROMUSCULAR BLOCKADE IN HUMANS -
   EDROPHONIUM DOSE REQUIREMENTS AT THRESHOLD TRAIN-OF-4 COUNT OF 4
SO ANESTHESIOLOGY
LA English
DT Article
DE ANTAGONISTS, ANTICHOLINESTERASE, EDROPHONIUM; MONITORING,
   ELECTROMYOGRAPHY; NEUROMUSCULAR RELAXANTS, MIVACURIUM
ID BLOCKADE; NEOSTIGMINE; RECOVERY; ATRACURIUM; VECURONIUM; TUBOCURARINE;
   PANCURONIUM; ANESTHESIA; DURATION; REVERSAL
AB Background: Mivacurium's rapid rate of recovery has led to the suggestion that routine reversal of its residual effects may be unnecessary once signs of spontaneous recovery are evident. When antagonism is attempted at 90% twitch depression, the time saved to return to train-of-four (TOF) ratios >0.70 compared to control has been reported to average less than or equal to 8 min. This study was an attempt to determine whether similar savings in time could be achieved once spontaneous recovery was well underway. Also investigated was the ability of a TOF count of 4 to serve as a marker that might predict the dose of edrophonium necessary for satisfactory antagonism of mivacurium.
   Methods: Fifty-eight adult patients were studied under nitrous oxide/propofol/opioid anesthesia. Neuromuscular block was monitored electromyographically and maintained by infusion of mivacurium at a level sufficient to abolish any palpable response of the thumb. TOF stimuli were delivered to the ulnar nerve at the wrist every 20 s throughout the period of observation. When the infusion was terminated, an observer was asked to note the time when the Ist through the 4th twitches first became detectable. In group 1, recovery to a TOF ratio >0.90 was allowed to proceed spontaneously. In groups 2, 3, and 4, 0.3, 0.5, and 0.75 mg/kg edrophonium, respectively, was administered when the 4th response to TOF stimulation first became palpable. Times to TOF ratios of 0.70 and 0.90 were recorded in all groups.
   Results: TOF counts of 1, 2, 3, and 4 first became palpable at 8 +/- 4% (SD), 20 +/- 6%, 33 +/- 9%, and 44 +/- 10% of control twitch height. Fade on TOF stimulation could no longer be detected once the TOF ratio exceeded a value of 0.41 +/- 0.07 (range 0.25-0.51). Once the Ist evoked response was palpable, the 2nd, 3rd, and 4th responses could be detected 2.5 +/- 1.1 (SD), 4.6 +/- 1.6, and 6.1 +/- 1.6 min later. Spontaneous recovery to TOF fade ratios of 0.7 and 0.9 occurred on average 10.7 +/- 2.3 and 16.9 +/- 4.7 min, respectively, after a threshold count of 4. Administration of 0.3 mg/kg edrophonium shortened the recovery process by about 7.5 min. Increasing the dose of edrophonium beyond 0.3 mg/kg did not further accelerate recovery.
   Conclusions After recovery from profound mivacurium-induced neuromuscular block, TOF counts of 1, 2, 3, and 4 approximate 10%, 20%, 30%, and 40% return to control twitch height, respectively. finally, greater than or equal to 0.3 mg/kg edrophonium will accelerate recovery from mivacurium by approximately 7-8 min.
RP KOPMAN, AF (reprint author), ST VINCENTS HOSP & MED CTR,DEPT ANESTHESIOL,NR ROOM 408,153 W 11TH ST,NEW YORK,NY 10011, USA.
NR 20
TC 21
Z9 21
PU LIPPINCOTT-RAVEN PUBL
PI PHILADELPHIA
PA 227 EAST WASHINGTON SQ, PHILADELPHIA, PA 19106
SN 0003-3022
J9 ANESTHESIOLOGY
JI Anesthesiology
PD DEC
PY 1994
VL 81
IS 6
BP 1394
EP 1400
DI 10.1097/00000542-199412000-00014
PG 7
WC Anesthesiology
SC Anesthesiology
GA PV982
UT WOS:A1994PV98200014
ER

PT J
AU BAURAIN, MJ
   DERNOVOI, BS
   DHOLLANDER, AA
   HENNART, DA
AF BAURAIN, MJ
   DERNOVOI, BS
   DHOLLANDER, AA
   HENNART, DA
TI COMPARISON OF NEOSTIGMINE-INDUCED RECOVERY WITH SPONTANEOUS-RECOVERY
   FROM MIVACURIUM-INDUCED NEUROMUSCULAR BLOCK
SO BRITISH JOURNAL OF ANAESTHESIA
LA English
DT Article
DE NEUROMUSCULAR BLOCK, MIVACURIUM; NEUROMUSCULAR BLOCK, MEASUREMENT OF
   RESPONSE; NEUROMUSCULAR BLOCK, RECOVERY; ANTAGONISTS NEUROMUSCULAR
   BLOCK, NEOSTIGMINE
ID CHLORIDE BW B1090U; PLASMA CHOLINESTERASE; ENFLURANE ANESTHESIA;
   VECURONIUM; PHARMACOLOGY; ATRACURIUM; ANTAGONISM; ISOFLURANE; PARALYSIS;
   REVERSAL
AB In 24 ASA I-II adults anaesthetized with thiopentone, fentanyl and nitrous oxide in oxygen, we studied neuromuscular transmission with isometric adductor pollicis monitoring. Patients received mivacurium 0.2 mg kg-l followed by an infusion lasting at least 60 min and adjusted to maintain twitch height at 1-5%. After termination of the mivacurium infusion, when twitch height spontaneously regained 25% of its control value, the patients were allocated to two groups of 12 patients each. In group NEO patients received neostigmine 40 mu g kg(-1) and atropine 15 mu g kg(-1) and in group SPO neuromuscular transmission was allowed to recover spontaneously. Twitch height was measured every 10 s and train-of-four (TOF) (2 Hz) every 3 min. After 15 min, residual force after tetanic stimulation (50 and 100 Hz, 5-s duration (RF50(HZ), RF100(HZ)), 1 min apart) were recorded sequentially. At 15 min, mean TOF ratio was greater in group NEO (0.94 (SEM 0.01)) than in group SPO (0.87 (0.02)) (P<0.01). All patients in group NEO recovered to a TOF ratio greater than 0.7 after 6 min compared with 15 min in group SPO (P<0.005). A TOF ratio greater than 0.9 was observed in all patients in group NEO compared with only six in group SPO (P<0.025). Nevertheless, RF50(HZ) and RF100(HZ) did not differ significantly (0.92 (0.01) (group NEO), 0.91 (0.01) (group SPO) and 0.83 (0.02) (group NEO), 0.78 (0.03) (group SPO), respectively). We conclude that although there was a high degree of spontaneous recovery, administration of neostigmine-atropine accelerated the rate of recovery of neuromuscular transmission after mivacurium and greatly increased the number of patients satisfying the criteria for complete recovery of neuromuscular transmission (TOF ratio > 0.9) within 15 min.
C1 FREE UNIV BRUSSELS,HOSP BRUGMANN,BRUSSELS,BELGIUM.
RP BAURAIN, MJ (reprint author), ERASME UNIV HOSP,DEPT ANESTHESIOL,808 ROUTE LENNIK,B-1070 BRUSSELS,BELGIUM.
NR 22
TC 11
Z9 11
PU PROF SCI PUBL
PI LONDON
PA TAVISTOCK HOUSE EAST, TAVISTOCK SQUARE, LONDON, ENGLAND WC1H 9JR
SN 0007-0912
J9 BRIT J ANAESTH
JI Br. J. Anaesth.
PD DEC
PY 1994
VL 73
IS 6
BP 791
EP 794
DI 10.1093/bja/73.6.791
PG 4
WC Anesthesiology
SC Anesthesiology
GA PU355
UT WOS:A1994PU35500016
ER

PT J
AU YOUNG, ML
   HANSON, CW
   BLOOM, MJ
   SAVINO, JS
   MURAVCHICK, S
AF YOUNG, ML
   HANSON, CW
   BLOOM, MJ
   SAVINO, JS
   MURAVCHICK, S
TI LOCALIZED HYPOTHERMIA INFLUENCES ASSESSMENT OF RECOVERY FROM VECURONIUM
   NEUROMUSCULAR BLOCKADE
SO CANADIAN JOURNAL OF ANAESTHESIA-JOURNAL CANADIEN D ANESTHESIE
LA English
DT Article
DE MEASUREMENT TECHNIQUES, NEUROMUSCULAR BLOCKADE; MONITORING,
   NEUROMUSCULAR FUNCTION; NEUROMUSCULAR RELAXANTS, VECURONIUM;
   TEMPERATURE, COOLING, HYPOTHERMIA
ID D-TUBOCURARINE; CARDIOPULMONARY BYPASS; TWITCH TENSION; TEMPERATURE;
   MUSCLE; PHARMACOKINETICS; PANCURONIUM; HUMANS; PHARMACODYNAMICS;
   NEOSTIGMINE
AB The purpose of this study was to determine the extent to which localized hypothermia of a monitored extremity alters the assessment of recovery from vecuronium-induced neuromuscular blockade. Bilateral integrated evoked electromy ographic (IEMG) responses were measured in the ulnar distribution of 14 anaesthetized patients who had differing upper extremity temperatures as measured at the adductor pollicis to determine whether localized hypothermia alters the clinical assessment of spontaneous recovery from vecuronium-induced neuromuscular blockade. All patients received general anaesthesia with thiopentone, N2O/O-2 and opioid 11/14 patients received isoflurane for blood pressure control. Bilateral adductor pollicis oesophageal and ambient temperatures, and IEMG evoked response (t(1)) expressed as percent unparalyzed control were recorded during the anaesthetic. The difference in evoked response between the warmer and the colder upper extremity was calculated at 25%, 50% and 75% spontaneous recovery from neuromuscular blockade in the warm extremity. Differences in temperature between extremities ranged from 0.2-11 degrees C. The difference in IEMG-evoked response between extremities war; proportional to the difference in temperature, and there was a direct correlation (r = 0.78) between IEMG response and extremity temperature; IEMG response was absent when extremity temperature was less than 25 degrees C. We concluded that localized hypothermia in the monitored extremity decreases the IEMG-evoked response to vecuronium neuromuscular blockade; the greater the temperature decrease, the less the evoked response. Thus, the administration of nondepolarizing relaxants may be inappropriately influenced by monitoring neuromuscular blockade in a cold extremity, especially if its temperature is <25 degrees C.
C1 UNIV PITTSBURGH,SCH MED,DEPT ANESTHESIA,PITTSBURGH,PA.
RP YOUNG, ML (reprint author), UNIV PENN,SCH MED,DEPT ANESTHESIA,3400 SPRUCE ST,PHILADELPHIA,PA 19104, USA.
NR 30
TC 2
Z9 2
PU CANADIAN ANAESTHETISTS SOC INC
PI TORONTO
PA 1 EGLINTON AVE EAST, SUITE 208, TORONTO ON M4P 3A1, CANADA
SN 0832-610X
J9 CAN J ANAESTH
JI Can. J. Anaesth.-J. Can. Anesth.
PD DEC
PY 1994
VL 41
IS 12
BP 1172
EP 1177
PG 6
WC Anesthesiology
SC Anesthesiology
GA PW269
UT WOS:A1994PW26900008
ER

PT J
AU IWASAKI, H
   IGARASHI, M
   KAWANA, S
   NAMIKI, A
AF IWASAKI, H
   IGARASHI, M
   KAWANA, S
   NAMIKI, A
TI ACCELERATED ONSET OF VECURONIUM NEUROMUSCULAR BLOCK WITH PULMONARY
   ARTERIAL ADMINISTRATION
SO CANADIAN JOURNAL OF ANAESTHESIA-JOURNAL CANADIEN D ANESTHESIE
LA English
DT Article
DE NEUROMUSCULAR RELAXANTS, ONSET, VECURONIUM
ID DURATION; TIME
AB The purpose of this study was to determine the onset times of vecuronium neuromuscular block adminir;tered into either the central circulation or a peripheral vein. One hundred and twenty adult patients with a pulmonary artery (PA) catheter were randomly divided into one of three groups with respect to the routes of vecuronium administration (n = 40 in each group). Anaesthesia was induced with midazolam 2.5 mg iv and fentanyl 10-50 mu g. kg(-1) iv and maintained with intermittent doses of fentanyl 50 mu g iv and nitrous oxide 60-70%, in oxygen. After immobilization of the forearm in a splint the ulnar nerve was stimulated supramaximally every 12 sec. The resulting force of the evoked thumb twitch was recorded (Myograph 2000, Biometer, Denmark). The times from the injection to the first depression of twitch response (latent onset) inpatients given vecuronium 0.08 mg kg(-1) into the pulmonary artery, the right atrium, and a peripheral vein on the hand were 58.0 +/- 19.5, 71.5 +/- 171, and 82.4 +/- 18.0 sec (mean +/- SD), respectively. The latent onset of neuromuscular block occurred sooner in patients given vecuronium into the central vein than when administered into a vein on the hand (P < 0.01). In comparing the patients given vecuronium into the central vein, the onset limes to 95% twitch depression (onset) were 152.3 +/- 40.7 and 168.2 +/- 35.5 sec. The onset of block was found to be faster when vecuronium was administered into the pulmonary artery than into the right atrium (P < 0.01). These findings suggest that the administration of vecuronium into the pulmonary artery is one approach to accelerate neuromuscular blockade in patients with a PA catheter.
RP IWASAKI, H (reprint author), SAPPORO MED UNIV,SCH MED,DEPT ANESTHESIOL,CHUO KU,SOUTH-1,WEST-16,SAPPORO,HOKKAIDO 060,JAPAN.
NR 5
TC 5
Z9 5
PU CANADIAN ANAESTHETISTS SOC INC
PI TORONTO
PA 1 EGLINTON AVE EAST, SUITE 208, TORONTO ON M4P 3A1, CANADA
SN 0832-610X
J9 CAN J ANAESTH
JI Can. J. Anaesth.-J. Can. Anesth.
PD DEC
PY 1994
VL 41
IS 12
BP 1178
EP 1180
PG 3
WC Anesthesiology
SC Anesthesiology
GA PW269
UT WOS:A1994PW26900009
ER

PT J
AU CLYDE, VL
   CARDEILHAC, PT
   JACOBSON, ER
AF CLYDE, VL
   CARDEILHAC, PT
   JACOBSON, ER
TI CHEMICAL RESTRAINT OF AMERICAN ALLIGATORS (ALLIGATOR-MISSISSIPPIENSIS)
   WITH ATRACURIUM OR TILETAMINE-ZOLAZEPAM
SO JOURNAL OF ZOO AND WILDLIFE MEDICINE
LA English
DT Article
DE ALLIGATOR; ALLIGATOR-MISSISSIPPIENSIS; ATRACURIUM; DIAZEPAM; RESTRAINT;
   TILETAMINE; ZOLAZEPAM
ID IMMOBILIZATION
AB Eight wild-caught juvenile American alligators (Alligator mississippiensis) were given diazepam (0.4 mg/kg i.m.) and atracurium (4 mg/kg i.m.) in one trial and tiletamine-zolazepam (15 mg/kg i.m.) in another trial to describe the effects and to evaluate the potential of these drugs in the chemical restraint of crocodilians.  Atracurium resulted in profound immobilization, with loss of the righting reflex at 38.8 +/- 23.4 (mean +/- SD) min postinjection (PI).  Recovery of the righting response occurred at 316.9 +/- 36.2 min PI.  Five of the eight alligators became apneic.  Apnea occurred at 28.0 +/- 16.4 min after loss of the righting reflex and persisted for 271.0 +/- 159.0 min.  Resumption of spontaneous ventilation was variable, ranging from 205 min before to 195 min after recovery of the righting reflex.  Temperature and heart rate were not significantly changed from baseline by atracurium.  Tiletamine-zolazepam administration did not completely abolish the righting reflex, but righting was slowed in all animals by 15 min PI.  Normal righting was recovered at 183.8 +/- 33.8 min PI.  Peak effect, as measured by slowest righting, occurred at at 52.5 +/- 31.0 min PI.  Temperature, heart rate, and respiratory rate were not significantly altered by tiletamine-zolazepam.  The alligators injected with tiletamine-zolazepam were sluggish, nonaggressive, and unable to rise.  Chemical restraint of alligators by tiletamine-zolazepam is sufficient for capture, translocation, and minor medical procedures.  The prolonged apnea induced by atracurium is undesirable and makes this drug unsuitable for chemical restraint of American alligators.
C1 UNIV FLORIDA,COLL VET MED,DEPT SMALL ANIM CLIN SCI,GAINESVILLE,FL 32610.
NR 17
TC 3
Z9 3
PU AMER ASSOC Z00 VETERINARIANS
PI MEDIA
PA 6 NORTH PENNELL ROAD, MEDIA, PA 19063
SN 1042-7260
J9 J ZOO WILDLIFE MED
JI J. Zoo Wildl. Med.
PD DEC
PY 1994
VL 25
IS 4
BP 525
EP 530
PG 6
WC Veterinary Sciences
SC Veterinary Sciences
GA QJ337
UT WOS:A1994QJ33700005
ER

PT J
AU ENGBAEK, J
   ROED, J
   HANGAARD, N
   VIBYMOGENSEN, J
AF ENGBAEK, J
   ROED, J
   HANGAARD, N
   VIBYMOGENSEN, J
TI THE AGREEMENT BETWEEN ADDUCTOR POLLICIS MECHANOMYOGRAM AND FIRST DORSAL
   INTEROSSEOUS ELECTROMYOGRAM - A PHARMACODYNAMIC STUDY OF ROCURONIUM AND
   VECURONIUM
SO ACTA ANAESTHESIOLOGICA SCANDINAVICA
LA English
DT Article
DE MONITORING, NERVE, ELECTROMYOGRAPHY, MECHANOMYOGRAPHY; NEUROMUSCULAR
   TRANSMISSION; NEUROMUSCULAR RELAXANT, ROCURONIUM, VECURONIUM
ID NEUROMUSCULAR BLOCKING-AGENT; INTUBATING CONDITIONS; DOSE-RESPONSE;
   ISOFLURANE ANESTHESIA; MECHANICAL RESPONSES; NERVE-STIMULATION;
   MUSCLE-RELAXANT; ORG 9426; ORG-9426; BLOCKADE
AB The agreement between evoked adductor pollicis mechanomyogram and first dorsal interosseous evoked electromyogram (EMG) was evaluated during a pharmacodynamic study of rocuronium and vecuronium. In the first place the effective doses of rocuronium producing 50% and 90% block (ED(50) and ED(90), respectively) were established in 32 neurolept anaesthetized patients from the adductor pollicis mechanomyogram ram and the first dorsal interosseous EMG area and amplitude. Secondly, limits of agreement between the two methods were evaluated from the mean difference between methods +/-2 s.d. in 20 patients during onset of block following 2 x ED(90) of rocuronium and vecuronium, and during recovery from the last supplementary dose of 1/2 x ED(90). Limits of agreement show how much the EMG may be above or below the mechanomyogram. No differences were found between mechanomyographical and EMG based ED(50) (0.20 mg kg(-1)) and ED(90) (0.3-0.32 mg kg(-1)), respectively. The first EMG train-of-four (TOF) response overestimated block at 25% recovery and underestimated block at 75% and 90% recovery by only 3-7%. Limits of agreement suggested that the EMG may be 7-8% above or below the mechanomyogram during onset compared to 12-17% during recovery. The EMG TOF ratio lagged behind that of the mechanomyogram by 0.05 at TOF ratios below 0.50. No difference was found between methods at a TOF ratio of 0.75. Limits of agreement indicated that the EMG TOF ratio may be 0.12-0.15 above or below that of the mechanomyogram. Agreement between the amplitude and the area of the EMG were better than between the mechanomyogram and the EMG. Evaluation of the rime courses of action showed that rocuronium had a faster onset of action than vecuronium (1.8 min compared to 2.8 min) while duration of action and reversal were similar. In conclusion, the first dorsal interosseous EMG amplitude and area can be used to assess rocuronium and vecuronium block.
C1 GLOSTRUP CTY HOSP, DEPT ANAESTHESIA, DK-2600 GLOSTRUP, DENMARK.
   UNIV COPENHAGEN, RIGSHOSP, DEPT ANAESTHESIA, COPENHAGEN, DENMARK.
NR 37
TC 9
Z9 9
PU MUNKSGAARD INT PUBL LTD
PI COPENHAGEN
PA 35 NORRE SOGADE, PO BOX 2148, DK-1016 COPENHAGEN, DENMARK
SN 0001-5172
J9 ACTA ANAESTH SCAND
JI Acta Anaesthesiol. Scand.
PD NOV
PY 1994
VL 38
IS 8
BP 869
EP 878
PG 10
WC Anesthesiology
SC Anesthesiology
GA PX877
UT WOS:A1994PX87700027
ER

PT J
AU MCCOY, EP
   MIRAKHUR, RK
   MADDINENI, VR
   LOAN, PB
   CONNOLLY, F
AF MCCOY, EP
   MIRAKHUR, RK
   MADDINENI, VR
   LOAN, PB
   CONNOLLY, F
TI ADMINISTRATION OF ROCURONIUM (ORG-9426) BY CONTINUOUS-INFUSION AND ITS
   REVERSIBILITY WITH ANTICHOLINESTERASES
SO ANAESTHESIA
LA English
DT Article
DE NEUROMUSCULAR RELAXANTS, ROCURONIUM; PHARMACODYNAMICS, INFUSION,
   ANTAGONISM; ANTICHOLINESTERASES, NEOSTIGMINE, EDROPHONIUM
ID INDUCED NEUROMUSCULAR BLOCKADE; HALOTHANE ANESTHESIA; BLOCKING-AGENT;
   EDROPHONIUM; VECURONIUM; NEOSTIGMINE; ATRACURIUM; PANCURONIUM;
   ANTAGONISM; REVERSAL
AB The use of rocuronium (Org 9426) as a single bolus follow ed by an infusion was assessed in 50 patients under anaesthesia with nitrous oxide-oxygen and halothane. Neuromuscular block was monitored using train-of-four stimulation and recording the force of contraction of the adductor pollicis muscle. Rocuronium was administered in an initial bolus dose of 0.45 mg.kg(-1) followed by an infusion adjusted manually, to maintain the T-1, the first response in the train-of-four, at 10% of control. Following cessation of rocuronium infusion the patients were either allowed to recover spontaneously (n = 10) or were given neostigmine 50 mu g.kg(-1) or edrophonium 1 mg.kg(-1) at 10 or 25% recovery of the T-1 (n = 10 for each group). Adequate antagonism was defined as attaining a sustained train-of-four ratio of 0.7. Rocuronium requirements showed marked variation among individual patients but were relatively constant in individual patients. The mean (SD) time to attain stable infusion rates was 17.4 (10.9) min. The mean (SD) requirement of rocuronium for steady state 90% block of T-1 was 572 (190) mu g.kg(-1).h(-1) (range 242-1104 mu g.kg(-1).h(-1)). The mean (SD) time to attain a train-of-four ratio of 0.7 in the group allowed to recover spontaneously was 36.1 (7.3) min. This interval was 7.5 (1.9), 9.3 (7.0), 4.6 (1.9) and 1.9 (0.9) min respectively in the groups receiving neostigmine at T-1 of 10%, edrophonium at T-1 of 10%, neostigmine at T-1 of 25% and edrophonium at T-1 of 25%. The antagonism was significantly faster in those reversed at 25% (p < 0.05). Three patients in the group receiving edrophonium at T-1 of 10% and one in the group receiving neostigmine at T-1 of 25% failed to attain a train-of-four ratio of 0.7. It is concluded that rocuronium can be administered as a continuous infusion for stable neuromuscular block. Neostigmine may be a more reliable antagonist of deep block, whereas edrophonium is advantageous when there is a greater spontaneous recovery.
C1 QUEENS UNIV BELFAST,DEPT ANAESTHET,BELFAST BT9 7BL,ANTRIM,NORTH IRELAND.
NR 34
TC 16
Z9 18
PU W B SAUNDERS CO LTD
PI LONDON
PA 24-28 OVAL RD, LONDON, ENGLAND NW1 7DX
SN 0003-2409
J9 ANAESTHESIA
JI Anaesthesia
PD NOV
PY 1994
VL 49
IS 11
BP 940
EP 945
DI 10.1111/j.1365-2044.1994.tb04308.x
PG 6
WC Anesthesiology
SC Anesthesiology
GA PQ620
UT WOS:A1994PQ62000004
ER

PT J
AU MADDINENI, VR
   MIRAKHUR, RK
   MCCOY, EP
AF MADDINENI, VR
   MIRAKHUR, RK
   MCCOY, EP
TI RECOVERY OF MIVACURIUM BLOCK WITH OR WITHOUT ANTICHOLINESTERASES
   FOLLOWING ADMINISTRATION BY CONTINUOUS-INFUSION
SO ANAESTHESIA
LA English
DT Article
DE NEUROMUSCULAR RELAXANTS, MIVACURIUM; ANTAGONISTS, EDROPHONIUM,
   NEOSTIGMINE
ID NEUROMUSCULAR BLOCK; EDROPHONIUM; PHARMACOLOGY; NEOSTIGMINE; ATRACURIUM;
   ANTAGONISM
AB Thirty patients received a bolus dose of 0.2 mg.kg(-1) of mivacurium followed by an infusion during anaesthesia with thiopentone, fentanyl and halothane. Neuromuscular block was monitored using train-of-four stimulation and mechanomyography and the block maintained to keep the first response in the train-of-four (Tl) at 10% of control. At the end of surgery the patients were for maintaining the Tl at 10% was 5.7 mu g.kg(-1).min(-1). There was a significant (r = -0.81, p < 0.001) negative correlation between time to recovery of Tl to 10% after the bolus dose and infusion rate. The times taken for Tl to reach 25, 75 and 90% of control and for the train-of-four ratio to reach 0.7 were significantly shorter (p < 0.05 to 0.001) with neostigmine and edrophonium compared to the spontaneously recovering group. The average (SD) times for attaining the train-of-four ratio of 0.7 were 7.0 (1.2), 6.8 (1.4) and 13.5 (2.3) min respectively for neostigmine, edrophonium and spontaneously recovering groups. There were no differences between endrophonium and neostigmine in any of the recovery times.
C1 QUEENS UNIV BELFAST,DEPT ANAESTHET,BELFAST BT9 7BL,ANTRIM,NORTH IRELAND.
NR 16
TC 7
Z9 7
PU W B SAUNDERS CO LTD
PI LONDON
PA 24-28 OVAL RD, LONDON, ENGLAND NW1 7DX
SN 0003-2409
J9 ANAESTHESIA
JI Anaesthesia
PD NOV
PY 1994
VL 49
IS 11
BP 946
EP 948
DI 10.1111/j.1365-2044.1994.tb04309.x
PG 3
WC Anesthesiology
SC Anesthesiology
GA PQ620
UT WOS:A1994PQ62000005
ER

PT J
AU JALKANEN, L
   MERETOJA, OA
   TAIVAINEN, T
   BRANDOM, BW
   DAYAL, B
AF JALKANEN, L
   MERETOJA, OA
   TAIVAINEN, T
   BRANDOM, BW
   DAYAL, B
TI SYNERGISM BETWEEN ATRACURIUM AND MIVACURIUM COMPARED WITH THAT BETWEEN
   VECURONIUM AND MIVACURIUM
SO ANESTHESIA AND ANALGESIA
LA English
DT Article
ID DOSE-RESPONSE CURVE; NEUROMUSCULAR BLOCKADE; PEDIATRIC-PATIENTS;
   CHILDREN; PANCURONIUM; POTENTIATION; TUBOCURARINE; ANESTHESIA;
   HALOTHANE; INFUSION
AB Synergism exists between some combinations of nondepolarizing muscle relaxants. To test the possibility of synergism between mivacurium and atracurium or vecuronium, 60 children anesthetized with propofol-alfentanil-N2O-O-2 were randomized to one of five groups. Three groups of 10 patients each received an ED(50) dose of a parent drug atracurium (A), vecuronium (V), or mivacurium (M), respectively, and two other groups of 15 patients each received a single-dose combination of atracurium with mivacurium (cAM) or vecuronium with mivacurium (cVM). Dose combinations constituted 0.5 times an ED(50) dose of each drug. Neuromuscular response was monitored by adductor pollicis electromyogram (EMG). Maximum neuromuscular block (NMB) established by a single parent drug did not differ between the groups or from 50% NMB. It averaged 5.03 +/- 0.12 probits (51.2% NMB). On the contrary, maximum NMB established by the two-dose combinations, cAM or cVM, was significantly more than NMB produced by either single parent drug of the particular combination (cAM vs A or M; P = 0.0035, and cVM vs V or M; P = 0.0004) without a statistically significant difference between groups cAM and cVM. Maximum NMB established by combinations averaged 6.15 +/- 0.21 probits (87.5% NMB). The onset of maximum NMB for mivacurium was significantly faster compared to that for atracurium or for vecuronium (2.8 +/- 0.3 vs 5.7 +/- 0.4 or 4.0 +/- 0.3 min, respectively; P = 0.0001). Our results indicate that both drug combinations are synergistic even though only vecuronium is markedly different in its molecular structure from mivacurium.
C1 UNIV PITTSBURGH,CHILDRENS HOSP PITTSBURGH,PITTSBURGH,PA.
RP JALKANEN, L (reprint author), UNIV HELSINKI,CHILDRENS HOSP,DEPT ANESTHESIOL,STENBACKINKATU 11,SF-00290 HELSINKI,FINLAND.
NR 19
TC 17
Z9 18
PU WILLIAMS & WILKINS
PI BALTIMORE
PA 351 WEST CAMDEN ST, BALTIMORE, MD 21201-2436
SN 0003-2999
J9 ANESTH ANALG
JI Anesth. Analg.
PD NOV
PY 1994
VL 79
IS 5
BP 998
EP 1002
PG 5
WC Anesthesiology
SC Anesthesiology
GA PN578
UT WOS:A1994PN57800031
ER

PT J
AU KIRKEGAARDNIELSEN, H
   HELBOHANSEN, HS
   TOFT, P
   SEVERINSEN, IK
AF KIRKEGAARDNIELSEN, H
   HELBOHANSEN, HS
   TOFT, P
   SEVERINSEN, IK
TI ANTHROPOMETRIC VARIABLES AS PREDICTORS FOR DURATION OF ACTION OF
   VECURONIUM-INDUCED NEUROMUSCULAR BLOCK
SO ANESTHESIA AND ANALGESIA
LA English
DT Article
ID OBESE SURGICAL PATIENT; PHARMACODYNAMICS; WOMEN; PHARMACOKINETICS;
   DISPOSITION; ATRACURIUM; BROMIDE; DRUGS; LIVER
AB To identify the best anthropometric predictor for duration of action of neuromuscular block and to propose a better dosing regimen for vecuronium in obese patients, we studied 67 female patients (body weight 45-126 kg) anesthetized with thiopental, fentanyl, droperidol, and nitrous oxide. Twelve different anthropometric variables were evaluated as predictors for duration of action. Simple and multiple linear, least-squares, regression analyses were used. The predictors with the greatest correlation coefficients for duration of action of the vecuronium induction dose (100 mu g/kg) were percentage of ideal body weight (%IBW) (r(2) = 0.389, P = 0.0001) and body mass index (r(2) = 0.379, P = 0.0001). Body weight alone was also correlated to duration of action, but the r(2) value was less (r(2) = 0.312, P = 0.0001). The most significant predictors of the first supplementary dose of vecuronium (33 mu g/kg) were the sum of subscapularis and suprailiac skin folds divided by surface area (r(2) = 0.264, P = 0.0001) and %IBW (r(2) = 0.261, P = 0.0001). We conclude that %IBW, the body mass index, and the sum of subscapularis and suprailiac skin folds divided by the surface area are the best predictors of duration of action of a vecuronium neuromuscular block.
RP KIRKEGAARDNIELSEN, H (reprint author), ODENSE UNIV HOSP,DEPT ANESTHESIA & INTENS CARE,DK-5000 ODENSE C,DENMARK.
NR 21
TC 3
Z9 3
PU WILLIAMS & WILKINS
PI BALTIMORE
PA 351 WEST CAMDEN ST, BALTIMORE, MD 21201-2436
SN 0003-2999
J9 ANESTH ANALG
JI Anesth. Analg.
PD NOV
PY 1994
VL 79
IS 5
BP 1003
EP 1006
PG 4
WC Anesthesiology
SC Anesthesiology
GA PN578
UT WOS:A1994PN57800032
ER

PT J
AU WRIGHT, PMC
   CALDWELL, JE
   MILLER, RD
AF WRIGHT, PMC
   CALDWELL, JE
   MILLER, RD
TI ONSET AND DURATION OF ROCURONIUM AND SUCCINYLCHOLINE AT THE ADDUCTOR
   POLLICIS AND LARYNGEAL ADDUCTOR MUSCLES IN ANESTHETIZED HUMANS
SO ANESTHESIOLOGY
LA English
DT Article
DE MUSCLE, SKELETAL, LARYNGEAL ADDUCTORS; NEUROMUSCULAR RELAXANTS,
   ROCURONIUM, SUCCINYLCHOLINE
ID VECURONIUM NEUROMUSCULAR BLOCKADE; INTUBATING CONDITIONS; ORG-9426;
   ANESTHESIA; ALFENTANIL; PROPOFOL; SUXAMETHONIUM; INDUCTION
AB Background: Rocuronium, a new nondepolarizing muscle relaxant, has a rapid onset of activity and may be suitable as a component of a rapid-sequence induction of anesthesia. We evaluated a range of doses on onset and duration of effect at the larynx and the adductor pollicis and compared these characteristics with those of succinylcholine.
   Methods: Forty-eight patients aged 18-70 yr, of ASA physical status 1-3, were randomly allocated to receive succinylcholine (1 mg/kg) or one of three doses of rocuronium (0.4, 0.8, or 1.2 mg/kg) during surgery. Anesthesia was induced and maintained with propofol and fentanyl. The trachea was intubated without the use of muscle relaxants, and the cuff of the endotracheal tube placed between the Focal cords. Neuromuscular transmission was monitored by mechanomyography at the laryngeal adductor and adductor pollicis muscles. Muscular activity was evoked with supramaximal stimuli in a train-of-four sequence every 12 s to the anterior branch of the recurrent laryngeal nerve and the ulnar nerve.
   Results: At the laryngeal adductors, peak effect exceeded 99% in all patients given succinylcholine and in none (0%), five (42%), and ten (83%) of those given rocuronium 0.4, 0.8, and 1.2 mg/kg, respectively. At the adductor pollicis, peak effect exceeded 93% in all study patients except two who received rocuronium 0.4 mg/kg (peak effects 91% and 97%). Onset of effect with succinylcholine was significantly more rapid at the laryngeal adductors (34 +/- 12 s, mean +/- SD) than at the adductor pollicis (56 +/- 15 s); this was true also for rocuronium 0.4 mg/kg (92 +/- 29 s and 155 +/- 40 s for the laryngeal adductors and adductor pollicis, respectively). Onset times were similar at the two muscle groups with rocuronium 0.8 and 1.2 mg kg(-1): 36 +/- 29 and 74 +/- 36 s with 0.8 mg/kg and 54 +/- 30 and 65 +/- 21 s with 1.2 mg/kg at the laryngeal adductors and the adductor pollicis, respectively.
   Conclusions: The laryngeal adductors are more resistant to the action of rocuronium than is the adductor pollicis. Consequently, the onset of effect of rocuronium, in doses greater than 0.8 mg/kg, is similar to that of succinylcholine at the adductor pollicis but is significantly delayed compared with that of succinylcholine at the laryngeal adductors.
C1 UNIV CALIF SAN FRANCISCO,DEPT ANESTHESIA,SAN FRANCISCO,CA 94143.
NR 16
TC 97
Z9 102
PU LIPPINCOTT-RAVEN PUBL
PI PHILADELPHIA
PA 227 EAST WASHINGTON SQ, PHILADELPHIA, PA 19106
SN 0003-3022
J9 ANESTHESIOLOGY
JI Anesthesiology
PD NOV
PY 1994
VL 81
IS 5
BP 1110
EP 1115
DI 10.1097/00000542-199411000-00004
PG 6
WC Anesthesiology
SC Anesthesiology
GA PP715
UT WOS:A1994PP71500007
ER

PT J
AU MCCORMACK, DR
   HEISSER, AI
   SMITH, LJ
AF MCCORMACK, DR
   HEISSER, AI
   SMITH, LJ
TI INTRAOPERATIVE VECURONIUM ANAPHYLAXIS COMPOUNDED BY LATEX
   HYPERSENSITIVITY
SO ANNALS OF ALLERGY
LA English
DT Article
ID MUSCLE-RELAXANTS; HISTAMINE-RELEASE; IGE ANTIBODIES; GENERAL-ANESTHESIA;
   CROSS-REACTIVITY; SKIN-TESTS; EXPERIENCE; ATRACURIUM; ALLERGY; DRUGS
AB Background: Anaphylaxis to latex or muscle relaxant drugs has been demonstrated in the perioperative period but there are no reports of a patient with anaphylaxis to both of these substances.
   Methods: We report a patient with meningomyelocele who was initially thought to have anaphylaxis to latex during induction of anesthesia. After recurrence of anaphylaxis following removal of latex as the suspected agent, the muscle relaxant vecuronium was found to be the actual etiology.
   Results: Skin testing to several muscle relaxants and other anesthetic medications confirmed a hypersensitivity to vecuronium. Skin testing and subsequent physical contact with latex also established a hypersensitivity to this substance.
   Conclusions: This report demonstrates the need to scrutinize closely every notation in the anesthesia record when evaluating perioperative anaphylaxis and to consider that hypersensitivity to more than one substance may be present.
C1 WALTER REED ARMY MED CTR,ALLERGY IMMUNOL SERV,WASHINGTON,DC.
NR 34
TC 4
Z9 4
PU AMER COLL ALLERGY ASTHMA IMMUNOLOGY
PI ARLINGTON HTS
PA 85 WEST ALGONQUIN RD SUITE 550, ARLINGTON HTS, IL 60005
SN 0003-4738
J9 ANN ALLERGY
JI Ann. Allergy
PD NOV
PY 1994
VL 73
IS 5
BP 405
EP 408
PG 4
WC Allergy
SC Allergy
GA PT435
UT WOS:A1994PT43500006
ER

PT J
AU MERETOJA, OA
   TAIVAINEN, T
   JALKANEN, L
   WIRTAVUORI, K
AF MERETOJA, OA
   TAIVAINEN, T
   JALKANEN, L
   WIRTAVUORI, K
TI SYNERGISM BETWEEN ATRACURIUM AND VECURONIUM IN INFANTS AND CHILDREN
   DURING NITROUS OXIDE-OXYGEN-ALFENTANIL ANESTHESIA
SO BRITISH JOURNAL OF ANAESTHESIA
LA English
DT Article
DE NEUROMUSCULAR BLOCK, ATRACURIUM; NEUROMUSCULAR BLOCK, VECURONIUM;
   PHARMACOLOGY, SYNERGISM; ANESTHESIA, PEDIATRIC
ID DOSE-RESPONSE CURVE; PEDIATRIC-PATIENTS; NEUROMUSCULAR BLOCKADE;
   D-TUBOCURARINE; AGE; COMBINATIONS
AB This study was undertaken to see if infants are more sensitive than children to a combination of atracurium and vecuronium in an equipotent dose ratio:(mu g:mu g) 5:1 in infants and 4:1 in children. We studied 15 infants (1-11 months old) and 15 children (3-10 yr old) during nitrous oxide-oxygen-alfentanil anaesthesia. Neuromuscular function was recorded by adductor pollicis EMG. An individual dose-response curve of the atracurium-vecuronium combination was determined for every patient and its potency compared with that of the parent agents alone. The combination was significantly more potent than one parent agent, both in infants (P < 0.01) and in children (P < 0.0001). However, infants were less sensitive than children to synergism produced by the atracurium-vecuronium combination: if the ED(50) dose of the parent agent is defined as one dose equivalent, then the mean ED(50) doses of the combination were 0.81 (SEM 0.05) and 0.64 (0.03) dose equivalents in infants and children, respectively (P < 0.01). We suggest that an interaction between two binding sites of competitive neuromuscular blocking agents in postsynaptic acetylcholine receptors may explain both the synergism and sensitivity of infants to non-depolarizing neuromuscular blocking agents.
RP MERETOJA, OA (reprint author), UNIV HELSINKI,CHILDRENS HOSP,DEPT ANAESTHESIOL,STENBACKINKATU 11,SF-00290 HELSINKI,FINLAND.
NR 13
TC 6
Z9 9
PU PROF SCI PUBL
PI LONDON
PA TAVISTOCK HOUSE EAST, TAVISTOCK SQUARE, LONDON, ENGLAND WC1H 9JR
SN 0007-0912
J9 BRIT J ANAESTH
JI Br. J. Anaesth.
PD NOV
PY 1994
VL 73
IS 5
BP 605
EP 607
DI 10.1093/bja/73.5.605
PG 3
WC Anesthesiology
SC Anesthesiology
GA PP065
UT WOS:A1994PP06500009
ER

PT J
AU MADDINENI, VR
   MIRAKHUR, RK
   MCCOY, EP
   SHARPE, TDE
AF MADDINENI, VR
   MIRAKHUR, RK
   MCCOY, EP
   SHARPE, TDE
TI NEUROMUSCULAR AND HEMODYNAMIC-EFFECTS OF MIVACURIUM IN ELDERLY AND
   YOUNG-ADULT PATIENTS
SO BRITISH JOURNAL OF ANAESTHESIA
LA English
DT Article
DE NEUROMUSCULAR BLOCK, MIVACURIUM; PHARMACODYNAMICS; AGE FACTORS
ID PLASMA CHOLINESTERASE ACTIVITY; CHLORIDE BW B1090U;
   CLINICAL-PHARMACOLOGY; INTUBATING CONDITIONS; ENFLURANE ANESTHESIA;
   INFUSION; SUCCINYLCHOLINE; ATRACURIUM; BW-B1090U; SUXAMETHONIUM
AB We have studied the neuromuscular effects of mivacurium and changes in heart rate and arterial pressure in 40 elderly (aged 70 yr) and 20 young adult (aged 18-40 yr) patients anaesthetized with thiopentone, fentanyl, nitrous oxide in oxygen and halothane. Neuromuscular block was monitored by train-of-four (TOF) stimulation of the ulnar nerve and recording of the force of contraction of the adductor pollicis muscle using a force displacement transducer and a neuromuscular function analyser (Myograph 2000, Biometer Ltd). Twenty elderly and 10 young adults received single doses of mivacurium 0.15 mg kg(-1) and spontaneous recovery was recorded. The other 20 elderly and 10 adults received the same dose but an infusion was started at T1 (first response in TOF) of 10% and the block maintained at this level. Haemodynamic effects were studied after administration of mivacurium over 15 or 5 s in elderly (n = 10 each) and over 5 s in adult (n = 10) patients. Onset of maximum block occurred at a mean time of 122 (SD 32) and 125 (49) s in elderly and young adults, respectively. Recovery of T1 to 25% occurred in 22.0 (5.7) and 17.2 (4.4) min, and T1 to 90% in 32.8 (6.9) and 24.4 (5.8) min in elderly and adult subjects, respectively. Recovery of the TOF ratio to 0.7 occurred in 32.8 (7.1) and 26.0 (15.0) min in the elderly and young subjects, respectively (all P(0.05 between young and elderly). Mean mivacurium requirements by continuous infusion for maintenance of 90% block were 3.67 and 5.50 mu g kg(-1) min(-1) in elderly and the young adults, respectively (P < 0.05). In the elderly, neuromuscular effects were prolonged by approximately 30% and infusion requirements reduced by 38%. Residual neuromuscular block was antagonized easily with edrophonium or neostigmine. Except for small changes in systolic arterial pressure, mivacurium exhibited good haemodynamic stability in both groups. Cutaneous flushing was observed in six elderly (15%) and six young adults (30%).
C1 QUEENS UNIV BELFAST,DEPT ANAESTHET,BELFAST BT9 7BL,ANTRIM,NORTH IRELAND.
   ROYAL VICTORIA HOSP,BELFAST BT12 6BA,ANTRIM,NORTH IRELAND.
NR 24
TC 15
Z9 16
PU PROF SCI PUBL
PI LONDON
PA TAVISTOCK HOUSE EAST, TAVISTOCK SQUARE, LONDON, ENGLAND WC1H 9JR
SN 0007-0912
J9 BRIT J ANAESTH
JI Br. J. Anaesth.
PD NOV
PY 1994
VL 73
IS 5
BP 608
EP 612
DI 10.1093/bja/73.5.608
PG 5
WC Anesthesiology
SC Anesthesiology
GA PP065
UT WOS:A1994PP06500010
ER

PT J
AU HEADRAPSON, AG
   DEVLIN, JC
   PARKER, CJR
   HUNTER, JM
AF HEADRAPSON, AG
   DEVLIN, JC
   PARKER, CJR
   HUNTER, JM
TI PHARMACOKINETICS OF THE 3 ISOMERS OF MIVACURIUM AND PHARMACODYNAMICS OF
   THE CHIRAL MIXTURE IN HEPATIC CIRRHOSIS
SO BRITISH JOURNAL OF ANAESTHESIA
LA English
DT Article
DE NEUROMUSCULAR BLOCK, MIVACURIUM; PHARMACOKINETICS, MIVACURIUM;
   PHARMACOKINETICS, STEREOISOMERS; LIVER, CIRRHOSIS
ID RENAL-FAILURE; CHLORIDE; PHARMACOLOGY
AB We have studied the pharmokinetics of cis-trans, trans-trans and cis-cis mivacurium in 10 healthy subjects and 11 patients with mild or moderate hepatic cirrhosis, during nitrous oxide-oxygen-isoflurane anaesthesia. Mivacurium 15 mu g kg(-1) min(-1) was infused for 10 min (total dose 0.15 mg kg(-1)) and the plasma concentration of the three isomers measured at regular intervals for 190 min. The electromyographic response to the drug was also measured. Compartmental analysis of the resulting isomer profiles was undertaken: one- and two-compartment models were fitted to derive clearance, volume of distribution and half-life. Clearance of the cis-trans and trans-trans isomers was reduced significantly in the cirrhotic compared with the healthy group: cis-trans (median (range)) 44 (15-121) ml kg(-1) min(-1) vs 95 (57-213) ml kg(-1) min(-1) (P < 0.05); trans-trans 32 (12-64) ml kg(-1) min(-1) vs 70 (34-101) ml kg(-1) min(-1) (P < 0.05). The difference in the clearance of the cis-cis isomer in the cirrhotic (4.2 (2.9-12.1) ml kg(-1) min(-1) compared with the healthy group (5.2 (2.9-8.9) ml kg(-1) min(-1)) was not significant with this sample size. Clearance of each isomer correlated significantly with plasma cholinesterase activity: cis-trans r = 0.73, P < 0.001; trans-trans r = 0.69, P < 0.001; cis-cis r = 0.48, P < 0.05. Terminal half-life was prolonged significantly for the cis-trans and trans-trans isomers in the cirrhotic patients compared with the healthy subjects: cis-trans 2.5 (1.3-64.6) min vs 1.5 (0.7-2.2) min (P < 0.05); trans-trans 11.1 (2.8-36.9) min vs 2.3 (1.2-7.8) min (P < 0.001), but was not statistically significant for the cis-cis isomer: 60.8 (8.7-155) min vs 50.3 (12.6-237) min. Volume of distribution was similar for all three isomers in the healthy and cirrhotic groups. Onset and recovery from neuromuscular block were slower in the cirrhotic compared with the healthy group: time to 90% depression of T1/T0 6.8 (5.8-11.5) min vs 5.9 (5.3-10.3) min (P < 0.05); recovery index (25-75% recovery of T1/T0) 11.8 (5.6-26.3) min vs 7.4 (4.7-9.6) min (P < 0.01). There was a significant negative correlation between all recovery variables and plasma cholinesterase activity.
RP HEADRAPSON, AG (reprint author), UNIV LIVERPOOL,ROYAL LIVERPOOL HOSP,DEPT ANAESTHESIA,POB 147,PRESCOT ST,LIVERPOOL L69 3BX,MERSEYSIDE,ENGLAND.
NR 24
TC 32
Z9 33
PU PROF SCI PUBL
PI LONDON
PA TAVISTOCK HOUSE EAST, TAVISTOCK SQUARE, LONDON, ENGLAND WC1H 9JR
SN 0007-0912
J9 BRIT J ANAESTH
JI Br. J. Anaesth.
PD NOV
PY 1994
VL 73
IS 5
BP 613
EP 618
DI 10.1093/bja/73.5.613
PG 6
WC Anesthesiology
SC Anesthesiology
GA PP065
UT WOS:A1994PP06500011
ER

PT J
AU BEVAN, JC
   PURDAY, JP
   REIMER, EJ
   BEVAN, DR
AF BEVAN, JC
   PURDAY, JP
   REIMER, EJ
   BEVAN, DR
TI REVERSAL OF DOXACURIUM AND PANCURONIUM NEUROMUSCULAR BLOCKADE WITH
   NEOSTIGMINE IN CHILDREN
SO CANADIAN JOURNAL OF ANAESTHESIA-JOURNAL CANADIEN D ANESTHESIE
LA English
DT Article
DE AGE; ANESTHESIA, PEDIATRIC; NEUROMUSCULAR RELAXANTS, DOXACURIUM
ID DOSE-RESPONSE RELATIONSHIPS; ENFLURANE ANESTHESIA; ELDERLY PATIENTS;
   NITROUS-OXIDE; EDROPHONIUM; CHLORIDE; PYRIDOSTIGMINE; ANTAGONISTS;
   HALOTHANE; INFANTS
AB Recovery after doxacurium and pancuromium neuromuscular blockade and their acceleration by neostigmine have not been compared in children. Therefore, 60 paediatric surgical patients aged 2-10 yr (ASA 1-2) were studied. They were randomized to receive doxacurium 30 mu g . kg(-1) or pancuronium 70 mu g . kg(-1) iv during propofol, fentanyl, isoflurane and nitrous oxide anaesthesia. Electromyographic (EMG) responses of the adductor pollicis to train-of-four (TOF) stimulation of the ulnar nerve were recorded every ten seconds using a Datex NMT monitor. Six patients in each relaxant group received neostigmine (0, 5, 10, 20 and 40 mu . kg(-1)) with atropine by random allocation when first twitch height (T-1) had recovered to 25% of control. Spontaneous recovery after ten minutes was similar following doxacurium (mean +/- SEM values of 45.0 +/- 3.9 vs 49.5 +/- 10.0% for T-1 and 25.2 +/- 3.8 vs 14.8 +/- 3.6% for TOF ratios ). Dose responses to neostigmine were calculated from the log dose vs logit of T-1 or TOF ratio after ten minutes. Neostigmine-assisted recovery was not different in the two groups, with ED(70) and ED(90) doses for T-1 of 14.3 +/- 1.8 and 25.7 +/- 2.7 mu g . kg(-1) for doxacurium and 12.5 +/- 1.7 and 25.3 +/- 2.3 mu g . kg(-1) for pancuronium. Time to recovery of TOF ratio to 70% after neostigmine 40 mu . kg(-1) was 2.3 +/- 1.0 and 4.2 +/- 1.7 min (P = NS) following pancuronium and doxacurium, respectively. Adjusted recovery due to neostigmine alone (spontaneous recovery subtracted from the total) required two to three times higher doses of neostigmine. Thus, in children, the spontaneous recovery and reversal of neuromuscular blockade is similar with doxacurium and pancuronium. However, compared with previous adult studies, they recover twice as quickly from doxacurium neuromuscular blockade and neostigmine antagonism is achieved at 25-50% of the adult doses.
C1 UNIV BRITISH COLUMBIA,DEPT ANAESTHESIA,VANCOUVER,BC,CANADA.
RP BEVAN, JC (reprint author), BRITISH COLUMBIA CHILDRENS HOSP,DEPT ANAESTHESIA,4480 OAK ST,VANCOUVER,BC V6H 3V4,CANADA.
NR 29
TC 7
Z9 7
PU CANADIAN ANAESTHETISTS SOC INC
PI TORONTO
PA 1 EGLINTON AVE EAST, SUITE 208, TORONTO ON M4P 3A1, CANADA
SN 0832-610X
J9 CAN J ANAESTH
JI Can. J. Anaesth.-J. Can. Anesth.
PD NOV
PY 1994
VL 41
IS 11
BP 1074
EP 1080
PG 7
WC Anesthesiology
SC Anesthesiology
GA QT656
UT WOS:A1994QT65600011
ER

PT J
AU VANDENBROEK, L
   PROOST, JH
   WIERDA, JMKH
   NJOO, MD
   HENNIS, PJ
AF VANDENBROEK, L
   PROOST, JH
   WIERDA, JMKH
   NJOO, MD
   HENNIS, PJ
TI NEUROMUSCULAR AND CARDIOVASCULAR EFFECTS OF NEOSTIGMINE AND
   METHYL-ATROPINE ADMINISTERED AT DIFFERENT DEGREES OF ROCURONIUM-INDUCED
   NEUROMUSCULAR BLOCK
SO EUROPEAN JOURNAL OF ANAESTHESIOLOGY
LA English
DT Article
DE NEUROMUSCULAR RELAXANTS, ROCURONIUM; PHARMACODYNAMICS, ANTAGONISM OF
   BLOCK
AB The neuromuscular and cardiovascular effects of neostigmine, 40 mug kg-1, and methyl-atropine, 7 mug kg-1, administered at different degrees of rocuronium-induced (600 mug kg-1) neuromuscular block were evaluated.  In one group of patients spontaneous recovery was awaited (Group A; n = 20).  Neostigmine and methyl-atropine were administered 2 minutes after rocuronium (Group B; n = 20) or at 25% twitch recovery (Group C; n = 20).  Neuromuscular transmission was monitored mechanomyographically.  Data are presented as mean (SD) [95%-Cl].  The initial rate of recovery (time until a TOF ratio of 0.2) in group B, i.e. 14.2 (4.5) [12.1-16.3] min, was significantly faster than in group C, i.e. 28.7 (5.3) [26.3-31.1] min.  However, the time until clinically sufficient recovery (time until a TOF ratio of 0.7) was similar for groups B, i.e. 29.3 (9.5) [24.9-33.7] min and group C, i.e. 31.8 (5.6) [29.2-34.4] min, both significantly different from that of group A, i.e. 53.2 (14.5) [46.5-59.9] min.  The increase in heart rate following neostigmine/methyl-atropine was more pronounced in the group reversed at 2 min after rocuronium (P<0.01).
C1 UNIV GRONINGEN,EXPTL ANESTHESIOL & CLIN PHARMACOL RES GRP,9700 AB GRONINGEN,NETHERLANDS.
NR 0
TC 5
Z9 5
PU BLACKWELL SCIENCE LTD
PI OXFORD
PA OSNEY MEAD, OXFORD, OXON, ENGLAND OX2 0EL
SN 0265-0215
J9 EUR J ANAESTH
JI Eur. J. Anaesth.
PD NOV
PY 1994
VL 11
IS 6
BP 481
EP 487
PG 7
WC Anesthesiology
SC Anesthesiology
GA PR938
UT WOS:A1994PR93800008
ER

PT J
AU GYERMEK, L
   CANTLEY, EM
AF GYERMEK, L
   CANTLEY, EM
TI COMPARISON OF THE ONSET, SPONTANEOUS-RECOVERY AND TRAIN OF 4 FADE OF THE
   CLINICAL NEUROMUSCULAR BLOCK PRODUCED BY PANCURONIUM AND PIPECURONIUM
SO INTERNATIONAL JOURNAL OF CLINICAL PHARMACOLOGY AND THERAPEUTICS
LA English
DT Article
DE NEUROMUSCULAR BLOCK; PIPECURONIUM; PANCURONIUM; CLINICAL ONSET OF
   ACTION; CLINICAL DURATION OF ACTION
ID SPONTANEOUS OFFSET; ATRACURIUM; VECURONIUM; BROMIDE; ANESTHESIA;
   TUBOCURARINE; RESPONSES; DURATION
AB The following study was performed to delineate the possible differences in the onset, recovery and ''train of four'' (TOF) fade characteristics of pancuronium (Pan) and pipecuronium (Pip). Eighty adult American Society of Anesthesiologists (ASA) class I and II surgical patients were studied with institutional approval. After premedication, general anesthesia was induced with thiopental sodium i.v. followed by N-2/O-2 halothane and fentanyl. The lungs were ventilated. Normocarbia and normothermia were maintained. Two groups of 40 patients received pancuronium (0.1 mg/kg i.v.) or pipecuronium (0.07 mg/g i.v.). Neuromuscular block (NMB) was measured simultaneously by mechanomyography (MMG) and electromyographically (EMG) on the thumb adductor muscle. Supramaximal (TOF) stimuli were applied to the ulnar nerve every 20 seconds. The onset of neuromuscular blocking action, duration of action (to 25% recovery of twitch response), TOF fade during onset and up to 25% T-1 response recovery, hemodynamic changes following induction of anesthesia and after the muscle relaxant and subsequent oral intubation were determined. Mean values and the differences in the two treatments groups were statistically analyzed. The onset of action of the two agents were similar: 3.62+/-0.02 minutes (MMG) and 4.94+/-0.05 minutes (EMG, Pan) and 3.74+/-0.02 minutes (MMG) and 4.36+/-0.012 minutes (EMG, Pip). TOF fade ratios during the onset phase were similar. TOF fade at the 25% twitch responses recovery level was 100% with the MMG responses and (96% (Pan) and 94.8% (Pip) with the EMG responses at the 25% twitch response recovery level. Hemodynamic changes were similar after the single dose adminstration of the bolus administration of the two NMB agents. The only difference between the two treatment groups was in the degree of tachycardia in response to endotracheal intubation which was marginally more significant with Pan than with Pip (p=0.1>0.05). The clinical NMB onset of action and TOF fade characteristics of equipotent doses of Pan and Pip are identical. The duration of action of Pip was about 10% (p=<0.01) shorter than that of Pan, (The probable cause of this difference may be due to a differing influence of halothane anesthesia on the duration of NMB of otherwise equipotent NMB doses of these agents). Essentially no difference was observed in the hemodynamic data between the two treatment groups during the periods of induction of anesthesia.
RP GYERMEK, L (reprint author), UNIV CALIF LOS ANGELES,HARBOR MED CTR,DEPT ANESTHESIOL,BOX 10,TORRANCE,CA 90509, USA.
NR 23
TC 1
Z9 1
PU DUSTRI-VERLAG DR KARL FEISTLE
PI MUNCHEN-DEISENHOFEN
PA BAHNHOFSTRABE 9 POSTFACH 49, W-8024 MUNCHEN-DEISENHOFEN, GERMANY
SN 0946-1965
J9 INT J CLIN PHARM TH
JI Int. J. Clin. Pharmacol. Ther.
PD NOV
PY 1994
VL 32
IS 11
BP 600
EP 605
PG 6
WC Pharmacology & Pharmacy
SC Pharmacology & Pharmacy
GA PT599
UT WOS:A1994PT59900007
ER

PT J
AU JAKUBIK, J
   TUCEK, S
AF JAKUBIK, J
   TUCEK, S
TI PROTECTION BY ALCURONIUM OF MUSCARINIC RECEPTORS AGAINST CHEMICAL
   INACTIVATION AND LOCATION OF THE ALLOSTERIC BINDING-SITE FOR ALCURONIUM
SO JOURNAL OF NEUROCHEMISTRY
LA English
DT Article
DE MUSCARINIC RECEPTORS; ALCURONIUM; ALLOSTERIC BINDING SITE; COOPERATIVITY
   BETWEEN RECEPTOR BINDING SITES; RECEPTORS, ALLOSTERIC CONTROL;
   RECEPTORS, CHEMICAL MODIFICATION
ID NEUROMUSCULAR BLOCKING-DRUGS; ACETYLCHOLINE-RECEPTORS; ANTAGONIST
   BINDING; GALLAMINE; TYROSINE; RESIDUE
AB We have found earlier that the neuromuscular blocker alcuronium binds to cardiac muscarinic receptors simultaneously with their specific antagonist [H-3]methyl-N-scopolamine ([H-3]NMS) and allosterically increases their affinity to this ligand. Nothing is known about the allosteric site with which alcuronium interacts. To gain an insight, we have now investigated how the binding of [H-3]NMS is affected by agents known to modify specific residues in proteins and how their effects are altered by alcuronium. Reagents that covalently modify the tyrosyl residues (p-nitrobenzenesulfonyl fluoride and 4-chloro-7-nitrobenzofurazan) and the carboxyl groups of aspartate and glutamate [1-ethyl-3-(3-dimethylaminopropyl)carbodiimide, N,N'-dicyclohexylcarbodiimide, and N-ethyl-5-phenylisoxazolium-3'-sulfonate] blocked the binding of [H-3]NMS to receptors in rat heart atria. Their action was probably due to the modification of tyrosyl and aspartyl residues directly in the muscarinic binding sites because it was antagonized by atropine and carbamoylcholine. Alcuronium and gallamine, another allosteric ligand, also protected the [H-3]NMS binding sites against the inactivation by tyrosine- and carboxyl-directed chemical modifiers just as well as by benzilylcholine mustard, known to attach covalently to the muscarinic binding sites. Protection by alcuronium has also been observed on cerebrocortical muscarinic receptors. The effect of alcuronium indicates that the drug interferes with the access of chemical modifiers to the muscarinic sites. In view of the unspecific nature of most of the modifiers used (with regard to muscarinic mechanisms), the protection by alcuronium appears to be best explained on the assumption that the drug binds in close vicinity of the ''classical'' muscarinic site and sterically blocks the access to this site.
C1 ACAD SCI CZECH REPUBL,INST PHYSIOL,CR-14220 PRAGUE,CZECH REPUBLIC.
RI Jakubik, Jan/B-7461-2012
OI Jakubik, Jan/0000-0002-1737-1487
NR 37
TC 27
Z9 27
PU LIPPINCOTT-RAVEN PUBL
PI PHILADELPHIA
PA 227 EAST WASHINGTON SQ, PHILADELPHIA, PA 19106
SN 0022-3042
J9 J NEUROCHEM
JI J. Neurochem.
PD NOV
PY 1994
VL 63
IS 5
BP 1932
EP 1940
PG 9
WC Biochemistry & Molecular Biology; Neurosciences
SC Biochemistry & Molecular Biology; Neurosciences & Neurology
GA PN458
UT WOS:A1994PN45800042
ER

PT J
AU FIDDES, S
   PRIOR, C
AF FIDDES, S
   PRIOR, C
TI IN-VITRO SMOOTH-MUSCLE RELAXANT ACTIVITY OF A SERIES OF VECURONIUM
   ANALOGS IN THE RAT AORTA
SO JOURNAL OF PHARMACY AND PHARMACOLOGY
LA English
DT Article
ID NEUROMUSCULAR BLOCKING ACTION; MOTOR-NERVE TERMINALS; CALCIUM-CHANNEL;
   SKELETAL-MUSCLE; VERAPAMIL; POTENTIATION; BLOCKADE; DOGS; CATS
AB The ability of a series of 17-ester analogues of vecuronium to elicit a direct relaxant effect on vascular smooth muscle has been studied using rat isolated aortic rings contracted with 40 mM KCl. The IC50 for inhibition of KCl-induced contractions increased with increasing size of the 17-ester substituent, such that vecuronium (17 beta-acetate) was the least potent with an IC50 of around 500 mu M and Org-9827 (17 alpha-pivalate) was the most potent with an IC50 of around 5 mu M. In addition, for the weaker-acting compounds, the 17 alpha-esters were more potent than their corresponding 17 beta-esters, although this difference was lost as the size of the 17-ester substituent increased. From the results obtained here, it is concluded that the hypotensive activity of some of the newer neuromuscular blocking steroids seen in cats, pigs and dogs in-vivo is probably, at least in part, a consequence of a direct relaxant effect of the compound on vascular smooth muscle through inhibition of voltage-activated, L-type, calcium channels. This may have both advantageous and disadvantageous clinical consequences when using large doses of one of the newer vecuronium analogues with a low relative neuromuscular-blocking potency.
C1 UNIV STRATHCLYDE,DEPT PHYSIOL & PHARMACOL,GLASGOW G1 1XW,LANARK,SCOTLAND.
NR 23
TC 7
Z9 7
PU ROYAL PHARMACEUTICAL SOC GREAT BRITAIN
PI LONDON
PA 1 LAMBETH HIGH ST, LONDON, ENGLAND SE1 7JN
SN 0022-3573
J9 J PHARM PHARMACOL
JI J. Pharm. Pharmacol.
PD NOV
PY 1994
VL 46
IS 11
BP 911
EP 916
PG 6
WC Pharmacology & Pharmacy
SC Pharmacology & Pharmacy
GA PU244
UT WOS:A1994PU24400013
ER

PT J
AU FREEBAIRN, R
   JOYNT, GM
   LIPMAN, J
   BOTHMA, PA
AF FREEBAIRN, R
   JOYNT, GM
   LIPMAN, J
   BOTHMA, PA
TI A DOUBLE-BLIND COMPARISON OF VECURONIUM ADMINISTERED BY THE
   SPRINGFUSOR(R) INFUSION DEVICE TO VECURONIUM BY INTERMITTENT BOLUS
   INJECTION IN CRITICALLY ILL ADULT PATIENTS
SO ANAESTHESIA AND INTENSIVE CARE
LA English
DT Article
DE EQUIPMENT; SPRINGFUSOR(R); MUSCLE RELAXANT, VECURONIUM; INTRAVENOUS
   ADMINISTRATION; INFUSION; BOLUS
ID INTENSIVE-CARE UNIT; NEUROMUSCULAR BLOCKADE; PROLONGED PARALYSIS;
   PANCURONIUM
AB To evaluate the Springfusor(R) infusion device for clinical use in an Intensive Care Unit and to compare the technique of intermittent bolus and constant infusion of muscle relaxants, we undertook a prospective double-blind randomized placebo-controlled study.  Twenty critically ill ventilated patients requiring muscle paralysis were investigated.  Although we could show no clinical advantage in infusing vecuronium, the Springfusor(R) provided a more constant level of paralysis compared with hourly bolus doses.  The device is robust, easy to use and reduces nursing workload.  This may translate into cost-saving improvement in patient care if the Springfusor(R) is used to provide muscle relaxation, sedation and analgesia.
C1 BARAGWANATH HOSP,INTENS CARE UNIT,BERSHAM 2013,SOUTH AFRICA.
   UNIV WITWATERSRAND,DEPT ANAESTHESIA,JOHANNESBURG 2001,SOUTH AFRICA.
RI Joynt, Gavin/C-7606-2009; Freebairn, Ross/F-4255-2010
NR 18
TC 3
Z9 3
PU AUSTRALIAN SOC ANAESTHETISTS
PI EDGECLIFF
PA P O BOX 600, EDGECLIFF NSW 2021, AUSTRALIA
SN 0310-057X
J9 ANAESTH INTENS CARE
JI Anaesth. Intensive Care
PD OCT
PY 1994
VL 22
IS 5
BP 580
EP 585
PG 6
WC Anesthesiology; Critical Care Medicine
SC Anesthesiology; General & Internal Medicine
GA PM927
UT WOS:A1994PM92700012
ER

PT J
AU NAGUIB, M
   ABDULATIF, M
   ALGHAMDI, A
   SELIM, M
   SERAJ, M
   ELSANBARY, M
   MAGBOUL, MA
AF NAGUIB, M
   ABDULATIF, M
   ALGHAMDI, A
   SELIM, M
   SERAJ, M
   ELSANBARY, M
   MAGBOUL, MA
TI INTERACTIONS BETWEEN MIVACURIUM AND ATRACURIUM
SO BRITISH JOURNAL OF ANAESTHESIA
LA English
DT Article
DE NEUROMUSCULAR BLOCK, ATRACURIUM; NEUROMUSCULAR BLOCK, MIVACURIUM;
   POTENCY, ANESTHETIC, ED(50)
ID NEUROMUSCULAR BLOCKADE; SURGICAL PATIENTS; D-TUBOCURARINE;
   DOSE-RESPONSE; VECURONIUM; PANCURONIUM; PHARMACOLOGY; PIPECURONIUM;
   POTENTIATION; COMBINATION
AB We have studied the interaction between atracurium and mivacurium. The dose-response relationships of atracurium, mivacurium and their combination were studied in 96 ASA I or II patients during thiopentone-fentanyl-nitrous oxide-isoflurane (1.2% end-tidal) anaesthesia. Neuromuscular block was recorded as the evoked thenar mechano-myographic response to train-of-four stimulation of the ulnar nerve (2 Hz at 12-s intervals). The dose-response curves were determined by probit analysis. Isobolographic and algebraic (fractional) analyses were used to assess quantitatively the combined effect of equipotent doses of atracurium and mivacurium and to define the type of interaction between these drugs. Isobolograms were constructed by plotting single drug ED(50) points on the dose co-ordinates and a combined ED(50) point in the dose field. The calculated doses producing 50% depression (ED(50)) of the first twitch height were 50.5 (95% confidence intervals 48.9-52.1) and 20.8 (20.3-21.3) mu g kg(-1) for the atracurium and mivacurium groups, respectively. Isobolographic and fractional analyses of the atracurium-mivacurium combination demonstrated zero interaction (additivism). An additional 26 patients anaesthetized with thiopentone-fentanyl-nitrous oxide-isoflurane were allocated randomly to receive either atracurium 0.5 mg kg(-1) (n = 13) or mivacurium 0.15 mg kg(-1) (n = 13). Additional maintenance doses of mivacurium 0.1 mg kg(-1) were administered to patients in both groups, whenever the first twitch recovered to 10% of control. The duration of the first maintenance dose of mivacurium to 10% recovery of the first twitch was greater (P < 0.0005) after atracurium (25 (21.8-28.5) min) than after mivacurium (14.2 (11.9-16.6) min). However, the duration of the second maintenance dose of mivacurium after atracurium (18.3 (12.6-24) min) was similar to that of mivacurium after mivacurium (14.6 (10.6-18.6) min). We conclude that the combination of atracurium and mivacurium is additive and that the use of mivacurium after atracurium-induced neuromuscular block results in increased duration of the first (but not the subsequent) maintenance dose of mivacurium.
C1 KING SAUD UNIV,ICU,RIYADH 11472,SAUDI ARABIA.
   KING KHALID UNIV HOSP,FAC MED,RIYADH 11472,SAUDI ARABIA.
RP NAGUIB, M (reprint author), KING SAUD UNIV,DEPT ANAESTHESIA,POB 7805,RIYADH 11472,SAUDI ARABIA.
NR 24
TC 18
Z9 22
PU PROF SCI PUBL
PI LONDON
PA TAVISTOCK HOUSE EAST, TAVISTOCK SQUARE, LONDON, ENGLAND WC1H 9JR
SN 0007-0912
J9 BRIT J ANAESTH
JI Br. J. Anaesth.
PD OCT
PY 1994
VL 73
IS 4
BP 484
EP 489
DI 10.1093/bja/73.4.484
PG 6
WC Anesthesiology
SC Anesthesiology
GA PJ966
UT WOS:A1994PJ96600012
ER

PT J
AU MERETOJA, OA
   TAIVAINEN, T
   WIRTAVUORI, K
AF MERETOJA, OA
   TAIVAINEN, T
   WIRTAVUORI, K
TI PHARMACODYNAMICS OF MIVACURIUM IN INFANTS
SO BRITISH JOURNAL OF ANAESTHESIA
LA English
DT Article
DE NEUROMUSCULAR BLOCK, MIVACURIUM; PHARMACODYNAMICS; ANESTHESIA, PEDIATRIC
ID OXIDE-NARCOTIC ANESTHESIA; CHLORIDE BW B1090U; NITROUS-OXIDE;
   CLINICAL-PHARMACOLOGY; CONTINUOUS INFUSION; CHILDREN; ATRACURIUM;
   HALOTHANE
AB A computerized infusion system was used to determine mivacurium infusion requirements to maintain 95% and 50% neuromuscular block in 15 infants less than 1 yr of age. Neuromuscular block was measured by adductor pollicis EMG and anaesthesia maintained with 66% nitrous oxide in oxygen and alfentanil 50-100 mu g kg(-1) h(-1). Neuromuscular block was produced by repeated bolus doses of mivacurium 0.1 mg kg(-1); subsequently the target neuromuscular block was maintained by a closed loop infusion. Dose potency of mivacurium was similar to that previously published in children with a similar anaesthetic technique. Mean mivacurium requirement for 95% neuromuscular block was 820 (SD 300) mu g kg(-1) h(-1), which represented an hourly requirement of 6.6 (1.5) individual ED(50) doses. Infusion requirement for 50% neuromuscular block was 320 (150) mu g kg(-1) h(-1). These infusion rates were similar to those in children. No side effects of mivacurium were noticed.
RP MERETOJA, OA (reprint author), UNIV HELSINKI,CHILDRENS HOSP,DEPT ANAESTHESIOL,STENBACKINKATU 11,SF-00290 HELSINKI,FINLAND.
NR 17
TC 13
Z9 13
PU PROF SCI PUBL
PI LONDON
PA TAVISTOCK HOUSE EAST, TAVISTOCK SQUARE, LONDON, ENGLAND WC1H 9JR
SN 0007-0912
J9 BRIT J ANAESTH
JI Br. J. Anaesth.
PD OCT
PY 1994
VL 73
IS 4
BP 490
EP 493
DI 10.1093/bja/73.4.490
PG 4
WC Anesthesiology
SC Anesthesiology
GA PJ966
UT WOS:A1994PJ96600013
ER

PT J
AU PATERSON, IG
   HOOD, JR
   RUSSELL, SH
   WESTON, MD
   HIRSCH, NP
AF PATERSON, IG
   HOOD, JR
   RUSSELL, SH
   WESTON, MD
   HIRSCH, NP
TI MIVACURIUM IN THE MYASTHENIC PATIENT
SO BRITISH JOURNAL OF ANAESTHESIA
LA English
DT Article
DE MYASTHENIA GRAVIS; NEUROMUSCULAR BLOCK, MIVACURIUM
ID PLASMA CHOLINESTERASE ACTIVITY; DOSE-RESPONSE RELATIONSHIP; NITROUS
   OXIDE-ISOFLURANE; NEUROMUSCULAR BLOCKADE; CHLORIDE BW-B1090U; SURGICAL
   PATIENTS; GRAVIS; ANESTHESIA; VECURONIUM; ATRACURIUM
AB We have used mivacurium in four myasthenic patients presenting for thymectomy. Supramaximal single twitch stimulation was applied to the ulnar nerve at the wrist and the force of contraction of the adductor pollicis was measured. After an initial bolus dose of 30 mu g kg(-1) (approximately one-fifth of the normal intubating dose), we observed a mean 37.5 (SEM 5.6) % reduction in evoked twitch tension, Neuromuscular block was increased with incremental doses and maintained with repeat bolus doses of 15 mu g kg(-1) at 25% recovery. The interval between maintenance bolus doses remained constant (mean 5.9 (0.7) min). Spontaneous offset was rapid with a mean recovery index (T25-T75) of 11.9 (2.1) min. Provided anticholinesterase therapy is withheld in the immediate preoperative period, mivacurium would appear to be a safe and appropriate neuromuscular blocker in this variably sensitive group of patients. The cumulative dose required to establish full neuromuscular block varied between 60 and 90 mu g kg(-1). A maintenance infusion, commencing at 3 mu g kg(-1) min(-1), is recommended, guided by neuromuscular monitoring.
C1 UCL NATL HOSP NEUROL & NEUROSURG, DEPT ANAESTHESIA, LONDON WC1N 3BG, ENGLAND.
NR 29
TC 17
Z9 18
PU OXFORD UNIV PRESS
PI OXFORD
PA GREAT CLARENDON ST, OXFORD OX2 6DP, ENGLAND
SN 0007-0912
J9 BRIT J ANAESTH
JI Br. J. Anaesth.
PD OCT
PY 1994
VL 73
IS 4
BP 494
EP 498
DI 10.1093/bja/73.4.494
PG 5
WC Anesthesiology
SC Anesthesiology
GA PJ966
UT WOS:A1994PJ96600014
ER

PT J
AU NAGUIB, M
AF NAGUIB, M
TI DIFFERENT PRIMING TECHNIQUES, INCLUDING MIVACURIUM, ACCELERATE THE ONSET
   OF ROCURONIUM
SO CANADIAN JOURNAL OF ANAESTHESIA-JOURNAL CANADIEN D ANESTHESIE
LA English
DT Article
DE INTERACTIONS, MIVACURIUM, ROCURONIUM (ORG 9426); MONITORING, TRAIN-OF-4;
   NEUROMUSCULAR RELAXANTS, MIVACURIUM, ROCURONIUM, SUCCINYLCHOLINE
   PHARMACODYNAMICS, PRIMING PRINCIPLE
ID RAPID-SEQUENCE INDUCTION; NEUROMUSCULAR BLOCKADE; ADDUCTOR POLLICIS;
   TRACHEAL INTUBATION; VECURONIUM; ANESTHESIA; ATRACURIUM;
   SUCCINYLCHOLINE; MUSCLES; PANCURONIUM
AB Different priming sequences of equipotent doses of rocuronium and mivacurium on the onset of maximum neuromuscular block and intubating conditions were compared with those obtained after succinylcholine, During thiopentone-fentatanyl-nitrous oxide anaesthesia, 70 patients were randomly assigned into seven groups. Group I received mivacurium 0.15 mg kg(-1) as a single bolus dose. Group II received a priming dose of mivacurium 0.015 mg kg(-1) followed three minutes later by mivacurium 0.135 mg.kg(-1). Group III received rocuronium 0.6 mg.kg(-1) as a single bolus dose, and Group IV received an initial dose of rocuronium 0.06 mg.kg(-1) followed by rocuronium 0.54 mg.kg(-1). Group V received a priming dose of mivacurium 0.015 mg.kg(-1) followed by rocuronium 0.54 mg.kg(-1) Group VI received an initial dose of rocuronium 0.06 mg.kg(-1) followed by mivacurium 0.135 mg.kg(-1) Group VII received succinylcholine 1.0 mg.kg(-1) Groups I; III, and VII received a placebo injection before the administration of the neuromuscular blocking drug. Additional thiopentone 2 mg.kg(-1) iv was given 30 sec before intubation. Onset times (mean (95% confidence interval)) after priming a rocuronium block with either rocuronium (73 (57-90) sec) or mivacurium (58 (47-69) sec) were similar to those after succinylcholine (54 (40-68) sec), and were shorter (P < 0.01) than that observed in other groups. Intubating conditions were not different between the groups. The duration of neuromuscular block was shortest with succinylcholine. It is concluded that priming a rocuronium block with either mivacurium or rocuronium resulted in a neuromuscular block comparable to that of succinylcholine in both the onset of action and intubating conditions.
C1 KING SAUD UNIV,ICU,RIYADH 11472,SAUDI ARABIA.
   KING KHALID UNIV HOSP,FAC MED,RIYADH 11472,SAUDI ARABIA.
RP NAGUIB, M (reprint author), KING SAUD UNIV,DEPT ANAESTHESIA,POB 7805,RIYADH 11472,SAUDI ARABIA.
NR 26
TC 35
Z9 39
PU CANADIAN ANAESTHETISTS SOC INC
PI TORONTO
PA 1 EGLINTON AVE EAST, SUITE 208, TORONTO ON M4P 3A1, CANADA
SN 0832-610X
J9 CAN J ANAESTH
JI Can. J. Anaesth.-J. Can. Anesth.
PD OCT
PY 1994
VL 41
IS 10
BP 902
EP 907
PG 6
WC Anesthesiology
SC Anesthesiology
GA PL755
UT WOS:A1994PL75500004
ER

PT J
AU SALIB, Y
   FROSSARD, J
   PLAUD, B
   DEBAENE, B
   MEISTELMAN, C
   DONATI, F
AF SALIB, Y
   FROSSARD, J
   PLAUD, B
   DEBAENE, B
   MEISTELMAN, C
   DONATI, F
TI NEUROMUSCULAR EFFECTS OF VECURONIUM AND NEOSTIGMINE IN MONTREAL AND
   PARIS
SO CANADIAN JOURNAL OF ANAESTHESIA-JOURNAL CANADIEN D ANESTHESIE
LA English
DT Article
DE ANTAGONISTS, NEUROMUSCULAR RELAXANTS, NEOSTIGMINE; MONITORING,
   NEUROMUSCULAR DURATION, TRAIN-OF-4; NEUROMUSCULAR RELAXANTS, VECURONIUM
ID OBESE SURGICAL PATIENT; BLOCKADE; PHARMACOKINETICS; PHARMACODYNAMICS;
   ATRACURIUM; ISOFLURANE; RECOVERY; ONSET; PANCURONIUM; POSTPARTUM
AB The potency of vecuronium was reported to be greater in Montreal than in Paris. This study was designed to determine whether there were differences in onset, duration, and reversibility with neostigmine between both centres. Twenty ASA I or II adults (ten men, ten women), aged 18-65 yr were studied in each of the two cities, during a standard thiopentone-fentanyl-nitrous oxide (60-70%) - isoflurane 0.5% end-tidal anaesthetic. Train-of-four stimulation was applied every 20 sec to the ulnar nerve at the wrist and the force of contraction of the adductor pollicis muscle was measured. Vecuronium, 0.1 mg.kg(-1) was given as a bolus, and neostigmine, 0.04 mg.kg(-1) was administered, with atropine 0.02 mg.kg(-1), at 25% first twitch height recovery. Onset time to maximum blockade was (mean +/- SD) 3.9 +/- 1.3 min in Paris vs 4.5 +/- 1.3 min in Montreal (NS). Duration from injection to 25% first twitch recovery was shorter (28.5 +/- 6.8 min) in Paris than in Montreal (39.1 +/- 23 min) (P < 0.0001). Time from injection of neostigmine to a train-of-four ratio of 70% was not different in Paris (6.3 +/- 2.2 min) from Montreal (5.6 +/- 1.9 min). It is concluded that the duration of on ''intubating'' dose of vecuronium is longer in Montreal, but, when given at 25% first twitch recovery, neostigmine has the same efficacy in Montreal as in Paris
C1 ROYAL VICTORIA HOSP,DEPT ANAESTHESIA,MONTREAL H3A 1A1,PQ,CANADA.
   MCGILL UNIV,DEPT ANAESTHESIA,MONTREAL H3A 2T5,PQ,CANADA.
   INST GUSTAVE ROUSSY,SERV ANESTHESIE,VILLEJUIF,FRANCE.
NR 21
TC 3
Z9 5
PU CANADIAN ANAESTHETISTS SOC INC
PI TORONTO
PA 1 EGLINTON AVE EAST, SUITE 208, TORONTO ON M4P 3A1, CANADA
SN 0832-610X
J9 CAN J ANAESTH
JI Can. J. Anaesth.-J. Can. Anesth.
PD OCT
PY 1994
VL 41
IS 10
BP 908
EP 912
PG 5
WC Anesthesiology
SC Anesthesiology
GA PL755
UT WOS:A1994PL75500005
ER

PT J
AU GASCON, JL
   ACENA, ML
   SUAREZ, JA
   RODRIGUEZ, M
AF GASCON, JL
   ACENA, ML
   SUAREZ, JA
   RODRIGUEZ, M
TI RADIOCHEMICAL METHODS FOR THE DETERMINATION OF PLUTONIUM, AMERICIUM AND
   CURIUM IN TYPICAL WASTE STREAMS
SO JOURNAL OF ALLOYS AND COMPOUNDS
LA English
DT Article; Proceedings Paper
CT International Conference on Actinides
CY SEP 19-24, 1993
CL SANTE FE, NM
SP LOS ALAMOS NATL LAB, GTS INST TRANSACTINIUM SCI, INT SCI FDN, INT ATOMIC ENERGY AGCY, LAWRENCE LIVERMORE NATL LAB, US DOE
AB Accurate and reliable analytical methods have been developed for the measurement of Pu, Am and Cm in typical waste streams from nuclear power plants. Pu, Am and Cm were separated using anion exchange and coprecipitation techniques. The solution of Am and Cm was electrodeposited and measured by alpha-particle spectrometry. In the case of Pu the solution was divided into two aliquots, one for liquid scintillation counting and the other for electrodeposition followed by alpha-particle spectrometry. To determine the chemical recovery of alpha emitters of the Pu fraction and the Am and Cm fraction, the sample was spiked with Pu-236 and Am-243. The chemical recovery of Pu-241,as calculated using two different methods which gave reliable results. Analysis of every sample was carried out twice to examine the reproducibility of the analytical methods. The radiochemical yields of Pu and Am ranged from 80% to 100% and from 60% to 80% respectively.
C1 CIEMAT,INST TECNOL NUCL,E-28040 MADRID,SPAIN.
RP GASCON, JL (reprint author), CIEMAT,INST INVERST BASICA,AVDA COMPLUTENSE 22,E-28040 MADRID,SPAIN.
NR 5
TC 8
Z9 9
PU ELSEVIER SCIENCE SA LAUSANNE
PI LAUSANNE 1
PA PO BOX 564, 1001 LAUSANNE 1, SWITZERLAND
SN 0925-8388
J9 J ALLOY COMPD
JI J. Alloy. Compd.
PD OCT
PY 1994
VL 213
BP 557
EP 559
DI 10.1016/0925-8388(94)90987-3
PG 3
WC Chemistry, Physical; Materials Science, Multidisciplinary; Metallurgy &
   Metallurgical Engineering
SC Chemistry; Materials Science; Metallurgy & Metallurgical Engineering
GA PN811
UT WOS:A1994PN81100118
ER

PT J
AU GALLACCI, M
   OLIVEIRA, AC
AF GALLACCI, M
   OLIVEIRA, AC
TI PRESYNAPTIC AND POSTSYNAPTIC MECHANISMS INVOLVED IN TETANIC FADE INDUCED
   BY PANCURONIUM IN THE ISOLATED RAT MUSCLE
SO PHARMACOLOGY
LA English
DT Article
DE PANCURONIUM; NEUROMUSCULAR JUNCTION, RAT; END-PLATE POTENTIALS; TETANIC
   FADE MECHANISMS
ID NEUROMUSCULAR-JUNCTION; NICOTINIC ANTAGONISTS; TRANSMISSION
AB The mechanisms underlying the fade of the tetanic contraction induced by pancuronium were studied in vitro by means of myographical and electrophysiological techniques in the extensor digitorum longus muscle of the rat. Pancuronium (0.5 mu mol/l) induced a complete fade of the tetanic contraction while leaving the twitch unaffected. At the same concentration it decreased the amplitude and increased the tetanic rundown of trains of endplate potentials (e.p.ps) evoked in the frequency of 50 Hz. The electrophysiological changes induced by pancuronium were due to decreases in both quantal sizes and quantal contents of the e.p.ps. The former effect was the result of a postsynaptic competitive action and the latter of a presynaptic inhibitory action of that compound. The decrease in quantal. content affected the e.p.ps starting from the first in the train and became larger during the generation of the sequence of e.p.ps. This intensified their tetanic rundown. It is concluded that the fade of the tetanic contraction induced by pancuronium is due to a summation of pre- and postsynaptic actions and, therefore, not only to an increase in the tetanic rundown of e.p.ps. Possible explanations for the distinct abilities of neuromuscular blockers in affecting tetani and twitches in a differential manner are also discussed.
C1 UNIV SAO PAULO,INST CIENCIAS BIOMED,DEPT FARMACOL,BR-05508900 SAO CARLOS,SP,BRAZIL.
   UNIV SAO PAULO,UNESP,INST BIOCIENCIAS,DEPT FARMACOL,SAO PAULO,SP,BRAZIL.
RI Gallacci, Marcia /C-8479-2013
NR 18
TC 8
Z9 8
PU KARGER
PI BASEL
PA ALLSCHWILERSTRASSE 10, CH-4009 BASEL, SWITZERLAND
SN 0031-7012
J9 PHARMACOLOGY
JI Pharmacology
PD OCT
PY 1994
VL 49
IS 4
BP 265
EP 270
DI 10.1159/000139242
PG 6
WC Pharmacology & Pharmacy
SC Pharmacology & Pharmacy
GA PK311
UT WOS:A1994PK31100007
ER

PT J
AU DUPUIS, JY
   NATHAN, HJ
   DELIMA, L
   WYNANDS, JE
   RUSSELL, GN
   BOURKE, M
AF DUPUIS, JY
   NATHAN, HJ
   DELIMA, L
   WYNANDS, JE
   RUSSELL, GN
   BOURKE, M
TI PANCURONIUM OR VECURONIUM FOR TREATMENT OF SHIVERING AFTER
   CARDIAC-SURGERY
SO ANESTHESIA AND ANALGESIA
LA English
DT Article
ID ARTERY BYPASS-SURGERY; MYOCARDIAL-ISCHEMIA; OXYGEN-CONSUMPTION;
   GENERAL-ANESTHESIA; SUPPRESSION; STABILITY; RECOVERY; BROMIDE; DRUGS
AB This randomized double-blind study compared the hemodynamic and metabolic effects of pancuronium and vecuronium during treatment of shivering after cardiac surgery with hypothermic cardiopulmonary bypass. Thirty sedated and pain-free patients who shivered after cardiac surgery were treated with pancuronium (n = 15) or vecuronium (n = 15) 0.08 mg/kg. Baseline values of heart rate (HR), mean arterial pressure, arterial and venous blood gases, total body oxygen consumption indexed to body surface area (Vo(2)-I), and pressure work index (PWI, an estimate of myocardial oxygen consumption) were measured on arrival in the intensive care unit, at onset of shivering, and repeatedly for 2 h after treatment. Continuous ST segment analysis of leads II and V-5 were used for detection of myocardial ischemia. Treatment of shivering with pancuronium decreased Vo(2)-I by 32% (P = 0.0001). This was accompanied by a 14% increase in HR (P = 0.001) and a 10% increase in PWI (P = 0.03). Vecuronium decreased Vo(2)-I by 36% (P = 0.003) with a 4% decrease in HR (P = 0.04) and a 6% decrease in PWI (P = 0.06). Myocardial ischemia (n = 3) and ventricular arrhythmias (n = 3) occurred in five patients treated with pancuronium. Only one patient treated with vecuronium had ventricular arrhythmia (P = 0.08). Seven patients treated with pancuronium and eight treated with vecuronium were taking beta-adrenergic blockers preoperatively which was associated with lower HR (96 +/- 16 vs 109 +/- 15 bpm; P = 0.025) and lower PWI (8.8 +/- 1.2 vs 10.7 +/- 1.92 mL.min(-1).100 g(-1); P = 0.003) at onset of shivering. However, beta-adrenergic blockers did not attenuate the relative HR increase induced by pancuronium. No relationship was found between hypercapnia and tachycardia or hypertension. These results suggest that, when compared to pancuronium for treatment of postoperative shivering, vecuronium may be advantageous because it does not increase myocardial work. The disproportionate relationship between Vo(2)-I and PWI after treatment with muscle relaxants indicates that increased Vo(2)-I does not contribute significantly to the hemodynamic disturbances associated with shivering. These disturbances are more likely the results of increased adrenergic activity related to pain and recovery from anesthesia. Shivering and its associated hemodynamic disturbances appear to be concomitant but independent signs of awakening.
RP DUPUIS, JY (reprint author), UNIV OTTAWA,OTTAWA CIVIC HOSP,INST HEART,DEPT ANESTHESIA,DIV CARDIAC H213,1053 CARLING AVE,OTTAWA K1Y 4E9,ON,CANADA.
NR 36
TC 9
Z9 9
PU WILLIAMS & WILKINS
PI BALTIMORE
PA 351 WEST CAMDEN ST, BALTIMORE, MD 21201-2436
SN 0003-2999
J9 ANESTH ANALG
JI Anesth. Analg.
PD SEP
PY 1994
VL 79
IS 3
BP 472
EP 481
PG 10
WC Anesthesiology
SC Anesthesiology
GA PE206
UT WOS:A1994PE20600012
ER

PT J
AU CANTINEAU, JP
   PORTE, F
   DHONNEUR, G
   DUVALDESTIN, P
AF CANTINEAU, JP
   PORTE, F
   DHONNEUR, G
   DUVALDESTIN, P
TI NEUROMUSCULAR EFFECTS OF ROCURONIUM ON THE DIAPHRAGM AND ADDUCTOR
   POLLICIS MUSCLES IN ANESTHETIZED PATIENTS
SO ANESTHESIOLOGY
LA English
DT Article
DE MONITORING, ADDUCTOR POLLICIS, DIAPHRAGM; NEUROMUSCULAR RELAXANTS,
   ROCURONIUM; RESPIRATORY EFFECTS, MUSCLE RELAXANTS
ID DOSE TECHNIQUES; VECURONIUM; ORG-9426; POTENCY; ANESTHESIA; ATRACURIUM;
   PARALYSIS; HUMANS; PANCURONIUM; ISOFLURANE
AB Background: Rocuronium has properties that may make it suitable for rapid-sequence intubation. However, its neuromuscular effects have been studied only on the adductor pollicis. This study compares the neuromuscular effect of rocuronium on the diaphragm and adductor pollicis in humans.
   Methods: The forces generated by the diaphragm and the adductor pollicis during supramaximal single-twitch stimulation of the phrenic and ulnar nerves, respectively, were studied during thiopental, fentanyl, and nitrous oxide-oxygen anesthesia. In 6 patients, cumulative doses of 0.15, 0.25, 0.35, 0.45, and 0.60 mg.kg(-1) rocuronium were given over a 9-min period. The doses for 50% (ED(50)) and 95% (ED(95)) depression of twitch height were calculated. In another 12 patients, the times for maximal effect and 10%, 25%, 50%, 75%, and 90% recovery of the twitch height were calculated after a bolus dose of 0.60 mg.kg(-1) rocuronium.
   Results: ED(50) and ED(95) were higher for the diaphragm (0.26 +/- 0.07 and 0.50 +/- 0.20 mg.kg(-1), respectively) than for the adductor pollicis (0.14 +/- 0.05 and 0.24 +/- 0.04 mg.kg(-1)). Rocuronium 0.60 mg.kg(-1) produced 100% paralysis of the adductor pollicis in all patients and of the diaphragm in 9 of 12 patients. The onset time for muscle relaxation after 0.6 mg.kg(-1) rocuronium was shorter for the adductor pollicis than for the diaphragm (80 +/- 20 vs. 120 +/- 62 s). Times for 10%, 25%, 75%, and 90% recovery of twitch height were 34 +/- 10, 40 +/- 13, 56 +/- 20, and 64 +/- 21 min, respectively, for the adductor pollicis, and significantly shorter for the diaphragm: 17 +/- 10, 23 +/- 9, 33 +/- 13, and 35 +/- 10 min, respectively.
   Conclusions: The diaphragm is more resistant than the adductor pollicis to rocuronium, as shown by greater ED(50) and ED(95) and faster recovery of the twitch height. The intubating dose of 0.60 mg.kg(-1) is close to the ED(95), of 0.50 mg.kg(-1) for the diaphragm.
C1 UNIV PARIS 12,HOP HENRI MONDOR,DEPT ANESTHESIA,F-94010 CRETEIL,FRANCE.
NR 25
TC 39
Z9 44
PU LIPPINCOTT-RAVEN PUBL
PI PHILADELPHIA
PA 227 EAST WASHINGTON SQ, PHILADELPHIA, PA 19106
SN 0003-3022
J9 ANESTHESIOLOGY
JI Anesthesiology
PD SEP
PY 1994
VL 81
IS 3
BP 585
EP 590
DI 10.1097/00000542-199409000-00010
PG 6
WC Anesthesiology
SC Anesthesiology
GA PG119
UT WOS:A1994PG11900008
ER

PT J
AU ABOULEISH, E
   ABBOUD, T
   LECHEVALIER, T
   ZHU, J
   CHALIAN, A
   ALFORD, K
AF ABOULEISH, E
   ABBOUD, T
   LECHEVALIER, T
   ZHU, J
   CHALIAN, A
   ALFORD, K
TI ROCURONIUM (ORG-9426) FOR CESAREAN-SECTION
SO BRITISH JOURNAL OF ANAESTHESIA
LA English
DT Article
DE ANESTHESIA; OBSTETRIC; NEUROMUSCULAR BLOCK; ROCURONIUM
ID NEUROMUSCULAR BLOCKING; INTUBATING CONDITIONS; MUSCLE-RELAXANTS;
   ORG-9426; SUCCINYLCHOLINE; ANESTHESIA; PHARMACOKINETICS; SUXAMETHONIUM;
   PANCURONIUM; VECURONIUM
AB This was a prospective, non-randomized, multicentre study of rocuronium (Org 9426) in 40 elective Caesarean section patients at full term without fetal distress. Anaesthesia was induced with thiopentone 4-6 mg kg(-1) i.v. and rocuronium 0.6 mg kg(-1) and maintained with isoflurane and nitrous oxide in oxygen. Monitors included ECG, arterial pressure, pulse oximeter and train-of-four (TOF) produced by ulnar nerve stimulation. In all patients, full neuromuscular block at the hand indicating the maximum effect of rocuronium (T1 = 0) occurred at a mean time of 98.1 (SD 9.4) s. However, after 79.3 (2.9)s, excellent to good intubating conditions were achieved in 90% of patients. Injection to delivery time was 12.7 (0.9) min and the surgical procedure lasted 53.1 (3.5) min. After administration of rocuronium, T2 appeared after 32.7 (1.8) min (indicating duration of effect). At the end of the surgical procedure in 39 patients, glycopyrronium 0.2 mg and neostigmine 1 mg were given every 5 min to antagonize residual neuromuscular effect. The mean dose of neostigmine required was 1.54 (0.1) mg. Rocuronium had no clinically significant effect on maternal heart rate or arterial pressure. After administration of thiopentone and rocuronium in two patients, temporary erythema occurred, one along the site of injection and the other on the chest wall. Rocuronium had no untoward effects on the neonates, evaluated by 1- and 5-min Apgar scores, time to sustained respiration, total and muscular neuroadaptive capacity scores, acid-base status and blood-gas tensions in umbilical arterial and venous blood. At delivery in 32 patients, concentrations of rocuronium in maternal venous (MV) and umbilical venous (UV) plasma were 2412 (180) ng ml(-1) and 389.6 (27.8) ng ml(-1), respectively (UV/MV ratio 0.16). In 12 patients, the mean concentration of rocuronium in umbilical arterial (UA) plasma was 271.2 (34.7) ng ml(-1) with a UA/UV ratio of 0.62. 17-Desacetylrocuronium (Org 9943), the main metabolite of rocuronium, was below the sensitivity level (25 ng ml(-1)) in umbilical venous and arterial plasma; the maternal venous plasma concentration was 178 (31) ng ml(-1).
C1 UNIV SO CALIF,DEPT ANESTHESIOL,LOS ANGELES,CA 90033.
RP ABOULEISH, E (reprint author), UNIV TEXAS,SCH MED,DEPT ANESTHESIOL,HOUSTON,TX 77030, USA.
NR 25
TC 52
Z9 56
PU PROF SCI PUBL
PI LONDON
PA TAVISTOCK HOUSE EAST, TAVISTOCK SQUARE, LONDON, ENGLAND WC1H 9JR
SN 0007-0912
J9 BRIT J ANAESTH
JI Br. J. Anaesth.
PD SEP
PY 1994
VL 73
IS 3
BP 336
EP 341
DI 10.1093/bja/73.3.336
PG 6
WC Anesthesiology
SC Anesthesiology
GA PD955
UT WOS:A1994PD95500012
ER

PT J
AU KELLY, D
   BRULL, SJ
AF KELLY, D
   BRULL, SJ
TI NEUROLEPTIC MALIGNANT SYNDROME AND MIVACURIUM - A SAFE ALTERNATIVE TO
   SUCCINYLCHOLINE
SO CANADIAN JOURNAL OF ANAESTHESIA-JOURNAL CANADIEN D ANESTHESIE
LA English
DT Article
DE COMPLICATIONS, MALIGNANT HYPERTHERMIA; NEUROMUSCULAR RELAXANTS,
   MIVACURIUM,; SUCCINYLCHOLINE
ID CHLORIDE BW-B1090U; HYPERTHERMIA; SUSCEPTIBILITY; PHARMACOLOGY;
   CONTRACTURE; ANESTHESIA; BLOCKADE
AB Neuroleptic malignant syndrome (NMS) and malignant hyperthermia (MH) may have a common pathogenic mechanism; therefore, it has been suggested that known triggering agents for MH (such as succinylcholine) should be avoided in patients with NMS. Electroconvulsive therapy (ECT) continues to play a major therapeutic role in contemporary psychiatry, and succinylcholine has been the muscle relaxant of choice in attenuating violent muscle contractions induced by ECT Mivacurium is a non-depolarizing muscle relaxant with a relatively rapid onset and a short duration of action, and to date it has been proved safe in MH-susceptible patients. In this case report, following succinylcholine use during ECT, a patient with NMS developed an increase in temperature and serum creatine kinase (CK) level, possibly due to an MH reaction. Since the patient's mental status necessitated further ECT, mivacurium was administered during subsequent treatments and resulted in effective attenuation of muscle contractions without elevation of patient temperature or CK levels. In addition, there was no marked prolongation of the anaesthetic. Mivacurium is a suitable agent for patients with NMS undergoing ECT, as it has not been associated with precipitation of an MH response.
C1 YALE UNIV,SCH MED,DEPT ANESTHESIOL,NEW HAVEN,CT 06510.
RI Brull, Sorin/E-8578-2010
NR 21
TC 13
Z9 13
PU CANADIAN ANAESTHETISTS SOC INC
PI TORONTO
PA 1 EGLINTON AVE EAST, SUITE 208, TORONTO ON M4P 3A1, CANADA
SN 0832-610X
J9 CAN J ANAESTH
JI Can. J. Anaesth.-J. Can. Anesth.
PD SEP
PY 1994
VL 41
IS 9
BP 845
EP 849
PG 5
WC Anesthesiology
SC Anesthesiology
GA PE608
UT WOS:A1994PE60800012
ER

PT J
AU CALDWELL, JE
   SZENOHRADSZKY, J
   SEGREDO, V
   WRIGHT, PMC
   MCLOUGHLIN, C
   SHARMA, ML
   GRUENKE, LD
   FISHER, DM
   MILLER, RD
AF CALDWELL, JE
   SZENOHRADSZKY, J
   SEGREDO, V
   WRIGHT, PMC
   MCLOUGHLIN, C
   SHARMA, ML
   GRUENKE, LD
   FISHER, DM
   MILLER, RD
TI THE PHARMACODYNAMICS AND PHARMACOKINETICS OF THE METABOLITE
   3-DESACETYLVECURONIUM (ORG-7268) AND ITS PARENT COMPOUND, VECURONIUM, IN
   HUMAN VOLUNTEERS
SO JOURNAL OF PHARMACOLOGY AND EXPERIMENTAL THERAPEUTICS
LA English
DT Article
ID CRITICALLY ILL PATIENTS; BLOCKING ACTIONS; RENAL-FAILURE; BROMIDE;
   DISPOSITION; PANCURONIUM; ORG-NC-45; DRUGS; LIVER; CAT
AB The pharmacology of 3-desacetylvecuronium, the principal metabolite of vecuronium, was investigated. We studied 12 healthy volunteers, each on two occasions. First they received 3-desacetylvecuronium alone and then, on a later occasion, vecuronium. Six subjects received a large dose of each drug (pharmacokinetic study), the remaining six received a small dose (pharmacodynamic study). Drug concentrations in plasma and urine were measured using capillary gas chromatography. Neuromuscular block was assessed by measuring force of contraction of the adductor pollicis. Drug plasma concentration vs. time and neuromuscular effect data were analyzed by nonlinear mixed-effects modeling. 3-Desacetylvecuronium, compared with vecuronium (median, range in parentheses), had a smaller plasma clearance, 3.51 (2.11-6.57) vs. 5.39 (5.04-7.19) ml.kg(-1) min(-1); a larger steady-state distribution volume, 254 (215-410) vs. 152 (111-170) ml.kg(-1); a longer terminal elimination half-life 116 (44-672) vs. 34 (25-61) min and a longer mean residence time, 67 (42-145) vs. 26 (18-32) min (P < .05). Renal clearances of 3-desacetylvecuronium and vecuronium were 0.85 (0.15-1.24) and 0.58 (0.16-0.66) ml.kg(-1).min(-1), respectively (P < .05). Conversion to 3-desacetylvecuronium accounted for 12% of vecuronium's clearance. Concentrations of 3-desacetylvecuronium and vecuronium that produced 50% neuromuscular block were 123 (109-154) and 102 (71-123) ng.ml(-1), respectively (P < .05). 3-Desacetylvecuronium is a potent neuromuscular blocking drug and may be responsible for episodes of prolonged paralysis after long-term administration of vecuronium to patients in intensive care units.
RP CALDWELL, JE (reprint author), UNIV CALIF SAN FRANCISCO,DEPT ANESTHESIA,ROOM S-436,SAN FRANCISCO,CA 94143, USA.
NR 20
TC 36
Z9 36
PU WILLIAMS & WILKINS
PI BALTIMORE
PA 351 WEST CAMDEN ST, BALTIMORE, MD 21201-2436
SN 0022-3565
J9 J PHARMACOL EXP THER
JI J. Pharmacol. Exp. Ther.
PD SEP
PY 1994
VL 270
IS 3
BP 1216
EP 1222
PG 7
WC Pharmacology & Pharmacy
SC Pharmacology & Pharmacy
GA PK968
UT WOS:A1994PK96800049
ER

PT J
AU MITAMURA, H
   MATSUMOTO, S
   STEWART, MWA
   TSUBOI, T
   HASHIMOTO, M
   VANCE, ER
   HART, KP
   TOGASHI, Y
   KANAZAWA, H
   BALL, CJ
   WHITE, TJ
AF MITAMURA, H
   MATSUMOTO, S
   STEWART, MWA
   TSUBOI, T
   HASHIMOTO, M
   VANCE, ER
   HART, KP
   TOGASHI, Y
   KANAZAWA, H
   BALL, CJ
   WHITE, TJ
TI ALPHA-DECAY DAMAGE EFFECTS IN CURIUM-DOPED TITANATE CERAMIC CONTAINING
   SODIUM-FREE HIGH-LEVEL NUCLEAR WASTE
SO JOURNAL OF THE AMERICAN CERAMIC SOCIETY
LA English
DT Article
ID SYNROC; IMMOBILIZATION; IRRADIATION; ZIRCONOLITE
AB A polyphase titanate ceramic incorporating sodium-free simulated high-level nuclear waste was doped with 0.91 wt% of Cm-244 to accelerate the effects of long-term self-irradiation arising from or decays. The ceramic included three main constituent minerals: hollandite, perovskite, and zirconolite, with some minor phases. Although hollandite showed the broadening of its X-ray diffraction lines and small lattice parameter changes during damage ingrowth, the unit cell was substantially unaltered. Perovskite and zirconolite, which are the primary hosts of curium, showed 2.7% and 2.6% expansions, respectively, of their unit cell volumes after a dose of 12 x 10(17) alpha decays.g(-1). Volume swelling due to damage ingrowth caused an exponential (almost linear) decrease in density, which reached 1.7% after a dose of 12.4 X 10(17) alpha decays.g(-1). Leach tests on samples that had incurred doses of 2.0 x 10(17) and 4.5 X 10(17) alpha decays.g(-1) showed that the rates of dissolution of cesium and barium were similar to analogous leach rates from the equivalent cold ceramic, while strontium and calcium leach rates were 2-15 times higher. Although the curium, molybdenum, strontium, and calcium leach rates in the present material were similar to those in the curium-doped sodium-bearing titanate ceramic reported previously, the cesium leach rate was 3-8 times lower.
C1 JAPAN ATOM ENERGY RES INST,DEPT HOT LABS,TOKAI,IBARAKI 31911,JAPAN.
   AUSTRALIAN NUCL SCI & TECHNOL ORG,LUCAS HTS RES LABS,ADV MAT PROGRAM,SUTHERLAND,NSW,AUSTRALIA.
   UNIV S AUSTRALIA,SCH CHEM TECHNOL,THE LEVELS,SA 5098,AUSTRALIA.
RP MITAMURA, H (reprint author), JAPAN ATOM ENERGY RES INST,DEPT ENVIRONM SAFETY RES,TOKAI,IBARAKI 31911,JAPAN.
RI White, Tim/A-8145-2008
NR 28
TC 20
Z9 20
PU AMER CERAMIC SOC
PI WESTERVILLE
PA 735 CERAMIC PLACE, PO BOX 6136, WESTERVILLE, OH 43081-6136
SN 0002-7820
J9 J AM CERAM SOC
JI J. Am. Ceram. Soc.
PD SEP
PY 1994
VL 77
IS 9
BP 2255
EP 2264
DI 10.1111/j.1151-2916.1994.tb04591.x
PG 10
WC Materials Science, Ceramics
SC Materials Science
GA PH199
UT WOS:A1994PH19900002
ER

PT J
AU ELHAKIM, M
   SADEK, RA
AF ELHAKIM, M
   SADEK, RA
TI ADDITION OF ATRACURIUM TO LIDOCAINE FOR INTRAVENOUS REGIONAL ANESTHESIA
SO ACTA ANAESTHESIOLOGICA SCANDINAVICA
LA English
DT Article
DE ANESTHESIA, LOCAL, LIDOCAINE; NEUROMUSCULAR RELAXANT; ATRACURIUM;
   ANESTHETIC TECHNIQUES; REGIONAL; INTRAVENOUS
ID ANESTHESIA; PRILOCAINE; FENTANYL
AB This study was undertaken to examine the possible clinical advantages of using muscle relaxant with intravenous regional anaesthesia, (IVRA). Ferry unpremedicated adult patients undergoing hand surgery were randomly allocated to receive either 40 mi 0.5% lidocaine or 40 mi 0.5% lidocaine with 2 mg of atracurium. The atracurium group of patients had a significantly greater degree of muscle relaxation, easier reduction of fractures, and better operative conditions (P<0.01). Less pain was also reported during surgery (P<0.025), and 5 and 15 min after release of the tourniquet (P<0.01). Clinically, there was no difference in the speed of onset of block between the two groups. It is concluded that the addition of atracurium to lidocaine improves the operating condition during IVRA with less pain during and after surgery.
C1 AIN SHAMS UNIV,FAC MED,DEPT ORTHOPAED,CAIRO,EGYPT.
RP ELHAKIM, M (reprint author), AIN SHAMS UNIV,FAC MED,DEPT ANAESTHESIA,CODE 11361,POB 2361,CAIRO,EGYPT.
NR 15
TC 16
Z9 17
PU MUNKSGAARD INT PUBL LTD
PI COPENHAGEN
PA 35 NORRE SOGADE, PO BOX 2148, DK-1016 COPENHAGEN, DENMARK
SN 0001-5172
J9 ACTA ANAESTH SCAND
JI Acta Anaesthesiol. Scand.
PD AUG
PY 1994
VL 38
IS 6
BP 542
EP 544
PG 3
WC Anesthesiology
SC Anesthesiology
GA PE871
UT WOS:A1994PE87100004
ER

PT J
AU FELDMAN, SA
   HOOD, JR
   CAMPKIN, NTA
   REHM, S
AF FELDMAN, SA
   HOOD, JR
   CAMPKIN, NTA
   REHM, S
TI SENSITIVITY TO 2ND DOSE OF MIVACURIUM
SO ANAESTHESIA
LA English
DT Article
DE NEUROMUSCULAR RELAXANTS, MIVACURIUM; PHARMACODYNAMICS
C1 ST MARYS HOSP,DEPT ANAESTHET,LONDON W2,ENGLAND.
   ROYAL HAMPSHIRE CTY HOSP,DEPT ANAESTHET,WINCHESTER SO22 5DG,HANTS,ENGLAND.
RP FELDMAN, SA (reprint author), CHELSEA & WESTMINSTER HOSP,DEPT ANAESTHET,FULHAM RD,LONDON SW10 9NH,ENGLAND.
NR 11
TC 7
Z9 7
PU W B SAUNDERS CO LTD
PI LONDON
PA 24-28 OVAL RD, LONDON, ENGLAND NW1 7DX
SN 0003-2409
J9 ANAESTHESIA
JI Anaesthesia
PD AUG
PY 1994
VL 49
IS 8
BP 671
EP 674
DI 10.1111/j.1365-2044.1994.tb04394.x
PG 4
WC Anesthesiology
SC Anesthesiology
GA PB296
UT WOS:A1994PB29600004
ER

PT J
AU HOOD, JR
   CAMPKIN, NTA
   FELDMAN, SA
AF HOOD, JR
   CAMPKIN, NTA
   FELDMAN, SA
TI CURARE MODIFICATION OF SUXAMETHONIUM BLOCKADE
SO ANAESTHESIA
LA English
DT Article
DE NEUROMUSCULAR RELAXANTS, SUXAMETHONIUM, TUBOCURARE
RP HOOD, JR (reprint author), CHELSEA & WESTMINSTER HOSP,MAGILL DEPT ANAESTHET,FULHAM RD,LONDON SW10 9NH,ENGLAND.
NR 5
TC 0
Z9 0
PU W B SAUNDERS CO LTD
PI LONDON
PA 24-28 OVAL RD, LONDON, ENGLAND NW1 7DX
SN 0003-2409
J9 ANAESTHESIA
JI Anaesthesia
PD AUG
PY 1994
VL 49
IS 8
BP 682
EP 685
DI 10.1111/j.1365-2044.1994.tb04397.x
PG 4
WC Anesthesiology
SC Anesthesiology
GA PB296
UT WOS:A1994PB29600007
ER

PT J
AU NIELSEN, HK
   MAY, O
AF NIELSEN, HK
   MAY, O
TI PREDICTION OF REVERSAL TIME AND OPTIMAL TIME FOR NEOSTIGMINE
   ADMINISTRATION IN ATRACURIUM BLOCKADE - COURSE OF ANTAGONISM
SO ANAESTHESIST
LA German
DT Article
DE ATRACURIUM; ANTAGONISM; NEOSTIGMINE; NEUROMUSCULAR BLOCKADE; RECOVERY
   TIME
ID INDUCED NEUROMUSCULAR BLOCKADE; EDROPHONIUM; VECURONIUM; RECOVERY
AB The aims of the study were:  (1) to predict reversal time from intensive atracurium blockade; and (2) to determine the optimal time of neostigmine administration during recovery from atracurium blockade, i.e., the time at which the administration of neostigmine results in the shortest total recovery time (time from administration of last supplemental dose of atracurium to train-of-four [TOF] ratio 0.70), and at the same time results in the shortest time from administration of neostigmine to TOF ratio 0.70.
   Method.  The spontaneous and neostigmine-facilitated recovery in 52 healthy women anaesthetised with thiopentone, fentanyl, droperidol, and nitrous oxide was followed.  Post-tetanic count (PTC) of TOF stimulation of the ulnar nerve and mechanomyography were used for monitoring neuromuscular transmission.  The neuromuscular blockade was induced with atracurium 0.6 mg/kg and supplemental doses of 0.15 mg/kg were given when the first twitch response in the TOF (TH1) had recovered to 20%.  Neostigmine 0.036 mg/kg body weight was given at different levels of neuromuscular blockade to 37 of the patients.
   Results.  Multiple regression analyses including pre-reversal time (time from administration of the last atracurium dose to neostigmine administration), PTC, weight, and age of the patients suggest that pre-reversal time is the best predictor of reversal time:  reversal time = 27.3 min - (0.89 x pre-reversal time [min]; (SEE = 6.0 min).  If pre-reversal time is unknown, PTC can be used:  reversal time = 24 min - (4.5 x ln PTC) at time of reversal); (SEE = 6.8 min).  Total recovery time was 47 min (SEM = 2.0 min, n = 15) in the patients allowed to recover spontaneously, and 29 min (SEM = 1.2 min, n = 29) in the patients reversed by neostigmine; the difference of 18 min (SE diff 2.0 min) was significant (P < 0.0005).  The level of blockade indicated by PTC (1-24) at the time of reversal had no influence on the total recovery time.  The spontaneous recovery times from reappearance of TH1 and TH1 = 10% to TOF ratio 0.70 were 29.2 min (SEM = 1.7 min) and 24.4 min (SEM = 2.6 min), respectively.
   Discussion.  The results suggest that pre-reversal time is the strongest predictor of reversal time when neostigmine is administered during intense atracurium blockade.  To achieve the optimal time-saving effect, neostigmine must be given 18 min (the time saved by giving neostigmine) plus 7 to 11 min (needed for neostigmine to reach its peak effect), giving a total of 25 to 29 min before TOF ratio 0.70.  As TH1 is between 1% and 10% 25 to 29 min before TOF ratio 0.70 is reached during spontaneous recovery, the optimal level of neuromuscular blockade for neostigmine administration in atracurium blockade is when TH1 is between 1% and 10%
   Conclusion.  Reversal time can be predicted as 27.3 min - (0.89 x pre-reversal time (min), and the the optimal time of neostigmine administration in atracurium blockade appears to be when TH1 is 1%-10%.
C1 KREISKRANKENHAUS ESBJERG,ANASTHESIOL ABT,ESBJERG,DENMARK.
NR 13
TC 2
Z9 2
PU SPRINGER VERLAG
PI NEW YORK
PA 175 FIFTH AVE, NEW YORK, NY 10010
SN 0003-2417
J9 ANAESTHESIST
JI Anaesthesist
PD AUG
PY 1994
VL 43
IS 8
BP 528
EP 533
DI 10.1007/s001010050088
PG 6
WC Anesthesiology
SC Anesthesiology
GA PD976
UT WOS:A1994PD97600007
ER

PT J
AU GOUDSOUZIAN, NG
   DENMAN, W
   MATTA, E
AF GOUDSOUZIAN, NG
   DENMAN, W
   MATTA, E
TI MIVACURIUM AFTER ATRACURIUM IN CHILDREN
SO ANESTHESIA AND ANALGESIA
LA English
DT Article
ID OXIDE-NARCOTIC ANESTHESIA; VECURONIUM; HALOTHANE; PHARMACOKINETICS;
   PANCURONIUM; INFUSION; INFANTS
AB The effect of mivacurium after atracurium was evaluated in 36 children anesthetized with halothane-nitrous oxide-oxygen by measuring the force of contraction of the adductor pollicis during train-of-four stimulation at 0.1 Hz. The children were evaluated in two main groups. In Group 1 the effect of bolus doses of mivacurium after equipotent repeat doses of atracurium were evaluated. When the first twitch of the train-of-four response (T1) had recovered to 25% of control after a tracheally intubating dose of atracurium, a repeat dose of atracurium was given, on subsequent recovery to 25%, an equipotent dose of mivacurium was administered. In Group 2 when T1 had recovered to >10% from 0.5 mg/kg atracurium, a mivacurium infusion was started; the initial infusion rate was 4 mu g.kg(-1).min(-1) with adjustments made to maintain 90%-99% depression of T1. Patients were allowed to recover spontaneously from the effect of the relaxants.
RP GOUDSOUZIAN, NG (reprint author), HARVARD UNIV,MASSACHUSETTS GEN HOSP,SCH MED,DEPT ANESTHESIA,BOSTON,MA 02114, USA.
NR 15
TC 6
Z9 6
PU WILLIAMS & WILKINS
PI BALTIMORE
PA 351 WEST CAMDEN ST, BALTIMORE, MD 21201-2436
SN 0003-2999
J9 ANESTH ANALG
JI Anesth. Analg.
PD AUG
PY 1994
VL 79
IS 2
BP 345
EP 349
PG 5
WC Anesthesiology
SC Anesthesiology
GA NZ337
UT WOS:A1994NZ33700026
ER

PT J
AU NAGUIB, M
AF NAGUIB, M
TI NEUROMUSCULAR EFFECTS OF ROCURONIUM BROMIDE AND MIVACURIUM CHLORIDE
   ADMINISTERED ALONE AND IN COMBINATION
SO ANESTHESIOLOGY
LA English
DT Article
DE INTERACTIONS (DRUG), ISOBOLOGRAPHIC ANALYSIS MIVACURIUM CHLORIDE
   ROCURONIUM BROMIDE (ORG 9426); MONITORING, TRAIN-OF-4; NEUROMUSCULAR
   RELAXANTS, MIVACURIUM CHLORIDE ROCURONIUM BROMIDE; POTENCY, ED(50)
ID DOSE-RESPONSE; ACETYLCHOLINE-RECEPTOR; NITROUS-OXIDE; VECURONIUM;
   PANCURONIUM; ANESTHESIA; BLOCKADE; TUBOCURARINE; STIMULATION; ATRACURIUM
AB Background: Rocuronium is a new nondepolarizing neuromuscular blocking agent with a rapid onset but with intermediate duration of action. Mivacurium, on the other hand, is a new short-acting nondepolarizing neuromuscular relaxant, but of slower onset of action. The current study was undertaken to characterize the interaction between rocuronium and mivacurium.
   Methods: In the first study, the dose-response relations of rocuronium, mivacurium, and their combination were studied in ASA physical status 1 or 2 patients during thiopental-fentanyl-N2O anesthesia. One hundred ten patients, randomly assigned to 1 of 11 groups of 10 patients each, received mivacurium 30, 50, or 70 mu g . kg(-1); rocuronium 100, 200, 250, or 300 mu g . kg(-1); or an equieffective combination of both drugs (1 ED(50) rocuronium + 1 ED(50) mivacurium; 1/2 ED(50) rocuronium + 1/2 ED(50) mivacurium; 1/4 ED(50) rocuronium + 1/4 ED(50) mivacurium; or 1/8 ED(50) rocuronium + 1/8 ED(50) mivacurium, where ED(50) is the dose producing 50% depression of the first twitch height). In the second study, 50 patients, ASA physical status 1 or 2, anesthetized with thiopental-fentanyl-N2O, were randomly allocated to 5 groups of 10 patients each to receive one of the following neuromuscular blocking drugs or drug combination: rocuronium 600 mu g . kg(-1) (group 1), mivacurium 150 mu g . kg(-1) (group 2) rocuronium 150 mu g . kg(-1) + mivacurium 37.5 mu g . kg(-1) (group 3), rocuronium 300 mu g . kg(-1) + mivacurium 75 mu g . kg(-1) ((group 4), or rocuronium 600 mu g . kg(-1) + mivacurium 150 mu g . kg(-1) (group 5).
   Results: The calculated ED(50) values and their 95% confidence intervals were 125 (122-129) and 37 (36-38) mu g . kg(-1) for the rocuronium and mivacurium groups, respectively. The interaction between rocuronium and mivacurium was found to be synergistic. The measured ED(50) of the mixture was only 62% of the predicted value assuming a purely additive interaction. In the second study, rocuronium 600 mu g . kg(-1) group and group 3 had similar onset times (99 [74-123] and 114 [100-128] s, respectively), which were significantly shorter than that observed in the mivacurium 150 mu g . kg(-1) group (178 [149-206] s). Onset times in groups 4 and 5 were significantly shorter than that in each of the other study groups (63 [63-76] and 73 [65-80] s, respectively). Clinical duration of action (recovery of T1 to 25% of baseline twitch height) was significantly greater in group 5 (55 [51-60] min) than with all other doses and agents, and briefest (P < 0.01) with mivacurium 150 mu g . kg(-1) (14.5 [12.6-16.5] min) and group 3 (14.7 [13.4-16] min).
   Conclusions: The interaction between rocuronium and mivacurium was found to be synergistic.
C1 KING SAUD UNIV, KING KHALID UNIV HOSP, INTENS CARE UNIT, RIYADH 11472, SAUDI ARABIA.
RP NAGUIB, M (reprint author), KING SAUD UNIV, KING KHALID UNIV HOSP, FAC MED, DEPT ANAESTHESIA, POB 7805, RIYADH 11472, SAUDI ARABIA.
NR 26
TC 35
Z9 39
PU LIPPINCOTT WILLIAMS & WILKINS
PI PHILADELPHIA
PA 530 WALNUT ST, PHILADELPHIA, PA 19106-3621 USA
SN 0003-3022
J9 ANESTHESIOLOGY
JI Anesthesiology
PD AUG
PY 1994
VL 81
IS 2
BP 388
EP 395
DI 10.1097/00000542-199408000-00017
PG 8
WC Anesthesiology
SC Anesthesiology
GA PA479
UT WOS:A1994PA47900015
ER

PT J
AU OLKKOLA, KT
   TAMMISTO, T
AF OLKKOLA, KT
   TAMMISTO, T
TI ASSESSMENT OF THE INTERACTION BETWEEN ATRACURIUM AND SUXAMETHONIUM AT
   50-PERCENT NEUROMUSCULAR BLOCK USING CLOSED-LOOP FEEDBACK-CONTROL OF
   INFUSION OF ATRACURIUM
SO BRITISH JOURNAL OF ANAESTHESIA
LA English
DT Article
DE NEUROMUSCULAR BLOCK, ATRACURIUM; NEUROMUSCULAR BLOCK, SUXAMETHONIUM;
   MONITORING, NEUROMUSCULAR FUNCTION
ID PHARMACOKINETICS; PANCURONIUM; PHARMACODYNAMICS; SUCCINYLCHOLINE;
   ANESTHESIA; HALOTHANE; MODEL
AB We have studied the effect of prior administration of suxamethonium on the infusion requirements of atracurium at 50% neuromuscular block in patients undergoing elective general surgery. Anaesthesia was maintained with nitrous oxide in oxygen, propofol and fentanyl. Of 20 patients given atracurium, only 10 were given prior administration of suxamethonium 1 mg kg(-1). At the beginning of the infusion, atracurium 0.3 mg kg(-1) was given by bolus administration. interaction between the two drugs was assessed by determining the steady state rate of infusion necessary to produce a constant 50% neuromuscular block. This was accomplished by applying non-linear curve fitting to data on the cumulative dose requirements during anaesthesia. The neuromuscular blocking effect was found to be similar with or without prior administration of suxamethonium. The mean steady-state rate of infusion for atracurium was 0.19 (SD 0.03) mg kg(-1) h(-1) for patients given suxamethonium and 0.18 (0.09) mg kg(-1) h(-1) for those who were not given suxamethonium. Thus prior administration of suxamethonium did not affect the infusion requirements of atracurium at 50% neuromuscular block, unlike the situation at constant 90% neuromuscular block.
RP OLKKOLA, KT (reprint author), UNIV HELSINKI,DEPT ANAESTHESIA,HAARTMANINKATU 4,SF-00290 HELSINKI,FINLAND.
NR 21
TC 2
Z9 3
PU PROF SCI PUBL
PI LONDON
PA TAVISTOCK HOUSE EAST, TAVISTOCK SQUARE, LONDON, ENGLAND WC1H 9JR
SN 0007-0912
J9 BRIT J ANAESTH
JI Br. J. Anaesth.
PD AUG
PY 1994
VL 73
IS 2
BP 199
EP 203
DI 10.1093/bja/73.2.199
PG 5
WC Anesthesiology
SC Anesthesiology
GA NZ746
UT WOS:A1994NZ74600016
ER

PT J
AU KOH, KF
   CHEN, FG
AF KOH, KF
   CHEN, FG
TI RAPID TRACHEAL INTUBATION WITH ATRACURIUM - THE TIMING PRINCIPLE
SO CANADIAN JOURNAL OF ANAESTHESIA-JOURNAL CANADIEN D ANESTHESIE
LA English
DT Article
DE INTUBATION, TRACHEAL, TECHNIQUE; NEUROMUSCULAR RELAXANTS, ATRACURIUM,
   SUCCINYLCHOLINE
ID POST-MARKETING SURVEILLANCE; ADDUCTOR POLLICIS MUSCLES; HIGH-DOSE
   VECURONIUM; NEUROMUSCULAR BLOCKADE; CLINICAL-PHARMACOLOGY;
   HISTAMINE-RELEASE; ONSET; PANCURONIUM; DIAPHRAGM; DURATION
AB The ''Timing Principle'' utilises a single bolus of nondepolarising neuromuscular blocking drug followed by thiopentone given at the onset of clinical weakness. The purpose of this study was to compare the intubating conditions after succinylcholine and after atracurium used according to the ''timing principle.'' Eighty patients were randomly assigned to four groups of 20. Three study groups were given atracurium 0.5, 0.75 or 1 mg.kg(-1) (Groups I, II and III respectively) and the control group (Group IV) received succinylcholine 1.5 mg.kg(-1). The study groups received fentanyl 1 mu g.kg(-1), atracurium three minutes later, followed by thiopentone 4-6 mg.kg(-1) at the onset of ptosis. The control group had a defasciculating dose of atracurium (0.025 mg.kg(-1)) and fentanyl (1 mu g.kg(-1)) followed by thiopentone 4-6 mg.kg(-1)) and succinylcholine three minutes later. The trachea was intubated one minute after thiopentone was given. The intubating conditions were then graded by a laryngoscopist who was unaware of the induction sequence. All patients were interviewed on the day after surgery. Intubation scores of patients in Group I were worse than in Groups II, III and IV (P < 0.005) but there were no differences between Groups II, III and IV. The technique was not associated with severe haemodynamic changes. All patients, except one were able to cough well after administration of atracurium, before induction of anaesthesia with thiopentone. Patients were generally satisfied with this method of induction. It is concluded that atracurium, when used according to the timing principle, can be an alternative to succinylcholine during rapid-sequence induction.
RP KOH, KF (reprint author), NATL UNIV SINGAPORE HOSP,DEPT ANAESTHESIA,5 LOWER KENT RIDGE RD,SINGAPORE 0511,SINGAPORE.
NR 33
TC 13
Z9 14
PU CANADIAN ANAESTHETISTS SOC INC
PI TORONTO
PA 1 EGLINTON AVE EAST, SUITE 208, TORONTO ON M4P 3A1, CANADA
SN 0832-610X
J9 CAN J ANAESTH
JI Can. J. Anaesth.-J. Can. Anesth.
PD AUG
PY 1994
VL 41
IS 8
BP 688
EP 693
PG 6
WC Anesthesiology
SC Anesthesiology
GA NY889
UT WOS:A1994NY88900006
ER

PT J
AU ROLAND, EJL
   WIERDA, JMKH
   EURIN, BG
   ROUPIE, E
AF ROLAND, EJL
   WIERDA, JMKH
   EURIN, BG
   ROUPIE, E
TI PHARMACODYNAMIC BEHAVIOR OF VECURONIUM IN PRIMARY HYPERPARATHYROIDISM
SO CANADIAN JOURNAL OF ANAESTHESIA-JOURNAL CANADIEN D ANESTHESIE
LA English
DT Article
DE NEUROMUSCULAR RELAXANTS, VECURONIUM; INTERACTIONS, HYPERPARATHYROIDISM,
   HYPERCALCEMIA; PHARMACOKINETICS, DOSE-RESPONSE RELATIONSHIPS
ID NEUROMUSCULAR BLOCKADE; ANESTHETIZED PATIENTS; DOSE TECHNIQUES; POTENCY;
   HUMANS
AB This study evaluated the potency and time course of action of vecuronium in patients with primary hyperparathyroidism (HPT) and marked hypercalcaemia during nitrous oxide-opioid anaesthesia. Twenty ASA physical status I and Il patients were studied by measuring the force of contraction of the adductor pollicis in response to stimulation of the ulnar nerve: ten control patients and ten patients with HPT and ionized calcium concentration over 2.80 mEq.L(-1). After induction of anaesthesia with thiopentone and maintenance with N2O/O-2 and fentanyl, vecuronium was administered to determine cumulative dose-response curves. When maximum block had been obtained twitch height was maintained at 10% of baseline value over 20 min by adjusting the infusion rate of a syringe-pump containing vecuronium and vecuronium plasma concentration (EC(90ss)) was determined. During spontaneous recovery, after termination of infusion, the recovery index, the time from 25 to 75% recovery, was measured. The dose to produce 90% block was greater in the HPT than in control group: 69 (24) vs 54 (18) mu g.kg(-1) (P < 0.02). The calculated ED(50) was also greater in HPT: 42 (4) vs 31 (5) mu g.kg(-1) in controls (P < 0.001). (Values are given as mean and coefficient of variation). The slope of the dose-response curve, the dose necessary to maintain 90% block, and the EC(90ss) did not differ. The RI(25-75) was slower in the HPT group although the difference did not reach statistical significance. It is concluded that hyperparathyroidism with hypercalcaemia increases vecuronium requirement; only during the onset of neuromuscular blockade.
C1 UNIV GRONINGEN,EXPTL ANESTHESIOL & CLIN PHARMACOL RES GRP,GRONINGEN,NETHERLANDS.
RP ROLAND, EJL (reprint author), HOP UNIV ST LOUIS,DEPT ANESTHESIOL & SURG INTENS CARE,1 AV CLAUDE VELLEFAUX,F-75010 PARIS,FRANCE.
NR 18
TC 5
Z9 5
PU CANADIAN ANAESTHETISTS SOC INC
PI TORONTO
PA 1 EGLINTON AVE EAST, SUITE 208, TORONTO ON M4P 3A1, CANADA
SN 0832-610X
J9 CAN J ANAESTH
JI Can. J. Anaesth.-J. Can. Anesth.
PD AUG
PY 1994
VL 41
IS 8
BP 694
EP 698
PG 5
WC Anesthesiology
SC Anesthesiology
GA NY889
UT WOS:A1994NY88900007
ER

PT J
AU BOHRER, H
   SCHMIDT, H
   BACH, A
   MARTIN, E
   KOHL, B
   BOLSEN, K
   GOERZ, G
AF BOHRER, H
   SCHMIDT, H
   BACH, A
   MARTIN, E
   KOHL, B
   BOLSEN, K
   GOERZ, G
TI PORPHYRINOGENIC EFFECTS OF ATRACURIUM, VECURONIUM, AND PANCURONIUM IN A
   PRIMED RAT MODEL
SO LABORATORY ANIMAL SCIENCE
LA English
DT Article
ID DIETHYL-ETHER; LAUDANOSINE; DRUGS; LIVER; ALLYLISOPROPYLACETAMIDE;
   CYTOCHROME-P-450; BIOSYNTHESIS; HEPATOCYTES; MECHANISM; INDUCTION
AB Steroidal muscle relaxants might theoretically be contraindicated in acute hepatic porphyrias. Atracurium, on the other hand, has been proposed as the muscle relaxant of choice because of its extrahepatic degradation. To further investigate this problem, equipotent doses of atracurium, vecuronium, and pancuronium were determined in male Sprague Dawley rats, using evoked electromyography. After this pilot study, 64 rats were anesthetized, mechanically ventilated, and randomly allocated to eight groups. Animals in groups 1 through 4 received an intraperitoneal injection of arachis-oil 20 h before the experiments. For groups 5 through 8, an experimental porphyria was induced by use of the chemical substance 3,5-dicarbethoxy-1,4-dihydrocollidine (DDC), which was dissolved in arachis-oil and given 20 h prior to the beginning of the study. Rats of groups 1 and 5 served as controls; they received saline and were not given muscle relaxants throughout the experiment. For groups 2 and 6, atracurium was administered at a dosage of 4 mg/kg of body weight, followed by a continuous infusion of 15 mg/kg/h. Animals of groups 3 and 7 received vecuronium at a dosage of 1.5 mg/kg, followed by 7.5 mg/kg/h. For groups 4 and 8, pancuronium was given (0.78 mg/kg and 2.5 mg/kg/h, respectively). At the end of the 3-h study period, the liver was perfused and excised, and urine was obtained. Activity of the hepatic enzyme delta-aminolevulinic acid synthase (ALAS) and urinary concentrations of delta-aminolevulinic acid (ALA) and porphobilinogen (PRG) were determined. There were no significant differences in the urinary ALA and PBG: concentrations and in the activities of hepatic ALAS within the nonprimed rats of groups 1 through 4. Thus, administration of the muscle relaxants did not influence these variables in the nonporphyric rats. We conclude that porphyrinogenicity testing of drugs will only be of relevance when primed animals or systems are used. Atracurium, vecuronium, and pancuronium increased ALAS activity compared with values for the porphyric control group 5; the highest values were measured in the pancuronium-treated rats. This was also reflected by the urinary findings, which followed the results of hepatic enzyme activity with a certain delay. All three muscle relaxants must, therefore, be regarded as porphyrinogenic; pancuronium had a greater porphyrinogenic potential than did atracurium or vecuronium.
C1 UNIV HEIDELBERG,DEPT INTERNAL MED,CLIN LAB,W-6900 HEIDELBERG,GERMANY.
   UNIV DUSSELDORF,DEPT DERMATOL,W-4000 DUSSELDORF,GERMANY.
RP BOHRER, H (reprint author), UNIV HEIDELBERG,DEPT ANESTHESIA,HEIDELBERG,GERMANY.
NR 30
TC 4
Z9 4
PU AMER ASSOC LABORATORY ANIMAL SCIENCE
PI CORDOVA
PA 70 TIMBERCREEK DR, SUITE 5, CORDOVA, TN 38018
SN 0023-6764
J9 LAB ANIM SCI
JI Lab. Anim. Sci.
PD AUG
PY 1994
VL 44
IS 4
BP 326
EP 330
PG 5
WC Veterinary Sciences; Zoology
SC Veterinary Sciences; Zoology
GA PD469
UT WOS:A1994PD46900005
ER

PT J
AU TAIVAINEN, T
   MERETOJA, OA
   ROSENBERG, PH
AF TAIVAINEN, T
   MERETOJA, OA
   ROSENBERG, PH
TI THE EFFECT OF EPIDURAL BUPIVACAINE ON VECURONIUM-INDUCED NEUROMUSCULAR
   BLOCKADE IN CHILDREN
SO ACTA ANAESTHESIOLOGICA SCANDINAVICA
LA English
DT Article
DE BUPIVACAINE; EPIDURAL ANESTHESIA; MUSCLE RELAXANTS; POTENCY; VECURONIUM
ID PEDIATRIC-PATIENTS; LOCAL-ANESTHETICS; ATRACURIUM; PHARMACOKINETICS;
   REQUIREMENTS; INFUSION; INFANTS; AGE
AB The effect of epidural bupivacaine on potency and duration of action of vecuronium-induced neuromuscular blockade (NMB) was evaluated in 30 general surgical paediatric patients (ASA I-II) of three to ten years of age. Premedication was midazolam 0.5 mg kg(-1) orally (max 15 mg). In addition to general anaesthesia, 15 of the children received a lumbar epidural block with 0.5% bupivacaine 2.5 mg kg(-1). Anaesthesia was induced and maintained with N2O:o(2) (2:1), propofol and alfentanil. NMB was monitored by adductor pollicis EMG with the train-of-four stimulus every 20 sec. Thirty minutes following the epidural bupivacaine injection (mean plasma concentration 0.86 mu g ml(-1)) or induction of anaesthesia a cumulative dose-response curve of vecuronium was established to achieve a 95% depression of the twitch response. Thereafter, NMB was allowed to recover spontaneously. ED doses of vecuronium were 19-22% greater in the control group than in the epidural group. ED(50) doses were 33.8 (s.e.mean 1.3) mu g kg(-1) and 28.4 (2.2) mu g kg(-1); respectively (P< 0.05). There were no differences in recovery times from NMB between control and epidural group, the recovery index (time of twitch height to recover from 25 to 75%) being 6.4 (0.4) min and 7.0 (0.9) min, respectively. However, a negative correlation was found between bupivacaine plasma concentration and an ED(50) dose of vecuronium (P=0.01). Our results indicate that vecuronium is slightly more potent in children with bupivacaine epidural block than in children without it.
C1 UNIV HELSINKI,DEPT ANAESTHESIOL,HELSINKI,FINLAND.
RP TAIVAINEN, T (reprint author), UNIV HELSINKI,CHILDRENS HOSP,DEPT ANAESTHESIOL,SF-00290 HELSINKI,FINLAND.
NR 24
TC 5
Z9 8
PU MUNKSGAARD INT PUBL LTD
PI COPENHAGEN
PA 35 NORRE SOGADE, PO BOX 2148, DK-1016 COPENHAGEN, DENMARK
SN 0001-5172
J9 ACTA ANAESTH SCAND
JI Acta Anaesthesiol. Scand.
PD JUL
PY 1994
VL 38
IS 5
BP 453
EP 456
PG 4
WC Anesthesiology
SC Anesthesiology
GA NW352
UT WOS:A1994NW35200007
ER

PT J
AU SAYSON, SC
   MONGAN, PD
AF SAYSON, SC
   MONGAN, PD
TI ONSET OF ACTION OF MIVACURIUM CHLORIDE - A COMPARISON OF NEUROMUSCULAR
   BLOCKADE MONITORING AT THE ADDUCTOR POLLICIS AND THE ORBICULARIS OCULI
SO ANESTHESIOLOGY
LA English
DT Article
DE MONITORING, ELECTROMYOGRAM NEUROMUSCULAR BLOCKADE; NEUROMUSCULAR
   RELAXANTS, MIVACURIUM; SKELETAL MUSCLE, ADDUCTOR POLLICIS ORBICULARIS
   OCULI
ID NITROUS-OXIDE FENTANYL; TRACHEAL INTUBATION; D-TUBOCURARINE; HUMANS;
   VECURONIUM; MUSCLES; ATRACURIUM; PANCURONIUM; ANESTHESIA; DIAPHRAGM
AB Background: The optimal site for monitoring neuromuscular blockade for intubations facilitated with mivacurium chloride has not been established. The primary purpose of this evaluation was to determine the difference in onset of neuromuscular blockade between the orbicularis oculi and adductor pollicis in patients administered mivacurium chloride. We also evaluated intubating conditions when intubation was timed to maximal neuromuscular blockade at either the orbicularis oculi or the adductor pollicis. The results for patients administered mivacurium chloride were compared with those for a control group administered succinylcholine.
   Methods: In a double-blind randomized design, the time to loss of the compound muscle action potential at the orbicularis oculi and adductor pollicis was monitored in 20 patients administered mivacurium chloride and ten patients administered succinylcholine. After administration of mivacurium chloride (0.15 mg.kg(-1)), ten patients underwent tracheal intubation at maximal depression of the orbicularis oculi (group 2) and ten patients at maximal depression of the adductor pollicis (group 3). In an additional ten patients the trachea was intubated 60 s after administration of succinylcholine (1 mg.kg(-1)) (group 1, control). Intubation and evaluation of conditions was performed by one investigator blinded to patient treatments.
   Results: Loss of compound muscle action potential at the orbicularis oculi and adductor pollicis was more rapid in group 1, and intubation was completed at 86 +/- 26 s. In the patients administered mivacurium chloride, the orbicularis oculi compound muscle action potential was lost 3 min earlier than the adductor pollicis compound muscle action potential. Subsequently, intubation was completed at 134 +/- 50 s in the orbicularis oculi group, whereas the time to intubation was 321 +/- 57 s in the adductor pollicis group. There was no significant differences in intubation conditions between the mivacurium chloride groups.
   Conclusions: When monitoring 95% twitch height depression of the orbicularis oculi muscle, intubation can be accomplished in approximately 2 min after administration of mivacurium chloride (0.15 mg.kg(-1)). Because intubating conditions were comparable to the patients administered succinylcholine or intubated during monitoring of the twitch height depression of the adductor pollicis, we believe that optimal site for monitoring during intubation using mivacurium chloride is the orbicularis oculi muscle.
RP SAYSON, SC (reprint author), BROOKE ARMY MED CTR,DEPT SURG,ANESTHESIOL & OPERAT SERV,FT SAM HOUSTON,TX 78234, USA.
NR 21
TC 20
Z9 20
PU LIPPINCOTT-RAVEN PUBL
PI PHILADELPHIA
PA 227 EAST WASHINGTON SQ, PHILADELPHIA, PA 19106
SN 0003-3022
J9 ANESTHESIOLOGY
JI Anesthesiology
PD JUL
PY 1994
VL 81
IS 1
BP 35
EP 42
DI 10.1097/00000542-199407000-00007
PG 8
WC Anesthesiology
SC Anesthesiology
GA NW235
UT WOS:A1994NW23500007
ER

PT J
AU WRIGHT, PMC
   HART, P
   LAU, M
   SHARMA, ML
   GRUENKE, L
   FISHER, DM
AF WRIGHT, PMC
   HART, P
   LAU, M
   SHARMA, ML
   GRUENKE, L
   FISHER, DM
TI CUMULATIVE CHARACTERISTICS OF ATRACURIUM AND VECURONIUM - A SIMULTANEOUS
   CLINICAL AND PHARMACOKINETIC STUDY
SO ANESTHESIOLOGY
LA English
DT Article; Proceedings Paper
CT Annual Meeting of the American-Society-of-Anesthesiologists
CY OCT, 1993
CL WASHINGTON, TX
SP AMER SOC ANESTHESIOLOGISTS
DE NEUROMUSCULAR RELAXANTS, ATRACURIUM VECURONIUM; PHARMACOKINETICS,
   NEUROMUSCULAR RELAXANTS, ATRACURIUM VECURONIUM
ID ISOFLURANE ANESTHESIA; PANCURONIUM; PHARMACODYNAMICS; METABOLITES;
   PARALYSIS; RECOVERY; INFUSION; BROMIDE; AGENTS; DRUGS
AB Background: Cumulative effects (increased 25-75% recovery time with increasing dose) are evident with vecuronium but not with atracurium. Pharmacokinetic simulations suggest that vecuronium's cumulation occurs as recovery shifts from distribution to elimination whereas atracurium's recovery always occurs during elimination. The purpose of this study was to examine this pharmacokinetic explanation.
   Methods: We assigned 12 volunteers to receive atracurium or vecuronium on three occasions during nitrous oxide-isoflurane anesthesia. Evoked adductor pollicis twitch tension was monitored. On occasion 1, the dose expected to produce 95% block (ED(95)) was estimated for each subject. On occasions 2 and 3, 1.2 or 3.0 multiples of ED(95) were given as a bolus. Plasma was sampled for 128 min to determine muscle relaxant concentrations; pharmacodynamic modeling was used to determine effect-compartment drug concentrations (Ce). For each drug, recovery time, recovery phase half-life (rate of decrease in Ce during recovery), and Ce at 25% and 75% recovery were compared between doses.
   Results: Atracurium's recovery time increased 2.4 +/- 2.2 min (mean +/- SD) with the larger dose, less than the increase with vecuronium (8.2 +/- 3.8 min). Atracurium's recovery phase half-life was 14.6 +/- 1.7 and 20.1 +/- 2.3 min with the small and large doses (P < 0.05); vecuronium's recovery phase half-life increased similarly from 13.5 +/- 2.3 to 18.5 +/- 5.0 min (P < 0.05). At 75% recovery, vecuronium's Ce decreased from 65 +/- 18 ng/ml with the small dose to 55 +/- 15 ng/ml with the large dose (P < 0.05). Assuming that neuromuscular junction sensitivity was constant, this difference could be explained by considering neuromuscular effects of vecuronium's metabolite, 3-desacetylvecuronium.
   Conclusions: Although vecuronium was cumulative (as predicted), atracurium was also slightly cumulative. Inconsistent with our hypothesis, recovery phase half-lives for both drugs increased similarly between doses; therefore, differences in cumulation were not solely explained by pharmacokinetics of the muscle relaxant. It appears that 3-desacetylvecuronium contributes to vecuronium's cumulative effect, even after usual clinical doses.
C1 UNIV CALIF SAN FRANCISCO,DEPT ANESTHESIA,SAN FRANCISCO,CA 94143.
NR 23
TC 29
Z9 29
PU LIPPINCOTT-RAVEN PUBL
PI PHILADELPHIA
PA 227 EAST WASHINGTON SQ, PHILADELPHIA, PA 19106
SN 0003-3022
J9 ANESTHESIOLOGY
JI Anesthesiology
PD JUL
PY 1994
VL 81
IS 1
BP 59
EP 68
DI 10.1097/00000542-199407000-00010
PG 10
WC Anesthesiology
SC Anesthesiology
GA NW235
UT WOS:A1994NW23500010
ER

PT J
AU PITTET, JF
   MOREL, DR
   MENTHA, G
   SCHOPFER, C
   BELENGER, J
   BENAKIS, A
   TASSONYI, E
AF PITTET, JF
   MOREL, DR
   MENTHA, G
   SCHOPFER, C
   BELENGER, J
   BENAKIS, A
   TASSONYI, E
TI VECURONIUM NEUROMUSCULAR BLOCKADE REFLECTS LIVER-FUNCTION DURING HEPATIC
   AUTOTRANSPLANTATION IN PIGS
SO ANESTHESIOLOGY
LA English
DT Article
DE ANIMALS, PIG; LIVER, LIVER FUNCTION TRANSPLANTATION; MONITORING
   TECHNIQUES, ACCELEROMETRY AMINOPYRINE BREATH TEST; NEUROMUSCULAR
   RELAXANTS, VECURONIUM
ID AMINOPYRINE BREATH TEST; ALLOGRAFT FUNCTION; PLASMA-CONCENTRATIONS; DOSE
   REQUIREMENTS; RENAL-FAILURE; TRANSPLANTATION; PHARMACOKINETICS;
   METABOLISM; ATRACURIUM; ACIDS
AB Background: Rapid assessment of hepatic function early after reperfusion of the liver graft is of great importance,because it may allow for prompt detection of incipient hepatic graft failure. The current study was undertaken to determine whether the continuous recording of neuromuscular transmission could be used as an on-line assessment of hepatic function during liver transplantation when a muscle relaxant with high hepatic uptake is used.
   Methods: We quantified and compared the effect of liver exclusion and graft reperfusion on the level of vecuronium-induced neuromuscular blockade in nine pigs studied twice within 3 days. During the Ist day (control session), an intravenous infusion of vecuronium was administered to maintain a constant 90-95% twitch depression during 180 min. The twitch response was then allowed to recover spontaneously to 75% of its prerelaxant value. Neuromuscular transmission was continuously measured on the right anterior leg using an acceleration transducer. During the same time period, the metabolic rate of C-14-labeled aminopyrine (a well-established quantitative test of the liver microsomal function) was determined by measuring the excretion of (CO2)-C-14 in expired air after administration of an intravenous bolus of C-14-labeled aminopyrine. Two days later, the pigs underwent a hepatic autotransplantation, during which vecuronium was administered to maintain a constant 90-95% twitch depression. After reperfusion of the liver graft, the vecuronium infusion rate was maintained at its anhepatic level, and the recovery index of the neuromuscular blockade (the time from 25% to 75% recovery of twitch height) was calculated. The aminopyrine breath test was performed during the last 30 min of the anhepatic phase, and during 3 h after reperfusion of the liver graft.
   Results: During control studies, the mean infusion rate of vecuronium was 1.30 +/- 0.33 mg.kg(-1).h(-1) and the recovery index was 3.4 +/- 0.5 min. During liver dissection, the infusion rate of vecuronium was similar to the control value (1.18 +/- 0.16 mg.kg(-1).h(-1)), then considerably decreased to 0.05 +/- 0.03 mg.kg(-1).h(-1) during the anhepatic phase. After reperfusion of the liver graft, the recovery index was markedly prolonged to 35.5 +/- 15.8 min, indicating a prolongation of the recovery of neuromuscular blockade by a factor of 10.4. Excretion of (CO2)-C-14 was equal to zero during the anhepatic phase and then increased to 0.19 +/- 0.11% during the Ist h after reperfusion of the liver graft, an excretion rate corresponding to 11.2% of control conditions. The relationship between individual changes in the recovery index of the neuromuscular blockade and (CO2)-C-14 excretion in expired air after reperfusion of the liver graft showed a strong significant correlation (r(2) = 0.71).
   Conclusions: These results indicate that, compared with the control studies, there is a similar decrease in the recovery rate of vecuronium-induced neuromuscular blockade and in the metabolic rate of C-14-labeled aminopyrine during the progressive recovery of hepatic function immediately after unclamping of the liver vessels. Metabolism of C-14-labeled aminopyrine increased progressively during the reperfusion phase. Therefore, recording of neuromuscular transmission during liver transplantation could serve as a continuous and easy to perform assessment of liver graft function provided that a muscle relaxant with a high hepatic uptake is used for neuromuscular blockade.
C1 UNIV HOSP GENEVA,DEPT SURG,DIV SURG & ANESTHESIOL INVEST,GENEVA,SWITZERLAND.
   UNIV HOSP GENEVA,DEPT ANESTHESIOL,DIV SURG & ANESTHESIOL INVEST,GENEVA,SWITZERLAND.
   UNIV GENEVA,MED CTR,DEPT PHARMACOL,CH-1211 GENEVA,SWITZERLAND.
NR 23
TC 11
Z9 11
PU LIPPINCOTT-RAVEN PUBL
PI PHILADELPHIA
PA 227 EAST WASHINGTON SQ, PHILADELPHIA, PA 19106
SN 0003-3022
J9 ANESTHESIOLOGY
JI Anesthesiology
PD JUL
PY 1994
VL 81
IS 1
BP 168
EP 175
DI 10.1097/00000542-199407000-00023
PG 8
WC Anesthesiology
SC Anesthesiology
GA NW235
UT WOS:A1994NW23500023
ER

PT J
AU GIOSTRA, E
   MAGISTRIS, MR
   PIZZOLATO, G
   COX, J
   CHEVROLET, JC
AF GIOSTRA, E
   MAGISTRIS, MR
   PIZZOLATO, G
   COX, J
   CHEVROLET, JC
TI NEUROMUSCULAR DISORDER IN INTENSIVE-CARE UNIT PATIENTS TREATED WITH
   PANCURONIUM-BROMIDE - OCCURRENCE IN A CLUSTER GROUP OF 7 PATIENTS AND 2
   SPORADIC CASES, WITH ELECTROPHYSIOLOGIC AND HISTOLOGIC EXAMINATION
SO CHEST
LA English
DT Article
DE CURARE; MYOPATHY; NEUROPATHY; PANCURONIUM BROMIDE; PERONEAL PALSY;
   QUADRIPARESIS
ID CRITICALLY ILL PATIENTS; MULTIPLE ORGAN FAILURE; PROLONGED PARALYSIS;
   POLYNEUROPATHY; VECURONIUM; MYOPATHY; SUXAMETHONIUM; VENTILATION;
   WEAKNESS; BLOCKADE
AB During six consecutive months, seven patients admitted to our ICU (15 beds, general ICU, approximately 300 intubated patients per year) for acute respiratory failure requiring intubation and mechanical ventilation presented with a peculiar neuromuscular disorder. After the occurrence of this cluster group of patients, we detected two more similar but isolated cases in the following 18 months, ie, altogether 9 patients in 2 years of observation, or 1.55 percent of all intubated patients in our ICU. Sedation was achieved using midazolam, curarization was effected with the neuromuscular nondepolarizing agent pancuronium bromide (PB), and corticosteroids were administered to eight patients. Shortly after discontinuation of sedation and curarization, we observed a persistent tetraparetic syndrome and/or peroneal palsy with a concomitant increase of serum creatine kinase (CK). None of the patients was septic or had the multisystem organ failure. A strong association between CK increase and PB administration was found, whereas no patient suffered severe liver or kidney failure. The duration of the neurologic deficit ranged from 4 to 52 weeks, with only partial recovery for some patients; the duration of dysfunction was apparently related to the total dose of corticosteroids received. Two patients had difficulty being weaned from the respirator and required tracheostomy. Electrophysiologic studies showed signs of axonal neuropathy and myopathic changes, ie, motor units of brief duration, small amplitude, overly abundant for the voluntary effort being exerted. Muscle biopsies showed significant myopathic alterations, with foci of muscle necrosis in most patients and minimal lymphocytic inflammation in one patient. The neurologic complication described differs from the polyneuropathy in critically ill patients. Furthermore, PB or corticosteroids or both appear to be the causal agents. The duration of the neuromuscular dysfunction may be related to concomitant steroid therapy. The CK enzyme seems to be a marker of the disorder. This disorder is associated with myopathic alterations and axonal degeneration in some patients. Pancuronium bromide should be used with caution, particularly when associated with steroids therapy, and it may cause difficulty in weaning patients from the respirator.
C1 UNIV GENEVA,HOP CANTONAL,DIV NEUROPHYSIOL CLIN,CH-1211 GENEVA,SWITZERLAND.
   UNIV GENEVA,HOP CANTONAL,INST PATHOL CLIN,CH-1211 GENEVA,SWITZERLAND.
   UNIV GENEVA,HOP CANTONAL,SOINS INTENS MED,CH-1211 GENEVA,SWITZERLAND.
RP GIOSTRA, E (reprint author), UNIV GENEVA,HOP CANTONAL,MED CLIN 1,CH-1211 GENEVA,SWITZERLAND.
NR 51
TC 49
Z9 52
PU AMER COLL CHEST PHYSICIANS
PI NORTHBROOK
PA 3300 DUNDEE ROAD, NORTHBROOK, IL 60062-2348
SN 0012-3692
J9 CHEST
JI Chest
PD JUL
PY 1994
VL 106
IS 1
BP 210
EP 220
DI 10.1378/chest.106.1.210
PG 11
WC Critical Care Medicine; Respiratory System
SC General & Internal Medicine; Respiratory System
GA NX372
UT WOS:A1994NX37200038
ER

PT J
AU MARSHALL, RJ
   MUIR, AW
   SLEIGH, T
   SAVAGE, DS
AF MARSHALL, RJ
   MUIR, AW
   SLEIGH, T
   SAVAGE, DS
TI AN OVERVIEW OF THE PHARMACOLOGY OF ROCURONIUM BROMIDE IN
   EXPERIMENTAL-ANIMALS
SO EUROPEAN JOURNAL OF ANAESTHESIOLOGY
LA English
DT Article; Proceedings Paper
CT Investigators Workshop on Org 9426: Rocuronium Bromide
CY NOV 15-16, 1993
CL GRONINGEN, NETHERLANDS
DE NEUROMUSCULAR RELAXANTS, ROCURONIUM; RESEARCH, ANIMALS; PHARMACOLOGY,
   DOSE RESPONSES; POTENCY
AB In various animal species anaesthetized with a-chloralose (cats and pigs) or pentobarbitone (Beagle dogs and Rhesus monkeys), rocuronium has been shown to be a readily   reversible,   non-depolarizing       neuromuscular blocking agent with a similar duration of action as vecuronium but a 6-10 fold lower potency. The outstanding features of its action is rapidity of onset. It is not expected to have any marked cardiovascular or autonomic side-effects when used in the neuromuscular blocking dose range. There is no evidence of any selective pre-junctional effect and there is no clinically relevant inhibition of acetycholinesterase. Screening in rats has not demonstrated any oestrogenic, androgenic, anabolic, glucocorticoid-like or gonad-inhibiting properties, although there was a slight increase in pituitary weight in male rats.
RP MARSHALL, RJ (reprint author), ORGANON RES LABS LTD,SCI DEV GRP,NEWHOUSE,SCOTLAND.
NR 0
TC 0
Z9 0
PU BLACKWELL SCIENCE LTD
PI OXFORD
PA OSNEY MEAD, OXFORD, OXON, ENGLAND OX2 0EL
SN 0265-0215
J9 EUR J ANAESTH
JI Eur. J. Anaesth.
PD JUL
PY 1994
SU 9
BP 9
EP 15
PG 7
WC Anesthesiology
SC Anesthesiology
GA PB247
UT WOS:A1994PB24700003
ER

PT J
AU BOOIJ, LHDJ
AF BOOIJ, LHDJ
TI A DOSE-FINDING STUDY WITH ROCURONIUM BROMIDE (REPRINTED FROM ANESTHESIA,
   VOL 66, PG 341, 1991)
SO EUROPEAN JOURNAL OF ANAESTHESIOLOGY
LA English
DT Article; Proceedings Paper
CT Investigators Workshop on Org 9426: Rocuronium Bromide
CY NOV 15-16, 1993
CL GRONINGEN, NETHERLANDS
DE NEUROMUSCULAR RELAXANT, ROCURONIUM; PHARMACOLOGY, DOSE-RESPONSE CURVE
AB Rocuronium bromide was studied in 30 anaesthetized (thiopentone, fentanyl, nitrous oxide) male patients, ASA I or II. A dose-response curve was constructed and the ED90, mean (SD), was found to be 0.36 (0.031 ) mg kg-1. The onset of action was 3.8 (1,8) min, the clinical duration 17.4 (3.2) min, the total duration of action 31.9(6.2) min. and the recovery time 9.96 (3.2) min. No signs of histamine release or cardiovascular effects were observed. Rocuronium thus has a faster onset of action than vecuronium or atracurium.
RP BOOIJ, LHDJ (reprint author), CATHOLIC UNIV NIJMEGEN,INST ANAESTHESIOL,NIJMEGEN,NETHERLANDS.
NR 0
TC 0
Z9 0
PU BLACKWELL SCIENCE LTD
PI OXFORD
PA OSNEY MEAD, OXFORD, OXON, ENGLAND OX2 0EL
SN 0265-0215
J9 EUR J ANAESTH
JI Eur. J. Anaesth.
PD JUL
PY 1994
SU 9
BP 16
EP 19
PG 4
WC Anesthesiology
SC Anesthesiology
GA PB247
UT WOS:A1994PB24700004
ER

PT J
AU MELLINGHOFF, H
   DIEFENBACH, C
   BISCHOFF, A
   GROND, S
   BUZELLO, W
AF MELLINGHOFF, H
   DIEFENBACH, C
   BISCHOFF, A
   GROND, S
   BUZELLO, W
TI DOSE-RESPONSE RELATIONSHIP OF ROCURONIUM BROMIDE DURING INTRAVENOUS
   ANESTHESIA
SO EUROPEAN JOURNAL OF ANAESTHESIOLOGY
LA English
DT Article; Proceedings Paper
CT Investigators Workshop on Org 9426: Rocuronium Bromide
CY NOV 15-16, 1993
CL GRONINGEN, NETHERLANDS
DE NEUROMUSCULAR RELAXANTS, ROCURONIUM; POTENCY ED(50), ED(95); 
   PHARMACOLOGY, DOSE RESPONSE CURVE
AB The dose-response relationship and time course of neuromuscular block following bolus injections of rocuronium was determined in four groups of nine patients each under nitrous oxide-narcotic anaesthesia. Each patient received a total of 800 mug kg-1 rocuronium in two divided doses, i.e. 1 20 and 680, 200 and 600, 250 and 550, or 300 and 500 mug kg-1. The respective second dose was injected when, following the first dose, the evoked twitch tension had recovered to 95% of its control value. The mean ED50 and ED95 values, calculated from the first doses, were 1 03 and 271 mug kg-1, respectively. The DUR25 ranged between 11+/-4 (200 mug kg-1) to 14+/-3 min (300 mug kg-1) following the first and from 30+/-6 (500 mug kg-1) to 43+/-11 min (680 mug kg-1) following the second doses. The recovery index following the second doses varied between 14+/-5 (500 mug kg-1) and 24+/-20 min (600 mug kg-1), more than twice as long as following the first doses. We conclude that rocuronium is a muscle relaxant of low potency with an intermediate duration of action.
RP MELLINGHOFF, H (reprint author), UNIV COLOGNE,DEPT ANAESTHESIOL,W-5000 COLOGNE 41,GERMANY.
NR 0
TC 0
Z9 0
PU BLACKWELL SCIENCE LTD
PI OXFORD
PA OSNEY MEAD, OXFORD, OXON, ENGLAND OX2 0EL
SN 0265-0215
J9 EUR J ANAESTH
JI Eur. J. Anaesth.
PD JUL
PY 1994
SU 9
BP 20
EP 24
PG 5
WC Anesthesiology
SC Anesthesiology
GA PB247
UT WOS:A1994PB24700005
ER

PT J
AU KHUENLBRADY, KS
   PUHRINGER, F
   MITTERSCHIFFTHALER, G
AF KHUENLBRADY, KS
   PUHRINGER, F
   MITTERSCHIFFTHALER, G
TI EVALUATION OF CUMULATIVE PROPERTIES OF ROCURONIUM BROMIDE UNDER
   HALOTHANE ANESTHESIA (REPRINTED FROM ACTA-ANAESTHESIOL-SCAND, VOL 37, PG
   137, 1993)
SO EUROPEAN JOURNAL OF ANAESTHESIOLOGY
LA English
DT Article
DE ANESTHETICS VOLATILE, HALOTHANE; NEUROMUSCULAR RELAXANTS, ROCURONIUM;
   PHARMACOLOGY, CUMULATION
AB The time-course of action of rocuronium was compared using three different sizes of maintenance doses after at least three subsequent administrations of the same repeat dose in each patient under halothane anaesthesia. Following endotracheal intubation facilitated with 0.6 mg kg-1 rocuronium, muscle relaxation was maintained in three groups each consisting of 10 patients, using increments of equal repeat doses of either 75 mug kg-1, 150 mug kg-1 or 225 mug kg-1 equivalent to 1/4, 1/2 and 3/4 of the ED95 of rocuronium respectively. Maintenance doses were administered when the twitch height depression induced by the previous dose returned to 25% of its control value. The clinical duration of the intubating dose averaged 27+/-7.5 min (mean+/-S.D.) The time-course of action of the various maintenance doses depended on their size, but not on the number of administrations. The durations of repeat doses averaged 8-9 min, 14-16 min and 19-23 min after the low, medium and high maintenance doses, respectively. No overt cumulative effects were observed.
RP KHUENLBRADY, KS (reprint author), UNIV INNSBRUCK, ANAESTHESIA & GEN INTENS CARE MED CLIN, A-6020 INNSBRUCK, AUSTRIA.
NR 0
TC 0
Z9 0
PU LIPPINCOTT WILLIAMS & WILKINS
PI PHILADELPHIA
PA 530 WALNUT ST, PHILADELPHIA, PA 19106-3621 USA
SN 0265-0215
J9 EUR J ANAESTH
JI Eur. J. Anaesth.
PD JUL
PY 1994
SU 9
BP 25
EP 27
PG 3
WC Anesthesiology
SC Anesthesiology
GA PB247
UT WOS:A1994PB24700006
ER

PT J
AU VIBYMOGENSEN, J
AF VIBYMOGENSEN, J
TI DOSE-RESPONSE RELATIONSHIP AND TIME-COURSE OF ACTION OF ROCURONIUM
   BROMIDE IN PERSPECTIVE
SO EUROPEAN JOURNAL OF ANAESTHESIOLOGY
LA English
DT Article; Proceedings Paper
CT Investigators Workshop on Org 9426: Rocuronium Bromide
CY NOV 15-16, 1993
CL GRONINGEN, NETHERLANDS
DE PHARMACOLOGY, DOSE RESPONSE CURVES; NEUROMUSCULAR RELAXANTS, ROCURONIUM;
   POTENCY, AGE, ED(50); ED(90)
AB The available evidence indicates that rocuronium is one of the least potent non-depolarizing muscle relaxants, having a clinical duration, recovery index and reversal time similar to those of atracurium and vecuronium. The onset time, however, is significantly shorter than that of currently used non-depolarizing muscle relaxants. Rocuronium seems to be potentiated by the inhalational anaesthetics to the same degree as vecuronium. This effect is clinically most significant when using a continuous infusion of rocuronium. There is no difference in potency of rocuronium between adult and elderly patients, but it is not clear yet whether the potency differs between adults and neonates, infants or children. The onset time, duration of action, and recovery index are prolonged in elderly patients and the onset time, duration of action, and recovery index are longer in infants than in children.
RP VIBYMOGENSEN, J (reprint author), UNIV COPENHAGEN,RIGSHOSP,DEPT ANAESTHESIA,DK-2100 COPENHAGEN,DENMARK.
NR 0
TC 0
Z9 0
PU BLACKWELL SCIENCE LTD
PI OXFORD
PA OSNEY MEAD, OXFORD, OXON, ENGLAND OX2 0EL
SN 0265-0215
J9 EUR J ANAESTH
JI Eur. J. Anaesth.
PD JUL
PY 1994
SU 9
BP 28
EP 32
PG 5
WC Anesthesiology
SC Anesthesiology
GA PB247
UT WOS:A1994PB24700007
ER

PT J
AU MEISTELMAN, C
   PLAUD, B
   DONATI, F
AF MEISTELMAN, C
   PLAUD, B
   DONATI, F
TI A COMPARISON OF THE NEUROMUSCULAR BLOCKING EFFECTS OF ROCURONIUM BROMIDE
   AT THE ADDUCTOR-POLLICIS AND LARYNGEAL ADDUCTOR MUSCLES (REPRINTED FROM
   CAN-J-ANAESTH, VOL 39, PG 665, 1992)
SO EUROPEAN JOURNAL OF ANAESTHESIOLOGY
LA English
DT Article; Proceedings Paper
CT Investigators Workshop on Org 9426: Rocuronium Bromide
CY NOV 15-16, 1993
CL GRONINGEN, NETHERLANDS
DE MONITORING, NEUROMUSCULAR BLOCKADE; NEUROMUSCULAR RELAXANTS, ROCURONIUM;
   SKELETAL MUSCLE, ADDUCTOR POLLICIS, LARYNX
AB The effects of rocuronium, 0.25 or 0.5 mg kg-1, were measured simultaneously on the adductor muscles of the larynx and adductor pollicis in 1 4 adult patients. Anaesthesia was induced and maintained with propofol and fentanyl. Tracheal intubation was performed without muscle relaxants. The recurrent laryngeal and ulnar nerves were both stimulated supramaximally, at the notch of the thyroid cartilage and at the wrist respectively, using train-of-four stimulation. The laryngeal response was evaluated by measuring the pressure change in the cuff of a tracheal tube positioned between the vocal cords. Onset time, intensity of blockade and duration of action were less at the larynx than at the adductor pollicis. After rocuronium, 0.25 mg kg-1, the onset time (interval between injection and maximal T1 blockade) was 1.6+/-0.1 min and 3.0+/-0.3 min (mean+/-SEM) at the laryngeal muscles and adductor pollicis, respectively (P<0.01 between muscles). Maximum blockade was 37+/-8% and 69+/-8%, respectively (P<0.05), and time to 90% T1 recovery was 7+/-1 min and 20+/-4min, respectively (P<0.05). With 0.5 mg kg-1, the onset time was also more rapid at the vocal cords (1.4+/-0.1 min) than at the adductor pollicis (2.4+/-0.2min, P<0.001). Maximum blockade was 77+/-5% and 98+/-1%, respectively (P<0.01), and time to 90% T1 recovery was 22 min.
RP MEISTELMAN, C (reprint author), INST GUSTAVE ROUSSY,DEPT ANAESTHESIA,F-94805 VILLEJUIF,FRANCE.
NR 0
TC 0
Z9 0
PU BLACKWELL SCIENCE LTD
PI OXFORD
PA OSNEY MEAD, OXFORD, OXON, ENGLAND OX2 0EL
SN 0265-0215
J9 EUR J ANAESTH
JI Eur. J. Anaesth.
PD JUL
PY 1994
SU 9
BP 33
EP 36
PG 4
WC Anesthesiology
SC Anesthesiology
GA PB247
UT WOS:A1994PB24700008
ER

PT J
AU DEMEY, JC
   DEBROCK, M
   ROLLY, G
AF DEMEY, JC
   DEBROCK, M
   ROLLY, G
TI EVALUATION OF THE ONSET AND INTUBATION CONDITIONS OF ROCURONIUM BROMIDE
SO EUROPEAN JOURNAL OF ANAESTHESIOLOGY
LA English
DT Article; Proceedings Paper
CT Investigators Workshop on Org 9426: Rocuronium Bromide
CY NOV 15-16, 1993
CL GRONINGEN, NETHERLANDS
DE NEUROMUSCULAR RELAXANTS, ROCURONIUM; MEASUREMENT TECHNIQUE,
   ELECTROMYOGRAPHY, NEUROMUSCULAR BLOCKADE; MONITORING, NEUROMUSCULAR
   FUNCTION; INTUBATION, TRACHEAL
AB Rocuronium 0.6, 0.75, or 0.9 mg kg-1, was given after supramaximal train-of-four stimulation of the ulnar nerve, measuring the compound action potential of the hypothenar muscles. Intubation conditions, onset time, recovery to 25% and recovery index of the three doses of rocuronium bromide were determined in 60 ASA I or II consenting patients, who were receiving propofol, alfentanil and N2O/O2 for ophthalmic surgery. Intubation conditions were randomly assessed either 45 s or 60 s after injection.
   In general, intubation conditions were excellent or good; in only three patients were poor conditions obtained, always at 45 s. For total intubation score a borderline difference was found in favour of the 60 s subgroups. No difference could be shown between the three dose groups. The onset time was longer (P<0.01) in the 0.6 mg kg-1 group, compared to that in the 0.9 mg kg-1 group. The recovery to 25% and spontaneous recovery index were shorter in the 0.6 mg kg-1 group (P<0.01).
RP DEMEY, JC (reprint author), STATE UNIV GHENT HOSP,DEPT ANAESTHESIOL,B-9000 GHENT,BELGIUM.
NR 0
TC 1
Z9 1
PU BLACKWELL SCIENCE LTD
PI OXFORD
PA OSNEY MEAD, OXFORD, OXON, ENGLAND OX2 0EL
SN 0265-0215
J9 EUR J ANAESTH
JI Eur. J. Anaesth.
PD JUL
PY 1994
SU 9
BP 37
EP 40
PG 4
WC Anesthesiology
SC Anesthesiology
GA PB247
UT WOS:A1994PB24700009
ER

PT J
AU MIRAKHUR, RK
   COOPER, AR
   CLARKE, RSJ
AF MIRAKHUR, RK
   COOPER, AR
   CLARKE, RSJ
TI ONSET AND INTUBATING CONDITIONS OF ROCURONIUM BROMIDE COMPARED TO THOSE
   OF SUXAMETHONIUM (REPRINTED FROM BR-J-ANAESTH, VOL 69, PG 269, 1992)
SO EUROPEAN JOURNAL OF ANAESTHESIOLOGY
LA English
DT Article; Proceedings Paper
CT Investigators Workshop on Org 9426: Rocuronium Bromide
CY NOV 15-16, 1993
CL GRONINGEN, NETHERLANDS
DE INTUBATION TRACHEAL, INTUBATING CONDITIONS; NEUROMUSCULAR RELAXANTS,
   SUXAMETHONIUM, ROCURONIUM
AB We have assessed intubating conditions after administration of rocuronium 600 mug kg-1 at 60 or 90 s in groups of 20 patients anaesthetized with thiopentone, nitrous oxide in oxygen and small doses of fentanyl, and compared the data with those obtained after suxamethonium 1 mg kg-1 in similar groups of patients. Intubating conditions after rocuronium were found to be clinically acceptable (good or excellent) in 95% of patients at 60 s and in all patients at 90 s and in all patients at both times after suxamethonium. The average time for the onset of block following rocuronium at this dose was 89 s; the duration of clinical relaxation (25% recovery of twitch height) 30 min.
RP MIRAKHUR, RK (reprint author), QUEENS UNIV BELFAST,DEPT ANAESTHET,BELFAST BT7 1NN,ANTRIM,NORTH IRELAND.
NR 0
TC 0
Z9 0
PU BLACKWELL SCIENCE LTD
PI OXFORD
PA OSNEY MEAD, OXFORD, OXON, ENGLAND OX2 0EL
SN 0265-0215
J9 EUR J ANAESTH
JI Eur. J. Anaesth.
PD JUL
PY 1994
SU 9
BP 41
EP 43
PG 3
WC Anesthesiology
SC Anesthesiology
GA PB247
UT WOS:A1994PB24700010
ER

PT J
AU TRYBA, M
   ZORN, A
   THOLE, H
   ZENZ, M
AF TRYBA, M
   ZORN, A
   THOLE, H
   ZENZ, M
TI RAPID-SEQUENCE OROTRACHEAL INTUBATION WITH ROCURONIUM - A RANDOMIZED
   DOUBLE-BLIND COMPARISON WITH SUXAMETHONIUM - PRELIMINARY COMMUNICATION
SO EUROPEAN JOURNAL OF ANAESTHESIOLOGY
LA English
DT Article; Proceedings Paper
CT Investigators Workshop on Org 9426: Rocuronium Bromide
CY NOV 15-16, 1993
CL GRONINGEN, NETHERLANDS
DE NEUROMUSCULAR RELAXANTS, SUXAMETHONIUM, ROCURONIUM; INTUBATION TRACHEAL,
   TIMING
AB Eighty ASA I-III patients were randomly assigned to four groups. Group I patients received rocuronium 0.6 mg kg-1 immediately prior to thiopentone, while patients in group II received the same dose immediately after the induction agent. In groups III and IV a priming dose of rocuronium 0.04 mg kg-1 was administered prior to induction. Group III patients received rocuronium immediately prior to thiopentone. In group IV, suxamethonium 1.5 mg kg-1 was administered immediately after thiopentone. Intubation conditions were scored by a blinded investigator. An intubation time of >60s was defined as a failure. All patients could be intubated within 60s. Priming with rocuronium did not improve intubation conditions. Total intubation scores >6 occurred significantly more often in group II (P<0.01 vs. all other groups). A single bolus dose of rocuronium 0.6 mg kg-1 (2 x ED95) administered immediately prior to thiopentone 6 mg kg-1 offers the same    intubation    conditions    as    suxamethonium 1.5 mg kg-1.
RP TRYBA, M (reprint author), RUHR UNIV BOCHUM,HOSP BERGMANNSHEIL,DEPT ANESTHESIOL INTENS CARE MED & PAIN THERAPY,W-4630 BOCHUM,GERMANY.
NR 0
TC 0
Z9 0
PU BLACKWELL SCIENCE LTD
PI OXFORD
PA OSNEY MEAD, OXFORD, OXON, ENGLAND OX2 0EL
SN 0265-0215
J9 EUR J ANAESTH
JI Eur. J. Anaesth.
PD JUL
PY 1994
SU 9
BP 44
EP 48
PG 5
WC Anesthesiology
SC Anesthesiology
GA PB247
UT WOS:A1994PB24700011
ER

PT J
AU FELDMAN, SA
AF FELDMAN, SA
TI ROCURONIUM - ONSET TIMES AND INTUBATING CONDITIONS
SO EUROPEAN JOURNAL OF ANAESTHESIOLOGY
LA English
DT Article; Proceedings Paper
CT Investigators Workshop on Org 9426: Rocuronium Bromide
CY NOV 15-16, 1993
CL GRONINGEN, NETHERLANDS
DE NEUROMUSCULAR RELAXANTS, ROCURONIUM; INTUBATION, TRACHEAL, TIMING
AB Many factors influence the minimum time required to achieve an easy and successful tracheal intubation after a non-depolarizing relaxant. The ideal study design has never been achieved in practice: an overall picture of the efficacy of rocuronium depends on careful interpretation of studies with different methodologies, which have usually compared the new drug with vecuronium or suxamethonium, currently the best alternatives. Despite lack of supporting animal data, the rapidity of onset of rocuronium in man appears to be due to an early presynaptic effect.
   Observations which are difficult to explain are that increasing the dose above about 2xED90 does not shorten the time to onset and 'priming' also has no beneficial effect. Although some studies have produced evidence that rocuronium can produce smooth easy intubation conditions in 60 s, 90 s would appear to be closer to the time when excellent conditions can be guaranteed. Whether this is an acceptable alternative to the 45 s or so needed after suxamethonium is a matter of clinical judgement which only testing in practice will answer.
RP FELDMAN, SA (reprint author), CHELSEA & WESTMINSTER HOSP,MAGILL DEPT ANAESTHET,LONDON,ENGLAND.
NR 0
TC 0
Z9 0
PU BLACKWELL SCIENCE LTD
PI OXFORD
PA OSNEY MEAD, OXFORD, OXON, ENGLAND OX2 0EL
SN 0265-0215
J9 EUR J ANAESTH
JI Eur. J. Anaesth.
PD JUL
PY 1994
SU 9
BP 49
EP 52
PG 4
WC Anesthesiology
SC Anesthesiology
GA PB247
UT WOS:A1994PB24700012
ER

PT J
AU ALVAREZGOMEZ, JA
   ESTELLES, ME
   FABREGAT, J
   PEREZ, F
   BRUGGER, AJ
AF ALVAREZGOMEZ, JA
   ESTELLES, ME
   FABREGAT, J
   PEREZ, F
   BRUGGER, AJ
TI PHARMACOKINETICS AND PHARMACODYNAMICS OF ROCURONIUM BROMIDE IN ADULT
   PATIENTS
SO EUROPEAN JOURNAL OF ANAESTHESIOLOGY
LA English
DT Article; Proceedings Paper
CT Investigators Workshop on Org 9426: Rocuronium Bromide
CY NOV 15-16, 1993
CL GRONINGEN, NETHERLANDS
DE PHARMACOKINETICS; NEUROMUSCULAR RELAXANTS, ROCURONIUM; INTUBATION
   TRACHEAL
AB In seven patients (M/F: 4:3) rocuronium 0.6 mg kg-1 was given after the induction of anaesthesia with propofol, and during maintenance with N2O/O2, halothane 0.5% and alfentanil 60-90 mug kg-1 h-1.
   Intubation conditions were scored at 60 s and lag time, onset time, maximal block achieved, recovery to 25% of T1, and Recovery Index, were measured using a Relaxograph. Blood samples were taken over a 300 min period and analysed for rocuronium.
   Intubating conditions at 60s were excellent in all patients. Mean clearance was 5.2 ml kg-1 min-1, the terminal half-life was 69 min and distribution volume at steady state was 0.22 litre kg-1. Cumulative urinary excretion was around 18% within 24 h.
RP ALVAREZGOMEZ, JA (reprint author), SANTA MARIA ROSELL HOSP,CARTAGENA,SPAIN.
NR 0
TC 0
Z9 0
PU BLACKWELL SCIENCE LTD
PI OXFORD
PA OSNEY MEAD, OXFORD, OXON, ENGLAND OX2 0EL
SN 0265-0215
J9 EUR J ANAESTH
JI Eur. J. Anaesth.
PD JUL
PY 1994
SU 9
BP 53
EP 56
PG 4
WC Anesthesiology
SC Anesthesiology
GA PB247
UT WOS:A1994PB24700013
ER

PT J
AU OKELLY, B
   FISET, P
   MEISTELMAN, C
   ECOFFEY, C
AF OKELLY, B
   FISET, P
   MEISTELMAN, C
   ECOFFEY, C
TI PHARMACOKINETICS OF ROCURONIUM BROMIDE IN PEDIATRIC-PATIENTS
SO EUROPEAN JOURNAL OF ANAESTHESIOLOGY
LA English
DT Article; Proceedings Paper
CT Investigators Workshop on Org 9426: Rocuronium Bromide
CY NOV 15-16, 1993
CL GRONINGEN, NETHERLANDS
DE PHARMACOKINETICS, MODELS, AGE FACTORS; NEUROMUSCULAR RELAXANTS,
   ROCURONIUM
AB Rocuronium 0.8 mg kg-1 was given to 22 children between the ages of 3 months and 8 years during anaesthesia with N2O/O2, 60:40, and halothane. Blood samples were collected for 360 min for determination of rocuronium concentrations.
   The pharmacokinetics were best described by a two-compartment model. Two models were fitted, one proportional to weight and the other adjusted for age. Using the first model, volumes and clearances were all proportional to weight: in the second model, only the volume of the second compartment and clearance from the central compartment were proportional to age. The results do not support the use of body surface area, rather than weight for the calculation of paediatric doses of rocuronium. In this study, the volume of the central compartment was larger than the figure obtained in an adult population.
RP OKELLY, B (reprint author), HOP BICETRE,DEPT ANAESTHESIA,LE KREMLIN BICETR,FRANCE.
NR 0
TC 0
Z9 0
PU BLACKWELL SCIENCE LTD
PI OXFORD
PA OSNEY MEAD, OXFORD, OXON, ENGLAND OX2 0EL
SN 0265-0215
J9 EUR J ANAESTH
JI Eur. J. Anaesth.
PD JUL
PY 1994
SU 9
BP 57
EP 58
PG 2
WC Anesthesiology
SC Anesthesiology
GA PB247
UT WOS:A1994PB24700014
ER

PT J
AU ORNSTEIN, E
   MATTEO, RS
AF ORNSTEIN, E
   MATTEO, RS
TI PHARMACOKINETICS OF ROCURONIUM IN ELDERLY SURGICAL PATIENTS
SO EUROPEAN JOURNAL OF ANAESTHESIOLOGY
LA English
DT Article; Proceedings Paper
CT Investigators Workshop on Org 9426: Rocuronium Bromide
CY NOV 15-16, 1993
CL GRONINGEN, NETHERLANDS
DE AGE FACTORS, DRUG CLEARANCE; PHARMACOKINETICS, AGE FACTORS
AB The effects of age on the pharmacokinetic and pharmacodynamic responses to rocuronium were studied in 20 elderly (>70 years) and 20 younger control patients (<60 years) during N2O/O2,     fentanyl anaesthesia. The onset times were the same for both the elderly and younger control group, but the duration of action of rocuronium was significantly prolonged in the elderly patients. Elderly patients, when compared with the younger, also exhibited a significant decrease in plasma clearance     (3.67+/-1.0    vs.    5.03+/-1.5 ml kg-1 min-1, mean+/-SD) and volume of distribution (399+/-122 vs. 553+/-279 ml kg-1, mean+/-SD). During the recovery phase of paralysis, no significant difference was seen in the log plasma concentration vs. twitch tension response relationship between 20% and 80% paralysis in young and elderly patients receiving rocuronium.  The differences in action of rocuronium between the elderly and younger groups can be fully explained by the observed differences in the distribution and elimination of rocuronium between the two groups. The decreased total body water and decreased liver mass which normally accompany ageing are the probable explanation for the pharmacokinetic changes found in the elderly in this study. We conclude that the action of rocuronium is prolonged in patients over 70 years of age because of decreased elimination of the drug.
RP ORNSTEIN, E (reprint author), COLUMBIA UNIV COLL PHYS & SURG,NEW YORK,NY 10032, USA.
NR 0
TC 0
Z9 0
PU BLACKWELL SCIENCE LTD
PI OXFORD
PA OSNEY MEAD, OXFORD, OXON, ENGLAND OX2 0EL
SN 0265-0215
J9 EUR J ANAESTH
JI Eur. J. Anaesth.
PD JUL
PY 1994
SU 9
BP 59
EP 62
PG 4
WC Anesthesiology
SC Anesthesiology
GA PB247
UT WOS:A1994PB24700015
ER

PT J
AU SPARR, HJ
   KHUENLBRADY, KS
   ERIKSSON, LI
AF SPARR, HJ
   KHUENLBRADY, KS
   ERIKSSON, LI
TI PHARMACODYNAMICS AND PHARMACOKINETICS OF ROCURONIUM FOLLOWING
   CONTINUOUS-INFUSION IN PATIENTS DURING INTRAVENOUS ANESTHESIA
SO EUROPEAN JOURNAL OF ANAESTHESIOLOGY
LA English
DT Article
DE PHARMACOKINETICS, STEADY STATE; PHARMACODYNAMICS; NEUROMUSCULAR
   RELAXANTS, ROCURONIUM
AB After an initial bolus dose (0.6 mg kg-1), 10 patients received a continuous infusion of rocuronium, initially at 0.5 mg kg-1 h-1, and then adjusted to maintain 90% twitch depression. Blood samples were analysed for 420 min after switching off the infusion. The dose required to maintain the block was 595+/-146 mug kg-1 h-1, 7-9 times that reported for vecuronium under similar conditions. The pharmacokinetic parameters (volume of distribution at steady state, 309+/-80 ml kg-1, plasma clearance 4.5+/-1.96 ml kg-1 min-1, and elimination half-life 107+/-37 min) were similar to those previously reported after a large single bolus.
RP SPARR, HJ (reprint author), UNIV INNSBRUCK, ANAESTHESIA & GEN INTENS CARE MED CLIN, A-6020 INNSBRUCK, AUSTRIA.
NR 0
TC 0
Z9 0
PU LIPPINCOTT WILLIAMS & WILKINS
PI PHILADELPHIA
PA 530 WALNUT ST, PHILADELPHIA, PA 19106-3621 USA
SN 0265-0215
J9 EUR J ANAESTH
JI Eur. J. Anaesth.
PD JUL
PY 1994
SU 9
BP 63
EP 65
PG 3
WC Anesthesiology
SC Anesthesiology
GA PB247
UT WOS:A1994PB24700016
ER

PT J
AU WIERDA, JMKH
   PROOST, JH
   SCHIERE, S
   HOMMES, FDM
AF WIERDA, JMKH
   PROOST, JH
   SCHIERE, S
   HOMMES, FDM
TI PHARMACOKINETICS AND PHARMACOKINETIC DYNAMIC RELATIONSHIP OF ROCURONIUM
   BROMIDE IN HUMANS
SO EUROPEAN JOURNAL OF ANAESTHESIOLOGY
LA English
DT Article; Proceedings Paper
CT Investigators Workshop on Org 9426: Rocuronium Bromide
CY NOV 15-16, 1993
CL GRONINGEN, NETHERLANDS
DE PHARMACOKINETICS, ROCURONIUM, DOSE EFFECTS, MODELS; PHARMACODYNAMICS,
   ROCURONIUM, POTENCY, AGE EFFECTS
AB The existing human pharmacokinetic studies have been reviewed and compared with data derived from animals. The earliest study confirms the similarity of rocuronium to vecuronium with respect to the variables derived from the plasma concentration decay curves and the proportion excreted renally. Other studies led to the conclusion that concurrent administration of volatile anaesthetics did not significantly influence rocuronium pharmacokinetics and that the potentiation must be due to an increased sensitivity of the neuromuscular junction.
   These studies do not provide an explanation for the clinical observation of a more rapid onset of action. One possible explanation was the finding of a more rapid onset of block in the laryngeal muscles than in the adductor pollicis. However, no pharmacokinetic explanation for this observation has emerged. Alternative concepts need to be modelled. There is a need for comparative pharmacokinetic studies which focus on the period immediately following administration of rocuronium and vecuronium.
RP WIERDA, JMKH (reprint author), UNIV HOSP GRONINGEN,EXPTL ANESTHESIOL & CLIN PHARMACOL RES GRP,GRONINGEN,NETHERLANDS.
NR 0
TC 0
Z9 0
PU BLACKWELL SCIENCE LTD
PI OXFORD
PA OSNEY MEAD, OXFORD, OXON, ENGLAND OX2 0EL
SN 0265-0215
J9 EUR J ANAESTH
JI Eur. J. Anaesth.
PD JUL
PY 1994
SU 9
BP 66
EP 74
PG 9
WC Anesthesiology
SC Anesthesiology
GA PB247
UT WOS:A1994PB24700017
ER

PT J
AU MOTSCH, J
   LEUWER, M
   PFAU, M
   ZIMMERMAN, J
   MARTIN, E
AF MOTSCH, J
   LEUWER, M
   PFAU, M
   ZIMMERMAN, J
   MARTIN, E
TI TIME-COURSE OF ACTION AND RECOVERY OF ROCURONIUM BROMIDE IN CHILDREN
   DURING HALOTHANE ANESTHESIA - A PRELIMINARY-REPORT
SO EUROPEAN JOURNAL OF ANAESTHESIOLOGY
LA English
DT Article; Proceedings Paper
CT Investigators Workshop on Org 9426: Rocuronium Bromide
CY NOV 15-16, 1993
CL GRONINGEN, NETHERLANDS
DE NEUROMUSCULAR RELAXANTS, ROCURONIUM; POTENCY, AGE FACTORS; NEUROMUSCULAR
   TRANSMISSION, TRAIN-OF-4
AB In this preliminary study, two groups of 1 5 patients, aged 1-4 years and 5-10 years respectively, received one of four doses of rocuronium          (0.1 2, 0.17, 0.22 or 0.27 mg kg-1) and when block was maximal a supplementary dose to bring them all to a total of 0.5 mg kg-1. In half the patients, the block was reversed with atropine and neostigmine at a T1 recovery of 25%. The remainder were allowed to recover spontaneously,
   The total dose produced a block of 95-100% in all patients. The clinical duration of action was shorter under halothane anaesthesia in children (mean 1 5 min approximately) than has previously been reported in adults under intravenous anaesthesia. Mean spontaneous recovery time from T1 25% to a train-of-four ratio of 0.7 was about 11 min. Neostigmine doubled the rate of recovery. There was a moderate increase in heart rate in the younger age range.
RP MOTSCH, J (reprint author), UNIV HEIDELBERG,DEPT ANAESTHESIOL,W-6900 HEIDELBERG,GERMANY.
NR 0
TC 0
Z9 0
PU BLACKWELL SCIENCE LTD
PI OXFORD
PA OSNEY MEAD, OXFORD, OXON, ENGLAND OX2 0EL
SN 0265-0215
J9 EUR J ANAESTH
JI Eur. J. Anaesth.
PD JUL
PY 1994
SU 9
BP 75
EP 77
PG 3
WC Anesthesiology
SC Anesthesiology
GA PB247
UT WOS:A1994PB24700018
ER

PT J
AU CORNET, JP
   ABIAD, M
   CORIAT, P
   SAADA, M
   GOSGNACH, ML
   VIARS, P
AF CORNET, JP
   ABIAD, M
   CORIAT, P
   SAADA, M
   GOSGNACH, ML
   VIARS, P
TI EVALUATION OF THE EFFECTS OF ROCURONIUM BROMIDE ON HEMODYNAMICS AND
   LEFT-VENTRICULAR FUNCTION IN PATIENTS UNDERGOING ABDOMINAL
   AORTIC-SURGERY
SO EUROPEAN JOURNAL OF ANAESTHESIOLOGY
LA English
DT Article; Proceedings Paper
CT Investigators Workshop on Org 9426: Rocuronium Bromide
CY NOV 15-16, 1993
CL GRONINGEN, NETHERLANDS
DE SURGERY, ABDOMINAL AORTIC; NEUROMUSCULAR RELAXANTS, ROCURONIUM,
   PANCURONIUM; MEASUREMENT TECHNIQUE, TRANSESOPHAGEAL ECHOCARDIOGRAPHY;
   HEART, TRANSESOPHAGEAL ECHOCARDIOGRAPHY
AB In an open study of 26 patients undergoing abdominal aortic surgery, the effects of rocuronium 0.6 mg kg-1 (eight patients) and 0.9 mg kg-1, (nine patients) were compared with those of pancuronium 0.085 mg kg-1 (eight patients) on haemodynamic parameters and transoesophageal echocardiography. The anaesthetic technique was based on a benzodiazepine and low dose fentanyl (6 mug kg-1). Pancuronium was associated with a significant increase in mean arterial pressure, end-diastolic area and heart rate, none of which were seen after rocuronium at either dose level.
RP CORNET, JP (reprint author), HOSP GRP PITIE SALPETRIERE,DEPT ANAESTHESIA & REANIMAT,PARIS,FRANCE.
NR 0
TC 0
Z9 0
PU BLACKWELL SCIENCE LTD
PI OXFORD
PA OSNEY MEAD, OXFORD, OXON, ENGLAND OX2 0EL
SN 0265-0215
J9 EUR J ANAESTH
JI Eur. J. Anaesth.
PD JUL
PY 1994
SU 9
BP 78
EP 81
PG 4
WC Anesthesiology
SC Anesthesiology
GA PB247
UT WOS:A1994PB24700019
ER

PT J
AU COOPER, AR
   WIERDA, JMKH
   MIRAKHUR, RK
   MADDINENI, VR
AF COOPER, AR
   WIERDA, JMKH
   MIRAKHUR, RK
   MADDINENI, VR
TI PHARMACODYNAMICS AND PHARMACOKINETICS OF ROCURONIUM BROMIDE IN PATIENTS
   WITH AND WITHOUT RENAL-FAILURE (REPRINTED FROM BR-J-ANAESTH, VOL 71, PG
   222, 1993)
SO EUROPEAN JOURNAL OF ANAESTHESIOLOGY
LA English
DT Article; Proceedings Paper
CT Investigators Workshop on Org 9426: Rocuronium Bromide
CY NOV 15-16, 1993
CL GRONINGEN, NETHERLANDS
DE NEUROMUSCULAR RELAXANTS, ROCURONIUM; PHARMACODYNAMICS, RENAL FAILURE;
   PHARMACOKINETICS
AB We have studied the onset and duration of action and pharmacokinetics of rocuronium bromide during anaesthesia with nitrous oxide, fentanyl and isoflurane after a single bolus dose of rocuronium 0.6 mg kg-1 in nine patients with chronic renal failure requiring regular haemodialysis, and in nine healthy control patients. Blood samples were collected over 390 min and concentrations of rocuronium and its putative metabolites measured using HPLC. Onset time for maximum block, duration of clinical relaxation DUR25 and recovery index, were 61 (SD 25.0) s and 65 (16.4) s, 55 (26.9) min and 42 (9.3) min and 28 (1 2.3) min and 1 9 (8.8) min, respectively, for patients with and without renal failure. The time for train-of-four ratio to return spontaneously to 0.7 was 99 (41.1 ) min and 73 (24.2) min, respectively, in the two groups. None of these differences was significant. The pharmacokinetic data were best described by a three-exponential equation. There were significant differences between patients with and without renal failure in the rates of clearance (2.5 (1.1 ) ml kg-1 min-1 and 3.7 (1.4) ml kg-1 min-1, respectively) and the mean residence times (97.1 (48.7) min and 58.3 (9.6) min) (P<0.05). The differences in other kinetic parameters were not significant. We conclude that the effects of rocuronium may be prolonged in patients with renal disease because of a decreased clearance of the drug.
RP COOPER, AR (reprint author), QUEENS UNIV BELFAST,DEPT HEPATOL,BELFAST BT7 1NN,ANTRIM,NORTH IRELAND.
NR 0
TC 0
Z9 0
PU BLACKWELL SCIENCE LTD
PI OXFORD
PA OSNEY MEAD, OXFORD, OXON, ENGLAND OX2 0EL
SN 0265-0215
J9 EUR J ANAESTH
JI Eur. J. Anaesth.
PD JUL
PY 1994
SU 9
BP 82
EP 84
PG 3
WC Anesthesiology
SC Anesthesiology
GA PB247
UT WOS:A1994PB24700020
ER

PT J
AU KHALIL, M
   DHONNEUR, G
   DUVALDESTIN, P
   SLAVOV, V
   DEHYS, C
   GOMENI, R
AF KHALIL, M
   DHONNEUR, G
   DUVALDESTIN, P
   SLAVOV, V
   DEHYS, C
   GOMENI, R
TI PHARMACOKINETICS AND PHARMACODYNAMICS OF ROCURONIUM IN PATIENTS WITH
   CIRRHOSIS (REPRINTED FROM ANESTHESIOLOGY, VOL 80, 1994)
SO EUROPEAN JOURNAL OF ANAESTHESIOLOGY
LA English
DT Article; Proceedings Paper
CT Investigators Workshop on Org 9426: Rocuronium Bromide
CY NOV 15-16, 1993
CL GRONINGEN, NETHERLANDS
DE PHARMACOKINETICS; NEUROMUSCULAR RELAXANTS, ROCURONIUM; LIVER, CIRRHOSIS
AB The pharmacokinetics of rocuronium in 1 0 patients with proven cirrhosis were compared with those in eight normal patients. Patients with cirrhosis had an increased volume of the central compartment and this was associated with a lower maximum block in several patients with a slower onset and longer recovery index. Other pharmacokinetic parameters did not differ significantly between the groups, suggesting that hepatic elimination is not a significant factor in the removal of rocuronium.
RP KHALIL, M (reprint author), HOSP HENRI MONDOR,DEPT ANAESTHESIA & INTENS CARE,CRETEIL,FRANCE.
NR 0
TC 0
Z9 0
PU BLACKWELL SCIENCE LTD
PI OXFORD
PA OSNEY MEAD, OXFORD, OXON, ENGLAND OX2 0EL
SN 0265-0215
J9 EUR J ANAESTH
JI Eur. J. Anaesth.
PD JUL
PY 1994
SU 9
BP 85
EP 86
PG 2
WC Anesthesiology
SC Anesthesiology
GA PB247
UT WOS:A1994PB24700021
ER

PT J
AU BEVAN, DR
AF BEVAN, DR
TI ROCURONIUM BROMIDE AND ORGAN FUNCTION
SO EUROPEAN JOURNAL OF ANAESTHESIOLOGY
LA English
DT Article; Proceedings Paper
CT Investigators Workshop on Org 9426: Rocuronium Bromide
CY NOV 15-16, 1993
CL GRONINGEN, NETHERLANDS
DE KIDNEY, FUNCTION; LIVER, FUNCTION; NEUROMUSCULAR RELAXANTS, ROCURONIUM
AB Neuromuscular blocking drugs can be divided into those that are: (i) excreted entirely by the kidney; (ii) predominantly by the kidney but also by the liver; (iii) mainly by the liver but also by the kidney or; (iv) removed by other metabolic pathways. Rocuronium is mainly excreted by the liver and pharmacokinetic and pharmacodynamic studies in humans suggest that its duration of action may be prolonged to a greater extent in patients with hepatic disease than in patients with renal disease. The effect is likely to be modest and not a contra-indication to its use.
RP BEVAN, DR (reprint author), UNIV BRITISH COLUMBIA,FAC MED,DEPT ANAESTHESIA,VANCOUVER V6T 1W5,BC,CANADA.
NR 0
TC 0
Z9 0
PU BLACKWELL SCIENCE LTD
PI OXFORD
PA OSNEY MEAD, OXFORD, OXON, ENGLAND OX2 0EL
SN 0265-0215
J9 EUR J ANAESTH
JI Eur. J. Anaesth.
PD JUL
PY 1994
SU 9
BP 87
EP 91
PG 5
WC Anesthesiology
SC Anesthesiology
GA PB247
UT WOS:A1994PB24700022
ER

PT J
AU MUIR, AW
   ANDERSON, KA
   POW, E
AF MUIR, AW
   ANDERSON, KA
   POW, E
TI INTERACTION BETWEEN ROCURONIUM BROMIDE AND SOME DRUGS USED DURING
   ANESTHESIA
SO EUROPEAN JOURNAL OF ANAESTHESIOLOGY
LA English
DT Article; Proceedings Paper
CT Investigators Workshop on Org 9426: Rocuronium Bromide
CY NOV 15-16, 1993
CL GRONINGEN, NETHERLANDS
DE PHARMACOLOGY, DRUG INTERACTIONS; NEUROMUSCULAR RELAXANTS, ROCURONIUM;
   ANESTHETICS, INTRAVENOUS, THIOPENTONE, PROPOFOL, KETAMINE; ANALGESICS,
   ALFENTANIL, MORPHINE; ATARACTICS, CHLORPROMAZINE, DIAZEPAM; ANTIBIOTICS,
   STREPTOMYCIN; POTENCY, DOSE RESPONSE CURVES
AB In cats anaesthetized with i.p. chloralose and pentobarbitone, neuromuscular blockade produced by various doses of rocuronium was measured and dose response curves constructed in the presence of halothane, enflurane, nitrous oxide, propofol, alfentanil, thiopentone, ketamine, diazepam, chlorpromazine, morphine or streptomycin.
   In general, when a shift in the dose response curve was produced, it was a parallel shift to the left, indicating potentiation. Both halothane and enflurane produced a left shift and a small increase in the time from maximum block to 90% recovery. Nitrous oxide had no effect on the depth of block but delayed recovery. Thiopentone and ketamine potentiated the blocking effect of rocuronium but propofol and alfentanil had no effect. Chlorpromazine and morphine caused potentiation which took 1-1 .5 h to develop. Streptomycin had a potentiating effect in four cats but not in two others. Diazepam displaced the dose-response curve to the right in four cats. Prior treatment with suxamethonium had no effect.
RP MUIR, AW (reprint author), ORGANON RES LABS LTD,DEPT PHARMACOL,SCI DEV GRP,NEWHOUSE,SCOTLAND.
NR 0
TC 0
Z9 0
PU BLACKWELL SCIENCE LTD
PI OXFORD
PA OSNEY MEAD, OXFORD, OXON, ENGLAND OX2 0EL
SN 0265-0215
J9 EUR J ANAESTH
JI Eur. J. Anaesth.
PD JUL
PY 1994
SU 9
BP 93
EP 98
PG 6
WC Anesthesiology
SC Anesthesiology
GA PB247
UT WOS:A1994PB24700023
ER

PT J
AU OLKKOLA, KT
   TAMMISTO, T
AF OLKKOLA, KT
   TAMMISTO, T
TI QUANTITATION OF THE INTERACTION OF ROCURONIUM BROMIDE WITH ETOMIDATE,
   FENTANYL, MIDAZOLAM, PROPOFOL, THIOPENTONE, AND ISOFLURANE USING
   CLOSED-LOOP FEEDBACK-CONTROL OF INFUSION OF ROCURONIUM
SO EUROPEAN JOURNAL OF ANAESTHESIOLOGY
LA English
DT Article; Proceedings Paper
CT Investigators Workshop on Org 9426: Rocuronium Bromide
CY NOV 15-16, 1993
CL GRONINGEN, NETHERLANDS
DE ANESTHETICS INTRAVENOUS, ETOMIDATE, PROPOFOL, THIOPENTONE; ATARACTICS,
   MIDAZOLAM; ANALGESICS, FENTANYL; NEUROMUSCULAR RELAXANTS, ROCURONIUM;
   PHARMACOLOGY, DRUG INTERACTION; MEASUREMENT TECHNIQUE, NEUROMUSCULAR
   BLOCKADE
AB Sixty patients were randomly assigned to one of six groups (n=10 in each case) in which anaesthesia was induced and maintained with etomidate, fentanyl, midazolam, propofol or with thiopentone and N2O, or isoflurane and N2O. After obtaining control measurements, rocuronium 0.6 mg kg-1 was given for intubation followed by an infusion, controlled by closed-loop feedback at 90% block. The steady-state rates of infusion were (in the same order) 0.64+/-0.22, 0.60+/-0.15, 0.61+/-0.21, 0.67+/-0.31,  0.63+/-0.15    and   0.39+/-0.17 mg kg-1 h-1 (Mean+/-SD). The intravenous agents did not interact with recuronium to any clinically significant degree. Isoflurane reduced the requirements by 35-40%.
RP OLKKOLA, KT (reprint author), UNIV HELSINKI,DEPT ANAESTHESIA,SF-00100 HELSINKI 10,FINLAND.
NR 0
TC 0
Z9 0
PU BLACKWELL SCIENCE LTD
PI OXFORD
PA OSNEY MEAD, OXFORD, OXON, ENGLAND OX2 0EL
SN 0265-0215
J9 EUR J ANAESTH
JI Eur. J. Anaesth.
PD JUL
PY 1994
SU 9
BP 99
EP 100
PG 2
WC Anesthesiology
SC Anesthesiology
GA PB247
UT WOS:A1994PB24700024
ER

PT J
AU VANAKEN, H
   ORIS, B
   CRUL, JF
AF VANAKEN, H
   ORIS, B
   CRUL, JF
TI MUSCLE PARALYSIS BY ROCURONIUM BROMIDE DURING HALOTHANE, ENFLURANE,
   ISOFLURANE AND TOTAL INTRAVENOUS ANESTHESIA (REPRINTED FROM
   ANESTH-ANALG, VOL 77, PG 570, 1993)
SO EUROPEAN JOURNAL OF ANAESTHESIOLOGY
LA English
DT Article; Proceedings Paper
CT Investigators Workshop on Org 9426: Rocuronium Bromide
CY NOV 15-16, 1993
CL GRONINGEN, NETHERLANDS
DE NEUROMUSCULAR RELAXANTS, ROCURONIUM; POTENCY ANESTHETIC, ED(50)
   ANESTHETICS GENERAL, HALOTHANE, ENFLURANE, ISOFLURANE; ANESTHETICS
   INTRAVENOUS, PROPOFOL; ANALGESICS, ALFENTANIL
AB Eighty patients were equally randomized to four different groups (n=20) receiving 0.5-1% halothane, 1.5-2% enflurane, 1.2-1.8% isoflurane end-tidal concentration in 34%/66% O2/N2O, or 6.0 mg kg-1 h-1 propofol without N2O for anaesthesia and alfentanil for analgesia. Strength of thumb adduction in response to single and train-of-four stimulation of the ulnar nerve was quantitated. Rocuronium 0.15, 0.2, 0.25, and 0.3 mg kg-1 were given intravenously. When maximal depression of twitch tension occurred, supplementary doses up to a total of 0.5 mg kg-1 were given. If required, additional doses of 0.15 mg kg-1 were given at 25% recovery of control twitch tension. Standard haemodynamics, end-tidal CO2, and anaesthetic gas concentrations were monitored continuously. The mean ED50 (SD) was 0.133 (+/-0.009) mg kg-1 for the halothane group, 0.118 (+/-0.012) mg kg-1 for the enflurane group, 0.069 (+/-0.026) mg kg-1 for the isoflurane group, and 0.167 (+/-0.007) mg kg-1 for the total intravenous anaesthesia (TIVA) group, respectively. There was a statistically significant difference between the halothane and TIVA, and between the enflurane and TIVA groups (P<0.05). The neuromuscular blocking potency and pharmacodynamic profile of rocuronium are moderately influenced by volatile anaesthetics.
RP VANAKEN, H (reprint author), KATHOLIEKE UNIV LEUVEN HOSP,DEPT ANAESTHESIOL,LOUVAIN,BELGIUM.
NR 0
TC 0
Z9 0
PU BLACKWELL SCIENCE LTD
PI OXFORD
PA OSNEY MEAD, OXFORD, OXON, ENGLAND OX2 0EL
SN 0265-0215
J9 EUR J ANAESTH
JI Eur. J. Anaesth.
PD JUL
PY 1994
SU 9
BP 101
EP 102
PG 2
WC Anesthesiology
SC Anesthesiology
GA PB247
UT WOS:A1994PB24700025
ER

PT J
AU MIRAKHUR, RK
   COOPER, AR
   MADDINENI, VR
AF MIRAKHUR, RK
   COOPER, AR
   MADDINENI, VR
TI AN EVALUATION OF THE INTERACTIONS OF ROCURONIUM BROMIDE WITH ANTIBIOTICS
   (REPRINTED FROM EUR-J-ANAESTH, VOL 10, PG 331, 1993)
SO EUROPEAN JOURNAL OF ANAESTHESIOLOGY
LA English
DT Article; Proceedings Paper
CT Investigators Workshop on Org 9426: Rocuronium Bromide
CY NOV 15-16, 1993
CL GRONINGEN, NETHERLANDS
DE NEUROMUSCULAR RELAXANTS, ROCURONIUM; PHARMACODYNAMICS, ANTIBIOTICS,
   NETILMICIN, CEFUROXIME, METRONIDAZOLE
AB The onset and duration of clinical relaxation and reversibility of rocuronium bromide 0.6 mg kg-1 were studied    following     administration     of    netilmicin 2 mg kg-1  (n=10) or cefuroxime 200 mg kg-1 (n=10) in patients undergoing urological surgery; and cefuroxime 20 mg kg 1 (n=10), metronidazole 7.5 mg kg-1 (n=10), metronidazole 7.5 mg kg-1 and cefuroxime 20 mg kg-1 (n=10), or placebo (n=10), in patients undergoing abdominal surgery under anaesthesia with thiopentone, nitrous oxide in oxygen, fentanyl and halothane. The antimicrobial agents were administered intravenously 5 min before rocuronium. Neuromuscular function was monitored using mechanomyography and train-of-four (TOF) mode of stimulation. Onset of neuromuscular block occurred in approximately 60 s with all patients achieving complete block. The mean clinical duration (+/-SD) was 50+/-10.7 and 44+/-6.7 min following netilmicin and cefuroxime respectively in patients undergoing urological surgery; and 49+/-13.7, 44+/-11.1, 48+/-11.1 and 38+/-7.3 min in the groups undergoing abdominal surgery receiving cefuroxime, metronidazole, cefuroxime and metronidazole combination and placebo respectively. There were no statistically significant differences between the groups in either the onset or the duration of clinical relaxation. Reversal of neuromuscular block with neostigmine carried out at spontaneous recovery of T1 (first response in the TOF) of 25% or more was easily achieved in all groups in 2-4 min. It is concluded that there is no significant interaction between rocuronium and single doses of the antimicrobial agents used in the present study.
RP MIRAKHUR, RK (reprint author), QUEENS UNIV BELFAST,DEPT ANAESTHESIA,BELFAST BT7 1NN,ANTRIM,NORTH IRELAND.
NR 0
TC 0
Z9 0
PU BLACKWELL SCIENCE LTD
PI OXFORD
PA OSNEY MEAD, OXFORD, OXON, ENGLAND OX2 0EL
SN 0265-0215
J9 EUR J ANAESTH
JI Eur. J. Anaesth.
PD JUL
PY 1994
SU 9
BP 103
EP 106
PG 4
WC Anesthesiology
SC Anesthesiology
GA PB247
UT WOS:A1994PB24700026
ER

PT J
AU AGOSTON, S
AF AGOSTON, S
TI INTERACTIONS OF VOLATILE ANESTHETICS WITH ROCURONIUM BROMIDE IN
   PERSPECTIVE
SO EUROPEAN JOURNAL OF ANAESTHESIOLOGY
LA English
DT Article; Proceedings Paper
CT Investigators Workshop on Org 9426: Rocuronium Bromide
CY NOV 15-16, 1993
CL GRONINGEN, NETHERLANDS
DE NEUROMUSCULAR RELAXANTS, ROCURONIUM; PHARMACOLOGY, DRUG INTERACTION;
   ANESTHETICS VOLATILE, ENFLURANE, HALOTHANE, ISOFLURANE
AB A review of several publications shows that there is general agreement that inhalational anaesthetic agents potentiate the neuromuscular effects of rocuronium in the same order as other similar agents, namely: enflurane and isoflurane > halothane > intravenous anaesthetics. However, such potentiation is not evident during induction and only becomes significant as anaesthesia becomes more prolonged. It is manifest as a prolongation in the duration of action of maintenance doses and a decrease in the recovery rate. During long-lasting procedures in which enflurane or isoflurane are used, smaller than usual maintenance doses or lower infusion rates should be employed.
RP AGOSTON, S (reprint author), UNIV HOSP GRONINGEN,EXPTL ANESTHESIOL & CLIN PHARMACOL RES GRP,GRONINGEN,AUSTRALIA.
NR 0
TC 0
Z9 0
PU BLACKWELL SCIENCE LTD
PI OXFORD
PA OSNEY MEAD, OXFORD, OXON, ENGLAND OX2 0EL
SN 0265-0215
J9 EUR J ANAESTH
JI Eur. J. Anaesth.
PD JUL
PY 1994
SU 9
BP 107
EP 111
PG 5
WC Anesthesiology
SC Anesthesiology
GA PB247
UT WOS:A1994PB24700027
ER

PT J
AU NITSCHMANN, P
   OBERKOGLER, W
   HERTSIG, M
   SCHWARZ, S
AF NITSCHMANN, P
   OBERKOGLER, W
   HERTSIG, M
   SCHWARZ, S
TI COMPARISON OF HEMODYNAMIC-EFFECTS OF ROCURONIUM BROMIDE WITH THOSE OF
   VECURONIUM IN PATIENTS UNDERGOING CABG SURGERY
SO EUROPEAN JOURNAL OF ANAESTHESIOLOGY
LA English
DT Article; Proceedings Paper
CT Investigators Workshop on Org 9426: Rocuronium Bromide
CY NOV 15-16, 1993
CL GRONINGEN, NETHERLANDS
DE NEUROMUSCULAR RELAXANTS, ROCURONIUM, VECURONIUM; MEASUREMENT TECHNIQUES,
   BLOOD PRESSURE, CARDIAC OUTPUT; HEART, CARDIAC OUTPUT, VASCULAR
   PRESSURES, VASCULAR RESISTANCE, PULSE RATE
AB In a double-blind study, cardiovascular parameters (cardiac output, heart rate, systolic and diastolic arterial pressure, pulmonary and systemic vascular resistances) were measured invasively in two groups of patients receiving 3xED90 of rocuronium or vecuronium. Measurements were made at 2, 5 and 7 min after administration and 10 and 15 min after subsequent intubation. Systemic vascular resistance mostly increased, sometimes quite markedly, although, because of the variability, rarely statistically significantly. However, heart rate, arterial pressure and cardiac output were not altered to a clinically relevant degree.
RP NITSCHMANN, P (reprint author), ORGANON TEKN NV,CLIN SERV GRP,TURNHOUT,BELGIUM.
NR 0
TC 0
Z9 0
PU BLACKWELL SCIENCE LTD
PI OXFORD
PA OSNEY MEAD, OXFORD, OXON, ENGLAND OX2 0EL
SN 0265-0215
J9 EUR J ANAESTH
JI Eur. J. Anaesth.
PD JUL
PY 1994
SU 9
BP 113
EP 115
PG 3
WC Anesthesiology
SC Anesthesiology
GA PB247
UT WOS:A1994PB24700028
ER

PT J
AU ROBERTSON, EN
   HULL, JM
   VERBEEK, AM
   BOOIJ, LHDJ
AF ROBERTSON, EN
   HULL, JM
   VERBEEK, AM
   BOOIJ, LHDJ
TI A COMPARISON OF ROCURONIUM AND VECURONIUM - THE PHARMACODYNAMIC,
   CARDIOVASCULAR AND INTRAOCULAR EFFECTS
SO EUROPEAN JOURNAL OF ANAESTHESIOLOGY
LA English
DT Article; Proceedings Paper
CT Investigators Workshop on Org 9426: Rocuronium Bromide
CY NOV 15-16, 1993
CL GRONINGEN, NETHERLANDS
DE NEUROMUSCULAR RELAXANTS, VECURONIUM; ROCURONIUM; HEART RATE; BLOOD
   PRESSURE, DRUG EFFECTS; EYE, INTRAOCULAR PRESSURE
AB The aim of this study was to compare, in 30 patients, the pharmacodynamics of equipotent intubating doses of rocuronium and vecuronium and to compare their effects on heart rate, arterial pressure and intra-ocular pressure under steady state propofol anaesthesia. Baseline readings of heart rate and arterial pressure, using a Dinamap, and intra-ocular pressure, using a Tonopen, were made after induction of anaesthesia. The effects of the administration of the relaxants on these parameters were measured, recorded and compared. Rocuronium had a faster onset time than vecuronium, but had a similar duration of action. Vecuronium had no significant cardiovascular effects. Rocuronium caused a rise in mean arterial pressure (10-15%) and a slight rise in heart rate (5-10%). Both vecuronium and rocuronium caused similar falls in intra-ocular pressure. With its rapid onset time and lack of intra-ocular pressure effects, rocuronium is perhaps the relaxant of choice in patients with penetrating eye injuries requiring emergency endotracheal anaesthesia where a longer-acting relaxant is not contraindicated.
RP ROBERTSON, EN (reprint author), UNIV HOSP NIJMEGEN,DEPT ANESTHESIOL,NIJMEGEN,NETHERLANDS.
NR 0
TC 0
Z9 0
PU BLACKWELL SCIENCE LTD
PI OXFORD
PA OSNEY MEAD, OXFORD, OXON, ENGLAND OX2 0EL
SN 0265-0215
J9 EUR J ANAESTH
JI Eur. J. Anaesth.
PD JUL
PY 1994
SU 9
BP 116
EP 121
PG 6
WC Anesthesiology
SC Anesthesiology
GA PB247
UT WOS:A1994PB24700029
ER

PT J
AU NAGUIB, M
   ABDULATIF, M
   ALGHAMDI, A
AF NAGUIB, M
   ABDULATIF, M
   ALGHAMDI, A
TI EVALUATION OF EDROPHONIUM AND NEOSTIGMINE AS ANTAGONISTS OF ROCURONIUM
   BROMIDE (REPRINTED FROM ANESTHESIOLOGY, VOL 79, PG 739, 1993)
SO EUROPEAN JOURNAL OF ANAESTHESIOLOGY
LA English
DT Article; Proceedings Paper
CT Investigators Workshop on Org 9426: Rocuronium Bromide
CY NOV 15-16, 1993
CL GRONINGEN, NETHERLANDS
DE ANTAGONISTS, EDROPHONIUM; NEOSTIGMINE; NEUROMUSCULAR RELAXANTS,
   ROCURONIUM; MEASUREMENT TECHNIQUE, NEUROMUSCULAR BLOCKADE
AB Seventy-two ASA I or II adults were given 0.6 mg kg-1 rocuronium    bromide     during   thiopentone-fentanyl-nitrous oxide-isoflurane anaesthesia. When spontaneous recovery of first twitch height reached 10% of its initial control value edrophonium (0.1, 0.2, 0.4 or 1 mg kg-1 or neostigmine (0.005, 0.01, 0.02, or 0.05 mg kg-1) was administered by random allocation. Each dose of antagonist was given to eight patients. Neuromuscular function in another eight subjects was allowed to recover spontaneously. Assisted recovery was defined as actual recovery minus mean spontaneous recovery in patients who were not given antagonists.
   The dose-response curves for neostigmine and edrophonium-assisted antagonism of rocuronium blockade for the single twitch and TOF ratio were not parallel. The doses of neostigmine required to achieve 50% and 80% recovery (ED50 and ED80, respectively) of the first twitch after 10 min were 0.01 7 (0.001 ) and 0.033 (0,001 ) mg kg-1 (mean [standard error of estimate for the mean]), respectively. Corresponding ED50 and ED80 values for edrophonium were 0.1 61 (0.001 ) and 0.690 (0.001 ) mg kg-1, respectively. These values corresponded to neostigmine: edrophonium potency ratios of 9.5 (0.56) and 21 (0.67) for the first twitch (ED50 and ED80) height, respectively. The calculated doses producing ED50) of the train-of-four ratio at 10 min were 0.017 (0.001) and 0.469 (0.001 ) mg kg-1 for neostigmine and edrophonium, respectively. These values corresponded to a potency ratio of 27.5 (1 .66). If reversal was attempted at 1 0% twitch recovery, edrophonium was thus less capable than neostigmine of reversing train-of-four induced fade than first twitch.
RP NAGUIB, M (reprint author), KING SAUD UNIV,KING KHALID HOSP,DEPT ANAESTHESIOL,POB 7805,RIYADH 11472,SAUDI ARABIA.
NR 0
TC 0
Z9 0
PU BLACKWELL SCIENCE LTD
PI OXFORD
PA OSNEY MEAD, OXFORD, OXON, ENGLAND OX2 0EL
SN 0265-0215
J9 EUR J ANAESTH
JI Eur. J. Anaesth.
PD JUL
PY 1994
SU 9
BP 122
EP 127
PG 6
WC Anesthesiology
SC Anesthesiology
GA PB247
UT WOS:A1994PB24700030
ER

PT J
AU VANDENBROEK, L
   PROOST, JH
   WIERDA, JMKH
AF VANDENBROEK, L
   PROOST, JH
   WIERDA, JMKH
TI EARLY AND LATE REVERSIBILITY OF ROCURONIUM BROMIDE
SO EUROPEAN JOURNAL OF ANAESTHESIOLOGY
LA English
DT Article; Proceedings Paper
CT Investigators Workshop on Org 9426: Rocuronium Bromide
CY NOV 15-16, 1993
CL GRONINGEN, NETHERLANDS
DE PHARMACOKINETICS, MODELS; NEUROMUSCULAR RELAXANTS, ROCURONIUM
AB A computer simulation has been developed based on pharmacodynamic-pharmacokinetic modelling of the effect of neostigmine on rocuronium-induced neuromuscular blockade. The results of a previous study involving 60 patients were used as a test of the model.
   The model predicts that administration of neostigmine 40 mug kg-1 within 20 min of the administration of rocuronium does not decrease the duration of the block until 90% recovery has taken place. The optimum dose of neostigmine depends on the degree of block at the time of administration: for a more intense block the optimum dose is 80 mug kg-1 and for a less intense block is about 30 mug kg-1. The pharmacokinetic behaviour rather than the potency of the relaxant determines its reversibility.
RP VANDENBROEK, L (reprint author), UNIV HOSP GRONINGEN,EXPTL ANESTHESIOL & CLIN PHARMACOL RES GRP,GRONINGEN,NETHERLANDS.
NR 0
TC 0
Z9 0
PU BLACKWELL SCIENCE LTD
PI OXFORD
PA OSNEY MEAD, OXFORD, OXON, ENGLAND OX2 0EL
SN 0265-0215
J9 EUR J ANAESTH
JI Eur. J. Anaesth.
PD JUL
PY 1994
SU 9
BP 128
EP 132
PG 5
WC Anesthesiology
SC Anesthesiology
GA PB247
UT WOS:A1994PB24700031
ER

PT J
AU MIRAKHUR, RK
AF MIRAKHUR, RK
TI SAFETY ASPECTS OF NONDEPOLARIZING NEUROMUSCULAR BLOCKING-AGENTS WITH
   SPECIAL REFERENCE TO ROCURONIUM BROMIDE
SO EUROPEAN JOURNAL OF ANAESTHESIOLOGY
LA English
DT Article; Proceedings Paper
CT Investigators Workshop on Org 9426: Rocuronium Bromide
CY NOV 15-16, 1993
CL GRONINGEN, NETHERLANDS
DE NEUROMUSCULAR RELAXANTS, ROCURONIUM; COMPLICATIONS; ALLERGIES
AB The safety of neuromuscular relaxants can be assessed according to their cardiovascular and autonomic effects, their liability to release histamine, their tendency to cause anaphylactic/anaphylactoid reactions, their effect on cholinesterase, on intra-ocular and intracranial pressure, their tendency to cumulation and their reversibility. Any adverse effects of metabolites are also potential problems. Against these standards, rocuronium may have some mild vagolytic activity. Apart from that, its safety profile is indistinguishable from that of vecuronium.
RP MIRAKHUR, RK (reprint author), QUEENS UNIV BELFAST,DEPT ANAESTHET,BELFAST BT7 1NN,ANTRIM,NORTH IRELAND.
NR 0
TC 2
Z9 2
PU BLACKWELL SCIENCE LTD
PI OXFORD
PA OSNEY MEAD, OXFORD, OXON, ENGLAND OX2 0EL
SN 0265-0215
J9 EUR J ANAESTH
JI Eur. J. Anaesth.
PD JUL
PY 1994
SU 9
BP 133
EP 140
PG 8
WC Anesthesiology
SC Anesthesiology
GA PB247
UT WOS:A1994PB24700032
ER

PT J
AU VANDENBROEK, L
   WIERDA, JMKH
   SMEULERS, NJ
   VANSANTEN, GJ
   LECLERCQ, MGL
   HENNIS, PJ
AF VANDENBROEK, L
   WIERDA, JMKH
   SMEULERS, NJ
   VANSANTEN, GJ
   LECLERCQ, MGL
   HENNIS, PJ
TI CLINICAL-PHARMACOLOGY OF ROCURONIUM (ORG-9426) - STUDY OF THE
   TIME-COURSE OF ACTION, DOSE REQUIREMENT, REVERSIBILITY, AND
   PHARMACOKINETICS
SO JOURNAL OF CLINICAL ANESTHESIA
LA English
DT Article
DE NEUROMUSCULAR RELAXANTS; ROCURONIUM-DOSE REQUIREMENT, PHARMACOKINETICS,
   REVERSIBILITY, TIME COURSE OF ACTION
AB Study Objective: To evaluate the time course of action, dose requirement, reversibility, and pharmacokinetics of rocuronium (Org 9426) under 3 anesthetic techniques (nitrous oxide-fentanyl supplemented with propofol halothane, or isoflurane).
   Design: Prospective, randomized study.
   Setting: Operating suite at a university hospital.
   Patients: 36 ASA physical status I-III patients aged 18 to 65 years who were scheduled for elective surgery.
   Interventions: The time course of action of an intubation, close of rocuronium 600 mu g/kg was investigated in 36 patients. In 18 of these patients, the maintenance dose requirement of rocuronium and reversibility by neostigmine were evaluated. In the remaining 18 patients, the pharmacokinetics of rocuronium rocuronium after the intubating dose were studied. Neuromuscular transmission was monitored by mechanomyography. Venous blood samples and urine were analyzed by high-performance liquid chromatography.
   Measurements and Main Results: With the exception of a longer clinical duration of rocuronium-induced neuromuscular block in the isoflurane group compared with the propofol group (p = 0.03), time course of action variables were similar in the 3 groups. In patients receiving maintenance doses of rocuronium, the dose requirement until reversal was 636 +/- 191 mu/g/kg/hr, 496 +/- 107 mu g/kg/hr, and 384 +/- 127 mu g/kg/hr for the propofol halothane, and isoflurane groups, respectively (p = 0.02 for the isoflurane group vs. the propofol group). With respect to the reversal of a rocuronium-induced neuromuscular block, there were no differences in the percentage recovery or rate of recovery among the 3 groups. Pharmacokinetic analysis showed no significant differences for rocuronium during the 3 anesthetic techniques.
   Conclusion: Isoflurane potentiates the rocuronium-induced neuromuscular block resulting in a longer clinical duration and lower maintenance dose requirement. This difference is not explained by differences in pharmacokinetics but is probably due to increased sensitivity of the neuromuscular junction to rocuronium during isoflurane anesthesia.
C1 UNIV GRONINGEN,DEPT ANESTHESIOL,EXPTL ANESTHESIOL & CLIN PHARMACOL RES GRP,GRONINGEN,NETHERLANDS.
NR 0
TC 34
Z9 34
PU BUTTERWORTH-HEINEMANN
PI WOBURN
PA 225 WILDWOOD AVE #UNITB PO BOX 4500, WOBURN, MA 01801-2084
SN 0952-8180
J9 J CLIN ANESTH
JI J. Clin. Anesth.
PD JUL-AUG
PY 1994
VL 6
IS 4
BP 288
EP 296
DI 10.1016/0952-8180(94)90075-2
PG 9
WC Anesthesiology
SC Anesthesiology
GA PC222
UT WOS:A1994PC22200004
ER

PT J
AU MILLER, J
   LAW, AB
   PARKER, RA
   SUNDELL, H
   SILBERBERG, AR
   COTTON, RB
AF MILLER, J
   LAW, AB
   PARKER, RA
   SUNDELL, H
   SILBERBERG, AR
   COTTON, RB
TI EFFECTS OF MORPHINE AND PANCURONIUM ON LUNG-VOLUME AND OXYGENATION IN
   PREMATURE-INFANTS WITH HYALINE-MEMBRANE DISEASE
SO JOURNAL OF PEDIATRICS
LA English
DT Article
ID RESPIRATORY-DISTRESS SYNDROME; VENTILATED NEWBORN-INFANTS; PULMONARY
   MECHANICS; PRETERM INFANTS; EXOGENOUS SURFACTANT; MAINTENANCE; PRESSURE;
   BROMIDE; THERAPY; FLOW
AB To determine the effect of analgesia and paralysis on lung volume and oxygenation in premature infants supported by mechanical ventilation because of hyaline membrane disease, functional residual capacity (FRC), and arterial/alveolar oxygen tension ratio were measured in nine premature infants with hyaline membrane disease before and after the administration of morphine sulfate and pancuronium bromide. Without a change of positive end-expiratory pressure, ventilator rate and peak inspiratory pressure were increased before the first set of measurements to minimize the contribution of the infants' own respiratory effort to total ventilation. These ventilator settings were then held constant (except fraction of inspired oxygen) before and after the administration of the drugs. The FRC was measured with a multiple-breath N-2 washout technique by means of whole-body plethysmography to measure airway flow. The FRC and the ratio of arterial to alveolar oxygen tension decreased in seven of nine patients after treatment with morphine and pancuronium. The decrease in FRC for all patients was significant (2.4 +/- 2.9 ml/kg; p <0.05), and a significant correlation was demonstrated between the change in the arterial/alveolar oxygen tension ratio and the change in FRC (r = 0.82; p <0.01). Gestational age, birth weight, postnatal age, severity of lung disease, and time after the administration of morphine and pancuronium were not significantly correlated with the change in FRC. We believe that a decrease in oxygenation caused by alveolar derecruitment occurred even though the ventilator settings had been increased before the first set of measurements. The decrease in FRC in these infants, who are thought to have alveolar instability because of surfactant deficiency, may have resulted from the loss of expiratory braking mechanisms. We conclude that analgesia and paralysis should be used with caution under these circumstances.
C1 VANDERBILT UNIV,SCH MED,DEPT PEDIAT & PREVENT MED,NASHVILLE,TN 37212.
   CHALMERS UNIV TECHNOL,DEPT APPL ELECTR,S-41296 GOTHENBURG,SWEDEN.
NR 29
TC 19
Z9 19
PU MOSBY-YEAR BOOK INC
PI ST LOUIS
PA 11830 WESTLINE INDUSTRIAL DR, ST LOUIS, MO 63146-3318
SN 0022-3476
J9 J PEDIATR
JI J. Pediatr.
PD JUL
PY 1994
VL 125
IS 1
BP 97
EP 103
DI 10.1016/S0022-3476(94)70133-4
PG 7
WC Pediatrics
SC Pediatrics
GA NW317
UT WOS:A1994NW31700020
ER

PT J
AU THOMAREIS, O
   TRIANTAPHYLLIDIS, C
   GIALA, M
AF THOMAREIS, O
   TRIANTAPHYLLIDIS, C
   GIALA, M
TI PANCURONIUM EFFECT ON THE NEUROMUSCULAR FUNCTION OF HYPOGLYCEMIC RATS
SO METHODS AND FINDINGS IN EXPERIMENTAL AND CLINICAL PHARMACOLOGY
LA English
DT Article
DE HYPOGLYCEMIA; INSULIN; NEUROMUSCULAR JUNCTION; PANCURONIUM; RATS
AB An unexpected response in a hypoglycemic patient to a muscle relaxant formed the basis for the research presented in this study. There was no information available in the accessible literature and references gave no data on this subject. Bur because perioperative hypoglycemia is not unusual, we scheduled this experimental work. Four groups of 6 white adult Wistar albino rats were used in the study. Group A was the normoglycemia control group, with blood glucoce levels of 80-120 mg/dl. Groups B, C and D were made hypoglycemic by i.v. injection of insulin 1 IU/100 g b.w. Blood glucose levels were reduced to 50% of the control values in hypoglycemic animals, which were sacrificed 40 min later. Phrenic nerve-hemidiaphragm preparations were placed in a 100 ml bath containing Paradelis-Zai-mis solution, 37 degrees C, pH 7.2, aerated with O-2/CO2:95/5%. After stabilization and recording of neuromuscular activity pancuronium bromide was administered in doses of 1.5 x 10(-9) M in groups A and B, 3 x 10(-9) M in group C and 5 x 10(-9) M in group D. Statistical analysis between A-B, A-C, A-D groups was done with Student's paired t test. Results showed that under hypoglycemic conditions the amount of pancuronium bromide needed for complete neuromuscular blockade was 2.5-fold greater than that needed in normoglycemic conditions. These findings suggest that the integrity of the neuromuscular junction is altered during hypoglycemia.
C1 DEMOCRITUS UNIV THRACE,SCH MED,DEPT PHARMACOL,THRACE,GREECE.
RP THOMAREIS, O (reprint author), ARISTOTELIAN UNIV THESSALONIKI,SCH MED,DEPT ANESTHESIOL,GR-54006 THESSALONIKI,GREECE.
NR 11
TC 0
Z9 0
PU J R PROUS SA
PI BARCELONA
PA APARTADO DE CORREOS 540, PROVENZA 388, 08025 BARCELONA, SPAIN
SN 0379-0355
J9 METHOD FIND EXP CLIN
JI Methods Find. Exp. Clin. Pharmacol.
PD JUL-AUG
PY 1994
VL 16
IS 6
BP 413
EP 417
PG 5
WC Pharmacology & Pharmacy
SC Pharmacology & Pharmacy
GA PK632
UT WOS:A1994PK63200006
ER

PT J
AU SANDKER, GW
   WEERT, B
   OLINGA, P
   WOLTERS, H
   SLOOFF, MJH
   MEIJER, DKF
   GROOTHUIS, GMM
AF SANDKER, GW
   WEERT, B
   OLINGA, P
   WOLTERS, H
   SLOOFF, MJH
   MEIJER, DKF
   GROOTHUIS, GMM
TI CHARACTERIZATION OF TRANSPORT IN ISOLATED HUMAN HEPATOCYTES - A STUDY
   WITH THE BILE-ACID TAUROCHOLIC ACID, THE UNCHARGED OUABAIN AND THE
   ORGANIC CATIONS VECURONIUM AND ROCURONIUM
SO BIOCHEMICAL PHARMACOLOGY
LA English
DT Article
DE HUMAN HEPATOCYTES; DRUG TRANSPORT; IN VITRO IN VIVO CORRELATION;
   INTERSPECIES DIFFERENCES; PLASMA MEMBRANE VESICLES; SODIUM DEPENDENCY
ID ISOLATED RAT HEPATOCYTES; CARRIER-MEDIATED TRANSPORT; PLASMA-MEMBRANE
   VESICLES; NEUROMUSCULAR BLOCKING; ANESTHETIZED PATIENTS; HEPATIC
   TRANSPORT; DRUG TRANSPORT; UPTAKE SYSTEM; LIVER-CELLS; NA+
AB The uptake and efflux of three categories of substrates were measured in isolated human hepatocytes and compared to those in rat hepatocytes. In addition, the extent to which the in vitro experiments quantitatively reflect liver function in vivo in both species was investigated. The anionic bile acid taurocholic acid was taken up by isolated human hepatocytes at a considerably lower rate than observed in isolated rat hepatocytes. Taurocholic acid uptake both in human hepatocytes and in liver plasma membrane vesicles showed sodium dependency. The uptake rate of taurocholic acid in isolated hepatocytes of both species was quantitatively compatible with the reported liver clearance of the bile acid in vivo. Ouabain uptake rate in isolated human hepatocytes was lower than in rat hepatocytes. This species difference was in accordance with pharmacokinetic studies in vivo on hepatic clearance of ouabain in man and rat. Uptake of vecuronium into human hepatocytes was about a factor of 10 lower than that in rat hepatocytes. Uptake into and efflux from human hepatocytes was comparable for the two short acting muscle relaxants vecuronium and rocuronium. Since distribution to the liver is considered to be a major factor in termination of action of vecuronium and rocuronium these observations were in line with the human pharmacokinetic profiles. In conclusion, the uptake rate of the studied model compounds in human hepatocytes appeared to be lower than that in rat hepatocytes. These observed transport rates reflected the relative hepatic transport rates observed in these species in the intact organism, but the absolute Values in both species for some substrates may have been somewhat lower than calculated from in vivo data. It is concluded that transport studies in isolated hepatocytes are suitable for comparative drug transport studies, but are less precise in the prediction of quantitative membrane transport.
C1 UNIV GRONINGEN,CTR PHARM,DEPT PHARMACOL & THERAPEUT,9713 AW GRONINGEN,NETHERLANDS.
   UNIV GRONINGEN,CTR PHARM,DEPT PEDIAT,9713 AW GRONINGEN,NETHERLANDS.
   UNIV GRONINGEN,CTR PHARM,DEPT SURG,9713 AW GRONINGEN,NETHERLANDS.
NR 47
TC 57
Z9 58
PU PERGAMON-ELSEVIER SCIENCE LTD
PI OXFORD
PA THE BOULEVARD, LANGFORD LANE, KIDLINGTON, OXFORD, ENGLAND OX5 1GB
SN 0006-2952
J9 BIOCHEM PHARMACOL
JI Biochem. Pharmacol.
PD JUN 15
PY 1994
VL 47
IS 12
BP 2193
EP 2200
DI 10.1016/0006-2952(94)90255-0
PG 8
WC Pharmacology & Pharmacy
SC Pharmacology & Pharmacy
GA NU164
UT WOS:A1994NU16400010
ER

PT J
AU CAMPKIN, NTA
   HOOD, JR
   FELDMAN, SA
AF CAMPKIN, NTA
   HOOD, JR
   FELDMAN, SA
TI RECOVERY OF MIVACURIUM AND DOXACURIUM VERSUS VECURONIUM IN THE ISOLATED
   FOREARM
SO ANAESTHESIA
LA English
DT Article
DE NEUROMUSCULAR RELAXANTS, MIVACURIUM, DOXACURIUM, VECURONIUM
ID ANESTHESIA
C1 CHELSEA & WESTMINSTER HOSP,DEPT ANAESTHET,LONDON SW10 9NH,ENGLAND.
RP CAMPKIN, NTA (reprint author), ROYAL HAMPSHIRE CTY HOSP,DEPT ANAESTHET,ROMSEY RD,WINCHESTER,HANTS,ENGLAND.
NR 9
TC 3
Z9 3
PU W B SAUNDERS CO LTD
PI LONDON
PA 24-28 OVAL RD, LONDON, ENGLAND NW1 7DX
SN 0003-2409
J9 ANAESTHESIA
JI Anaesthesia
PD JUN
PY 1994
VL 49
IS 6
BP 501
EP 502
DI 10.1111/j.1365-2044.1994.tb03520.x
PG 2
WC Anesthesiology
SC Anesthesiology
GA NQ328
UT WOS:A1994NQ32800007
ER

PT J
AU KHUENLBRADY, KS
   REITSTATTER, B
   SCHLAGER, A
   SCHREITHOFER, D
   LUGER, T
   SEYR, M
   MUTZ, N
   AGOSTON, S
AF KHUENLBRADY, KS
   REITSTATTER, B
   SCHLAGER, A
   SCHREITHOFER, D
   LUGER, T
   SEYR, M
   MUTZ, N
   AGOSTON, S
TI LONG-TERM ADMINISTRATION OF PANCURONIUM AND PIPECURONIUM IN THE
   INTENSIVE-CARE UNIT
SO ANESTHESIA AND ANALGESIA
LA English
DT Article
ID CRITICALLY ILL PATIENTS; PROLONGED NEUROMUSCULAR BLOCKADE; VECURONIUM
   BROMIDE; STATUS-ASTHMATICUS; WEAKNESS; INFUSION; ATROPHY;
   POLYNEUROPATHY; PARALYSIS; FAILURE
AB This study was performed to determine the optimum dose of pancuronium (n = 30) and pipecuronium (n = 30) under continuous sedation and analgesia in the intensive care unit (ICU). This was an open clinical investigation in 60 critically ill patients with head injury, multiple trauma (in some complicated with sepsis and multi-organ failure), requiring neuromuscular block for ventilation for at least 48 h. Emphasis was placed on the neuromuscular monitoring with a peripheral nerve stimulator and adequate sedation and analgesia. Satisfactory block was achieved in all cases with an average dose of 3 mg/h with either compound. None of the patients experienced prolonged paralysis, muscle weakness, or other neuromuscular dysfunctions in the postventilatory period. We suggest that adequate use of sedative hypnotics and opioids plus neuromuscular monitoring allowed us to optimize the dose of muscle relaxants according to the need of individual patients.
C1 UNIV GRONINGEN, CLIN PHARMACOL & EXPTL ANAESTHESIA RES GRP, GRONINGEN, NETHERLANDS.
RP KHUENLBRADY, KS (reprint author), UNIV INNSBRUCK, ANAESTHESIA & GEN INTENS CARE MED CLIN, ANICHSTR 35, A-6020 INNSBRUCK, AUSTRIA.
NR 21
TC 28
Z9 29
PU LIPPINCOTT WILLIAMS & WILKINS
PI PHILADELPHIA
PA 530 WALNUT ST, PHILADELPHIA, PA 19106-3621 USA
SN 0003-2999
J9 ANESTH ANALG
JI Anesth. Analg.
PD JUN
PY 1994
VL 78
IS 6
BP 1082
EP 1086
PG 5
WC Anesthesiology
SC Anesthesiology
GA NN595
UT WOS:A1994NN59500008
ER

PT J
AU KHALIL, M
   DHONNEUR, G
   DUVALDESTIN, P
   SLAVOV, V
   DEHYS, C
   GOMENI, R
AF KHALIL, M
   DHONNEUR, G
   DUVALDESTIN, P
   SLAVOV, V
   DEHYS, C
   GOMENI, R
TI PHARMACOKINETICS AND PHARMACODYNAMICS OF ROCURONIUM IN PATIENTS WITH
   CIRRHOSIS
SO ANESTHESIOLOGY
LA English
DT Article
DE COMPLICATIONS, CIRRHOSIS; LIVER, FAILURE; NEUROMUSCULAR RELAXANTS,
   ROCURONIUM; PHARMACODYNAMICS, ROCURONIUM; PHARMACOKINETICS, ROCURONIUM
ID TUBOCURARINE; VECURONIUM; ORG-9426; PANCURONIUM; AGENT
AB Background: Rocuronium, like other steroidal nondepolarizing muscle relaxants, may in part be eliminated by the liver. To determine the influence of liver disease on its neuromuscular blocking effect, we studied the pharmacokinetics and pharmacodynamics of rocuronium in patients with cirrhosis.
   Methods: Eighteen patients undergoing elective surgery, 10 with cirrhosis and 8 with normal liver function, were studied. Anesthesia was induced with intravenous thiopental 5-7 mg . kg(-1) and maintained with 60% nitrous oxide in oxygen and repeated doses of fentanyl 2 mu g . kg(-1). The force of thumb adduction in response to supramaximal ulnar nerve stimulation was monitored and recorded. An intravenous bolus of rocuronium 0.6 mg . kg(-1) was administered and venous blood sampled at frequent intervals for 6 h. Plasma concentrations of rocuronium was measured by high-pressure liquid chromatography. Data were fitted to both a pharmacokinetic and a pharmacodynamic model by using a two-compartment open model and an effect compartment model. Data were analyzed by least-squares regression.
   Results: The onset of neuromuscular blockade was longer (P < 0.01) in patients with cirrhosis (158 +/- 56 s) than in normal patients (108 +/- 33 s). Recovery of the thumb twitch to 75 and 90% of its control value was 77 +/- 25 and 88 +/- 23 min in cirrhotic patients versus 57 +/- 11 and 64 +/- 13 min, respectively, in normal patients (P < 0.05). The central volume of distribution of rocuronium was 104 +/- 21 in cirrhotic patients and 78 +/- 24 ml . kg(-1) in normal patients (P < 0.05). No significant difference in elimination kinetics was observed between the two groups. The elimination half-life was 87.5 +/- 17.5 min in normal patients and 96.0 +/- 36.8 min in cirrhotic patients (difference not significant). This increased onset time was linearly correlated to the increased central volume of distribution of rocuronium in cirrhosis.
   Conclusion: Rocuronium onset time is longer in cirrhotic patients than in those with normal liver function; this can be explained by an increase in the volume in which rocuronium initially distributes. Although elimination kinetics are unchanged in patients with cirrhosis, rocuronium recovery time is prolonged in cirrhotic patients.
C1 HOP HENRI MONDOR,DEPT ANESTHESIOL,SERV ANESTHESIE REANIMAT,F-94010 CRETEIL,FRANCE.
NR 17
TC 43
Z9 51
PU LIPPINCOTT-RAVEN PUBL
PI PHILADELPHIA
PA 227 EAST WASHINGTON SQ, PHILADELPHIA, PA 19106
SN 0003-3022
J9 ANESTHESIOLOGY
JI Anesthesiology
PD JUN
PY 1994
VL 80
IS 6
BP 1241
EP 1247
DI 10.1097/00000542-199406000-00011
PG 7
WC Anesthesiology
SC Anesthesiology
GA NR926
UT WOS:A1994NR92600010
ER

PT J
AU LIEN, CA
   SCHMITH, VD
   EMBREE, PB
   BELMONT, MR
   WARGIN, WA
   SAVARESE, JJ
AF LIEN, CA
   SCHMITH, VD
   EMBREE, PB
   BELMONT, MR
   WARGIN, WA
   SAVARESE, JJ
TI THE PHARMACOKINETICS AND PHARMACODYNAMICS OF THE STEREOISOMERS OF
   MIVACURIUM IN PATIENTS RECEIVING NITROUS OXIDE/OPIOID/BARBITURATE
   ANESTHESIA
SO ANESTHESIOLOGY
LA English
DT Article
DE PHARMACODYNAMICS, NEUROMUSCULAR RELAXANTS, MIVACURIUM; PHARMACOKINETICS,
   STEREOISOMERS
ID CHLORIDE BW B1090U; RENAL-FAILURE; ATRACURIUM; VECURONIUM; PHARMACOLOGY
AB Background: Mivacurium consists of a mixture of three stereoisomers: cis-trans (34-40%), trans-trans (52-60%), and cis-cis (4-8%). These isomers differ in potency (the trans-traits and the cis-transisomers are equipotent and the cis-cis isomer is 1/13th as potent a neuromuscular blocking agent) and in rates of in vitro hydrolysis (in vitro half-lives are less than 2 min for the cis-trans and trans-trans isomers and 276 min for the cis-cis isomer). The current study was undertaken to determine the pharmacokinetic profile of the individual stereoisomers of mivacurium, to evaluate the dose-proportionality of the more potent trails-trans and cis-trans isomers, and to evaluate the pharmacodynamics of mivacurium in healthy adult patients receiving a consecutive two-step infusion of mivacurium.
   Methods: Eighteen ASA physical status 1 or 2 adult male patients undergoing elective surgery under nitrous oxide/oxygen/fentanyl anesthesia were studied. Neuromuscular function was monitored using a mechanomyograph at a frequency of 0.15 Hz. An infusion of mivacurium was begun at 5 mu g . kg(-1) . min(-1). Sixty minutes later, the infusion rate was doubled to 10 mu g . kg(-1) . min(-1), and, 60 min after that, the infusion was discontinued. All patients were allowed to recover spontaneously from mivacurium-induced neuromuscular block. Venous blood samples were drawn for the determination of the plasma concentrations of each isomer of mivacurium by a stereospecific high performance liquid chromatographic method. Pharmacokinetic parameters were determined using noncompartmental analysis.
   Results: During the 5-mu g . kg(-1) . min(-1) Infusion, patients developed 83.2 +/- 13.6% neuromuscular block. Increasing the infusion to 10 mu g . kg(-1) . min(-1) increased the depth of block to 99.0 +/- 2.0% After discontinuation of the infusion, patients returned to 25% of their baseline muscle strength in 9.3 +/- 3.7 min and had 25-75% and 5-95% recovery indexes of 7.2 +/- 1.8 and 16.8 +/- 3.7 min, respectively. The volumes of distribution (V-beta) of the cis-trans, trails-trans, and cis-cis isomers were 0.29 +/- 0.24, 0.15 +/- 0.05, and 0.34 +/- 0.08 l/kg, respectively. During the 5-mu g . kg(-1) . min(-1) infusion, the steady-state clearances of the potent cis-trans and trans-trans isomers were 106 +/- 67 and 63 +/- 34 ml . min(-1) . kg(-1), respectively; the clearance of the less potent cis-cis isomer was 4.6 +/- 1.1 ml . min(-1) . kg(-1). The elimination half-lives of the cis-trans and trans-trans isomers were 1.8 +/- 1.1 and 1.9 +/- 0.7 min, respectively, and that of the cis-cis isomer was 52.9 +/- 19.8 min. Clearance of the cis-trans and trans-trans isomers did not vary with infusion rate.
   Conclusions: The short elimination half-lives and high metabolic clearances of the potent cis-trans and trans-trans isomers are consistent with the short duration of action of mivacurium. The cis-cis isomer does not appear to produce significant neuromuscular block as evident by the return of twitch height to baseline despite persistent cis-cis isomer concentrations.
RP LIEN, CA (reprint author), CORNELL UNIV,MED CTR,NEW YORK HOSP,525 E 68TH ST,NEW YORK,NY 10021, USA.
NR 14
TC 65
Z9 66
PU LIPPINCOTT-RAVEN PUBL
PI PHILADELPHIA
PA 227 EAST WASHINGTON SQ, PHILADELPHIA, PA 19106
SN 0003-3022
J9 ANESTHESIOLOGY
JI Anesthesiology
PD JUN
PY 1994
VL 80
IS 6
BP 1296
EP 1302
DI 10.1097/00000542-199406000-00017
PG 7
WC Anesthesiology
SC Anesthesiology
GA NR926
UT WOS:A1994NR92600016
ER

PT J
AU ABDULATIF, M
   HEGAZY, M
AF ABDULATIF, M
   HEGAZY, M
TI THENAR MUSCLE BLOOD-FLOW AND NEUROMUSCULAR EFFECTS OF VECURONIUM IN
   PATIENTS RECEIVING BALANCED OR ISOFLURANE ANESTHESIA
SO BRITISH JOURNAL OF ANAESTHESIA
LA English
DT Article
DE ANESTHETICS, VOLATILE, ISOFLURANE; NEUROMUSCULAR BLOCK, VECURONIUM;
   MEASUREMENT TECHNIQUES, FLOWMETRY
ID HALOTHANE ANESTHESIA; LARYNGEAL MASK; TISSUE; PANCURONIUM; RESPONSES
AB We have tested the hypothesis that isoflurane potentiates non-depolarizing neuromuscular block via an increase in muscle blood flow. Anaesthesia was induced with thiopentone 4-5 mg kg(-1) in 30 adult male patients of ASA physical status I or II and was maintained with 70% nitrous oxide in oxygen supplemented with either a bolus dose of fentanyl 4 mu g kg(-1) followed by an infusion of 1 mu g kg(-1) h(-1) (balanced anaesthesia group, n = 15) or 1.1% end-tidal isoflurane (isoflurane group, n = 15). Vecuronium 0.1 mg kg(-1) was given for neuromuscular block. The force of contraction of the adductor pollicis of the thumb in response to ulnar nerve stimulation was recorded. Thenar muscle blood flow was measured continuously with a laser Doppler flowmeter. Times required for the first twitch in the train-of-four (TI) to recover to 25%, 75% and 90% of its control value were mean 26.3 (SD 5), 35.3 (10), 43.5 (7) min and 39.2 (15), 53 (12.5), 61.2 (10) min in the balanced anaesthesia and isoflurane groups, respectively (P < 0.01). Recovery index (time between TI 25% and 75%) was prolonged significantly in the isoflurane group. Administration of thiopentone significantly increased thenar muscle blood flow from 2.6 (1.9) and 2.2 (1.5) ml min(-1)/100 g to 19.2 (14) and 21.7 (16) ml min(-1)/100 g in the balanced anaesthesia and isoflurane groups, respectively (P < 0.001). The addition of fentanyl (balanced) or isoflurane to the anaesthetic mixture produced further increases in thenar muscle blood flow to reach, respectively, 26.2 (16) and 26.8 (13.6) ml min(-1)/100 g during steady state anaesthesia. Thenar muscle blood flow was comparable in she two groups throughout the study. We conclude that isoflurane prolonged vecuronium-induced neuromuscular block. This prolongation was not related primarily to increase in muscle blood flow.
C1 CAIRO UNIV,FAC MED,DEPT ANAESTHESIA,CAIRO,EGYPT.
   KING FAISAL UNIV,FAC MED,DEPT PLAST SURG,DAMMAM,SAUDI ARABIA.
NR 18
TC 4
Z9 4
PU PROF SCI PUBL
PI LONDON
PA TAVISTOCK HOUSE EAST, TAVISTOCK SQUARE, LONDON, ENGLAND WC1H 9JR
SN 0007-0912
J9 BRIT J ANAESTH
JI Br. J. Anaesth.
PD JUN
PY 1994
VL 72
IS 6
BP 650
EP 653
DI 10.1093/bja/72.6.650
PG 4
WC Anesthesiology
SC Anesthesiology
GA NR734
UT WOS:A1994NR73400008
ER

PT J
AU YONEDA, I
   GOTO, H
   NISHIZAWA, M
   UNRUH, GK
   ARAKAWA, K
AF YONEDA, I
   GOTO, H
   NISHIZAWA, M
   UNRUH, GK
   ARAKAWA, K
TI EFFECT OF ATRACURIUM, VECURONIUM, PANCURONIUM AND TUBOCURARINE ON RENAL
   SYMPATHETIC-NERVE ACTIVITY IN BARORECEPTOR DENERVATED DOGS
SO BRITISH JOURNAL OF ANAESTHESIA
LA English
DT Article
DE NEUROMUSCULAR BLOCK, ATRACURIUM; NEUROMUSCULAR BLOCK, TUBOCURARINE;
   NEUROMUSCULAR BLOCK, PANCURONIUM; NEUROMUSCULAR BLOCK, VECURONIUM;
   SYMPATHETIC NERVOUS SYSTEM; DOG
ID CLINICAL-PHARMACOLOGY
AB The mechanism of arterial hypotension induced by non-depolarizing neuromuscular blocking agents may be multifactorial and differ between drugs. The purpose of this study was to evaluate the effect of high-dose atracuricum and equivalent doses of other non-depolarizing neuromuscular blocking agents on haemodynamic state and sympathetic nervous activity. In studies on 24 mongrel dogs anaesthetized with alpha-chloralose, the left kidney was exposed retreperitoneally and renal sympathetic nerve activity was recorded continuously after bilateral sine-aortic denervation and cervical vagi section. The dogs were allocated to four groups, atracurium 1.5 mg kg(-1), tubocurarine 0.3 mg kg(-1), pancuronium 0.3 mg kg(-1) or vecuronium 0.3 mg kg(-1) was administered to six dogs in each group. Histamine 1 mu g kg(-1) was given to two dogs in each group, 1 h before administration of neuromuscular blocking agents. We observed that atracurium and tubocurarine significantly decreased arterial pressure, heart rate and renal sympathetic nerve activity (P < 0.05), but pancuronium and vecuronium did not Histamine-induced arterial hypotension but did not affect heart rate or renal sympathetic nerve activity. As both arterial and cardiopulmonary baroreflex pathways were inactivated in these animals, we conclude that atracurium decreased arterial pressure by suppressing efferent sympathetic nerve activity in a manner similar to that of tubocurarine.
C1 UNIV KANSAS,MED CTR,DEPT ANESTHESIOL,KANSAS CITY,KS 66160.
NR 14
TC 4
Z9 4
PU PROF SCI PUBL
PI LONDON
PA TAVISTOCK HOUSE EAST, TAVISTOCK SQUARE, LONDON, ENGLAND WC1H 9JR
SN 0007-0912
J9 BRIT J ANAESTH
JI Br. J. Anaesth.
PD JUN
PY 1994
VL 72
IS 6
BP 679
EP 682
DI 10.1093/bja/72.6.679
PG 4
WC Anesthesiology
SC Anesthesiology
GA NR734
UT WOS:A1994NR73400014
ER

PT J
AU NEIDHART, PP
   CHAMPION, P
   VOGEL, J
   ZSIGMOND, EK
   TASSONYI, E
AF NEIDHART, PP
   CHAMPION, P
   VOGEL, J
   ZSIGMOND, EK
   TASSONYI, E
TI A COMPARISON OF PIPECURONIUM WITH PANCURONIUM ON HEMODYNAMIC VARIABLES
   AND PLASMA-CATECHOLAMINES IN CORONARY-ARTERY BYPASS PATIENTS
SO CANADIAN JOURNAL OF ANAESTHESIA-JOURNAL CANADIEN D ANESTHESIE
LA English
DT Article
DE ANESTHESIA, CARDIAC; HEART, STIMULATION, ISCHEMIA; NEUROMUSCULAR
   RELAXANTS, PANCURONIUM, PIPECURONIUM; SYMPATHETIC NERVOUS SYSTEM,
   ANESTHESIA
ID DOSE FENTANYL ANESTHESIA; LIQUID-CHROMATOGRAPHY; NEURONAL UPTAKE;
   NOREPINEPHRINE; INTUBATION; BROMIDE; PHARMACOKINETICS; NORADRENALINE;
   RAT
AB Pipecuronium bromide, a new neuromuscular relaxant with steroidal structure, is devoid of effects on the autonomic nervous system and may be useful in patients where haemodynamic stability is mandatory. However, tracheal intubation may alter this haemodynamic profile. Therefore, we carried out a prospective double-blind study in 30 patients undergoing coronary artery bypass surgery with the purpose (1) of determining if intubation influenced the haemodynamic stability in patients paralyzed with pipecuronium and (2) of comparing plasma catecholamine concentrations after pipecuronium with those after pancuronium. Thirty patients were randomized into two groups receiving either pipecuronium 100 mu g . kg(-1) or pancuronium 150 mu g . kg(-1) after induction of anaesthesia with midazolam and fentanyl. Haemodynamic variables and plasma catecholamines were measured before and after induction, after the muscle relaxant three times and twice after intubation. After anaesthesia induction decreases in heart rate (HR), mean arterial pressure (MAP) and cardiac index (CI) were observed in both groups. These haemodynamic variables were unchanged
C1 UNIV ILLINOIS,DEPT ANESTHESIOL,CHICAGO,IL.
RP NEIDHART, PP (reprint author), UNIV HOSP GENEVA,DEPT ANAESTHESIOL,24 RUE MICHELI DU CREST,CH-1211 GENEVA 14,SWITZERLAND.
NR 26
TC 8
Z9 9
PU CANADIAN ANAESTHETISTS SOC INC
PI TORONTO
PA 1 EGLINTON AVE EAST, SUITE 208, TORONTO ON M4P 3A1, CANADA
SN 0832-610X
J9 CAN J ANAESTH
JI Can. J. Anaesth.-J. Can. Anesth.
PD JUN
PY 1994
VL 41
IS 6
BP 469
EP 474
PG 6
WC Anesthesiology
SC Anesthesiology
GA NT246
UT WOS:A1994NT24600003
ER

PT J
AU NISHIZAWA, M
   GOTO, H
   OTAGIRI, T
   NAKAJIMA, K
   HARASHIMA, N
   SAKAKI, J
AF NISHIZAWA, M
   GOTO, H
   OTAGIRI, T
   NAKAJIMA, K
   HARASHIMA, N
   SAKAKI, J
TI EFFECT OF PRIOR ADMINISTRATION OF SUCCINYLCHOLINE ON DURATION OF ACTION
   OF VECURONIUM DURING ENFLURANE ANESTHESIA
SO ACTA ANAESTHESIOLOGICA SCANDINAVICA
LA English
DT Article
DE ANESTHETICS, ENFLURANE; MUSCLE RELAXANTS; DURATION OF ACTION;
   SUCCINYLCHOLINE, VECURONIUM
ID INDUCED NEUROMUSCULAR BLOCKADE; PANCURONIUM; SUXAMETHONIUM; ATRACURIUM
AB The effects of succinylcholine, which,vas given to facilitate tracheal intubation on the duration of action of subsequently administered vecuronium bromide, were evaluated in 54 adult patients who underwent abdominal surgeries under enflurane anaesthesia. The electromyographic response to train-of-four ulnar nerve stimulation was measured. Twenty-seven patients received 1 mg.kg(-1) of succinylcholine, followed by 0.15 mg.kg(-1) of vecuronium when the electromyographic response recovered to 50% of control after succinylcholine-induced neuromuscular blockade. The other 27 patients served as the control group, receiving 0.15 mg.kg(-1) of vecuronium without prior administration of succinylcholine. In both groups, administration of supplemental 0.04 mg.kg(-1) of vecuronium was repeated whenever the electromyographic response recovered to 25% of control during surgical procedures. The duration of blockade induced by the initial 0.15 mg.kg(-1) of vecuronium was 56.5 +/- 12.8 (mean +/- s.d.) min for the group with succinylcholine, and 58.5 +/- 21.5 min for the control group. In both groups, the average duration of four consecutive supplemental doses of vecuronium was approximately 35 min. No significant differences between groups were found in the duration of neuromuscular blockade induced by initial and supplemental doses of vecuronium.
C1 SHINSHU UNIV,SCH MED,DEPT ANAESTHESIOL,MATSUMOTO,NAGANO 390,JAPAN.
RP NISHIZAWA, M (reprint author), UNIV KANSAS,MED CTR,DEPT ANAESTHESIOL,3901 RAINBOW BLVD,KANSAS CITY,KS 66160, USA.
NR 20
TC 3
Z9 3
PU MUNKSGAARD INT PUBL LTD
PI COPENHAGEN
PA 35 NORRE SOGADE, PO BOX 2148, DK-1016 COPENHAGEN, DENMARK
SN 0001-5172
J9 ACTA ANAESTH SCAND
JI Acta Anaesthesiol. Scand.
PD MAY
PY 1994
VL 38
IS 4
BP 380
EP 383
PG 4
WC Anesthesiology
SC Anesthesiology
GA NN580
UT WOS:A1994NN58000014
ER

PT J
AU DOENICKE, A
   MOSS, J
   LORENZ, W
   HOERNECKE, R
   GOTTARDIS, M
AF DOENICKE, A
   MOSS, J
   LORENZ, W
   HOERNECKE, R
   GOTTARDIS, M
TI ARE HYPOTENSION AND RASH AFTER ATRACURIUM REALLY CAUSED BY
   HISTAMINE-RELEASE
SO ANESTHESIA AND ANALGESIA
LA English
DT Article
ID ANTIHISTAMINES; ANTAGONISTS; ANESTHESIA; INHIBITION; H-1
AB A prospective, randomized, double-blind study was performed in 40 patients (ASA class I-III) treated with atracurium to ascertain whether histamine release caused hemodynamic or cutaneous changes. The treated group of 20 patients was premedicated with the H-1 antagonist dimetindene (0.2 mg/kg) and the H-2 antagonist ranitidine (1.25 mg/kg); the control group of 20 patients received saline. Six minutes after the induction of anesthesia with thiopental/fentanyl, patients received atracurium 0.5 mg/kg over 5 s. Plasma histamine levels were measured fluorometrically 5 min after administration of thiopental/fentanyl and 2 and 5 min after atracurium. Arterial blood pressure and heart rate were recorded every 2 min. Histamine levels (0.24 ng/mL) did not change significantly after thiopental/fentanyl. In the control group, 2 min after injection of atracurium, plasma histamine levels were 0.76 +/- 0.76 ng/mL, and in the antihistamine-treated group, 0.39 +/- 0.24 ng/mL (P < 0.05 control Versus treated), suggesting that pretreatment with antihistamines may attenuate atracurium-induced histamine release. Systolic and diastolic blood pressure decreased significantly in both groups after thiopental (P < 0.05), but did not decrease further after the administration of atracurium. There were cutaneous manifestations in 7 of 20 patients in the control group and in none of the 20 patients treated with H-1 and H-2 antagonists (P < 0.0005). We conclude that atracurium caused modest histamine release in our patients but that the decrease in arterial blood pressure may have been due, in part, to thiopental. Cutaneous manifestations of histamine release did not correlate with hemodynamic events or with plasma histamine levels, but were prevented with antihistamine pretreatment.
C1 UNIV CHICAGO,DEPT ANESTHESIA & CRIT CARE,CHICAGO,IL 60637.
   UNIV MUNICH,INST ANESTHESIOL,MUNICH,GERMANY.
   UNIV MARBURG,INST THEORET SURG,W-3550 MARBURG,GERMANY.
NR 19
TC 23
Z9 24
PU WILLIAMS & WILKINS
PI BALTIMORE
PA 351 WEST CAMDEN ST, BALTIMORE, MD 21201-2436
SN 0003-2999
J9 ANESTH ANALG
JI Anesth. Analg.
PD MAY
PY 1994
VL 78
IS 5
BP 967
EP 972
PG 6
WC Anesthesiology
SC Anesthesiology
GA NJ087
UT WOS:A1994NJ08700023
ER

PT J
AU HEIER, T
   CALDWELL, JE
   SHARMA, ML
   GRUENKE, LD
   MILLER, RD
AF HEIER, T
   CALDWELL, JE
   SHARMA, ML
   GRUENKE, LD
   MILLER, RD
TI MILD INTRAOPERATIVE HYPOTHERMIA DOES NOT CHANGE THE PHARMACODYNAMICS
   (CONCENTRATION-EFFECT RELATIONSHIP) OF VECURONIUM IN HUMANS
SO ANESTHESIA AND ANALGESIA
LA English
DT Article
ID NITROUS-OXIDE ISOFLURANE; POLLICIS TWITCH TENSION; D-TUBOCURARINE;
   PHARMACOKINETICS; PANCURONIUM; ANESTHESIA; TEMPERATURE; SURFACE; SKIN;
   CAT
AB To investigate the effect of mild hypothermia on the neuromuscular junction sensitivity to vecuronium, we determined the pharmacodynamics (concentration-effect relationship) of vecuronium in 10 patients (ASA physical class I or II; age range, 21-46 yr; weight range, 54-104 kg), during isoflurane-nitrous oxide-fentanyl anesthesia. Five were cooled to a mean temperature of 34.4 degrees C and five were maintained normothermic at a mean temperature of 36.8 degrees C. Neuromuscular function was monitored by measuring the evoked mechanical response of the adductor pollicis muscle after supramaximal train-of-four stimulation of the ulnar nerve at the wrist. Vecuronium, 3 mu g.kg(-1) min(-1), was infused for 10 min, venous blood sampled for 60 min, and twitch tension and plasma concentration data were used to determine pharmacodynamic variables in each patient. Results for the hypothermic and normothermic groups were compared by Mann-Whitney U-test. There were no differences in any pharmacodynamic variable between the hypothermic and normothermic patients. For the hypothermic and normothermic patients, respectively, steady-state plasma concentrations of vecuronium producing 50% neuromuscular block (C-ss50) were 73 +/- 13 ng/mL (mean +/- SD) and 79 +/- 31 ng/mL; the rate constants for equilibration of vecuronium between the plasma and the neuromuscular junction (K-eo) were 0.27 +/- 0.14 per min(-1) and 0.26 +/- 0.11 per min, and the power functions representing the slope of the concentration-effect relationship (gamma) were 5.7 +/- 1.9 and 4.4 +/- 1.8. We conclude that the pharmacodynamics (concentration-effect relationship) of vecuronium are similar at 34.4 and 36.8 degrees C and that pharmacodynamic factors do not explain the prolongation of action of vecuronium previously observed during mild hypothermia.
C1 UNIV CALIF SAN FRANCISCO,DEPT ANESTHESIA,SAN FRANCISCO,CA 94143.
NR 16
TC 20
Z9 25
PU WILLIAMS & WILKINS
PI BALTIMORE
PA 351 WEST CAMDEN ST, BALTIMORE, MD 21201-2436
SN 0003-2999
J9 ANESTH ANALG
JI Anesth. Analg.
PD MAY
PY 1994
VL 78
IS 5
BP 973
EP 977
PG 5
WC Anesthesiology
SC Anesthesiology
GA NJ087
UT WOS:A1994NJ08700024
ER

PT J
AU HILDEBRAND, SV
   HILL, T
AF HILDEBRAND, SV
   HILL, T
TI INTERACTION OF GENTAMICIN AND ATRACURIUM IN ANESTHETIZED HORSES
SO EQUINE VETERINARY JOURNAL
LA English
DT Article
DE HORSE; ANESTHESIA; MUSCLE RELAXANTS; ANTIBIOTICS
ID HALOTHANE-ANESTHETIZED HORSES; ANTIBIOTICS; ANESTHESIA; GENTAMICIN;
   AMINOGLYCOSIDE
AB Evoked hind limb digital extensor tension (hoof twitch) was maintained at 40% of baseline for 1 h by atracurium infusion in 7 horses anaesthetised with halothane. After 1 h, atracurium was discontinued and hoof twitch allowed to recover to 75%. Atracurium was again given by infusion to maintain 40% twitch for a second hour, then 2 mg gentamycin/kg bwt were given i.v. Atracurium infusion was continued for a third hour, and then hoof twitch was again allowed to recover spontaneously to 75%. Gentamycin reduced twitch strength from 40 +/- 1 % (mean +/- sem) to 29 +/- 4% within 7.0 +/- 1.5 min (P = 0.02). Twitch gradually returned to pre-gentamycin strength over the course of the next hour. Recovery of hoof twitch from 50% to 75% took 7.7 +/- 0.7 min for atracurium alone and 11.5 +/- 2.7 min for atracurium plus gentamycin (P = 0.03). Recovery from 50% twitch to 75% fade recovery took 13.8 +/- 0.8 min for atracurium alone and 13.7 +/- 1.2 min for atracurium plus gentamycin. At 75% recovery of fade, hoof twitch was 87 +/- 3% for atracurium alone and 82 +/- 4% for atracurium plus gentamycin. Reversal of the block with edrophonium and subsequent recovery of the horses from anaesthesia were uneventful. It was concluded that, although gentamycin did augment the neuromuscular blockade of atracurium, the effect was minimal.
RP HILDEBRAND, SV (reprint author), UNIV CALIF DAVIS,SCH VET MED,DEPT SURG,DAVIS,CA 95616, USA.
NR 17
TC 7
Z9 7
PU EQUINE VETERINARY JOURNAL LTD
PI NEWMARKET
PA GRASEBY HOUSE, ENXING ROAD, NEWMARKET, SUFFOLK, ENGLAND CB8 0AU
SN 0425-1644
J9 EQUINE VET J
JI Equine Vet. J.
PD MAY
PY 1994
VL 26
IS 3
BP 209
EP 211
PG 3
WC Veterinary Sciences
SC Veterinary Sciences
GA NJ011
UT WOS:A1994NJ01100009
ER

PT J
AU FAN, SZ
   SUSETIO, L
   TSAI, MC
AF FAN, SZ
   SUSETIO, L
   TSAI, MC
TI NEUROMUSCULAR BLOCKADE OF THE FETUS WITH PANCURONIUM OR PIPECURONIUM FOR
   INTRAUTERINE PROCEDURES
SO ANAESTHESIA
LA English
DT Article
DE NEUROMUSCULAR RELAXANTS, PANCURONIUM, PIPECURONIUM; INTRAUTERINE
   INSTRUMENTATION, FETAL THERAPY
ID ACETYLCHOLINE-RECEPTORS; JUNCTION
C1 NATL TAIWAN UNIV,COLL MED,DEPT PHARMACOL,TAIPEI 10018,TAIWAN.
RP FAN, SZ (reprint author), NATL TAIWAN UNIV HOSP,DEPT ANESTHESIOL,7 CHUNG SHAN S RD,TAIPEI 10016,TAIWAN.
NR 14
TC 3
Z9 5
PU W B SAUNDERS CO LTD
PI LONDON
PA 24-28 OVAL RD, LONDON, ENGLAND NW1 7DX
SN 0003-2409
J9 ANAESTHESIA
JI Anaesthesia
PD APR
PY 1994
VL 49
IS 4
BP 284
EP 286
DI 10.1111/j.1365-2044.1994.tb14174.x
PG 3
WC Anesthesiology
SC Anesthesiology
GA NH709
UT WOS:A1994NH70900002
ER

PT J
AU INMAN, SR
   STOWE, NT
   ALBANESE, J
   MEEHAN, M
   RYCKMAN, J
   ZANETTIN, GG
   SCHUBERT, A
   KHAIRALLAH, PA
AF INMAN, SR
   STOWE, NT
   ALBANESE, J
   MEEHAN, M
   RYCKMAN, J
   ZANETTIN, GG
   SCHUBERT, A
   KHAIRALLAH, PA
TI CONTRASTING EFFECTS OF VECURONIUM AND SUCCINYLCHOLINE ON THE RENAL
   MICROCIRCULATION IN RODENTS
SO ANESTHESIA AND ANALGESIA
LA English
DT Article
ID NEUROMUSCULAR BLOCKING; MUSCLE-RELAXANTS; ANESTHETIZED CAT; RAT
AB We assessed the effects of succinylcholine and vecuronium on renal function and on the renal microcirculation in a rodent model. Vecuronium (0.02 mg/kg followed by 0.2 mg.kg-1-h-1) caused a significant decrease of 16.1% +/- 3.87% in inulin clearance from 0.92 +/- 0.07 to 0.71 +/- 0.05 mL.min-1.gKW-1 (gram of kidney weight), and a decrease in paraaminohippuric acid clearance by 21.6% +/- 4.69% from 1.58 +/- 0.26 to 1.31 +/-0.20 mL.min-1.gKW-1 (P < 0.05), whereas succinylcholine (0.45 mg/kg followed by 2 mg.kg-1.h-1) altered neither. The effect of these muscle relaxants was also determined on the renal microcirculation in separate experiments using videomicroscopy. Succinylcholine (n = 10; 10(-10) to 10(-6) M) and its parent compound, acetylcholine (n = 10, 10(-10) to 10(-6) M) used as a control, caused a significant vasodilation from baseline diameter in the interlobular, afferent, and efferent arterioles. The vasodilation caused by succinylcholine was significantly less than that observed with acetylcholine. Atropine blocked the response to succinylcholine, indicating the latter has a muscarinic effect. In contrast, vecuronium caused a significant, selective vasoconstriction from baseline diameter in the preglomerular vessels, but not in the postglomerular vessels. The vasoconstriction caused by vecuronium was significantly different than the vasodilation caused by succinylcholine. The preglomerular vasoconstriction observed with vecuronium may contribute to the decrease in renal plasma flow and glomerular filtration rate observed experimentally. The choice of a neuromuscular blocking drug can therefore have the potential to influence renal function by altering the renal microcirculation.
C1 CLEVELAND CLIN EDUC FDN,DEPT HYPERTENS,DIV ANESTHESIOL,CLEVELAND,OH 44106.
   CLEVELAND CLIN EDUC FDN,DEPT UROL,DIV ANESTHESIOL,CLEVELAND,OH 44106.
RP INMAN, SR (reprint author), CLEVELAND CLIN FDN,DEPT NEPHROL,DIV ANESTHESIOL,9500 EUCLID AVE,CLEVELAND,OH 44195, USA.
RI Schubert, Armin/D-3589-2011
NR 24
TC 4
Z9 4
PU WILLIAMS & WILKINS
PI BALTIMORE
PA 351 WEST CAMDEN ST, BALTIMORE, MD 21201-2436
SN 0003-2999
J9 ANESTH ANALG
JI Anesth. Analg.
PD APR
PY 1994
VL 78
IS 4
BP 682
EP 686
PG 5
WC Anesthesiology
SC Anesthesiology
GA ND582
UT WOS:A1994ND58200011
ER

PT J
AU OLKKOLA, KT
   TAMMISTO, T
AF OLKKOLA, KT
   TAMMISTO, T
TI QUANTIFYING THE INTERACTION OF ROCURONIUM (ORG-9426) WITH ETOMIDATE,
   FENTANYL, MIDAZOLAM, PROPOFOL, THIOPENTAL, AND ISOFLURANE USING
   CLOSED-LOOP FEEDBACK-CONTROL OF ROCURONIUM INFUSION
SO ANESTHESIA AND ANALGESIA
LA English
DT Article
ID PANCURONIUM; ANESTHESIA; PHARMACOKINETICS; SUCCINYLCHOLINE; VECURONIUM;
   AGENTS; HUMANS; ONSET; TIME
AB The present study was designed to evaluate the interactions of rocuronium with etomidate, fentanyl, midazolam, propofol, thiopental, and isoflurane using closed-loop feedback control of infusion of rocuronium. Sixty patients were randomly assigned to one of six sequences where anesthesia was maintained with etomidate, fentanyl, midazolam, propofol, or thiopental and nitrous oxide, or with isoflurane and nitrous oxide. The possible interaction of rocuronium with the anesthetics was quantified by determining the asymptotic steady-state rate of infusion (I(ss)) of rocuronium necessary to produce a constant 90% neuromuscular block. This was accomplished by applying nonlinear curve fitting to data on the cumulative dose requirement during the initial 90-min period after bolus administration of rocuronium. Patient characteristics and controller performance, i.e., the ability of the controller to maintain the neuromuscular block constant at the set-point, did not differ significantly between the groups. I(ss) values calculated per lean body mass were 0.64 +/- 0.22, 0.60 +/- 0.15, 0.61 +/- 0.21, 0.67 +/- 0.31, 0.63 +/- 0.15, and 0.39 +/- 0.17 mg.kg-1.h-1 in the etomidate, fentanyl, midazolam, propofol, thiopental, and isoflurane groups, respectively. The isoflurane group had a lower steady-state rate of infusion of rocuronium than the other five groups (P < 0.05). Compared to intravenous anesthetics, etomidate, fentanyl, midazolam, propofol, or thiopental, isoflurane reduced the infusion requirement of rocuronium by 35%-40%.
RP OLKKOLA, KT (reprint author), UNIV HELSINKI,DEPT ANAESTHESIA,HAARTMANINKATU 4,SF-00290 HELSINKI 29,FINLAND.
NR 23
TC 24
Z9 33
PU WILLIAMS & WILKINS
PI BALTIMORE
PA 351 WEST CAMDEN ST, BALTIMORE, MD 21201-2436
SN 0003-2999
J9 ANESTH ANALG
JI Anesth. Analg.
PD APR
PY 1994
VL 78
IS 4
BP 691
EP 696
PG 6
WC Anesthesiology
SC Anesthesiology
GA ND582
UT WOS:A1994ND58200013
ER

PT J
AU PROSKA, J
   TUCEK, S
AF PROSKA, J
   TUCEK, S
TI MECHANISMS OF STERIC AND COOPERATIVE ACTIONS OF ALCURONIUM ON CARDIAC
   MUSCARINIC ACETYLCHOLINE-RECEPTORS
SO MOLECULAR PHARMACOLOGY
LA English
DT Article
ID NEUROMUSCULAR BLOCKING-DRUGS; ALLOSTERIC INTERACTION; RADIOLIGAND
   BINDING; GALLAMINE; INHIBITION; HETEROGENEITY; PANCURONIUM; PIRENZEPINE;
   SUBTYPES; SITES
AB Kinetics of the interactions between the neuromuscular blocker alcuronium, the specific muscarinic antagonist N-[methyl-H-3] methyl scopolamine ([H-3]NMS), and muscarinic receptors were investigated in homogenates of rat heart atria. Two effects of alcuronium on the binding of [H-3]NMS could be distinguished. (a) Alcuronium concentration-dependently slowed the association of [H-3]NMS with receptors and the dissociation of [H-3]NMS from receptors so that, at high alcuronium concentrations, equilibrium binding could not be reached, even after 20 hr, without special precautions. (b) Alcuronium increased the affinity of receptors for [H-3]NMS, which was manifested by a decrease of the apparent K-d (>3-fold) With no change in the B-max for [H-3]NMS binding. The effects of alcuronium on the rates of [H-3]NMS association and dissociation can be explained only by a reaction mechanism in which [H-3]NMS binds only to free receptors (not occupied by alcuronium), whereas alcuronium binds both to free receptors and to receptors occupied by [H-3]NMS. Similarly, [H-3]NMS cannot dissociate from receptors as long as alcuronium is attached to them. Experimental data agree with corresponding mathematical models. It is proposed that alcuronium blocks entry to the pocket containing the [H-3]NMS binding site. In addition to this blocking effect, alcuronium has a positive allosteric effect on [H-3]NMS binding, presumably by inducing a conformational change of the orthosteric muscarinic binding site. Earlier observations suggesting that, at high concentrations, alcuronium also competes for [H-3]NMS binding sites can be explained by insufficient equilibration of the system.
C1 ACAD SCI CZECH REPUBL,INST PHYSIOL,CR-14220 PRAGUE,CZECH REPUBLIC.
RI Proska, Jan/C-5695-2009
NR 28
TC 92
Z9 94
PU WILLIAMS & WILKINS
PI BALTIMORE
PA 351 WEST CAMDEN ST, BALTIMORE, MD 21201-2436
SN 0026-895X
J9 MOL PHARMACOL
JI Mol. Pharmacol.
PD APR
PY 1994
VL 45
IS 4
BP 709
EP 717
PG 9
WC Pharmacology & Pharmacy
SC Pharmacology & Pharmacy
GA NH460
UT WOS:A1994NH46000019
ER

PT J
AU DING, YF
   FREDMAN, B
   WHITE, PF
AF DING, YF
   FREDMAN, B
   WHITE, PF
TI USE OF MIVACURIUM DURING LAPAROSCOPIC SURGERY - EFFECT OF REVERSAL DRUGS
   ON POSTOPERATIVE RECOVERY
SO ANESTHESIA AND ANALGESIA
LA English
DT Article
ID PROPOFOL; NAUSEA
AB We studied the influence of mivacurium on the recovery profile following outpatient laparoscopic tubal ligation in 60 healthy, nonpregnant women. After administration of midazolam 2 mg intravenously (IV), anesthesia was induced with fentanyl, 2 mu g/kg, and thiopental, 4 mg/kg, IV. When the patient became unresponsive (loss of eyelid reflex), either succinylcholine 1 mg/kg, IV (Group I), or mivacurium 0.2 mg/kg, IV (Groups II and III), was administered to facilitate tracheal intubation. Anesthesia was maintained with isoflurane (0.5%-2% inspired concentration) in combination with 67% N2O in oxygen. Muscle relaxation was maintained in all three groups with intermittent bolus doses of mivacurium, 2-4 mg, IV. In Group m, residual neuromuscular block was reversed with a combination of neostigmine, 2.5 mg, and glycopyrrolate, 0.5 mg, IV, at the end of the operation. In the postanesthesia care unit (PACU), patients in Group III had a significantly increased incidence of postoperative nausea and vomiting compared to Group II. The use of succinylcholine (versus mivacurium) was also associated with more frequent postoperative nausea and vomiting. However, these emetic sequelae did not delay postoperative recovery times. In addition, a comparable number of patients in each treatment group required analgesic medication for postoperative pain. Although patients who received succinylcholine complained of significantly more neck pain during the 24-h period after discharge, nausea, vomiting, and shoulder pain were similar in all three groups during this period. We conclude that neostigmine and glycopyrrolate may contribute to the development of postoperative emesis when used for reversal of residual neuromuscular block. The use of mivacurium without reversal drugs was associated with a decreased incidence of nausea and vomiting in the PACU.
C1 UNIV TEXAS,SW MED CTR,DEPT ANESTHESIOL & PAIN MANAGEMENT,DALLAS,TX 75235.
NR 15
TC 60
Z9 62
PU WILLIAMS & WILKINS
PI BALTIMORE
PA 351 WEST CAMDEN ST, BALTIMORE, MD 21201-2436
SN 0003-2999
J9 ANESTH ANALG
JI Anesth. Analg.
PD MAR
PY 1994
VL 78
IS 3
BP 450
EP 454
PG 5
WC Anesthesiology
SC Anesthesiology
GA NA403
UT WOS:A1994NA40300005
ER

PT J
AU FU, C
   MISHRA, Y
   RAMZAN, I
AF FU, C
   MISHRA, Y
   RAMZAN, I
TI OMEPRAZOLE POTENTIATES ATRACURIUM AND SUCCINYLCHOLINE PARALYSIS IN-VIVO
   IN RATS
SO ANESTHESIA AND ANALGESIA
LA English
DT Article
ID CESAREAN-SECTION; ASPIRATION; ANESTHESIA; RANITIDINE; CIMETIDINE; PH
AB We examined the effect of proton pump inhibitor omeprazole on neuromuscular paralysis induced with either nondepolarizing or depolarizing neuromuscular blocking drugs in anesthetized and mechanically ventilated rats. Neuromuscular paralysis, as judged by tibialis anterior muscle twitch tension in response to sciatic nerve stimulation, was maintained at about 50% with intravenous (IV) bolus and infusion regimens of either atracurium or succinylcholine. Omeprazole, 0.5, 1, and 10 mg/kg IV, was then administered at 10-min intervals while the infusion of the neuromuscular blocker was continued. Omeprazole at all three doses increased the steady-state neuromuscular paralysis produced with either atracurium (preomeprazole versus final postomeprazole paralysis; mean +/- se, n = 6, 53.0% +/- 2.3% vs 80.0% +/- 5.3%) or succinylcholine (50.8% +/- 1.5% vs 86.4% +/-:5.1%). Omeprazole, 0.5, 1.0, and 10 mg/kg IV, given directly and without any neuromuscular blocker, produced approximately 5% depression of the muscle twitch response. Omeprazole, IV at human therapeutic doses, alters neuromuscular function and enhances the action of both atracurium and succinylcholine in vivo in rats.
C1 UNIV SYDNEY,DEPT PHARM,SYDNEY,NSW 2006,AUSTRALIA.
NR 16
TC 6
Z9 7
PU WILLIAMS & WILKINS
PI BALTIMORE
PA 351 WEST CAMDEN ST, BALTIMORE, MD 21201-2436
SN 0003-2999
J9 ANESTH ANALG
JI Anesth. Analg.
PD MAR
PY 1994
VL 78
IS 3
BP 527
EP 530
PG 4
WC Anesthesiology
SC Anesthesiology
GA NA403
UT WOS:A1994NA40300019
ER

PT J
AU IWASAKI, H
   IGARASHI, M
   NAMIKI, A
   OMOTE, K
AF IWASAKI, H
   IGARASHI, M
   NAMIKI, A
   OMOTE, K
TI DIFFERENTIAL NEUROMUSCULAR EFFECTS OF VECURONIUM ON THE ADDUCTOR AND
   ABDUCTOR LARYNGEAL MUSCLES AND TIBIALIS ANTERIOR MUSCLE IN DOGS
SO BRITISH JOURNAL OF ANAESTHESIA
LA English
DT Article
DE LARYNX, VOCAL CORDS; LARYNX, ANATOMY; MONITORING, NEUROMUSCULAR
   FUNCTION; NEUROMUSCULAR BLOCK, VECURONIUM
ID POLLICIS; BLOCKING; ATRACURIUM; DIAPHRAGM; BLOCKADE; CAT
AB We have studied in dogs the neuromuscular blocking effects of vecuronium on the cricothyroid (CT) (a tenser muscle of the vocal folds) and posterior cricoarytenoid (PCA) (sole abductor muscle of the vocal folds) muscles of the larynx and the tibialis anterior (TA) muscle. The lungs of the animals were ventilated mechanically with 0.2% halothane and oxygen. Electromyography (EMG) was performed on the CT, PCA and TA muscles by inserting fine wire electrodes The evoked compound EMG responses of the three muscles were measured simultaneously in an identical manner by stimulating supramaximally the superior laryngeal, recurrent and sciatic nerves at 0.1 Hz and 0.2 ms. Vecuronium was infused continuously at a rate of 0.01 mg kg(-1) min(-1) for 8 min. Vecuronium produced more intense neuromuscular block in the CT than in the PCA and TA muscles. The rate of recovery was significantly slowly in the CT compared with the PCA and TA muscles. This study confirms the difference in sensitivity between laryngeal and peripheral muscles, demonstrating that the intrinsic laryngeal muscles do not all behave similarly after administration of vecuronium.
RP IWASAKI, H (reprint author), SAPPORO MED COLL & HOSP,DEPT ANESTHESIOL,SAPPORO,JAPAN.
NR 13
TC 8
Z9 8
PU PROF SCI PUBL
PI LONDON
PA TAVISTOCK HOUSE EAST, TAVISTOCK SQUARE, LONDON, ENGLAND WC1H 9JR
SN 0007-0912
J9 BRIT J ANAESTH
JI Br. J. Anaesth.
PD MAR
PY 1994
VL 72
IS 3
BP 321
EP 323
DI 10.1093/bja/72.3.321
PG 3
WC Anesthesiology
SC Anesthesiology
GA NB939
UT WOS:A1994NB93900014
ER

PT J
AU BURGMANN, H
   RECKENDORFER, H
   SPERLICH, M
   TUCHY, GL
   SPIECKERMANN, PG
   WEINDLMAYRGOTTEL, M
   SCHWARZ, S
AF BURGMANN, H
   RECKENDORFER, H
   SPERLICH, M
   TUCHY, GL
   SPIECKERMANN, PG
   WEINDLMAYRGOTTEL, M
   SCHWARZ, S
TI INFLUENCE OF INCUBATED ATRACURIUM ON RAT-LIVER FUNCTION
SO BRITISH JOURNAL OF ANAESTHESIA
LA English
DT Article
DE NEUROMUSCULAR BLOCK, ATRACURIUM; TOXICITY, HEPATIC
ID RENAL-FAILURE; PHARMACOKINETICS; DEGRADATION; METABOLITES; HEPATOCYTES;
   BESYLATE; TOXICITY; PLASMA
AB Degradation of atracurium by Hofmann elimination and ester hydrolysis depends mainly on pH and temperature and is said to be independent of liver and kidney function. Consequently atracurium is used widely in patients with liver failure. However, there is evidence that incubation of atracurium at 37 degrees C and pH 8 leads to leakage of LDH from hepatocyte cell cultures. We have tested the hepatotoxic effects of incubated atracurium in an isolated perfused rat liver model. After equilibration, atracurium 2010 mu mol ml(-1) (preincubated at pH 8 and 37 degrees C for 120 min) was administered over a period of 10 min followed by perfusion of Krebs-Henseleit bicarbonate buffer for 60 min. We found that incubation resulted in considerable degradation of atracurium and formation of laudanosine. Administration of incubated atracurium did not produce either biochemical or morphological damage to liver cells, but caused considerable increase in bile flow. We conclude thar administration of preincubated atracurium did nor produce impairment of liver cell function. The increase in bile flow could be beneficial if it occurs clinically.
C1 UNIV VIENNA,DEPT MED PHYSIOL,A-1090 VIENNA,AUSTRIA.
   UNIV VIENNA,DEPT ANAESTHESIOL,A-1090 VIENNA,AUSTRIA.
   UNIV VIENNA,DEPT PATHOL,A-1090 VIENNA,AUSTRIA.
RP BURGMANN, H (reprint author), UNIV VIENNA,DEPT INFECT DIS,WAHRINGERGURTEL 18-20,A-1090 VIENNA,AUSTRIA.
RI Burgmann, Heinz/N-2409-2013
NR 21
TC 3
Z9 3
PU PROF SCI PUBL
PI LONDON
PA TAVISTOCK HOUSE EAST, TAVISTOCK SQUARE, LONDON, ENGLAND WC1H 9JR
SN 0007-0912
J9 BRIT J ANAESTH
JI Br. J. Anaesth.
PD MAR
PY 1994
VL 72
IS 3
BP 324
EP 327
DI 10.1093/bja/72.3.324
PG 4
WC Anesthesiology
SC Anesthesiology
GA NB939
UT WOS:A1994NB93900015
ER

PT J
AU NIGROVIC, V
AF NIGROVIC, V
TI NEUROMUSCULAR BLOCK BY VECURONIUM - SIMULATION WITH A FLOW-VOLUME MODEL
SO EUROPEAN JOURNAL OF ANAESTHESIOLOGY
LA English
DT Article
DE NEUROMUSCULAR RELAXANTS, VECURONIUM; PHARMACODYNAMICS, MODELS
AB The time profile of the neuromuscular block produced by a single bolus administration of vecuronium was simulated by a new model for the access of the relaxant to the receptors on the motor end plates. The receptors were assumed to be kinetically a part of the interstitial space of the muscle. The time course of the neuromuscular block was defined by the time course of the vecuronium concentration in the interstitial space. The concentration there was derived from the plasma flow to muscle, the volume of the interstitial space in muscle, and the time profile of vecuronium concentrations in plasma. The model describes well the time lag needed to reach the peak submaximal block, its magnitude, as well as the time course of recovery from the maximal block. The limits of the model, evident in less than optimal simulation of the neuromuscular block by two doses of vecuronium in rapid succession, were attributed to the inadequate description of the vecuronium concentrations in plasma immediately after the bolus injection.
RP NIGROVIC, V (reprint author), MED COLL OHIO,DEPT ANESTHESIOL,POB 10008,TOLEDO,OH 43699, USA.
NR 0
TC 3
Z9 3
PU BLACKWELL SCIENCE LTD
PI OXFORD
PA OSNEY MEAD, OXFORD, OXON, ENGLAND OX2 0EL
SN 0265-0215
J9 EUR J ANAESTH
JI Eur. J. Anaesth.
PD MAR
PY 1994
VL 11
IS 2
BP 65
EP 74
PG 10
WC Anesthesiology
SC Anesthesiology
GA MZ446
UT WOS:A1994MZ44600001
ER

PT J
AU MIGUEL, RV
   BARLOW, IK
   DOMBROWSKI, DL
AF MIGUEL, RV
   BARLOW, IK
   DOMBROWSKI, DL
TI THE EFFECT OF D-TUBOCURARINE PRIMING ON AN ED(95) DOSE OF VECURONIUM
   BROMIDE
SO JOURNAL OF CLINICAL ANESTHESIA
LA English
DT Article
DE D-TUBOCURARINE; NONDEPOLARIZING NEUROMUSCULAR RELAXANTS; VECURONIUM
AB Study Objective: To examine how priming with ED(10) d-tubocurarine prior to the administration of ED(95) vecuronium bromide affects onset and duration of neuromuscular blockade.
   Design: Prospective, randomized, observer-blinded study.
   Setting: Operating room at a university cancer center.
   Patients: 40 ASA physical status I and II patients undergoing ambulatory surgical procedures.
   Interventions: Patients were randomized to one of two groups. Group I patients received d-tubocurarine 50 mu g/kg intravenously (IV), followed by vecuronium 60 mu g/kg IV. Group 2 patients received vecuronium 60 mu g/kg IV without priming. All patients received a total IV anesthetic consisting of alfentanil and propofol for induction of anesthesia and propofol alone for maintenance of anesthesia.
   Measurements and Main Results: Onset of muscle relaxation was determined with an electromyograph (Datex Relaxograph), documenting time to 80% depression of the first twitch in a train-of-four (T(1)8O%), percent depression of T-1 at 60 and 90 seconds (T(1)60 and T(1)90, respectively), T-4:T-1 ratio at 90 seconds, and time to achieve maximal blockade (B-max). Recovery was evaluated by measuring she time required for return of T, to 25% of the baseline value. Intubating conditions were assessed at 90 seconds after vecuronium administration and graded on a 1 (jaw tight, impossible to intubate) to 4 Claw relaxed, vocal cords immobile) scale. All criteria measuring onset of neuromuscular blockade (i.e., T(1)8O%, T(1)60, T(1)90, T-4:T-1, and B-max) were significantly shorter (p < 0.05) in patients who received d-tubocurarine. Recovery was similar in both groups. Intubation scores were significantly better 90 seconds after priming (p < 0. 05).
   Conclusions: These results indicate that crossover dosing of nondepolarizing muscle relaxants may have synergistic effects. Priming with ED(10) d-tubocurarine prior to an ED(95) dose of vecuronium shortens the time to 80% T-1 depression and produces satisfactory intubating conditions at 90 seconds, without prolonging the duration of the block. Therefore, d-tubocurarine is an attractive drug for priming vecuronium in short operative procedures that require muscle relaxation.
RP MIGUEL, RV (reprint author), UNIV S FLORIDA,H LEE MOFFIT CANC CTR & RES INST,ANESTHESIOL SERV,12902 MAGNOLIA DR,SUITE 2149,TAMPA,FL 33612, USA.
NR 0
TC 0
Z9 0
PU BUTTERWORTH-HEINEMANN
PI WOBURN
PA 225 WILDWOOD AVE #UNITB PO BOX 4500, WOBURN, MA 01801-2084
SN 0952-8180
J9 J CLIN ANESTH
JI J. Clin. Anesth.
PD MAR-APR
PY 1994
VL 6
IS 2
BP 106
EP 109
DI 10.1016/0952-8180(94)90005-1
PG 4
WC Anesthesiology
SC Anesthesiology
GA NG205
UT WOS:A1994NG20500004
ER

PT J
AU MISHRA, Y
   TORDA, T
   RAMZAN, I
   GRAHAM, G
AF MISHRA, Y
   TORDA, T
   RAMZAN, I
   GRAHAM, G
TI IN-VITRO INTERACTION BETWEEN H-2 ANTAGONISTS AND VECURONIUM
SO JOURNAL OF PHARMACY AND PHARMACOLOGY
LA English
DT Article
ID INDUCED NEUROMUSCULAR BLOCKADE; RANITIDINE; CIMETIDINE; ATRACURIUM;
   BIOAVAILABILITY; PREMEDICATION; RATS
AB The interaction between histamine H-2 antagonists and the neuromuscular blocking drug vecuronium was investigated in the rat phrenic nerve-hemidiaphragm preparation. Cimetidine alone, in the concentration range 800-4000 mu M produced between 14 and 74% neuromuscular paralysis with an EC50 (mean +/- s.e.) of 2900 +/- 100 mu M. Ranitidine augmented the indirectly-evoked muscle response at concentrations between 30 and 160 mu M but at higher concentrations, between 300 and 1800 mu M, produced neuromuscular paralysis. Famotidine produced negligible and statistically insignificant (0-5%) neuromuscular paralysis at concentrations between 0.3 and 300 mu M. Cimetidine (800 mu M) shifted the neuromuscular concentration-effect curve of vecuronium to the left in a parallel manner, while ranitidine (160 mu M) shifted it to the right. The potentiation ratio was 1.90+/-0.14 for cimetidine and 0.62+/-0.05 for ranitidine. Famotidine (30 mu M) did not alter the response to vecuronium. These data indicate that higher than clinically relevant concentrations of cimetidine and ranitidine produce neuromuscular paralysis and may potentiate the action of vecuronium. Low concentrations of ranitidine may antagonize the action of vecuronium. Famotidine, in contrast, lacks significant neuromuscular effects.
C1 UNIV SYDNEY,DEPT PHARM,SYDNEY,NSW 2006,AUSTRALIA.
   UNIV NEW S WALES,DEPT PHYSIOL & PHARMACOL,SYDNEY,NSW,AUSTRALIA.
NR 19
TC 1
Z9 1
PU ROYAL PHARMACEUTICAL SOC GREAT BRITAIN
PI LONDON
PA 1 LAMBETH HIGH ST, LONDON, ENGLAND SE1 7JN
SN 0022-3573
J9 J PHARM PHARMACOL
JI J. Pharm. Pharmacol.
PD MAR
PY 1994
VL 46
IS 3
BP 205
EP 208
PG 4
WC Pharmacology & Pharmacy
SC Pharmacology & Pharmacy
GA NB141
UT WOS:A1994NB14100011
ER

PT J
AU KUNZER, T
   BUZELLO, CW
   THEISOHN, M
   DIEFENBACH, C
AF KUNZER, T
   BUZELLO, CW
   THEISOHN, M
   DIEFENBACH, C
TI SIMPLE AND RAPID HIGH-PERFORMANCE LIQUID-CHROMATOGRAPHY METHOD FOR THE
   DETERMINATION OF ALCURONIUM IN HUMAN PLASMA AND URINE
SO JOURNAL OF CHROMATOGRAPHY B-BIOMEDICAL APPLICATIONS
LA English
DT Article
ID LAUDANOSINE; ATRACURIUM; KINETICS
AB A simple and quick HPLC assay for alcuronium is presented. Its characteristics are: precipitation of plasma proteins by acetonitrile; Spherisorb 5-CN column; acetonitrile-water (46:54, v/v) as mobile phase; flow-rate 1 ml/min; laudanosine 0.06 mg/l as internal standard with plasma; external standard with urine; UV detection at 294 nm; retention time 5.4 min; detection limit 0.025 mg/l; documented linearity: 0.025-2.0 mg/l for plasma and 1.0-80 mg/l for urine; intra- and inter-assay variability below 4%. None of nine drugs used in perioperative pharmacotherapy interfered with the assay. Satisfactory performance was exemplified in a 12-h pharmacokinetic evaluation of two patients.
C1 UNIV COLOGNE,DEPT PHARMACOL,D-50924 COLOGNE,GERMANY.
   UNIV COLOGNE,DEPT ANAESTHESIOL,D-50924 COLOGNE,GERMANY.
NR 10
TC 2
Z9 2
PU ELSEVIER SCIENCE BV
PI AMSTERDAM
PA PO BOX 211, 1000 AE AMSTERDAM, NETHERLANDS
SN 0378-4347
J9 J CHROMATOGR B
JI J. Chromatogr. B-Biomed. Appl.
PD FEB 18
PY 1994
VL 653
IS 1
BP 63
EP 68
DI 10.1016/0378-4347(93)E0426-Q
PG 6
WC Biochemical Research Methods; Chemistry, Analytical
SC Biochemistry & Molecular Biology; Chemistry
GA ND222
UT WOS:A1994ND22200009
ER

PT J
AU BISSINGER, U
   LENZ, G
AF BISSINGER, U
   LENZ, G
TI PROLONGED NEUROMUSCULAR BLOCKADE AND DIFFERENT REVERSAL EFFECTS
   FOLLOWING SUCCESSIVE EXPOSURE TO COMBINED VECURONIUM AND SUCCINYLCHOLINE
   IN A PATIENT WITH ATYPICAL PLASMA CHOLINESTERASE
SO ANAESTHESIST
LA German
DT Article
DE ATYPICAL PLASMA CHOLINESTERASE; SUCCINYLCHOLINE-INDUCED PHASE-II BLOCK;
   ANTAGONISM
ID SUXAMETHONIUM; PANCURONIUM; PHARMACOKINETICS; NEOSTIGMINE; ANTAGONISM;
   ANESTHESIA; APNEA
AB An 81-year-old patient had prolonged competitive neuromuscular blockade with train-of-four ratios of 0.1 and 0.5, respectively, after two successive anaesthesia procedures (enflurane-N20/02; vecuronium-succinylcholine-sequence) for transurethral prostate resection. Although antagonism with neostigmine was promptly successful after the first, 65-min period of anaesthesia (1.5 mg vecuronium for precurarization, 100 mg succinylcholine for intubation, 3 mg vecuronium), repetitive and chronologically staggered administration of neostigmine after the second, 30-min period of anaesthesia (1 mg vecuronium for precurarization, 100 mg succinylcholine for intubation) had hardly any effect, so that the patient had to be ventilated mechanically for a total of 4.5 h. Laboratory analysis   revealed      homozygous, atypical, plasma cholinesterase (790 U/1; dibucaine number 23; genotype E1(a)E1a). This retrospectively confirmed a succinylcholine-induced phase II block in both instances, as had already been suspected following the second anaesthetic procedure. The degree of block transformation, and thus the available time, are decisive in explaining the diverse effects of antagonism here. it must be assumed that a complete phase II block developed after the first succinylcholine exposure owing to the longer duration of anaesthesia; the purely competitive component (train-of-four ratio 0.1) was easily antagonized by neostigmine. At the time of the attempted antagonism after the second, shorter period of anaesthesia, however, block transformation was still incomplete (train-of-four ratio 0.5). The administration of neostigmine therefore rather intensified the depolarization segment of the mixed block, so that repeated attempts at antagonism then inhibited any further block transformation.
RP BISSINGER, U (reprint author), UNIV TUBINGEN,ANAESTHESIOL & TRANSFUSIONSMED KLIN,ANAESTHESIOL ABT,HOPPE SEYLER STR 3,D-72076 TUBINGEN,GERMANY.
NR 29
TC 1
Z9 1
PU SPRINGER VERLAG
PI NEW YORK
PA 175 FIFTH AVE, NEW YORK, NY 10010
SN 0003-2417
J9 ANAESTHESIST
JI Anaesthesist
PD FEB
PY 1994
VL 43
IS 2
BP 82
EP 86
DI 10.1007/s001010050035
PG 5
WC Anesthesiology
SC Anesthesiology
GA NA120
UT WOS:A1994NA12000002
ER

PT J
AU NAGUIB, M
   ABDULATIF, M
AF NAGUIB, M
   ABDULATIF, M
TI DOSE-RESPONSE RELATIONSHIPS FOR EDROPHONIUM AND NEOSTIGMINE ANTAGONISM
   OF PIPECURONIUM-INDUCED NEUROMUSCULAR BLOCK
SO ANESTHESIA AND ANALGESIA
LA English
DT Article
ID NICOTINIC ACETYLCHOLINE-RECEPTOR; IONIC CHANNEL COMPLEX; PYRIDOSTIGMINE;
   ATRACURIUM
AB We have studied the dose-response relationships for neostigmine and edrophonium during antagonism of neuromuscular block induced by pipecuronium bromide. Fifty-six ASA physical status I or II adults were given pipecuronium 70 mu g/kg during fentanyl thiopental-nitrous oxide-halothane anesthesia. Train-of-four (TOF) stimulation was applied to the ulnar nerve every 10 s, and the force of contraction of the adductor pollicis muscle was recorded. When spontaneous recovery of first twitch height reached 20% of its initial control value, edrophonium (0.125, 0.25, 0.75, or 1 mg/kg) or neostigmine (0.015, 0.03, 0.045, or 0.06 mg/kg) was administered by random allocation. Neuromuscular function in another seven subjects was allowed to recover spontaneously. This study demonstrated that the dose-response curves for these two drugs for reversal of first twitch and TOF ratio were not parallel. The doses of neostigmine required to achieve 50% (ED(50)) and 80% (ED(80)) recovery of the first twitch after 10 min were 8.5 (7.3-9.7) and 17.4 (16.2-18.7) mu g/kg [mean (95% confidence intervals)], respectively. Corresponding ED(50) and ED(80) values for edrophonium were 84.1 (72.9-96.9) and 233 (215.7-253.3) mu g/kg, respectively. These values corresponded to neostigmine:edrophonium potency ratios of 9.89 (7.4-12.3) and 13.4 (11.8-14.9) for first twitch ED(50) and ED(80) height, respectively. The calculated doses producing 50% (ED,,) recovery of the TOF ratio at 10 min were 18.8 (17.5-20.2) and 271.3 (246.5-298.6) mu g/kg for neostigmine and edrophonium, respectively. These values corresponded to a potency ratio of 14.4 (12.8-15.9). We conclude that both edrophonium and neostigmine were able to reverse a pipecuronium neuromuscular block although their dose-response curves were not parallel.
RP NAGUIB, M (reprint author), UNITED ARAB EMIRATES UNIV,FAC MED & HLTH SCI,DEPT ANAESTHESIA & CRIT CARE MED,POB 17666,AL AIN,U ARAB EMIRATES.
NR 16
TC 4
Z9 5
PU WILLIAMS & WILKINS
PI BALTIMORE
PA 351 WEST CAMDEN ST, BALTIMORE, MD 21201-2436
SN 0003-2999
J9 ANESTH ANALG
JI Anesth. Analg.
PD FEB
PY 1994
VL 78
IS 2
BP 306
EP 311
DI 10.1213/00000539-199402000-00018
PG 6
WC Anesthesiology
SC Anesthesiology
GA NA399
UT WOS:A1994NA39900018
ER

PT J
AU HEIER, T
   CALDWELL, JE
   ERIKSSON, LI
   SESSLER, DI
   MILLER, RD
AF HEIER, T
   CALDWELL, JE
   ERIKSSON, LI
   SESSLER, DI
   MILLER, RD
TI THE EFFECT OF HYPOTHERMIA ON ADDUCTOR POLLICIS TWITCH TENSION DURING
   CONTINUOUS-INFUSION OF VECURONIUM IN ISOFLURANE-ANESTHETIZED HUMANS
SO ANESTHESIA AND ANALGESIA
LA English
DT Article
ID NITROUS-OXIDE ISOFLURANE; D-TUBOCURARINE; ANESTHESIA; PHARMACOKINETICS;
   TEMPERATURE; PHARMACODYNAMICS; PANCURONIUM; BLOCKADE; SURFACE; SKIN
AB The effect of total body cooling on force of contraction of the adductor pollicis was determined during a constant rate infusion of vecuronium. Anesthesia was induced with thiopental and maintained with isoflurane/nitrous oxide in eight volunteers (study group) and seven surgical patients (control group). After train-of-four (TOF) stimulation of the ulnar nerve, we measured the amplitude of the first response (T1) in the train and the ratio of the fourth-to-first response (TOF ratio). Vecuronium was then administered as an intravenous (IV) bolus, 25 mu g/kg, followed by continuous IV infusion, 25 mu g kg(-1) h(-1); central body (core) temperature was maintained stable for 60 min, at the end of which T1 and TOF responses were constant. In the study group, core temperature was then reduced (using circulating-water blankets) by a mean of 2.6 degrees C, decreasing the T1 and TOF ratio, respectively, by 19% and 18% per degrees C reduction in adductor pollicis temperature. Normothermia was maintained in the control group for a mean of 111 min, with no significant change in T1 and TOF responses. We conclude that, during a constant-rate infusion of vecuronium, the magnitude of neuromuscular block increases significantly when adductor pollicis temperature decreases secondary to core cooling.
C1 UNIV CALIF SAN FRANCISCO,DEPT ANESTHESIA,SAN FRANCISCO,CA 94143.
NR 14
TC 13
Z9 14
PU WILLIAMS & WILKINS
PI BALTIMORE
PA 351 WEST CAMDEN ST, BALTIMORE, MD 21201-2436
SN 0003-2999
J9 ANESTH ANALG
JI Anesth. Analg.
PD FEB
PY 1994
VL 78
IS 2
BP 312
EP 317
DI 10.1213/00000539-199402000-00019
PG 6
WC Anesthesiology
SC Anesthesiology
GA NA399
UT WOS:A1994NA39900019
ER

PT J
AU LEVY, JH
   DAVIS, GK
   DUGGAN, J
   SZLAM, F
AF LEVY, JH
   DAVIS, GK
   DUGGAN, J
   SZLAM, F
TI DETERMINATION OF THE HEMODYNAMICS AND HISTAMINE-RELEASE OF ROCURONIUM
   (ORG-9426) WHEN ADMINISTERED IN INCREASED DOSES UNDER N2O/O2-SUFENTANIL
   ANESTHESIA
SO ANESTHESIA AND ANALGESIA
LA English
DT Article
ID NEUROMUSCULAR BLOCKING-DRUGS; N-METHYLTRANSFERASE; ORG-9426; MIVACURIUM;
   HUMANS; RELAXANTS; AGENT
AB The cardiovascular effects, histamine release potential, and pharmacodynamics of rocuronium were determined in adult patients randomized to receive rapid (5 s) intravenous (TV) bolus doses of 600, 900, or 1200 mu g/kg (2.0, 3.0, and 4.0 times the ED(95)) with maintenance doses of 150 mu g/kg. There were no statistically significant hemodynamic effects (heart rate, blood pressure, mean arterial pressure [MAP] or electrocardiogram [ECG]) after administration of rocuronium. There were no increases in plasma histamine levels at 1, 3, and 5 min after the rapid IV bolus of rocuronium as determined by a new radioimmunoassay (RIA) with a sensitivity for histamine quantification of 0.05 ng/mL. Endotracheal intubation was successfully performed 6 min after rocuronium administration (and after plasma samples were obtained). The mean +/- so clinical durations of 600-, 900-, and 1200-mu g/kg intubating doses of rocuronium under N2O/O-2-sufentanil anesthesia were 45 +/- 20 min, 66 +/- 16 min, and 85 +/- 22 min, respectively. We conclude that rocuronium can be administered safely over a wide range of doses (2-4 x ED(95)), with minimum hemodynamic effects or histamine release.
RP LEVY, JH (reprint author), EMORY UNIV HOSP,SCH MED,DEPT ANESTHESIOL,1364 CLIFTON RD NE,ATLANTA,GA 30322, USA.
NR 21
TC 46
Z9 51
PU WILLIAMS & WILKINS
PI BALTIMORE
PA 351 WEST CAMDEN ST, BALTIMORE, MD 21201-2436
SN 0003-2999
J9 ANESTH ANALG
JI Anesth. Analg.
PD FEB
PY 1994
VL 78
IS 2
BP 318
EP 321
DI 10.1213/00000539-199402000-00020
PG 4
WC Anesthesiology
SC Anesthesiology
GA NA399
UT WOS:A1994NA39900020
ER

PT J
AU CAULDWELL, CB
   LAU, M
   FISHER, DM
AF CAULDWELL, CB
   LAU, M
   FISHER, DM
TI IS INTRAMUSCULAR MIVACURIUM AN ALTERNATIVE TO INTRAMUSCULAR
   SUCCINYLCHOLINE
SO ANESTHESIOLOGY
LA English
DT Article
DE ANESTHESIA, PEDIATRIC; MUSCLE RELAXANTS, MIVACURIUM; RESPIRATORY
   EFFECTS, MUSCLE RELAXANTS
ID VECURONIUM NEUROMUSCULAR BLOCKADE; CHLORIDE BW B1090U; ADDUCTOR
   POLLICIS; DOSE-RESPONSE; CHILDREN; ANESTHESIA; MUSCLES; PANCURONIUM;
   DIAPHRAGM; INFANTS
AB Background: Mivacurium's rapid onset and short duration of action in children suggests that intramuscular administration might treat laryngospasm and facilitate tracheal intubation without producing prolonged paralysis. Accordingly, the authors measured the neuromuscular effects of intramuscular mivacurium in anesthetized infants and children. Methods: Twenty unpremedicated infants and children (3 months to 5 yr of age) were anesthetized with nitrous oxide and halothane and permitted to breathe spontaneously. When anesthetic conditions were stable, mivacurium was injected into the quadriceps or deltoid muscle. Minute ventilation and adductor pollicis twitch tension were measured. The initial mivacurium dose was 250 mu g/kg and was increased (to a maximum of 800 mu g/kg, at which dose the trial was ended) or decreased according to the response of the previous patient, the goal being to bracket the dose producing 80-90% twitch depression within 5 min of drug administration. Results: No patient achieved >80% twitch depression within 5 min of mivacurium administration, Peak twitch depression was 90 +/- 13% (mean +/- SD) for infants and 88 +/- 15% for children at 15.0 +/- 4.6 min and 18.4 +/- 6.4 min, respectively. Ventilatory depression (a 50% decrease in minute ventilation or a 10-mmHg increase in end-tidal carbon dioxide tension) occurred at 9.0 +/- 4.4 min in nine infants and 13.6 +/- 7.5 min in 10 children; ventilatory depression did not develop in one infant given a dose of 350 mu g/kg. Time to peak twitch depression or ventilatory depression was not faster with larger doses. Conclusions: Although ventilatory depression preceded twitch depression, both occurred later with intramuscular mivacurium than would be expected after intravenous mivacurium or intramuscular succinylcholine. The authors speculate that the onset of intramuscular mivacurium is too slow to treat laryngospasm or to facilitate routine tracheal intubation in infants or children, despite administration of large doses.
C1 UNIV CALIF SAN FRANCISCO,DEPT ANESTHESIA,SAN FRANCISCO,CA 94143.
NR 21
TC 10
Z9 10
PU LIPPINCOTT-RAVEN PUBL
PI PHILADELPHIA
PA 227 EAST WASHINGTON SQ, PHILADELPHIA, PA 19106
SN 0003-3022
J9 ANESTHESIOLOGY
JI Anesthesiology
PD FEB
PY 1994
VL 80
IS 2
BP 320
EP 325
DI 10.1097/00000542-199402000-00012
PG 6
WC Anesthesiology
SC Anesthesiology
GA MX446
UT WOS:A1994MX44600011
ER

PT J
AU SEMPLE, P
   HOPE, DA
   CLYBURN, P
   RODBERT, A
AF SEMPLE, P
   HOPE, DA
   CLYBURN, P
   RODBERT, A
TI RELATIVE POTENCY OF VECURONIUM IN MALE AND FEMALE-PATIENTS IN BRITAIN
   AND AUSTRALIA
SO BRITISH JOURNAL OF ANAESTHESIA
LA English
DT Article
DE NEUROMUSCULAR BLOCK, VECURONIUM, POTENCY
ID AGE
AB We compared the potency of vecuronium when given to similar patients in Brisbane, Australia, and Cardiff, United Kingdom. Forty patients in each centre were anaesthetized using the same technique with propofol, fentanyl, nitrous oxide and vecuronium either 20 or 30 mu g kg(-1) by random allocation. Neuromuscular block was measured with similar Datex Relaxographs. There was no significant difference in potency between British and Australian patients. The ED,, and ED, for a British male of average weight were 29.5 mu g kg(-1) (95% confidence limits 27.3-32.3 mu g kg(-1) and 51.3 mu g kg(-1) (44.3-63.9 mu g kg(-1)), respectively. ED,, and ED,, for Australians were 5.5% greater, with confidence limits from 4% less to 17% greater. Females were significantly more sensitive to vecuronium than males, requiring 22% less drug to achieve the same degree of neuromuscular block (confidence limits 12-32%). The results are consistent with the ED(50) being independent of body weight when the dose is expressed as mu g kg(-2/3), but not as mu g or mu g kg(-1).
C1 UNIV HOSP WALES,CARDIFF CF4 4XW,S GLAM,WALES.
   MARYBOURGH BASE HOSP,MARYBOURGH,QLD 4650,AUSTRALIA.
   PRINCESS ALEXANDRA HOSP,BRISBANE,QLD 4102,AUSTRALIA.
NR 16
TC 22
Z9 26
PU PROF SCI PUBL
PI LONDON
PA TAVISTOCK HOUSE EAST, TAVISTOCK SQUARE, LONDON, ENGLAND WC1H 9JR
SN 0007-0912
J9 BRIT J ANAESTH
JI Br. J. Anaesth.
PD FEB
PY 1994
VL 72
IS 2
BP 190
EP 194
DI 10.1093/bja/72.2.190
PG 5
WC Anesthesiology
SC Anesthesiology
GA MX273
UT WOS:A1994MX27300012
ER

PT J
AU DUCHARME, J
   VARIN, F
   DONATI, F
AF DUCHARME, J
   VARIN, F
   DONATI, F
TI VECURONIUM PHARMACOKINETIC-PHARMACODYNAMIC MODELING WITH AND WITHOUT A
   RECEPTOR CONCENTRATION IN THE EFFECT COMPARTMENT IN ANESTHETIZED
   PATIENTS
SO DRUG INVESTIGATION
LA English
DT Article
ID PANCURONIUM; PLASMA
AB The pharmacokinetic-pharmacodynamic (PK-PD) relationship of vecuronium administered as a 0.1 mg/kg intravenous bolus was evaluated during both the onset of and recovery from neuromuscular block in 9 anaesthetised patients. Sigmoid E(max) modelling of neuromuscular block versus vecuronium effect compartment concentrations indicated comparable effective concentrations at 50% block (EC(50)) for both onset and recovery (146 +/- 12 vs 144 +/- 13 ng/ml, respectively). However, during onset, the sigmoid was systematically steeper (gamma of 6.41 +/- 0.32 vs 4.17 +/- 0.36, respectively). Including a finite receptor concentration in the effect compartment (0.27 +/- 0.04 mu mol/L) led to a faster equilibration rate constant, K-eo (0.097 +/- 0.009 vs 0.058 +/- 0.005 min-l) and to lower EC(50) (120 +/- 13 ng/ml) and gamma values (3.62 +/- 0.22). The neuromuscular block predicted by this model was similar to the one obtained from a separate PK-PD analysis over each phase. Therefore, to be adequate, the PK-PD modelling of non-depolarising neuromuscular blockers should involve a separate analysis of onset or recovery data, or account for the safety margin of neuromuscular transmission by adding a receptor concentration in the effect compartment.
C1 UNIV MONTREAL,FAC PHARM,MONTREAL H3C 3J7,PQ,CANADA.
   MCGILL UNIV,ROYAL VICTORIA HOSP,DEPT ANAESTHESIA,MONTREAL,PQ,CANADA.
NR 20
TC 4
Z9 4
PU ADIS INTERNATIONAL LTD
PI AUCKLAND
PA 41 CENTORIAN DR, PRIVATE BAG 65901, MAIRANGI BAY, AUCKLAND 10, NEW
   ZEALAND
SN 0114-2402
J9 DRUG INVEST
PD FEB
PY 1994
VL 7
IS 2
BP 74
EP 83
PG 10
WC Pharmacology & Pharmacy
SC Pharmacology & Pharmacy
GA MY244
UT WOS:A1994MY24400003
ER

PT J
AU DHONNEUR, G
AF DHONNEUR, G
TI DIPRIVAN(R) - INTUBATION WITHOUT CURARE
SO ANNALES FRANCAISES D ANESTHESIE ET DE REANIMATION
LA French
DT Article
AB To intubate under ideal conditions, i.e. with the vocal cords abducted and no motor response to the insertion of the endotracheal tube, the anaesthetist has two alternatives : to use muscle relaxants or to anaesthetize the patient deeply.  Apart from cases where muscle relaxants are contra-indicated or required by the type of procedure:
   Intubation using muscle relaxants means:  - maintaining the option of varying the depth of anaesthesia, while keeping optimal conditions for intubation; - reducing the risk of airways trauma.
   Intubation without muscle relaxants means:  - avoiding the risk of allergic complications; - producing deep anaesthesia and controlling any resulting haemodynamic effects.
   The recommended induction agent is propofol, given as a bolus injection at a dose equal to or greater than 2.5 mg . kg-1 in adults and 3.5 mg . kg-1 in children.
   Alfentanil is the opioid of choice, the dose being between 30 and 40 mug . kg-1.  Lidocaine, injected as premediation at a dose of 1.5 mg . kg-1 potentiates the effect of alfentanil.  The order of injection of the induction agents is important, as it determines the exact moment for laryngoscopy and intubation.
RP DHONNEUR, G (reprint author), HOP HENRI MONDOR,F-94010 CRETEIL,FRANCE.
NR 0
TC 3
Z9 3
PU EDITIONS SCIENTIFIQUES ELSEVIER
PI PARIS CEDEX 15
PA 141 RUE JAVEL, 75747 PARIS CEDEX 15, FRANCE
SN 0750-7658
J9 ANN FR ANESTH
JI Ann. Fr. Anest. Reanim.
PY 1994
VL 13
IS 4
BP 600
EP 604
DI 10.1016/S0750-7658(05)80708-7
PG 5
WC Anesthesiology
SC Anesthesiology
GA PG111
UT WOS:A1994PG11100042
ER

PT J
AU HARPER, NJN
   WALLACE, M
   HALL, IA
AF HARPER, NJN
   WALLACE, M
   HALL, IA
TI OPTIMUM DOSE OF NEOSTIGMINE AT 2 LEVELS OF ATRACURIUM-INDUCED
   NEUROMUSCULAR BLOCK
SO BRITISH JOURNAL OF ANAESTHESIA
LA English
DT Article
DE NEUROMUSCULAR RELAXANTS, ATRACURIUM; ANTAGONISTS; NEUROMUSCULAR
   RELAXANTS, NEOSTIGMINE
ID ANTAGONISM; VECURONIUM; RECOVERY
AB There is controversy about the optimum dose of neostigmine for antagonizing neuromuscular block. We have studied 57 patients undergoing gynaecological surgery to establish a dose-response relationship when neostigmine was given to antagonize atracurium-induced block. Anaesthesia was induced with thiopentone and fentanyl and maintained with nitrous oxide and enflurane in oxygen and neuromuscular block was produced with a bolus of atracurium 0.5 mg kg(-1). At the time of antagonism of block, three groups received neostigmine 20, 40 or 80 mu g kg(-1) at 5-10% recovery of the compound muscle action potential of the adductor pollicis (profound block) and three groups received one of these doses at 40-50% neuromuscular recovery (light block). At profound block, antagonism was prolonged by reducing the dose of neostigmine from 40 mu g kg(-1) to 20 mu g kg(-1), but not shortened by increasing the dose from 40 mu g kg(-1) to 80 mu g kg(-1). At light block, there was no significant difference between the three groups in the time taken to reach a train-of-four ratio of 0.7. There was little benefit in increasing the dose of neostigmine from 40 mu g kg(-1) to 80 mu g kg(-1) when antagonizing profound neuromuscular block. When light block was antagonized, neostigmine 20 mu g kg(-1) was the optimum dose. We suggest that smaller doses of neostigmine than are given commonly produce adequate antagonism of atracurium-induced neuromuscular block.
C1 CAIRNS BASE HOSP,CAIRNS,QLD 4870,AUSTRALIA.
RP HARPER, NJN (reprint author), MANCHESTER ROYAL INFIRM,DEPT ANAESTHESIA,OXFORD RD,MANCHESTER M13 9WL,LANCS,ENGLAND.
NR 10
TC 13
Z9 16
PU PROF SCI PUBL
PI LONDON
PA TAVISTOCK HOUSE EAST, TAVISTOCK SQUARE, LONDON, ENGLAND WC1H 9JR
SN 0007-0912
J9 BRIT J ANAESTH
JI Br. J. Anaesth.
PD JAN
PY 1994
VL 72
IS 1
BP 82
EP 85
DI 10.1093/bja/72.1.82
PG 4
WC Anesthesiology
SC Anesthesiology
GA MR339
UT WOS:A1994MR33900019
ER

PT J
AU RECKENDORFER, H
   SPERLICH, M
   BURGMANN, H
   WEINDLMAYRGOTTEL, M
   SPIECKERMANN, PG
   SCHWARZ, S
AF RECKENDORFER, H
   SPERLICH, M
   BURGMANN, H
   WEINDLMAYRGOTTEL, M
   SPIECKERMANN, PG
   SCHWARZ, S
TI ADMINISTRATION OF ATRACURIUM DURING REPERFUSION OF RAT LIVERS AFTER 21 H
   OF COLD ISCHEMIC STORAGE IN DIFFERENT SOLUTIONS
SO BRITISH JOURNAL OF ANAESTHESIA
LA English
DT Article
DE NEUROMUSCULAR RELAXANTS, ATRACURIUM; LIVER, METABOLISM
ID RENAL-FAILURE; VIABILITY; PHARMACOKINETICS; TRANSPLANTATION;
   LAUDANOSINE; HEPATOCYTES; INFUSION; TOXICITY
AB The pharmacokinetics of atracurium are not altered by impaired hepatic function. The drug is therefore used widely in liver transplant patients. In previous work on the hepatotoxic effects of atracurium in an isolated, perfused rat liver model, we could nor detect biochemical (release of lactate dehydrogenase or aspartate aminotransferase) or histological evidence of liver cell damage, except a reduction in hepatic tissue ATP content. In the present study, rat livers were reperfused with Krebs-Henseleit bicarbonate buffer with or without atracurium after 21 h of cold ischaemic storage in University of Wisconsin (UW), Bretschneider's HTK or Eurocollins solution. UW-protected livers showed a complete restoration of ATP, total adenine nucleotides and energy charge during reperfusion, but the addition of atracurium diminished the regeneration capacity to about 50%. The energy charge (an index for determination of liver viability) was also reduced markedly.
C1 UNIV VIENNA,DEPT MED PHYSIOL,VIENNA,AUSTRIA.
   UNIV VIENNA,DEPT INFECT DIS & CHEMOTHERAPY,VIENNA,AUSTRIA.
   UNIV VIENNA,DEPT ANESTHESIOL,VIENNA,AUSTRIA.
   KRANKENHAUS LAINZ,DEPT ANESTHESIOL,VIENNA,AUSTRIA.
RP RECKENDORFER, H (reprint author), DONAUSPITAL,SMZO,DEPT PATHOL,LANGOBARDENSTR 122,A-1220 VIENNA,AUSTRIA.
RI Burgmann, Heinz/N-2409-2013
NR 20
TC 2
Z9 2
PU PROF SCI PUBL
PI LONDON
PA TAVISTOCK HOUSE EAST, TAVISTOCK SQUARE, LONDON, ENGLAND WC1H 9JR
SN 0007-0912
J9 BRIT J ANAESTH
JI Br. J. Anaesth.
PD JAN
PY 1994
VL 72
IS 1
BP 89
EP 92
DI 10.1093/bja/72.1.89
PG 4
WC Anesthesiology
SC Anesthesiology
GA MR339
UT WOS:A1994MR33900021
ER

PT J
AU MAESTRONE, E
   MAGNELLI, V
   NOBILE, M
   USAI, C
AF MAESTRONE, E
   MAGNELLI, V
   NOBILE, M
   USAI, C
TI EXTRACELLULAR PANCURONIUM AFFECTS SODIUM CURRENT IN CHICK-EMBRYO SENSORY
   NEURONS
SO BRITISH JOURNAL OF PHARMACOLOGY
LA English
DT Article
DE PANCURONIUM; MUSCLE RELAXANTS; SODIUM CHANNEL; DORSAL ROOT GANGLION;
   PATCH-CLAMP; CHICK EMBRYO; SENSORY NEURONS
ID SQUID AXON-MEMBRANES; CHANNELS
AB 1 The action of pancuronium on transmembrane sodium conductance was investigated in dorsal root ganglion neurones of chick embryos. The Na+ current was measured by use of the patch-clamp technique in whole-cell configuration. 2 Externally perfused pancuronium (50 mu M to 1mM) reversibly inhibited the current by a fast mechanism of action. Inhibition was concentration-dependent (with a half-effective dose of 170 mu M) but not voltage-dependent. 3 The activation and inactivation kinetics of the Na+ current were estimated in pancuronium and in control solution by fitting experimental data with a Hodgkin-Huxley theoretical model. 4 The activation time constant tau(m), at negative membrane voltages, was larger in the presence of pancuronium than in the control. In contrast, the inactivation time constant tau(h) was smaller during drug perfusion at membrane voltages < - 10 mV. The steady-state inactivation h infinity was not affected by pancuronium. 5 These results suggest that pancuronium may reduce the sodium current by interacting with the sodium channels in both the resting and open states.
C1 CNR,IST CIBERNET & BIOFIS,I-16146 GENOA,ITALY.
   UNIV TORINO,IST ANAT & FISIOL UMANA,I-10125 TURIN,ITALY.
   OSPED CIVILE SONDRIO,CTR STUDIO FUNZ NEUROMUSCULARE,I-23100 SONDRIO,ITALY.
NR 19
TC 1
Z9 1
PU STOCKTON PRESS
PI BASINGSTOKE
PA HOUNDMILLS, BASINGSTOKE, HAMPSHIRE, ENGLAND RG21 6XS
SN 0007-1188
J9 BRIT J PHARMACOL
JI Br. J. Pharmacol.
PD JAN
PY 1994
VL 111
IS 1
BP 283
EP 287
PG 5
WC Pharmacology & Pharmacy
SC Pharmacology & Pharmacy
GA MR098
UT WOS:A1994MR09800044
ER

PT J
AU WHALLEY, DG
   LEWIS, B
   BEDOCS, NM
AF WHALLEY, DG
   LEWIS, B
   BEDOCS, NM
TI RECOVERY OF NEUROMUSCULAR FUNCTION AFTER ATRACURIUM AND PANCURONIUM
   MAINTENANCE OF PANCURONIUM BLOCK
SO CANADIAN JOURNAL OF ANAESTHESIA-JOURNAL CANADIEN D ANESTHESIE
LA English
DT Article
DE MONITORING, NEUROMUSCULAR FUNCTION; NEUROMUSCULAR RELAXANTS, ATRACURIUM
   PANCURONIUM
ID RESIDUAL CURARIZATION; MUSCLE-RELAXANTS; VECURONIUM; TUBOCURARINE; DRUGS
AB The study was undertaken to determine whether a neuromuscular blockade induced with pancuronium but maintained with atracurium was associated with a shorter time to complete recovery after administration of neostigmine than if the blockade was maintained with pancuronium alone. Anaesthesia consisted of thiopentone, N2O/O-2/enflurane and fentanyl, and the neuromuscular blockade, induced by pancuronium 0.1 mg(.)kg(-1) was monitored by the force of contraction of adductor pollicis during major abdominal surgery lasting 2-5 hr. In 24 patients - Group 1 - atracurium 0.07 mg(.)kg(-1) was repeated when the first twitch of the train-of-four (TOF) returned to 25% of control (T-I/TC 25). In 28 patients - Group 2 - pancuronium 0.015 mg(.)kg(-1) was given at similar recovery of T-1/TC. At the end of surgery neostigmine 0.07 mg(.)kg(-1) and glycopyrrolate 0.015 mg(.)kg(-1) were given to reverse the residual neuromuscular blockade which was indicated by a T-1/TC of less than 25% in all patients. The time from injection of the reversal drugs to a TOF ratio of 70% was similar in both groups (Group 1, 11.6 +/- 7.6 min; Group 2, 10.1 +/- 6 min; P = NS), but the recovery index was smaller in Group 2 (Group 1, 4 +/- 2.6 min; Group 2, 2.61 +/- 1.2 min; P < 0.05). Furthermore, there was no difference between groups in the duration of action of each redose. The study showed that when compared with pancuronium, equipotent doses of atracurium were not associated with (a) a shorter time to complete recovery from a neuromuscular blockade induced with pancuronium or (b) a shorter duration of action.
RP WHALLEY, DG (reprint author), CLEVELAND CLIN FDN,DEPT GEN ANESTHESIOL,9500 EUCLID AVE,M-26,CLEVELAND,OH 44195, USA.
NR 19
TC 3
Z9 4
PU CANADIAN ANAESTHETISTS SOC INC
PI TORONTO
PA 1 EGLINTON AVE EAST, SUITE 208, TORONTO ON M4P 3A1, CANADA
SN 0832-610X
J9 CAN J ANAESTH
JI Can. J. Anaesth.-J. Can. Anesth.
PD JAN
PY 1994
VL 41
IS 1
BP 31
EP 35
PG 5
WC Anesthesiology
SC Anesthesiology
GA MP730
UT WOS:A1994MP73000007
ER

PT J
AU IBEBUNJO, C
   HALL, LW
AF IBEBUNJO, C
   HALL, LW
TI SUCCINYLCHOLINE AND VECURONIUM BLOCKADE OF THE DIAPHRAGM, LARYNGEAL AND
   LIMB MUSCLES IN THE ANESTHETIZED GOAT
SO CANADIAN JOURNAL OF ANAESTHESIA-JOURNAL CANADIEN D ANESTHESIE
LA English
DT Article
DE NEUROMUSCULAR BLOCKING DRUGS, SUCCINYLCHOLINE VECURONIUM; MUSCLE
   SKELETAL, CRICOARYTENOIDEUS DORSALIS THYROARYTENOIDEUS DIAPHRAGM ULNARIS
   LATERALIS
ID ADDUCTOR POLLICIS MUSCLES; NEUROMUSCULAR BLOCKADE; D-TUBOCURARINE;
   PANCURONIUM; ATRACURIUM; HUMANS; TRAIN-OF-4; RESPONSES; MASSETER;
   RECOVERY
AB The purpose of the study was to compare the response of the cricoarytenoideus dorsalis muscle (CD) to neuromuscular blocking drugs with those of the thyroarytenoideus (TA), diaphragm (DI) and ulnaris lateralis (UL) muscles. Evoked electromyographic response to indirect supramaximal stimulation at 1 Hz was monitored in ten adult goats under thiopentone-halothane anaesthesia. The onset time and duration of neuromuscular blockade after intravenous administration of 500 mu g(.)kg(-1) of succinylcholine or 4 mu g(.)kg(-1) of vecuronium were determined. Times to 100% paralysis in CD, TA, DI and UL after succinylcholine were (mean +/- SD) 39 +/- 11, 39 +/- 11, 42 +/- 8 and 57 +/- 8 seconds, respectively; the corresponding times for vecuronium were 5.6 +/- 2.3, 4.6 +/- 1.7, 6.0 +/- 1.9 and 9.6 +/- 1.7 min. The order of recovery to 25% spontaneous EMG activity was TA, CD, DI and UL after succinylcholine (durations: 9.7 +/- 3.6, 11.0 +/- 3.0, 15.3 +/- 1.3 and 22.0 +/- 1.2 min, respectively) but DI, CD, TA and UL after vecuronium (durations: 31.9 +/- 18.6, 35.2 +/- 19.5, 47.1 +/- 19.9 and 71.7 +/- 16.1 minutes, respectively). Thus, as in the diaphragm and thyroarytenoideus muscles, onset time and duration of succinylcholine or vecuronium blockade were shorter in the abductor muscle of the glottis, cricoarytenoideus dorsalis, than in the limb muscle.
C1 UNIV CAMBRIDGE,DEPT CLIN VET MED,CAMBRIDGE CB3 0ES,ENGLAND.
NR 36
TC 6
Z9 6
PU CANADIAN ANAESTHETISTS SOC INC
PI TORONTO
PA 1 EGLINTON AVE EAST, SUITE 208, TORONTO ON M4P 3A1, CANADA
SN 0832-610X
J9 CAN J ANAESTH
JI Can. J. Anaesth.-J. Can. Anesth.
PD JAN
PY 1994
VL 41
IS 1
BP 36
EP 42
PG 7
WC Anesthesiology
SC Anesthesiology
GA MP730
UT WOS:A1994MP73000008
ER

PT J
AU JIANG, H
   BISPLINGHOFF, B
   LAUE, C
   BRANDT, R
AF JIANG, H
   BISPLINGHOFF, B
   LAUE, C
   BRANDT, R
TI DETERMINATION OF SEPARATED PLUTONIUM, AMERICIUM AND CURIUM IN
   ENVIRONMENTAL-SAMPLES BY SEQUENTIAL EXTRACTION TECHNIQUES
SO ISOTOPENPRAXIS
LA English
DT Article
DE AM-241; CURIUM-242; CURIUM-244; ENVIRONMENTAL SAMPLES; EXTRACTION;
   ISOTOPE ANALYSIS; PU-238; PLUTONIUM 239-240
ID ELECTRODEPOSITION
AB A simple, reliable and practical radiochemical method for sequential isolation and determination of plutonium, americium and curium in a wide variety of environmental samples including soils, river sediments and water was developed.  The isotopes determined are:  Pu-238, Pu-239,240, Am-241, Cm-242 and Cm-244.  The methods involve leaching of soil or sedimental samples with concentrated nitric acid using a pressure digestion technique.  Subsequent concentration and separation of nuclides of interest from major matrix elements and other interfering alpha-emitters are carried out by coprecipitation with ferric hydroxide and solvent extractions.  Sources suitable for alpha-spectrometry are prepared by electrodeposition from acidic ammonium chloride solution.  Pu-242 and Am-243 are used as tracer isotopes of plutonium and americium-curium elements, respectively.  Some results of analysis of soils, sediments and water are given.  The alpha peaks from Pu-238, Pu-239,240 and Pu-242 as well as Am-241, Cm-244, Cm-242 and Am-243 are well resolved.  The entire analytical procedures for plutonium, americium and curium are completed in less than sixteen hours.
C1 PHILIPPS UNIV,FACHBEREICH 14,HANS MEERWEIN STR,D-35032 MARBURG,GERMANY.
NR 41
TC 0
Z9 0
PU GORDON BREACH SCI PUBL LTD
PI READING
PA C/O STBS LTD PO BOX 90, READING, BERKS, ENGLAND RG1 8JL
SN 0021-1915
J9 ISOTOPENPRAXIS
PY 1994
VL 30
IS 4
BP 367
EP 377
DI 10.1080/00211919408046751
PG 11
WC Chemistry, Inorganic & Nuclear; Nuclear Science & Technology
SC Chemistry; Nuclear Science & Technology
GA QG392
UT WOS:A1994QG39200007
ER

PT J
AU IWASAKI, H
   IGARASHI, M
   OMOTE, K
   NAMIKI, A
AF IWASAKI, H
   IGARASHI, M
   OMOTE, K
   NAMIKI, A
TI VECURONIUM NEUROMUSCULAR BLOCKADE AT THE CRICOTHYROID AND POSTERIOR
   CRICOARYTENOID MUSCLES OF THE LARYNX AND AT THE ADDUCTOR POLLICIS MUSCLE
   IN HUMANS
SO JOURNAL OF CLINICAL ANESTHESIA
LA English
DT Article
DE LARYNGEAL MUSCLES CRICOTHYROID, CRICOARYTENOID; MONITORING NEUROMUSCULAR
   BLOCKADE; VECURONIUM; VOCAL CORDS
AB Study Objective: To compare the sensitivity to vecuronium in the cricothyroid (CT) and posterior cricoarytenoid (PCA) muscles of the larynx and the adductor pollicis muscles. Design: Prospective, nonrandomized study. Setting: Operating room at Sapporo Medical College and Hospital. Patients: 9 ASA status I and II adult patients scheduled for total laryngectomy to resect laryngeal cancer of essentially unilateral involvement. Interventions: During surgery electromyographic (EMG) recording wire electrodes were inserted into the CT and PCA muscles with nitrous oxide, oxygen, and fentanyl anesthesia. The evoked compound EMG responses of the CT and PCA muscles were quantified simultaneously in an identical manner by supramaximally stimulating the superior laryngeal and recurrent nerves at 0.1 Hz. and 0.2 millisecond. The ulnar nerve also was stimulated, and the adduction force of the thumb was measured. Vecuronium was infused continuously at a rate of 0.01 mg/kg/min. The evoked responses (percentage of control, means +/- so) of the adductor pollicis, CT and PCA muscles were 12.0 +/- 4.2, 22.0 +/- 5.3, and 32. 9 +/- 7.8, respectively G minutes after vecuronium administration. Measurements and Main Results: Vecuronium produced significantly more intense neuromuscular blockade in the adductor pollicis than in the laryngeal muscles (p < 0.05). In comparing the laryngeal muscles, the depression of EMG at the CT was significantly greater than that at the PCA (p < 0.05). Conclusions: The laryngeal (CT and PCA) muscles are more resistant to vecuronium than is the adductor pollicis, and the PCA muscle is more resistant to vecuronium than is the CT muscle. This finding suggests that partially paralyzed patients are able to maintain laryngeal patency despite the apparent impaired neuromuscular transmission in the adductor pollicis muscle.
RP IWASAKI, H (reprint author), SAPPORO MED COLL & HOSP,DEPT ANESTHESIOL,CHUO KU,SOUTH 1,WEST 16,SAPPORO,HOKKAIDO 060,JAPAN.
NR 0
TC 6
Z9 6
PU BUTTERWORTH-HEINEMANN
PI WOBURN
PA 225 WILDWOOD AVE #UNITB PO BOX 4500, WOBURN, MA 01801-2084
SN 0952-8180
J9 J CLIN ANESTH
JI J. Clin. Anesth.
PD JAN-FEB
PY 1994
VL 6
IS 1
BP 14
EP 17
DI 10.1016/0952-8180(94)90111-2
PG 4
WC Anesthesiology
SC Anesthesiology
GA MV004
UT WOS:A1994MV00400004
ER

PT J
AU MATTEO, RS
   ORNSTEIN, E
   SCHWARTZ, AE
   OSTAPKOVICH, N
   STONE, JG
AF MATTEO, RS
   ORNSTEIN, E
   SCHWARTZ, AE
   OSTAPKOVICH, N
   STONE, JG
TI PHARMACOKINETICS AND PHARMACODYNAMICS OF ROCURONIUM (ORG-9426) IN
   ELDERLY SURGICAL PATIENTS
SO ANESTHESIA AND ANALGESIA
LA English
DT Article
ID AGE; ELIMINATION; VECURONIUM; MASS
AB The effects of age on the pharmacokinetic and pharmacodynamic responses to rocuronium (Org 9426) were studied in 20 elderly (>70 vr) and 20 younger control patients (<60 yr) during N2O/O2, fentanyl anesthesia. The onset times were the same for both the elderly and younger control group, but the duration of action of rocuronium was significantly prolonged in the elderly patients. Elderly patients, when compared with the younger, also exhibited a significant decrease in plasma clearance (3.67 +/- 1.0 vs 5.03 +/- 1.5 mL . kg-1 . min-1, mean +/- SD) and volume of distribution (399 +/- 122 vs 553 +/- 279 mL/kg, mean +/- SD). During the recovery phase of paralysis, no significant difference was seen in the log plasma concentration versus twitch ten ion response relationship between 20% and 80% paralysis in young and elderly patients receiving rocuronium. The differences in action of rocuronium between the elderly and younger groups can be fully explained by the observed differences in the distribution and elimination of rocuronium between the two groups. The decreased total body water and decreased liver mass which normally accompany aging are likely explanations for the pharmacokinetic changes found in the elderly in this study. We conclude that the action of rocuronium is prolonged in patients aged more than 70 yr because of decreased elimination of the drug.
C1 PRESBYTERIAN HOSP,ANESTHESIOL SERV,NEW YORK,NY 10032.
RP MATTEO, RS (reprint author), COLUMBIA UNIV COLL PHYS & SURG,DEPT ANESTHESIOL,630 W 168TH ST,NEW YORK,NY 10032, USA.
NR 21
TC 45
Z9 51
PU WILLIAMS & WILKINS
PI BALTIMORE
PA 351 WEST CAMDEN ST, BALTIMORE, MD 21201-2436
SN 0003-2999
J9 ANESTH ANALG
JI Anesth. Analg.
PD DEC
PY 1993
VL 77
IS 6
BP 1193
EP 1197
PG 5
WC Anesthesiology
SC Anesthesiology
GA MK048
UT WOS:A1993MK04800019
ER

PT J
AU MAHAJAN, RP
   HENNESSY, N
   AITKENHEAD, AR
AF MAHAJAN, RP
   HENNESSY, N
   AITKENHEAD, AR
TI EFFECT OF PRIMING DOSE OF VECURONIUM ON LUNG-FUNCTION IN ELDERLY
   PATIENTS
SO ANESTHESIA AND ANALGESIA
LA English
DT Article
ID RAPID-SEQUENCE INDUCTION; NEUROMUSCULAR-TRANSMISSION; RESPIRATORY
   MECHANICS; PARTIAL CURARIZATION; PULMONARY-FUNCTION; PRINCIPLE;
   PRECURARIZATION; PRETREATMENT; PREVENTION; ATRACURIUM
AB We questioned whether the side effects outweighed the advantages of priming doses of nondepolarizing neuromuscular relaxants in awake patients. We have assessed lung function and clinical evidence of muscle weakness in 10 elderly patients, eight women and two men, aged 67-78 yr, ASA grade I or II, before and 3 min after a priming dose (0.01 mg/kg) of vecuronium. Forced vital capacity (FVC), forced expiratory volume in 1 s (FEV1), maximum midexpiratory flow rate (MMEF), peak expiratory flow rate (PEFR), inspiratory capacity (IC), functional residual capacity (FRC), expiratory reserve volume (ERV), residual volume (RV), slow vital capacity (SVC), and total lung capacity (TLC) were measured by using a Morgan transfer test machine and oxygen saturation (SpO2) was measured by pulse oximetery. All the patients developed ptosis, six had diplopia and were unable to perform the Valsalva maneuver for 10 s, and four were unable to swallow or lift their head for >4 s, demonstrating significant muscle weakness. Significant reductions occurred in FVC, FEV1, FRC, ERV, SVC, and TLC. SpO2 decreased in 8 of 10 patients, and in 4 the decrease exceeded 4%. We conclude that priming with vecuronium 0.01 mg/kg in elderly patients causes significant impairment of lung function and a significant decrease in oxygen saturation.
RP MAHAJAN, RP (reprint author), UNIV NOTTINGHAM,QUEENS MED CTR,DEPT ANAESTHESIA,NOTTINGHAM NG7 2UH,ENGLAND.
RI Mahajan, Ravi/G-9960-2011
NR 27
TC 10
Z9 11
PU WILLIAMS & WILKINS
PI BALTIMORE
PA 351 WEST CAMDEN ST, BALTIMORE, MD 21201-2436
SN 0003-2999
J9 ANESTH ANALG
JI Anesth. Analg.
PD DEC
PY 1993
VL 77
IS 6
BP 1198
EP 1202
PG 5
WC Anesthesiology
SC Anesthesiology
GA MK048
UT WOS:A1993MK04800020
ER

PT J
AU DHONNEUR, G
   KHALIL, M
   DOMINIQUE, C
   HABERER, JP
   KLEEF, UW
   DUVALDESTIN, P
AF DHONNEUR, G
   KHALIL, M
   DOMINIQUE, C
   HABERER, JP
   KLEEF, UW
   DUVALDESTIN, P
TI PHARMACOKINETICS AND PHARMACODYNAMICS OF PIPECURONIUM IN PATIENTS WITH
   CIRRHOSIS
SO ANESTHESIA AND ANALGESIA
LA English
DT Article
ID RENAL-FAILURE; VECURONIUM; BROMIDE; PANCURONIUM; LIVER; CHROMATOGRAPHY;
   DISPOSITION
AB To determine the effect of liver cirrhosis on the pharmacokinetics and pharmacodynamics of pipecuronium, the authors administered 100 mug/kg of pipecuronium intravenously to eight patients with liver cirrhosis and eight patients with normal liver and renal function undergoing elective abdominal surgery. All patients were anesthetized with thiopental (5-7 mg/kg), nitrous oxide (50-70% in oxygen), and fentanyl in repeated doses (2 mug/kg). Plasma concentrations of pipecuronium were determined by high-pressure liquid chromatography. A two-compartment open model was used for pharmacokinetic analysis. Thumb-elicited mechanical response to single-twitch ulnar nerve stimulation was also measured. Total plasma clearance did not differ between controls (2.96 +/- 1.05 mL.min-1.kg-1, mean +/- SD) and cirrhotics (2.61 +/- 1.16 mL.min-1.kg-1). Terminal elimination half-life was 111 +/- 46 min in controls and 143 +/- 25 min in cirrhotics. The total apparent volume of distribution at steady state did not differ between controls (350 +/- 81 mL/kg) and cirrhotics (452 +/- 222 mL/kg). The volume of the central compartment was not different between the two groups. The onset of neuromuscular blocking effect was longer in cirrhotics (233 +/- 112 s) (P < 0.05) than in controls (170 +/- 33 s). The clinical duration (injection until single twitch returned to 25%) was similar between the two groups: 167 +/- 41 min in controls and 165 +/- 48 min in cirrhotics. The authors conclude that hepatic insufficiency due to cirrhosis does not alter the pharmacokinetics and pharmacodynamics of pipecuronium (100 mug/kg).
C1 UNIV PARIS 12,HENRI MONDOR HOSP,DEPT ANESTHESIA,F-94010 CRETEIL,FRANCE.
   BRABOIS HOSP,DEPT ANESTHESIA,VANDOEUVRE NANCY,FRANCE.
   UNIV GRONINGEN,EXPTL & CLIN PHARMACOL RES GRP,9700 AB GRONINGEN,NETHERLANDS.
NR 15
TC 5
Z9 5
PU WILLIAMS & WILKINS
PI BALTIMORE
PA 351 WEST CAMDEN ST, BALTIMORE, MD 21201-2436
SN 0003-2999
J9 ANESTH ANALG
JI Anesth. Analg.
PD DEC
PY 1993
VL 77
IS 6
BP 1203
EP 1206
PG 4
WC Anesthesiology
SC Anesthesiology
GA MK048
UT WOS:A1993MK04800021
ER

PT J
AU KALMAN, SH
   ERIKSSON, LI
   LENNMARKEN, C
   BENGTSSON, M
AF KALMAN, SH
   ERIKSSON, LI
   LENNMARKEN, C
   BENGTSSON, M
TI HALOTHANE-DIETHYL ETHER AZEOTROPE ANESTHESIA UNDER PRIMITIVE CONDITIONS
   - GUIDELINES FOR NEUROMUSCULAR BLOCKADE WITH VECURONIUM
SO MILITARY MEDICINE
LA English
DT Article
AB The dose-response relationship for vecuronium during anesthesia with the azeotropic mixture of halothane and diethyl ether (HE] (66 ml of halothane mixed with 34 ml of ether in the same bottle) / oxygen was compared with halothane/nitrous oxide/ oxygen anesthesia. The HE is not explosive and has preserved many of the advantageous properties of diethyl ether, making it an attractive anesthetic drug under difficult circumstances such as war or civil disaster. If muscular relaxation is needed in military anesthesia, it is essential to use a short- to medium-acting compound that can be stored without refrigeration. Veeuronium bromide fulfills these criteria. The study was conducted on 20 young (mean 24 years, range 18-31), ASA I patients. Using adductor pollicis mechanomyography and a cumulative dose technique, individual dose-response curves for vecuronium were constructed. Care was taken to keep peripheral and cole temperatures normal and the times of exposure to inhalational gases equal. The results were analyzed by the log-probit method. During HE anesthesia, ED(50) for vecuronium was 22 +/- 2 mu g kg(-1) (mean +/- SE) and ED(90) was 49 +/- 8 mu g kg(-1). During halothane/nitrous oxide anesthesia, ED(50) for vecuronium was 18 +/- 2 mu g kg(-1) (mean +/- SE) and ED(90) was 39 +/- 7 mu g kg(-1). The dose-response relationships for vecuronium were similar during HE anesthesia and halothane/nitrous oxide anesthesia.
RP KALMAN, SH (reprint author), UNIV LINKOPING HOSP,FAC HLTH SCI,DEPT ANAESTHESIA,S-58185 LINKOPING,SWEDEN.
NR 0
TC 1
Z9 1
PU ASSN MILITARY SURG US
PI BETHESDA
PA 9320 OLD GEORGETOWN RD, BETHESDA, MD 20814
SN 0026-4075
J9 MIL MED
JI Milit. Med.
PD DEC
PY 1993
VL 158
IS 12
BP 778
EP 781
PG 4
WC Medicine, General & Internal
SC General & Internal Medicine
GA MQ208
UT WOS:A1993MQ20800009
ER

PT J
AU KLEEF, UW
   PROOST, JH
   ROGGEVELD, J
AF KLEEF, UW
   PROOST, JH
   ROGGEVELD, J
TI DETERMINATION OF ROCURONIUM AND ITS PUTATIVE METABOLITES IN BODY-FLUIDS
   AND TISSUE-HOMOGENATES
SO JOURNAL OF CHROMATOGRAPHY-BIOMEDICAL APPLICATIONS
LA English
DT Article
ID PERFORMANCE LIQUID-CHROMATOGRAPHY; VECURONIUM; ORG-9426; PLASMA; AGENT
AB A sensitive and selective HPLC method was developed for the quantification of the neuromuscular blocking agent rocuronium and its putative metabolites (the 17-desacetyl derivative and the N-desallyl derivative of rocuronium) in plasma, urine, bile, tissue homogenates and stoma fluid. Samples were prepared by extraction of the biological matrix with dichloromethane, after mixing with a KI-glycine buffer. After evaporation of the organic solvent the samples were chromatographed on a reversed-phase HPLC column, using an aqueous buffer-dioxane (84:16, v/v) as the mobile phase. The aqueous buffer consisting of 0.1 M sodium dihydrogen phosphate, 0.11 mM 9,10-dimethoxyanthracene-2-sulphonate (DAS), 0.11 mM 1-heptane-sulfonic acid, was adjusted to pH 3 with orthophosphoric acid. After separation, the eluent was extracted with dichloroethane, and the organic phase was led to a fluorimetric detector, operating at 385 nm (excitation) and 452 nm (emission). The method was validated for the assay in plasma, urine, bile, tissue homogenates and stoma fluid, by determination of the repeatability, reproducibility, accuracy, lower limit of quantification, lower limit of detection, extraction recovery, effect of sample volume, and stability in the biological matrix. The method was found to be sensitive (lower limit of quantification for rocuronium in plasma is 10 ng/ml) and accurate. The interference of concomitant drugs with the assay of rocuronium and its putative metabolites has been studied extensively. In order to confirm the identity of rocuronium and its putative metabolites, a TLC method was developed. The method has been applied successfully in several pharmacokinetic studies with rocuronium.
C1 UNIV GRONINGEN,UNIV CTR PHARM,DEPT PHARMACOL & THERAPEUT,9713 AW GRONINGEN,NETHERLANDS.
RP KLEEF, UW (reprint author), UNIV HOSP GRONINGEN,EXPTL ANESTHESIOL & CLIN PHARMACOL RES GRP,OOSTERSINGEL 59,9713 EZ GRONINGEN,NETHERLANDS.
NR 11
TC 42
Z9 45
PU ELSEVIER SCIENCE BV
PI AMSTERDAM
PA PO BOX 211, 1000 AE AMSTERDAM, NETHERLANDS
SN 0378-4347
J9 J CHROMATOGR-BIOMED
JI J. Chromatogr.-Biomed. Appl.
PD NOV 17
PY 1993
VL 621
IS 1
BP 65
EP 76
DI 10.1016/0378-4347(93)80077-H
PG 12
WC Chemistry, Analytical
SC Chemistry
GA MP719
UT WOS:A1993MP71900009
ER

PT J
AU ENGBAEK, J
   SKOVGAARD, LT
   FRIES, B
   KANN, T
   VIBYMOGENSEN, J
AF ENGBAEK, J
   SKOVGAARD, LT
   FRIES, B
   KANN, T
   VIBYMOGENSEN, J
TI MONITORING OF NEUROMUSCULAR-TRANSMISSION BY ELECTROMYOGRAPHY .2. EVOKED
   COMPOUND EMG AREA, AMPLITUDE AND DURATION COMPARED TO MECHANICAL TWITCH
   RECORDING DURING ONSET AND RECOVERY OF PANCURONIUM-INDUCED BLOCKADE IN
   THE CAT
SO ACTA ANAESTHESIOLOGICA SCANDINAVICA
LA English
DT Article
DE MONITORING, NERVE, ELECTROMYOGRAPHY, MECHANOMYOGRAPHY; NEUROMUSCULAR
   RELAXANT, PANCURONIUM; NEUROMUSCULAR TRANSMISSION
ID ADDUCTOR POLLICIS; ATRACURIUM; VECURONIUM; RESPONSES; TUBOCURARINE;
   ANESTHESIA; CHILDREN; INFANTS; FADE
AB The feasibility Of the compound electromyogram (EMG) was evaluated during onset and recovery from pancuronium block in the tibialis anterior muscle of ten cats. The evoked EMG area, amplitude and duration of the total response and of the major negative deflection were evaluated and compared to the mechanomyogram during 0.1 Hz and train-of-four (TOF) stimulation. EMG areas and amplitudes were found to be linearly and similarly related to the mechanomyogram during onset and recovery. Slopes of the regression lines ranged between 1.00-1.02 and between 1.10-1.22 during onset and recovery, respectively, with high individual correlation coefficients (> 0.95). The TOF ratio of the mechanomyogram was linearly related to the EMG TOF ratio during onset and to the square root of the EMG TOF ratio during recovery, with no differences between EMG areas and amplitudes, suggesting a higher initial recovery of the TOF ratio of the mechanomyogram during recovery. EMG duration increased as the level of block increased but was unsuitable for neuromuscular monitoring. Evaluation of the agreement between the two methods showed that the EMG may be from 15% below to 10% above the mechanomyogram during onset and from 40% below to 45% above the mechanomyogram during recovery, in spite of high correlation coefficients. In contrast, agreement between EMG parameters was found to be high. In conclusion, EMG is more reliable than the mechanomyogram for evaluation of neuromuscular transmission in the cat. EMG amplitudes and areas both reflect the degree of neuromuscular blockade equally well.
C1 UNIV COPENHAGEN,RIGSHOSP,DEPT ANAESTHESIA,DK-2100 COPENHAGEN,DENMARK.
   PANUM INST,STAT RES UNIT,COPENHAGEN,DENMARK.
   HERLEV HOSP,DEPT ANAESTHESIA,DK-2730 HERLEV,DENMARK.
NR 38
TC 12
Z9 12
PU MUNKSGAARD INT PUBL LTD
PI COPENHAGEN
PA 35 NORRE SOGADE, PO BOX 2148, DK-1016 COPENHAGEN, DENMARK
SN 0001-5172
J9 ACTA ANAESTH SCAND
JI Acta Anaesthesiol. Scand.
PD NOV
PY 1993
VL 37
IS 8
BP 788
EP 798
PG 11
WC Anesthesiology
SC Anesthesiology
GA MJ509
UT WOS:A1993MJ50900014
ER

PT J
AU MADDINENI, VR
   MIRAKHUR, RK
   MCCOY, EP
   FEE, JPH
   CLARKE, RSJ
AF MADDINENI, VR
   MIRAKHUR, RK
   MCCOY, EP
   FEE, JPH
   CLARKE, RSJ
TI NEUROMUSCULAR EFFECTS AND INTUBATING CONDITIONS FOLLOWING MIVACURIUM - A
   COMPARISON WITH SUXAMETHONIUM
SO ANAESTHESIA
LA English
DT Article
DE NEUROMUSCULAR; RELAXANTS, MIVACURIUM; SUXAMETHONIUM; INTUBATION,
   TRACHEAL
ID NITROUS-OXIDE FENTANYL; CHLORIDE BW B1090U; ENFLURANE ANESTHESIA;
   CLINICAL-PHARMACOLOGY; SURGICAL PATIENTS; ATRACURIUM; BLOCKADE;
   SUCCINYLCHOLINE; THIOPENTONE; ISOFLURANE
C1 QUEENS UNIV BELFAST,DEPT ANAESTHET,WHITLA MED BLDG,97 LISBURN RD,BELFAST BT9 7BL,ANTRIM,NORTH IRELAND.
NR 30
TC 35
Z9 35
PU W B SAUNDERS CO LTD
PI LONDON
PA 24-28 OVAL RD, LONDON, ENGLAND NW1 7DX
SN 0003-2409
J9 ANAESTHESIA
JI Anaesthesia
PD NOV
PY 1993
VL 48
IS 11
BP 940
EP 945
PG 6
WC Anesthesiology
SC Anesthesiology
GA MF659
UT WOS:A1993MF65900002
ER

PT J
AU MAGORIAN, T
   FLANNERY, KB
   MILLER, RD
AF MAGORIAN, T
   FLANNERY, KB
   MILLER, RD
TI COMPARISON OF ROCURONIUM, SUCCINYLCHOLINE, AND VECURONIUM FOR
   RAPID-SEQUENCE INDUCTION OF ANESTHESIA IN ADULT PATIENTS
SO ANESTHESIOLOGY
LA English
DT Article
DE ANESTHETIC TECHNIQUES, RAPID-SEQUENCE INDUCTION; NEUROMUSCULAR
   RELAXANTS, ORG-9426 (ROCURONIUM); SUCCINYLCHOLINE; VECURONIUM
ID TRACHEAL INTUBATION; MUSCLE-RELAXANTS; ORG-9426; PROPOFOL;
   PHARMACOKINETICS; PANCURONIUM; THIOPENTONE; AGENT
AB Background: Succinylcholine has been the agent of choice when clinical conditions require emergency airway protection during a rapid-sequence induction of anesthesia. Rocuronium, a new nondepolarizing muscle relaxant with a brief onset of action, but devoid of the adverse reactions associated with succinylcholine, may be an alternative to succinylcholine. To test this hypothesis, the authors compared rocuronium with succinylcholine and vecuronium for rapid-sequence induction of anesthesia.
   Methods. Fifty patients, ASA 1-3, were randomly designated to receive one of three intravenous doses of rocuronium (0.6, 0.9, and 1.2 mg/kg), vecuronium (0.1 mg/kg), or succinylcholine (1.0 mg/kg). Patients were premedicated with midazolam and fentanyl, and received 2-7 mg/kg thiopental for induction of anesthesia. Sixty seconds after receiving a muscle relaxant, intubation of the trachea was attempted by a clinician who was blinded to the muscle relaxant administered. Neuromuscular monitoring was established before administration of the muscle relaxant. The time from injection of muscle relaxant until complete ablation of T1 (onset) and recovery of Tl to 25% (duration) were recorded. Tracheal intubating conditions were evaluated, and the presence or absence of fasciculations was noted.
   Results: Onset times for patients receiving 0.9 mg/kg (75 +/-28 s) and 1.2 mg/kg rocuronium (55 +/- 14 s), and succinylcholine 50 +/- 17 s) were similar. Onset times for the groups given 0.6 mg/kg rocuronium (89 +/- 33 s) and vecuronium (144 +/- 39 s) were significantly longer. Clinical duration of action was longest with 1.2 mg/kg rocuronium, similar with 0.6 and 0.9 mg/kg rocuronium, and vecuronium, and least with succinylcholine.
   Conclusions: There is a dose-dependent decrease in onset time with rocuronium. The onset times for the two larger doses of rocuronium were similar to that for succinylcholine, but clinical duration of action with rocuronium was significantly longer. The brief onset time achieved with rocuronium indicates that administration of 0.9-1.2 mg/kg is an acceptable alternative to succinylcholine for rapid-sequence induction of anesthesia.
RP MAGORIAN, T (reprint author), UNIV CALIF SAN FRANCISCO,DEPT ANESTHESIA,MT ZION,BOX 1610,1600 DIVISADERO,SAN FRANCISCO,CA 94115, USA.
NR 13
TC 181
Z9 193
PU LIPPINCOTT-RAVEN PUBL
PI PHILADELPHIA
PA 227 EAST WASHINGTON SQ, PHILADELPHIA, PA 19106
SN 0003-3022
J9 ANESTHESIOLOGY
JI Anesthesiology
PD NOV
PY 1993
VL 79
IS 5
BP 913
EP 918
DI 10.1097/00000542-199311000-00007
PG 6
WC Anesthesiology
SC Anesthesiology
GA MF835
UT WOS:A1993MF83500006
ER

PT J
AU GOUDSOUZIAN, NG
   DENMAN, W
   SCHWARTZ, A
   SHORTEN, G
   FOSTER, V
   SAMARA, B
AF GOUDSOUZIAN, NG
   DENMAN, W
   SCHWARTZ, A
   SHORTEN, G
   FOSTER, V
   SAMARA, B
TI PHARMACODYNAMIC AND HEMODYNAMIC-EFFECTS OF MIVACURIUM IN INFANTS
   ANESTHETIZED WITH HALOTHANE AND NITROUS-OXIDE
SO ANESTHESIOLOGY
LA English
DT Article
DE ANESTHESIA, PEDIATRIC; INFANTS; NEUROMUSCULAR RELAXANTS; MIVACURIUM
ID VECURONIUM INFUSION REQUIREMENTS; CHLORIDE BW B1090U;
   CLINICAL-PHARMACOLOGY; NARCOTIC ANESTHESIA; PEDIATRIC-PATIENTS;
   CHILDREN; BW-B1090U; ATRACURIUM; DURATION; AGENTS
AB Background: The newly developed neuromuscular blocking agent, mivacurium, has been evaluated in adults and children, but there are no data on its effects in infants. This study was designed to evaluate the neuromuscular effects of mivacurium by dose-response analysis, and its cardiovascular effects in 90 infants 2-11 months of age anesthetized with 1% halothane and nitrous oxide:oxygen.
   Methods: The neuromuscular response was measured by recording the force of contraction of the adductor pollicis during train-of-four stimulation at 0.1 Hz. The infants were divided according to age into two equal groups of 45; group A infants were 2-6 months of age, and group B infants were 7-11 months of age. Each group was further subdivided into five subgroups of nine. Infants in group A received mivacurium at sequential doses of 40, 50, 55, 75, and 150 mug/kg, while those in group B received mivacurium at doses 40, 50, 60, 75, and 150 mug/kg. The first four doses in each group were used to determine dose-response relationships. The last two doses of 75 and 150 mug/kg were based on the observed preceding dose-response data to approximate the ED95 and 2XED95. Heart rate and blood pressure were determined every minute for a minimum of 3 min after mivacurium.
   Results. The effective doses for 50% depression of the first twitch response of the train-of-four (ED50) were 44-50 mug/kg (confidence limits 29-74 mug/kg), without any significant difference between groups A and B. In both groups, a larger dose of mivacurium, 150 mug/kg, caused complete ablation of the twitch response in 1.3 +/- 0.2 min (mean +/- SE) with recovery to 5, 25, and 95% of control in 7,6 +/- 0.5, 9.4 +/- 0.6, and 16.2 +/-0.9 min, respectively. In infants, the 25-75% recovery index was 3.8 +/- 0.4 min, and the 5-95% recovery index was 8.5 +/-0.8 min. In 28 infants, in whom surgical relaxation was required for more than 20 min, the infusion requirements to maintain 90-99% neuromuscular block in infants 2-6 and 7-11 months of age were 12.1 +/- 1 and 9.9 +/- 1 mug - kg-1 . min-1, respectively (NS). No significant changes of heart rate or blood pressure occurred in infants, except in the subgroup of infants 7-11 months of age who received 150 mug/kg mivacurium. In this group, a 13-mmHg increase in mean systolic blood pressure was seen without any significant change in diastolic pressure or heart rate. In addition, in 7 of 36 patients receiving 75-150 mug/kg mivacurium, a greater than 29% change in systolic or diastolic pressure occurred. One infant with cholinesterase deficiency had a prolonged neuromuscular block from mivacurium.
   Conclusions. The ED50 duration of action and infusion requirements of mivacurium in infants 2-6 months of age are comparable with those of infants 7-11 months of age.
C1 BURROUGHS WELLCOME CO,RES TRIANGLE PK,NC 27709.
RP GOUDSOUZIAN, NG (reprint author), HARVARD UNIV,MASSACHUSETTS GEN HOSP,SCH MED,BOSTON,MA 02114, USA.
NR 20
TC 13
Z9 13
PU LIPPINCOTT-RAVEN PUBL
PI PHILADELPHIA
PA 227 EAST WASHINGTON SQ, PHILADELPHIA, PA 19106
SN 0003-3022
J9 ANESTHESIOLOGY
JI Anesthesiology
PD NOV
PY 1993
VL 79
IS 5
BP 919
EP 925
DI 10.1097/00000542-199311000-00008
PG 7
WC Anesthesiology
SC Anesthesiology
GA MF835
UT WOS:A1993MF83500007
ER

PT J
AU NAGUIB, M
   ABDULATIF, M
   ALGHAMDI, A
   HAMO, I
   NOUHEID, R
AF NAGUIB, M
   ABDULATIF, M
   ALGHAMDI, A
   HAMO, I
   NOUHEID, R
TI DOSE-RESPONSE RELATIONSHIPS FOR EDROPHONIUM AND NEOSTIGMINE ANTAGONISM
   OF MIVACURIUM-INDUCED NEUROMUSCULAR BLOCK
SO BRITISH JOURNAL OF ANAESTHESIA
LA English
DT Article
DE ANTAGONISTS, NEUROMUSCULAR RELAXANTS, EDROPHONIUM; NEOSTIGMINE;
   MONITORING, TRAIN-OF-4; NEUROMUSCULAR RELAXANTS, MIVACURIUM CHLORIDE
ID CHLORIDE BW B1090U; ATRACURIUM
AB We have studied the dose-response relationships for neostigmine and edrophonium during antagonism of neuromuscular block induced by mivacurium chloride. Sixty-four ASA group I or II adults were given mivacurium 0.15 mg kg-1 during fentanyl-thiopentone-nitrous oxide-isoflurane anaesthesia. Train-of-four stimulation (TOF) was applied to the ulnar nerve every 10 s, and the force of contraction of the adductor pollicis muscle was recorded. When spontaneous recovery of first twitch height reached 10% of its initial control value, edrophonium 0.1, 0.2, 0.4, or 1 mg kg-1 or neostigmine 0.005, 0.01, 0.02, or 0.05 mg kg-1 was administered by random allocation. Neuromuscular function in another 16 subjects was allowed to recover spontaneously. Spontaneous recovery from 90% mivacurium block to 95% twitch height and TOF ratio 0. 75 occurred within 15 min. This study demonstrated that the dose-response, curves for these two drugs for antagonism of neuromuscular block (first twitch and train-of-four ratio) were parallel. The doses of neostigmine required to achieve 50% (ED50) and 70% (ED70) recovery of the first twitch after 10 min were 2 (1.5-2.5) mug kg-1 and 4.7 (4.1-5.4) mug kg-1 (mean (95% confidence intervals)), respectively. Corresponding ED50 and ED70 values for edrophonium were 2.8 (0.75-10.2) mug kg-1 and 9.2 (3.6-23.6) mug kg-1, respectively. These values corresponded to neostigmine:edrophonium potency ratios bf 1.4 (0.4-2.4) and 1.95 (0.9-2.9) for first twitch ED50 and ED70 height, respectively. The calculated doses producing 50% (ED50) recovery of the TOF ratio at 10 min were neostigmine 2.57 (1.8-3.6) mug kg-1 and edrophonium 26.9 (14.6-49.6) mug kg-1. These values corresponded to a potency ratio of 10.4 (0.7-20).
RP NAGUIB, M (reprint author), UNITED ARAB EMIRATES UNIV,FAC MED & HLTH SCI,DEPT ANAESTHESIA & CRIT CARE MED,POB 17666,AL AIN,U ARAB EMIRATES.
NR 18
TC 40
Z9 40
PU PROF SCI PUBL
PI LONDON
PA TAVISTOCK HOUSE EAST, TAVISTOCK SQUARE, LONDON, ENGLAND WC1H 9JR
SN 0007-0912
J9 BRIT J ANAESTH
JI Br. J. Anaesth.
PD NOV
PY 1993
VL 71
IS 5
BP 709
EP 714
DI 10.1093/bja/71.5.709
PG 6
WC Anesthesiology
SC Anesthesiology
GA ME830
UT WOS:A1993ME83000019
ER

PT J
AU BION, JF
   BOWDEN, MI
   CHOW, B
   HONISBERGER, L
   WEATHERLEY, BC
AF BION, JF
   BOWDEN, MI
   CHOW, B
   HONISBERGER, L
   WEATHERLEY, BC
TI ATRACURIUM INFUSIONS IN PATIENTS WITH FULMINANT HEPATIC-FAILURE AWAITING
   LIVER-TRANSPLANTATION
SO INTENSIVE CARE MEDICINE
LA English
DT Article
DE NEUROMUSCULAR RELAXANTS; ATRACURIUM; LAUDANOSINE; PHARMACOKINETICS;
   PHARMACODYNAMICS; LIVER FAILURE; RENAL FAILURE; DIALYSIS; INTENSIVE
   CARE; CRITICAL ILLNESS
ID INTENSIVE-CARE; RENAL-FAILURE; LAUDANOSINE; PLASMA; PHARMACOKINETICS;
   SEDATION
AB Objective: To determine the pharmacokinetics and pharmacodynamics of the neuromuscular blocking agent atracurium besylate in patients with fulminant hepatic failure (FHF).
   Design: Open study of patients receiving atracurium infusions to facilitate mechanical ventilation.
   Setting: Intensive care unit in a tertiary referral university teaching hospital.
   Patients: Ten encephalopathic patients with FHF requiring mechanical ventilation while awaiting orthotopic liver transplantation. Three patients died before transplantation could be performed, three died after transplantation, and four survived following successful transplantation.
   Methods: Plasma, urine and dialysate fluid were analysed for atracurium and its metabolites using HPLC. Neuromuscular blockade was measured using transcutaneous ulnar nerve stimulation and an accelerometer. Electroencephalography and liver function tests were performed daily.
   Results: Patients received atracurium infusions for a period ranging from 38 to 217 h. Six patients required continuous arteriovenous haemodiafiltration (CAVHD) to replace renal function. Atracurium mean steady state clearance was 8.6 ml/min/kg, and train-of-four recovery ratio to 75% took 63 min (range 32-108). Laudanosine clearance was markedly reduced in the non-survivors; the half-life was 38.5 hrs compared with 5.3 h in the 4 patients who underwent successful transplantation. Laudanosine accumulation could be observed in all patients before transplantation, but kinetics returned to normal after successful transplantation. The highest laudanosine level recorded was 6,860 ng/ml. There was no evidence of adverse central neurological effects attributable to laudanosine. CAVHD did not contribute significantly to clearance of atracurium or its metabolites.
   Conclusions: Atracurium kinetics and dynamics are near-normal even in patients with fulminant hepatic failure and renal failure; laudanosine accumulation will occur, but this is not associated with measurable central neurological effects. Implantation of a functioning liver graft results in clearance of laudanosine, which seems to be independent of renal function. Atracurium is an appropriate choice for producing neuromuscular blockade for periods of several days in patients with fulminant hepatic failure and renal impairment.
C1 QUEEN ELIZABETH HOSP,INTENS CARE UNIT,BIRMINGHAM B15 2TH,W MIDLANDS,ENGLAND.
   QUEEN ELIZABETH HOSP,DEPT EEG & NEUROPHYSIOL,BIRMINGHAM B15 2TH,W MIDLANDS,ENGLAND.
   WELLCOME RES LABS,DEPT CLIN PHARMACOL,BECKENHAM BR3 3BS,KENT,ENGLAND.
RP BION, JF (reprint author), UNIV BIRMINGHAM,QUEEN ELIZABETH HOSP,DEPT ANAESTHESIA & INTENS CARE,BIRMINGHAM B15 2TH,W MIDLANDS,ENGLAND.
NR 14
TC 13
Z9 14
PU SPRINGER VERLAG
PI NEW YORK
PA 175 FIFTH AVE, NEW YORK, NY 10010
SN 0342-4642
J9 INTENS CARE MED
JI Intensive Care Med.
PD NOV
PY 1993
VL 19
SU 2
BP S94
EP S98
DI 10.1007/BF01708809
PG 5
WC Critical Care Medicine
SC General & Internal Medicine
GA MK302
UT WOS:A1993MK30200013
ER

PT J
AU HUNTER, JM
AF HUNTER, JM
TI ATRACURIUM AND LAUDANOSINE PHARMACOKINETICS IN ACUTE-RENAL-FAILURE
SO INTENSIVE CARE MEDICINE
LA English
DT Article
ID INFUSION; PLASMA; HEMOFILTRATION; VECURONIUM; DRUGS; UNIT
RP HUNTER, JM (reprint author), UNIV LIVERPOOL,ROYAL LIVERPOOL UNIV HOSP,DEPT ANAESTHESIA,POB 147,LIVERPOOL L69 3BX,MERSEYSIDE,ENGLAND.
NR 22
TC 5
Z9 5
PU SPRINGER VERLAG
PI NEW YORK
PA 175 FIFTH AVE, NEW YORK, NY 10010
SN 0342-4642
J9 INTENS CARE MED
JI Intensive Care Med.
PD NOV
PY 1993
VL 19
SU 2
BP S91
EP S93
DI 10.1007/BF01708808
PG 3
WC Critical Care Medicine
SC General & Internal Medicine
GA MK302
UT WOS:A1993MK30200012
ER

PT J
AU SINE, SM
AF SINE, SM
TI MOLECULAR DISSECTION OF SUBUNIT INTERFACES IN THE ACETYLCHOLINE-RECEPTOR
   - IDENTIFICATION OF RESIDUES THAT DETERMINE CURARE SELECTIVITY
SO PROCEEDINGS OF THE NATIONAL ACADEMY OF SCIENCES OF THE UNITED STATES OF
   AMERICA
LA English
DT Article
ID GAMMA-SUBUNIT; DELTA-SUBUNIT; CDNA SEQUENCE; TORPEDO-CALIFORNICA;
   CELL-LINE; MUSCLE; BINDING; EXPRESSION; PRECURSOR; KINETICS
AB The acetylcholine receptor from vertebrate skeletal muscle is a transmembrane channel that binds nerve-released acetylcholine to elicit rapid transport of small cations. Composed of two alpha subunits and one beta, one gamma, and one delta subunit, the receptor is a cooperative protein containing two sites that bind agonists, curariform antagonists, and snake alpha-toxins. Until recently the two binding sites were thought to reside entirely within each of the two alpha subunits, but affinity labeling and expression studies have demonstrated contributions by the gamma and delta subunits. Affinity labeling and mutagenesis studies have identified residues of the alpha subunit that contribute to the binding site, but the corresponding gamma- and delta-subunit residues remain unknown. By making gamma-delta chimeras and following the nearly 100-fold difference in curare affinity for the two binding sites, the present work identified residues of the gamma and delta subunits likely to be near the binding site. Two sets of binding determinants were identified in homologous positions of the gamma and delta subunits. The determinants lie on either side of a disulfide loop found within the major extracellular domain of the subunits. This loop is common to all acetylcholine, gamma-aminobutyrate, and glycine receptor subunits.
RP SINE, SM (reprint author), MAYO CLIN & MAYO FDN,DEPT PHYSIOL & BIOPHYS,200 1ST ST SW,ROCHESTER,MN 55905, USA.
NR 27
TC 172
Z9 172
PU NATL ACAD SCIENCES
PI WASHINGTON
PA 2101 CONSTITUTION AVE NW, WASHINGTON, DC 20418
SN 0027-8424
J9 P NATL ACAD SCI USA
JI Proc. Natl. Acad. Sci. U. S. A.
PD OCT 15
PY 1993
VL 90
IS 20
BP 9436
EP 9440
DI 10.1073/pnas.90.20.9436
PG 5
WC Multidisciplinary Sciences
SC Science & Technology - Other Topics
GA MC570
UT WOS:A1993MC57000043
ER

PT J
AU CHAN, KH
   YANG, MW
   HUANG, MH
   HSEU, SS
   CHANG, CC
   LEE, TY
   LIN, CY
AF CHAN, KH
   YANG, MW
   HUANG, MH
   HSEU, SS
   CHANG, CC
   LEE, TY
   LIN, CY
TI A COMPARISON BETWEEN VECURONIUM AND ATRACURIUM IN MYASTHENIA-GRAVIS
SO ACTA ANAESTHESIOLOGICA SCANDINAVICA
LA English
DT Article
DE ELECTROMYOGRAPHY, TRAIN-OF-4 FADE; MUSCLE RELAXANTS, ATRACURIUM
   BESYLATE, VECURONIUM BROMIDE; MYASTHENIA GRAVIS; NEUROMUSCULAR JUNCTION,
   PREJUNCTIONAL EFFECT
ID NEUROMUSCULAR-TRANSMISSION; REPETITIVE STIMULATION; TRAIN-OF-4 FADE;
   BLOCKING-DRUGS; TETANIC FADE; RAT; TUBOCURARINE; BLOCKADE; RECOVERY;
   PATIENT
AB We evaluated the effect of vecuronium bromide and atracurium besylate on the train-of-four response in the management of muscle relaxation in 20 patients with myasthenia gravis (MG) who were undergoing thymectomy. We confirmed the safe use of these two non-depolarizing muscle relaxants in MG patients. Vecuronium (0.04 mg . kg-1) demonstrated a lesser clinical duration than did atracurium (0.2 mg . kg-1) (38 +/- 19 vs 50 +/- 21 min, mean +/- s.e.mean). The recovery time for vecuronium patients was shorter than that for atracurium patients (22 +/- 18 vs 38 +/- 18 min), but the time until onset of neuromuscular blockade was longer with vecuronium (246 +/- 105 vs 107 +/- 103 s). During spontaneous recovery from neuromuscular relaxation, at Tl/C of 25% and 100%, the train-of-four fade with vecuronium was significantly greater than that with atracurium (0.04 +/- 0.02, 0.16 +/- 0.03 vs 0.17 +/- 0.01, 0.83 +/- 0.03), suggesting that vecuronium had a greater prejunctional effect than did atracurium.
C1 VET GEN HOSP,DEPT SURG,TAIPEI 11217,TAIWAN.
   UNIV CHICAGO HOSP & CLIN,DEPT ANAESTHESIA & CRIT CARE,CHICAGO,IL 60637.
RP CHAN, KH (reprint author), VET GEN HOSP,DEPT ANAESTHESIOL,201 SHIH PAI RD,SECT 2,PEI TOU,TAIPEI 11217,TAIWAN.
NR 24
TC 4
Z9 4
PU MUNKSGAARD INT PUBL LTD
PI COPENHAGEN
PA 35 NORRE SOGADE, PO BOX 2148, DK-1016 COPENHAGEN, DENMARK
SN 0001-5172
J9 ACTA ANAESTH SCAND
JI Acta Anaesthesiol. Scand.
PD OCT
PY 1993
VL 37
IS 7
BP 679
EP 682
PG 4
WC Anesthesiology
SC Anesthesiology
GA MA322
UT WOS:A1993MA32200009
ER

PT J
AU MANGAT, PS
   EVANS, DEN
   HARMER, M
   LUNN, JN
AF MANGAT, PS
   EVANS, DEN
   HARMER, M
   LUNN, JN
TI A COMPARISON BETWEEN MIVACURIUM AND SUXAMETHONIUM IN CHILDREN
SO ANAESTHESIA
LA English
DT Article
DE NEUROMUSCULAR RELAXANTS; MIVACURIUM, SUXAMETHONIUM; SURGERY; CHILDREN,
   OTORHINOLARYNGEAL
ID SUCCINYLCHOLINE; ATRACURIUM; INFUSION; CHLORIDE
C1 UNIV WALES COLL MED,DEPT ANAESTHET,CARDIFF CF4 4XN,S GLAM,WALES.
RP MANGAT, PS (reprint author), ADDENBROOKES HOSP,DEPT ANAESTHET,HILLS RD,CAMBRIDGE CB2 2QQ,ENGLAND.
NR 13
TC 10
Z9 10
PU W B SAUNDERS CO LTD
PI LONDON
PA 24-28 OVAL RD, LONDON, ENGLAND NW1 7DX
SN 0003-2409
J9 ANAESTHESIA
JI Anaesthesia
PD OCT
PY 1993
VL 48
IS 10
BP 866
EP 869
DI 10.1111/j.1365-2044.1993.tb07415.x
PG 4
WC Anesthesiology
SC Anesthesiology
GA MA055
UT WOS:A1993MA05500006
ER

PT J
AU GOPINATH, S
   HOOD, JR
   ULHAQ, M
   CAMPKIN, NT
   FELDMAN, SA
AF GOPINATH, S
   HOOD, JR
   ULHAQ, M
   CAMPKIN, NT
   FELDMAN, SA
TI EFFECT OF VOLUNTARY TETANUS ON RECOVERY OF VECURONIUM BLOCK IN THE
   ISOLATED FOREARM
SO ANAESTHESIA
LA English
DT Article
DE NEUROMUSCULAR RELAXANTS; VECURONIUM; NEUROMUSCULAR TRANSMISSION; TETANUS
RP GOPINATH, S (reprint author), CHELSEA & WESTMINSTER HOSP,MAGILL DEPT ANAESTHET,369 FULHAM RD,LONDON SW10 9HN,ENGLAND.
NR 7
TC 0
Z9 0
PU W B SAUNDERS CO LTD
PI LONDON
PA 24-28 OVAL RD, LONDON, ENGLAND NW1 7DX
SN 0003-2409
J9 ANAESTHESIA
JI Anaesthesia
PD OCT
PY 1993
VL 48
IS 10
BP 870
EP 872
DI 10.1111/j.1365-2044.1993.tb07416.x
PG 3
WC Anesthesiology
SC Anesthesiology
GA MA055
UT WOS:A1993MA05500007
ER

PT J
AU KHUENLBRADY, KS
   POMAROLI, A
   PUHRINGER, F
   MITTERSCHIFFTHALER, G
   KOLLER, J
AF KHUENLBRADY, KS
   POMAROLI, A
   PUHRINGER, F
   MITTERSCHIFFTHALER, G
   KOLLER, J
TI THE USE OF ROCURONIUM (ORG-9426) IN PATIENTS WITH CHRONIC-RENAL-FAILURE
SO ANAESTHESIA
LA English
DT Article
DE NEUROMUSCULAR RELAXANTS; ROCURONIUM; COMPLICATIONS; RENAL FAILURE
ID NITROUS-OXIDE; PHARMACOKINETICS; VECURONIUM; TIME; PHARMACODYNAMICS;
   ATRACURIUM; ISOFLURANE; HALOTHANE; DURATION; BROMIDE
RP KHUENLBRADY, KS (reprint author), UNIV INNSBRUCK, ANAESTHESIA & GEN INTENS CARE MED CLIN, ANICHSTR 35, A-6020 INNSBRUCK, AUSTRIA.
NR 19
TC 21
Z9 22
PU WILEY-BLACKWELL
PI MALDEN
PA COMMERCE PLACE, 350 MAIN ST, MALDEN 02148, MA USA
SN 0003-2409
J9 ANAESTHESIA
JI Anaesthesia
PD OCT
PY 1993
VL 48
IS 10
BP 873
EP 875
DI 10.1111/j.1365-2044.1993.tb07417.x
PG 3
WC Anesthesiology
SC Anesthesiology
GA MA055
UT WOS:A1993MA05500008
ER

PT J
AU WOELFEL, SK
   BRANDOM, BW
   MCGOWAN, FX
   COOK, DR
AF WOELFEL, SK
   BRANDOM, BW
   MCGOWAN, FX
   COOK, DR
TI CLINICAL-PHARMACOLOGY OF MIVACURIUM IN PEDIATRIC-PATIENTS LESS-THAN 2
   YEARS OLD DURING NITROUS OXIDE-HALOTHANE ANESTHESIA
SO ANESTHESIA AND ANALGESIA
LA English
DT Article
ID ANESTHETIZED INFANTS; NARCOTIC ANESTHESIA; NEUROMUSCULAR BLOCKADE;
   CONTINUOUS INFUSION; SURGICAL PATIENTS; CHILDREN; ATRACURIUM;
   VECURONIUM; PHARMACOKINETICS; REQUIREMENTS
AB We determined the dose-response relationship of mivacurium in infants 2-6 and 7-11 mo of age during nitrous oxide-halothane anesthesia. The neuromuscular and cardiovascular effects of a bolus dose of mivacurium larger than the ED95 in infants and young children from 2-23 mo of age were observed. The infusion rate of mivacurium required to maintain approximately 95% neuromuscular block was determined. There was no significant difference between the estimated dose-response relationship in infants 2-6 mo and that in infants 7-11 mo. The ED50 and ED95 were 44 mug/kg and 85 mug/kg for infants 2-11 mo (n = 70), r = 0.53. A bolus dose of 150 mug/kg mivacurium in infants (2-6 mo) produced 100% depression of the initial twitch height (T1) in 8 out of 9 infants and 85% depression in 1 infant. The time to onset of maximum block was 1.6 +/- 0.3 (0.7-2.7) (mean, SEM [range]) min, and time to recovery to 25% of T1 (T25) was 7.5 +/- 0.7 (5.5-11) min after 150 mug/kg in these patients. A bolus dose of 200 mug/kg mivacurium in infants and young children (7-23 mo) produced 100% depression of T1 in 14 of 17 patients, 97% depression in 2, and 90% depression in 1. The time to onset of maximum block was 1.5 +/- 0.1 (0.8-3) min and T25 was 10.3 +/- 1.5 (4.8-30.5) min after 200 mug/kg in these patients. Statistically significant cardiovascular changes were a small decrease in diastolic blood pressure and a small increase in heart rate in the 5-min interval after administration of 200 mug/kg mivacurium. The average infusion rate required to maintain approximately 95% depression of T1 in 20 patients (2-23 mo) during the first 15 min of infusion was 15.6 +/- 1.0 (7-25.9) mug-kg-1.min-1 and 13.6 +/- 1.0 (4.1-26) mug.kg-1.min-1 thereafter. After termination of the infusion, spontaneous recovery of T1 from 25% to 75% (T25-75) occurred in 3.6 +/- 0.2 (2.7-5.2) n-dn, and time to train-of-four ratio more than or equal to 0.75 (T4/T1 greater-than-or-equal-to 0.75) was 8.0 +/- 0.6 (6-11.5) min. The average plasma cholinesterase activity was 6.0 +/- 0.2 (2.7-13.3) U/L. One child with plasma cholinesterase activity more than 3 SD above the mean (13.3 U/L) received an average of 32 mug.kg-1.min-1 mivacurium infusion without achieving 89% block. Mivacurium is a relatively short-acting nondepolarizing muscle relaxant that has minimal cardiovascular effects when administered in doses up to and including 200 mug/kg in infants and young children. There were no significant differences in-the neuromuscular effects of a bolus or infusion of mivacurium in patients aged between 2 mo and 10 yr in pediatric patients anesthetized with halothane and nitrous oxide.
RP WOELFEL, SK (reprint author), CHILDRENS HOSP PITTSBURGH,DEPT ANESTHESIOL,3705 5TH AVE DESOTO ST,PITTSBURGH,PA 15213, USA.
NR 27
TC 10
Z9 10
PU WILLIAMS & WILKINS
PI BALTIMORE
PA 351 WEST CAMDEN ST, BALTIMORE, MD 21201-2436
SN 0003-2999
J9 ANESTH ANALG
JI Anesth. Analg.
PD OCT
PY 1993
VL 77
IS 4
BP 713
EP 720
PG 8
WC Anesthesiology
SC Anesthesiology
GA MA357
UT WOS:A1993MA35700010
ER

PT J
AU UNGUREANU, D
   MEISTELMAN, C
   FROSSARD, J
   DONATI, F
AF UNGUREANU, D
   MEISTELMAN, C
   FROSSARD, J
   DONATI, F
TI THE ORBICULARIS OCULI AND THE ADDUCTOR POLLICIS MUSCLES AS MONITORS OF
   ATRACURIUM BLOCK OF LARYNGEAL MUSCLES
SO ANESTHESIA AND ANALGESIA
LA English
DT Article
ID VECURONIUM NEUROMUSCULAR BLOCKADE; NERVE-STIMULATION; DIAPHRAGM;
   PANCURONIUM; POTENCY; HUMANS
AB The aim of this study was to determine whether atracurium-induced neuromuscular block at the laryngeal adductor muscles could be predicted by visual inspection of either adductor pollicis or orbicularis oculi responses. Twenty-one ASA Class I or II patients were anesthetized with propofol (2-2.5 mg/kg) and fentanyl (2-5 mug/kg). Tracheal intubation was performed without neuromuscular blocking drugs. Patients were assigned randomly to receive atracurium 0.3 or 0.5 mg/kg intravenously. Train-of-four stimulation was applied to the ulnar, facial, and recurrent laryngeal nerves. Laryngeal response was measured as the pressure change in the tracheal tube cuff positioned between the vocal cords. The response at the adductor pollicis and orbicularis oculi was evaluated visually by two observers who detected if and when block was complete. Twelve patients, including all those receiving 0.5 mg/kg, had complete orbicularis oculi block. The same patients, except one, also had 100% laryngeal block. Adductor pollicis response was abolished in the same 12 patients plus an additional 4 patients. In patients receiving atracurium 0.5 mg/kg, laryngeal and orbicularis oculi responses were abolished faster (mean +/- SD: 132 +/- 80 and 146 +/- 58 s, respectively) than the adductor pollicis muscle (243 +/- 55 s; P < 0.05). There was a significant correlation (r = 0.94; P < 0.001) between neuromuscular block onset time at the laryngeal adductor and orbicularis oculi muscles but not between laryngeal and thumb muscles. The authors conclude that, after injection of atracurium, laryngeal adductor and orbicularis oculi blocks have similar intensities and time courses. Thus, the orbicularis oculi is a better monitor of the onset of atracurium block at the vocal cords than the adductor pollicis.
C1 INST GUSTAVE ROUSSY,DEPT ANESTHESIA,RUE CAMILLE DESMOULINS,F-94805 VILLEJUIF,FRANCE.
   MCGILL UNIV,DEPT ANESTHESIA,MONTREAL H3A 2T5,QUEBEC,CANADA.
NR 19
TC 30
Z9 30
PU WILLIAMS & WILKINS
PI BALTIMORE
PA 351 WEST CAMDEN ST, BALTIMORE, MD 21201-2436
SN 0003-2999
J9 ANESTH ANALG
JI Anesth. Analg.
PD OCT
PY 1993
VL 77
IS 4
BP 775
EP 779
PG 5
WC Anesthesiology
SC Anesthesiology
GA MA357
UT WOS:A1993MA35700021
ER

PT J
AU NAGUIB, M
   ABDULATIF, M
   ALGHAMDI, A
AF NAGUIB, M
   ABDULATIF, M
   ALGHAMDI, A
TI DOSE-RESPONSE RELATIONSHIPS FOR EDROPHONIUM AND NEOSTIGMINE ANTAGONISM
   OF ROCURONIUM BROMIDE (ORG-9426)-INDUCED NEUROMUSCULAR BLOCKADE
SO ANESTHESIOLOGY
LA English
DT Article
DE ANTAGONISTS, NEUROMUSCULAR RELAXANTS, EDROPHONIUM; NEOSTIGMINE;
   MONITORING, TRAIN-OF-4 NEUROMUSCULAR RELAXANTS, ROCURONIUM BROMIDE
   (ORG-9426)
ID ENFLURANE ANESTHESIA; ATRACURIUM; REVERSAL; ORG-9426; PHARMACOKINETICS;
   PANCURONIUM; ISOFLURANE; ORG9426; AGENT
AB Background. Rocuronium bromide (ORG 9426) is a new nondepolarizing muscle relaxant with a rapid onset but an intermediate duration of action. The dose-response relationships for neostigmine and edrophonium were studied during antagonism of neuromuscular block induced by rocuronium bromide.
   Methods: Sixty-four ASA physical status 1 or 2 adults were given 0.6 mg/kg rocuronium bromide during thiopental-fentanyl-nitrous oxide-isoflurane anesthesia. Train-of-four (TOF) stimulation was applied to the ulnar nerve every 10 s, and the force of contraction of the adductor pollicis muscle was recorded. When spontaneous recovery of first twitch height reached 10% of its initial control value, edrophonium (0.1, 0.2, 0.4, or 1 mg/kg) or neostigmine (0.005, 0.01, 0.02, or 0.05 mg/kg) was administered by random allocation. Neuromuscular function in another eight subjects was allowed to recover spontaneously. Assisted recovery was defined as actual recovery minus mean spontaneous recovery in patients who were not given antagonists.
   Results: The dose-response curves for neostigmine- and edrophonium-assisted antagonism of rocuronium bromide neuromuscular blockade for the single twitch and TOF ratio were not parallel. The doses of neostigmine required to achieve 50% and 80% recovery (ED50 and ED80, respectively) of the first twitch after 10 min were 0.017 (0.001) and 0.033 (0.001) mg/kg (mean (standard error of estimate for the mean)), respectively. Corresponding ED50 and ED80 values for edrophonium were 0.161 (0.001) and 0.690 (0.001) mg/kg. respectively. These values corresponded to neostigmine:edrophonium potency ratios of 9.5 (0.56) and 21 (0.67) for first twitch ED50 and ED50 height, respectively. The calculated doses producing ED50 of the TOF ratio at 10 min were 0.017 (0.001) and 0.469 (0.001) mg/kg for neostigmine and edrophonium, respectively. These values corresponded to a potency ratio of 27.5 (1.66).
   Conclusions. Under the conditions described in this study, if reversal was attempted at 10% first twitch recovery, edrophonium was less capable than neostigmine of reversing fade (potency ratio of 19.2 and 27.5 at 5 and 10 min, respectively) than first twitch (potency ratio of 6.7 and 9.5 at 5 and 10 min, respectively) during antagonism of rocuronium bromide-induced blockade. Edrophonium was found to be less effective than neostigmine at reversing rocuronium bromide-induced TOF fade.
RP NAGUIB, M (reprint author), UNITED ARAB EMIRATES UNIV,FAC MED & HLTH SCI,DEPT ANAESTHESIA & CRIT CARE MED,POB 17666,AL AIN,U ARAB EMIRATES.
NR 24
TC 19
Z9 19
PU LIPPINCOTT-RAVEN PUBL
PI PHILADELPHIA
PA 227 EAST WASHINGTON SQ, PHILADELPHIA, PA 19106
SN 0003-3022
J9 ANESTHESIOLOGY
JI Anesthesiology
PD OCT
PY 1993
VL 79
IS 4
BP 739
EP 745
DI 10.1097/00000542-199310000-00016
PG 7
WC Anesthesiology
SC Anesthesiology
GA MA814
UT WOS:A1993MA81400015
ER

PT J
AU FLORMANN, P
   SHAW, A
AF FLORMANN, P
   SHAW, A
TI MINIMIZATION OF COMPOSITION SENSITIVITY WITH A STRONTIUM-90/CURIUM-244
   (X-RAY) THICKNESS GAUGE IN THE MEASURING RANGE 0-2 MM
SO APPLIED RADIATION AND ISOTOPES
LA English
DT Article; Proceedings Paper
CT 2ND TOPICAL MEETING ON INDUSTRIAL RADIATION AND RADIOISOTOPE MEASUREMENT
   APPLICATIONS
CY SEP 08-11, 1992
CL RALEIGH, NC
SP AMER NUCL SOC, ISOTOPES & RADIAT DIV, AMER NUCL SOC, E CAROLINAS SECT, N CAROLINA STATE UNIV, CTR ENGN APPLICAT RADIOISOTOPES, TROXLER ELECTR LABS, TELEDYNE CORP, INT BUSINESS MACHINES, REUTER STOKES, SCHLUMBERGER DOLL RES
AB A method of automatically correcting errors caused by variations in the composition of aluminium strip, thickness range 0-2 mm, passing through a rolling mill is described in this paper.
RP FLORMANN, P (reprint author), ISOTOPE MEASURING SYST LTD,22 QUARRY PK CLOSE,MOULTON PK IND ESTATE,NORTHAMPTON NN3 1QB,ENGLAND.
NR 0
TC 0
Z9 0
PU PERGAMON-ELSEVIER SCIENCE LTD
PI OXFORD
PA THE BOULEVARD, LANGFORD LANE, KIDLINGTON, OXFORD, ENGLAND OX5 1GB
SN 0969-8043
J9 APPL RADIAT ISOTOPES
JI Appl. Radiat. Isot.
PD OCT-NOV
PY 1993
VL 44
IS 10-11
BP 1255
EP 1261
PG 7
WC Chemistry, Inorganic & Nuclear; Nuclear Science & Technology; Radiology,
   Nuclear Medicine & Medical Imaging
SC Chemistry; Nuclear Science & Technology; Radiology, Nuclear Medicine &
   Medical Imaging
GA LZ642
UT WOS:A1993LZ64200002
ER

PT J
AU NAGUIB, M
   ABDULATIF, M
AF NAGUIB, M
   ABDULATIF, M
TI ISOBOLOGRAPHIC AND DOSE-RESPONSE ANALYSIS OF THE INTERACTION BETWEEN
   PIPECURONIUM AND VECURONIUM
SO BRITISH JOURNAL OF ANAESTHESIA
LA English
DT Article
DE INTERACTIONS (DRUG), PIPECURONIUM; VECURONIUM; NEUROMUSCULAR RELAXANTS,
   PIPECURONIUM; VECURONIUM; POTENCY, ED(50)
ID INDUCED NEUROMUSCULAR BLOCKADE; HALOTHANE ANESTHESIA; D-TUBOCURARINE;
   NITROUS-OXIDE; PANCURONIUM; ISOFLURANE; POTENTIATION; COMBINATION;
   ENFLURANE; FENTANYL
AB We have studied the neuromuscular effects of pipecuronium, vecuronium and their combination in 130 ASA group I or II patients. Patients were anaesthetized with 0.8 % halothane and 60 % nitrous oxide in oxygen. Neuromuscular block was recorded as the evoked thenar mechanomyographic response to train-of-four stimulation of the ulnar nerve (2 Hz at 10-s intervals). The dose-response curves were determined by probit analysis. The calculated doses producing 50 % depression of the first twitch height were 15.6, 16.9 and 15.0 mug kg-1 for the pipecuronium, vecuronium and pipecuronium-vecuronium combination groups, respectively. Isobolographic and algebraic (fractional) analyses were used to assess quantitatively the combined neuromuscular effect of pipecuronium and vecuronium and to define the type of interaction between these drugs. The interaction between pipecuronium and vecuronium was found to be additive.
RP NAGUIB, M (reprint author), UNITED ARAB EMIRATES UNIV,FAC MED & HLTH SCI,DEPT ANAESTHESIA & CRIT CARE MED,POB 17666,AL AIN,U ARAB EMIRATES.
NR 23
TC 17
Z9 18
PU PROF SCI PUBL
PI LONDON
PA TAVISTOCK HOUSE EAST, TAVISTOCK SQUARE, LONDON, ENGLAND WC1H 9JR
SN 0007-0912
J9 BRIT J ANAESTH
JI Br. J. Anaesth.
PD OCT
PY 1993
VL 71
IS 4
BP 556
EP 560
DI 10.1093/bja/71.4.556
PG 5
WC Anesthesiology
SC Anesthesiology
GA MA831
UT WOS:A1993MA83100019
ER

PT J
AU YOUSSEF, SAH
   RAMADAN, A
   IBRAHIM, EIS
AF YOUSSEF, SAH
   RAMADAN, A
   IBRAHIM, EIS
TI COMPARATIVE NEUROMUSCULAR BLOCKING POTENCY OF PIPECURONIUM AND
   PANCURONIUM
SO DEUTSCHE TIERARZTLICHE WOCHENSCHRIFT
LA English
DT Article
AB The effects of pipecuronium bromide (Pi.) and pancuronium bromide (Pa.) on the contractile response of rat-phrenic nerve diaphragm and frog's musculus rectus adominis preparation were studied. Pi. and Pa. were found to have a dose-dependent reduction in the contractile response of the tested preparation. Trials were made to estimate the potency of Pi. in a comparison with Pa. In this respect Pi. exhibited a more potent effect than Pa. The duration of action is about twice as long as that of Pa. in equieffective doses. Neostigmine rapidly and completely antagonises the neuromuscular blockade caused by Pi. and Pa.
C1 CAIRO UNIV,FAC VET MED,DEPT PHARMACOL,GIZA,EGYPT.
   AL-AZHAR UNIV,DEPT ANAESTHESIA,CAIRO,EGYPT.
NR 6
TC 0
Z9 0
PU M H SCHAPER GMBH CO KG
PI ALFELD
PA POSTFACH 16 42 16 52 KALANDSTRASSE 4, W-3220 ALFELD, GERMANY
SN 0341-6593
J9 DEUT TIERARZTL WOCH
JI Dtsch. Tierarztl. Wochenschr.
PD OCT
PY 1993
VL 100
IS 10
BP 396
EP 398
PG 3
WC Veterinary Sciences
SC Veterinary Sciences
GA MH344
UT WOS:A1993MH34400003
ER

PT J
AU MANGAR, D
   TURNAGE, WS
   CONNELL, GR
   GRAUBERT, D
AF MANGAR, D
   TURNAGE, WS
   CONNELL, GR
   GRAUBERT, D
TI PANCURONIUM, VECURONIUM, AND HEART-RATE DURING ANESTHESIA FOR
   AORTOCORONARY BYPASS OPERATIONS
SO EUROPEAN JOURNAL OF CARDIO-THORACIC SURGERY
LA English
DT Article
DE MUSCLE RELAXANTS; PANCURONIUM; VECURONIUM; FENTANYL; HEART RATE; CARDIAC
   ANESTHESIA
AB To determine the effects of pancuronium and vecuronium on heart rate, 90 patients scheduled for aortocoronary bypass were randomly assigned to one of three groups (30 patients each) which received vencuronium 100 mug[sdot ]kg-1, pancuronium 100 mug[sdot ]kg-1, or a mixture of vecuronium (50 mug[sdot ]kg-1) and pancuronium (50 mug[sdot ]kg-1) in a double-blind fashion during induction of anesthesia. All patients were premedicated with lorazepam prior to surgery, hence avoiding the effects of scopolamine. Our results showed no significant increase in heart rate from the administration of pancuronium, following administration of this drug the heart rate increased by only four beats per minute. The heart rate was unchanged after the mixture, but decreased by twelve beats per minute after vecuronium (P < 0.05). The heart rate response differed by 16 beats per minute between pancuronium and vecuronium. All patients who received either of the neuromuscular relaxants and who were on beta blockers showed a decrease in heart rate. In this study, the administration of pancuronium after an adequate induction dose of fentanyl did not cause tachycardia. We therefore feel that pancuronium still has a role in cardiac anesthesia, especially as the newer muscle relaxants such as vecuronium, pipecuronium and doxacurium are significantly more expensive.
RP MANGAR, D (reprint author), UNIV S FLORIDA,COLL MED,DEPT ANESTHESIOL,BOX 59,TAMPA,FL 33612, USA.
NR 0
TC 0
Z9 0
PU SPRINGER VERLAG
PI NEW YORK
PA 175 FIFTH AVE, NEW YORK, NY 10010
SN 1010-7940
J9 EUR J CARDIO-THORAC
JI Eur. J. Cardio-Thorac. Surg.
PD OCT
PY 1993
VL 7
IS 10
BP 524
EP 527
DI 10.1016/1010-7940(93)90050-L
PG 4
WC Cardiac & Cardiovascular Systems; Respiratory System; Surgery
SC Cardiovascular System & Cardiology; Respiratory System; Surgery
GA MC710
UT WOS:A1993MC71000006
ER

PT J
AU PIOTROWSKI, A
AF PIOTROWSKI, A
TI COMPARISON OF ATRACURIUM AND PANCURONIUM IN MECHANICALLY VENTILATED
   NEONATES
SO INTENSIVE CARE MEDICINE
LA English
DT Article
DE NEONATE; NEUROMUSCULAR BLOCKING AGENTS; ATRACURIUM; PANCURONIUM;
   MECHANICAL VENTILATION; GAS EXCHANGE; CIRCULATORY EFFECTS
ID HYALINE-MEMBRANE DISEASE; PRETERM INFANTS; BLOOD-PRESSURE; HEART-RATE;
   PARALYSIS; CATECHOLAMINE; HYPERTENSION; FAILURE; BROMIDE
AB Objective: To compare haemodynamic and gas exchange effects after either atracurium or pancuronium given to ventilated neonates with respiratory failure.
   Design: In this prospective study neonates were alternately assigned to receive either atracurium or pancuronium, intravenously.
   Setting: Paediatric and neonatal ICU in a teaching hospital.
   Patients: 21 ventilated neonates with mean birth weight of 2293 g, suffering from respiratory distress syndrome, meconium aspiration syndrome or pneumonia were included in the study. Patients were entered if they were breathing out of phase with the ventilator and required FIO2 > 0.4 and peak inspiratory pressure (PIP) > 15 cm H2O. Exclusion criteria were unstable haemodynamics or a pneumothorax.
   Interventions: Heart rate, respiratory rate, invasive blood pressure and transcutaneous oxygen tension were monitored continuously. IV atracurium (0.3 mg/kg) or pancuronium (0. 1 mg/kg) were administered. Arterial blood gas analysis was performed before and 10 min after injection of muscle relaxant.
   Measurements and results: Atracurium caused a significant decrease in heart rate (p < 0.05), systolic and mean blood pressure (p < 0.01). There was also a slight decrease in PaO2 and PaCO2 (n.s.). Administration of pancuronium resulted in an increase in heart rate (p < 0.01) and a slight decrease of blood pressure (n.s.). PaCO2 remained unchanged, whereas PaO2 increased slightly (n.s.). The PtcO2 index (PtCO2/PaO2) decreased after atracurium and did not change after pancuronium (both n.s.). With both drugs a slight increase in alveolar to arterial oxygen tension difference was observed (n.s.). There was one episode of hypotension and one of hypoxaemia - both after pancuronium.
   Conclusion: Both drugs may be used for muscle relaxation in neonates with respiratory failure. Atracurium however causes more cardiovascular depression, whereas the effect of pancuronium may be difficult to predict.
RP PIOTROWSKI, A (reprint author), UNIV LODZ,HOSP PAEDIAT,MED ACAD LODZ,DEPT ANAESTHESIA & INTENS CARE,INTENS CARE UNIT,PL-91738 LODZ,POLAND.
NR 33
TC 3
Z9 3
PU SPRINGER VERLAG
PI NEW YORK
PA 175 FIFTH AVE, NEW YORK, NY 10010
SN 0342-4642
J9 INTENS CARE MED
JI Intensive Care Med.
PD OCT
PY 1993
VL 19
IS 7
BP 401
EP 405
DI 10.1007/BF01724880
PG 5
WC Critical Care Medicine
SC General & Internal Medicine
GA MB595
UT WOS:A1993MB59500009
ER

PT J
AU MAYER, M
   DOENICKE, A
   NEBAUER, AE
   ROSENBERGER, C
   LORENZ, W
   PETER, K
AF MAYER, M
   DOENICKE, A
   NEBAUER, AE
   ROSENBERGER, C
   LORENZ, W
   PETER, K
TI MIVACURIUM-INDUCED NEUROMUSCULAR BLOCK IS NOT PROLONGED BY
   H-1/H-2-ANTAGONISTS
SO ANAESTHESIST
LA German
DT Article
DE NEUROMUSCULAR RELAXANTS; MIVACURIUM CHLORIDE; PHARMACODYNAMICS; H-1/H-2
   ANTAGONISTS; RANITIDINE; DIMETINDENE
ID HISTAMINE-RELEASE; CHLORIDE BW-B1090U; ATRACURIUM; ANESTHESIA; INFUSION;
   VECURONIUM; SUXAMETHONIUM; PHARMACOLOGY; RANITIDINE
AB Duration of neuromuscular block may be prolonged by H-1/H-2 antagonists. This study was designed to determine the influence of H-1/H-2 antagonist treatment on onset, duration and recovery after mivacurium chloride (MIV), a new nondepolarizing neuromuscular blocking agent with a relatively short duration of action, which is metabolized by human plasma cholinesterase (PChE).
   Methods. After approval from the hospital ethical committee and written informed consent, 48 ASA I-II patients of either sex (ages 18-65 years, weight 45-100 kg) were included in this double blind study and randomly allocated to four groups of 12 each: group A, 0.105 mg/kg MIV (1.5 x ED95) and H-1/H-2 antagonist; group B, 0.105 mg/kg MIV and placebo; group C, 0.21 mg/kg MIV (3 x ED95) and H-1/H-2 antagonist; Group D 0.21 mg/kg MIV and placebo. Premedication consisted of 2 mg lormetazepam p.o., 300 mg ranitidine and 0.1 mg/kg dimetindene, or placebo p.o. Anaesthesia was induced with thiopentone (5-7 mg/kg) and maintained with N2O/O2 at a 65/35 ratio, enflurane (0.8-1.5%) and supplements of fentanyl. The ulnar nerve was stimulated with supramaximal 2 Hz train-of-four (TOF) every 10 s. Neuromuscular twitch response was recorded with EMG. Onset time (time from end of injection to maximal or total block), maximal block (%), T1 25 (time from end of injection to 25% recovery) were recorded after each dose, and recovery index (T1 from 25% to 75% recovery) and TOF70 (time from end of injection to TOF ratio of 70%), after the last dose.
   Results. The four groups did not differ with respect to age, weight or height. There was no difference in the pharmacodynamics of mivacurium between the groups receiving H-1/H-2 antagonists and those receiving placebo. Following 1.5 x ED95 the onset was at 3.7+/-1.2 (H-1/H-2) and 3.8+/-0.9 min (placebo), respectively. Clinical duration (T1 25) was 13.1+/-3.4 and 12.8+/-3.4 min. 3 x ED95 led to a significant faster onset and longer duration (P less-than-or-equal-to 0.05). Onset was at 1.9+/-0.7 (H-1/H-2) and 2.1+/-0.5 min (placebo), respectively, and clinical duration 19.1+/-6.1 and 19.3+/-3.8 min. Duration of repetitive doses (10.1+/-5.3 min), recovery index (6.8+/-2.9 min) and interval from last dose to spontaneous recovery (22.4+/-7.0 min) did not differ between groups. Three patients in group D (placebo and 0.21 mg/kg MIV) had haemodynamic changes of over 20% from baseline. Flush and erythema were significantly less pronounced after H-1/H-2 premedication than after placebo (4 vs 12 pts).
   Conclusions. Our results suggest that time of onset and clinical duration of effects of MIV are not altered by dimetindene and ranitidine. The duration depends more heavily on the dose of MIV. The recovery of neuromuscular function, once it has begun, is prolonged neither by MIV nor by H-1/H-2 antagonists. As MIV is mainly broken down by PChE, it is evident that its duration of action is more prolonged by atypical PChE activity than by interaction with other drugs. Oral H-1/H-2 premedication may diminish haemodynamic side-effects and clinical signs of histamine release.
C1 UNIV MUNICH,INST ANAESTHESIOL,W-8000 MUNICH 2,GERMANY.
   UNIV MARBURG,INST THEORET CHIRURG,W-3550 MARBURG,GERMANY.
NR 18
TC 5
Z9 6
PU SPRINGER VERLAG
PI NEW YORK
PA 175 FIFTH AVE, NEW YORK, NY 10010
SN 0003-2417
J9 ANAESTHESIST
JI Anaesthesist
PD SEP
PY 1993
VL 42
IS 9
BP 592
EP 596
PG 5
WC Anesthesiology
SC Anesthesiology
GA LX416
UT WOS:A1993LX41600002
ER

PT J
AU DIEFENBACH, C
AF DIEFENBACH, C
TI ALCURONIUM, ATRACURIUM AND MIVACURIUM - A COMPARISON OF 3
   MUSCLE-RELAXANTS OF THE BENZYLISOQUINOLINE TYPE
SO ANASTHESIOLOGIE & INTENSIVMEDIZIN
LA German
DT Article
DE NEUROMUSCULAR BLOCKING; AGENTS; ALCURONIUM; ATRACURIUM; MIVACURIUM;
   PHARMACODYNAMICS; COMPLICATIONS
AB Residual postoperative neuromuscular blockade from nondepolarizing muscle relaxants continues to be a hazard in anaesthesia. The danger of undesired prolonged muscle paralysis depends mainly on the pharmacological properties of the muscle relaxant. The use of neuromuscular blocking agents of the benzylisoquinoline type undergoing enzymatic degradation permits accurate control of depth and duration of neuromuscular blockade and reduces the frequency of residual curariqzation in the recovery room.
RP DIEFENBACH, C (reprint author), UNIV COLOGNE,ANASTHESIOL & OPERAT INTENS MED,D-50924 COLOGNE,GERMANY.
NR 0
TC 1
Z9 1
PU BLACKWELL WISSENSCHAFTS-VERLAG GMBH
PI BERLIN
PA KURFURSTENDAMM 57, D-10707 BERLIN, GERMANY
SN 0170-5334
J9 ANASTH INTENSIVMED
JI Anasthesiol. Intensivmed.
PD SEP
PY 1993
VL 34
IS 9
BP 280
EP 283
PG 4
WC Anesthesiology; Critical Care Medicine
SC Anesthesiology; General & Internal Medicine
GA MD889
UT WOS:A1993MD88900004
ER

PT J
AU ORIS, B
   CRUL, JF
   VANDERMEERSCH, E
   VANAKEN, H
   VANEGMOND, J
   SABBE, MB
AF ORIS, B
   CRUL, JF
   VANDERMEERSCH, E
   VANAKEN, H
   VANEGMOND, J
   SABBE, MB
TI MUSCLE PARALYSIS BY ROCURONIUM DURING HALOTHANE, ENFLURANE, ISOFLURANE,
   AND TOTAL INTRAVENOUS ANESTHESIA
SO ANESTHESIA AND ANALGESIA
LA English
DT Article
ID VECURONIUM; ATRACURIUM; ORG-9426; HUMANS
AB We determined the dose-response relationship, the onset time, the duration, and the recovery time of a rocuronium neuromuscular block under four anesthesia techniques. Patients were equally randomized to four different groups (n = 20) receiving 0.5%-l% halothane, 1.5%-2% enflurane, 1.2%-1.8% isoflurane end-tidal concentration in 34%/66% O2/N2O, or 6.0 mg.kg-1.h-1 propofol without N2O for anesthesia and alfentanil for analgesia. Strength of thumb adduction in response to single and train-of-four stimulation of the ulnar nerve was quantitated. Rocuronium 0.15, 0.2, 0.25, and 0.3 mg/kg were given intravenously. When maximal depression of twitch tension occurred, supplemental doses up to a total of 0.5 mg/kg were given. If required, additional doses of 0.15 mg/kg were given at 25% recovery of control twitch tension. Standard hemodynamics, end-tidal CO2, and anesthetic gas concentrations were monitored continuously. The mean ED50 (SD) was 0.133 (+/-0.009) mg/kg for the halothane group, 0.118 (+/-0.012) mg/kg for the enflurane group, 0.069 (+/-0.026) mg/kg for the isoflurane group, and 0.167 (+/-0.007) mg/kg for the total intravenous anesthesia (TIVA) group, respectively There was a statistically significant difference between the halothane and TIVA, and between the enflurane and TIVA groups (P < 0.05). Rocuronium has a short onset time and an intermediate duration of action. The neuromuscular blocking potency and pharmacodynamic profile are moderately influenced by volatile anesthetics.
C1 CATHOLIC UNIV LEUVEN,ZIEKENHUIS GASTHUISBERG,DEPT ANESTHESIOL,HERESTR 49,B-3000 LOUVAIN,BELGIUM.
   CATHOLIC UNIV NIJMEGEN,DEPT ANESTHESIOL,NIJMEGEN,NETHERLANDS.
   CATHOLIC UNIV LEUVEN,DEPT EMERGENCY MED,B-3000 LOUVAIN,BELGIUM.
NR 13
TC 37
Z9 43
PU WILLIAMS & WILKINS
PI BALTIMORE
PA 351 WEST CAMDEN ST, BALTIMORE, MD 21201-2436
SN 0003-2999
J9 ANESTH ANALG
JI Anesth. Analg.
PD SEP
PY 1993
VL 77
IS 3
BP 570
EP 573
PG 4
WC Anesthesiology
SC Anesthesiology
GA LW216
UT WOS:A1993LW21600024
ER

PT J
AU BARTKOWSKI, RR
   WITKOWSKI, TA
   AZAD, S
   LESSIN, J
   MARR, A
AF BARTKOWSKI, RR
   WITKOWSKI, TA
   AZAD, S
   LESSIN, J
   MARR, A
TI ROCURONIUM ONSET OF ACTION - A COMPARISON WITH ATRACURIUM AND VECURONIUM
SO ANESTHESIA AND ANALGESIA
LA English
DT Article
ID NEUROMUSCULAR BLOCKING; INTUBATING CONDITIONS; D-TUBOCURARINE; ORG-9426;
   ANESTHESIA; PANCURONIUM; POTENCY; SPEED
AB The onset, maximal neuromuscular block, and duration of rocuronium were compared with atracurium and vecuronium during enflurane anesthesia. Sixty patients received rocuronium (80,100,120, or 160 mug/kg). Enflurane enhanced a rocuronium neuromuscular block in a dose-related manner; the ED50 was 104 +/- 11 and 83 +/- 7 mug/kg (SEM) during 1% and 2% enflurane anesthesia, respectively. Patients receiving atracurium (0.12 mg/kg) or vecuronium (0.02 mg/kg) were studied during 1% enflurane anesthesia until seven in each group qualified by achieving a maximal block between 85% and 97%. These patients were matched with each other and with patients who had received rocuronium. Seven groups of three patients (rocuronium, vecuronium, and atracurium) were obtained. The average difference in maximal block was less than 2% between matched patients. The ratio of dose used to achieve a similar final block suggests potency ratios of 1, 8.5, and 1.2 for rocuronium, vecuronium, and atracurium. Rocuronium's onset time (time from drug administration to 50%, 75%, and 90% of final block) was significantly faster than either of the other two muscle relaxants (P < 0.01). Time to 90% of final block was 1.35 min for rocuronium, 3.06 min for atracurium, and 3.71 min for vecuronium. Using these equipotent doses, atracurium also had a shorter time to develop neuromuscular block than vecuronium (P < 0.05). For these three intermediate duration neuromuscular blockers, speed of onset was inversely related to their potency, confirming a relationship that had been demonstrated for the long-acting drugs pancuronium, d-tubocurarine, and gallamine.
RP BARTKOWSKI, RR (reprint author), THOMAS JEFFERSON UNIV,JEFFERSON MED COLL,DEPT ANESTHESIOL,111 S 11TH ST,6420 GIBBON BLDG,PHILADELPHIA,PA 19107, USA.
NR 15
TC 51
Z9 52
PU WILLIAMS & WILKINS
PI BALTIMORE
PA 351 WEST CAMDEN ST, BALTIMORE, MD 21201-2436
SN 0003-2999
J9 ANESTH ANALG
JI Anesth. Analg.
PD SEP
PY 1993
VL 77
IS 3
BP 574
EP 578
PG 5
WC Anesthesiology
SC Anesthesiology
GA LW216
UT WOS:A1993LW21600025
ER

PT J
AU HENNING, RH
   HOUWERTJES, MC
   SCAF, AHJ
   DENHERTOG, A
   AGOSTON, S
AF HENNING, RH
   HOUWERTJES, MC
   SCAF, AHJ
   DENHERTOG, A
   AGOSTON, S
TI PROLONGED PARALYSIS AFTER LONG-TERM, HIGH-DOSE INFUSION OF PANCURONIUM
   IN ANESTHETIZED CATS
SO BRITISH JOURNAL OF ANAESTHESIA
LA English
DT Article
DE NEUROMUSCULAR RELAXANTS, PANCURONIUM; PHARMACOKINETICS
ID NEUROMUSCULAR BLOCKADE; BROMIDE; ATROPHY; VECURONIUM; MECHANISMS;
   WEAKNESS
AB We have studied the neuromuscular effects of a 48-h infusion of high-dose pancuronium (400 mug kg-1 h-1) in four cats anaesthetized with pentobarbitone, using contraction of tibialis anterior muscles after direct and indirect stimulation. After cessation of the pancuronium infusion, prolonged paralysis existed. The first twitch in the train-of-four stimuli (TOF) reappeared 8-12 h after termination of the pancuronium infusion. Twenty-four hours after termination of the infusion, TOF ratios were less than 0.08 and twitch contraction averaged 39 (SE 8) % of initial values. Twitch contraction after direct stimulation did not differ from initial values. Antagonism of paralysis was accomplished with neostigmine 60 mug kg-1 in two animals and neostigmine 90 mug kg-1 and 4-aminopyridine 500 mug kg-1 in the others. Steady-state plasma concentration of pancuronium (2000 ng ml-1) decreased rapidly after termination of the infusion, but then stabilized at about 130 ng ml-1. These results indicate that prolonged paralysis after long-term administration of high-dose pancuronium is caused primarily by failure of neuromuscular transmission, most likely caused by the persistent plasma concentrations of the drug in the pharmacologically active range.
C1 UNIV GRONINGEN HOSP,DEPT PHARMACOL & CLIN PHARMACOL,9700 RB GRONINGEN,NETHERLANDS.
RP HENNING, RH (reprint author), UNIV GRONINGEN HOSP,EXPTL ANESTHESIOL & CLIN PHARMACOL RES GRP,POB 30001,9700 RB GRONINGEN,NETHERLANDS.
NR 22
TC 5
Z9 5
PU PROF SCI PUBL
PI LONDON
PA TAVISTOCK HOUSE EAST, TAVISTOCK SQUARE, LONDON, ENGLAND WC1H 9JR
SN 0007-0912
J9 BRIT J ANAESTH
JI Br. J. Anaesth.
PD SEP
PY 1993
VL 71
IS 3
BP 393
EP 397
DI 10.1093/bja/71.3.393
PG 5
WC Anesthesiology
SC Anesthesiology
GA LX190
UT WOS:A1993LX19000013
ER

PT J
AU SALIB, YM
   DONATI, F
   BEVAN, DR
AF SALIB, YM
   DONATI, F
   BEVAN, DR
TI EDROPHONIUM ANTAGONISM OF VECURONIUM AT VARYING DEGREES OF 4TH TWITCH
   RECOVERY
SO CANADIAN JOURNAL OF ANAESTHESIA-JOURNAL CANADIEN D ANESTHESIE
LA English
DT Article
DE ANTAGONIST, NEUROMUSCULAR RELAXANTS; EDROPHONIUM; MONITORING;
   TRAIN-OF-4; NEUROMUSCULAR RELAXANTS; VECURONIUM
ID INDUCED NEUROMUSCULAR BLOCKADE; NERVE-STIMULATION; NEOSTIGMINE;
   ATRACURIUM; PANCURONIUM; TACTILE
[truncated: 556,082 more chars]
