# Supplementary material for: Curare - A Curative Poison: A Scientometric Analysis
Source: PLoS One. 2014 Nov 19;9(11):e112026. doi: 10.1371/journal.pone.0112026 (PMC4237325; doi:10.1371/journal.pone.0112026)
Supplement: Rawdata S5 — (TXT) [file pone.0112026.s005.txt]

FN Thomson Reuters Web of Science™
VR 1.0
PT J
AU FIACCHINO, F
   BRICCHI, M
   LASIO, G
AF FIACCHINO, F
   BRICCHI, M
   LASIO, G
TI MONITORING OF CURARIZATION IN PATIENTS WITH TETRAPARESIS
SO ANAESTHESIA
LA English
DT Article
C1 IST NEUROCHIRURG C BESTA,DEPT NEUROSURG,I-20133 MILAN,ITALY.
RP FIACCHINO, F (reprint author), IST NEUROCHIRURG C BESTA,DEPT ANAESTHET & INTENS CARE,VIA CELORIA 11,I-20133 MILAN,ITALY.
NR 11
TC 5
Z9 5
PU W B SAUNDERS CO LTD
PI LONDON
PA 24-28 OVAL RD, LONDON, ENGLAND NW1 7DX
SN 0003-2409
J9 ANAESTHESIA
JI Anaesthesia
PD FEB
PY 1990
VL 45
IS 2
BP 128
EP 131
DI 10.1111/j.1365-2044.1990.tb14277.x
PG 4
WC Anesthesiology
SC Anesthesiology
GA CM467
UT WOS:A1990CM46700008
ER

PT J
AU TORDA, TA
   GRAHAM, GG
   TSUI, D
AF TORDA, TA
   GRAHAM, GG
   TSUI, D
TI NEUROMUSCULAR SENSITIVITY TO ATRACURIUM IN HUMANS
SO ANAESTHESIA AND INTENSIVE CARE
LA English
DT Article
C1 PRINCE WALES HOSP,SYDNEY,NSW,AUSTRALIA.
   UNIV NEW S WALES,SCH SURG,KENSINGTON,NSW 2033,AUSTRALIA.
   UNIV NEW S WALES,SCH PHYSIOL,KENSINGTON,NSW 2033,AUSTRALIA.
   UNIV NEW S WALES,SCH PHARMACOL,KENSINGTON,NSW 2033,AUSTRALIA.
RP TORDA, TA (reprint author), PRINCE HENRY HOSP,DEPT ANAESTHESIA,ANZAC PARADE,LITTLE BAY,NSW 2036,AUSTRALIA.
NR 15
TC 2
Z9 2
PU AUSTRALIAN SOC ANAESTHETISTS
PI EDGECLIFF
PA P O BOX 600, EDGECLIFF NSW 2021, AUSTRALIA
SN 0310-057X
J9 ANAESTH INTENS CARE
JI Anaesth. Intensive Care
PD FEB
PY 1990
VL 18
IS 1
BP 62
EP 68
PG 7
WC Anesthesiology; Critical Care Medicine
SC Anesthesiology; General & Internal Medicine
GA CY595
UT WOS:A1990CY59500011
ER

PT J
AU BACH, A
   LAYER, M
AF BACH, A
   LAYER, M
TI MUSCLE-RELAXANTS FOR KIDNEY-TRANSPLANTATION - A COMPARATIVE-STUDY OF
   ATRACURIUM AND VECURONIUM
SO ANAESTHESIST
LA German
DT Article
RP BACH, A (reprint author), UNIV HEIDELBERG,ANAESTHESIOL KLIN,AM NEUENHEIMER FELD 110,W-6900 HEIDELBERG,GERMANY.
NR 36
TC 2
Z9 2
PU SPRINGER VERLAG
PI NEW YORK
PA 175 FIFTH AVE, NEW YORK, NY 10010
SN 0003-2417
J9 ANAESTHESIST
JI Anaesthesist
PD FEB
PY 1990
VL 39
IS 2
BP 96
EP 100
PG 5
WC Anesthesiology
SC Anesthesiology
GA CN842
UT WOS:A1990CN84200005
ER

PT J
AU KITTS, JB
   FISHER, DM
   CANFELL, PC
   SPELLMAN, MJ
   CALDWELL, JE
   HEIER, T
   FAHEY, MR
   MILLER, RD
AF KITTS, JB
   FISHER, DM
   CANFELL, PC
   SPELLMAN, MJ
   CALDWELL, JE
   HEIER, T
   FAHEY, MR
   MILLER, RD
TI PHARMACOKINETICS AND PHARMACODYNAMICS OF ATRACURIUM IN THE ELDERLY
SO ANESTHESIOLOGY
LA English
DT Article
C1 UNIV CALIF SAN FRANCISCO,DEPT ANESTHESIA,SAN FRANCISCO,CA 94143.
NR 18
TC 36
Z9 38
PU LIPPINCOTT-RAVEN PUBL
PI PHILADELPHIA
PA 227 EAST WASHINGTON SQ, PHILADELPHIA, PA 19106
SN 0003-3022
J9 ANESTHESIOLOGY
JI Anesthesiology
PD FEB
PY 1990
VL 72
IS 2
BP 272
EP 275
DI 10.1097/00000542-199002000-00011
PG 4
WC Anesthesiology
SC Anesthesiology
GA CL650
UT WOS:A1990CL65000011
ER

PT J
AU BAKER, TR
   VOUROS, P
   RINDGEN, D
   MARTYN, JAJ
AF BAKER, TR
   VOUROS, P
   RINDGEN, D
   MARTYN, JAJ
TI MASS-SPECTROMETRIC ASSAY FOR DETERMINATION OF PANCURONIUM AND VECURONIUM
   IN BIOLOGICAL-FLUIDS UTILIZING THE MOVING BELT INTRODUCTION SYSTEM
SO BIOMEDICAL AND ENVIRONMENTAL MASS SPECTROMETRY
LA English
DT Article
C1 NORTHEASTERN UNIV,DEPT CHEM,BOSTON,MA 02115.
   SHRINERS BURN INST,BOSTON,MA 02114.
   HARVARD UNIV,MASSACHUSETTS GEN HOSP,SCH MED,BOSTON,MA 02114.
RP BAKER, TR (reprint author), NORTHEASTERN UNIV,BARNETT INST,360 HUNTINGTON AVE,BOSTON,MA 02115, USA.
NR 18
TC 8
Z9 8
PU JOHN WILEY & SONS LTD
PI W SUSSEX
PA BAFFINS LANE CHICHESTER, W SUSSEX, ENGLAND PO19 1UD
SN 0887-6134
J9 BIOMED ENVIRON MASS
PD FEB
PY 1990
VL 19
IS 2
BP 69
EP 74
DI 10.1002/bms.1200190204
PG 6
WC Spectroscopy
SC Spectroscopy
GA CL144
UT WOS:A1990CL14400003
ER

PT J
AU CASHMAN, JN
   LUKE, JJ
   JONES, RM
AF CASHMAN, JN
   LUKE, JJ
   JONES, RM
TI NEUROMUSCULAR BLOCK WITH DOXACURIUM (BW-A938U) IN PATIENTS WITH NORMAL
   OR ABSENT RENAL-FUNCTION
SO BRITISH JOURNAL OF ANAESTHESIA
LA English
DT Article
C1 UNITED MED & DENT SCH GUYS & ST THOMAS HOSP,GUYS HOSP,DEPT ANAESTHET,LONDON SE1 9RT,ENGLAND.
RP CASHMAN, JN (reprint author), ST GEORGE HOSP,DEPT ANAESTHET,BLACKSHAW RD,LONDON SW17 0QT,ENGLAND.
NR 16
TC 13
Z9 13
PU PROF SCI PUBL
PI LONDON
PA TAVISTOCK HOUSE EAST, TAVISTOCK SQUARE, LONDON, ENGLAND WC1H 9JR
SN 0007-0912
J9 BRIT J ANAESTH
JI Br. J. Anaesth.
PD FEB
PY 1990
VL 64
IS 2
BP 186
EP 192
DI 10.1093/bja/64.2.186
PG 7
WC Anesthesiology
SC Anesthesiology
GA CM232
UT WOS:A1990CM23200012
ER

PT J
AU FROM, RP
   PEARSON, KS
   CHOI, WW
   ABOUDONIA, M
   SOKOLL, MD
AF FROM, RP
   PEARSON, KS
   CHOI, WW
   ABOUDONIA, M
   SOKOLL, MD
TI NEUROMUSCULAR AND CARDIOVASCULAR EFFECTS OF MIVACURIUM CHLORIDE
   (BW-B1090U) DURING NITROUS-OXIDE FENTANYL THIOPENTONE AND NITROUS-OXIDE
   HALOTHANE ANESTHESIA
SO BRITISH JOURNAL OF ANAESTHESIA
LA English
DT Article
C1 UNIV IOWA,COLL MED,DEPT ANESTHESIA,IOWA CITY,IA 52242.
   BURROUGHS WELLCOME CO,DEPT CLIN NEUROSCI,ANESTHESIA ANALGESIA SECT,RES TRIANGLE PK,NC 27709.
NR 21
TC 32
Z9 32
PU PROF SCI PUBL
PI LONDON
PA TAVISTOCK HOUSE EAST, TAVISTOCK SQUARE, LONDON, ENGLAND WC1H 9JR
SN 0007-0912
J9 BRIT J ANAESTH
JI Br. J. Anaesth.
PD FEB
PY 1990
VL 64
IS 2
BP 193
EP 198
DI 10.1093/bja/64.2.193
PG 6
WC Anesthesiology
SC Anesthesiology
GA CM232
UT WOS:A1990CM23200013
ER

PT J
AU GRAMSTAD, L
   HYSING, ES
AF GRAMSTAD, L
   HYSING, ES
TI EFFECT OF IONIZED CALCIUM ON THE NEUROMUSCULAR BLOCKING ACTIONS OF
   ATRACURIUM AND VECURONIUM IN THE CAT
SO BRITISH JOURNAL OF ANAESTHESIA
LA English
DT Article
C1 UNIV HOSP OSLO,RIKSHOSP,INST SURG RES,OSLO,NORWAY.
RP GRAMSTAD, L (reprint author), UNIV HOSP OSLO,RIKSHOSP,DEPT ANAESTHESIA,OSLO,NORWAY.
NR 9
TC 1
Z9 1
PU PROF SCI PUBL
PI LONDON
PA TAVISTOCK HOUSE EAST, TAVISTOCK SQUARE, LONDON, ENGLAND WC1H 9JR
SN 0007-0912
J9 BRIT J ANAESTH
JI Br. J. Anaesth.
PD FEB
PY 1990
VL 64
IS 2
BP 199
EP 206
DI 10.1093/bja/64.2.199
PG 8
WC Anesthesiology
SC Anesthesiology
GA CM232
UT WOS:A1990CM23200014
ER

PT J
AU GIBSON, JK
   HAIRE, RG
AF GIBSON, JK
   HAIRE, RG
TI HYDROGEN PRESSURES AND DISSOCIATION ENTHALPIES OF AMERICIUM AND CURIUM
   HYDRIDES DETERMINED BY KNUDSEN EFFUSION MASS-SPECTROMETRY
SO JOURNAL OF PHYSICAL CHEMISTRY
LA English
DT Article
RP GIBSON, JK (reprint author), OAK RIDGE NATL LAB,DIV CHEM,OAK RIDGE,TN 37831, USA.
NR 20
TC 4
Z9 4
PU AMER CHEMICAL SOC
PI WASHINGTON
PA 1155 16TH ST, NW, WASHINGTON, DC 20036
SN 0022-3654
J9 J PHYS CHEM-US
JI J. Phys. Chem.
PD JAN 25
PY 1990
VL 94
IS 2
BP 935
EP 939
DI 10.1021/j100365a079
PG 5
WC Chemistry, Physical
SC Chemistry
GA CL438
UT WOS:A1990CL43800079
ER

PT J
AU GOUDSOUZIAN, N
AF GOUDSOUZIAN, N
TI DOSE-RESPONSE TO PANCURONIUM IN IDENTICAL-TWINS
SO ACTA ANAESTHESIOLOGICA SCANDINAVICA
LA English
DT Article
RP GOUDSOUZIAN, N (reprint author), HARVARD UNIV,MASSACHUSETTS GEN HOSP,SCH MED,DEPT ANAESTHESIA,BOSTON,MA 02114, USA.
NR 9
TC 1
Z9 1
PU MUNKSGAARD INT PUBL LTD
PI COPENHAGEN
PA 35 NORRE SOGADE, PO BOX 2148, DK-1016 COPENHAGEN, DENMARK
SN 0001-5172
J9 ACTA ANAESTH SCAND
JI Acta Anaesthesiol. Scand.
PD JAN
PY 1990
VL 34
IS 1
BP 72
EP 74
PG 3
WC Anesthesiology
SC Anesthesiology
GA CK162
UT WOS:A1990CK16200014
ER

PT J
AU TULLOCK, WC
   DIANA, P
   COOK, DR
   WILKS, DH
   BRANDOM, BW
   STILLER, RL
   BEACH, CA
AF TULLOCK, WC
   DIANA, P
   COOK, DR
   WILKS, DH
   BRANDOM, BW
   STILLER, RL
   BEACH, CA
TI NEUROMUSCULAR AND CARDIOVASCULAR EFFECTS OF HIGH-DOSE VECURONIUM
SO ANESTHESIA AND ANALGESIA
LA English
DT Article
C1 ORGANON INC,W ORANGE,NJ.
RP TULLOCK, WC (reprint author), UNIV PITTSBURGH,MONTEFIORE HOSP,DEPT ANESTHESIOL,3459 5TH AVE,PITTSBURGH,PA 15213, USA.
NR 14
TC 33
Z9 33
PU WILLIAMS & WILKINS
PI BALTIMORE
PA 351 WEST CAMDEN ST, BALTIMORE, MD 21201-2436
SN 0003-2999
J9 ANESTH ANALG
JI Anesth. Analg.
PD JAN
PY 1990
VL 70
IS 1
BP 86
EP 90
PG 5
WC Anesthesiology
SC Anesthesiology
GA CG245
UT WOS:A1990CG24500015
ER

PT J
AU PITTET, JF
   TASSONYI, E
   SCHOPFER, C
   MOREL, DR
   MENTHA, G
   FATHI, M
   LECOULTRE, C
   STEINIG, DA
   BENAKIS, A
AF PITTET, JF
   TASSONYI, E
   SCHOPFER, C
   MOREL, DR
   MENTHA, G
   FATHI, M
   LECOULTRE, C
   STEINIG, DA
   BENAKIS, A
TI PLASMA-CONCENTRATIONS OF LAUDANOSINE, BUT NOT OF ATRACURIUM, ARE
   INCREASED DURING THE ANHEPATIC PHASE OF ORTHOTOPIC LIVER-TRANSPLANTATION
   IN PIGS
SO ANESTHESIOLOGY
LA English
DT Article
C1 UNIV GENEVA,MED CTR,DEPT PHARMACOL,CH-1211 GENEVA 4,SWITZERLAND.
   UNIV GENEVA,MED CTR,DEPT SURG & ANESTHESIOL,EXPTL SURG LAB,CH-1211 GENEVA 4,SWITZERLAND.
NR 33
TC 16
Z9 17
PU LIPPINCOTT-RAVEN PUBL
PI PHILADELPHIA
PA 227 EAST WASHINGTON SQ, PHILADELPHIA, PA 19106
SN 0003-3022
J9 ANESTHESIOLOGY
JI Anesthesiology
PD JAN
PY 1990
VL 72
IS 1
BP 145
EP 152
DI 10.1097/00000542-199001000-00024
PG 8
WC Anesthesiology
SC Anesthesiology
GA CG873
UT WOS:A1990CG87300024
ER

PT J
AU MITAMURA, H
   TOGASHI, Y
   MATSUMOTO, S
   MIYAZAKI, T
   TAMURA, Y
   TASHIRO, S
AF MITAMURA, H
   TOGASHI, Y
   MATSUMOTO, S
   MIYAZAKI, T
   TAMURA, Y
   TASHIRO, S
TI WELL-TYPE NAI(T1) SPECTROMETRY FOR QUANTITATIVE-ANALYSIS OF CM-244
   LEACHED FROM CURIUM-DOPED SYNROC
SO APPLIED RADIATION AND ISOTOPES
LA English
DT Article
C1 CHIYODA MAINTENANCE LTD,IBARAKI CTR,DEPT NUCL BUSINESS 2,KASHIMA,IBARAKI 31414,JAPAN.
RP MITAMURA, H (reprint author), JAPAN ATOM ENERGY RES INST,DEPT ENVIRONM SAFETY RES,TOKAI,IBARAKI 31911,JAPAN.
NR 11
TC 3
Z9 3
PU PERGAMON-ELSEVIER SCIENCE LTD
PI OXFORD
PA THE BOULEVARD, LANGFORD LANE, KIDLINGTON, OXFORD, ENGLAND OX5 1GB
SN 0969-8043
J9 APPL RADIAT ISOTOPES
JI Appl. Radiat. Isot.
PY 1990
VL 41
IS 9
BP 839
EP 845
PG 7
WC Chemistry, Inorganic & Nuclear; Nuclear Science & Technology; Radiology,
   Nuclear Medicine & Medical Imaging
SC Chemistry; Nuclear Science & Technology; Radiology, Nuclear Medicine &
   Medical Imaging
GA EC950
UT WOS:A1990EC95000007
ER

PT J
AU GRAHAM, GG
   TSUI, D
   TORDA, TA
AF GRAHAM, GG
   TSUI, D
   TORDA, TA
TI A SIMPLIFIED APPROACH TO THE EFFECT KINETICS OF ATRACURIUM
SO BRITISH JOURNAL OF ANAESTHESIA
LA English
DT Article
C1 UNIV NEW S WALES,SCH PHYSIOL & PHARMACOL,DEPT ANAESTHESIA & RESUSCITAT,KENSINGTON,NSW 2033,AUSTRALIA.
   UNIV NEW S WALES,SCH SURG,KENSINGTON,NSW 2033,AUSTRALIA.
NR 14
TC 3
Z9 3
PU PROF SCI PUBL
PI LONDON
PA TAVISTOCK HOUSE EAST, TAVISTOCK SQUARE, LONDON, ENGLAND WC1H 9JR
SN 0007-0912
J9 BRIT J ANAESTH
JI Br. J. Anaesth.
PD JAN
PY 1990
VL 64
IS 1
BP 28
EP 32
DI 10.1093/bja/64.1.28
PG 5
WC Anesthesiology
SC Anesthesiology
GA CK106
UT WOS:A1990CK10600007
ER

PT J
AU MARTIN, C
   GUILLEN, JC
   DUPIN, B
   RAGNI, J
   AKNIN, P
   GOUIN, F
AF MARTIN, C
   GUILLEN, JC
   DUPIN, B
   RAGNI, J
   AKNIN, P
   GOUIN, F
TI LOWER ESOPHAGEAL REFLUX DURING PRIMING WITH VECURONIUM
SO BRITISH JOURNAL OF ANAESTHESIA
LA English
DT Article
RP MARTIN, C (reprint author), HOP ST MARGUERITE,DEPT ANESTHESIE REANIMAT,270 BD ST MARGUERITE,F-13274 MARSEILLE 9,FRANCE.
NR 11
TC 4
Z9 4
PU PROF SCI PUBL
PI LONDON
PA TAVISTOCK HOUSE EAST, TAVISTOCK SQUARE, LONDON, ENGLAND WC1H 9JR
SN 0007-0912
J9 BRIT J ANAESTH
JI Br. J. Anaesth.
PD JAN
PY 1990
VL 64
IS 1
BP 33
EP 35
DI 10.1093/bja/64.1.33
PG 3
WC Anesthesiology
SC Anesthesiology
GA CK106
UT WOS:A1990CK10600008
ER

PT J
AU FAHEY, MR
   CANFELL, PC
   TABOADA, T
   HOSOBUCHI, Y
   MILLER, RD
AF FAHEY, MR
   CANFELL, PC
   TABOADA, T
   HOSOBUCHI, Y
   MILLER, RD
TI CEREBROSPINAL-FLUID CONCENTRATIONS OF LAUDANOSINE AFTER ADMINISTRATION
   OF ATRACURIUM
SO BRITISH JOURNAL OF ANAESTHESIA
LA English
DT Article
C1 UNIV CALIF SAN FRANCISCO,DEPT ANESTHESIA,SAN FRANCISCO,CA 94143.
   UNIV CALIF SAN FRANCISCO,DEPT NEUROSURG,SAN FRANCISCO,CA 94143.
NR 6
TC 19
Z9 19
PU PROF SCI PUBL
PI LONDON
PA TAVISTOCK HOUSE EAST, TAVISTOCK SQUARE, LONDON, ENGLAND WC1H 9JR
SN 0007-0912
J9 BRIT J ANAESTH
JI Br. J. Anaesth.
PD JAN
PY 1990
VL 64
IS 1
BP 105
EP 106
DI 10.1093/bja/64.1.105
PG 2
WC Anesthesiology
SC Anesthesiology
GA CK106
UT WOS:A1990CK10600020
ER

PT J
AU SADDLER, JM
   BEVAN, JC
   PLUMLEY, MH
   DONATI, F
   BEVAN, DR
AF SADDLER, JM
   BEVAN, JC
   PLUMLEY, MH
   DONATI, F
   BEVAN, DR
TI POTENCY OF ATRACURIUM ON MASSETER AND ADDUCTOR POLLICIS MUSCLES IN
   CHILDREN
SO CANADIAN JOURNAL OF ANAESTHESIA-JOURNAL CANADIEN D ANESTHESIE
LA English
DT Article
C1 MONTREAL CHILDRENS HOSP,DEPT ANAESTHESIA,2300 TUPPER ST,MONTREAL H3H 1P3,QUEBEC,CANADA.
   MCGILL UNIV CLIN,ROYAL VICTORIA HOSP,DEPT ANAESTHESIA,MONTREAL H3A 2B4,QUEBEC,CANADA.
NR 25
TC 8
Z9 8
PU CANADIAN ANAESTHETISTS SOC INC
PI TORONTO
PA 1 EGLINTON AVE EAST, SUITE 208, TORONTO ON M4P 3A1, CANADA
SN 0832-610X
J9 CAN J ANAESTH
JI Can. J. Anaesth.-J. Can. Anesth.
PD JAN
PY 1990
VL 37
IS 1
BP 26
EP 30
PG 5
WC Anesthesiology
SC Anesthesiology
GA CG422
UT WOS:A1990CG42200007
ER

PT J
AU TABARDEL, Y
   PAQUAY, T
   SENTERRE, J
AF TABARDEL, Y
   PAQUAY, T
   SENTERRE, J
TI PROLONGED INFUSION OF ATRACURIUM IN AN INFANT
SO DEVELOPMENTAL PHARMACOLOGY AND THERAPEUTICS
LA English
DT Article
C1 STATE UNIV LIEGE,DEPT PEDIAT,B-4000 SART,BELGIUM.
NR 9
TC 5
Z9 5
PU KARGER
PI BASEL
PA ALLSCHWILERSTRASSE 10, CH-4009 BASEL, SWITZERLAND
SN 0379-8305
J9 DEV PHARMACOL THERAP
JI Dev. Pharmacol. Ther.
PY 1990
VL 15
IS 1
BP 52
EP 56
PG 5
WC Pharmacology & Pharmacy
SC Pharmacology & Pharmacy
GA EA092
UT WOS:A1990EA09200008
ER

PT J
AU MICKELL, JJ
   PEDIGO, SA
   LUCKING, SE
   ALBERT, MA
AF MICKELL, JJ
   PEDIGO, SA
   LUCKING, SE
   ALBERT, MA
TI AGE-RELATED DIFFERENCES IN THE USE OF MORPHINE, DIAZEPAM, AND
   PANCURONIUM FOR MECHANICALLY VENTILATED CHILDREN
SO DEVELOPMENTAL PHARMACOLOGY AND THERAPEUTICS
LA English
DT Article
C1 VIRGINIA COMMONWEALTH UNIV,MED COLL VIRGINIA,DEPT PEDIAT,RICHMOND,VA 23298.
   VIRGINIA COMMONWEALTH UNIV,MED COLL VIRGINIA,DEPT ANESTHESIOL,RICHMOND,VA 23298.
   VIRGINIA COMMONWEALTH UNIV,MED COLL VIRGINIA,DEPT CLIN PHARMACOL,RICHMOND,VA 23298.
NR 37
TC 4
Z9 4
PU KARGER
PI BASEL
PA ALLSCHWILERSTRASSE 10, CH-4009 BASEL, SWITZERLAND
SN 0379-8305
J9 DEV PHARMACOL THERAP
JI Dev. Pharmacol. Ther.
PY 1990
VL 14
IS 1
BP 20
EP 28
PG 9
WC Pharmacology & Pharmacy
SC Pharmacology & Pharmacy
GA CK180
UT WOS:A1990CK18000003
ER

PT J
AU FREEMAN, J
   LESKO, SM
   MITCHELL, AA
   EPSTEIN, MF
   SHAPIRO, S
AF FREEMAN, J
   LESKO, SM
   MITCHELL, AA
   EPSTEIN, MF
   SHAPIRO, S
TI HYPERBILIRUBINEMIA FOLLOWING EXPOSURE TO PANCURONIUM-BROMIDE IN NEWBORNS
SO DEVELOPMENTAL PHARMACOLOGY AND THERAPEUTICS
LA English
DT Article
C1 BOSTON UNIV,SCH MED,SCH PUBL HLTH,SLONE EPIDEMIOL UNIT,1371 BEACON ST,BROOKLINE,MA 02146.
   HARVARD UNIV,CHILDRENS HOSP,SCH MED,DIV CLIN PHARMACOL & TOXICOL,BOSTON,MA 02115.
   HARVARD UNIV,CHILDRENS HOSP,SCH MED,DIV NEWBORN MED,BOSTON,MA 02115.
   BRIGHAM & WOMENS HOSP,CHANNING LAB,BOSTON,MA 02115.
   W ROXBURY VET ADM HOSP,BOSTON,MA.
NR 16
TC 2
Z9 2
PU KARGER
PI BASEL
PA ALLSCHWILERSTRASSE 10, CH-4009 BASEL, SWITZERLAND
SN 0379-8305
J9 DEV PHARMACOL THERAP
JI Dev. Pharmacol. Ther.
PY 1990
VL 14
IS 4
BP 209
EP 215
PG 7
WC Pharmacology & Pharmacy
SC Pharmacology & Pharmacy
GA DV236
UT WOS:A1990DV23600003
ER

PT J
AU TREFFERS, R
   ROS, HH
   BOOIJ, LHDJ
AF TREFFERS, R
   ROS, HH
   BOOIJ, LHDJ
TI INFUSION OF PANCURONIUM CONTROLLED BY A CLOSED-LOOP SYSTEM
SO EUROPEAN JOURNAL OF ANAESTHESIOLOGY
LA English
DT Article
RP TREFFERS, R (reprint author), ZUIDERZIEKENHUIS,DEPT ANAESTHESIOL,GROENE HILLEDIJK 315,3075 EA ROTTERDAM,NETHERLANDS.
NR 0
TC 0
Z9 0
PU BLACKWELL SCIENCE LTD
PI OXFORD
PA OSNEY MEAD, OXFORD, OXON, ENGLAND OX2 0EL
SN 0265-0215
J9 EUR J ANAESTH
JI Eur. J. Anaesth.
PD JAN
PY 1990
VL 7
IS 1
BP 19
EP 23
PG 5
WC Anesthesiology
SC Anesthesiology
GA CH365
UT WOS:A1990CH36500003
ER

PT J
AU POPOVIC, L
   KUNECVAJIC, E
AF POPOVIC, L
   KUNECVAJIC, E
TI CHOLINESTERASE INHIBITION BY PANCURONIUM AND NEOSTIGMINE IN PATIENTS
   WITH LIVER-DISEASE
SO EUROPEAN JOURNAL OF ANAESTHESIOLOGY
LA English
DT Article
C1 UNIV ZAGREB,FAC MED,DEPT PHARMACOL,POB 286,YU-41001 ZAGREB,YUGOSLAVIA.
NR 0
TC 3
Z9 3
PU BLACKWELL SCIENCE LTD
PI OXFORD
PA OSNEY MEAD, OXFORD, OXON, ENGLAND OX2 0EL
SN 0265-0215
J9 EUR J ANAESTH
JI Eur. J. Anaesth.
PD JAN
PY 1990
VL 7
IS 1
BP 37
EP 41
PG 5
WC Anesthesiology
SC Anesthesiology
GA CH365
UT WOS:A1990CH36500006
ER

PT J
AU LIU, GK
   BEITZ, JV
AF LIU, GK
   BEITZ, JV
TI FLUORESCENCE DYNAMICS AND CROSS RELAXATION OF 4+ CURIUM IN CERIUM
   TETRAFLUORIDE
SO JOURNAL OF LUMINESCENCE
LA English
DT Article
RP LIU, GK (reprint author), ARGONNE NATL LAB,ARGONNE,IL 60439, USA.
NR 15
TC 2
Z9 2
PU ELSEVIER SCIENCE BV
PI AMSTERDAM
PA PO BOX 211, 1000 AE AMSTERDAM, NETHERLANDS
SN 0022-2313
J9 J LUMIN
JI J. Lumines.
PD JAN-FEB
PY 1990
VL 45
IS 1-6
BP 254
EP 257
DI 10.1016/0022-2313(90)90161-4
PG 4
WC Optics
SC Optics
GA CV173
UT WOS:A1990CV17300074
ER

PT J
AU WOLFSON, MR
   SHAFFER, TH
AF WOLFSON, MR
   SHAFFER, TH
TI DIFFERENTIAL-EFFECTS OF PANCURONIUM-BROMIDE ON CARDIOPULMONARY FUNCTION
   IN THE NEONATAL LAMB
SO PEDIATRIC PULMONOLOGY
LA English
DT Article
RP WOLFSON, MR (reprint author), TEMPLE UNIV,HLTH SCI CTR,SCH MED,DEPT PHYSIOL,PHILADELPHIA,PA 19140, USA.
NR 32
TC 11
Z9 11
PU WILEY-LISS
PI NEW YORK
PA DIV JOHN WILEY & SONS INC 605 THIRD AVE, NEW YORK, NY 10158-0012
SN 8755-6863
J9 PEDIATR PULM
JI Pediatr. Pulmonol.
PY 1990
VL 8
IS 4
BP 233
EP 239
DI 10.1002/ppul.1950080405
PG 7
WC Pediatrics; Respiratory System
SC Pediatrics; Respiratory System
GA DK892
UT WOS:A1990DK89200003
ER

PT J
AU POUPARD, D
   JOUNIAUX, B
AF POUPARD, D
   JOUNIAUX, B
TI DETERMINATION OF PICOGRAM QUANTITIES OF AMERICIUM AND CURIUM BY THERMAL
   IONIZATION MASS-SPECTROMETRY (TIMS)
SO RADIOCHIMICA ACTA
LA English
DT Article
C1 CEA,CHIM,RCR,F-91680 BRUYERES CHATEL,FRANCE.
RP POUPARD, D (reprint author), CEA,RADIOCHIM & PHENOMENOL,BP 12,F-91680 BRUYERES CHATEL,FRANCE.
NR 5
TC 4
Z9 4
PU R OLDENBOURG VERLAG
PI MUNICH 80
PA ROSENHEIMER STR 145 POSTFACH 801360, W-8000 MUNICH 80, GERMANY
SN 0033-8230
J9 RADIOCHIM ACTA
JI Radiochim. Acta
PY 1990
VL 49
IS 1
BP 25
EP 28
PG 4
WC Chemistry, Inorganic & Nuclear; Nuclear Science & Technology
SC Chemistry; Nuclear Science & Technology
GA CU802
UT WOS:A1990CU80200004
ER

PT J
AU JONES, RS
AF JONES, RS
TI REVERSAL OF ATRACURIUM NEUROMUSCULAR BLOCK WITH NEOSTIGMINE IN THE DOG
SO RESEARCH IN VETERINARY SCIENCE
LA English
DT Article
RP JONES, RS (reprint author), UNIV LIVERPOOL,ROYAL LIVERPOOL HOSP,DEPT ANAESTHESIA,PRESCOT ST,POB 147,LIVERPOOL L69 3BX,ENGLAND.
NR 13
TC 3
Z9 4
PU BRITISH VETERINARY ASSOC
PI LONDON
PA 7 MANSFIELD ST, LONDON, ENGLAND W1M 0AT
SN 0034-5288
J9 RES VET SCI
JI Res. Vet. Sci.
PD JAN
PY 1990
VL 48
IS 1
BP 96
EP 98
PG 3
WC Veterinary Sciences
SC Veterinary Sciences
GA CJ072
UT WOS:A1990CJ07200018
ER

PT J
AU YUSOV, AB
   FEDOSEEV, AM
AF YUSOV, AB
   FEDOSEEV, AM
TI LUMINESCENCE OF FROZEN-SOLUTIONS OF CURIUM(III) WITH POLYTUNGSTATE
   ANIONS
SO SOVIET RADIOCHEMISTRY
LA English
DT Article
AB Spectra and lifetimes for luminescence from solutions of complexes frozen at 77 K are measured.  Complexes of curium(III) with P2W17O61(10-) luminesce brightly at 77 K although luminescence from nitrogen laser excitation in the liquids is not found.  Luminescence of all remaining complexes at 77 K increases by at least several times compared to the liquids.  The luminescence is quickly quenched as the solution freezes.  The quenching quickly decreases as the temperature of the frozen solution is decreased.  At 77 K, it almost disappears for the majority of complexes.  The enhanced quenching on freezing and the relatively short luminescence lifetime at 77 K are associated with changes in the complex structures on freezing.
NR 3
TC 0
Z9 0
PU PLENUM PUBL CORP
PI NEW YORK
PA CONSULTANTS BUREAU 233 SPRING ST, NEW YORK, NY 10013
SN 0038-576X
J9 SOV RADIOCHEM+
PD JAN-FEB
PY 1990
VL 32
IS 1
BP 69
EP 71
PG 3
WC Chemistry, Analytical
SC Chemistry
GA GE805
UT WOS:A1990GE80500019
ER

PT J
AU HILDEBRAND, SV
   HILL, T
AF HILDEBRAND, SV
   HILL, T
TI EFFECTS OF ATRACURIUM ADMINISTERED BY CONTINUOUS INTRAVENOUS-INFUSION IN
   HALOTHANE-ANESTHETIZED HORSES
SO AMERICAN JOURNAL OF VETERINARY RESEARCH
LA English
DT Article
RP HILDEBRAND, SV (reprint author), UNIV CALIF DAVIS,SCH VET MED,DEPT SURG,DAVIS,CA 95616, USA.
NR 14
TC 4
Z9 4
PU AMER VETERINARY MEDICAL ASSOC
PI SCHAUMBURG
PA 1931 N MEACHAM RD SUITE 100, SCHAUMBURG, IL 60173-4360
SN 0002-9645
J9 AM J VET RES
JI Am. J. Vet. Res.
PD DEC
PY 1989
VL 50
IS 12
BP 2124
EP 2126
PG 3
WC Veterinary Sciences
SC Veterinary Sciences
GA CC220
UT WOS:A1989CC22000025
ER

PT J
AU JANIK, R
   DICK, W
AF JANIK, R
   DICK, W
TI CLINICAL-EVALUATION OF SUFENTANIL-PANCURONIUM VERSUS
   SUFENTANIL-VECURONIUM ON HEMODYNAMIC PARAMETERS AND INTUBATING
   CONDITIONS DURING INDUCTION OF ANESTHESIA
SO ANAESTHESIST
LA German
DT Article
RP JANIK, R (reprint author), UNIV MAINZ,ANAESTHESIOL KLIN,LANGENBECKSTR 1,W-6500 MAINZ,GERMANY.
NR 29
TC 0
Z9 0
PU SPRINGER VERLAG
PI NEW YORK
PA 175 FIFTH AVE, NEW YORK, NY 10010
SN 0003-2417
J9 ANAESTHESIST
JI Anaesthesist
PD DEC
PY 1989
VL 38
IS 12
BP 673
EP 680
PG 8
WC Anesthesiology
SC Anesthesiology
GA CF330
UT WOS:A1989CF33000005
ER

PT J
AU ENOKI, T
   NAITO, Y
   HIROKAWA, Y
   NOMURA, R
   HATANO, Y
   MORI, K
AF ENOKI, T
   NAITO, Y
   HIROKAWA, Y
   NOMURA, R
   HATANO, Y
   MORI, K
TI MARKED SENSITIVITY TO PANCURONIUM IN A PATIENT WITHOUT CLINICAL
   MANIFESTATIONS OF MYASTHENIA-GRAVIS
SO ANESTHESIA AND ANALGESIA
LA English
DT Article
C1 KYOTO UNIV HOSP,DEPT ANESTHESIA,SAKYO KU,KYOTO 606,JAPAN.
   OHTSU RED CROSS HOSP,DEPT ANESTHESIOL,OTSU,JAPAN.
NR 11
TC 6
Z9 6
PU WILLIAMS & WILKINS
PI BALTIMORE
PA 351 WEST CAMDEN ST, BALTIMORE, MD 21201-2436
SN 0003-2999
J9 ANESTH ANALG
JI Anesth. Analg.
PD DEC
PY 1989
VL 69
IS 6
BP 840
EP 842
PG 3
WC Anesthesiology
SC Anesthesiology
GA CC035
UT WOS:A1989CC03500027
ER

PT J
AU DEBAENE, B
   MEISTELMAN, C
   DHOLLANDER, A
AF DEBAENE, B
   MEISTELMAN, C
   DHOLLANDER, A
TI RECOVERY FROM VECURONIUM NEUROMUSCULAR BLOCKADE FOLLOWING NEOSTIGMINE
   ADMINISTRATION IN INFANTS, CHILDREN, AND ADULTS DURING HALOTHANE
   ANESTHESIA
SO ANESTHESIOLOGY
LA English
DT Article
C1 INST GUSTAVE ROUSSY,DEPT ANESTHESIOL,F-94805 VILLEJUIF,FRANCE.
   HOP BEAUJON,DEPT ANESTHESIOL,CLICHY,FRANCE.
NR 13
TC 16
Z9 16
PU LIPPINCOTT-RAVEN PUBL
PI PHILADELPHIA
PA 227 EAST WASHINGTON SQ, PHILADELPHIA, PA 19106
SN 0003-3022
J9 ANESTHESIOLOGY
JI Anesthesiology
PD DEC
PY 1989
VL 71
IS 6
BP 840
EP 844
DI 10.1097/00000542-198912000-00005
PG 5
WC Anesthesiology
SC Anesthesiology
GA CC576
UT WOS:A1989CC57600005
ER

PT J
AU KHUENLBRADY, KS
   SHARMA, M
   CHUNG, K
   MILLER, RD
   AGOSTON, S
   CALDWELL, JE
AF KHUENLBRADY, KS
   SHARMA, M
   CHUNG, K
   MILLER, RD
   AGOSTON, S
   CALDWELL, JE
TI PHARMACOKINETICS AND DISPOSITION OF PIPECURONIUM BROMIDE IN DOGS WITH
   AND WITHOUT LIGATED RENAL PEDICLES
SO ANESTHESIOLOGY
LA English
DT Article
C1 UNIV CALIF SAN FRANCISCO,DEPT ANESTHESIA,BOX 0648,SAN FRANCISCO,CA 94143.
NR 11
TC 6
Z9 6
PU LIPPINCOTT-RAVEN PUBL
PI PHILADELPHIA
PA 227 EAST WASHINGTON SQ, PHILADELPHIA, PA 19106
SN 0003-3022
J9 ANESTHESIOLOGY
JI Anesthesiology
PD DEC
PY 1989
VL 71
IS 6
BP 919
EP 922
DI 10.1097/00000542-198912000-00015
PG 4
WC Anesthesiology
SC Anesthesiology
GA CC576
UT WOS:A1989CC57600015
ER

PT J
AU KENT, AP
   PARKER, CJR
   HUNTER, JM
AF KENT, AP
   PARKER, CJR
   HUNTER, JM
TI PHARMACOKINETICS OF ATRACURIUM AND LAUDANOSINE IN THE ELDERLY
SO BRITISH JOURNAL OF ANAESTHESIA
LA English
DT Article
C1 UNIV LIVERPOOL,ROYAL LIVERPOOL HOSP,DEPT ANAESTHESIA,LIVERPOOL L69 3BX,ENGLAND.
NR 24
TC 34
Z9 35
PU PROF SCI PUBL
PI LONDON
PA TAVISTOCK HOUSE EAST, TAVISTOCK SQUARE, LONDON, ENGLAND WC1H 9JR
SN 0007-0912
J9 BRIT J ANAESTH
JI Br. J. Anaesth.
PD DEC
PY 1989
VL 63
IS 6
BP 661
EP 666
DI 10.1093/bja/63.6.661
PG 6
WC Anesthesiology
SC Anesthesiology
GA CG120
UT WOS:A1989CG12000005
ER

PT J
AU REICH, DL
   KONSTADT, SN
   THYS, DM
   HILLEL, Z
   RAYMOND, R
   KAPLAN, JA
AF REICH, DL
   KONSTADT, SN
   THYS, DM
   HILLEL, Z
   RAYMOND, R
   KAPLAN, JA
TI EFFECTS OF DOXACURIUM CHLORIDE ON BIVENTRICULAR CARDIAC-FUNCTION IN
   PATIENTS WITH CARDIAC DISEASE
SO BRITISH JOURNAL OF ANAESTHESIA
LA English
DT Article
C1 BURROUGHS WELLCOME CO,RES TRIANGLE PK,NC 27709.
RP REICH, DL (reprint author), MT SINAI MED CTR,DEPT ANESTHESIOL,1 GUSTAVE L LEVY PL,BOX 1010,NEW YORK,NY 10029, USA.
NR 10
TC 7
Z9 7
PU PROF SCI PUBL
PI LONDON
PA TAVISTOCK HOUSE EAST, TAVISTOCK SQUARE, LONDON, ENGLAND WC1H 9JR
SN 0007-0912
J9 BRIT J ANAESTH
JI Br. J. Anaesth.
PD DEC
PY 1989
VL 63
IS 6
BP 675
EP 681
DI 10.1093/bja/63.6.675
PG 7
WC Anesthesiology
SC Anesthesiology
GA CG120
UT WOS:A1989CG12000008
ER

PT J
AU GWEE, MCE
   CHEAH, LS
AF GWEE, MCE
   CHEAH, LS
TI INVITRO TIME COURSE STUDIES ON TRAIN-OF-4 FADE INDUCED BY HEXAMETHONIUM,
   PANCURONIUM AND DECAMETHONIUM IN THE RAT HEMIDIAPHRAGM
SO CLINICAL AND EXPERIMENTAL PHARMACOLOGY AND PHYSIOLOGY
LA English
DT Article
RP GWEE, MCE (reprint author), NATL UNIV SINGAPORE,FAC MED,DEPT PHARMACOL,KENT RIDGE,SINGAPORE 0511,SINGAPORE.
NR 20
TC 0
Z9 0
PU BLACKWELL SCIENCE
PI CARLTON
PA 54 UNIVERSITY ST, P O BOX 378, CARLTON VICTORIA 3053, AUSTRALIA
SN 0305-1870
J9 CLIN EXP PHARMACOL P
JI Clin. Exp. Pharmacol. Physiol.
PD DEC
PY 1989
VL 16
IS 12
BP 897
EP 903
DI 10.1111/j.1440-1681.1989.tb02400.x
PG 7
WC Pharmacology & Pharmacy; Physiology
SC Pharmacology & Pharmacy; Physiology
GA CF719
UT WOS:A1989CF71900001
ER

PT J
AU DARRAH, WC
   JOHNSTON, JR
   MIRAKHUR, RK
AF DARRAH, WC
   JOHNSTON, JR
   MIRAKHUR, RK
TI VECURONIUM INFUSIONS FOR PROLONGED MUSCLE-RELAXATION IN THE
   INTENSIVE-CARE UNIT
SO CRITICAL CARE MEDICINE
LA English
DT Article
C1 ROYAL VICTORIA HOSP,REG INTENS CARE UNIT,GROSVENOR RD,BELFAST BT12 6BA,NORTH IRELAND.
NR 27
TC 25
Z9 25
PU WILLIAMS & WILKINS
PI BALTIMORE
PA 351 WEST CAMDEN ST, BALTIMORE, MD 21201-2436
SN 0090-3493
J9 CRIT CARE MED
JI Crit. Care Med.
PD DEC
PY 1989
VL 17
IS 12
BP 1297
EP 1300
PG 4
WC Critical Care Medicine
SC General & Internal Medicine
GA CE568
UT WOS:A1989CE56800010
ER

PT J
AU WADA, A
   ARITA, M
   TAKARA, H
   SUMIKAWA, K
   UEZONO, Y
   IZUMI, F
AF WADA, A
   ARITA, M
   TAKARA, H
   SUMIKAWA, K
   UEZONO, Y
   IZUMI, F
TI INHIBITION BY VECURONIUM OF CARBACHOL-INDUCED INFLUX OF NA-22+,
   CA-45(2+) AND SECRETION OF CATECHOLAMINES IN CULTURED BOVINE
   ADRENAL-MEDULLARY CELLS
SO NAUNYN-SCHMIEDEBERGS ARCHIVES OF PHARMACOLOGY
LA English
DT Article
C1 OSAKA UNIV,DEPT ANESTHESIOL,FUKUSHIMA KU,OSAKA 553,JAPAN.
RP WADA, A (reprint author), UNIV OCCUPAT & ENVIRONM HLTH,SCH MED,DEPT PHARMACOL,1-1 ISEIGAOKA,YAHATANISHI KU,KITAKYUSHU,FUKUOKA 807,JAPAN.
RI Uezono, Yasuhito/C-2347-2011
NR 36
TC 3
Z9 3
PU SPRINGER VERLAG
PI NEW YORK
PA 175 FIFTH AVE, NEW YORK, NY 10010
SN 0028-1298
J9 N-S ARCH PHARMACOL
JI Naunyn-Schmiedebergs Arch. Pharmacol.
PD DEC
PY 1989
VL 340
IS 6
BP 605
EP 609
DI 10.1007/BF00717734
PN 1
PG 5
WC Pharmacology & Pharmacy
SC Pharmacology & Pharmacy
GA CG847
UT WOS:A1989CG84700002
ER

PT J
AU MOISE, KJ
   DETER, RL
   KIRSHON, B
   ADAM, K
   PATTON, DE
   CARPENTER, RJ
AF MOISE, KJ
   DETER, RL
   KIRSHON, B
   ADAM, K
   PATTON, DE
   CARPENTER, RJ
TI INTRAVENOUS PANCURONIUM-BROMIDE FOR FETAL NEUROMUSCULAR BLOCKADE DURING
   INTRAUTERINE TRANSFUSION FOR RED-CELL ALLOIMMUNIZATION
SO OBSTETRICS AND GYNECOLOGY
LA English
DT Article
RP MOISE, KJ (reprint author), BAYLOR UNIV,COLL MED,DEPT OBSTET & GYNECOL,DIV MATERNAL FETAL MED,CTR PRENATAL DIAGNOST,HOUSTON,TX 77030, USA.
NR 13
TC 10
Z9 10
PU ELSEVIER SCIENCE INC
PI NEW YORK
PA 655 AVENUE OF THE AMERICAS, NEW YORK, NY 10010
SN 0029-7844
J9 OBSTET GYNECOL
JI Obstet. Gynecol.
PD DEC
PY 1989
VL 74
IS 6
BP 905
EP 908
PG 4
WC Obstetrics & Gynecology
SC Obstetrics & Gynecology
GA CB057
UT WOS:A1989CB05700017
ER

PT J
AU GREENOUGH, A
   GAMSU, HR
   GREENALL, F
AF GREENOUGH, A
   GAMSU, HR
   GREENALL, F
TI INVESTIGATION OF THE EFFECTS OF PARALYSIS BY PANCURONIUM ON HEART-RATE
   VARIABILITY, BLOOD-PRESSURE AND FLUID BALANCE
SO ACTA PAEDIATRICA SCANDINAVICA
LA English
DT Article
RP GREENOUGH, A (reprint author), UNIV LONDON KINGS COLL HOSP,DEPT CHILD HLTH,DENMARK HILL,LONDON SE5 8RX,ENGLAND.
NR 19
TC 7
Z9 7
PU SCANDINAVIAN UNIVERSITY PRESS
PI OSLO
PA PO BOX 2959 TOYEN, JOURNAL DIVISION CUSTOMER SERVICE, N-0608 OSLO,
   NORWAY
SN 0001-656X
J9 ACTA PAEDIATR SCAND
PD NOV
PY 1989
VL 78
IS 6
BP 829
EP 834
DI 10.1111/j.1651-2227.1989.tb11158.x
PG 6
WC Pediatrics
SC Pediatrics
GA CE043
UT WOS:A1989CE04300003
ER

PT J
AU DUCEY, JP
   DEPPE, SA
   FOLEY, KT
AF DUCEY, JP
   DEPPE, SA
   FOLEY, KT
TI A COMPARISON OF THE EFFECTS OF SUXAMETHONIUM, ATRACURIUM AND VECURONIUM
   ON INTRACRANIAL HEMODYNAMICS IN SWINE
SO ANAESTHESIA AND INTENSIVE CARE
LA English
DT Article
C1 BROOKE ARMY MED CTR,DEPT NEUROSURG,FT SAM HOUSTON,TX 78234.
RP DUCEY, JP (reprint author), BROOKE ARMY MED CTR,DEPT SURG,DIV CRIT CARE,FT SAM HOUSTON,TX 78234, USA.
NR 14
TC 8
Z9 8
PU AUSTRALIAN SOC ANAESTHETISTS
PI EDGECLIFF
PA P O BOX 600, EDGECLIFF NSW 2021, AUSTRALIA
SN 0310-057X
J9 ANAESTH INTENS CARE
JI Anaesth. Intensive Care
PD NOV
PY 1989
VL 17
IS 4
BP 448
EP 455
PG 8
WC Anesthesiology; Critical Care Medicine
SC Anesthesiology; General & Internal Medicine
GA AY770
UT WOS:A1989AY77000008
ER

PT J
AU BEEMER, GH
   DAWSON, PJ
   BJORKSTEN, AR
   EDWARDS, NE
AF BEEMER, GH
   DAWSON, PJ
   BJORKSTEN, AR
   EDWARDS, NE
TI EARLY POSTOPERATIVE SEIZURES IN NEUROSURGICAL PATIENTS ADMINISTERED
   ATRACURIUM AND ISOFLURANE
SO ANAESTHESIA AND INTENSIVE CARE
LA English
DT Article
C1 UNIV MELBOURNE,PARKVILLE,VIC 3052,AUSTRALIA.
   AMALGAMATED MELBOURNE & ESSENDON HOSP,DEPT ANAESTHET,MELBOURNE,AUSTRALIA.
RP BEEMER, GH (reprint author), ROYAL MELBOURNE HOSP,DEPT ANAESTHESIA,PARKVILLE,VIC 3050,AUSTRALIA.
NR 28
TC 10
Z9 10
PU AUSTRALIAN SOC ANAESTHETISTS
PI EDGECLIFF
PA P O BOX 600, EDGECLIFF NSW 2021, AUSTRALIA
SN 0310-057X
J9 ANAESTH INTENS CARE
JI Anaesth. Intensive Care
PD NOV
PY 1989
VL 17
IS 4
BP 504
EP 509
PG 6
WC Anesthesiology; Critical Care Medicine
SC Anesthesiology; General & Internal Medicine
GA AY770
UT WOS:A1989AY77000020
ER

PT J
AU MAIR, P
   MITTERSCHIFFTHALER, G
   HOHLBOCK, E
AF MAIR, P
   MITTERSCHIFFTHALER, G
   HOHLBOCK, E
TI NEUROMUSCULAR BLOCKADE WITH VECURONIUM IN A PATIENT WITH DERMATOMYOSITIS
SO ANAESTHESIST
LA German
DT Article
C1 UNIV INNSBRUCK,GYNAKOL & GEBURTSH KLIN,A-6020 INNSBRUCK,AUSTRIA.
RP MAIR, P (reprint author), UNIV INNSBRUCK,ANAESTHESIE & ALLGEMEINE INTENS MED KLIN,ANICHSTR 35,A-6020 INNSBRUCK,AUSTRIA.
NR 15
TC 2
Z9 2
PU SPRINGER VERLAG
PI NEW YORK
PA 175 FIFTH AVE, NEW YORK, NY 10010
SN 0003-2417
J9 ANAESTHESIST
JI Anaesthesist
PD NOV
PY 1989
VL 38
IS 11
BP 626
EP 628
PG 3
WC Anesthesiology
SC Anesthesiology
GA CA699
UT WOS:A1989CA69900006
ER

PT J
AU LAW, SC
   RAMZAN, IM
   BRANDOM, BW
   COOK, DR
AF LAW, SC
   RAMZAN, IM
   BRANDOM, BW
   COOK, DR
TI INTRAVENOUS RANITIDINE ANTAGONIZES INTENSE ATRACURIUM-INDUCED
   NEUROMUSCULAR BLOCKADE IN RATS
SO ANESTHESIA AND ANALGESIA
LA English
DT Article
C1 UNIV PITTSBURGH,SCH MED,DEPT ANESTHESIOL,PITTSBURGH,PA 15261.
   UNIV PITTSBURGH,SCH MED,DEPT PHARMACEUT SCI,PITTSBURGH,PA 15261.
   UNIV PITTSBURGH,SCH PHARM,PITTSBURGH,PA 15260.
RP LAW, SC (reprint author), CHILDRENS HOSP PITTSBURGH,DEPT ANESTHESIOL,1 CHILDRENS PL,3705 5TH AVE & DESOTO ST,PITTSBURGH,PA 15213, USA.
NR 15
TC 12
Z9 12
PU WILLIAMS & WILKINS
PI BALTIMORE
PA 351 WEST CAMDEN ST, BALTIMORE, MD 21201-2436
SN 0003-2999
J9 ANESTH ANALG
JI Anesth. Analg.
PD NOV
PY 1989
VL 69
IS 5
BP 611
EP 613
PG 3
WC Anesthesiology
SC Anesthesiology
GA AX413
UT WOS:A1989AX41300011
ER

PT J
AU FELDMAN, SA
   SONI, N
   KRAAYENBRINK, MA
AF FELDMAN, SA
   SONI, N
   KRAAYENBRINK, MA
TI EFFECT OF RATE OF INJECTION ON THE NEUROMUSCULAR BLOCK PRODUCED BY
   VECURONIUM
SO ANESTHESIA AND ANALGESIA
LA English
DT Article
C1 ST GEORGE HOSP,LONDON,ENGLAND.
RP FELDMAN, SA (reprint author), UNIV LONDON,WESTMINSTER HOSP,MAGILL DEPT ANAESTHET,PAGE ST WING,LONDON SQ1P 2AP,ENGLAND.
NR 9
TC 3
Z9 3
PU WILLIAMS & WILKINS
PI BALTIMORE
PA 351 WEST CAMDEN ST, BALTIMORE, MD 21201-2436
SN 0003-2999
J9 ANESTH ANALG
JI Anesth. Analg.
PD NOV
PY 1989
VL 69
IS 5
BP 624
EP 626
PG 3
WC Anesthesiology
SC Anesthesiology
GA AX413
UT WOS:A1989AX41300014
ER

PT J
AU REICH, DL
AF REICH, DL
TI TRANSIENT SYSTEMIC ARTERIAL-HYPOTENSION AND CUTANEOUS FLUSHING IN
   RESPONSE TO DOXACURIUM CHLORIDE
SO ANESTHESIOLOGY
LA English
DT Article
RP REICH, DL (reprint author), MT SINAI MED CTR,DEPT ANESTHESIOL,BOX 1010,ONE GUSTAVE L LEVY PL,NEW YORK,NY 10029, USA.
NR 10
TC 9
Z9 9
PU LIPPINCOTT-RAVEN PUBL
PI PHILADELPHIA
PA 227 EAST WASHINGTON SQ, PHILADELPHIA, PA 19106
SN 0003-3022
J9 ANESTHESIOLOGY
JI Anesthesiology
PD NOV
PY 1989
VL 71
IS 5
BP 783
EP 785
DI 10.1097/00000542-198911000-00026
PG 3
WC Anesthesiology
SC Anesthesiology
GA AX181
UT WOS:A1989AX18100026
ER

PT J
AU ALIFIMOFF, JK
   GOUDSOUZIAN, NG
AF ALIFIMOFF, JK
   GOUDSOUZIAN, NG
TI CONTINUOUS INFUSION OF MIVACURIUM IN CHILDREN
SO BRITISH JOURNAL OF ANAESTHESIA
LA English
DT Article
RP ALIFIMOFF, JK (reprint author), HARVARD UNIV,MASSACHUSETTS GEN HOSP,SCH MED,DEPT ANESTHESIA,BOSTON,MA 02114, USA.
NR 11
TC 32
Z9 33
PU PROF SCI PUBL
PI LONDON
PA TAVISTOCK HOUSE EAST, TAVISTOCK SQUARE, LONDON, ENGLAND WC1H 9JR
SN 0007-0912
J9 BRIT J ANAESTH
JI Br. J. Anaesth.
PD NOV
PY 1989
VL 63
IS 5
BP 520
EP 524
DI 10.1093/bja/63.5.520
PG 5
WC Anesthesiology
SC Anesthesiology
GA AY642
UT WOS:A1989AY64200004
ER

PT J
AU EDDLESTON, JM
   HARPER, NJN
   POLLARD, BJ
   EDWARDS, D
   GWINNUTT, CL
AF EDDLESTON, JM
   HARPER, NJN
   POLLARD, BJ
   EDWARDS, D
   GWINNUTT, CL
TI CONCENTRATIONS OF ATRACURIUM AND LAUDANOSINE IN CEREBROSPINAL-FLUID AND
   PLASMA DURING INTRACRANIAL SURGERY
SO BRITISH JOURNAL OF ANAESTHESIA
LA English
DT Article
C1 HOPE HOSP,DEPT ANAESTHESIA,ECCLES OLD RD,SALFORD M6 8HD,LANCS,ENGLAND.
   MANCHESTER ROYAL INFIRM,DEPT ANAESTHESIA,MANCHESTER M13 9WL,LANCS,ENGLAND.
NR 17
TC 20
Z9 20
PU PROF SCI PUBL
PI LONDON
PA TAVISTOCK HOUSE EAST, TAVISTOCK SQUARE, LONDON, ENGLAND WC1H 9JR
SN 0007-0912
J9 BRIT J ANAESTH
JI Br. J. Anaesth.
PD NOV
PY 1989
VL 63
IS 5
BP 525
EP 530
DI 10.1093/bja/63.5.525
PG 6
WC Anesthesiology
SC Anesthesiology
GA AY642
UT WOS:A1989AY64200005
ER

PT J
AU CHOI, WW
   MEHTA, MP
   MURRAY, DJ
   SOKOLL, MD
   FORBES, RB
   GERGIS, SD
   ABOUDONIA, M
   KIRCHNER, J
AF CHOI, WW
   MEHTA, MP
   MURRAY, DJ
   SOKOLL, MD
   FORBES, RB
   GERGIS, SD
   ABOUDONIA, M
   KIRCHNER, J
TI NEUROMUSCULAR AND CARDIOVASCULAR EFFECTS OF MIVACURIUM CHLORIDE IN
   SURGICAL PATIENTS RECEIVING NITROUS OXIDE-NARCOTIC OR NITROUS OXIDE
   ISOFLURANE ANESTHESIA
SO CANADIAN JOURNAL OF ANAESTHESIA-JOURNAL CANADIEN D ANESTHESIE
LA English
DT Article
C1 BURROUGHS WELLCOME CO,RES TRIANGLE PK,NC 27709.
RP CHOI, WW (reprint author), UNIV IOWA,COLL MED,DEPT ANESTHESIA,IOWA CITY,IA 52242, USA.
NR 23
TC 32
Z9 32
PU CANADIAN ANAESTHETISTS SOC INC
PI TORONTO
PA 1 EGLINTON AVE EAST, SUITE 208, TORONTO ON M4P 3A1, CANADA
SN 0832-610X
J9 CAN J ANAESTH
JI Can. J. Anaesth.-J. Can. Anesth.
PD NOV
PY 1989
VL 36
IS 6
BP 641
EP 650
PG 10
WC Anesthesiology
SC Anesthesiology
GA AZ190
UT WOS:A1989AZ19000008
ER

PT J
AU MERETOJA, OA
   WERNER, MU
   WIRTAVUORI, K
   LUOSTO, T
AF MERETOJA, OA
   WERNER, MU
   WIRTAVUORI, K
   LUOSTO, T
TI COMPARISON OF THUMB ACCELERATION AND THENAR EMG IN A PHARMACODYNAMIC
   STUDY OF ALCURONIUM
SO ACTA ANAESTHESIOLOGICA SCANDINAVICA
LA English
DT Article
C1 UNIV LUND,DEPT ANAESTHESIA,S-22101 LUND,SWEDEN.
   UNIV HELSINKI,CHILDRENS HOSP,DEPT ANAESTHESIA,SF-00290 HELSINKI 29,FINLAND.
RP MERETOJA, OA (reprint author), UNIV HELSINKI,CHILDRENS HOSP,DEPT ANAESTHESIOL,SF-00290 HELSINKI 29,FINLAND.
NR 12
TC 18
Z9 18
PU MUNKSGAARD INT PUBL LTD
PI COPENHAGEN
PA 35 NORRE SOGADE, PO BOX 2148, DK-1016 COPENHAGEN, DENMARK
SN 0001-5172
J9 ACTA ANAESTH SCAND
JI Acta Anaesthesiol. Scand.
PD OCT
PY 1989
VL 33
IS 7
BP 545
EP 548
PG 4
WC Anesthesiology
SC Anesthesiology
GA AX074
UT WOS:A1989AX07400004
ER

PT J
AU DELPOZO, E
   BAEYENS, JM
AF DELPOZO, E
   BAEYENS, JM
TI NEUROMUSCULAR BLOCKADE INDUCED BY FLUNARIZINE ALONE AND IN COMBINATION
   WITH PANCURONIUM, SUXAMETHONIUM OR NEOMYCIN - STUDIES IN ISOLATED RAT
   PHRENIC-HEMIDIAPHRAGM PREPARATIONS
SO ACTA ANAESTHESIOLOGICA SCANDINAVICA
LA English
DT Article
C1 UNIV GRANADA,SCH MED,DEPT PHARMACOL,AVDA MADRID S N,E-18012 GRANADA,SPAIN.
NR 31
TC 2
Z9 2
PU MUNKSGAARD INT PUBL LTD
PI COPENHAGEN
PA 35 NORRE SOGADE, PO BOX 2148, DK-1016 COPENHAGEN, DENMARK
SN 0001-5172
J9 ACTA ANAESTH SCAND
JI Acta Anaesthesiol. Scand.
PD OCT
PY 1989
VL 33
IS 7
BP 582
EP 587
PG 6
WC Anesthesiology
SC Anesthesiology
GA AX074
UT WOS:A1989AX07400012
ER

PT J
AU HORVATH, L
   SEEDS, JW
AF HORVATH, L
   SEEDS, JW
TI TEMPORARY ARREST OF FETAL MOVEMENT WITH PANCURONIUM-BROMIDE TO ENABLE
   ANTENATAL MAGNETIC-RESONANCE IMAGING OF HOLOPROSENCEPHALY
SO AMERICAN JOURNAL OF PERINATOLOGY
LA English
DT Article
C1 UNIV N CAROLINA,SCH MED,DIV MATERNAL FETAL MED,DEPT OBSTET & GYNECOL,CB 7570,MACNIDER BLDG,CHAPEL HILL,NC 27599.
NR 0
TC 11
Z9 11
PU THIEME MEDICAL PUBL INC
PI NEW YORK
PA 381 PARK AVE SOUTH, NEW YORK, NY 10016
SN 0735-1631
J9 AM J PERINAT
JI Am. J. Perinatol.
PD OCT
PY 1989
VL 6
IS 4
BP 418
EP 420
DI 10.1055/s-2007-999629
PG 3
WC Obstetrics & Gynecology; Pediatrics
SC Obstetrics & Gynecology; Pediatrics
GA AT797
UT WOS:A1989AT79700009
ER

PT J
AU CASHMAN, JN
   JONES, RM
   ADAMS, AP
AF CASHMAN, JN
   JONES, RM
   ADAMS, AP
TI ATRACURIUM RECOVERY - PREDICTION OF SAFE REVERSAL TIMES WITH EDROPHONIUM
SO ANAESTHESIA
LA English
DT Article
RP CASHMAN, JN (reprint author), UNITED MED & DENT SCH GUYS & ST THOMAS HOSP,GUYS HOSP,DEPT ANAESTHET,LONDON SE1 9RT,ENGLAND.
NR 8
TC 2
Z9 2
PU W B SAUNDERS CO LTD
PI LONDON
PA 24-28 OVAL RD, LONDON, ENGLAND NW1 7DX
SN 0003-2409
J9 ANAESTHESIA
JI Anaesthesia
PD OCT
PY 1989
VL 44
IS 10
BP 805
EP 807
DI 10.1111/j.1365-2044.1989.tb09095.x
PG 3
WC Anesthesiology
SC Anesthesiology
GA AT788
UT WOS:A1989AT78800002
ER

PT J
AU PEDUTO, VA
   GUNGUI, P
   DIMARTINO, MR
   NAPOLEONE, M
AF PEDUTO, VA
   GUNGUI, P
   DIMARTINO, MR
   NAPOLEONE, M
TI ACCIDENTAL SUBARACHNOID INJECTION OF PANCURONIUM
SO ANESTHESIA AND ANALGESIA
LA English
DT Article
RP PEDUTO, VA (reprint author), UNIV CAGLIARI,OSPED CIVILE S GIOVANNI DIO,SCH MED,INST ANESTHESIOL & INTENS CARE,VIA OSPEDALE,I-09124 CAGLIARI,ITALY.
NR 12
TC 9
Z9 10
PU WILLIAMS & WILKINS
PI BALTIMORE
PA 351 WEST CAMDEN ST, BALTIMORE, MD 21201-2436
SN 0003-2999
J9 ANESTH ANALG
JI Anesth. Analg.
PD OCT
PY 1989
VL 69
IS 4
BP 516
EP 517
PG 2
WC Anesthesiology
SC Anesthesiology
GA AR172
UT WOS:A1989AR17200016
ER

PT J
AU COURSIN, DB
   KLASEK, G
   GOELZER, SL
AF COURSIN, DB
   KLASEK, G
   GOELZER, SL
TI INCREASED REQUIREMENTS FOR CONTINUOUSLY INFUSED VECURONIUM IN CRITICALLY
   ILL PATIENTS
SO ANESTHESIA AND ANALGESIA
LA English
DT Article
C1 UNIV WISCONSIN,CTR CLIN SCI,DEPT INTERNAL MED,MADISON,WI 53792.
   UNIV WISCONSIN,CTR CLIN SCI,DEPT PHARM,MADISON,WI 53792.
RP COURSIN, DB (reprint author), UNIV WISCONSIN,CTR CLIN SCI,DEPT ANAESTHESIOL,B6-387,600 HIGHLAND AVE,MADISON,WI 53792, USA.
NR 12
TC 42
Z9 43
PU WILLIAMS & WILKINS
PI BALTIMORE
PA 351 WEST CAMDEN ST, BALTIMORE, MD 21201-2436
SN 0003-2999
J9 ANESTH ANALG
JI Anesth. Analg.
PD OCT
PY 1989
VL 69
IS 4
BP 518
EP 521
PG 4
WC Anesthesiology
SC Anesthesiology
GA AR172
UT WOS:A1989AR17200017
ER

PT J
AU STRECKER, GJ
   JACKSON, MB
AF STRECKER, GJ
   JACKSON, MB
TI CURARE BINDING AND THE CURARE-INDUCED SUBCONDUCTANCE STATE OF THE
   ACETYLCHOLINE-RECEPTOR CHANNEL
SO BIOPHYSICAL JOURNAL
LA English
DT Article
C1 UNIV CALIF LOS ANGELES,DEPT BIOL,LOS ANGELES,CA 90024.
RP STRECKER, GJ (reprint author), UNIV CALIF LOS ANGELES,DEPT PHYSIOL,LOS ANGELES,CA 90024, USA.
NR 50
TC 17
Z9 17
PU BIOPHYSICAL SOCIETY
PI BETHESDA
PA 9650 ROCKVILLE PIKE, BETHESDA, MD 20814-3998
SN 0006-3495
J9 BIOPHYS J
JI Biophys. J.
PD OCT
PY 1989
VL 56
IS 4
BP 795
EP 806
PG 12
WC Biophysics
SC Biophysics
GA AR811
UT WOS:A1989AR81100016
ER

PT J
AU LEBRAULT, C
   CHAUVIN, M
   GUIRIMAND, F
   DUVALDESTIN, P
AF LEBRAULT, C
   CHAUVIN, M
   GUIRIMAND, F
   DUVALDESTIN, P
TI RELATIVE POTENCY OF VECURONIUM ON THE DIAPHRAGM AND THE ADDUCTOR
   POLLICIS
SO BRITISH JOURNAL OF ANAESTHESIA
LA English
DT Article
RP LEBRAULT, C (reprint author), UNIV PARIS 05,HOP AMBROISE PARE,DEPT ANAESTHESIA,9 AVE CHARLES DE GAULLE,F-92100 BOULOGNE BILLANCO,FRANCE.
NR 20
TC 33
Z9 33
PU PROF SCI PUBL
PI LONDON
PA TAVISTOCK HOUSE EAST, TAVISTOCK SQUARE, LONDON, ENGLAND WC1H 9JR
SN 0007-0912
J9 BRIT J ANAESTH
JI Br. J. Anaesth.
PD OCT
PY 1989
VL 63
IS 4
BP 389
EP 392
DI 10.1093/bja/63.4.389
PG 4
WC Anesthesiology
SC Anesthesiology
GA AV444
UT WOS:A1989AV44400005
ER

PT J
AU CALDWELL, JE
   HEIER, T
   KITTS, JB
   LYNAM, DP
   FAHEY, MR
   MILLER, RD
AF CALDWELL, JE
   HEIER, T
   KITTS, JB
   LYNAM, DP
   FAHEY, MR
   MILLER, RD
TI COMPARISON OF THE NEUROMUSCULAR BLOCK INDUCED BY MIVACURIUM,
   SUXAMETHONIUM OR ATRACURIUM DURING NITROUS-OXIDE FENTANYL ANESTHESIA
SO BRITISH JOURNAL OF ANAESTHESIA
LA English
DT Article
RP CALDWELL, JE (reprint author), UNIV CALIF SAN FRANCISCO,DEPT ANESTHESIA,521 PARNASSUS AVE,SAN FRANCISCO,CA 94143, USA.
NR 15
TC 58
Z9 58
PU PROF SCI PUBL
PI LONDON
PA TAVISTOCK HOUSE EAST, TAVISTOCK SQUARE, LONDON, ENGLAND WC1H 9JR
SN 0007-0912
J9 BRIT J ANAESTH
JI Br. J. Anaesth.
PD OCT
PY 1989
VL 63
IS 4
BP 393
EP 399
DI 10.1093/bja/63.4.393
PG 7
WC Anesthesiology
SC Anesthesiology
GA AV444
UT WOS:A1989AV44400006
ER

PT J
AU KIM, JM
   MANGOLD, J
AF KIM, JM
   MANGOLD, J
TI SENSITIVITY TO BOTH VECURONIUM AND NEOSTIGMINE IN A SERO-NEGATIVE
   MYASTHENIC PATIENT
SO BRITISH JOURNAL OF ANAESTHESIA
LA English
DT Article
RP KIM, JM (reprint author), UNIV KANSAS,MED CTR,COLL HLTH SCI & HOSP,DEPT ANESTHESIOL,KANSAS CITY,KS 66103, USA.
NR 14
TC 9
Z9 10
PU PROF SCI PUBL
PI LONDON
PA TAVISTOCK HOUSE EAST, TAVISTOCK SQUARE, LONDON, ENGLAND WC1H 9JR
SN 0007-0912
J9 BRIT J ANAESTH
JI Br. J. Anaesth.
PD OCT
PY 1989
VL 63
IS 4
BP 497
EP 500
DI 10.1093/bja/63.4.497
PG 4
WC Anesthesiology
SC Anesthesiology
GA AV444
UT WOS:A1989AV44400022
ER

PT J
AU ELDADAH, MK
   NEWTH, CJL
AF ELDADAH, MK
   NEWTH, CJL
TI VECURONIUM BY CONTINUOUS INFUSION FOR NEUROMUSCULAR BLOCKADE IN INFANTS
   AND CHILDREN
SO CRITICAL CARE MEDICINE
LA English
DT Article
C1 UNIV SO CALIF,DEPT PEDIAT,LOS ANGELES,CA 90089.
RP ELDADAH, MK (reprint author), CHILDRENS HOSP,4650 SUNSET BLVD,LOS ANGELES,CA 90027, USA.
NR 13
TC 11
Z9 11
PU WILLIAMS & WILKINS
PI BALTIMORE
PA 351 WEST CAMDEN ST, BALTIMORE, MD 21201-2436
SN 0090-3493
J9 CRIT CARE MED
JI Crit. Care Med.
PD OCT
PY 1989
VL 17
IS 10
BP 989
EP 992
DI 10.1097/00003246-198910000-00004
PG 4
WC Critical Care Medicine
SC General & Internal Medicine
GA AU664
UT WOS:A1989AU66400004
ER

PT J
AU TEUBER, HJ
   QUINTANILLALICEA, R
   BATS, JW
AF TEUBER, HJ
   QUINTANILLALICEA, R
   BATS, JW
TI CURARE-LIKE DIMERS OF THE INDOLO[2,3-ALPHA]QUINOLIZINE SERIES CONTAINING
   A BICYCLO[3.3.1]NONADIENE RING-SYSTEM
SO LIEBIGS ANNALEN DER CHEMIE
LA German
DT Article
RP TEUBER, HJ (reprint author), UNIV FRANKFURT,INST ORGAN CHEM,NIEDERURSELER HANG,D-6000 FRANKFURT 50,FED REP GER.
NR 28
TC 4
Z9 4
PU VCH PUBLISHERS INC
PI DEERFIELD BEACH
PA 303 NW 12TH AVE, DEERFIELD BEACH, FL 33442-1788
SN 0170-2041
J9 LIEBIGS ANN CHEM
PD OCT
PY 1989
IS 10
BP 1029
EP 1035
PG 7
WC Chemistry, Multidisciplinary
SC Chemistry
GA AY024
UT WOS:A1989AY02400013
ER

PT J
AU COETZEE, A
   FOURIE, P
   BOLLIGER, C
   BADENHORST, E
   REBEL, A
   LOMBARD, C
AF COETZEE, A
   FOURIE, P
   BOLLIGER, C
   BADENHORST, E
   REBEL, A
   LOMBARD, C
TI EFFECT OF N2O ON SEGMENTAL LEFT-VENTRICULAR FUNCTION AND EFFECTIVE
   ARTERIAL ELASTANCE IN PIGS WHEN ADDED TO A
   HALOTHANE-FENTANYL-PANCURONIUM ANESTHETIC TECHNIQUE
SO ANESTHESIA AND ANALGESIA
LA English
DT Article
C1 UNIV STELLENBOSCH,FAC MED,DEPT PHYSIOL,TYGERBERG 7505,SOUTH AFRICA.
   MRC,INST BIOSTAT,TYGERBERG,SOUTH AFRICA.
RP COETZEE, A (reprint author), UNIV STELLENBOSCH,FAC MED,DEPT ANESTHESIOL,POB 63,TYGERBERG 7505,SOUTH AFRICA.
NR 45
TC 3
Z9 3
PU WILLIAMS & WILKINS
PI BALTIMORE
PA 351 WEST CAMDEN ST, BALTIMORE, MD 21201-2436
SN 0003-2999
J9 ANESTH ANALG
JI Anesth. Analg.
PD SEP
PY 1989
VL 69
IS 3
BP 313
EP 322
PG 10
WC Anesthesiology
SC Anesthesiology
GA AN258
UT WOS:A1989AN25800007
ER

PT J
AU SHANKS, CA
   FRAGEN, RJ
   PEMBERTON, D
   KATZ, JA
   RISNER, ME
AF SHANKS, CA
   FRAGEN, RJ
   PEMBERTON, D
   KATZ, JA
   RISNER, ME
TI MIVACURIUM-INDUCED NEUROMUSCULAR BLOCKADE FOLLOWING SINGLE BOLUS DOSES
   AND WITH CONTINUOUS INFUSION DURING EITHER BALANCED OR ENFLURANE
   ANESTHESIA
SO ANESTHESIOLOGY
LA English
DT Article
RP SHANKS, CA (reprint author), NORTHWESTERN UNIV,DEPT ANESTHESIA,RES LABS,303 E CHICAGO AVE,CHICAGO,IL 60611, USA.
NR 22
TC 46
Z9 47
PU LIPPINCOTT-RAVEN PUBL
PI PHILADELPHIA
PA 227 EAST WASHINGTON SQ, PHILADELPHIA, PA 19106
SN 0003-3022
J9 ANESTHESIOLOGY
JI Anesthesiology
PD SEP
PY 1989
VL 71
IS 3
BP 362
EP 366
DI 10.1097/00000542-198909000-00008
PG 5
WC Anesthesiology
SC Anesthesiology
GA AM766
UT WOS:A1989AM76600008
ER

PT J
AU ENGBAEK, J
   OSTERGAARD, D
   VIBYMOGENSEN, J
   SKOVGAARD, LT
AF ENGBAEK, J
   OSTERGAARD, D
   VIBYMOGENSEN, J
   SKOVGAARD, LT
TI CLINICAL RECOVERY AND TRAIN-OF-4 RATIO MEASURED MECHANICALLY AND
   ELECTROMYOGRAPHICALLY FOLLOWING ATRACURIUM
SO ANESTHESIOLOGY
LA English
DT Article
C1 UNIV COPENHAGEN,STAT RES UNIT,DK-1168 COPENHAGEN K,DENMARK.
RP ENGBAEK, J (reprint author), UNIV COPENHAGEN,HERLEV HOSP,DEPT ANESTHESIA,DK-2730 HERLEV,DENMARK.
NR 19
TC 56
Z9 59
PU LIPPINCOTT-RAVEN PUBL
PI PHILADELPHIA
PA 227 EAST WASHINGTON SQ, PHILADELPHIA, PA 19106
SN 0003-3022
J9 ANESTHESIOLOGY
JI Anesthesiology
PD SEP
PY 1989
VL 71
IS 3
BP 391
EP 395
DI 10.1097/00000542-198909000-00014
PG 5
WC Anesthesiology
SC Anesthesiology
GA AM766
UT WOS:A1989AM76600014
ER

PT J
AU BELL, PF
   MIRAKHUR, RK
   ELLIOTT, P
AF BELL, PF
   MIRAKHUR, RK
   ELLIOTT, P
TI ONSET AND DURATION OF CLINICAL RELAXATION OF ATRACURIUM AND VECURONIUM
   IN PATIENTS ON CHRONIC NIFEDIPINE THERAPY
SO EUROPEAN JOURNAL OF ANAESTHESIOLOGY
LA English
DT Article
RP BELL, PF (reprint author), ROYAL VICTORIA HOSP,DEPT CLIN ANAESTHESIA,BELFAST BT12 6BA,NORTH IRELAND.
NR 0
TC 7
Z9 7
PU BLACKWELL SCIENCE LTD
PI OXFORD
PA OSNEY MEAD, OXFORD, OXON, ENGLAND OX2 0EL
SN 0265-0215
J9 EUR J ANAESTH
JI Eur. J. Anaesth.
PD SEP
PY 1989
VL 6
IS 5
BP 343
EP 346
PG 4
WC Anesthesiology
SC Anesthesiology
GA AN917
UT WOS:A1989AN91700004
ER

PT J
AU HILDEBRAND, SV
   HILL, T
   HOLLAND, M
AF HILDEBRAND, SV
   HILL, T
   HOLLAND, M
TI THE EFFECT OF THE ORGANO-PHOSPHATE TRICHLORFON ON THE NEUROMUSCULAR
   BLOCKING ACTIVITY OF ATRACURIUM IN HALOTHANE-ANESTHETIZED HORSES
SO JOURNAL OF VETERINARY PHARMACOLOGY AND THERAPEUTICS
LA English
DT Article
RP HILDEBRAND, SV (reprint author), UNIV CALIF DAVIS,SCH VET MED,DEPT SURG,DAVIS,CA 95616, USA.
NR 15
TC 4
Z9 4
PU BLACKWELL SCIENCE LTD
PI OXFORD
PA OSNEY MEAD, OXFORD, OXON, ENGLAND OX2 0EL
SN 0140-7783
J9 J VET PHARMACOL THER
JI J. Vet. Pharmacol. Ther.
PD SEP
PY 1989
VL 12
IS 3
BP 277
EP 282
DI 10.1111/j.1365-2885.1989.tb00671.x
PG 6
WC Pharmacology & Pharmacy; Veterinary Sciences
SC Pharmacology & Pharmacy; Veterinary Sciences
GA AN596
UT WOS:A1989AN59600005
ER

PT J
AU BAKER, TR
   VOUROS, P
   MARTYN, JAJ
AF BAKER, TR
   VOUROS, P
   MARTYN, JAJ
TI MASS-SPECTROMETRY OF PANCURONIUM-BROMIDE AND RELATED QUATERNARY AMMONIUM
   STEROIDS USING THE MOVING BELT LC/MS INTERFACE
SO ORGANIC MASS SPECTROMETRY
LA English
DT Article
C1 NORTHEASTERN UNIV,DEPT CHEM,BOSTON,MA 02115.
   HARVARD UNIV,MASSACHUSETTS GEN HOSP,SCH MED,BOSTON,MA 02114.
   SHRINERS BURN INST,BOSTON,MA.
RP BAKER, TR (reprint author), NORTHEASTERN UNIV,BARNETT INST,360 HUNTINGTON AVE,BOSTON,MA 02115, USA.
NR 23
TC 10
Z9 10
PU JOHN WILEY & SONS LTD
PI W SUSSEX
PA BAFFINS LANE CHICHESTER, W SUSSEX, ENGLAND PO19 1UD
SN 0030-493X
J9 ORG MASS SPECTROM
JI Org. Mass Spectrom.
PD SEP
PY 1989
VL 24
IS 9
BP 723
EP 732
DI 10.1002/oms.1210240904
PG 10
WC Chemistry, Organic; Spectroscopy
SC Chemistry; Spectroscopy
GA AN588
UT WOS:A1989AN58800003
ER

PT J
AU YUSOV, AB
   FEDOSEEV, AM
AF YUSOV, AB
   FEDOSEEV, AM
TI CHEMILUMINESCENCE OF CURIUM IN CM(IV) -] CM(III) REDUCTION REACTIONS
SO SOVIET RADIOCHEMISTRY
LA English
DT Article
AB New chemiluminescent reactions based on the reduction of curium(IV)and terbium(IV) upon the acid dissolution of their double oxides with lithium, viz., Li(X)CmO(y), Li2TbO3, and Li8TbO6, have been discovered.  The yield of chemiluminescence upon their dissolution in H2SO4 and HClO4 has been estimated to be equal to 10(-7) to 10(-10) quanta per reaction act.  It has been postulated that the low chemiluminescence yield is attributable to the reduction of the tetravalent f element on the surface of the solid phase, rather than in the solution, and that the excitation energy dissipates in the crystal lattice as a result.  It has been noted that in all, both the new and the previously studied, chemiluminescent reactions of curium, the most probable chemiluminescent step is the interaction of curium(IV) with water.  Among the other reducing reagents studied, only hydrazine and the aminopolycarboxylic acids EDTA, DTPA, and NTA can apparently undergo chemiluminescent reactions with curium(IV).
NR 7
TC 0
Z9 0
PU PLENUM PUBL CORP
PI NEW YORK
PA CONSULTANTS BUREAU 233 SPRING ST, NEW YORK, NY 10013
SN 0038-576X
J9 SOV RADIOCHEM+
PD SEP-OCT
PY 1989
VL 31
IS 5
BP 538
EP 541
PG 4
WC Chemistry, Analytical
SC Chemistry
GA ET362
UT WOS:A1989ET36200005
ER

PT J
AU YUSOV, AB
   FEDOSEEV, AM
AF YUSOV, AB
   FEDOSEEV, AM
TI TEMPERATURE-DEPENDENT QUENCHING OF PHOTOLUMINESCENCE OF POLYTUNGSTATE
   COMPLEXES OF CURIUM(III)
SO SOVIET RADIOCHEMISTRY
LA English
DT Article
ID LUMINESCENCE
AB The temperature dependence of the lifetime of the luminescence of curium(III) complexes with several polytungstate anions has been studied.  The activation energies of the process of temperature-dependent luminescence quenching have been found.  It has been shown that the data obtained are in good agreement with the hypothesis that the quenching of the luminescence in these complexes takes place according to a charge-transfer mechanism.  It has been noted that the luminescence properties of the complexes are directly related to the stability of tetravalent curium in them.
NR 9
TC 1
Z9 1
PU PLENUM PUBL CORP
PI NEW YORK
PA CONSULTANTS BUREAU 233 SPRING ST, NEW YORK, NY 10013
SN 0038-576X
J9 SOV RADIOCHEM+
PD SEP-OCT
PY 1989
VL 31
IS 5
BP 541
EP 544
PG 4
WC Chemistry, Analytical
SC Chemistry
GA ET362
UT WOS:A1989ET36200006
ER

PT J
AU POWER, SJ
   JONES, RM
AF POWER, SJ
   JONES, RM
TI REVERSAL OF PROFOUND PARALYSIS - USE OF LARGE DOSES OF EDROPHONIUM TO
   ANTAGONIZE VECURONIUM AND PANCURONIUM INDUCED NEUROMUSCULAR BLOCKADE
SO ACTA ANAESTHESIOLOGICA SCANDINAVICA
LA English
DT Article
C1 UNITED MED & DENT SCH GUYS & ST THOMAS HOSP,GUYS HOSP,DEPT ANAESTHET,LONDON SE1 9RT,ENGLAND.
NR 17
TC 10
Z9 10
PU MUNKSGAARD INT PUBL LTD
PI COPENHAGEN
PA 35 NORRE SOGADE, PO BOX 2148, DK-1016 COPENHAGEN, DENMARK
SN 0001-5172
J9 ACTA ANAESTH SCAND
JI Acta Anaesthesiol. Scand.
PD AUG
PY 1989
VL 33
IS 6
BP 478
EP 481
PG 4
WC Anesthesiology
SC Anesthesiology
GA AP239
UT WOS:A1989AP23900009
ER

PT J
AU KRISTENSEN, J
   HELBOHANSEN, HS
   TOFT, P
   HOLE, P
AF KRISTENSEN, J
   HELBOHANSEN, HS
   TOFT, P
   HOLE, P
TI THE CARDIOVASCULAR EFFECTS OF VECURONIUM DURING HALOTHANE ANESTHESIA
SO ACTA ANAESTHESIOLOGICA SCANDINAVICA
LA English
DT Article
C1 ODENSE UNIV HOSP,DEPT ANAESTHESIOL,DK-5000 ODENSE,DENMARK.
NR 23
TC 0
Z9 0
PU MUNKSGAARD INT PUBL LTD
PI COPENHAGEN
PA 35 NORRE SOGADE, PO BOX 2148, DK-1016 COPENHAGEN, DENMARK
SN 0001-5172
J9 ACTA ANAESTH SCAND
JI Acta Anaesthesiol. Scand.
PD AUG
PY 1989
VL 33
IS 6
BP 494
EP 497
PG 4
WC Anesthesiology
SC Anesthesiology
GA AP239
UT WOS:A1989AP23900012
ER

PT J
AU COZANITIS, DA
   ERKOLA, O
AF COZANITIS, DA
   ERKOLA, O
TI A CLINICAL-STUDY INTO THE POSSIBLE INTRINSIC BRADYCARDIC ACTIVITY OF
   VECURONIUM
SO ANAESTHESIA
LA English
DT Article
RP COZANITIS, DA (reprint author), HELSINKI UNIV,CENT HOSP,WOMENS CLIN,KASARMINKATU 11,SF-00130 HELSINKI,FINLAND.
NR 12
TC 11
Z9 11
PU W B SAUNDERS CO LTD
PI LONDON
PA 24-28 OVAL RD, LONDON, ENGLAND NW1 7DX
SN 0003-2409
J9 ANAESTHESIA
JI Anaesthesia
PD AUG
PY 1989
VL 44
IS 8
BP 648
EP 650
DI 10.1111/j.1365-2044.1989.tb13585.x
PG 3
WC Anesthesiology
SC Anesthesiology
GA AG911
UT WOS:A1989AG91100006
ER

PT J
AU STAUN, P
   ERIKSSON, LI
   CEDERHOLM, I
   LENNMARKEN, C
AF STAUN, P
   ERIKSSON, LI
   CEDERHOLM, I
   LENNMARKEN, C
TI CLINICAL-EXPERIENCE WITH ATRACURIUM DURING PROLONGED ANESTHESIA
SO ANAESTHESIA AND INTENSIVE CARE
LA English
DT Article
RP STAUN, P (reprint author), LINKOPING UNIV HOSP,DEPT ANAESTHESIA,S-58185 LINKOPING,SWEDEN.
NR 15
TC 2
Z9 2
PU AUSTRALIAN SOC ANAESTHETISTS
PI EDGECLIFF
PA P O BOX 600, EDGECLIFF NSW 2021, AUSTRALIA
SN 0310-057X
J9 ANAESTH INTENS CARE
JI Anaesth. Intensive Care
PD AUG
PY 1989
VL 17
IS 3
BP 280
EP 284
PG 5
WC Anesthesiology; Critical Care Medicine
SC Anesthesiology; General & Internal Medicine
GA AH852
UT WOS:A1989AH85200008
ER

PT J
AU SCHINDLER, MB
AF SCHINDLER, MB
TI PROLONGED NEUROMUSCULAR BLOCKADE FOLLOWING THE USE OF VECURONIUM FOR
   MEDIASTINOSCOPY
SO ANAESTHESIA AND INTENSIVE CARE
LA English
DT Article
RP SCHINDLER, MB (reprint author), PRINCE HENRY HOSP,DEPT ANAESTHESIA,LITTLE BAY,NSW 2036,AUSTRALIA.
NR 9
TC 0
Z9 0
PU AUSTRALIAN SOC ANAESTHETISTS
PI EDGECLIFF
PA P O BOX 600, EDGECLIFF NSW 2021, AUSTRALIA
SN 0310-057X
J9 ANAESTH INTENS CARE
JI Anaesth. Intensive Care
PD AUG
PY 1989
VL 17
IS 3
BP 372
EP 374
PG 3
WC Anesthesiology; Critical Care Medicine
SC Anesthesiology; General & Internal Medicine
GA AH852
UT WOS:A1989AH85200027
ER

PT J
AU HAWKINS, JL
   ADENWALA, J
   CAMP, C
   JOYCE, TH
AF HAWKINS, JL
   ADENWALA, J
   CAMP, C
   JOYCE, TH
TI THE EFFECT OF H-2-RECEPTOR ANTAGONIST PREMEDICATION ON THE DURATION OF
   VECURONIUM-INDUCED NEUROMUSCULAR BLOCKADE IN POSTPARTUM PATIENTS
SO ANESTHESIOLOGY
LA English
DT Article
C1 ST JOSEPH HOSP,HOUSTON,TX 77002.
RP HAWKINS, JL (reprint author), BAYLOR UNIV,DEPT ANESTHESIOL,1 BAYLOR PLAZA,HOUSTON,TX 77030, USA.
NR 15
TC 11
Z9 11
PU LIPPINCOTT-RAVEN PUBL
PI PHILADELPHIA
PA 227 EAST WASHINGTON SQ, PHILADELPHIA, PA 19106
SN 0003-3022
J9 ANESTHESIOLOGY
JI Anesthesiology
PD AUG
PY 1989
VL 71
IS 2
BP 175
EP 177
DI 10.1097/00000542-198908000-00001
PG 3
WC Anesthesiology
SC Anesthesiology
GA AJ330
UT WOS:A1989AJ33000001
ER

PT J
AU GINSBERG, B
   GLASS, PS
   QUILL, T
   SHAFRON, D
   OSSEY, KD
AF GINSBERG, B
   GLASS, PS
   QUILL, T
   SHAFRON, D
   OSSEY, KD
TI ONSET AND DURATION OF NEUROMUSCULAR BLOCKADE FOLLOWING HIGH-DOSE
   VECURONIUM ADMINISTRATION
SO ANESTHESIOLOGY
LA English
DT Article
RP GINSBERG, B (reprint author), DUKE UNIV,MED CTR,DEPT ANESTHESIOL,POB 3094,DURHAM,NC 27710, USA.
NR 26
TC 45
Z9 48
PU LIPPINCOTT-RAVEN PUBL
PI PHILADELPHIA
PA 227 EAST WASHINGTON SQ, PHILADELPHIA, PA 19106
SN 0003-3022
J9 ANESTHESIOLOGY
JI Anesthesiology
PD AUG
PY 1989
VL 71
IS 2
BP 201
EP 205
DI 10.1097/00000542-198908000-00006
PG 5
WC Anesthesiology
SC Anesthesiology
GA AJ330
UT WOS:A1989AJ33000006
ER

PT J
AU PITTET, JF
   TASSONYI, E
   MOREL, DR
   GEMPERLE, G
   RICHTER, M
   ROUGE, JC
AF PITTET, JF
   TASSONYI, E
   MOREL, DR
   GEMPERLE, G
   RICHTER, M
   ROUGE, JC
TI PIPECURONIUM-INDUCED NEUROMUSCULAR BLOCKADE DURING NITROUS
   OXIDE-FENTANYL, ISOFLURANE, AND HALOTHANE ANESTHESIA IN ADULTS AND
   CHILDREN
SO ANESTHESIOLOGY
LA English
DT Article
C1 UNIV GENEVA,HOP CANTONAL,DEPT SURG,CH-1211 GENEVA 4,SWITZERLAND.
RP PITTET, JF (reprint author), UNIV GENEVA,HOP CANTONAL,DEPT ANESTHESIOL,CH-1211 GENEVA 4,SWITZERLAND.
NR 21
TC 24
Z9 25
PU LIPPINCOTT-RAVEN PUBL
PI PHILADELPHIA
PA 227 EAST WASHINGTON SQ, PHILADELPHIA, PA 19106
SN 0003-3022
J9 ANESTHESIOLOGY
JI Anesthesiology
PD AUG
PY 1989
VL 71
IS 2
BP 210
EP 213
DI 10.1097/00000542-198908000-00008
PG 4
WC Anesthesiology
SC Anesthesiology
GA AJ330
UT WOS:A1989AJ33000008
ER

PT J
AU GIBBS, NM
   LARACH, DR
   SCHULER, HG
AF GIBBS, NM
   LARACH, DR
   SCHULER, HG
TI THE EFFECT OF NEUROMUSCULAR BLOCKADE WITH VECURONIUM ON
   HEMODYNAMIC-RESPONSES TO NOXIOUS STIMULI IN THE RAT
SO ANESTHESIOLOGY
LA English
DT Article
C1 PENN STATE UNIV,MILTON S HERSHEY MED CTR,COLL MED,DEPT ANESTHESIOL,POB 850,HERSHEY,PA 17033.
NR 13
TC 4
Z9 4
PU LIPPINCOTT-RAVEN PUBL
PI PHILADELPHIA
PA 227 EAST WASHINGTON SQ, PHILADELPHIA, PA 19106
SN 0003-3022
J9 ANESTHESIOLOGY
JI Anesthesiology
PD AUG
PY 1989
VL 71
IS 2
BP 214
EP 217
PG 4
WC Anesthesiology
SC Anesthesiology
GA AJ330
UT WOS:A1989AJ33000009
ER

PT J
AU MILLS, AK
   MARTYN, JAJ
AF MILLS, AK
   MARTYN, JAJ
TI NEUROMUSCULAR BLOCKADE WITH VECURONIUM IN PEDIATRIC-PATIENTS WITH BURN
   INJURY
SO BRITISH JOURNAL OF CLINICAL PHARMACOLOGY
LA English
DT Article
C1 MASSACHUSETTS GEN HOSP,DEPT ANESTHESIA,BOSTON,MA 02114.
   SHRINERS BURN INST,ANAESTHESIA SERV,BOSTON,MA 02114.
   HARVARD UNIV,SCH MED,DEPT ANAESTHESIOL,BOSTON,MA 02114.
NR 22
TC 12
Z9 12
PU BLACKWELL SCIENCE LTD
PI OXFORD
PA OSNEY MEAD, OXFORD, OXON, ENGLAND OX2 0EL
SN 0306-5251
J9 BRIT J CLIN PHARMACO
JI Br. J. Clin. Pharmacol.
PD AUG
PY 1989
VL 28
IS 2
BP 155
EP 159
PG 5
WC Pharmacology & Pharmacy
SC Pharmacology & Pharmacy
GA AK209
UT WOS:A1989AK20900005
ER

PT J
AU KHASKIYE, A
   SUIGNARDKHASKIYE, G
   RENAUD, D
AF KHASKIYE, A
   SUIGNARDKHASKIYE, G
   RENAUD, D
TI ACETYLCHOLINESTERASE IN CHICK-EMBRYO LATISSIMUS DORSII MUSCLES - EFFECTS
   OF CURARIZATION AND ELECTRICAL-STIMULATION
SO DIFFERENTIATION
LA English
DT Article
RP KHASKIYE, A (reprint author), FAC SCI & TECHN NANTES,CTR RECH BIOL PHYS CHIM CELLULAIRES,PHYSIOL CELLULAIR GRP,F-44072 NANTES 03,FRANCE.
NR 27
TC 2
Z9 2
PU SPRINGER VERLAG
PI NEW YORK
PA 175 FIFTH AVE, NEW YORK, NY 10010
SN 0301-4681
J9 DIFFERENTIATION
JI Differentiation
PD AUG
PY 1989
VL 41
IS 2
BP 110
EP 115
DI 10.1111/j.1432-0436.1989.tb00738.x
PG 6
WC Cell Biology; Developmental Biology
SC Cell Biology; Developmental Biology
GA AT356
UT WOS:A1989AT35600003
ER

PT J
AU HILDEBRAND, SV
   HOLLAND, M
   COPLAND, VS
   DAUNT, D
   BROCK, N
AF HILDEBRAND, SV
   HOLLAND, M
   COPLAND, VS
   DAUNT, D
   BROCK, N
TI CLINICAL USE OF THE NEUROMUSCULAR BLOCKING-AGENTS ATRACURIUM AND
   PANCURONIUM FOR EQUINE ANESTHESIA
SO JOURNAL OF THE AMERICAN VETERINARY MEDICAL ASSOCIATION
LA English
DT Article
C1 UNIV CALIF DAVIS,VET MED TEACHING HOSP,SCH VET MED,DAVIS,CA 95616.
RP HILDEBRAND, SV (reprint author), UNIV CALIF DAVIS,SCH VET MED,DEPT SURG,DAVIS,CA 95616, USA.
NR 13
TC 16
Z9 16
PU AMER VETERINARY MEDICAL ASSOC
PI SCHAUMBURG
PA 1931 N MEACHAM RD SUITE 100, SCHAUMBURG, IL 60173-4360
SN 0003-1488
J9 J AM VET MED ASSOC
JI J. Am. Vet. Med. Assoc.
PD JUL 15
PY 1989
VL 195
IS 2
BP 212
EP 219
PG 8
WC Veterinary Sciences
SC Veterinary Sciences
GA AF968
UT WOS:A1989AF96800016
ER

PT J
AU WAIT, CM
   GOAT, VA
AF WAIT, CM
   GOAT, VA
TI ATRACURIUM INFUSION DURING PEDIATRIC CRANIOFACIAL SURGERY - CLOSED-LOOP
   CONTROL OF NEUROMUSCULAR BLOCK
SO ANAESTHESIA
LA English
DT Article
RP WAIT, CM (reprint author), RADCLIFFE INFIRM,NUFFIELD DEPT ANAESTHET,OXFORD OX2 6HE,ENGLAND.
NR 9
TC 1
Z9 1
PU W B SAUNDERS CO LTD
PI LONDON
PA 24-28 OVAL RD, LONDON, ENGLAND NW1 7DX
SN 0003-2409
J9 ANAESTHESIA
JI Anaesthesia
PD JUL
PY 1989
VL 44
IS 7
BP 567
EP 570
DI 10.1111/j.1365-2044.1989.tb11443.x
PG 4
WC Anesthesiology
SC Anesthesiology
GA AD757
UT WOS:A1989AD75700007
ER

PT J
AU EBERLE, B
   BRANDT, L
   HENNES, HJ
   ELGINDI, M
   ELLMAUER, S
   DICK, W
AF EBERLE, B
   BRANDT, L
   HENNES, HJ
   ELGINDI, M
   ELLMAUER, S
   DICK, W
TI FENTANYL VERSUS SUFENTANIL FOR NARCOTIC ANESTHESIA - COMPARISON OF
   HYPNOTIC EFFECTS, MUSCULAR RIGIDITY, AND NEUROMUSCULAR BLOCKADE BY
   VECURONIUM AND PANCURONIUM
SO ANAESTHESIST
LA German
DT Article
RP EBERLE, B (reprint author), UNIV MAINZ,ANAESTHESIOL KLIN,LANGENBECKSTR 1,D-6500 MAINZ,FED REP GER.
NR 26
TC 3
Z9 3
PU SPRINGER VERLAG
PI NEW YORK
PA 175 FIFTH AVE, NEW YORK, NY 10010
SN 0003-2417
J9 ANAESTHESIST
JI Anaesthesist
PD JUL
PY 1989
VL 38
IS 7
BP 341
EP 347
PG 7
WC Anesthesiology
SC Anesthesiology
GA AE746
UT WOS:A1989AE74600002
ER

PT J
AU SCHMELING, WT
   KAMPINE, JP
   WARLTIER, DC
AF SCHMELING, WT
   KAMPINE, JP
   WARLTIER, DC
TI NEGATIVE CHRONOTROPIC ACTIONS OF SUFENTANIL AND VECURONIUM IN
   CHRONICALLY INSTRUMENTED DOGS PRETREATED WITH PROPRANOLOL AND OR
   DILTIAZEM
SO ANESTHESIA AND ANALGESIA
LA English
DT Article
C1 MED COLL WISCONSIN,DEPT PHARMACOL,MILWAUKEE,WI 53226.
   MED COLL WISCONSIN,DEPT TOXICOL,MILWAUKEE,WI 53226.
   VET ADM MED CTR,WOOD,WI 53193.
RP SCHMELING, WT (reprint author), MED COLL WISCONSIN,DEPT ANESTHESIOL,8701 WATERTOWN PLANK RD,MILWAUKEE,WI 53226, USA.
NR 47
TC 7
Z9 7
PU WILLIAMS & WILKINS
PI BALTIMORE
PA 351 WEST CAMDEN ST, BALTIMORE, MD 21201-2436
SN 0003-2999
J9 ANESTH ANALG
JI Anesth. Analg.
PD JUL
PY 1989
VL 69
IS 1
BP 4
EP 14
PG 11
WC Anesthesiology
SC Anesthesiology
GA AJ139
UT WOS:A1989AJ13900002
ER

PT J
AU GOLDBERG, ME
   LARIJANI, GE
   AZAD, SS
   SOSIS, M
   SELTZER, JL
   ASCHER, J
   WEAKLY, JN
AF GOLDBERG, ME
   LARIJANI, GE
   AZAD, SS
   SOSIS, M
   SELTZER, JL
   ASCHER, J
   WEAKLY, JN
TI COMPARISON OF TRACHEAL INTUBATING CONDITIONS AND NEUROMUSCULAR BLOCKING
   PROFILES AFTER INTUBATING DOSES OF MIVACURIUM CHLORIDE OR
   SUCCINYLCHOLINE IN SURGICAL OUTPATIENTS
SO ANESTHESIA AND ANALGESIA
LA English
DT Article
C1 BURROUGHS WELLCOME CO,DIV CLIN RES,RES TRIANGLE PK,NC 27709.
RP GOLDBERG, ME (reprint author), THOMAS JEFFERSON UNIV HOSP & MED COLL,JEFFERSON MED COLL,DEPT ANAESTHESIOL,PHILADELPHIA,PA 19107, USA.
NR 32
TC 46
Z9 49
PU WILLIAMS & WILKINS
PI BALTIMORE
PA 351 WEST CAMDEN ST, BALTIMORE, MD 21201-2436
SN 0003-2999
J9 ANESTH ANALG
JI Anesth. Analg.
PD JUL
PY 1989
VL 69
IS 1
BP 93
EP 99
PG 7
WC Anesthesiology
SC Anesthesiology
GA AJ139
UT WOS:A1989AJ13900017
ER

PT J
AU SMITH, CE
   DONATI, F
   BEVAN, DR
AF SMITH, CE
   DONATI, F
   BEVAN, DR
TI DOSE-RESPONSE RELATIONSHIPS FOR EDROPHONIUM AND NEOSTIGMINE AS
   ANTAGONISTS OF ATRACURIUM AND VECURONIUM NEUROMUSCULAR BLOCKADE
SO ANESTHESIOLOGY
LA English
DT Article
C1 MCGILL UNIV,ROYAL VICTORIA HOSP,DEPT ANAESTHESIA,687 PINE AVE W,MONTREAL H3A 1A1,QUEBEC,CANADA.
NR 22
TC 34
Z9 34
PU LIPPINCOTT-RAVEN PUBL
PI PHILADELPHIA
PA 227 EAST WASHINGTON SQ, PHILADELPHIA, PA 19106
SN 0003-3022
J9 ANESTHESIOLOGY
JI Anesthesiology
PD JUL
PY 1989
VL 71
IS 1
BP 37
EP 43
DI 10.1097/00000542-198907000-00007
PG 7
WC Anesthesiology
SC Anesthesiology
GA AE749
UT WOS:A1989AE74900013
ER

PT J
AU FAHEY, MR
   SESSLER, DI
   CANNON, JE
   BRADY, K
   STOEN, R
   MILLER, RD
AF FAHEY, MR
   SESSLER, DI
   CANNON, JE
   BRADY, K
   STOEN, R
   MILLER, RD
TI ATRACURIUM, VECURONIUM, AND PANCURONIUM DO NOT ALTER THE MINIMUM
   ALVEOLAR CONCENTRATION OF HALOTHANE IN HUMANS
SO ANESTHESIOLOGY
LA English
DT Article
C1 UNIV CALIF SAN FRANCISCO,DEPT ANESTHESIA,SAN FRANCISCO,CA 94143.
NR 17
TC 24
Z9 24
PU LIPPINCOTT-RAVEN PUBL
PI PHILADELPHIA
PA 227 EAST WASHINGTON SQ, PHILADELPHIA, PA 19106
SN 0003-3022
J9 ANESTHESIOLOGY
JI Anesthesiology
PD JUL
PY 1989
VL 71
IS 1
BP 53
EP 56
DI 10.1097/00000542-198907000-00010
PG 4
WC Anesthesiology
SC Anesthesiology
GA AE749
UT WOS:A1989AE74900016
ER

PT J
AU SMITH, CE
   DONATI, F
   BEVAN, DR
AF SMITH, CE
   DONATI, F
   BEVAN, DR
TI DIFFERENTIAL-EFFECTS OF PANCURONIUM ON MASSETER AND ADDUCTOR POLLICIS
   MUSCLES IN HUMANS
SO ANESTHESIOLOGY
LA English
DT Article
RP DONATI, F (reprint author), MCGILL UNIV,ROYAL VICTORIA HOSP,DEPT ANAESTHESIA,687 PINE AVE W,MONTREAL H3A 1A1,QUEBEC,CANADA.
NR 33
TC 36
Z9 37
PU LIPPINCOTT-RAVEN PUBL
PI PHILADELPHIA
PA 227 EAST WASHINGTON SQ, PHILADELPHIA, PA 19106
SN 0003-3022
J9 ANESTHESIOLOGY
JI Anesthesiology
PD JUL
PY 1989
VL 71
IS 1
BP 57
EP 61
DI 10.1097/00000542-198907000-00011
PG 5
WC Anesthesiology
SC Anesthesiology
GA AE749
UT WOS:A1989AE74900017
ER

PT J
AU LANIER, WL
   IAIZZO, PA
   MILDE, JH
AF LANIER, WL
   IAIZZO, PA
   MILDE, JH
TI CEREBRAL FUNCTION AND MUSCLE AFFERENT ACTIVITY FOLLOWING INTRAVENOUS
   SUCCINYLCHOLINE IN DOGS ANESTHETIZED WITH HALOTHANE - THE EFFECTS OF
   PRETREATMENT WITH A DEFASCICULATING DOSE OF PANCURONIUM
SO ANESTHESIOLOGY
LA English
DT Article
C1 MAYO MED SCH,DEPT ANESTHESIOL,ANESTHESIA RES LABS,ROCHESTER,MN 55901.
NR 31
TC 27
Z9 30
PU LIPPINCOTT-RAVEN PUBL
PI PHILADELPHIA
PA 227 EAST WASHINGTON SQ, PHILADELPHIA, PA 19106
SN 0003-3022
J9 ANESTHESIOLOGY
JI Anesthesiology
PD JUL
PY 1989
VL 71
IS 1
BP 87
EP 95
DI 10.1097/00000542-198907000-00016
PG 9
WC Anesthesiology
SC Anesthesiology
GA AE749
UT WOS:A1989AE74900022
ER

PT J
AU POLLARD, BJ
AF POLLARD, BJ
TI PRIMING WITH ALCURONIUM AND TUBOCURARINE ACCELERATES THE ONSET OF
   NEUROMUSCULAR BLOCK
SO BRITISH JOURNAL OF ANAESTHESIA
LA English
DT Article
RP POLLARD, BJ (reprint author), MANCHESTER ROYAL INFIRM,DEPT ANAESTHESIA,OXFORD RD,MANCHESTER M13 9WL,LANCS,ENGLAND.
NR 25
TC 7
Z9 7
PU PROF SCI PUBL
PI LONDON
PA TAVISTOCK HOUSE EAST, TAVISTOCK SQUARE, LONDON, ENGLAND WC1H 9JR
SN 0007-0912
J9 BRIT J ANAESTH
JI Br. J. Anaesth.
PD JUL
PY 1989
VL 63
IS 1
BP 7
EP 11
DI 10.1093/bja/63.1.7
PG 5
WC Anesthesiology
SC Anesthesiology
GA AE401
UT WOS:A1989AE40100003
ER

PT J
AU MACLEOD, AD
   ASBURY, AJ
   GRAY, WM
   LINKENS, DA
AF MACLEOD, AD
   ASBURY, AJ
   GRAY, WM
   LINKENS, DA
TI AUTOMATIC-CONTROL OF NEUROMUSCULAR BLOCK WITH ATRACURIUM
SO BRITISH JOURNAL OF ANAESTHESIA
LA English
DT Article
C1 UNIV GLASGOW,WESTERN INFIRM,DEPT ANAESTHESIA,DUMBARTON RD,GLASGOW G11 6NT,SCOTLAND.
   UNIV SHEFFIELD,DEPT CONTROL ENGN,SHEFFIELD S1 3JD,ENGLAND.
   VICTORIA INFIRM,DEPT ANAESTHET,GLASGOW G42 9TY,SCOTLAND.
   W SCOTLAND HLTH BOARDS,DEPT CLIN PHYS & BIOENGN,GLASGOW G4 9LF,SCOTLAND.
NR 13
TC 21
Z9 21
PU PROF SCI PUBL
PI LONDON
PA TAVISTOCK HOUSE EAST, TAVISTOCK SQUARE, LONDON, ENGLAND WC1H 9JR
SN 0007-0912
J9 BRIT J ANAESTH
JI Br. J. Anaesth.
PD JUL
PY 1989
VL 63
IS 1
BP 31
EP 35
DI 10.1093/bja/63.1.31
PG 5
WC Anesthesiology
SC Anesthesiology
GA AE401
UT WOS:A1989AE40100006
ER

PT J
AU BEEMER, GH
   BJORKSTEN, AR
   DAWSON, PJ
   CRANKSHAW, DP
AF BEEMER, GH
   BJORKSTEN, AR
   DAWSON, PJ
   CRANKSHAW, DP
TI PRODUCTION OF LAUDANOSINE FOLLOWING INFUSION OF ATRACURIUM IN MAN AND
   ITS EFFECTS ON AWAKENING
SO BRITISH JOURNAL OF ANAESTHESIA
LA English
DT Article
C1 UNIV MELBOURNE,ROYAL MELBOURNE HOSP,DEPT SURG,MELBOURNE,VIC 3050,AUSTRALIA.
RP BEEMER, GH (reprint author), AMALGAMATED MELBOURNE & ESSENDON HOSP,DEPT ANAESTHESIA,MELBOURNE,VIC 3050,AUSTRALIA.
NR 20
TC 8
Z9 8
PU PROF SCI PUBL
PI LONDON
PA TAVISTOCK HOUSE EAST, TAVISTOCK SQUARE, LONDON, ENGLAND WC1H 9JR
SN 0007-0912
J9 BRIT J ANAESTH
JI Br. J. Anaesth.
PD JUL
PY 1989
VL 63
IS 1
BP 76
EP 80
DI 10.1093/bja/63.1.76
PG 5
WC Anesthesiology
SC Anesthesiology
GA AE401
UT WOS:A1989AE40100013
ER

PT J
AU SMITH, CE
   DONATI, F
   BEVAN, DR
AF SMITH, CE
   DONATI, F
   BEVAN, DR
TI CUMULATIVE DOSE-RESPONSE CURVES FOR ATRACURIUM IN PATIENTS WITH
   MYASTHENIA-GRAVIS
SO CANADIAN JOURNAL OF ANAESTHESIA-JOURNAL CANADIEN D ANESTHESIE
LA English
DT Article
C1 ROYAL VICTORIA HOSP,DEPT ANAESTHESIA,MONTREAL H3A 1A1,QUEBEC,CANADA.
   MCGILL UNIV,DEPT ANAESTHESIA,MONTREAL H3A 2T5,QUEBEC,CANADA.
NR 32
TC 16
Z9 17
PU CANADIAN ANAESTHETISTS SOC INC
PI TORONTO
PA 1 EGLINTON AVE EAST, SUITE 208, TORONTO ON M4P 3A1, CANADA
SN 0832-610X
J9 CAN J ANAESTH
JI Can. J. Anaesth.-J. Can. Anesth.
PD JUL
PY 1989
VL 36
IS 4
BP 402
EP 406
PG 5
WC Anesthesiology
SC Anesthesiology
GA AF684
UT WOS:A1989AF68400008
ER

PT J
AU DUPUIS, JY
   MARTIN, R
   TETRAULT, JP
AF DUPUIS, JY
   MARTIN, R
   TETRAULT, JP
TI ATRACURIUM AND VECURONIUM INTERACTION WITH GENTAMICIN AND TOBRAMYCIN
SO CANADIAN JOURNAL OF ANAESTHESIA-JOURNAL CANADIEN D ANESTHESIE
LA English
DT Article
C1 UNIV SHERBROOKE,DEPT ANAESTHESIA,SHERBROOKE J1K 2R1,QUEBEC,CANADA.
NR 12
TC 21
Z9 21
PU CANADIAN ANAESTHETISTS SOC INC
PI TORONTO
PA 1 EGLINTON AVE EAST, SUITE 208, TORONTO ON M4P 3A1, CANADA
SN 0832-610X
J9 CAN J ANAESTH
JI Can. J. Anaesth.-J. Can. Anesth.
PD JUL
PY 1989
VL 36
IS 4
BP 407
EP 411
PG 5
WC Anesthesiology
SC Anesthesiology
GA AF684
UT WOS:A1989AF68400009
ER

PT J
AU AZAD, SS
   LARIJANI, GE
   GOLDBERG, ME
   BEACH, CA
   MARR, AT
   SELTZER, JL
AF AZAD, SS
   LARIJANI, GE
   GOLDBERG, ME
   BEACH, CA
   MARR, AT
   SELTZER, JL
TI A DOSE-RESPONSE EVALUATION OF PIPECURONIUM BROMIDE IN ELDERLY PATIENTS
   UNDER BALANCED ANESTHESIA
SO JOURNAL OF CLINICAL PHARMACOLOGY
LA English
DT Article
C1 ORGANON INC,W ORANGE,NJ.
   THOMAS JEFFERSON UNIV,JEFFERSON MED COLL,DEPT PHARMACOL,PHILADELPHIA,PA 19107.
RP AZAD, SS (reprint author), THOMAS JEFFERSON UNIV,JEFFERSON MED COLL,DEPT CLIN OPHTHALMOL,SUITE 6275 NEW HOSP,111 S 11TH ST,PHILADELPHIA,PA 19107, USA.
NR 7
TC 4
Z9 4
PU LIPPINCOTT-RAVEN PUBL
PI PHILADELPHIA
PA 227 EAST WASHINGTON SQ, PHILADELPHIA, PA 19106
SN 0091-2700
J9 J CLIN PHARMACOL
JI J. Clin. Pharmacol.
PD JUL
PY 1989
VL 29
IS 7
BP 657
EP 659
PG 3
WC Pharmacology & Pharmacy
SC Pharmacology & Pharmacy
GA AF601
UT WOS:A1989AF60100012
ER

PT J
AU ALEKSANDRUK, VM
   BABAEV, AS
   DEMYANOVA, TA
   STEPANOV, AV
AF ALEKSANDRUK, VM
   BABAEV, AS
   DEMYANOVA, TA
   STEPANOV, AV
TI LUMINESCENCE OF THENOYLTRIFLUOROACETONATO COMPLEXES OF EUROPIUM AND
   CURIUM IN AQUEOUS-SOLUTIONS OF SURFACTANTS
SO SOVIET RADIOCHEMISTRY
LA English
DT Article
ID 2-THENOYLTRIFLUOROACETONE; SAMARIUM
AB The influence of surfactants on the intensity, decay time, and spectrum of the luminescence of aqueous solutions of thenoyltrifluoroacetonato complexes of curium with several trialkylphosphine oxides and 1,10-phenanthroline has been studied.  Displacement of the maximum in the luminescence spectrum is observed for solutions of the Cm-TTA and Cm-TTA-phen complexes in the presence of Triton X-100 and OP-7.  As in the case of europium, in the case of all the complexes of curium studied, as well as a suspension of the complex of gadolinium with TTA and 1,10-phenanthroline, increases in the intensity and decay time of the luminescence are observed in the presence of a surfactant.  The detection limit of curium in the Gd-TTA-surfactant suspension investigated, as well as in suspensions of complexes with TTA and phosphine oxides containing different radicals, is equal to 1.10(-13) g/ml.
NR 8
TC 1
Z9 1
PU PLENUM PUBL CORP
PI NEW YORK
PA CONSULTANTS BUREAU 233 SPRING ST, NEW YORK, NY 10013
SN 0038-576X
J9 SOV RADIOCHEM+
PD JUL-AUG
PY 1989
VL 31
IS 4
BP 495
EP 500
PG 6
WC Chemistry, Analytical
SC Chemistry
GA ER348
UT WOS:A1989ER34800026
ER

PT J
AU CHARLTON, AJ
   HARPER, NJN
   EDWARDS, D
   WILSON, AC
AF CHARLTON, AJ
   HARPER, NJN
   EDWARDS, D
   WILSON, AC
TI ATRACURIUM OVERDOSE IN A SMALL INFANT
SO ANAESTHESIA
LA English
DT Article
C1 ST MARYS HOSP,MANCHESTER M13 9WL,ENGLAND.
RP CHARLTON, AJ (reprint author), MANCHESTER ROYAL INFIRM,DEPT ANAESTHESIA,MANCHESTER M13 9WL,LANCS,ENGLAND.
NR 7
TC 5
Z9 5
PU W B SAUNDERS CO LTD
PI LONDON
PA 24-28 OVAL RD, LONDON, ENGLAND NW1 7DX
SN 0003-2409
J9 ANAESTHESIA
JI Anaesthesia
PD JUN
PY 1989
VL 44
IS 6
BP 485
EP 486
DI 10.1111/j.1365-2044.1989.tb11375.x
PG 2
WC Anesthesiology
SC Anesthesiology
GA U7387
UT WOS:A1989U738700008
ER

PT J
AU LEYSER, KH
   KONIETZKE, D
   HENNES, HJ
AF LEYSER, KH
   KONIETZKE, D
   HENNES, HJ
TI RELAXATION DURING LAPAROSCOPY - COMPARISON OF VECURONIUM AND
   SUCCINYLCHOLINE
SO ANAESTHESIST
LA German
DT Article
C1 UNIV MAINZ,ANAESTHESIOL KLIN,D-6500 MAINZ,FED REP GER.
NR 34
TC 1
Z9 1
PU SPRINGER VERLAG
PI NEW YORK
PA 175 FIFTH AVE, NEW YORK, NY 10010
SN 0003-2417
J9 ANAESTHESIST
JI Anaesthesist
PD JUN
PY 1989
VL 38
IS 6
BP 288
EP 293
PG 6
WC Anesthesiology
SC Anesthesiology
GA AB482
UT WOS:A1989AB48200004
ER

PT J
AU KLEINSCHMIDT, S
   ISMAILY, AJ
   MOTSCH, J
   GRUNDMANN, U
   HUTSCHENREUTER, K
AF KLEINSCHMIDT, S
   ISMAILY, AJ
   MOTSCH, J
   GRUNDMANN, U
   HUTSCHENREUTER, K
TI THE NEUROMUSCULAR BLOCKING AND SIDE-EFFECTS OF ATRACURIUM IN PATIENTS
   WITH IMPAIRED LIVER AND KIDNEY-FUNCTION
SO ANASTHESIOLOGIE & INTENSIVMEDIZIN
LA German
DT Article
C1 UNIV SAARLANDES KLINIKEN,INST ANASTHESIE,D-6650 HOMBURG,FED REP GER.
NR 0
TC 0
Z9 0
PU BLACKWELL WISSENSCHAFTS-VERLAG GMBH
PI BERLIN
PA KURFURSTENDAMM 57, D-10707 BERLIN, GERMANY
SN 0170-5334
J9 ANASTH INTENSIVMED
JI Anasthesiol. Intensivmed.
PD JUN
PY 1989
VL 30
IS 6
BP 168
EP 172
PG 5
WC Anesthesiology; Critical Care Medicine
SC Anesthesiology; General & Internal Medicine
GA AH136
UT WOS:A1989AH13600004
ER

PT J
AU LARIJANI, GE
   BARTKOWSKI, RR
   AZAD, SS
   SELTZER, JL
   WEINBERGER, MJ
   BEACH, CA
   GOLDBERG, ME
AF LARIJANI, GE
   BARTKOWSKI, RR
   AZAD, SS
   SELTZER, JL
   WEINBERGER, MJ
   BEACH, CA
   GOLDBERG, ME
TI CLINICAL-PHARMACOLOGY OF PIPECURONIUM BROMIDE
SO ANESTHESIA AND ANALGESIA
LA English
DT Article
C1 THOMAS JEFFERSON UNIV,DEPT ANESTHESIA,PHILADELPHIA,PA 19107.
   THOMAS JEFFERSON UNIV,DEPT PHARMACOL,PHILADELPHIA,PA 19107.
   ORGANON INC,DEPT CLIN DEV,W ORANGE,NJ.
NR 7
TC 27
Z9 29
PU WILLIAMS & WILKINS
PI BALTIMORE
PA 351 WEST CAMDEN ST, BALTIMORE, MD 21201-2436
SN 0003-2999
J9 ANESTH ANALG
JI Anesth. Analg.
PD JUN
PY 1989
VL 68
IS 6
BP 734
EP 739
PG 6
WC Anesthesiology
SC Anesthesiology
GA AC149
UT WOS:A1989AC14900007
ER

PT J
AU KOPMAN, AF
AF KOPMAN, AF
TI PANCURONIUM, GALLAMINE, AND D-TUBOCURARINE COMPARED - IS SPEED OF ONSET
   INVERSELY RELATED TO DRUG POTENCY
SO ANESTHESIOLOGY
LA English
DT Article
C1 SUNY STONY BROOK,SCH MED,STONY BROOK,NY 11794.
RP KOPMAN, AF (reprint author), LONG ISL JEWISH HILLSIDE MED CTR,NEW HYDE PK,NY 11042, USA.
NR 23
TC 79
Z9 83
PU LIPPINCOTT-RAVEN PUBL
PI PHILADELPHIA
PA 227 EAST WASHINGTON SQ, PHILADELPHIA, PA 19106
SN 0003-3022
J9 ANESTHESIOLOGY
JI Anesthesiology
PD JUN
PY 1989
VL 70
IS 6
BP 915
EP 920
DI 10.1097/00000542-198906000-00006
PG 6
WC Anesthesiology
SC Anesthesiology
GA U8988
UT WOS:A1989U898800006
ER

PT J
AU JICK, H
   ANDREWS, EB
   TILSON, HH
   PFANSCHMIDT, M
   BRANCHE, C
   WALKER, AM
   LAWSON, DH
AF JICK, H
   ANDREWS, EB
   TILSON, HH
   PFANSCHMIDT, M
   BRANCHE, C
   WALKER, AM
   LAWSON, DH
TI ATRACURIUM - A POST-MARKETING SURVEILLANCE STUDY - METHODS AND
   UNITED-STATES EXPERIENCE
SO BRITISH JOURNAL OF ANAESTHESIA
LA English
DT Article
C1 GRP HLTH COOPERAT PUGET SOUND,SEATTLE,WA.
   BURROUGHS WELLCOME CO,DIV EPIDEMIOL INFORMAT & SURVEILLANCE,RES TRIANGLE PK,NC 27709.
   HARVARD UNIV,SCH PUBL HLTH,DEPT EPIDEMIOL,BOSTON,MA 02115.
   GLASGOW ROYAL INFIRM,GLASGOW G4 0SF,SCOTLAND.
RP JICK, H (reprint author), BOSTON UNIV,MED CTR,BOSTON COLLABORAT DRUG SURVEILLANCE PROGRAM,WALTHAM,MA 02154, USA.
NR 8
TC 13
Z9 13
PU PROF SCI PUBL
PI LONDON
PA TAVISTOCK HOUSE EAST, TAVISTOCK SQUARE, LONDON, ENGLAND WC1H 9JR
SN 0007-0912
J9 BRIT J ANAESTH
JI Br. J. Anaesth.
PD JUN
PY 1989
VL 62
IS 6
BP 590
EP 595
DI 10.1093/bja/62.6.590
PG 6
WC Anesthesiology
SC Anesthesiology
GA AA382
UT WOS:A1989AA38200002
ER

PT J
AU LAWSON, DH
   PAICE, GM
   GLAVIN, RJ
   ANDREWS, EB
   BRANCHE, C
   TILSON, H
   JICK, H
AF LAWSON, DH
   PAICE, GM
   GLAVIN, RJ
   ANDREWS, EB
   BRANCHE, C
   TILSON, H
   JICK, H
TI ATRACURIUM - A POST-MARKETING SURVEILLANCE STUDY - UK STUDY AND
   DISCUSSION
SO BRITISH JOURNAL OF ANAESTHESIA
LA English
DT Article
C1 ROYAL INFIRM,DEPT ANAESTHESIA,GLASGOW G31 2ER,SCOTLAND.
   BURROUGHS WELLCOME CO,DEPT EPIDEMIOL INFORMAT & SURVEILLANCE,RES TRIANGLE PK,NC 27709.
   BOSTON COLLABORAT DRUG SURVEILLANCE PROGRAM,WALTHAM,MA.
RP LAWSON, DH (reprint author), ROYAL INFIRM,DEPT CLIN PHARMACOL,GLASGOW G31 2ER,SCOTLAND.
NR 7
TC 16
Z9 16
PU PROF SCI PUBL
PI LONDON
PA TAVISTOCK HOUSE EAST, TAVISTOCK SQUARE, LONDON, ENGLAND WC1H 9JR
SN 0007-0912
J9 BRIT J ANAESTH
JI Br. J. Anaesth.
PD JUN
PY 1989
VL 62
IS 6
BP 596
EP 600
DI 10.1093/bja/62.6.596
PG 5
WC Anesthesiology
SC Anesthesiology
GA AA382
UT WOS:A1989AA38200003
ER

PT J
AU MIDDLETON, CM
   POLLARD, BJ
   HEALY, TEJ
   KAY, B
AF MIDDLETON, CM
   POLLARD, BJ
   HEALY, TEJ
   KAY, B
TI USE OF ATRACURIUM OR VECURONIUM TO PROLONG THE ACTION OF TUBOCURARINE
SO BRITISH JOURNAL OF ANAESTHESIA
LA English
DT Article
C1 UNIV MANCHESTER,DEPT ANAESTHESIA,MANCHESTER M13 9PL,LANCS,ENGLAND.
NR 8
TC 8
Z9 8
PU PROF SCI PUBL
PI LONDON
PA TAVISTOCK HOUSE EAST, TAVISTOCK SQUARE, LONDON, ENGLAND WC1H 9JR
SN 0007-0912
J9 BRIT J ANAESTH
JI Br. J. Anaesth.
PD JUN
PY 1989
VL 62
IS 6
BP 659
EP 663
DI 10.1093/bja/62.6.659
PG 5
WC Anesthesiology
SC Anesthesiology
GA AA382
UT WOS:A1989AA38200014
ER

PT J
AU KINJO, M
   NAGASHIMA, H
   VIZI, ES
AF KINJO, M
   NAGASHIMA, H
   VIZI, ES
TI EFFECT OF ATRACURIUM AND LAUDANOSINE ON THE RELEASE OF H-3-NORADRENALINE
SO BRITISH JOURNAL OF ANAESTHESIA
LA English
DT Article
C1 HUNGARIAN ACAD SCI,INST EXPTL MED,POB 67,H-1450 BUDAPEST,HUNGARY.
   YESHIVA UNIV ALBERT EINSTEIN COLL MED,MONTEFIORE MED CTR,DEPT ANESTHESIOL,BRONX,NY 10461.
   OKAYAMA UNIV,SCH MED,DEPT ANESTHESIOL & RESUSCITOL,OKAYAMA 700,JAPAN.
NR 36
TC 8
Z9 8
PU PROF SCI PUBL
PI LONDON
PA TAVISTOCK HOUSE EAST, TAVISTOCK SQUARE, LONDON, ENGLAND WC1H 9JR
SN 0007-0912
J9 BRIT J ANAESTH
JI Br. J. Anaesth.
PD JUN
PY 1989
VL 62
IS 6
BP 683
EP 690
DI 10.1093/bja/62.6.683
PG 8
WC Anesthesiology
SC Anesthesiology
GA AA382
UT WOS:A1989AA38200018
ER

PT J
AU STIRT, JA
AF STIRT, JA
TI ACCELERATED RECOVERY FROM COMBINED ATRACURIUM VECURONIUM NEUROMUSCULAR
   BLOCK
SO BRITISH JOURNAL OF ANAESTHESIA
LA English
DT Article
RP STIRT, JA (reprint author), UNIV VIRGINIA,MED CTR,DEPT ANESTHESIOL,BOX 238,CHARLOTTESVILLE,VA 22908, USA.
NR 6
TC 5
Z9 5
PU PROF SCI PUBL
PI LONDON
PA TAVISTOCK HOUSE EAST, TAVISTOCK SQUARE, LONDON, ENGLAND WC1H 9JR
SN 0007-0912
J9 BRIT J ANAESTH
JI Br. J. Anaesth.
PD JUN
PY 1989
VL 62
IS 6
BP 697
EP 699
DI 10.1093/bja/62.6.697
PG 3
WC Anesthesiology
SC Anesthesiology
GA AA382
UT WOS:A1989AA38200021
ER

PT J
AU KATZ, RL
AF KATZ, RL
TI TRACRIUM EXPERIENCE MONITORING PROGRAM - A SURVEY OF THE CLINICAL USE OF
   ATRACURIUM BESYLATE
SO SEMINARS IN ANESTHESIA
LA English
DT Article
RP KATZ, RL (reprint author), UNIV CALIF LOS ANGELES,SCH MED,DEPT ANESTHESIOL,LOS ANGELES,CA 90024, USA.
NR 0
TC 1
Z9 1
PU W B SAUNDERS CO
PI PHILADELPHIA
PA INDEPENDENCE SQUARE WEST CURTIS CENTER, STE 300, PHILADELPHIA, PA
   19106-3399
SN 0277-0326
J9 SEMIN ANESTH
JI Semin. Anesth.
PD JUN
PY 1989
VL 8
IS 2
BP 169
EP 184
PG 16
WC Anesthesiology
SC Anesthesiology
GA AA079
UT WOS:A1989AA07900009
ER

PT J
AU HUSBY, P
   VAMNES, JS
   RODT, SA
   RORVIK, K
   KOLLER, ME
   GRAMSTAD, L
AF HUSBY, P
   VAMNES, JS
   RODT, SA
   RORVIK, K
   KOLLER, ME
   GRAMSTAD, L
TI MIDAZOLAM DOES NOT POTENTIATE THE EFFECT OF VECURONIUM IN PATIENTS
SO ACTA ANAESTHESIOLOGICA SCANDINAVICA
LA English
DT Article
C1 UNIV HOSP OSLO,RIKSHOSP,DEPT ANAESTHESIA,OSLO,NORWAY.
RP HUSBY, P (reprint author), UNIV BERGEN,HAUKELAND SYKEHUS,DEPT ANAESTHESIOL,N-5021 BERGEN,NORWAY.
NR 10
TC 1
Z9 1
PU MUNKSGAARD INT PUBL LTD
PI COPENHAGEN
PA 35 NORRE SOGADE, PO BOX 2148, DK-1016 COPENHAGEN, DENMARK
SN 0001-5172
J9 ACTA ANAESTH SCAND
JI Acta Anaesthesiol. Scand.
PD MAY
PY 1989
VL 33
IS 4
BP 280
EP 282
PG 3
WC Anesthesiology
SC Anesthesiology
GA U6644
UT WOS:A1989U664400004
ER

PT J
AU ERKOLA, O
   KARHUNEN, U
   SANDELINHELLQVIST, E
AF ERKOLA, O
   KARHUNEN, U
   SANDELINHELLQVIST, E
TI SPONTANEOUS-RECOVERY OF RESIDUAL NEUROMUSCULAR BLOCKADE AFTER ATRACURIUM
   OR VECURONIUM DURING ISOFLURANE ANESTHESIA
SO ACTA ANAESTHESIOLOGICA SCANDINAVICA
LA English
DT Article
C1 UNIV HELSINKI,CENT HOSP,TOOLO HOSP,DEPT ANAESTHESIA,SF-00100 HELSINKI 10,FINLAND.
NR 21
TC 14
Z9 16
PU MUNKSGAARD INT PUBL LTD
PI COPENHAGEN
PA 35 NORRE SOGADE, PO BOX 2148, DK-1016 COPENHAGEN, DENMARK
SN 0001-5172
J9 ACTA ANAESTH SCAND
JI Acta Anaesthesiol. Scand.
PD MAY
PY 1989
VL 33
IS 4
BP 290
EP 294
PG 5
WC Anesthesiology
SC Anesthesiology
GA U6644
UT WOS:A1989U664400006
ER

PT J
AU HACKETT, GH
   JANTZEN, JPAH
   EARNSHAW, G
AF HACKETT, GH
   JANTZEN, JPAH
   EARNSHAW, G
TI CARDIOVASCULAR EFFECTS OF VECURONIUM, ATRACURIUM, PANCURONIUM,
   METOCURINE AND RGH-4201 IN DOGS
SO ACTA ANAESTHESIOLOGICA SCANDINAVICA
LA English
DT Article
C1 UNIV TEXAS,SCH MED,DEPT ANESTHESIOL,DALLAS,TX 75230.
NR 35
TC 9
Z9 9
PU MUNKSGAARD INT PUBL LTD
PI COPENHAGEN
PA 35 NORRE SOGADE, PO BOX 2148, DK-1016 COPENHAGEN, DENMARK
SN 0001-5172
J9 ACTA ANAESTH SCAND
JI Acta Anaesthesiol. Scand.
PD MAY
PY 1989
VL 33
IS 4
BP 298
EP 303
PG 6
WC Anesthesiology
SC Anesthesiology
GA U6644
UT WOS:A1989U664400008
ER

PT J
AU ERIKSSON, LI
   STAUN, P
   LENNMARKEN, C
AF ERIKSSON, LI
   STAUN, P
   LENNMARKEN, C
TI THE INFLUENCE OF 0.5-PERCENT ISOFLURANE ON A VECURONIUM-INDUCED
   NEUROMUSCULAR BLOCKADE
SO ACTA ANAESTHESIOLOGICA SCANDINAVICA
LA English
DT Article
RP ERIKSSON, LI (reprint author), LINKOPING UNIV HOSP,DEPT ANAESTHESIOL,S-58185 LINKOPING,SWEDEN.
NR 13
TC 7
Z9 7
PU MUNKSGAARD INT PUBL LTD
PI COPENHAGEN
PA 35 NORRE SOGADE, PO BOX 2148, DK-1016 COPENHAGEN, DENMARK
SN 0001-5172
J9 ACTA ANAESTH SCAND
JI Acta Anaesthesiol. Scand.
PD MAY
PY 1989
VL 33
IS 4
BP 309
EP 312
PG 4
WC Anesthesiology
SC Anesthesiology
GA U6644
UT WOS:A1989U664400010
ER

PT J
AU GRAY, HSJ
   SLATER, RM
   POLLARD, BJ
AF GRAY, HSJ
   SLATER, RM
   POLLARD, BJ
TI THE EFFECT OF ACUTELY ADMINISTERED PHENYTOIN ON VECURONIUM-INDUCED
   NEUROMUSCULAR BLOCKADE
SO ANAESTHESIA
LA English
DT Article
RP GRAY, HSJ (reprint author), MANCHESTER ROYAL INFIRM,DEPT ANAESTHET,OXFORD RD,MANCHESTER M13 9WL,LANCS,ENGLAND.
NR 9
TC 32
Z9 33
PU W B SAUNDERS CO LTD
PI LONDON
PA 24-28 OVAL RD, LONDON, ENGLAND NW1 7DX
SN 0003-2409
J9 ANAESTHESIA
JI Anaesthesia
PD MAY
PY 1989
VL 44
IS 5
BP 379
EP 381
DI 10.1111/j.1365-2044.1989.tb11331.x
PG 3
WC Anesthesiology
SC Anesthesiology
GA U2912
UT WOS:A1989U291200002
ER

PT J
AU WRUCK, G
   TRYBA, M
AF WRUCK, G
   TRYBA, M
TI VECURONIUM USE IN MYOTONIC-DYSTROPHY
SO ANAESTHESIST
LA German
DT Article
C1 HANOVER UNIV MED,OSTSTADTKRANKENHAUS,ZENTRUM ANAESTHESIOL,ABT 4,D-3000 HANOVER 61,FED REP GER.
RP WRUCK, G (reprint author), RUHR UNIV BOCHUM,BERUFSGENOSSENSCHAFTL KRANKENANSTALTEN BERGMANNSHEIL,D-4630 BOCHUM 1,FED REP GER.
NR 12
TC 4
Z9 4
PU SPRINGER VERLAG
PI NEW YORK
PA 175 FIFTH AVE, NEW YORK, NY 10010
SN 0003-2417
J9 ANAESTHESIST
JI Anaesthesist
PD MAY
PY 1989
VL 38
IS 5
BP 255
EP 258
PG 4
WC Anesthesiology
SC Anesthesiology
GA U8997
UT WOS:A1989U899700006
ER

PT J
AU VED, SA
   CHEN, J
   REED, M
   FLEMING, N
AF VED, SA
   CHEN, J
   REED, M
   FLEMING, N
TI INTUBATION WITH LOW-DOSE ATRACURIUM IN CHILDREN
SO ANESTHESIA AND ANALGESIA
LA English
DT Article
RP VED, SA (reprint author), GEORGETOWN UNIV HOSP,DEPT ANESTHESIA,3800 RESERVOIR RD NW,WASHINGTON,DC 20007, USA.
NR 18
TC 4
Z9 5
PU WILLIAMS & WILKINS
PI BALTIMORE
PA 351 WEST CAMDEN ST, BALTIMORE, MD 21201-2436
SN 0003-2999
J9 ANESTH ANALG
JI Anesth. Analg.
PD MAY
PY 1989
VL 68
IS 5
BP 609
EP 613
PG 5
WC Anesthesiology
SC Anesthesiology
GA U4623
UT WOS:A1989U462300011
ER

PT J
AU MERETOJA, OA
   WIRTAVUORI, K
AF MERETOJA, OA
   WIRTAVUORI, K
TI 2-DOSE TECHNIQUE TO CREATE AN INDIVIDUAL DOSE-RESPONSE CURVE FOR
   ATRACURIUM
SO ANESTHESIOLOGY
LA English
DT Article
C1 UNIV HELSINKI,CHILDRENS HOSP,DEPT ANESTHESIOL,SF-00100 HELSINKI 10,FINLAND.
NR 20
TC 35
Z9 36
PU LIPPINCOTT-RAVEN PUBL
PI PHILADELPHIA
PA 227 EAST WASHINGTON SQ, PHILADELPHIA, PA 19106
SN 0003-3022
J9 ANESTHESIOLOGY
JI Anesthesiology
PD MAY
PY 1989
VL 70
IS 5
BP 732
EP 736
DI 10.1097/00000542-198905000-00003
PG 5
WC Anesthesiology
SC Anesthesiology
GA U4426
UT WOS:A1989U442600003
ER

PT J
AU MARATHE, PH
   DWERSTEG, JF
   PAVLIN, EG
   HASCHKE, RH
   HEIMBACH, DM
   SLATTERY, JT
AF MARATHE, PH
   DWERSTEG, JF
   PAVLIN, EG
   HASCHKE, RH
   HEIMBACH, DM
   SLATTERY, JT
TI EFFECT OF THERMAL-INJURY ON THE PHARMACOKINETICS AND PHARMACODYNAMICS OF
   ATRACURIUM IN HUMANS
SO ANESTHESIOLOGY
LA English
DT Article
C1 UNIV WASHINGTON,DEPT PHARMACEUT,BG-20,SEATTLE,WA 98195.
   UNIV WASHINGTON,DEPT ANESTHESIOL,SEATTLE,WA 98195.
   UNIV WASHINGTON,DEPT BIOCHEM,SEATTLE,WA 98195.
   UNIV WASHINGTON,DEPT SURG,SEATTLE,WA 98195.
NR 15
TC 43
Z9 46
PU LIPPINCOTT-RAVEN PUBL
PI PHILADELPHIA
PA 227 EAST WASHINGTON SQ, PHILADELPHIA, PA 19106
SN 0003-3022
J9 ANESTHESIOLOGY
JI Anesthesiology
PD MAY
PY 1989
VL 70
IS 5
BP 752
EP 755
DI 10.1097/00000542-198905000-00007
PG 4
WC Anesthesiology
SC Anesthesiology
GA U4426
UT WOS:A1989U442600007
ER

PT J
AU JOHNSON, RA
   HARPER, NJN
AF JOHNSON, RA
   HARPER, NJN
TI ANTAGONISM OF MODERATE DEGREES OF VECURONIUM-INDUCED NEUROMUSCULAR BLOCK
   BY SMALL DOSES OF NEOSTIGMINE
SO BRITISH JOURNAL OF ANAESTHESIA
LA English
DT Article
C1 MANCHESTER ROYAL INFIRM,DEPT ANAESTHESIA,OXFORD RD,MANCHESTER M13 9WL,LANCS,ENGLAND.
NR 23
TC 4
Z9 6
PU PROF SCI PUBL
PI LONDON
PA TAVISTOCK HOUSE EAST, TAVISTOCK SQUARE, LONDON, ENGLAND WC1H 9JR
SN 0007-0912
J9 BRIT J ANAESTH
JI Br. J. Anaesth.
PD MAY
PY 1989
VL 62
IS 5
BP 483
EP 487
DI 10.1093/bja/62.5.483
PG 5
WC Anesthesiology
SC Anesthesiology
GA U6226
UT WOS:A1989U622600003
ER

PT J
AU BRANDOM, BW
   WOELFEL, SK
   COOK, DR
   WEBER, S
   POWERS, DM
   WEAKLY, JN
AF BRANDOM, BW
   WOELFEL, SK
   COOK, DR
   WEBER, S
   POWERS, DM
   WEAKLY, JN
TI COMPARISON OF MIVACURIUM AND SUXAMETHONIUM ADMINISTERED BY BOLUS AND
   INFUSION
SO BRITISH JOURNAL OF ANAESTHESIA
LA English
DT Article
C1 UNIV PITTSBURGH,PRESBYTERIAN HOSP,DEPT ANESTHESIOL,PITTSBURGH,PA 15213.
   UNIV PITTSBURGH,DEPT ANESTHESIOL,PITTSBURGH,PA 15260.
   BURROUGHS WELLCOME CO,ANAESTHESIA ANALGESIA SECT,RES TRIANGLE PK,NC 27709.
NR 23
TC 37
Z9 37
PU PROF SCI PUBL
PI LONDON
PA TAVISTOCK HOUSE EAST, TAVISTOCK SQUARE, LONDON, ENGLAND WC1H 9JR
SN 0007-0912
J9 BRIT J ANAESTH
JI Br. J. Anaesth.
PD MAY
PY 1989
VL 62
IS 5
BP 488
EP 493
DI 10.1093/bja/62.5.488
PG 6
WC Anesthesiology
SC Anesthesiology
GA U6226
UT WOS:A1989U622600004
ER

PT J
AU NIGROVIC, V
   PANDYA, JB
   KLAUNIG, JE
   FRY, K
AF NIGROVIC, V
   PANDYA, JB
   KLAUNIG, JE
   FRY, K
TI REACTIVITY AND TOXICITY OF ATRACURIUM AND ITS METABOLITES INVITRO
SO CANADIAN JOURNAL OF ANAESTHESIA-JOURNAL CANADIEN D ANESTHESIE
LA English
DT Article
C1 MED COLL OHIO,DEPT PHARMACOL,TOLEDO,OH 43699.
   MED COLL OHIO,DEPT PATHOL,TOLEDO,OH 43699.
RP NIGROVIC, V (reprint author), MED COLL OHIO,DEPT ANESTHESIOL,CS 10008,TOLEDO,OH 43699, USA.
NR 21
TC 7
Z9 7
PU CANADIAN ANAESTHETISTS SOC INC
PI TORONTO
PA 1 EGLINTON AVE EAST, SUITE 208, TORONTO ON M4P 3A1, CANADA
SN 0832-610X
J9 CAN J ANAESTH
JI Can. J. Anaesth.-J. Can. Anesth.
PD MAY
PY 1989
VL 36
IS 3
BP 262
EP 268
PN 1
PG 7
WC Anesthesiology
SC Anesthesiology
GA U6356
UT WOS:A1989U635600002
ER

PT J
AU RADCHENKO, VM
   SELEZNEV, AG
   LEBEDEVA, LS
   DROZNIK, RR
   RYABININ, MA
   SHUSHAKOV, VD
AF RADCHENKO, VM
   SELEZNEV, AG
   LEBEDEVA, LS
   DROZNIK, RR
   RYABININ, MA
   SHUSHAKOV, VD
TI BINARY ACTINOID AND LANTHANOID COMPOUND SYNTHESIS AND STUDY .12. ALLOYS
   OF PLATINUM WITH AMERICIUM AND CURIUM
SO SOVIET RADIOCHEMISTRY
LA English
DT Article
ID PHASES
AB Alloys of platinum containing 5-20% americium or curium have been made by reduction and examined by x-ray, chemical, DTA, and metallographic methods.  Americium and curium do not dissolve in platinum, but there is a eutectic equilibrium between platinum and the intermetallide Pt5Am(Pt5Cm).  Parts of the Pt-Am(Cm) phase diagrams have been constructed.
NR 20
TC 0
Z9 0
PU PLENUM PUBL CORP
PI NEW YORK
PA CONSULTANTS BUREAU 233 SPRING ST, NEW YORK, NY 10013
SN 0038-576X
J9 SOV RADIOCHEM+
PD MAY-JUN
PY 1989
VL 31
IS 3
BP 274
EP 278
PG 5
WC Chemistry, Analytical
SC Chemistry
GA FM493
UT WOS:A1989FM49300003
ER

PT J
AU COZANITIS, DA
   LINDGREN, L
   ROSENBERG, PH
AF COZANITIS, DA
   LINDGREN, L
   ROSENBERG, PH
TI BRADYCARDIA IN PATIENTS RECEIVING ATRACURIUM OR VECURONIUM IN CONDITIONS
   OF LOW VAGAL-STIMULATION
SO ANAESTHESIA
LA English
DT Article
RP COZANITIS, DA (reprint author), HELSINKI UNIV,CENT HOSP,HOSP SURG,DEPT ANAESTHESIA,KASARMINKATU 11,SF-00130 HELSINKI,FINLAND.
NR 8
TC 10
Z9 10
PU W B SAUNDERS CO LTD
PI LONDON
PA 24-28 OVAL RD, LONDON, ENGLAND NW1 7DX
SN 0003-2409
J9 ANAESTHESIA
JI Anaesthesia
PD APR
PY 1989
VL 44
IS 4
BP 303
EP 305
DI 10.1111/j.1365-2044.1989.tb11282.x
PG 3
WC Anesthesiology
SC Anesthesiology
GA T8706
UT WOS:A1989T870600004
ER

PT J
AU COOK, DR
   STILLER, RL
   WEAKLY, JN
   CHAKRAVORTI, S
   BRANDOM, BW
   WELCH, RM
AF COOK, DR
   STILLER, RL
   WEAKLY, JN
   CHAKRAVORTI, S
   BRANDOM, BW
   WELCH, RM
TI INVITRO METABOLISM OF MIVACURIUM CHLORIDE (BW B1090U) AND
   SUCCINYLCHOLINE
SO ANESTHESIA AND ANALGESIA
LA English
DT Article
C1 UNIV PITTSBURGH,DEPT ANESTHESIOL,PITTSBURGH,PA 15260.
   BURROUGHS WELLCOME CO,RES TRIANGLE PK,NC 27709.
NR 18
TC 92
Z9 94
PU WILLIAMS & WILKINS
PI BALTIMORE
PA 351 WEST CAMDEN ST, BALTIMORE, MD 21201-2436
SN 0003-2999
J9 ANESTH ANALG
JI Anesth. Analg.
PD APR
PY 1989
VL 68
IS 4
BP 452
EP 456
PG 5
WC Anesthesiology
SC Anesthesiology
GA T9410
UT WOS:A1989T941000004
ER

PT J
AU DRENCK, NE
   UEDA, N
   OLSEN, NV
   ENGBAEK, J
   JENSEN, E
   SKOVGAARD, LT
   VIBYMOGENSEN, J
AF DRENCK, NE
   UEDA, N
   OLSEN, NV
   ENGBAEK, J
   JENSEN, E
   SKOVGAARD, LT
   VIBYMOGENSEN, J
TI MANUAL EVALUATION OF RESIDUAL CURARIZATION USING DOUBLE BURST
   STIMULATION - A COMPARISON WITH TRAIN-OF-4
SO ANESTHESIOLOGY
LA English
DT Article
C1 UNIV COPENHAGEN,HERLEV HOSP,DEPT ANAESTHESIA,DK-2730 HERLEV,DENMARK.
NR 9
TC 80
Z9 81
PU LIPPINCOTT-RAVEN PUBL
PI PHILADELPHIA
PA 227 EAST WASHINGTON SQ, PHILADELPHIA, PA 19106
SN 0003-3022
J9 ANESTHESIOLOGY
JI Anesthesiology
PD APR
PY 1989
VL 70
IS 4
BP 578
EP 581
DI 10.1097/00000542-198904000-00003
PG 4
WC Anesthesiology
SC Anesthesiology
GA T9065
UT WOS:A1989T906500003
ER

PT J
AU SCOTT, RPF
   NORMAN, J
AF SCOTT, RPF
   NORMAN, J
TI DOXACURIUM CHLORIDE - A PRELIMINARY CLINICAL-TRIAL
SO BRITISH JOURNAL OF ANAESTHESIA
LA English
DT Article
RP SCOTT, RPF (reprint author), UNIV SOUTHAMPTON,SOUTHAMPTON GEN HOSP,SHACKLETON DEPT ANAESTHET,SOUTHAMPTON S09 4XY,ENGLAND.
NR 14
TC 17
Z9 17
PU PROF SCI PUBL
PI LONDON
PA TAVISTOCK HOUSE EAST, TAVISTOCK SQUARE, LONDON, ENGLAND WC1H 9JR
SN 0007-0912
J9 BRIT J ANAESTH
JI Br. J. Anaesth.
PD APR
PY 1989
VL 62
IS 4
BP 373
EP 377
DI 10.1093/bja/62.4.373
PG 5
WC Anesthesiology
SC Anesthesiology
GA U1753
UT WOS:A1989U175300006
ER

PT J
AU LENKE, RR
   PERSUTTE, WH
   NEMES, JM
AF LENKE, RR
   PERSUTTE, WH
   NEMES, JM
TI USE OF PANCURONIUM-BROMIDE TO INHIBIT FETAL MOVEMENT DURING
   MAGNETIC-RESONANCE IMAGING - A CASE-REPORT
SO JOURNAL OF REPRODUCTIVE MEDICINE
LA English
DT Article
RP LENKE, RR (reprint author), MED COLL OHIO,DEPT OBSTET & GYNECOL,3000 ARLINGTON AVE,TOLEDO,OH 43609, USA.
NR 5
TC 7
Z9 7
PU SCI PRINTERS & PUBL INC
PI ST LOUIS
PA P.O. DRAWER 12425 8342 OLIVE BLVD, ST LOUIS, MO 63132
SN 0024-7758
J9 J REPROD MED
JI J. Reprod. Med.
PD APR
PY 1989
VL 34
IS 4
BP 315
EP 317
PG 3
WC Obstetrics & Gynecology
SC Obstetrics & Gynecology
GA U5534
UT WOS:A1989U553400017
ER

PT J
AU MITAMURA, H
   MATSUMOTO, S
   BUYKX, WJ
   TASHIRO, S
AF MITAMURA, H
   MATSUMOTO, S
   BUYKX, WJ
   TASHIRO, S
TI FABRICATION OF CURIUM-DOPED SYNROC FOR AN ALPHA-RADIATION STABILITY TEST
SO NUCLEAR TECHNOLOGY
LA English
DT Article
C1 AUSTRALIAN NUCL SCI & TECHNOL ORG,LUCAS HTS RES LABS,CERAM FABRICAT GRP,LUCAS HTS,NSW 2234,AUSTRALIA.
   JAPAN ATOM ENERGY RES INST,DEPT ENVIRONM SAFETY RES,DIV SAFETY TESTING FACIL OPERAT,TOKAI,IBARAKI 31911,JAPAN.
RP MITAMURA, H (reprint author), JAPAN ATOM ENERGY RES INST,DEPT ENVIRONM SAFETY RES,HIGH LEVEL WASTE MANAGEMENT LAB,TOKAI,IBARAKI 31911,JAPAN.
NR 13
TC 6
Z9 6
PU AMER NUCLEAR SOCIETY
PI LA GRANGE PK
PA 555 N KENSINGTON AVENUE, LA GRANGE PK, IL 60525
SN 0029-5450
J9 NUCL TECHNOL
JI Nucl. Technol.
PD APR
PY 1989
VL 85
IS 1
BP 109
EP 117
PG 9
WC Nuclear Science & Technology
SC Nuclear Science & Technology
GA T7519
UT WOS:A1989T751900011
ER

PT J
AU RIDLEY, S
   GAYLARD, DG
   LIM, M
AF RIDLEY, S
   GAYLARD, DG
   LIM, M
TI EFFECT OF VECURONIUM ON ATROPINE-INDUCED CHANGES IN HEART-RATE
SO ANAESTHESIA
LA English
DT Article
C1 ST THOMAS HOSP,DEPT ANAESTHESIA,LAMBETH PALACE RD,LONDON SE1 7EH,ENGLAND.
NR 10
TC 0
Z9 0
PU W B SAUNDERS CO LTD
PI LONDON
PA 24-28 OVAL RD, LONDON, ENGLAND NW1 7DX
SN 0003-2409
J9 ANAESTHESIA
JI Anaesthesia
PD MAR
PY 1989
VL 44
IS 3
BP 216
EP 218
DI 10.1111/j.1365-2044.1989.tb11226.x
PG 3
WC Anesthesiology
SC Anesthesiology
GA T6185
UT WOS:A1989T618500007
ER

PT J
AU WIERDA, JMKH
   RICHARDSON, FJ
   AGOSTON, S
AF WIERDA, JMKH
   RICHARDSON, FJ
   AGOSTON, S
TI DOSE-RESPONSE RELATION AND TIME COURSE OF ACTION OF PIPECURONIUM BROMIDE
   IN HUMANS ANESTHETIZED WITH NITROUS-OXIDE AND ISOFLURANE, HALOTHANE, OR
   DROPERIDOL AND FENTANYL
SO ANESTHESIA AND ANALGESIA
LA English
DT Article
C1 STATE UNIV GRONINGEN HOSP,INST CLIN PHARMACOL,RES GRP,9700 RB GRONINGEN,NETHERLANDS.
RP WIERDA, JMKH (reprint author), STATE UNIV GRONINGEN HOSP,INST ANESTHESIOL,RES GRP,BOX 30001,9700 RB GRONINGEN,NETHERLANDS.
NR 14
TC 27
Z9 30
PU WILLIAMS & WILKINS
PI BALTIMORE
PA 351 WEST CAMDEN ST, BALTIMORE, MD 21201-2436
SN 0003-2999
J9 ANESTH ANALG
JI Anesth. Analg.
PD MAR
PY 1989
VL 68
IS 3
BP 208
EP 213
PG 6
WC Anesthesiology
SC Anesthesiology
GA T3857
UT WOS:A1989T385700004
ER

PT J
AU LENNON, RL
   HOSKING, MP
   HOUCK, PC
   ROSE, SH
   WEDEL, DJ
   GIBSON, BE
   ASCHER, JA
   RUDD, GD
AF LENNON, RL
   HOSKING, MP
   HOUCK, PC
   ROSE, SH
   WEDEL, DJ
   GIBSON, BE
   ASCHER, JA
   RUDD, GD
TI DOXACURIUM CHLORIDE FOR NEUROMUSCULAR BLOCKADE BEFORE TRACHEAL
   INTUBATION AND SURGERY DURING NITROUS OXIDE-OXYGEN-NARCOTIC-ENFLURANE
   ANESTHESIA
SO ANESTHESIA AND ANALGESIA
LA English
DT Article
C1 BURROUGHS WELLCOME CO,DEPT CLIN NEUROSCI,RES TRIANGLE PK,NC 27709.
RP LENNON, RL (reprint author), MAYO CLIN & MAYO FDN,DEPT ANESTHESIOL,200 1ST ST SW,ROCHESTER,MN 55905, USA.
NR 25
TC 13
Z9 13
PU WILLIAMS & WILKINS
PI BALTIMORE
PA 351 WEST CAMDEN ST, BALTIMORE, MD 21201-2436
SN 0003-2999
J9 ANESTH ANALG
JI Anesth. Analg.
PD MAR
PY 1989
VL 68
IS 3
BP 255
EP 260
PG 6
WC Anesthesiology
SC Anesthesiology
GA T3857
UT WOS:A1989T385700013
ER

PT J
AU STOOPS, CM
   CURTIS, CA
   KOVACH, DA
   MCCAMMON, RL
   STOELTING, RK
   WARREN, TM
   MILLER, D
   BOPP, SK
   JUGOVIC, DJ
   ABOUDONIA, MM
AF STOOPS, CM
   CURTIS, CA
   KOVACH, DA
   MCCAMMON, RL
   STOELTING, RK
   WARREN, TM
   MILLER, D
   BOPP, SK
   JUGOVIC, DJ
   ABOUDONIA, MM
TI HEMODYNAMIC-EFFECTS OF MIVACURIUM CHLORIDE ADMINISTERED TO PATIENTS
   DURING OXYGEN-SUFENTANIL ANESTHESIA FOR CORONARY-ARTERY BYPASS-GRAFTING
   OR VALVE-REPLACEMENT
SO ANESTHESIA AND ANALGESIA
LA English
DT Article
C1 BURROUGHS WELLCOME CO,DEPT CLIN NEUROSCI,RES TRIANGLE PK,NC 27709.
RP STOOPS, CM (reprint author), INDIANA UNIV,SCH MED,DEPT ANESTHESIA,1120 S DR,INDIANAPOLIS,IN 46223, USA.
NR 20
TC 14
Z9 14
PU WILLIAMS & WILKINS
PI BALTIMORE
PA 351 WEST CAMDEN ST, BALTIMORE, MD 21201-2436
SN 0003-2999
J9 ANESTH ANALG
JI Anesth. Analg.
PD MAR
PY 1989
VL 68
IS 3
BP 333
EP 339
PG 7
WC Anesthesiology
SC Anesthesiology
GA T3857
UT WOS:A1989T385700027
ER

PT J
AU PAVLIN, EG
   HOLLE, RH
   SCHOENE, RB
AF PAVLIN, EG
   HOLLE, RH
   SCHOENE, RB
TI RECOVERY OF AIRWAY PROTECTION COMPARED WITH VENTILATION IN HUMANS AFTER
   PARALYSIS WITH CURARE
SO ANESTHESIOLOGY
LA English
DT Article
C1 UNIV WASHINGTON,SCH MED,DEPT ANESTHESIOL,SEATTLE,WA 98195.
   UNIV WASHINGTON,SCH MED,DIV PULM MED,SEATTLE,WA 98195.
NR 13
TC 105
Z9 106
PU LIPPINCOTT-RAVEN PUBL
PI PHILADELPHIA
PA 227 EAST WASHINGTON SQ, PHILADELPHIA, PA 19106
SN 0003-3022
J9 ANESTHESIOLOGY
JI Anesthesiology
PD MAR
PY 1989
VL 70
IS 3
BP 381
EP 385
DI 10.1097/00000542-198903000-00002
PG 5
WC Anesthesiology
SC Anesthesiology
GA T5012
UT WOS:A1989T501200002
ER

PT J
AU SAVARESE, JJ
   ALI, HH
   BASTA, SJ
   SCOTT, RPF
   EMBREE, PB
   WASTILA, WB
   ABOUDONIA, MM
   GELB, C
AF SAVARESE, JJ
   ALI, HH
   BASTA, SJ
   SCOTT, RPF
   EMBREE, PB
   WASTILA, WB
   ABOUDONIA, MM
   GELB, C
TI THE CARDIOVASCULAR EFFECTS OF MIVACURIUM CHLORIDE (BW-B1090U) IN
   PATIENTS RECEIVING NITROUS OXIDE-OPIATE-BARBITURATE ANESTHESIA
SO ANESTHESIOLOGY
LA English
DT Article
C1 HARVARD UNIV,MASSACHUSETTS GEN HOSP,SCH MED,DEPT ANAESTHESIA,ANAESTHESIA LABS,BOSTON,MA 02114.
   BURROUGHS WELLCOME CO,DEPT PHARMACOL,DIV CLIN RES,RES TRIANGLE PK,NC 27709.
NR 24
TC 88
Z9 88
PU LIPPINCOTT-RAVEN PUBL
PI PHILADELPHIA
PA 227 EAST WASHINGTON SQ, PHILADELPHIA, PA 19106
SN 0003-3022
J9 ANESTHESIOLOGY
JI Anesthesiology
PD MAR
PY 1989
VL 70
IS 3
BP 386
EP 394
DI 10.1097/00000542-198903000-00003
PG 9
WC Anesthesiology
SC Anesthesiology
GA T5012
UT WOS:A1989T501200003
ER

PT J
AU ZAHL, K
   APFELBAUM, JL
AF ZAHL, K
   APFELBAUM, JL
TI MUSCLE PAIN OCCURS AFTER OUTPATIENT LAPAROSCOPY DESPITE THE SUBSTITUTION
   OF VECURONIUM FOR SUCCINYLCHOLINE
SO ANESTHESIOLOGY
LA English
DT Article
C1 UNIV CHICAGO,DEPT ANESTHESIA & CRIT CARE,CHICAGO,IL 60637.
   UNIV CHICAGO,DEPT OUTPATIENT SURG,CHICAGO,IL 60637.
   HOSP UNIV PENN,DAY SURG UNIT,PHILADELPHIA,PA 19104.
RP ZAHL, K (reprint author), MT SINAI MED CTR,DEPT ANESTHESIOL,1 GL LEVY PL,NEW YORK,NY 10029, USA.
NR 14
TC 22
Z9 22
PU LIPPINCOTT-RAVEN PUBL
PI PHILADELPHIA
PA 227 EAST WASHINGTON SQ, PHILADELPHIA, PA 19106
SN 0003-3022
J9 ANESTHESIOLOGY
JI Anesthesiology
PD MAR
PY 1989
VL 70
IS 3
BP 408
EP 411
DI 10.1097/00000542-198903000-00007
PG 4
WC Anesthesiology
SC Anesthesiology
GA T5012
UT WOS:A1989T501200007
ER

PT J
AU KATZ, JA
   FRAGEN, RJ
   SHANKS, CA
   DUNN, K
   MCNULTY, B
   RUDD, GD
AF KATZ, JA
   FRAGEN, RJ
   SHANKS, CA
   DUNN, K
   MCNULTY, B
   RUDD, GD
TI DOSE-RESPONSE RELATIONSHIPS OF DOXACURIUM CHLORIDE IN HUMANS DURING
   ANESTHESIA WITH NITROUS-OXIDE AND FENTANYL, ENFLURANE, ISOFLURANE, OR
   HALOTHANE
SO ANESTHESIOLOGY
LA English
DT Article
C1 BURROUGHS WELLCOME CO,RES TRIANGLE PK,NC 27709.
RP FRAGEN, RJ (reprint author), NORTHWESTERN UNIV,SCH MED,DEPT ANESTHESIOL,303 E CHICAGO AVE,CHICAGO,IL 60611, USA.
NR 19
TC 22
Z9 22
PU LIPPINCOTT-RAVEN PUBL
PI PHILADELPHIA
PA 227 EAST WASHINGTON SQ, PHILADELPHIA, PA 19106
SN 0003-3022
J9 ANESTHESIOLOGY
JI Anesthesiology
PD MAR
PY 1989
VL 70
IS 3
BP 432
EP 436
DI 10.1097/00000542-198903000-00012
PG 5
WC Anesthesiology
SC Anesthesiology
GA T5012
UT WOS:A1989T501200012
ER

PT J
AU GOUDSOUZIAN, NG
   ALIFIMOFF, JK
   LIU, LMP
   FOSTER, V
   MCNULTY, B
   SAVARESE, JJ
AF GOUDSOUZIAN, NG
   ALIFIMOFF, JK
   LIU, LMP
   FOSTER, V
   MCNULTY, B
   SAVARESE, JJ
TI NEUROMUSCULAR AND CARDIOVASCULAR EFFECTS OF DOXACURIUM IN CHILDREN
   ANESTHETIZED WITH HALOTHANE
SO BRITISH JOURNAL OF ANAESTHESIA
LA English
DT Article
C1 BURROUGHS WELLCOME CO,DIV CLIN RES,RES TRIANGLE PK,NC 27709.
RP GOUDSOUZIAN, NG (reprint author), HARVARD UNIV,MASSACHUSETTS GEN HOSP,SCH MED,DEPT ANESTHESIA,BOSTON,MA 02114, USA.
NR 16
TC 15
Z9 15
PU PROF SCI PUBL
PI LONDON
PA TAVISTOCK HOUSE EAST, TAVISTOCK SQUARE, LONDON, ENGLAND WC1H 9JR
SN 0007-0912
J9 BRIT J ANAESTH
JI Br. J. Anaesth.
PD MAR
PY 1989
VL 62
IS 3
BP 263
EP 268
DI 10.1093/bja/62.3.263
PG 6
WC Anesthesiology
SC Anesthesiology
GA T6490
UT WOS:A1989T649000006
ER

PT J
AU GORDON, KL
   REILLY, CS
AF GORDON, KL
   REILLY, CS
TI RECOVERY OF NEUROMUSCULAR FUNCTION AFTER INFUSION OR INTERMITTENT BOLUS
   DOSES OF ATRACURIUM OR VECURONIUM
SO BRITISH JOURNAL OF ANAESTHESIA
LA English
DT Article
C1 UNIV SHEFFIELD,DEPT ANESTHESIA,BEECH HILL RD,SHEFFIELD S10 2RX,S YORKSHIRE,ENGLAND.
NR 10
TC 8
Z9 8
PU PROF SCI PUBL
PI LONDON
PA TAVISTOCK HOUSE EAST, TAVISTOCK SQUARE, LONDON, ENGLAND WC1H 9JR
SN 0007-0912
J9 BRIT J ANAESTH
JI Br. J. Anaesth.
PD MAR
PY 1989
VL 62
IS 3
BP 269
EP 273
DI 10.1093/bja/62.3.269
PG 5
WC Anesthesiology
SC Anesthesiology
GA T6490
UT WOS:A1989T649000007
ER

PT J
AU DEAM, RK
   SONI, N
AF DEAM, RK
   SONI, N
TI EFFECTS OF PIPECURONIUM AND PANCURONIUM ON THE ISOLATED RABBIT HEART
SO BRITISH JOURNAL OF ANAESTHESIA
LA English
DT Article
C1 WESTMINSTER HOSP,MAGILL DEPT ANAESTHET,LONDON SW1P 2AP,ENGLAND.
RP DEAM, RK (reprint author), ROYAL FREE HOSP,DEPT ANAESTHET,POND ST,LONDON,ENGLAND.
NR 11
TC 2
Z9 2
PU PROF SCI PUBL
PI LONDON
PA TAVISTOCK HOUSE EAST, TAVISTOCK SQUARE, LONDON, ENGLAND WC1H 9JR
SN 0007-0912
J9 BRIT J ANAESTH
JI Br. J. Anaesth.
PD MAR
PY 1989
VL 62
IS 3
BP 287
EP 289
DI 10.1093/bja/62.3.287
PG 3
WC Anesthesiology
SC Anesthesiology
GA T6490
UT WOS:A1989T649000010
ER

PT J
AU WALI, FA
   SUER, AH
   DARK, CH
   TUGWELL, AC
AF WALI, FA
   SUER, AH
   DARK, CH
   TUGWELL, AC
TI ASSESSMENT OF NEUROMUSCULAR BLOCKADE PRODUCED BY ATRACURIUM IN THE RAT
   DIAPHRAGM PREPARATION - MEASUREMENTS OF TETANIC FADE, DEPRESSION AND
   RECOVERY PROFILE
SO PHARMACOLOGICAL RESEARCH
LA English
DT Article
C1 LONDON HOSP,COLL MED,DEPT PHARM,ANAESTHET UNIT,LONDON E1 1BB,ENGLAND.
   NORTHWICK PK HOSP,HARROW HA1,MIDDX,ENGLAND.
NR 15
TC 2
Z9 2
PU ACADEMIC PRESS LTD
PI LONDON
PA 24-28 OVAL RD, LONDON, ENGLAND NW1 7DX
SN 1043-6618
J9 PHARMACOL RES
JI Pharmacol. Res.
PD MAR-APR
PY 1989
VL 21
IS 2
BP 231
EP 238
DI 10.1016/1043-6618(89)90242-9
PG 8
WC Pharmacology & Pharmacy
SC Pharmacology & Pharmacy
GA U4102
UT WOS:A1989U410200010
ER

PT J
AU RADCHENKO, VM
   SELEZNEV, AG
   LEBEDEVE, LS
   DROZNIK, RR
   RYABININ, MA
   SHUSHAKOV, VD
AF RADCHENKO, VM
   SELEZNEV, AG
   LEBEDEVE, LS
   DROZNIK, RR
   RYABININ, MA
   SHUSHAKOV, VD
TI SYNTHESIS AND STUDY OF BINARY ACTINOID-LANTHANOID COMPOUNDS .11. ALLOYS
   OF PALLADIUM WITH AMERICIUM AND CURIUM
SO SOVIET RADIOCHEMISTRY
LA English
DT Article
AB Palladium alloys containing 3-15 mole % americium and curium have been made by a reduction method and have been examined by x-ray diffraction, chemical analysis, differential thermal analysis, and metallography.  Americium and curium form solid solutions in palladium containing 10-12 mole % of the actinoid, which have a eutectic interaction with the intermetallide Pd3Am(Pd3Cm).  Parts of the Pd-Am and Pd-Cm phase diagrams have been constructed for the actinoid concentration range from 0 to 27%.
NR 22
TC 0
Z9 0
PU PLENUM PUBL CORP
PI NEW YORK
PA CONSULTANTS BUREAU 233 SPRING ST, NEW YORK, NY 10013
SN 0038-576X
J9 SOV RADIOCHEM+
PD MAR-APR
PY 1989
VL 31
IS 2
BP 145
EP 150
PG 6
WC Chemistry, Analytical
SC Chemistry
GA FJ180
UT WOS:A1989FJ18000001
ER

PT J
AU VOBECKY, M
AF VOBECKY, M
TI EFFICIENT ION-EXCHANGE SEPARATION OF AMERICIUM, CURIUM AND CALIFORNIUM
   USING ALPHA-HYDROXY-ALPHA-METHYLBUTYRATE
SO JOURNAL OF RADIOANALYTICAL AND NUCLEAR CHEMISTRY-LETTERS
LA English
DT Article
RP VOBECKY, M (reprint author), CZECHOSLOVAK ACAD SCI, INST NUCL BIOL & RADIOCHEM, CS-14202 PRAGUE 4, CZECHOSLOVAKIA.
NR 10
TC 4
Z9 4
PU AKADEMIAI KIADO RT
PI BUDAPEST
PA PRIELLE K U 19, PO BOX 245,, H-1117 BUDAPEST, HUNGARY
SN 0236-5731
J9 J RADIOAN NUCL CH LE
JI J. Radioanal. Nucl. Chem.-Lett.
PD FEB 3
PY 1989
VL 135
IS 3
BP 165
EP 169
DI 10.1007/BF02164968
PG 5
WC Chemistry, Analytical; Chemistry, Inorganic & Nuclear; Nuclear Science &
   Technology
SC Chemistry; Nuclear Science & Technology
GA T1730
UT WOS:A1989T173000002
ER

PT J
AU HOWARDYHANSEN, P
   RASMUSSEN, JA
   JENSEN, BN
AF HOWARDYHANSEN, P
   RASMUSSEN, JA
   JENSEN, BN
TI RESIDUAL CURARIZATION IN THE RECOVERY ROOM - ATRACURIUM VERSUS GALLAMINE
SO ACTA ANAESTHESIOLOGICA SCANDINAVICA
LA English
DT Article
C1 UNIV COPENHAGEN,RIGSHOSP,DEPT ANAESTHESIA,DK-2100 COPENHAGEN O,DENMARK.
NR 10
TC 17
Z9 18
PU MUNKSGAARD INT PUBL LTD
PI COPENHAGEN
PA 35 NORRE SOGADE, PO BOX 2148, DK-1016 COPENHAGEN, DENMARK
SN 0001-5172
J9 ACTA ANAESTH SCAND
JI Acta Anaesthesiol. Scand.
PD FEB
PY 1989
VL 33
IS 2
BP 167
EP 169
PG 3
WC Anesthesiology
SC Anesthesiology
GA T3086
UT WOS:A1989T308600016
ER

PT J
AU CHESTNUT, DH
   WEINER, CP
   THOMPSON, CS
   MCLAUGHLIN, GL
AF CHESTNUT, DH
   WEINER, CP
   THOMPSON, CS
   MCLAUGHLIN, GL
TI INTRAVENOUS ADMINISTRATION OF D-TUBOCURARINE AND PANCURONIUM IN FETAL
   LAMBS
SO AMERICAN JOURNAL OF OBSTETRICS AND GYNECOLOGY
LA English
DT Article
C1 UNIV IOWA,COLL MED,DEPT OBSTET & GYNECOL,IOWA CITY,IA 52242.
RP CHESTNUT, DH (reprint author), UNIV IOWA,COLL MED,DEPT ANESTHESIA,IOWA CITY,IA 52242, USA.
NR 9
TC 4
Z9 4
PU MOSBY-YEAR BOOK INC
PI ST LOUIS
PA 11830 WESTLINE INDUSTRIAL DR, ST LOUIS, MO 63146-3318
SN 0002-9378
J9 AM J OBSTET GYNECOL
JI Am. J. Obstet. Gynecol.
PD FEB
PY 1989
VL 160
IS 2
BP 510
EP 513
PG 4
WC Obstetrics & Gynecology
SC Obstetrics & Gynecology
GA T2805
UT WOS:A1989T280500058
ER

PT J
AU SARNER, JB
   BRANDOM, BW
   WOELFEL, SK
   DONG, ML
   HORN, MC
   COOK, DR
   MCNULTY, BF
   FOSTER, VJ
AF SARNER, JB
   BRANDOM, BW
   WOELFEL, SK
   DONG, ML
   HORN, MC
   COOK, DR
   MCNULTY, BF
   FOSTER, VJ
TI CLINICAL-PHARMACOLOGY OF MIVACURIUM CHLORIDE (BW B1090U) IN CHILDREN
   DURING NITROUS OXIDE-HALOTHANE AND NITROUS OXIDE-NARCOTIC ANESTHESIA
SO ANESTHESIA AND ANALGESIA
LA English
DT Article
C1 UNIV PITTSBURGH,DEPT ANESTHESIOL,PITTSBURGH,PA 15260.
   BURROUGHS WELLCOME CO,RES TRIANGLE PK,NC 27709.
RP SARNER, JB (reprint author), CHILDRENS HOSP PITTSBURGH,DEPT ANESTHESIOL,3705 5TH AVE & DESOTO ST,PITTSBURGH,PA 15213, USA.
NR 15
TC 51
Z9 53
PU WILLIAMS & WILKINS
PI BALTIMORE
PA 351 WEST CAMDEN ST, BALTIMORE, MD 21201-2436
SN 0003-2999
J9 ANESTH ANALG
JI Anesth. Analg.
PD FEB
PY 1989
VL 68
IS 2
BP 116
EP 121
DI 10.1213/00000539-198902000-00009
PG 6
WC Anesthesiology
SC Anesthesiology
GA T0517
UT WOS:A1989T051700008
ER

PT J
AU OCONNOR, JP
   RAMSAY, JG
   WYNANDS, JE
   RALLEY, FE
   CASEY, WF
   SMITH, CE
   ROBBINS, GR
   BILODEAU, J
   SAMI, MH
AF OCONNOR, JP
   RAMSAY, JG
   WYNANDS, JE
   RALLEY, FE
   CASEY, WF
   SMITH, CE
   ROBBINS, GR
   BILODEAU, J
   SAMI, MH
TI THE INCIDENCE OF MYOCARDIAL ISCHEMIA DURING ANESTHESIA FOR
   CORONARY-ARTERY BYPASS-SURGERY IN PATIENTS RECEIVING PANCURONIUM OR
   VECURONIUM
SO ANESTHESIOLOGY
LA English
DT Article
C1 ROYAL VICTORIA HOSP,DEPT CARDIOL,MONTREAL H3A 1A1,QUEBEC,CANADA.
   MCGILL UNIV,MONTREAL H3A 2T5,QUEBEC,CANADA.
RP OCONNOR, JP (reprint author), ROYAL VICTORIA HOSP,DEPT ANAESTHESIA,687 AVE PINS QUEST,MONTREAL H3A 1A1,QUEBEC,CANADA.
NR 28
TC 9
Z9 9
PU LIPPINCOTT-RAVEN PUBL
PI PHILADELPHIA
PA 227 EAST WASHINGTON SQ, PHILADELPHIA, PA 19106
SN 0003-3022
J9 ANESTHESIOLOGY
JI Anesthesiology
PD FEB
PY 1989
VL 70
IS 2
BP 230
EP 236
DI 10.1097/00000542-198902000-00009
PG 7
WC Anesthesiology
SC Anesthesiology
GA T0510
UT WOS:A1989T051000009
ER

PT J
AU GOUDSOUZIAN, NG
   ALIFIMOFF, JK
   EBERLY, C
   SMEETS, R
   GRISWOLD, J
   MILER, V
   MCNULTY, BF
   SAVARESE, JJ
AF GOUDSOUZIAN, NG
   ALIFIMOFF, JK
   EBERLY, C
   SMEETS, R
   GRISWOLD, J
   MILER, V
   MCNULTY, BF
   SAVARESE, JJ
TI NEUROMUSCULAR AND CARDIOVASCULAR EFFECTS OF MIVACURIUM IN CHILDREN
SO ANESTHESIOLOGY
LA English
DT Article
C1 HARVARD UNIV,SCH MED,DEPT ANAESTHESIA,BOSTON,MA 02115.
   BURROUGHS WELLCOME CO,DEPT CLIN NEUROSCI,RES TRIANGLE PK,NC 27709.
RP GOUDSOUZIAN, NG (reprint author), MASSACHUSETTS GEN HOSP,DEPT ANESTHESIA,BOSTON,MA 02114, USA.
NR 14
TC 67
Z9 69
PU LIPPINCOTT-RAVEN PUBL
PI PHILADELPHIA
PA 227 EAST WASHINGTON SQ, PHILADELPHIA, PA 19106
SN 0003-3022
J9 ANESTHESIOLOGY
JI Anesthesiology
PD FEB
PY 1989
VL 70
IS 2
BP 237
EP 242
DI 10.1097/00000542-198902000-00010
PG 6
WC Anesthesiology
SC Anesthesiology
GA T0510
UT WOS:A1989T051000010
ER

PT J
AU PARKER, CJR
   HUNTER, JM
AF PARKER, CJR
   HUNTER, JM
TI PHARMACOKINETICS OF ATRACURIUM AND LAUDANOSINE IN PATIENTS WITH HEPATIC
   CIRRHOSIS
SO BRITISH JOURNAL OF ANAESTHESIA
LA English
DT Article
RP PARKER, CJR (reprint author), UNIV LIVERPOOL,ROYAL LIVERPOOL HOSP,DEPT ANAESTHESIA,PRESCOT ST,POB 147,LIVERPOOL L69 3BX,ENGLAND.
NR 20
TC 45
Z9 45
PU PROF SCI PUBL
PI LONDON
PA TAVISTOCK HOUSE EAST, TAVISTOCK SQUARE, LONDON, ENGLAND WC1H 9JR
SN 0007-0912
J9 BRIT J ANAESTH
JI Br. J. Anaesth.
PD FEB
PY 1989
VL 62
IS 2
BP 177
EP 183
DI 10.1093/bja/62.2.177
PG 7
WC Anesthesiology
SC Anesthesiology
GA T0640
UT WOS:A1989T064000011
ER

PT J
AU MERETOJA, OA
AF MERETOJA, OA
TI IS VECURONIUM A LONG-ACTING NEUROMUSCULAR BLOCKING-AGENT IN NEONATES AND
   INFANTS
SO BRITISH JOURNAL OF ANAESTHESIA
LA English
DT Article
C1 UNIV HELSINKI,CHILDRENS HOSP,DEPT ANAESTHESIOL,SF-00100 HELSINKI 10,FINLAND.
NR 13
TC 27
Z9 27
PU PROF SCI PUBL
PI LONDON
PA TAVISTOCK HOUSE EAST, TAVISTOCK SQUARE, LONDON, ENGLAND WC1H 9JR
SN 0007-0912
J9 BRIT J ANAESTH
JI Br. J. Anaesth.
PD FEB
PY 1989
VL 62
IS 2
BP 184
EP 187
DI 10.1093/bja/62.2.184
PG 4
WC Anesthesiology
SC Anesthesiology
GA T0640
UT WOS:A1989T064000012
ER

PT J
AU WIERDA, JMKH
   MAESTRONE, E
   BENCINI, AF
   BOYER, A
   RASHKOVSKY, OM
   LIP, H
   KARLICZEK, R
   KET, JM
   AGOSTON, S
AF WIERDA, JMKH
   MAESTRONE, E
   BENCINI, AF
   BOYER, A
   RASHKOVSKY, OM
   LIP, H
   KARLICZEK, R
   KET, JM
   AGOSTON, S
TI HEMODYNAMIC-EFFECTS OF VECURONIUM
SO BRITISH JOURNAL OF ANAESTHESIA
LA English
DT Article
C1 UNIV GRONINGEN,INST CLIN PHARMACOL,RES GRP,9713 EZ GRONINGEN,NETHERLANDS.
   OSPED CIVILE,I-23100 SONDRIO,ITALY.
   SOPHIAZIEKENHUIS,8025 AB ZWOLLE,NETHERLANDS.
RP WIERDA, JMKH (reprint author), UNIV GRONINGEN,INST EXPTL ANESTHESIOL,RES GRP,OOSTERSINGEL 59,9713 EZ GRONINGEN,NETHERLANDS.
NR 17
TC 4
Z9 4
PU PROF SCI PUBL
PI LONDON
PA TAVISTOCK HOUSE EAST, TAVISTOCK SQUARE, LONDON, ENGLAND WC1H 9JR
SN 0007-0912
J9 BRIT J ANAESTH
JI Br. J. Anaesth.
PD FEB
PY 1989
VL 62
IS 2
BP 194
EP 198
DI 10.1093/bja/62.2.194
PG 5
WC Anesthesiology
SC Anesthesiology
GA T0640
UT WOS:A1989T064000014
ER

PT J
AU PATRIARCA, G
   NUCERA, E
   SCHIAVINO, D
   ROMANO, A
   DIRIENZO, V
   PELLEGRINO, S
   FAIS, G
AF PATRIARCA, G
   NUCERA, E
   SCHIAVINO, D
   ROMANO, A
   DIRIENZO, V
   PELLEGRINO, S
   FAIS, G
TI PANCURONIUM ALLERGY - A CASE-REPORT
SO BRITISH JOURNAL OF ANAESTHESIA
LA English
DT Article
RP PATRIARCA, G (reprint author), UNIV CATTOLICA SACRO CUORE, DEPT ALLERGOL, LARGO GEMELLI 8, I-00168 ROME, ITALY.
NR 9
TC 8
Z9 8
PU PROF SCI PUBL
PI LONDON
PA TAVISTOCK HOUSE EAST, TAVISTOCK SQUARE, LONDON, ENGLAND WC1H 9JR
SN 0007-0912
J9 BRIT J ANAESTH
JI Br. J. Anaesth.
PD FEB
PY 1989
VL 62
IS 2
BP 210
EP 212
DI 10.1093/bja/62.2.210
PG 3
WC Anesthesiology
SC Anesthesiology
GA T0640
UT WOS:A1989T064000019
ER

PT J
AU MORRIS, CE
   MONTPETIT, MR
   SIGURDSON, WJ
   IWASA, K
AF MORRIS, CE
   MONTPETIT, MR
   SIGURDSON, WJ
   IWASA, K
TI ACTIVATION BY CURARE OF ACETYLCHOLINE-RECEPTOR CHANNELS IN A MURINE
   SKELETAL-MUSCLE CELL-LINE
SO CANADIAN JOURNAL OF PHYSIOLOGY AND PHARMACOLOGY
LA English
DT Article
C1 NINCDS,BIOPHYS LAB,BETHESDA,MD 20892.
RP MORRIS, CE (reprint author), UNIV OTTAWA,DEPT BIOL,OTTAWA K1N 6N5,ONTARIO,CANADA.
NR 41
TC 7
Z9 7
PU NATL RESEARCH COUNCIL CANADA
PI OTTAWA
PA RESEARCH JOURNALS, MONTREAL RD, OTTAWA ON K1A 0R6, CANADA
SN 0008-4212
J9 CAN J PHYSIOL PHARM
JI Can. J. Physiol. Pharmacol.
PD FEB
PY 1989
VL 67
IS 2
BP 152
EP 158
PG 7
WC Pharmacology & Pharmacy; Physiology
SC Pharmacology & Pharmacy; Physiology
GA T4342
UT WOS:A1989T434200011
ER

PT J
AU WEINER, CP
   ANDERSON, TL
AF WEINER, CP
   ANDERSON, TL
TI THE ACUTE EFFECT OF CORDOCENTESIS WITH OR WITHOUT FETAL CURARIZATION AND
   OF INTRAVASCULAR TRANSFUSION UPON UMBILICAL ARTERY WAVEFORM INDEXES
SO OBSTETRICS AND GYNECOLOGY
LA English
DT Article
C1 UNIV IOWA,SCH MED,DEPT OBSTET & GYNECOL,DIV MATERNAL FETAL MED,IOWA CITY,IA 52242.
NR 15
TC 22
Z9 22
PU ELSEVIER SCIENCE INC
PI NEW YORK
PA 655 AVENUE OF THE AMERICAS, NEW YORK, NY 10010
SN 0029-7844
J9 OBSTET GYNECOL
JI Obstet. Gynecol.
PD FEB
PY 1989
VL 73
IS 2
BP 219
EP 224
PG 6
WC Obstetrics & Gynecology
SC Obstetrics & Gynecology
GA R9761
UT WOS:A1989R976100015
ER

PT J
AU NORSTED, T
   JONZON, A
   SEDIN, G
AF NORSTED, T
   JONZON, A
   SEDIN, G
TI PANCURONIUM-BROMIDE DOES NOT LOWER AIRWAY PRESSURES DURING INTERMITTENT
   POSITIVE PRESSURE VENTILATION IN YOUNG CATS
SO ACTA ANAESTHESIOLOGICA SCANDINAVICA
LA English
DT Article
C1 UNIV HOSP UPPSALA,DEPT PEDIAT,S-75185 UPPSALA,SWEDEN.
   UNIV UPPSALA,DEPT PHYSIOL & MED BIOPHYS,S-75105 UPPSALA,SWEDEN.
NR 20
TC 1
Z9 1
PU MUNKSGAARD INT PUBL LTD
PI COPENHAGEN
PA 35 NORRE SOGADE, PO BOX 2148, DK-1016 COPENHAGEN, DENMARK
SN 0001-5172
J9 ACTA ANAESTH SCAND
JI Acta Anaesthesiol. Scand.
PD JAN
PY 1989
VL 33
IS 1
BP 21
EP 25
PG 5
WC Anesthesiology
SC Anesthesiology
GA R9431
UT WOS:A1989R943100005
ER

PT J
AU KALLI, I
   MERETOJA, OA
AF KALLI, I
   MERETOJA, OA
TI DURATION OF ACTION OF VECURONIUM IN INFANTS AND CHILDREN ANESTHETIZED
   WITHOUT POTENT INHALATION AGENTS
SO ACTA ANAESTHESIOLOGICA SCANDINAVICA
LA English
DT Article
C1 HELSINKI UNIV CENT HOSP,CHILDRENS HOSP,DEPT ANAESTHESIA,HELSINKI,FINLAND.
RP KALLI, I (reprint author), HELSINKI UNIV CENT HOSP,HOSP SURG,DEPT ANAESTHESIA,SF-00130 HELSINKI,FINLAND.
NR 14
TC 13
Z9 13
PU MUNKSGAARD INT PUBL LTD
PI COPENHAGEN
PA 35 NORRE SOGADE, PO BOX 2148, DK-1016 COPENHAGEN, DENMARK
SN 0001-5172
J9 ACTA ANAESTH SCAND
JI Acta Anaesthesiol. Scand.
PD JAN
PY 1989
VL 33
IS 1
BP 29
EP 33
PG 5
WC Anesthesiology
SC Anesthesiology
GA R9431
UT WOS:A1989R943100007
ER

PT J
AU BERNTMAN, L
   ROSBERG, B
   SHWEIKH, I
   YOUSEF, H
AF BERNTMAN, L
   ROSBERG, B
   SHWEIKH, I
   YOUSEF, H
TI ATRACURIUM AND PANCURONIUM IN RENAL-INSUFFICIENCY
SO ACTA ANAESTHESIOLOGICA SCANDINAVICA
LA English
DT Article
C1 KUWAIT UNIV,DEPT SURG,KUWAIT CITY,KUWAIT.
   KUWAIT UNIV,DEPT ORGAN TRANSPLANTAT,KUWAIT CITY,KUWAIT.
NR 20
TC 7
Z9 7
PU MUNKSGAARD INT PUBL LTD
PI COPENHAGEN
PA 35 NORRE SOGADE, PO BOX 2148, DK-1016 COPENHAGEN, DENMARK
SN 0001-5172
J9 ACTA ANAESTH SCAND
JI Acta Anaesthesiol. Scand.
PD JAN
PY 1989
VL 33
IS 1
BP 48
EP 52
PG 5
WC Anesthesiology
SC Anesthesiology
GA R9431
UT WOS:A1989R943100010
ER

PT J
AU NIGROVIC, V
   GALLUP, W
   PANDYA, J
   FRY, K
AF NIGROVIC, V
   GALLUP, W
   PANDYA, J
   FRY, K
TI GENERATION OF REACTIVE METABOLITES DURING SPONTANEOUS DEGRADATION OF
   ATRACURIUM INVITRO
SO AMERICAN JOURNAL OF THE MEDICAL SCIENCES
LA English
DT Article
C1 MED COLL OHIO,DEPT PHARMACOL,TOLEDO,OH 43699.
RP NIGROVIC, V (reprint author), MED COLL OHIO,DEPT ANESTHESIOL,CS 10008,TOLEDO,OH 43699, USA.
NR 19
TC 1
Z9 1
PU LIPPINCOTT-RAVEN PUBL
PI PHILADELPHIA
PA 227 EAST WASHINGTON SQ, PHILADELPHIA, PA 19106
SN 0002-9629
J9 AM J MED SCI
JI Am. J. Med. Sci.
PD JAN
PY 1989
VL 297
IS 1
BP 12
EP 17
PG 6
WC Medicine, General & Internal
SC General & Internal Medicine
GA T1620
UT WOS:A1989T162000003
ER

PT J
AU BAURAIN, M
   BARVAIS, L
   DHOLLANDER, A
   HENNART, D
AF BAURAIN, M
   BARVAIS, L
   DHOLLANDER, A
   HENNART, D
TI IMPAIRMENT OF THE ANTAGONISM OF VECURONIUM-INDUCED PARALYSIS AND
   INTRA-OPERATIVE DISOPYRAMIDE ADMINISTRATION
SO ANAESTHESIA
LA English
DT Article
RP BAURAIN, M (reprint author), HOP ACAD ERASME,SERV ANESTHESIOL,ROUTE DE LENNIK 808,B-1070 BRUXELLES,BELGIUM.
NR 16
TC 4
Z9 4
PU W B SAUNDERS CO LTD
PI LONDON
PA 24-28 OVAL RD, LONDON, ENGLAND NW1 7DX
SN 0003-2409
J9 ANAESTHESIA
JI Anaesthesia
PD JAN
PY 1989
VL 44
IS 1
BP 34
EP 36
DI 10.1111/j.1365-2044.1989.tb11095.x
PG 3
WC Anesthesiology
SC Anesthesiology
GA T1480
UT WOS:A1989T148000011
ER

PT J
AU DONATI, F
   SMITH, CE
   BEVAN, DR
AF DONATI, F
   SMITH, CE
   BEVAN, DR
TI DOSE-RESPONSE RELATIONSHIPS FOR EDROPHONIUM AND NEOSTIGMINE AS
   ANTAGONISTS OF MODERATE AND PROFOUND ATRACURIUM BLOCKADE
SO ANESTHESIA AND ANALGESIA
LA English
DT Article
C1 MCGILL UNIV,DEPT ANESTHESIA,MONTREAL H3A 1A1,QUEBEC,CANADA.
RP DONATI, F (reprint author), ROYAL VICTORIA HOSP,DEPT ANESTHESIA,687 PINE AVE,MONTREAL H3A 1A1,QUEBEC,CANADA.
NR 15
TC 30
Z9 30
PU WILLIAMS & WILKINS
PI BALTIMORE
PA 351 WEST CAMDEN ST, BALTIMORE, MD 21201-2436
SN 0003-2999
J9 ANESTH ANALG
JI Anesth. Analg.
PD JAN
PY 1989
VL 68
IS 1
BP 13
EP 19
PG 7
WC Anesthesiology
SC Anesthesiology
GA R7537
UT WOS:A1989R753700004
ER

PT J
AU MERETOJA, OA
AF MERETOJA, OA
TI VECURONIUM INFUSION REQUIREMENTS IN PEDIATRIC-PATIENTS DURING
   FENTANYL-N2O-O2 ANESTHESIA
SO ANESTHESIA AND ANALGESIA
LA English
DT Article
RP MERETOJA, OA (reprint author), UNIV HELSINKI,CHILDRENS HOSP,DEPT ANESTHESIOL,SF-00290 HELSINKI 29,FINLAND.
NR 13
TC 17
Z9 17
PU WILLIAMS & WILKINS
PI BALTIMORE
PA 351 WEST CAMDEN ST, BALTIMORE, MD 21201-2436
SN 0003-2999
J9 ANESTH ANALG
JI Anesth. Analg.
PD JAN
PY 1989
VL 68
IS 1
BP 20
EP 24
PG 5
WC Anesthesiology
SC Anesthesiology
GA R7537
UT WOS:A1989R753700005
ER

PT J
AU CALDWELL, JE
   CANFELL, PC
   CASTAGNOLI, KP
   LYNAM, DP
   FAHEY, MR
   FISHER, DM
   MILLER, RD
AF CALDWELL, JE
   CANFELL, PC
   CASTAGNOLI, KP
   LYNAM, DP
   FAHEY, MR
   FISHER, DM
   MILLER, RD
TI THE INFLUENCE OF RENAL-FAILURE ON THE PHARMACOKINETICS AND DURATION OF
   ACTION OF PIPECURONIUM BROMIDE IN PATIENTS ANESTHETIZED WITH HALOTHANE
   AND NITROUS-OXIDE
SO ANESTHESIOLOGY
LA English
DT Article
RP CALDWELL, JE (reprint author), UNIV CALIF SAN FRANCISCO,DEPT ANAESTHESIA,521 PARNASSUS AVE,SAN FRANCISCO,CA 94143, USA.
NR 24
TC 32
Z9 33
PU LIPPINCOTT-RAVEN PUBL
PI PHILADELPHIA
PA 227 EAST WASHINGTON SQ, PHILADELPHIA, PA 19106
SN 0003-3022
J9 ANESTHESIOLOGY
JI Anesthesiology
PD JAN
PY 1989
VL 70
IS 1
BP 7
EP 12
DI 10.1097/00000542-198901000-00004
PG 6
WC Anesthesiology
SC Anesthesiology
GA R7034
UT WOS:A1989R703400004
ER

PT J
AU CALDWELL, JE
   KITTS, JB
   HEIER, T
   FAHEY, MR
   LYNAM, DP
   MILLER, RD
AF CALDWELL, JE
   KITTS, JB
   HEIER, T
   FAHEY, MR
   LYNAM, DP
   MILLER, RD
TI THE DOSE-RESPONSE RELATIONSHIP OF MIVACURIUM CHLORIDE IN HUMANS DURING
   NITROUS-OXIDE FENTANYL OR NITROUS-OXIDE ENFLURANE ANESTHESIA
SO ANESTHESIOLOGY
LA English
DT Article
RP CALDWELL, JE (reprint author), UNIV CALIF SAN FRANCISCO,DEPT ANAESTHESIA,SAN FRANCISCO,CA 94143, USA.
NR 20
TC 47
Z9 47
PU LIPPINCOTT-RAVEN PUBL
PI PHILADELPHIA
PA 227 EAST WASHINGTON SQ, PHILADELPHIA, PA 19106
SN 0003-3022
J9 ANESTHESIOLOGY
JI Anesthesiology
PD JAN
PY 1989
VL 70
IS 1
BP 31
EP 35
DI 10.1097/00000542-198901000-00008
PG 5
WC Anesthesiology
SC Anesthesiology
GA R7034
UT WOS:A1989R703400008
ER

PT J
AU SACRE, E
   JOUFFROY, L
   CERFON, JF
   SCHALCK, R
   UNTERNAEHRER, S
   LOEB, JP
AF SACRE, E
   JOUFFROY, L
   CERFON, JF
   SCHALCK, R
   UNTERNAEHRER, S
   LOEB, JP
TI RAPID SEQUENCE MUSCLE-RELAXATION - VECURONIUM VS SUCCINYLCHOLINE
SO ANNALES FRANCAISES D ANESTHESIE ET DE REANIMATION
LA French
DT Article
RP SACRE, E (reprint author), CTR HOSP LOUIS PASTEUR,SERV ANESTHESIE REANIMAT CHIRURG,39 AVE LIBERTE,F-68021 COLMAR,FRANCE.
NR 0
TC 0
Z9 0
PU EDITIONS SCIENTIFIQUES ELSEVIER
PI PARIS CEDEX 15
PA 141 RUE JAVEL, 75747 PARIS CEDEX 15, FRANCE
SN 0750-7658
J9 ANN FR ANESTH
JI Ann. Fr. Anest. Reanim.
PY 1989
VL 8
IS 6
BP 610
EP 613
DI 10.1016/S0750-7658(89)80176-5
PG 4
WC Anesthesiology
SC Anesthesiology
GA CR677
UT WOS:A1989CR67700002
ER

PT J
AU POLLARD, BJ
   HARPER, NJN
   DORAN, BRH
AF POLLARD, BJ
   HARPER, NJN
   DORAN, BRH
TI USE OF CONTINUOUS PROLONGED ADMINISTRATION OF ATRACURIUM IN THE ITU TO A
   PATIENT WITH MYASTHENIA-GRAVIS
SO BRITISH JOURNAL OF ANAESTHESIA
LA English
DT Article
C1 MANCHESTER ROYAL INFIRM,ADULT INTENS CARE UNIT,MANCHESTER M13 9WL,LANCS,ENGLAND.
NR 17
TC 6
Z9 7
PU PROF SCI PUBL
PI LONDON
PA TAVISTOCK HOUSE EAST, TAVISTOCK SQUARE, LONDON, ENGLAND WC1H 9JR
SN 0007-0912
J9 BRIT J ANAESTH
JI Br. J. Anaesth.
PD JAN
PY 1989
VL 62
IS 1
BP 95
EP 97
DI 10.1093/bja/62.1.95
PG 3
WC Anesthesiology
SC Anesthesiology
GA R6175
UT WOS:A1989R617500019
ER

PT J
AU NAGUIB, M
AF NAGUIB, M
TI TRAIN-OF-4 RATIO AFTER ANTAGONISM OF ATRACURIUM WITH EDROPHONIUM -
   INFLUENCE OF DIFFERENT PRIMING DOSES OF EDROPHONIUM
SO CANADIAN JOURNAL OF ANAESTHESIA-JOURNAL CANADIEN D ANESTHESIE
LA English
DT Article
RP NAGUIB, M (reprint author), KING SAUD UNIV,KING KHALID UNIV HOSP,DEPT ANESTHESIOL 41,POB 7805,RIYADH 11472,SAUDI ARABIA.
NR 17
TC 2
Z9 2
PU CANADIAN ANAESTHETISTS SOC INC
PI TORONTO
PA 1 EGLINTON AVE EAST, SUITE 208, TORONTO ON M4P 3A1, CANADA
SN 0832-610X
J9 CAN J ANAESTH
JI Can. J. Anaesth.-J. Can. Anesth.
PD JAN
PY 1989
VL 36
IS 1
BP 25
EP 29
PG 5
WC Anesthesiology
SC Anesthesiology
GA R8650
UT WOS:A1989R865000004
ER

PT J
AU STARSNIC, MA
   GOLDBERG, ME
   RITTER, DE
   MARR, AT
   SOSIS, M
   LARIJANI, GE
AF STARSNIC, MA
   GOLDBERG, ME
   RITTER, DE
   MARR, AT
   SOSIS, M
   LARIJANI, GE
TI DOES VECURONIUM ACCUMULATE IN THE RENAL-TRANSPLANT PATIENT
SO CANADIAN JOURNAL OF ANAESTHESIA-JOURNAL CANADIEN D ANESTHESIE
LA English
DT Article
RP STARSNIC, MA (reprint author), THOMAS JEFFERSON UNIV HOSP,DEPT ANESTHESIOL,10TH & WALNUT ST,414 MAIN,PHILADELPHIA,PA 19107, USA.
NR 16
TC 12
Z9 12
PU CANADIAN ANAESTHETISTS SOC INC
PI TORONTO
PA 1 EGLINTON AVE EAST, SUITE 208, TORONTO ON M4P 3A1, CANADA
SN 0832-610X
J9 CAN J ANAESTH
JI Can. J. Anaesth.-J. Can. Anesth.
PD JAN
PY 1989
VL 36
IS 1
BP 35
EP 39
PG 5
WC Anesthesiology
SC Anesthesiology
GA R8650
UT WOS:A1989R865000006
ER

PT J
AU MONIN, P
   HASCOET, JM
   VERT, P
AF MONIN, P
   HASCOET, JM
   VERT, P
TI AUTOREGULATION OF CEREBRAL BLOOD-FLOW - EFFECT OF PHENOBARBITAL AND
   PANCURONIUM IN THE NEWBORN PIGLET
SO DEVELOPMENTAL PHARMACOLOGY AND THERAPEUTICS
LA English
DT Article; Proceedings Paper
CT 1ST CONGRESS OF THE EUROPEAN SOC FOR DEVELOPMENTAL PHARMACOLOGY
CY APR 21-23, 1988
CL LES DIABLERETS, SWITZERLAND
SP EUROPEAN SOC DEV PHARM
RP MONIN, P (reprint author), UNIV NANCY 1,MATERNITE UNIV,SERV MED NEONATALE,INSERM U272,F-54042 NANCY,FRANCE.
NR 28
TC 6
Z9 6
PU KARGER
PI BASEL
PA ALLSCHWILERSTRASSE 10, CH-4009 BASEL, SWITZERLAND
SN 0379-8305
J9 DEV PHARMACOL THERAP
JI Dev. Pharmacol. Ther.
PY 1989
VL 13
IS 2-4
BP 120
EP 128
PG 9
WC Pharmacology & Pharmacy
SC Pharmacology & Pharmacy
GA CG931
UT WOS:A1989CG93100009
ER

PT J
AU SCHOPFER, C
   PITTET, JF
   MOREL, DR
   TASSONYI, E
   BENAKIS, A
AF SCHOPFER, C
   PITTET, JF
   MOREL, DR
   TASSONYI, E
   BENAKIS, A
TI PHARMACOKINETICS OF ATRACURIUM BESYLATE IN THE PIG AFTER A SINGLE IV
   INJECTION
SO EUROPEAN JOURNAL OF DRUG METABOLISM AND PHARMACOKINETICS
LA English
DT Article
C1 UNIV GENEVA,DEPT ANAESTHESIOL & SURG,EXPTL SURG LAB,CH-1211 GENEVA 4,SWITZERLAND.
RP SCHOPFER, C (reprint author), UNIV GENEVA,DEPT PHARMACOL,DRUG METAB LAB,CTR MED,1 RUE MICHEL SERVET,CH-1211 GENEVA 4,SWITZERLAND.
NR 13
TC 1
Z9 1
PU MEDECINE ET HYGIENE
PI CHENE BOURG
PA 46, CHEMIN DE LA MOUSSE, CHENE BOURG, SWITZERLAND
SN 0378-7966
J9 EUR J DRUG METAB PH
JI Eur. J. Drug Metabol. Pharmacokinet.
PY 1989
VL 14
IS 4
BP 299
EP 302
PG 4
WC Pharmacology & Pharmacy
SC Pharmacology & Pharmacy
GA CV632
UT WOS:A1989CV63200009
ER

PT J
AU HOSKING, MP
   LENNON, RL
   GRONERT, GA
AF HOSKING, MP
   LENNON, RL
   GRONERT, GA
TI COMBINED H-1 AND H-2-RECEPTOR BLOCKADE ATTENUATES THE CARDIOVASCULAR
   EFFECTS OF HIGH-DOSE ATRACURIUM IN RABBITS
SO LIFE SCIENCES
LA English
DT Article
RP HOSKING, MP (reprint author), MAYO CLIN & MAYO FDN,DEPT ANESTHESIOL,200 1ST ST SW,ROCHESTER,MN 55905, USA.
NR 22
TC 1
Z9 1
PU PERGAMON-ELSEVIER SCIENCE LTD
PI OXFORD
PA THE BOULEVARD, LANGFORD LANE, KIDLINGTON, OXFORD, ENGLAND OX5 1GB
SN 0024-3205
J9 LIFE SCI
JI Life Sci.
PY 1989
VL 44
IS 5
BP 347
EP 353
DI 10.1016/0024-3205(89)90228-2
PG 7
WC Medicine, Research & Experimental; Pharmacology & Pharmacy
SC Research & Experimental Medicine; Pharmacology & Pharmacy
GA R8723
UT WOS:A1989R872300005
ER

PT J
AU HAAS, JL
   SHAEFER, MS
   MIWA, LJ
   WOOD, RP
   SHAW, BW
AF HAAS, JL
   SHAEFER, MS
   MIWA, LJ
   WOOD, RP
   SHAW, BW
TI PROLONGED PARALYSIS ASSOCIATED WITH LONG-TERM PANCURONIUM USE
SO PHARMACOTHERAPY
LA English
DT Article
C1 UNIV NEBRASKA,MED CTR,DEPT PHARM PRACTICE,42ND & DEWEY AVE,OMAHA,NE 68105.
   UNIV NEBRASKA,MED CTR,DEPT SURG,OMAHA,NE 68105.
   UNIV CALIF SAN FRANCISCO,DEPT PHARM,SAN FRANCISCO,CA 94143.
NR 15
TC 16
Z9 16
PU PHARMACOTHERAPY PUBLICATIONS INC
PI BOSTON
PA NEW ENGLAND MEDICAL CENTER BOX 806 171 HARRISON AVE, BOSTON, MA 02111
SN 0277-0008
J9 PHARMACOTHERAPY
JI Pharmacotherapy
PY 1989
VL 9
IS 3
BP 154
EP 157
PG 4
WC Pharmacology & Pharmacy
SC Pharmacology & Pharmacy
GA AC238
UT WOS:A1989AC23800005
ER

PT J
AU DECAMBOX, P
   MAUCHIEN, P
   MOULIN, C
AF DECAMBOX, P
   MAUCHIEN, P
   MOULIN, C
TI DIRECT TRACE DETERMINATION OF CURIUM BY LASER-INDUCED TIME-RESOLVED
   SPECTROFLUOROMETRY
SO RADIOCHIMICA ACTA
LA English
DT Article
C1 CEN FONTENAY AUX ROSES,DERDCA,DCAEA,SEA,SEACC,BP6,F-92265 FONTENAY ROSES,FRANCE.
RI Moulin, christophe/G-3895-2010
NR 14
TC 22
Z9 22
PU R OLDENBOURG VERLAG
PI MUNICH 80
PA ROSENHEIMER STR 145 POSTFACH 801360, W-8000 MUNICH 80, GERMANY
SN 0033-8230
J9 RADIOCHIM ACTA
JI Radiochim. Acta
PY 1989
VL 48
IS 1-2
BP 23
EP 28
PG 6
WC Chemistry, Inorganic & Nuclear; Nuclear Science & Technology
SC Chemistry; Nuclear Science & Technology
GA CD162
UT WOS:A1989CD16200005
ER

PT J
AU VANGENECHTEN, JHD
   VANPUYMBROECK, S
   VANDERBORGHT, OLJ
AF VANGENECHTEN, JHD
   VANPUYMBROECK, S
   VANDERBORGHT, OLJ
TI CURIUM-244 AND AM-241 UPTAKE IN FRESH-WATER FISH
SO TOXICOLOGICAL AND ENVIRONMENTAL CHEMISTRY
LA English
DT Article
RP VANGENECHTEN, JHD (reprint author), CEN SCK,BELGIAN NUCL CTR,DEPT BIOL,RADIONUCLIDES METAB SECT,B-2400 MOL,BELGIUM.
NR 20
TC 1
Z9 3
PU GORDON BREACH SCI PUBL LTD
PI READING
PA C/O STBS LTD PO BOX 90, READING, BERKS, ENGLAND RG1 8JL
SN 0277-2248
J9 TOXICOL ENVIRON CHEM
PY 1989
VL 19
IS 3-4
BP 147
EP 152
DI 10.1080/02772248909357341
PG 6
WC Environmental Sciences; Toxicology
SC Environmental Sciences & Ecology; Toxicology
GA T4444
UT WOS:A1989T444400005
ER

PT J
AU NEHMER, U
AF NEHMER, U
TI SEPARATION OF CIS-CIS, CIS-TRANS AND TRANS-TRANS ISOMERS OF
   (+/-)-ATRACURIUM BESYLATE AND CIS AND TRANS ISOMERS OF ITS MAJOR
   QUATERNARY DECOMPOSITION PRODUCTS AND RELATED IMPURITY BY REVERSED-PHASE
   HIGH-PERFORMANCE LIQUID-CHROMATOGRAPHY
SO JOURNAL OF CHROMATOGRAPHY
LA English
DT Article
RP NEHMER, U (reprint author), CHEM PHARMACEUT RES INST,DEPT ANALYT,BOUL KL OCHRIDSKI 3,BU-1156 SOFIA,BULGARIA.
NR 8
TC 4
Z9 4
PU ELSEVIER SCIENCE BV
PI AMSTERDAM
PA PO BOX 211, 1000 AE AMSTERDAM, NETHERLANDS
SN 0021-9673
J9 J CHROMATOGR
PD DEC 21
PY 1988
VL 457
BP 127
EP 135
DI 10.1016/S0021-9673(01)82060-4
PG 9
WC Chemistry, Analytical
SC Chemistry
GA R8757
UT WOS:A1988R875700010
ER

PT J
AU DUPONT, L
   DIDEBERG, O
   SBIT, M
   QUETINLECLERCQ, J
   ANGENOT, L
AF DUPONT, L
   DIDEBERG, O
   SBIT, M
   QUETINLECLERCQ, J
   ANGENOT, L
TI STRUCTURE OF PANARINE DIHYDRATE, A NEW ALKALOID ISOLATED FROM VENEZUELAN
   CURARE
SO ACTA CRYSTALLOGRAPHICA SECTION C-CRYSTAL STRUCTURE COMMUNICATIONS
LA French
DT Article
C1 STATE UNIV LIEGE,INST PHARM F1,PHARMACOGNOSIE LAB,B-4000 LIEGE,BELGIUM.
RP DUPONT, L (reprint author), STATE UNIV LIEGE,INST PHYS B5,CRISTALLOG LAB,B-4000 LIEGE,BELGIUM.
NR 13
TC 1
Z9 1
PU MUNKSGAARD INT PUBL LTD
PI COPENHAGEN
PA 35 NORRE SOGADE, PO BOX 2148, DK-1016 COPENHAGEN, DENMARK
SN 0108-2701
J9 ACTA CRYSTALLOGR C
JI Acta Crystallogr. Sect. C-Cryst. Struct. Commun.
PD DEC 15
PY 1988
VL 44
BP 2156
EP 2158
DI 10.1107/S0108270188008625
PN 12
PG 3
WC Crystallography
SC Crystallography
GA R5385
UT WOS:A1988R538500045
ER

PT J
AU EDMONDSON, L
   LINDSAY, SL
   LANIGAN, LP
   WOODS, M
   CHEW, HER
AF EDMONDSON, L
   LINDSAY, SL
   LANIGAN, LP
   WOODS, M
   CHEW, HER
TI INTRA-OCULAR PRESSURE CHANGES DURING RAPID SEQUENCE INDUCTION OF
   ANESTHESIA - A COMPARISON BETWEEN THIOPENTONE AND SUXAMETHONIUM AND
   THIOPENTONE AND ATRACURIUM
SO ANAESTHESIA
LA English
DT Article
C1 WHIPPS CROSS HOSP,WALTHAM FOREST HLTH AUTHOR,DEPT OPHTHALMOL,LONDON E11 1NR,ENGLAND.
   WHIPPS CROSS HOSP,WALTHAM FOREST HLTH AUTHOR,DEPT ANAESTHESIA,LONDON E11 1NR,ENGLAND.
NR 30
TC 9
Z9 9
PU W B SAUNDERS CO LTD
PI LONDON
PA 24-28 OVAL RD, LONDON, ENGLAND NW1 7DX
SN 0003-2409
J9 ANAESTHESIA
JI Anaesthesia
PD DEC
PY 1988
VL 43
IS 12
BP 1005
EP 1010
PG 6
WC Anesthesiology
SC Anesthesiology
GA R7437
UT WOS:A1988R743700002
ER

PT J
AU WEINSTEIN, JA
   MATTEO, RS
   ORNSTEIN, E
   SCHWARTZ, AE
   GOLDSTOFF, M
   THAL, G
AF WEINSTEIN, JA
   MATTEO, RS
   ORNSTEIN, E
   SCHWARTZ, AE
   GOLDSTOFF, M
   THAL, G
TI PHARMACODYNAMICS OF VECURONIUM AND ATRACURIUM IN THE OBESE SURGICAL
   PATIENT
SO ANESTHESIA AND ANALGESIA
LA English
DT Article
C1 COLUMBIA UNIV COLL PHYS & SURG,DEPT ANESTHESIOL,630 W 168TH ST,NEW YORK,NY 10032.
   PRESBYTERIAN HOSP,ANESTHESIOL SERV,NEW YORK,NY 10032.
NR 19
TC 28
Z9 29
PU WILLIAMS & WILKINS
PI BALTIMORE
PA 351 WEST CAMDEN ST, BALTIMORE, MD 21201-2436
SN 0003-2999
J9 ANESTH ANALG
JI Anesth. Analg.
PD DEC
PY 1988
VL 67
IS 12
BP 1149
EP 1153
PG 5
WC Anesthesiology
SC Anesthesiology
GA R5242
UT WOS:A1988R524200004
ER

PT J
AU ORNSTEIN, E
   MATTEO, RS
   WEINSTEIN, JA
   YOUNG, WL
AF ORNSTEIN, E
   MATTEO, RS
   WEINSTEIN, JA
   YOUNG, WL
TI THE EFFECT OF MAINTENANCE DOSE VECURONIUM ON PRE-ESTABLISHED
   METOCURINE-INDUCED OR VECURONIUM-INDUCED NEUROMUSCULAR BLOCKADE
SO ANESTHESIOLOGY
LA English
DT Article
RP ORNSTEIN, E (reprint author), COLUMBIA UNIV COLL PHYS & SURG,DEPT ANESTHESIOL,630 W 168TH ST,NEW YORK,NY 10032, USA.
NR 6
TC 1
Z9 1
PU LIPPINCOTT-RAVEN PUBL
PI PHILADELPHIA
PA 227 EAST WASHINGTON SQ, PHILADELPHIA, PA 19106
SN 0003-3022
J9 ANESTHESIOLOGY
JI Anesthesiology
PD DEC
PY 1988
VL 69
IS 6
BP 954
EP 955
DI 10.1097/00000542-198812000-00026
PG 2
WC Anesthesiology
SC Anesthesiology
GA R3534
UT WOS:A1988R353400026
ER

PT J
AU VANDENBROM, RHG
   WIERDA, JMKH
AF VANDENBROM, RHG
   WIERDA, JMKH
TI PANCURONIUM-BROMIDE IN THE INTENSIVE-CARE UNIT - A CASE OF OVERDOSE
SO ANESTHESIOLOGY
LA English
DT Article
C1 STATE UNIV GRONINGEN,EXPTL ANESTHESIOL & CLIN PHARMACOL RES GRP,9700 AB GRONINGEN,NETHERLANDS.
NR 10
TC 28
Z9 28
PU LIPPINCOTT-RAVEN PUBL
PI PHILADELPHIA
PA 227 EAST WASHINGTON SQ, PHILADELPHIA, PA 19106
SN 0003-3022
J9 ANESTHESIOLOGY
JI Anesthesiology
PD DEC
PY 1988
VL 69
IS 6
BP 996
EP 997
DI 10.1097/00000542-198812000-00040
PG 2
WC Anesthesiology
SC Anesthesiology
GA R3534
UT WOS:A1988R353400040
ER

PT J
AU BEEMER, GH
   DENNIS, WL
   PLATT, PR
   BJORKSTEN, AR
   CARR, AB
AF BEEMER, GH
   DENNIS, WL
   PLATT, PR
   BJORKSTEN, AR
   CARR, AB
TI ADVERSE REACTIONS TO ATRACURIUM AND ALCURONIUM - A PROSPECTIVE
   SURVEILLANCE STUDY
SO BRITISH JOURNAL OF ANAESTHESIA
LA English
DT Article
C1 GEELONG HOSP,DEPT ANAESTHES,GEELONG,VIC,AUSTRALIA.
   WELLCOME AUSTRALIA LTD,DEPT MED,CABARITA,NSW,AUSTRALIA.
   SIR CHARLES GAIRDNER HOSP,DEPT ANAESTHESIA,NEDLANDS,WA 6009,AUSTRALIA.
   ROYAL MELBOURNE HOSP,DEPT SURG,PARKVILLE,VIC 3050,AUSTRALIA.
RP BEEMER, GH (reprint author), ROYAL MELBOURNE HOSP,DEPT ANAESTHESIA,POST OFF,PARKVILLE,VIC 3050,AUSTRALIA.
NR 14
TC 7
Z9 7
PU PROF SCI PUBL
PI LONDON
PA TAVISTOCK HOUSE EAST, TAVISTOCK SQUARE, LONDON, ENGLAND WC1H 9JR
SN 0007-0912
J9 BRIT J ANAESTH
JI Br. J. Anaesth.
PD DEC
PY 1988
VL 61
IS 6
BP 680
EP 684
DI 10.1093/bja/61.6.680
PG 5
WC Anesthesiology
SC Anesthesiology
GA R3016
UT WOS:A1988R301600007
ER

PT J
AU UYS, PC
   MORRELL, DF
   BRADLOW, HS
   RAMETTI, LB
AF UYS, PC
   MORRELL, DF
   BRADLOW, HS
   RAMETTI, LB
TI SELF-TUNING, MICROPROCESSOR-BASED CLOSED-LOOP CONTROL OF
   ATRACURIUM-INDUCED NEUROMUSCULAR BLOCKADE
SO BRITISH JOURNAL OF ANAESTHESIA
LA English
DT Article
C1 UNIV CAPE TOWN,DEPT ELECT & ELECTR ENGN,CAPE TOWN 7925,SOUTH AFRICA.
RP UYS, PC (reprint author), UNIV CAPE TOWN,DEPT ANAESTHESIA,CAPE TOWN 7925,SOUTH AFRICA.
NR 10
TC 17
Z9 17
PU PROF SCI PUBL
PI LONDON
PA TAVISTOCK HOUSE EAST, TAVISTOCK SQUARE, LONDON, ENGLAND WC1H 9JR
SN 0007-0912
J9 BRIT J ANAESTH
JI Br. J. Anaesth.
PD DEC
PY 1988
VL 61
IS 6
BP 685
EP 692
DI 10.1093/bja/61.6.685
PG 8
WC Anesthesiology
SC Anesthesiology
GA R3016
UT WOS:A1988R301600008
ER

PT J
AU CALDWELL, JE
   CASTAGNOLI, KP
   CANFELL, PC
   FAHEY, MR
   LYNAM, DP
   FISHER, DM
   MILLER, RD
AF CALDWELL, JE
   CASTAGNOLI, KP
   CANFELL, PC
   FAHEY, MR
   LYNAM, DP
   FISHER, DM
   MILLER, RD
TI PIPECURONIUM AND PANCURONIUM - COMPARISON OF PHARMACOKINETICS AND
   DURATION OF ACTION
SO BRITISH JOURNAL OF ANAESTHESIA
LA English
DT Article
RP CALDWELL, JE (reprint author), UNIV CALIF SAN FRANCISCO,DEPT ANESTHESIA,521 PARNASSUS AVE,SAN FRANCISCO,CA 94143, USA.
NR 22
TC 24
Z9 25
PU PROF SCI PUBL
PI LONDON
PA TAVISTOCK HOUSE EAST, TAVISTOCK SQUARE, LONDON, ENGLAND WC1H 9JR
SN 0007-0912
J9 BRIT J ANAESTH
JI Br. J. Anaesth.
PD DEC
PY 1988
VL 61
IS 6
BP 693
EP 697
DI 10.1093/bja/61.6.693
PG 5
WC Anesthesiology
SC Anesthesiology
GA R3016
UT WOS:A1988R301600009
ER

PT J
AU WAIGH, RD
AF WAIGH, RD
TI THE CHEMISTRY BEHIND ATRACURIUM
SO CHEMISTRY IN BRITAIN
LA English
DT Article
RP WAIGH, RD (reprint author), UNIV MANCHESTER,DEPT PHARM,MANCHESTER M13 9PL,LANCS,ENGLAND.
NR 10
TC 5
Z9 5
PU ROYAL SOC CHEMISTRY
PI CAMBRIDGE
PA THOMAS GRAHAM HOUSE, SCIENCE PARK, MILTON ROAD, CAMBRIDGE, CAMBS,
   ENGLAND CB4 4WF
SN 0009-3106
J9 CHEM BRIT
JI Chem. Br.
PD DEC
PY 1988
VL 24
IS 12
BP 1209
EP 1212
PG 4
WC Chemistry, Multidisciplinary
SC Chemistry
GA R2579
UT WOS:A1988R257900016
ER

PT J
AU LEGOUX, Y
   MERINI, J
AF LEGOUX, Y
   MERINI, J
TI THERMAL-DIFFUSION OF URANIUM, PLUTONIUM AND CURIUM IN TANTALUM
SO JOURNAL OF THE LESS-COMMON METALS
LA French
DT Article
RP LEGOUX, Y (reprint author), INST PHYS NUCL,RADIOCHIM LAB,BP 1,F-91406 ORSAY,FRANCE.
NR 2
TC 3
Z9 3
PU ELSEVIER SCIENCE SA LAUSANNE
PI LAUSANNE 1
PA PO BOX 564, 1001 LAUSANNE 1, SWITZERLAND
SN 0022-5088
J9 J LESS-COMMON MET
PD DEC 1
PY 1988
VL 144
IS 2
BP 165
EP 170
DI 10.1016/0022-5088(88)90128-2
PG 6
WC Chemistry, Physical; Metallurgy & Metallurgical Engineering
SC Chemistry; Metallurgy & Metallurgical Engineering
GA R2714
UT WOS:A1988R271400003
ER

PT J
AU SIEBLER, M
   KOLLER, H
   SCHMALENBACH, C
   MULLER, HW
AF SIEBLER, M
   KOLLER, H
   SCHMALENBACH, C
   MULLER, HW
TI GABA ACTIVATED CHLORIDE CURRENTS IN CULTURED RAT HIPPOCAMPAL AND SEPTAL
   REGION NEURONS CAN BE INHIBITED BY CURARE AND ATROPINE
SO NEUROSCIENCE LETTERS
LA English
DT Article
RP SIEBLER, M (reprint author), UNIV DUSSELDORF,DEPT NEUROL,MOORENSTR 5,D-4000 DUSSELDORF 1,FED REP GER.
NR 11
TC 15
Z9 15
PU ELSEVIER SCI IRELAND LTD
PI CLARE
PA CUSTOMER RELATIONS MANAGER, BAY 15, SHANNON INDUSTRIAL ESTATE CO, CLARE,
   IRELAND
SN 0304-3940
J9 NEUROSCI LETT
JI Neurosci. Lett.
PD NOV 11
PY 1988
VL 93
IS 2-3
BP 220
EP 224
DI 10.1016/0304-3940(88)90085-7
PG 5
WC Neurosciences
SC Neurosciences & Neurology
GA Q9134
UT WOS:A1988Q913400018
ER

PT J
AU MERETOJA, OA
   WIRTAVUORI, K
AF MERETOJA, OA
   WIRTAVUORI, K
TI INFLUENCE OF AGE ON THE DOSE-RESPONSE RELATIONSHIP OF ATRACURIUM IN
   PEDIATRIC-PATIENTS
SO ACTA ANAESTHESIOLOGICA SCANDINAVICA
LA English
DT Article
RP MERETOJA, OA (reprint author), UNIV HELSINKI,CHILDRENS HOSP,DEPT ANAESTHESIOL,SF-00290 HELSINKI,FINLAND.
NR 16
TC 20
Z9 21
PU MUNKSGAARD INT PUBL LTD
PI COPENHAGEN
PA 35 NORRE SOGADE, PO BOX 2148, DK-1016 COPENHAGEN, DENMARK
SN 0001-5172
J9 ACTA ANAESTH SCAND
JI Acta Anaesthesiol. Scand.
PD NOV
PY 1988
VL 32
IS 8
BP 614
EP 618
PG 5
WC Anesthesiology
SC Anesthesiology
GA R2680
UT WOS:A1988R268000003
ER

PT J
AU ERIKSSON, LI
   STAUN, P
   CEDERHOLM, I
   LENNMARKEN, C
   LOFSTROM, JB
AF ERIKSSON, LI
   STAUN, P
   CEDERHOLM, I
   LENNMARKEN, C
   LOFSTROM, JB
TI EXPERIENCE WITH VECURONIUM DURING LONG-LASTING SURGERY
SO ACTA ANAESTHESIOLOGICA SCANDINAVICA
LA English
DT Article
RP ERIKSSON, LI (reprint author), LINKOPING UNIV HOSP,DEPT ANAESTHESIOL,S-58185 LINKOPING,SWEDEN.
NR 9
TC 4
Z9 4
PU MUNKSGAARD INT PUBL LTD
PI COPENHAGEN
PA 35 NORRE SOGADE, PO BOX 2148, DK-1016 COPENHAGEN, DENMARK
SN 0001-5172
J9 ACTA ANAESTH SCAND
JI Acta Anaesthesiol. Scand.
PD NOV
PY 1988
VL 32
IS 8
BP 619
EP 622
PG 4
WC Anesthesiology
SC Anesthesiology
GA R2680
UT WOS:A1988R268000004
ER

PT J
AU PEAT, SJ
   POTTER, DR
   HUNTER, JM
AF PEAT, SJ
   POTTER, DR
   HUNTER, JM
TI THE PROLONGED USE OF ATRACURIUM IN A PATIENT WITH TETANUS
SO ANAESTHESIA
LA English
DT Article
C1 UNIV LIVERPOOL,ROYAL LIVERPOOL HOSP,DEPT ANAESTHESIA,LIVERPOOL L69 3BX,ENGLAND.
RP PEAT, SJ (reprint author), UNIV LONDON KINGS COLL HOSP,DEPT ANAESTHESIA,DENMARK HILL,LONDON SE5 9RS,ENGLAND.
NR 7
TC 18
Z9 19
PU W B SAUNDERS CO LTD
PI LONDON
PA 24-28 OVAL RD, LONDON, ENGLAND NW1 7DX
SN 0003-2409
J9 ANAESTHESIA
JI Anaesthesia
PD NOV
PY 1988
VL 43
IS 11
BP 962
EP 963
DI 10.1111/j.1365-2044.1988.tb05663.x
PG 2
WC Anesthesiology
SC Anesthesiology
GA Q8603
UT WOS:A1988Q860300013
ER

PT J
AU HOSKING, MP
   LENNON, RL
   GRONERT, GA
AF HOSKING, MP
   LENNON, RL
   GRONERT, GA
TI COMBINED H-1 AND H-2-RECEPTOR BLOCKADE ATTENUATES THE CARDIOVASCULAR
   EFFECTS OF HIGH-DOSE ATRACURIUM FOR RAPID SEQUENCE ENDOTRACHEAL
   INTUBATION
SO ANESTHESIA AND ANALGESIA
LA English
DT Article
C1 MAYO CLIN & MAYO FDN,DEPT ANESTHESIOL,200 1ST ST,ROCHESTER,MN 55905.
   MAYO GRAD SCH MED,DEPT ANESTHESIOL,ROCHESTER,MN 55901.
NR 20
TC 22
Z9 22
PU WILLIAMS & WILKINS
PI BALTIMORE
PA 351 WEST CAMDEN ST, BALTIMORE, MD 21201-2436
SN 0003-2999
J9 ANESTH ANALG
JI Anesth. Analg.
PD NOV
PY 1988
VL 67
IS 11
BP 1089
EP 1092
DI 10.1213/00000539-198867110-00012
PG 4
WC Anesthesiology
SC Anesthesiology
GA Q8232
UT WOS:A1988Q823200011
ER

PT J
AU AMARANATH, L
   ZANETTIN, GG
   BRAVO, EL
   BARNES, A
   ESTAFANOUS, FG
AF AMARANATH, L
   ZANETTIN, GG
   BRAVO, EL
   BARNES, A
   ESTAFANOUS, FG
TI ATRACURIUM AND PHEOCHROMOCYTOMA - A REPORT OF 3 CASES
SO ANESTHESIA AND ANALGESIA
LA English
DT Article
C1 CLEVELAND CLIN EDUC FDN,DEPT ANESTHESIOL,CLEVELAND,OH 44106.
   CLEVELAND CLIN EDUC FDN,DEPT HYPERTENS & RES,CLEVELAND,OH 44106.
RP AMARANATH, L (reprint author), CLEVELAND CLIN FLORIDA,DEPT ANESTHESIOL,3000 W CYPRESS CREEK RD,FT LAUDERDALE,FL 33309, USA.
NR 13
TC 9
Z9 9
PU WILLIAMS & WILKINS
PI BALTIMORE
PA 351 WEST CAMDEN ST, BALTIMORE, MD 21201-2436
SN 0003-2999
J9 ANESTH ANALG
JI Anesth. Analg.
PD NOV
PY 1988
VL 67
IS 11
BP 1127
EP 1130
DI 10.1213/00000539-198867110-00025
PG 4
WC Anesthesiology
SC Anesthesiology
GA Q8232
UT WOS:A1988Q823200023
ER

PT J
AU VETTERMANN, J
   BECK, KC
   LINDAHL, SGE
   BRICHANT, JF
   REHDER, K
AF VETTERMANN, J
   BECK, KC
   LINDAHL, SGE
   BRICHANT, JF
   REHDER, K
TI ACTIONS OF ENFLURANE, ISOFLURANE, VECURONIUM, ATRACURIUM, AND
   PANCURONIUM ON PULMONARY RESISTANCE IN DOGS
SO ANESTHESIOLOGY
LA English
DT Article
C1 MAYO CLIN & MAYO FDN,DIV ANESTHESIA RES,200 1ST ST SW,ROCHESTER,MN 55905.
   MAYO CLIN & MAYO FDN,DEPT PHYSIOL & BIOPHYS,ROCHESTER,MN 55905.
   MAYO MED SCH,ANESTHESIOL & PHYSIOL,ROCHESTER,MN 55901.
   MAYO MED SCH,DIV THORAC DIS,ROCHESTER,MN 55901.
   MAYO MED SCH,DEPT ANESTHESIOL,ROCHESTER,MN 55901.
NR 26
TC 61
Z9 62
PU LIPPINCOTT-RAVEN PUBL
PI PHILADELPHIA
PA 227 EAST WASHINGTON SQ, PHILADELPHIA, PA 19106
SN 0003-3022
J9 ANESTHESIOLOGY
JI Anesthesiology
PD NOV
PY 1988
VL 69
IS 5
BP 688
EP 695
DI 10.1097/00000542-198811000-00009
PG 8
WC Anesthesiology
SC Anesthesiology
GA Q7721
UT WOS:A1988Q772100009
ER

PT J
AU PAVLIN, EG
   HASCHKE, RH
   MARATHE, P
   SLATTERY, JT
   HOWARD, ML
   BUTLER, SH
AF PAVLIN, EG
   HASCHKE, RH
   MARATHE, P
   SLATTERY, JT
   HOWARD, ML
   BUTLER, SH
TI RESISTANCE TO ATRACURIUM IN THERMALLY INJURED RATS - THE ROLES OF TIME,
   ACTIVITY, AND PHARMACODYNAMICS
SO ANESTHESIOLOGY
LA English
DT Article
C1 UNIV WASHINGTON,DEPT ANESTHESIOL,SEATTLE,WA 98195.
   UNIV WASHINGTON,DEPT BIOCHEM,SEATTLE,WA 98195.
   UNIV WASHINGTON,DEPT PHARMACEUT,SEATTLE,WA 98195.
NR 15
TC 14
Z9 15
PU LIPPINCOTT-RAVEN PUBL
PI PHILADELPHIA
PA 227 EAST WASHINGTON SQ, PHILADELPHIA, PA 19106
SN 0003-3022
J9 ANESTHESIOLOGY
JI Anesthesiology
PD NOV
PY 1988
VL 69
IS 5
BP 696
EP 701
DI 10.1097/00000542-198811000-00010
PG 6
WC Anesthesiology
SC Anesthesiology
GA Q7721
UT WOS:A1988Q772100010
ER

PT J
AU TASSONYI, E
   NEIDHART, P
   PITTET, JF
   MOREL, DR
   GEMPERLE, M
AF TASSONYI, E
   NEIDHART, P
   PITTET, JF
   MOREL, DR
   GEMPERLE, M
TI CARDIOVASCULAR EFFECTS OF PIPECURONIUM AND PANCURONIUM IN PATIENTS
   UNDERGOING CORONARY-ARTERY BYPASS-GRAFTING
SO ANESTHESIOLOGY
LA English
DT Article
RP TASSONYI, E (reprint author), UNIV GENEVA,HOP CANTONAL,DEPT ANESTHESIOL,CH-1211 GENEVA 4,SWITZERLAND.
NR 13
TC 27
Z9 28
PU LIPPINCOTT-RAVEN PUBL
PI PHILADELPHIA
PA 227 EAST WASHINGTON SQ, PHILADELPHIA, PA 19106
SN 0003-3022
J9 ANESTHESIOLOGY
JI Anesthesiology
PD NOV
PY 1988
VL 69
IS 5
BP 793
EP 796
DI 10.1097/00000542-198811000-00032
PG 4
WC Anesthesiology
SC Anesthesiology
GA Q7721
UT WOS:A1988Q772100032
ER

PT J
AU PARKER, CJR
   JONES, JE
   HUNTER, JM
AF PARKER, CJR
   JONES, JE
   HUNTER, JM
TI DISPOSITION OF INFUSIONS OF ATRACURIUM AND ITS METABOLITE, LAUDANOSINE,
   IN PATIENTS IN RENAL AND RESPIRATORY-FAILURE IN AN ITU
SO BRITISH JOURNAL OF ANAESTHESIA
LA English
DT Article
RP PARKER, CJR (reprint author), UNIV LIVERPOOL,ROYAL LIVERPOOL HOSP,DEPT ANAESTHESIA,PRESCOT ST,POB 147,LIVERPOOL L69 3BX,ENGLAND.
NR 17
TC 57
Z9 57
PU PROF SCI PUBL
PI LONDON
PA TAVISTOCK HOUSE EAST, TAVISTOCK SQUARE, LONDON, ENGLAND WC1H 9JR
SN 0007-0912
J9 BRIT J ANAESTH
JI Br. J. Anaesth.
PD NOV
PY 1988
VL 61
IS 5
BP 531
EP 540
DI 10.1093/bja/61.5.531
PG 10
WC Anesthesiology
SC Anesthesiology
GA Q7980
UT WOS:A1988Q798000004
ER

PT J
AU ALI, HH
   SAVARESE, JJ
   EMBREE, PB
   BASTA, SJ
   STOUT, RG
   BOTTROS, LH
   WEAKLY, JN
AF ALI, HH
   SAVARESE, JJ
   EMBREE, PB
   BASTA, SJ
   STOUT, RG
   BOTTROS, LH
   WEAKLY, JN
TI CLINICAL-PHARMACOLOGY OF MIVACURIUM CHLORIDE (BW-B1090U) INFUSION -
   COMPARISON WITH VECURONIUM AND ATRACURIUM
SO BRITISH JOURNAL OF ANAESTHESIA
LA English
DT Article
C1 BURROUGHS WELLCOME CO,DEPT NEUROSCI,DIV CLIN RES,RES TRIANGLE PK,NC 27709.
RP ALI, HH (reprint author), HARVARD UNIV,MASSACHUSETTS GEN HOSP,SCH MED,DEPT ANESTHESIA,ANESTHESIA LABS,32 FRUIT ST,BOSTON,MA 02114, USA.
NR 10
TC 84
Z9 85
PU PROF SCI PUBL
PI LONDON
PA TAVISTOCK HOUSE EAST, TAVISTOCK SQUARE, LONDON, ENGLAND WC1H 9JR
SN 0007-0912
J9 BRIT J ANAESTH
JI Br. J. Anaesth.
PD NOV
PY 1988
VL 61
IS 5
BP 541
EP 546
DI 10.1093/bja/61.5.541
PG 6
WC Anesthesiology
SC Anesthesiology
GA Q7980
UT WOS:A1988Q798000005
ER

PT J
AU RIDLEY, SA
   BRAUDE, N
AF RIDLEY, SA
   BRAUDE, N
TI POST-TETANIC COUNT AND INTENSE NEUROMUSCULAR BLOCKADE WITH VECURONIUM IN
   CHILDREN
SO BRITISH JOURNAL OF ANAESTHESIA
LA English
DT Article
C1 HOSP SICK CHILDREN,LONDON WC1N 3JH,ENGLAND.
NR 18
TC 6
Z9 6
PU PROF SCI PUBL
PI LONDON
PA TAVISTOCK HOUSE EAST, TAVISTOCK SQUARE, LONDON, ENGLAND WC1H 9JR
SN 0007-0912
J9 BRIT J ANAESTH
JI Br. J. Anaesth.
PD NOV
PY 1988
VL 61
IS 5
BP 551
EP 556
DI 10.1093/bja/61.5.551
PG 6
WC Anesthesiology
SC Anesthesiology
GA Q7980
UT WOS:A1988Q798000007
ER

PT J
AU BAILEY, DM
   NICHOLAS, ADG
AF BAILEY, DM
   NICHOLAS, ADG
TI COMPARISON OF ATRACURIUM AND VECURONIUM DURING ANESTHESIA FOR
   LAPAROSCOPY
SO BRITISH JOURNAL OF ANAESTHESIA
LA English
DT Article
C1 JESSOP HOSP WOMEN,SHEFFIELD S10,ENGLAND.
RP BAILEY, DM (reprint author), ROYAL HALLAMSHIRE HOSP,DEPT ANAESTHESIA,GLOSSOP RD,SHEFFIELD S10 2RX,ENGLAND.
NR 10
TC 3
Z9 3
PU PROF SCI PUBL
PI LONDON
PA TAVISTOCK HOUSE EAST, TAVISTOCK SQUARE, LONDON, ENGLAND WC1H 9JR
SN 0007-0912
J9 BRIT J ANAESTH
JI Br. J. Anaesth.
PD NOV
PY 1988
VL 61
IS 5
BP 557
EP 559
DI 10.1093/bja/61.5.557
PG 3
WC Anesthesiology
SC Anesthesiology
GA Q7980
UT WOS:A1988Q798000008
ER

PT J
AU JONES, JE
   PARKER, CJR
   HUNTER, JM
AF JONES, JE
   PARKER, CJR
   HUNTER, JM
TI ANTAGONISM OF BLOCKADE PRODUCED BY ATRACURIUM OR VECURONIUM WITH
   LOW-DOSES OF NEOSTIGMINE
SO BRITISH JOURNAL OF ANAESTHESIA
LA English
DT Article
C1 UNIV LIVERPOOL,ROYAL LIVERPOOL HOSP,DEPT ANAESTHESIA,LIVERPOOL L69 3BX,ENGLAND.
NR 9
TC 12
Z9 13
PU PROF SCI PUBL
PI LONDON
PA TAVISTOCK HOUSE EAST, TAVISTOCK SQUARE, LONDON, ENGLAND WC1H 9JR
SN 0007-0912
J9 BRIT J ANAESTH
JI Br. J. Anaesth.
PD NOV
PY 1988
VL 61
IS 5
BP 560
EP 564
DI 10.1093/bja/61.5.560
PG 5
WC Anesthesiology
SC Anesthesiology
GA Q7980
UT WOS:A1988Q798000009
ER

PT J
AU BERNSTEIN, HH
   CHITKARA, U
   PLOSKER, H
   GETTES, M
   BERKOWITZ, RL
AF BERNSTEIN, HH
   CHITKARA, U
   PLOSKER, H
   GETTES, M
   BERKOWITZ, RL
TI USE OF ATRACURIUM BESYLATE TO ARREST FETAL ACTIVITY DURING INTRAUTERINE
   INTRAVASCULAR TRANSFUSIONS
SO OBSTETRICS AND GYNECOLOGY
LA English
DT Article
C1 CUNY MT SINAI SCH MED,DEPT OBSTET GYNECOL & REPROD SCI,NEW YORK,NY 10029.
RP BERNSTEIN, HH (reprint author), CUNY MT SINAI SCH MED,DEPT ANESTHESIA,DIV OBSTET ANESTHESIA,1 GUSTAVE LEVY PL,NEW YORK,NY 10029, USA.
NR 15
TC 9
Z9 9
PU ELSEVIER SCIENCE INC
PI NEW YORK
PA 655 AVENUE OF THE AMERICAS, NEW YORK, NY 10010
SN 0029-7844
J9 OBSTET GYNECOL
JI Obstet. Gynecol.
PD NOV
PY 1988
VL 72
IS 5
BP 813
EP 816
PG 4
WC Obstetrics & Gynecology
SC Obstetrics & Gynecology
GA Q6487
UT WOS:A1988Q648700026
ER

PT J
AU POUTTU, J
   TUOMINEN, MK
   ROSENBERG, PH
AF POUTTU, J
   TUOMINEN, MK
   ROSENBERG, PH
TI CARDIOVASCULAR-RESPONSES CAUSED BY THE COMBINATION OF LIDOCAINE AND
   VECURONIUM IN THE INDUCTION OF GENERAL-ANESTHESIA
SO ACTA ANAESTHESIOLOGICA SCANDINAVICA
LA English
DT Article
RP POUTTU, J (reprint author), HELSINKI UNIV,CENT HOSP,HOSP SURG,DEPT ANAESTHESIA,KASARMIKATU 11-13,SF-00130 HELSINKI,FINLAND.
NR 17
TC 1
Z9 1
PU MUNKSGAARD INT PUBL LTD
PI COPENHAGEN
PA 35 NORRE SOGADE, PO BOX 2148, DK-1016 COPENHAGEN, DENMARK
SN 0001-5172
J9 ACTA ANAESTH SCAND
JI Acta Anaesthesiol. Scand.
PD OCT
PY 1988
VL 32
IS 7
BP 549
EP 552
PG 4
WC Anesthesiology
SC Anesthesiology
GA Q3789
UT WOS:A1988Q378900008
ER

PT J
AU ORKO, R
   ROSENBERG, PH
   HIMBERG, JJ
AF ORKO, R
   ROSENBERG, PH
   HIMBERG, JJ
TI INTRAVENOUS-INFUSION OF MIDAZOLAM, PROPOFOL AND VECURONIUM IN A PATIENT
   WITH SEVERE TETANUS
SO ACTA ANAESTHESIOLOGICA SCANDINAVICA
LA English
DT Article
C1 HELSINKI UNIV,CENT HOSP,HOSP SURG,DEPT ANAESTHESIA,SF-00130 HELSINKI,FINLAND.
   UNIV HELSINKI,DEPT PHARMACOL & TOXICOL,SF-00100 HELSINKI 10,FINLAND.
RP ORKO, R (reprint author), HELSINKI UNIV,CENT HOSP,HOSP SURG,INTENS CARE UNIT,KASARMIK 11-13,SF-00130 HELSINKI,FINLAND.
NR 14
TC 13
Z9 14
PU MUNKSGAARD INT PUBL LTD
PI COPENHAGEN
PA 35 NORRE SOGADE, PO BOX 2148, DK-1016 COPENHAGEN, DENMARK
SN 0001-5172
J9 ACTA ANAESTH SCAND
JI Acta Anaesthesiol. Scand.
PD OCT
PY 1988
VL 32
IS 7
BP 590
EP 592
PG 3
WC Anesthesiology
SC Anesthesiology
GA Q3789
UT WOS:A1988Q378900015
ER

PT J
AU LYNAS, AGA
   CLARKE, RSJ
   FEE, JPH
   REID, JE
AF LYNAS, AGA
   CLARKE, RSJ
   FEE, JPH
   REID, JE
TI FACTORS THAT INFLUENCE CUTANEOUS REACTIONS FOLLOWING ADMINISTRATION OF
   THIOPENTONE AND ATRACURIUM
SO ANAESTHESIA
LA English
DT Article
RP LYNAS, AGA (reprint author), QUEENS UNIV BELFAST,DEPT ANAESTHET,BELFAST BT7 1NN,ANTRIM,NORTH IRELAND.
NR 23
TC 1
Z9 2
PU W B SAUNDERS CO LTD
PI LONDON
PA 24-28 OVAL RD, LONDON, ENGLAND NW1 7DX
SN 0003-2409
J9 ANAESTHESIA
JI Anaesthesia
PD OCT
PY 1988
VL 43
IS 10
BP 825
EP 828
PG 4
WC Anesthesiology
SC Anesthesiology
GA Q3684
UT WOS:A1988Q368400002
ER

PT J
AU MURRAY, DJ
   MEHTA, MP
   CHOI, WW
   FORBES, RB
   SOKOLL, MD
   GERGIS, SD
   RUDD, GD
   ABOUDONIA, MM
AF MURRAY, DJ
   MEHTA, MP
   CHOI, WW
   FORBES, RB
   SOKOLL, MD
   GERGIS, SD
   RUDD, GD
   ABOUDONIA, MM
TI THE NEUROMUSCULAR BLOCKING AND CARDIOVASCULAR EFFECTS OF DOXACURIUM
   CHLORIDE IN PATIENTS RECEIVING NITROUS-OXIDE NARCOTIC ANESTHESIA
SO ANESTHESIOLOGY
LA English
DT Article
C1 BURROUGHS WELLCOME CO,RES TRIANGLE PK,NC 27709.
RP MURRAY, DJ (reprint author), UNIV IOWA HOSP & CLIN,DEPT ANESTHESIA,IOWA CITY,IA 52242, USA.
NR 18
TC 30
Z9 30
PU LIPPINCOTT-RAVEN PUBL
PI PHILADELPHIA
PA 227 EAST WASHINGTON SQ, PHILADELPHIA, PA 19106
SN 0003-3022
J9 ANESTHESIOLOGY
JI Anesthesiology
PD OCT
PY 1988
VL 69
IS 4
BP 472
EP 477
DI 10.1097/00000542-198810000-00005
PG 6
WC Anesthesiology
SC Anesthesiology
GA Q4170
UT WOS:A1988Q417000005
ER

PT J
AU BASTA, SJ
   SAVARESE, JJ
   ALI, HH
   EMBREE, PB
   SCHWARTZ, AF
   RUDD, GD
   WASTILA, WB
AF BASTA, SJ
   SAVARESE, JJ
   ALI, HH
   EMBREE, PB
   SCHWARTZ, AF
   RUDD, GD
   WASTILA, WB
TI CLINICAL-PHARMACOLOGY OF DOXACURIUM CHLORIDE - A NEW LONG-ACTING
   NONDEPOLARIZING MUSCLE-RELAXANT
SO ANESTHESIOLOGY
LA English
DT Article
C1 BURROUGHS WELLCOME CO,DEPT PHARMACOL,DIV CLIN PHARMACOL,RES TRIANGLE PK,NC 27709.
   BURROUGHS WELLCOME CO,CHEM DEV LABS,RES TRIANGLE PK,NC 27709.
RP BASTA, SJ (reprint author), HARVARD UNIV,MASSACHUSETTS GEN HOSP,SCH MED,DEPT ANAESTHESIA,ANAESTHESIA RES LABS,BOSTON,MA 02114, USA.
NR 15
TC 67
Z9 67
PU LIPPINCOTT-RAVEN PUBL
PI PHILADELPHIA
PA 227 EAST WASHINGTON SQ, PHILADELPHIA, PA 19106
SN 0003-3022
J9 ANESTHESIOLOGY
JI Anesthesiology
PD OCT
PY 1988
VL 69
IS 4
BP 478
EP 486
DI 10.1097/00000542-198810000-00006
PG 9
WC Anesthesiology
SC Anesthesiology
GA Q4170
UT WOS:A1988Q417000006
ER

PT J
AU BENCINI, AF
   MOL, WEM
   SCAF, AHJ
   KERSTEN, UW
   WOLTERS, KTP
   AGOSTON, S
   MEIJER, DKF
AF BENCINI, AF
   MOL, WEM
   SCAF, AHJ
   KERSTEN, UW
   WOLTERS, KTP
   AGOSTON, S
   MEIJER, DKF
TI UPTAKE AND EXCRETION OF VECURONIUM BROMIDE AND PANCURONIUM-BROMIDE IN
   THE ISOLATED PERFUSED RAT-LIVER
SO ANESTHESIOLOGY
LA English
DT Article
C1 STATE UNIV GRONINGEN,INST ANESTHESIOL,9700 AB GRONINGEN,NETHERLANDS.
   STATE UNIV GRONINGEN,DEPT PHARMACOL & PHARMACOTHERAPY,9700 AB GRONINGEN,NETHERLANDS.
   STATE UNIV GRONINGEN,INST PHARMACOL & CLIN PHARMACOL,9700 AB GRONINGEN,NETHERLANDS.
NR 21
TC 22
Z9 22
PU LIPPINCOTT-RAVEN PUBL
PI PHILADELPHIA
PA 227 EAST WASHINGTON SQ, PHILADELPHIA, PA 19106
SN 0003-3022
J9 ANESTHESIOLOGY
JI Anesthesiology
PD OCT
PY 1988
VL 69
IS 4
BP 487
EP 492
DI 10.1097/00000542-198810000-00007
PG 6
WC Anesthesiology
SC Anesthesiology
GA Q4170
UT WOS:A1988Q417000007
ER

PT J
AU KATZ, JA
   FRAGEN, RJ
   SHANKS, CA
   DUNN, K
   MCNULTY, B
   RUDD, GD
AF KATZ, JA
   FRAGEN, RJ
   SHANKS, CA
   DUNN, K
   MCNULTY, B
   RUDD, GD
TI THE EFFECTS OF SUCCINYLCHOLINE ON DOXACURIUM-INDUCED NEUROMUSCULAR
   BLOCKADE
SO ANESTHESIOLOGY
LA English
DT Article
C1 NORTHWESTERN UNIV,DEPT ANESTHESIA,CHICAGO,IL 60611.
   BURROUGHS WELLCOME CO,RES TRIANGLE PK,NC 27709.
NR 10
TC 9
Z9 9
PU LIPPINCOTT-RAVEN PUBL
PI PHILADELPHIA
PA 227 EAST WASHINGTON SQ, PHILADELPHIA, PA 19106
SN 0003-3022
J9 ANESTHESIOLOGY
JI Anesthesiology
PD OCT
PY 1988
VL 69
IS 4
BP 604
EP 607
DI 10.1097/00000542-198810000-00026
PG 4
WC Anesthesiology
SC Anesthesiology
GA Q4170
UT WOS:A1988Q417000026
ER

PT J
AU GOUYON, JB
   TORRADO, A
   GUIGNARD, JP
AF GOUYON, JB
   TORRADO, A
   GUIGNARD, JP
TI RENAL EFFECTS OF D-TUBOCURARINE AND PANCURONIUM IN THE NEWBORN RABBIT
SO BIOLOGY OF THE NEONATE
LA English
DT Article
C1 CHU VAUDOIS,SERV PEDIAT,UNITE NEPHROL,CH-1011 LAUSANNE,SWITZERLAND.
NR 17
TC 3
Z9 3
PU KARGER
PI BASEL
PA ALLSCHWILERSTRASSE 10, CH-4009 BASEL, SWITZERLAND
SN 0006-3126
J9 BIOL NEONATE
JI Biol. Neonate
PD OCT
PY 1988
VL 54
IS 4
BP 218
EP 223
PG 6
WC Pediatrics
SC Pediatrics
GA Q3822
UT WOS:A1988Q382200006
ER

PT J
AU POLLARD, BJ
   VANDERSPEK, AFL
AF POLLARD, BJ
   VANDERSPEK, AFL
TI DIFFERING INTERACTIONS BETWEEN HEXAMETHONIUM AND TUBOCURARINE,
   PANCURONIUM OR ALCURONIUM AT THE NEUROMUSCULAR-JUNCTION
SO BRITISH JOURNAL OF ANAESTHESIA
LA English
DT Article
C1 UNIV MANCHESTER,DEPT PHYSIOL SCI,MANCHESTER M13 9PL,LANCS,ENGLAND.
NR 13
TC 4
Z9 4
PU PROF SCI PUBL
PI LONDON
PA TAVISTOCK HOUSE EAST, TAVISTOCK SQUARE, LONDON, ENGLAND WC1H 9JR
SN 0007-0912
J9 BRIT J ANAESTH
JI Br. J. Anaesth.
PD OCT
PY 1988
VL 61
IS 4
BP 419
EP 424
DI 10.1093/bja/61.4.419
PG 6
WC Anesthesiology
SC Anesthesiology
GA Q4797
UT WOS:A1988Q479700010
ER

PT J
AU BLAISE, J
   WORDEN, EF
   CONWAY, JG
AF BLAISE, J
   WORDEN, EF
   CONWAY, JG
TI REVISIONS AND ADDITIONS TO THE ENERGY-LEVELS OF NEUTRAL CURIUM
   (CM-244-I)
SO JOURNAL OF THE OPTICAL SOCIETY OF AMERICA B-OPTICAL PHYSICS
LA English
DT Article
C1 UNIV CALIF LAWRENCE LIVERMORE NATL LAB,LIVERMORE,CA 94550.
   UNIV CALIF BERKELEY LAWRENCE BERKELEY LAB,BERKELEY,CA 94720.
RP BLAISE, J (reprint author), CNRS,AIME COTTON LAB,F-91405 ORSAY,FRANCE.
NR 17
TC 5
Z9 5
PU OPTICAL SOC AMER
PI WASHINGTON
PA 2010 MASSACHUSETTS AVE NW, WASHINGTON, DC 20036
SN 0740-3224
J9 J OPT SOC AM B
JI J. Opt. Soc. Am. B-Opt. Phys.
PD OCT
PY 1988
VL 5
IS 10
BP 2093
EP 2105
DI 10.1364/JOSAB.5.002093
PG 13
WC Optics
SC Optics
GA Q5822
UT WOS:A1988Q582200012
ER

PT J
AU PIELET, BW
   SOCOL, ML
   MACGREGOR, SN
   DOOLEY, SL
   MINOGUE, J
AF PIELET, BW
   SOCOL, ML
   MACGREGOR, SN
   DOOLEY, SL
   MINOGUE, J
TI FETAL HEART-RATE CHANGES AFTER FETAL INTRAVASCULAR TREATMENT WITH
   PANCURONIUM-BROMIDE
SO AMERICAN JOURNAL OF OBSTETRICS AND GYNECOLOGY
LA English
DT Article
C1 NORTHWESTERN UNIV,SCH MED,DEPT OBSTET & GYNECOL,MATERNAL FETAL MED SECT,CHICAGO,IL 60611.
   NW MEM HOSP,PRENTICE WOMENS HOSP & MATERN CTR,CHICAGO,IL 60611.
NR 16
TC 24
Z9 24
PU MOSBY-YEAR BOOK INC
PI ST LOUIS
PA 11830 WESTLINE INDUSTRIAL DR, ST LOUIS, MO 63146-3318
SN 0002-9378
J9 AM J OBSTET GYNECOL
JI Am. J. Obstet. Gynecol.
PD SEP
PY 1988
VL 159
IS 3
BP 640
EP 643
PG 4
WC Obstetrics & Gynecology
SC Obstetrics & Gynecology
GA Q2347
UT WOS:A1988Q234700024
ER

PT J
AU HICKEY, DR
   SANGWAN, S
   BEVAN, JC
AF HICKEY, DR
   SANGWAN, S
   BEVAN, JC
TI PHENYTOIN-INDUCED RESISTANCE TO PANCURONIUM - USE OF ATRACURIUM INFUSION
   IN MANAGEMENT OF A NEUROSURGICAL PATIENT
SO ANAESTHESIA
LA English
DT Article
C1 MONTREAL CHILDRENS HOSP,DEPT ANAESTHESIA,MONTREAL H3H 1P3,QUEBEC,CANADA.
RP HICKEY, DR (reprint author), MCGILL UNIV,ROYAL VICTORIA HOSP,DEPT ANESTHESIA,ROOM F301,687 PINE AVE W,MONTREAL H3A 1A1,QUEBEC,CANADA.
NR 19
TC 23
Z9 24
PU W B SAUNDERS CO LTD
PI LONDON
PA 24-28 OVAL RD, LONDON, ENGLAND NW1 7DX
SN 0003-2409
J9 ANAESTHESIA
JI Anaesthesia
PD SEP
PY 1988
VL 43
IS 9
BP 757
EP 759
DI 10.1111/j.1365-2044.1988.tb05749.x
PG 3
WC Anesthesiology
SC Anesthesiology
GA P8799
UT WOS:A1988P879900010
ER

PT J
AU HACKL, W
   PLAINER, B
   MAURITZ, W
AF HACKL, W
   PLAINER, B
   MAURITZ, W
TI PROLONGED RELAXATION FOLLOWING VECURONIUM ADMINISTRATION IN A UREMIC
   PATIENT
SO ANAESTHESIST
LA German
DT Article
RP HACKL, W (reprint author), VIENNA UNIV,ANAESTHESIE & ALLGEMEINE INTENS MED KLIN,SPITALGASSE 23,A-1090 VIENNA,AUSTRIA.
NR 14
TC 2
Z9 2
PU SPRINGER VERLAG
PI NEW YORK
PA 175 FIFTH AVE, NEW YORK, NY 10010
SN 0003-2417
J9 ANAESTHESIST
JI Anaesthesist
PD SEP
PY 1988
VL 37
IS 9
BP 598
EP 600
PG 3
WC Anesthesiology
SC Anesthesiology
GA Q1316
UT WOS:A1988Q131600007
ER

PT J
AU STOOPS, CM
   CURTIS, CA
   KOVACH, DA
   MCCAMMON, RL
   STOELTING, RK
   WARREN, TM
   MILLER, D
   ABOUDONIA, MM
AF STOOPS, CM
   CURTIS, CA
   KOVACH, DA
   MCCAMMON, RL
   STOELTING, RK
   WARREN, TM
   MILLER, D
   ABOUDONIA, MM
TI HEMODYNAMIC-EFFECTS OF DOXACURIUM CHLORIDE IN PATIENTS RECEIVING OXYGEN
   SUFENTANIL ANESTHESIA FOR CORONARY-ARTERY BYPASS-GRAFTING OR
   VALVE-REPLACEMENT
SO ANESTHESIOLOGY
LA English
DT Article
RP STOOPS, CM (reprint author), INDIANA UNIV,MED CTR,SCH MED,DEPT ANESTHESIA,FESLER HALL 204,1120 S DR,INDIANAPOLIS,IN 46223, USA.
NR 17
TC 22
Z9 22
PU LIPPINCOTT-RAVEN PUBL
PI PHILADELPHIA
PA 227 EAST WASHINGTON SQ, PHILADELPHIA, PA 19106
SN 0003-3022
J9 ANESTHESIOLOGY
JI Anesthesiology
PD SEP
PY 1988
VL 69
IS 3
BP 365
EP 370
DI 10.1097/00000542-198809000-00013
PG 6
WC Anesthesiology
SC Anesthesiology
GA P9668
UT WOS:A1988P966800013
ER

PT J
AU LAYCOCK, JRD
   DONATI, F
   SMITH, CE
   BEVAN, DR
AF LAYCOCK, JRD
   DONATI, F
   SMITH, CE
   BEVAN, DR
TI POTENCY OF ATRACURIUM AND VECURONIUM AT THE DIAPHRAGM AND THE ADDUCTOR
   POLLICIS MUSCLE
SO BRITISH JOURNAL OF ANAESTHESIA
LA English
DT Article
C1 ROYAL VICTORIA HOSP,DEPT ANAESTHESIA,687 PINE AVE W,MONTREAL H3A 1A1,QUEBEC,CANADA.
   MCGILL UNIV,DEPT ANAESTHESIA,MONTREAL H3A 2T5,QUEBEC,CANADA.
NR 29
TC 31
Z9 31
PU PROF SCI PUBL
PI LONDON
PA TAVISTOCK HOUSE EAST, TAVISTOCK SQUARE, LONDON, ENGLAND WC1H 9JR
SN 0007-0912
J9 BRIT J ANAESTH
JI Br. J. Anaesth.
PD SEP
PY 1988
VL 61
IS 3
BP 286
EP 291
DI 10.1093/bja/61.3.286
PG 6
WC Anesthesiology
SC Anesthesiology
GA Q2551
UT WOS:A1988Q255100007
ER

PT J
AU SCOTT, RPF
   NORMAN, J
AF SCOTT, RPF
   NORMAN, J
TI EFFECT OF SUXAMETHONIUM GIVEN DURING RECOVERY FROM ATRACURIUM
SO BRITISH JOURNAL OF ANAESTHESIA
LA English
DT Article
C1 SOUTHAMPTON GEN HOSP,SOUTHAMPTON SO9 4XY,HANTS,ENGLAND.
RP SCOTT, RPF (reprint author), UNIV SOUTHAMPTON,SHACKLETON DEPT ANAESTHET,SOUTHAMPTON SO9 4XY,HANTS,ENGLAND.
NR 12
TC 6
Z9 6
PU PROF SCI PUBL
PI LONDON
PA TAVISTOCK HOUSE EAST, TAVISTOCK SQUARE, LONDON, ENGLAND WC1H 9JR
SN 0007-0912
J9 BRIT J ANAESTH
JI Br. J. Anaesth.
PD SEP
PY 1988
VL 61
IS 3
BP 292
EP 296
DI 10.1093/bja/61.3.292
PG 5
WC Anesthesiology
SC Anesthesiology
GA Q2551
UT WOS:A1988Q255100008
ER

PT J
AU SANFILIPPO, M
   VILARDI, V
   FIERRO, G
   ROSA, G
   PELAIA, P
   GASPARETTO, A
AF SANFILIPPO, M
   VILARDI, V
   FIERRO, G
   ROSA, G
   PELAIA, P
   GASPARETTO, A
TI NEOSTIGMINE AND EDROPHONIUM AS ANTAGONISTS OF ATRACURIUM AND PANCURONIUM
SO ACTA ANAESTHESIOLOGICA SCANDINAVICA
LA English
DT Article
C1 UNIV ROME LA SAPIENZA,DEPT ANAESTHESIOL & INTENS CARE,I-00185 ROME,ITALY.
NR 14
TC 6
Z9 6
PU MUNKSGAARD INT PUBL LTD
PI COPENHAGEN
PA 35 NORRE SOGADE, PO BOX 2148, DK-1016 COPENHAGEN, DENMARK
SN 0001-5172
J9 ACTA ANAESTH SCAND
JI Acta Anaesthesiol. Scand.
PD AUG
PY 1988
VL 32
IS 6
BP 437
EP 440
PG 4
WC Anesthesiology
SC Anesthesiology
GA P9048
UT WOS:A1988P904800002
ER

PT J
AU OCONNOR, M
   RUSSELL, WJ
AF OCONNOR, M
   RUSSELL, WJ
TI MUSCLE STRENGTH FOLLOWING ANESTHESIA WITH ATRACURIUM AND PANCURONIUM
SO ANAESTHESIA AND INTENSIVE CARE
LA English
DT Article
C1 ROYAL ADELAIDE HOSP,DEPT ANAESTHESIA & INTENS CARE,N TERRACE,ADELAIDE,SA 5000,AUSTRALIA.
NR 8
TC 7
Z9 7
PU AUSTRALIAN SOC ANAESTHETISTS
PI EDGECLIFF
PA P O BOX 600, EDGECLIFF NSW 2021, AUSTRALIA
SN 0310-057X
J9 ANAESTH INTENS CARE
JI Anaesth. Intensive Care
PD AUG
PY 1988
VL 16
IS 3
BP 255
EP 259
PG 5
WC Anesthesiology; Critical Care Medicine
SC Anesthesiology; General & Internal Medicine
GA Q6207
UT WOS:A1988Q620700002
ER

PT J
AU TRYBA, M
   TRIENE, M
   WRUCK, G
   ZENZ, M
AF TRYBA, M
   TRIENE, M
   WRUCK, G
   ZENZ, M
TI CARDIOVASCULAR REACTIONS AND HISTAMINE-RELEASE AFTER ATRACURIUM - A
   DOSAGE PROBLEM
SO ANAESTHESIST
LA German
DT Article
RP TRYBA, M (reprint author), RUHR UNIV BOCHUM,ANAESTHESIOL INTENS & SCHMERZTHERAPIE KLIN,HUNSCHEIDTSTR 1,D-4630 BOCHUM,FED REP GER.
NR 20
TC 3
Z9 3
PU SPRINGER VERLAG
PI NEW YORK
PA 175 FIFTH AVE, NEW YORK, NY 10010
SN 0003-2417
J9 ANAESTHESIST
JI Anaesthesist
PD AUG
PY 1988
VL 37
IS 8
BP 483
EP 488
PG 6
WC Anesthesiology
SC Anesthesiology
GA P7486
UT WOS:A1988P748600004
ER

PT J
AU ULSAMER, B
AF ULSAMER, B
TI EFFECTS OF ETOMIDATE, RANITIDINE AND CIMETIDINE ON PHARMACODYNAMICS OF
   VECURONIUM BROMIDE
SO ANAESTHESIST
LA German
DT Article
RP ULSAMER, B (reprint author), UNIV MUNICH,BEREICH POLIKLIN,INST ANAESTHESIOL,PETTENKOFERSTR 8A,D-8000 MUNICH 2,FED REP GER.
NR 31
TC 8
Z9 8
PU SPRINGER VERLAG
PI NEW YORK
PA 175 FIFTH AVE, NEW YORK, NY 10010
SN 0003-2417
J9 ANAESTHESIST
JI Anaesthesist
PD AUG
PY 1988
VL 37
IS 8
BP 504
EP 509
PG 6
WC Anesthesiology
SC Anesthesiology
GA P7486
UT WOS:A1988P748600007
ER

PT J
AU ROONEY, RT
   SHANAHAN, EC
   SUN, T
   NALLY, B
AF ROONEY, RT
   SHANAHAN, EC
   SUN, T
   NALLY, B
TI ATRACURIUM AND HYPOKALEMIC FAMILIAL PERIODIC PARALYSIS
SO ANESTHESIA AND ANALGESIA
LA English
DT Article
RP ROONEY, RT (reprint author), ADELAIDE HOSP,DEPT ANAESTHESIA,PETER ST,DUBLIN 8,IRELAND.
NR 4
TC 8
Z9 8
PU WILLIAMS & WILKINS
PI BALTIMORE
PA 351 WEST CAMDEN ST, BALTIMORE, MD 21201-2436
SN 0003-2999
J9 ANESTH ANALG
JI Anesth. Analg.
PD AUG
PY 1988
VL 67
IS 8
BP 782
EP 783
PG 2
WC Anesthesiology
SC Anesthesiology
GA P4276
UT WOS:A1988P427600012
ER

PT J
AU LYNAM, DP
   CRONNELLY, R
   CASTAGNOLI, KP
   CANFELL, PC
   CALDWELL, J
   ARDEN, J
   MILLER, RD
AF LYNAM, DP
   CRONNELLY, R
   CASTAGNOLI, KP
   CANFELL, PC
   CALDWELL, J
   ARDEN, J
   MILLER, RD
TI THE PHARMACODYNAMICS AND PHARMACOKINETICS OF VECURONIUM IN PATIENTS
   ANESTHETIZED WITH ISOFLURANE WITH NORMAL RENAL-FUNCTION OR WITH
   RENAL-FAILURE
SO ANESTHESIOLOGY
LA English
DT Article
C1 UNIV CALIF SAN FRANCISCO,DEPT ANESTHESIA,SAN FRANCISCO,CA 94143.
NR 15
TC 60
Z9 62
PU LIPPINCOTT-RAVEN PUBL
PI PHILADELPHIA
PA 227 EAST WASHINGTON SQ, PHILADELPHIA, PA 19106
SN 0003-3022
J9 ANESTHESIOLOGY
JI Anesthesiology
PD AUG
PY 1988
VL 69
IS 2
BP 227
EP 231
DI 10.1097/00000542-198808000-00012
PG 5
WC Anesthesiology
SC Anesthesiology
GA P7285
UT WOS:A1988P728500012
ER

PT J
AU BEVAN, DR
   SMITH, CE
   DONATI, F
AF BEVAN, DR
   SMITH, CE
   DONATI, F
TI POSTOPERATIVE NEUROMUSCULAR BLOCKADE - A COMPARISON BETWEEN ATRACURIUM,
   VECURONIUM, AND PANCURONIUM
SO ANESTHESIOLOGY
LA English
DT Article
C1 MCGILL UNIV,DEPT ANAESTHESIA,MONTREAL H3A 1A1,QUEBEC,CANADA.
RP BEVAN, DR (reprint author), ROYAL VICTORIA HOSP,DEPT ANAESTHESIA,687 PINE AVE W,MONTREAL H3A 1A1,QUEBEC,CANADA.
NR 22
TC 143
Z9 153
PU LIPPINCOTT-RAVEN PUBL
PI PHILADELPHIA
PA 227 EAST WASHINGTON SQ, PHILADELPHIA, PA 19106
SN 0003-3022
J9 ANESTHESIOLOGY
JI Anesthesiology
PD AUG
PY 1988
VL 69
IS 2
BP 272
EP 276
DI 10.1097/00000542-198808000-00022
PG 5
WC Anesthesiology
SC Anesthesiology
GA P7285
UT WOS:A1988P728500022
ER

PT J
AU RORVIK, K
   HUSBY, P
   GRAMSTAD, L
   VAMNES, JS
   BITSCHLARSEN, L
   KOLLER, ME
AF RORVIK, K
   HUSBY, P
   GRAMSTAD, L
   VAMNES, JS
   BITSCHLARSEN, L
   KOLLER, ME
TI COMPARISON OF LARGE DOSE OF VECURONIUM WITH PANCURONIUM FOR PROLONGED
   NEUROMUSCULAR BLOCKADE
SO BRITISH JOURNAL OF ANAESTHESIA
LA English
DT Article
C1 UNIV OSLO,RIKSHOSP,DEPT ANAESTHESIOL,OSLO 1,NORWAY.
RP RORVIK, K (reprint author), UNIV BERGEN,HAUKELAND HOSP,DEPT ANAESTHESIOL,N-5016 BERGEN,NORWAY.
NR 15
TC 22
Z9 23
PU PROF SCI PUBL
PI LONDON
PA TAVISTOCK HOUSE EAST, TAVISTOCK SQUARE, LONDON, ENGLAND WC1H 9JR
SN 0007-0912
J9 BRIT J ANAESTH
JI Br. J. Anaesth.
PD AUG
PY 1988
VL 61
IS 2
BP 180
EP 185
DI 10.1093/bja/61.2.180
PG 6
WC Anesthesiology
SC Anesthesiology
GA P5480
UT WOS:A1988P548000012
ER

PT J
AU LIBERMAN, BA
   NORMAN, P
   HARDY, BG
AF LIBERMAN, BA
   NORMAN, P
   HARDY, BG
TI PANCURONIUM-PHENYTOIN INTERACTION - A CASE OF DECREASED DURATION OF
   NEUROMUSCULAR BLOCKADE
SO INTERNATIONAL JOURNAL OF CLINICAL PHARMACOLOGY AND THERAPEUTICS
LA English
DT Article
C1 UNIV TORONTO,SUNNYBROOK MED CTR,DEPT PHARM,2075 BAYVIEW AVE,TORONTO M4N 3M5,ONTARIO,CANADA.
   UNIV TORONTO,SUNNYBROOK MED CTR,DEPT ANESTHESIA,TORONTO M4N 3M5,ONTARIO,CANADA.
   UNIV TORONTO,TORONTO GEN HOSP,DEPT ANESTHESIA,TORONTO M5G 1L7,ONTARIO,CANADA.
NR 17
TC 11
Z9 11
PU DUSTRI-VERLAG DR KARL FEISTLE
PI MUNCHEN-DEISENHOFEN
PA BAHNHOFSTRABE 9 POSTFACH 49, W-8024 MUNCHEN-DEISENHOFEN, GERMANY
SN 0946-1965
J9 INT J CLIN PHARM TH
JI Int. J. Clin. Pharmacol. Ther.
PD AUG
PY 1988
VL 26
IS 8
BP 371
EP 374
PG 4
WC Pharmacology & Pharmacy
SC Pharmacology & Pharmacy
GA P9175
UT WOS:A1988P917500001
ER

PT J
AU HILDEBRAND, SV
   ARPIN, D
AF HILDEBRAND, SV
   ARPIN, D
TI NEUROMUSCULAR AND CARDIOVASCULAR EFFECTS OF ATRACURIUM ADMINISTERED TO
   HEALTHY HORSES ANESTHETIZED WITH HALOTHANE
SO AMERICAN JOURNAL OF VETERINARY RESEARCH
LA English
DT Article
RP HILDEBRAND, SV (reprint author), UNIV CALIF DAVIS,SCH VET MED,DEPT SURG,DAVIS,CA 95616, USA.
NR 24
TC 14
Z9 14
PU AMER VETERINARY MEDICAL ASSOC
PI SCHAUMBURG
PA 1931 N MEACHAM RD SUITE 100, SCHAUMBURG, IL 60173-4360
SN 0002-9645
J9 AM J VET RES
JI Am. J. Vet. Res.
PD JUL
PY 1988
VL 49
IS 7
BP 1066
EP 1071
PG 6
WC Veterinary Sciences
SC Veterinary Sciences
GA P1170
UT WOS:A1988P117000019
ER

PT J
AU BOWMAN, WC
   RODGER, IW
   HOUSTON, J
   MARSHALL, RJ
   MCINDEWAR, I
AF BOWMAN, WC
   RODGER, IW
   HOUSTON, J
   MARSHALL, RJ
   MCINDEWAR, I
TI STRUCTURE - ACTION RELATIONSHIPS AMONG SOME DESACETOXY ANALOGS OF
   PANCURONIUM AND VECURONIUM IN THE ANESTHETIZED CAT
SO ANESTHESIOLOGY
LA English
DT Article
C1 ORGANON LABS LTD,DEPT PHARMACOL,SCI DEV GRP,NEWHOUSE ML1 5SH,LANARK,SCOTLAND.
RP BOWMAN, WC (reprint author), UNIV STRATHCLYDE,DEPT PHYSIOL & PHARMACOL,204 GEORGE ST,GLASGOW G1 1XW,SCOTLAND.
NR 7
TC 127
Z9 129
PU LIPPINCOTT-RAVEN PUBL
PI PHILADELPHIA
PA 227 EAST WASHINGTON SQ, PHILADELPHIA, PA 19106
SN 0003-3022
J9 ANESTHESIOLOGY
JI Anesthesiology
PD JUL
PY 1988
VL 69
IS 1
BP 57
EP 62
DI 10.1097/00000542-198807000-00009
PG 6
WC Anesthesiology
SC Anesthesiology
GA P0324
UT WOS:A1988P032400009
ER

PT J
AU FUTO, J
   KUPFERBERG, JP
   MOSS, J
   FAHEY, MR
   CANNON, JE
   MILLER, RD
AF FUTO, J
   KUPFERBERG, JP
   MOSS, J
   FAHEY, MR
   CANNON, JE
   MILLER, RD
TI VECURONIUM INHIBITS HISTAMINE N-METHYLTRANSFERASE
SO ANESTHESIOLOGY
LA English
DT Article
C1 UNIV CHICAGO,DEPT ANESTHESIA & CRIT CARE MED,5841 S MARYLAND,BOX 428,CHICAGO,IL 60637.
   UNIV CALIF SAN FRANCISCO,DEPT ANESTHESIA,SAN FRANCISCO,CA 94143.
NR 23
TC 22
Z9 22
PU LIPPINCOTT-RAVEN PUBL
PI PHILADELPHIA
PA 227 EAST WASHINGTON SQ, PHILADELPHIA, PA 19106
SN 0003-3022
J9 ANESTHESIOLOGY
JI Anesthesiology
PD JUL
PY 1988
VL 69
IS 1
BP 92
EP 96
DI 10.1097/00000542-198807000-00014
PG 5
WC Anesthesiology
SC Anesthesiology
GA P0324
UT WOS:A1988P032400014
ER

PT J
AU MEISTELMAN, C
   DEBAENE, B
   DHOLLANDER, A
   DONATI, F
   SAINTMAURICE, C
AF MEISTELMAN, C
   DEBAENE, B
   DHOLLANDER, A
   DONATI, F
   SAINTMAURICE, C
TI IMPORTANCE OF THE LEVEL OF PARALYSIS RECOVERY FOR A RAPID ANTAGONISM OF
   VECURONIUM WITH NEOSTIGMINE IN CHILDREN DURING HALOTHANE ANESTHESIA
SO ANESTHESIOLOGY
LA English
DT Article
C1 HOP ST VINCENT PAUL,ANESTHESIA,F-75674 PARIS 14,FRANCE.
RP MEISTELMAN, C (reprint author), INST GUSTAVE ROUSSY,DEPT ANESTHESIOL,RUE CAMILLE DESMOULINS,F-94805 VILLEJUIF,FRANCE.
NR 15
TC 18
Z9 19
PU LIPPINCOTT-RAVEN PUBL
PI PHILADELPHIA
PA 227 EAST WASHINGTON SQ, PHILADELPHIA, PA 19106
SN 0003-3022
J9 ANESTHESIOLOGY
JI Anesthesiology
PD JUL
PY 1988
VL 69
IS 1
BP 97
EP 99
DI 10.1097/00000542-198807000-00015
PG 3
WC Anesthesiology
SC Anesthesiology
GA P0324
UT WOS:A1988P032400015
ER

PT J
AU CANNON, JE
   FAHEY, MR
   MOSS, J
   MILLER, RD
AF CANNON, JE
   FAHEY, MR
   MOSS, J
   MILLER, RD
TI LARGE DOSES OF VECURONIUM AND PLASMA HISTAMINE CONCENTRATIONS
SO CANADIAN JOURNAL OF ANAESTHESIA-JOURNAL CANADIEN D ANESTHESIE
LA English
DT Article
C1 UNIV CALIF SAN FRANCISCO,DEPT ANESTHESIA,SAN FRANCISCO,CA 94143.
   UNIV CHICAGO,DEPT ANESTHESIA,CHICAGO,IL 60637.
NR 13
TC 16
Z9 16
PU CANADIAN ANAESTHETISTS SOC INC
PI TORONTO
PA 1 EGLINTON AVE EAST, SUITE 208, TORONTO ON M4P 3A1, CANADA
SN 0832-610X
J9 CAN J ANAESTH
JI Can. J. Anaesth.-J. Can. Anesth.
PD JUL
PY 1988
VL 35
IS 4
BP 350
EP 353
PG 4
WC Anesthesiology
SC Anesthesiology
GA P0843
UT WOS:A1988P084300005
ER

PT J
AU SMITH, CE
   DONATI, F
   BEVAN, DR
AF SMITH, CE
   DONATI, F
   BEVAN, DR
TI CUMULATIVE DOSE-RESPONSE WITH INFUSION - A TECHNIQUE TO DETERMINE
   NEUROMUSCULAR BLOCKING POTENCY OF ATRACURIUM AND VECURONIUM
SO CLINICAL PHARMACOLOGY & THERAPEUTICS
LA English
DT Article
C1 ROYAL VICTORIA HOSP,DEPT ANAESTHESIA,687 PINE AVE W,MONTREAL H3A 1A1,QUEBEC,CANADA.
   MCGILL UNIV,MONTREAL H3A 2T5,QUEBEC,CANADA.
NR 37
TC 21
Z9 21
PU MOSBY-YEAR BOOK INC
PI ST LOUIS
PA 11830 WESTLINE INDUSTRIAL DR, ST LOUIS, MO 63146-3318
SN 0009-9236
J9 CLIN PHARMACOL THER
JI Clin. Pharmacol. Ther.
PD JUL
PY 1988
VL 44
IS 1
BP 56
EP 64
PG 9
WC Pharmacology & Pharmacy
SC Pharmacology & Pharmacy
GA P4700
UT WOS:A1988P470000009
ER

PT J
AU AGOSTON, S
   VANDENBROM, RHG
   WIERDA, JMKH
   HOUWERTJES, MC
   KERSTEN, UW
AF AGOSTON, S
   VANDENBROM, RHG
   WIERDA, JMKH
   HOUWERTJES, MC
   KERSTEN, UW
TI PHARMACOKINETICS AND DISPOSITION OF PIPECURONIUM BROMIDE IN THE CAT
SO EUROPEAN JOURNAL OF ANAESTHESIOLOGY
LA English
DT Article
RP AGOSTON, S (reprint author), STATE UNIV GRONINGEN HOSP,DEPT EXPTL ANAESTHESIOL,POB 30001,9700 RB GRONINGEN,NETHERLANDS.
NR 0
TC 9
Z9 9
PU BLACKWELL SCIENCE LTD
PI OXFORD
PA OSNEY MEAD, OXFORD, OXON, ENGLAND OX2 0EL
SN 0265-0215
J9 EUR J ANAESTH
JI Eur. J. Anaesth.
PD JUL
PY 1988
VL 5
IS 4
BP 233
EP 242
PG 10
WC Anesthesiology
SC Anesthesiology
GA Q9693
UT WOS:A1988Q969300002
ER

PT J
AU BRADY, MM
   MIRAKHUR, RK
   CLARKE, RSJ
AF BRADY, MM
   MIRAKHUR, RK
   CLARKE, RSJ
TI ADMINISTRATION OF VECURONIUM, ATRACURIUM AND PANCURONIUM IN DIVIDED
   DOSES - EFFECT ON ONSET AND DURATION OF ACTION
SO EUROPEAN JOURNAL OF ANAESTHESIOLOGY
LA English
DT Article
C1 ROYAL VICTORIA HOSP,DEPT CLIN ANAESTHESIA,BELFAST BT12 6BA,NORTH IRELAND.
NR 0
TC 5
Z9 5
PU BLACKWELL SCIENCE LTD
PI OXFORD
PA OSNEY MEAD, OXFORD, OXON, ENGLAND OX2 0EL
SN 0265-0215
J9 EUR J ANAESTH
JI Eur. J. Anaesth.
PD JUL
PY 1988
VL 5
IS 4
BP 243
EP 249
PG 7
WC Anesthesiology
SC Anesthesiology
GA Q9693
UT WOS:A1988Q969300003
ER

PT J
AU ESENER, Z
AF ESENER, Z
TI A CLINICAL-STUDY ON VECURONIUM IN CHILDREN - A COMPARISON WITH
   FAZADINIUM AND PANCURONIUM
SO TURKISH JOURNAL OF PEDIATRICS
LA English
DT Article
RP ESENER, Z (reprint author), ONDOKUZ MAYIS FAC MED,DEPT ANESTHESIOL,SAMSUN,TURKEY.
NR 0
TC 0
Z9 0
PU TURKISH J PEDIATRICS
PI SAMANPAZARI
PA PK 66 ANKARA, 06240 SAMANPAZARI, TURKEY
SN 0041-4301
J9 TURKISH J PEDIATR
JI Turk. J. Pediatr.
PD JUL-SEP
PY 1988
VL 30
IS 3
BP 163
EP 172
PG 10
WC Pediatrics
SC Pediatrics
GA CB968
UT WOS:A1988CB96800005
ER

PT J
AU GOLDHILL, DR
   EMBREE, PB
   ALI, HH
   SAVARESE, JJ
AF GOLDHILL, DR
   EMBREE, PB
   ALI, HH
   SAVARESE, JJ
TI REVERSAL OF PANCURONIUM - NEUROMUSCULAR AND CARDIOVASCULAR EFFECTS OF A
   MIXTURE OF NEOSTIGMINE AND GLYCOPYRRONIUM
SO ANAESTHESIA
LA English
DT Article
C1 MASSACHUSETTS GEN HOSP,DEPT ANESTHESIA,BOSTON,MA 02114.
NR 19
TC 8
Z9 9
PU W B SAUNDERS CO LTD
PI LONDON
PA 24-28 OVAL RD, LONDON, ENGLAND NW1 7DX
SN 0003-2409
J9 ANAESTHESIA
JI Anaesthesia
PD JUN
PY 1988
VL 43
IS 6
BP 443
EP 446
DI 10.1111/j.1365-2044.1988.tb06627.x
PG 4
WC Anesthesiology
SC Anesthesiology
GA N7546
UT WOS:A1988N754600004
ER

PT J
AU THORNBERRY, EA
   MAZUMDAR, B
AF THORNBERRY, EA
   MAZUMDAR, B
TI THE EFFECT OF CHANGES IN ARM TEMPERATURE ON NEUROMUSCULAR MONITORING IN
   THE PRESENCE OF ATRACURIUM BLOCKADE
SO ANAESTHESIA
LA English
DT Article
C1 QUEEN ALEXANDRA HOSP,PORTSMOUTH,HANTS,ENGLAND.
RP THORNBERRY, EA (reprint author), SOUTHAMPTON GEN HOSP,SHACKLETON DEPT ANAESTHESIA,TREMONA RD,SOUTHAMPTON SO9 4XY,HANTS,ENGLAND.
NR 10
TC 10
Z9 10
PU W B SAUNDERS CO LTD
PI LONDON
PA 24-28 OVAL RD, LONDON, ENGLAND NW1 7DX
SN 0003-2409
J9 ANAESTHESIA
JI Anaesthesia
PD JUN
PY 1988
VL 43
IS 6
BP 447
EP 449
DI 10.1111/j.1365-2044.1988.tb06628.x
PG 3
WC Anesthesiology
SC Anesthesiology
GA N7546
UT WOS:A1988N754600005
ER

PT J
AU KONG, KL
   COOPER, GM
AF KONG, KL
   COOPER, GM
TI RECOVERY OF NEUROMUSCULAR FUNCTION AND POSTOPERATIVE MORBIDITY FOLLOWING
   BLOCKADE BY ATRACURIUM, ALCURONIUM AND VECURONIUM
SO ANAESTHESIA
LA English
DT Article
RP KONG, KL (reprint author), BRISTOL ROYAL INFIRM,SIR HUMPHRY DAVY DEPT ANAESTHESIA,BRISTOL BS2 8HW,AVON,ENGLAND.
NR 13
TC 12
Z9 13
PU W B SAUNDERS CO LTD
PI LONDON
PA 24-28 OVAL RD, LONDON, ENGLAND NW1 7DX
SN 0003-2409
J9 ANAESTHESIA
JI Anaesthesia
PD JUN
PY 1988
VL 43
IS 6
BP 450
EP 453
DI 10.1111/j.1365-2044.1988.tb06629.x
PG 4
WC Anesthesiology
SC Anesthesiology
GA N7546
UT WOS:A1988N754600006
ER

PT J
AU WEBER, S
   BRANDOM, BW
   POWERS, DM
   SARNER, JB
   WOELFEL, SK
   COOK, DR
   FOSTER, VJ
   MCNULTY, BF
   WEAKLY, JN
AF WEBER, S
   BRANDOM, BW
   POWERS, DM
   SARNER, JB
   WOELFEL, SK
   COOK, DR
   FOSTER, VJ
   MCNULTY, BF
   WEAKLY, JN
TI MIVACURIUM CHLORIDE (BW B1090U)-INDUCED NEUROMUSCULAR BLOCKADE DURING
   NITROUS OXIDE-ISOFLURANE AND NITROUS-OXIDE - NARCOTIC ANESTHESIA IN
   ADULT SURGICAL PATIENTS
SO ANESTHESIA AND ANALGESIA
LA English
DT Article
C1 UNIV PITTSBURGH,SCH MED,DEPT ANESTHESIOL & CRIT CARE MED,PITTSBURGH,PA 15261.
   ALLEGHENY GEN HOSP,DIV ANESTHESIOL,PITTSBURGH,PA 15212.
   BURROUGHS WELLCOME CO,DIV CLIN RES,RES TRIANGLE PK,NC 27709.
NR 17
TC 50
Z9 50
PU WILLIAMS & WILKINS
PI BALTIMORE
PA 351 WEST CAMDEN ST, BALTIMORE, MD 21201-2436
SN 0003-2999
J9 ANESTH ANALG
JI Anesth. Analg.
PD JUN
PY 1988
VL 67
IS 6
BP 495
EP 499
PG 5
WC Anesthesiology
SC Anesthesiology
GA N6376
UT WOS:A1988N637600001
ER

PT J
AU HILL, DC
   CHELLY, JE
   DLEWATI, A
   ABERNETHY, DR
   DOURSOUT, MF
   MERIN, RG
AF HILL, DC
   CHELLY, JE
   DLEWATI, A
   ABERNETHY, DR
   DOURSOUT, MF
   MERIN, RG
TI CARDIOVASCULAR EFFECTS OF AND INTERACTION BETWEEN CALCIUM BLOCKING-DRUGS
   AND ANESTHETICS IN CHRONICALLY INSTRUMENTED DOGS .6. VERAPAMIL AND
   FENTANYL-PANCURONIUM
SO ANESTHESIOLOGY
LA English
DT Article
C1 UNIV TEXAS,HLTH SCI CTR,SCH MED,DEPT ANESTHESIOL,HOUSTON,TX 77225.
   BAYLOR COLL MED,DEPT ANESTHESIOL,HOUSTON,TX 77030.
   BAYLOR COLL MED,DEPT PHARMACOL,HOUSTON,TX 77030.
   BAYLOR COLL MED,DEPT MED,HOUSTON,TX 77030.
NR 22
TC 2
Z9 2
PU LIPPINCOTT-RAVEN PUBL
PI PHILADELPHIA
PA 227 EAST WASHINGTON SQ, PHILADELPHIA, PA 19106
SN 0003-3022
J9 ANESTHESIOLOGY
JI Anesthesiology
PD JUN
PY 1988
VL 68
IS 6
BP 874
EP 879
DI 10.1097/00000542-198806000-00007
PG 6
WC Anesthesiology
SC Anesthesiology
GA N7414
UT WOS:A1988N741400007
ER

PT J
AU LAYCOCK, JRD
   BAXTER, MK
   BEVAN, JC
   SANGWAN, S
   DONATI, F
   BEVAN, DR
AF LAYCOCK, JRD
   BAXTER, MK
   BEVAN, JC
   SANGWAN, S
   DONATI, F
   BEVAN, DR
TI THE POTENCY OF PANCURONIUM AT THE ADDUCTOR POLLICIS AND DIAPHRAGM IN
   INFANTS AND CHILDREN
SO ANESTHESIOLOGY
LA English
DT Article
C1 MONTREAL CHILDRENS HOSP,DEPT ANAESTHESIA,MONTREAL H3H 1P3,QUEBEC,CANADA.
   MCGILL UNIV,MONTREAL H3A 2T5,QUEBEC,CANADA.
NR 21
TC 13
Z9 13
PU LIPPINCOTT-RAVEN PUBL
PI PHILADELPHIA
PA 227 EAST WASHINGTON SQ, PHILADELPHIA, PA 19106
SN 0003-3022
J9 ANESTHESIOLOGY
JI Anesthesiology
PD JUN
PY 1988
VL 68
IS 6
BP 908
EP 911
DI 10.1097/00000542-198806000-00012
PG 4
WC Anesthesiology
SC Anesthesiology
GA N7414
UT WOS:A1988N741400012
ER

PT J
AU FURUTA, T
   CANFELL, PC
   CASTAGNOLI, KP
   SHARMA, ML
   MILLER, RD
AF FURUTA, T
   CANFELL, PC
   CASTAGNOLI, KP
   SHARMA, ML
   MILLER, RD
TI QUANTITATION OF PANCURONIUM, 3-DESACETYLPANCURONIUM, VECURONIUM,
   3-DESACETYLVECURONIUM, PIPECURONIUM AND 3-DESACETYLPIPECURONIUM IN
   BIOLOGICAL-FLUIDS BY CAPILLARY GAS-CHROMATOGRAPHY USING
   NITROGEN-SENSITIVE DETECTION
SO JOURNAL OF CHROMATOGRAPHY-BIOMEDICAL APPLICATIONS
LA English
DT Article
RP CANFELL, PC (reprint author), UNIV CALIF SAN FRANCISCO,DEPT ANESTHESIA,BOX 0464,SAN FRANCISCO,CA 94143, USA.
NR 16
TC 58
Z9 58
PU ELSEVIER SCIENCE BV
PI AMSTERDAM
PA PO BOX 211, 1000 AE AMSTERDAM, NETHERLANDS
SN 0378-4347
J9 J CHROMATOGR-BIOMED
JI J. Chromatogr.-Biomed. Appl.
PD MAY 13
PY 1988
VL 427
IS 1
BP 41
EP 53
DI 10.1016/0378-4347(88)80103-8
PG 13
WC Chemistry, Analytical
SC Chemistry
GA N5955
UT WOS:A1988N595500005
ER

PT J
AU FORSTMANN, V
   SCHUH, FT
AF FORSTMANN, V
   SCHUH, FT
TI ONSET OF ACTION AND INTUBATION CONDITIONS FOLLOWING ATRACURIUM,
   VECURONIUM, AND SUCCINYLCHOLINE
SO ANAESTHESIST
LA German
DT Article
C1 FRIEDERIKENSTIFT EVANGEL KRANKENHAUS,ZENT ABT ANAESTHESIE & INTENS MED,HUMBOLDTSTR 5,D-3000 HANNOVER 1,FED REP GER.
NR 10
TC 3
Z9 3
PU SPRINGER VERLAG
PI NEW YORK
PA 175 FIFTH AVE, NEW YORK, NY 10010
SN 0003-2417
J9 ANAESTHESIST
JI Anaesthesist
PD MAY
PY 1988
VL 37
IS 5
BP 311
EP 315
PG 5
WC Anesthesiology
SC Anesthesiology
GA N6172
UT WOS:A1988N617200004
ER

PT J
AU SAVARESE, JJ
   ALI, HH
   BASTA, SJ
   EMBREE, PB
   SCOTT, RPF
   SUNDER, N
   WEAKLY, JN
   WASTILA, WB
   ELSAYAD, HA
AF SAVARESE, JJ
   ALI, HH
   BASTA, SJ
   EMBREE, PB
   SCOTT, RPF
   SUNDER, N
   WEAKLY, JN
   WASTILA, WB
   ELSAYAD, HA
TI THE CLINICAL NEUROMUSCULAR PHARMACOLOGY OF MIVACURIUM CHLORIDE (BW
   B1090U) - A SHORT-ACTING NONDEPOLARIZING ESTER NEUROMUSCULAR BLOCKING
   DRUG
SO ANESTHESIOLOGY
LA English
DT Article
C1 BURROUGHS WELLCOME CO,DEPT PHARMACOL,RES TRIANGLE PK,NC 27709.
   BURROUGHS WELLCOME CO,DIV CLIN RES,RES TRIANGLE PK,NC 27709.
   BURROUGHS WELLCOME CO,CHEM DEV LABS,RES TRIANGLE PK,NC 27709.
   BURROUGHS WELLCOME CO,WELLCOME RES LABS,DIV CLIN RES,DEPT CLIN NEUROSCI,ANALGESIA SECT,RES TRIANGLE PK,NC 27709.
RP SAVARESE, JJ (reprint author), HARVARD UNIV,MASSACHUSETTS GEN HOSP,SCH MED,DEPT ANAESTHESIA,ANAESTHESIA LABS,32 FRUIT ST,BOSTON,MA 02114, USA.
NR 29
TC 318
Z9 320
PU LIPPINCOTT-RAVEN PUBL
PI PHILADELPHIA
PA 227 EAST WASHINGTON SQ, PHILADELPHIA, PA 19106
SN 0003-3022
J9 ANESTHESIOLOGY
JI Anesthesiology
PD MAY
PY 1988
VL 68
IS 5
BP 723
EP 732
DI 10.1097/00000542-198805000-00010
PG 10
WC Anesthesiology
SC Anesthesiology
GA N2432
UT WOS:A1988N243200010
ER

PT J
AU ARDEN, JR
   LYNAM, DP
   CASTAGNOLI, KP
   CANFELL, PC
   CANNON, JC
   MILLER, RD
AF ARDEN, JR
   LYNAM, DP
   CASTAGNOLI, KP
   CANFELL, PC
   CANNON, JC
   MILLER, RD
TI VECURONIUM IN ALCOHOLIC LIVER-DISEASE - A PHARMACOKINETIC AND
   PHARMACODYNAMIC ANALYSIS
SO ANESTHESIOLOGY
LA English
DT Article
C1 UNIV CALIF SAN FRANCISCO,DEPT ANESTHESIA,SAN FRANCISCO,CA 94143.
RP ARDEN, JR (reprint author), SAN FRANCISCO GEN HOSP,DEPT ANESTHESIA 3S50,1001 POTRERO AVE,SAN FRANCISCO,CA 94110, USA.
NR 15
TC 27
Z9 27
PU LIPPINCOTT-RAVEN PUBL
PI PHILADELPHIA
PA 227 EAST WASHINGTON SQ, PHILADELPHIA, PA 19106
SN 0003-3022
J9 ANESTHESIOLOGY
JI Anesthesiology
PD MAY
PY 1988
VL 68
IS 5
BP 771
EP 776
DI 10.1097/00000542-198805000-00016
PG 6
WC Anesthesiology
SC Anesthesiology
GA N2432
UT WOS:A1988N243200016
ER

PT J
AU KALLI, I
   MERETOJA, OA
AF KALLI, I
   MERETOJA, OA
TI INFUSION OF ATRACURIUM IN NEONATES, INFANTS AND CHILDREN - A STUDY OF
   DOSE REQUIREMENTS
SO BRITISH JOURNAL OF ANAESTHESIA
LA English
DT Article
C1 UNIV HELSINKI,CHILDRENS HOSP,DEPT ANAESTHESIOL,SF-00130 HELSINKI,FINLAND.
NR 15
TC 19
Z9 20
PU PROF SCI PUBL
PI LONDON
PA TAVISTOCK HOUSE EAST, TAVISTOCK SQUARE, LONDON, ENGLAND WC1H 9JR
SN 0007-0912
J9 BRIT J ANAESTH
JI Br. J. Anaesth.
PD MAY
PY 1988
VL 60
IS 6
BP 651
EP 654
DI 10.1093/bja/60.6.651
PG 4
WC Anesthesiology
SC Anesthesiology
GA N3013
UT WOS:A1988N301300011
ER

PT J
AU TREPANIER, CA
   BROUSSEAU, C
   LACERTE, L
AF TREPANIER, CA
   BROUSSEAU, C
   LACERTE, L
TI MYALGIA IN OUTPATIENT SURGERY - COMPARISON OF ATRACURIUM AND
   SUCCINYLCHOLINE
SO CANADIAN JOURNAL OF ANAESTHESIA-JOURNAL CANADIEN D ANESTHESIE
LA English
DT Article
RP TREPANIER, CA (reprint author), UNIV LAVAL,HOP LENFANT JESUS,DEPT ANESTHESIA,1401 18E RUE,QUEBEC CITY G1J 1Z4,QUEBEC,CANADA.
NR 19
TC 14
Z9 14
PU CANADIAN ANAESTHETISTS SOC INC
PI TORONTO
PA 1 EGLINTON AVE EAST, SUITE 208, TORONTO ON M4P 3A1, CANADA
SN 0832-610X
J9 CAN J ANAESTH
JI Can. J. Anaesth.-J. Can. Anesth.
PD MAY
PY 1988
VL 35
IS 3
BP 255
EP 258
PN 1
PG 4
WC Anesthesiology
SC Anesthesiology
GA N2910
UT WOS:A1988N291000007
ER

PT J
AU CROSBY, E
   ROBBLEE, JA
AF CROSBY, E
   ROBBLEE, JA
TI CYLCOSPORINE-PANCURONIUM INTERACTION IN A PATIENT WITH A RENAL-ALLOGRAFT
SO CANADIAN JOURNAL OF ANAESTHESIA-JOURNAL CANADIEN D ANESTHESIE
LA English
DT Article
C1 UNIV OTTAWA,OTTAWA CIV HOSP,INST HEART,DEPT ANAESTHESIA,H2,ROOM 211,OTTAWA K1Y 4E9,ONTARIO,CANADA.
NR 10
TC 13
Z9 13
PU CANADIAN ANAESTHETISTS SOC INC
PI TORONTO
PA 1 EGLINTON AVE EAST, SUITE 208, TORONTO ON M4P 3A1, CANADA
SN 0832-610X
J9 CAN J ANAESTH
JI Can. J. Anaesth.-J. Can. Anesth.
PD MAY
PY 1988
VL 35
IS 3
BP 300
EP 302
PN 1
PG 3
WC Anesthesiology
SC Anesthesiology
GA N2910
UT WOS:A1988N291000015
ER

PT J
AU ROMANO, E
   MOLASSI, M
   SERRA, L
AF ROMANO, E
   MOLASSI, M
   SERRA, L
TI THE INDUCTION-PHASE OF NEUROMUSCULAR BLOCK AFTER SUXAMETHONIUM AND
   PANCURONIUM - ANALYSIS OF THE TIME CONSTANT OF SINGLE-TWITCH DECAY
   (TAU-TI)
SO EUROPEAN JOURNAL OF ANAESTHESIOLOGY
LA English
DT Article
RP ROMANO, E (reprint author), UNIV TRIESTE,OSPED CATTINARA,I-34100 TRIESTE,ITALY.
NR 0
TC 0
Z9 0
PU BLACKWELL SCIENCE LTD
PI OXFORD
PA OSNEY MEAD, OXFORD, OXON, ENGLAND OX2 0EL
SN 0265-0215
J9 EUR J ANAESTH
JI Eur. J. Anaesth.
PD MAY
PY 1988
VL 5
IS 3
BP 161
EP 170
PG 10
WC Anesthesiology
SC Anesthesiology
GA P7232
UT WOS:A1988P723200001
ER

PT J
AU RODRIGO, N
   RANWALA, R
AF RODRIGO, N
   RANWALA, R
TI DELAYED RECOVERY FOLLOWING ATRACURIUM - A CASE-REPORT
SO EUROPEAN JOURNAL OF ANAESTHESIOLOGY
LA English
DT Article
RP RODRIGO, N (reprint author), GEN HOSP,COLOMBO,SRI LANKA.
NR 0
TC 2
Z9 2
PU BLACKWELL SCIENCE LTD
PI OXFORD
PA OSNEY MEAD, OXFORD, OXON, ENGLAND OX2 0EL
SN 0265-0215
J9 EUR J ANAESTH
JI Eur. J. Anaesth.
PD MAY
PY 1988
VL 5
IS 3
BP 207
EP 210
PG 4
WC Anesthesiology
SC Anesthesiology
GA P7232
UT WOS:A1988P723200006
ER

PT J
AU BARANOV, AA
   CHISTYAKOV, VM
   ERIN, EA
   TIMOFEEV, GA
AF BARANOV, AA
   CHISTYAKOV, VM
   ERIN, EA
   TIMOFEEV, GA
TI ELECTROCHEMICAL OXIDATION AND STABILITY OF BERKELIUM IONS IN THE
   EXTRACTION SYSTEM D2EHPA-HNO3 IN THE PRESENCE OF CURIUM
SO SOVIET RADIOCHEMISTRY
LA English
DT Article
NR 14
TC 0
Z9 0
PU PLENUM PUBL CORP
PI NEW YORK
PA CONSULTANTS BUREAU 233 SPRING ST, NEW YORK, NY 10013
SN 0038-576X
J9 SOV RADIOCHEM+
PD MAY-JUN
PY 1988
VL 30
IS 3
BP 317
EP 322
PG 6
WC Chemistry, Analytical
SC Chemistry
GA AD977
UT WOS:A1988AD97700008
ER

PT J
AU TAKKUNEN, O
   MERETOJA, OA
AF TAKKUNEN, O
   MERETOJA, OA
TI THIOPENTONE REDUCES THE HEMODYNAMIC-RESPONSE TO INDUCTION OF HIGH-DOSE
   FENTANYL-PANCURONIUM ANESTHESIA IN CORONARY-ARTERY SURGICAL PATIENTS
SO ACTA ANAESTHESIOLOGICA SCANDINAVICA
LA English
DT Article
RP TAKKUNEN, O (reprint author), UNIV HELSINKI,CENT HOSP,DEPT ANAESTHESIA,SF-00290 HELSINKI 29,FINLAND.
NR 26
TC 2
Z9 2
PU MUNKSGAARD INT PUBL LTD
PI COPENHAGEN
PA 35 NORRE SOGADE, PO BOX 2148, DK-1016 COPENHAGEN, DENMARK
SN 0001-5172
J9 ACTA ANAESTH SCAND
JI Acta Anaesthesiol. Scand.
PD APR
PY 1988
VL 32
IS 3
BP 222
EP 227
PG 6
WC Anesthesiology
SC Anesthesiology
GA M9275
UT WOS:A1988M927500013
ER

PT J
AU LINDGREN, L
   KLEMOLA, UM
   SAARNIVAARA, L
AF LINDGREN, L
   KLEMOLA, UM
   SAARNIVAARA, L
TI OPTIMAL TIME INTERVAL BETWEEN PRETREATMENT WITH ALCURONIUM AND
   SUXAMETHONIUM DURING ANESTHETIC INDUCTION
SO ACTA ANAESTHESIOLOGICA SCANDINAVICA
LA English
DT Article
C1 UNIV HELSINKI,HOSP SURG,DEPT ANAESTHESIA,SF-00100 HELSINKI 10,FINLAND.
   UNIV HELSINKI,HOSP OTOLARYNGOL,SF-00100 HELSINKI 10,FINLAND.
NR 15
TC 2
Z9 2
PU MUNKSGAARD INT PUBL LTD
PI COPENHAGEN
PA 35 NORRE SOGADE, PO BOX 2148, DK-1016 COPENHAGEN, DENMARK
SN 0001-5172
J9 ACTA ANAESTH SCAND
JI Acta Anaesthesiol. Scand.
PD APR
PY 1988
VL 32
IS 3
BP 244
EP 247
PG 4
WC Anesthesiology
SC Anesthesiology
GA M9275
UT WOS:A1988M927500017
ER

PT J
AU BARAKA, A
   SIBAI, AN
   HAMED, M
   DELLEH, R
AF BARAKA, A
   SIBAI, AN
   HAMED, M
   DELLEH, R
TI RECURARISATION FOLLOWING A SUXAMETHONIUM ALCURONIUM SEQUENCE IN PATIENTS
   WITH ATYPICAL CHOLINESTERASE
SO ANAESTHESIA
LA English
DT Article
C1 AMER UNIV BEIRUT,DEPT ANESTHESIOL,BEIRUT,LEBANON.
NR 7
TC 1
Z9 1
PU W B SAUNDERS CO LTD
PI LONDON
PA 24-28 OVAL RD, LONDON, ENGLAND NW1 7DX
SN 0003-2409
J9 ANAESTHESIA
JI Anaesthesia
PD APR
PY 1988
VL 43
IS 4
BP 310
EP 311
PG 2
WC Anesthesiology
SC Anesthesiology
GA M8247
UT WOS:A1988M824700015
ER

PT J
AU KRUMHOLZ, W
   KABISCH, S
   BISCOPING, J
   WIEDEMANN, M
   HEMPELMANN, G
AF KRUMHOLZ, W
   KABISCH, S
   BISCOPING, J
   WIEDEMANN, M
   HEMPELMANN, G
TI THE EFFECT OF PANCURONIUM-BROMIDE ON POLYMORPHONUCLEAR NEUTROPHIL
   ADHERENCE INVITRO
SO ANAESTHESIST
LA German
DT Article
RP KRUMHOLZ, W (reprint author), UNIV GIESSEN KLINIKUM,ANAESTHESIOL & OPERAT INTENSIVMED ABT,KLIN STR 29,D-6300 GIESSEN,FED REP GER.
NR 13
TC 2
Z9 2
PU SPRINGER VERLAG
PI NEW YORK
PA 175 FIFTH AVE, NEW YORK, NY 10010
SN 0003-2417
J9 ANAESTHESIST
JI Anaesthesist
PD APR
PY 1988
VL 37
IS 4
BP 246
EP 248
PG 3
WC Anesthesiology
SC Anesthesiology
GA N0980
UT WOS:A1988N098000006
ER

PT J
AU SARNER, JB
   BRANDOM, BW
   COOK, DR
   DONG, ML
   HORN, MC
   WOELFEL, SK
   DAVIS, PJ
   RUDD, GD
   FOSTER, VJ
   MCNULTY, BF
AF SARNER, JB
   BRANDOM, BW
   COOK, DR
   DONG, ML
   HORN, MC
   WOELFEL, SK
   DAVIS, PJ
   RUDD, GD
   FOSTER, VJ
   MCNULTY, BF
TI CLINICAL-PHARMACOLOGY OF DOXACURIUM CHLORIDE (BW-A938U) IN CHILDREN
SO ANESTHESIA AND ANALGESIA
LA English
DT Article
C1 UNIV PITTSBURGH,DEPT ANESTHESIOL,PITTSBURGH,PA 15260.
   BURROUGHS WELLCOME CO,DEPT CLIN NEUROSCI,CLIN RES,RES TRIANGLE PK,NC 27709.
   CHILDRENS HOSP PITTSBURGH,DEPT ANESTHESIOL,PITTSBURGH,PA 15213.
NR 13
TC 26
Z9 26
PU WILLIAMS & WILKINS
PI BALTIMORE
PA 351 WEST CAMDEN ST, BALTIMORE, MD 21201-2436
SN 0003-2999
J9 ANESTH ANALG
JI Anesth. Analg.
PD APR
PY 1988
VL 67
IS 4
BP 303
EP 306
PG 4
WC Anesthesiology
SC Anesthesiology
GA M7681
UT WOS:A1988M768100001
ER

PT J
AU POWER, SJ
   PEARCE, AC
   JONES, RM
AF POWER, SJ
   PEARCE, AC
   JONES, RM
TI FADE PROFILES DURING SPONTANEOUS OFFSET OF NEUROMUSCULAR BLOCKADE -
   VECURONIUM AND GALLAMINE COMPARED
SO BRITISH JOURNAL OF ANAESTHESIA
LA English
DT Article
RP POWER, SJ (reprint author), UNIV LONDON,GUYS HOSP,UNITED MED & DENT SCH,DEPT ANAESTHET,LONDON BRIDGE SE1,ENGLAND.
NR 19
TC 8
Z9 8
PU PROF SCI PUBL
PI LONDON
PA TAVISTOCK HOUSE EAST, TAVISTOCK SQUARE, LONDON, ENGLAND WC1H 9JR
SN 0007-0912
J9 BRIT J ANAESTH
JI Br. J. Anaesth.
PD APR
PY 1988
VL 60
IS 5
BP 486
EP 490
DI 10.1093/bja/60.5.486
PG 5
WC Anesthesiology
SC Anesthesiology
GA N0865
UT WOS:A1988N086500002
ER

PT J
AU HARALDSTED, VY
   NIELSEN, JW
   MADSEN, JV
   HASSELSTROM, L
AF HARALDSTED, VY
   NIELSEN, JW
   MADSEN, JV
   HASSELSTROM, L
TI MAINTENANCE OF CONSTANT 95-PERCENT NEUROMUSCULAR BLOCKADE BY ADJUSTABLE
   INFUSION RATES OF PANCURONIUM AND ATRACURIUM
SO BRITISH JOURNAL OF ANAESTHESIA
LA English
DT Article
C1 RANDERS CENT SYGEHUS,DEPT ANAESTHESIA & INTENS CARE,DK-8900 RANDERS,DENMARK.
NR 9
TC 5
Z9 6
PU PROF SCI PUBL
PI LONDON
PA TAVISTOCK HOUSE EAST, TAVISTOCK SQUARE, LONDON, ENGLAND WC1H 9JR
SN 0007-0912
J9 BRIT J ANAESTH
JI Br. J. Anaesth.
PD APR
PY 1988
VL 60
IS 5
BP 491
EP 494
DI 10.1093/bja/60.5.491
PG 4
WC Anesthesiology
SC Anesthesiology
GA N0865
UT WOS:A1988N086500003
ER

PT J
AU SALVADOR, A
   DELPOZO, E
   CARLOS, R
   BAEYENS, JM
AF SALVADOR, A
   DELPOZO, E
   CARLOS, R
   BAEYENS, JM
TI DIFFERENTIAL-EFFECTS OF CALCIUM-CHANNEL BLOCKING-AGENTS ON
   PANCURONIUM-INDUCED AND SUXAMETHONIUM-INDUCED NEUROMUSCULAR BLOCKADE
SO BRITISH JOURNAL OF ANAESTHESIA
LA English
DT Article
C1 UNIV GRANADA,SCH MED,DEPT PHARMACOL & ANAESTHESIA,E-18012 GRANADA,SPAIN.
NR 29
TC 13
Z9 14
PU PROF SCI PUBL
PI LONDON
PA TAVISTOCK HOUSE EAST, TAVISTOCK SQUARE, LONDON, ENGLAND WC1H 9JR
SN 0007-0912
J9 BRIT J ANAESTH
JI Br. J. Anaesth.
PD APR
PY 1988
VL 60
IS 5
BP 495
EP 499
DI 10.1093/bja/60.5.495
PG 5
WC Anesthesiology
SC Anesthesiology
GA N0865
UT WOS:A1988N086500004
ER

PT J
AU COHEN, AH
AF COHEN, AH
TI REGENERATED FIBERS OF THE LAMPREY SPINAL-CORD CAN COORDINATE FICTIVE
   SWIMMING IN THE PRESENCE OF CURARE
SO JOURNAL OF NEUROBIOLOGY
LA English
DT Article
RP COHEN, AH (reprint author), CORNELL UNIV,NEUROBIOL & BEHAV SECT,ITHACA,NY 14853, USA.
NR 16
TC 10
Z9 10
PU JOHN WILEY & SONS INC
PI NEW YORK
PA 605 THIRD AVE, NEW YORK, NY 10158-0012
SN 0022-3034
J9 J NEUROBIOL
JI J. Neurobiol.
PD APR
PY 1988
VL 19
IS 3
BP 193
EP 198
DI 10.1002/neu.480190302
PG 6
WC Neurosciences
SC Neurosciences & Neurology
GA M7938
UT WOS:A1988M793800001
ER

PT J
AU GIBSON, JK
   HAIRE, RG
AF GIBSON, JK
   HAIRE, RG
TI THERMAL-DECOMPOSITION OF CURIUM TETRAFLUORIDE AND TERBIUM TETRAFLUORIDE
SO JOURNAL OF SOLID STATE CHEMISTRY
LA English
DT Article
RP GIBSON, JK (reprint author), OAK RIDGE NATL LAB,DIV CHEM,OAK RIDGE,TN 37831, USA.
NR 16
TC 14
Z9 14
PU ACADEMIC PRESS INC JNL-COMP SUBSCRIPTIONS
PI SAN DIEGO
PA 525 B ST, STE 1900, SAN DIEGO, CA 92101-4495
SN 0022-4596
J9 J SOLID STATE CHEM
JI J. Solid State Chem.
PD APR
PY 1988
VL 73
IS 2
BP 524
EP 530
DI 10.1016/0022-4596(88)90140-5
PG 7
WC Chemistry, Inorganic & Nuclear; Chemistry, Physical
SC Chemistry
GA N3493
UT WOS:A1988N349300029
ER

PT J
AU FARRELL, AM
   GOWLAND, G
   MCDOWELL, JM
   SIMPSON, KH
   WATKINS, J
AF FARRELL, AM
   GOWLAND, G
   MCDOWELL, JM
   SIMPSON, KH
   WATKINS, J
TI ANAPHYLACTOID REACTION TO VECURONIUM FOLLOWED BY SYSTEMIC REACTION TO
   SKIN TESTING
SO ANAESTHESIA
LA English
DT Article
C1 GEN INFIRM,LEEDS LS1 3EX,W YORKSHIRE,ENGLAND.
   ST JAMES UNIV HOSP,LEEDS LS9 7TF,W YORKSHIRE,ENGLAND.
   ROYAL HALLAMSHIRE HOSP,DEPT IMMUNOL,SHEFFIELD S10 2JF,S YORKSHIRE,ENGLAND.
RP FARRELL, AM (reprint author), UNIV LEEDS,DEPT IMMUNOL,LEEDS LS2 9JT,W YORKSHIRE,ENGLAND.
NR 10
TC 13
Z9 13
PU W B SAUNDERS CO LTD
PI LONDON
PA 24-28 OVAL RD, LONDON, ENGLAND NW1 7DX
SN 0003-2409
J9 ANAESTHESIA
JI Anaesthesia
PD MAR
PY 1988
VL 43
IS 3
BP 207
EP 209
PG 3
WC Anesthesiology
SC Anesthesiology
GA M4756
UT WOS:A1988M475600008
ER

PT J
AU VANDERSPEK, AFL
   ZUPAN, JT
   POLLARD, BJ
   SCHORK, MA
AF VANDERSPEK, AFL
   ZUPAN, JT
   POLLARD, BJ
   SCHORK, MA
TI INTERACTIONS OF VECURONIUM AND ATRACURIUM IN AN INVITRO NERVE-MUSCLE
   PREPARATION
SO ANESTHESIA AND ANALGESIA
LA English
DT Article
C1 UNIV MICHIGAN,DEPT ANESTHESIOL,ANN ARBOR,MI 48109.
RP VANDERSPEK, AFL (reprint author), UNIV MICHIGAN,CS MOTT CHILDRENS HOSP,MED CTR,DEPT ANESTHESIOL,BOX 0800,ROOM C4139,ANN ARBOR,MI 48109, USA.
NR 33
TC 16
Z9 16
PU WILLIAMS & WILKINS
PI BALTIMORE
PA 351 WEST CAMDEN ST, BALTIMORE, MD 21201-2436
SN 0003-2999
J9 ANESTH ANALG
JI Anesth. Analg.
PD MAR
PY 1988
VL 67
IS 3
BP 240
EP 246
PG 7
WC Anesthesiology
SC Anesthesiology
GA M4166
UT WOS:A1988M416600006
ER

PT J
AU ARTRU, AA
AF ARTRU, AA
TI MUSCLE-RELAXATION WITH SUCCINYLCHOLINE OR VECURONIUM DOES NOT ALTER THE
   RATE OF CSF PRODUCTION OR RESISTANCE TO REABSORPTION OF CSF IN DOGS
SO ANESTHESIOLOGY
LA English
DT Article
RP ARTRU, AA (reprint author), UNIV WASHINGTON,SCH MED,DEPT ANESTHESIOL,RN-10,SEATTLE,WA 98195, USA.
NR 32
TC 7
Z9 7
PU LIPPINCOTT-RAVEN PUBL
PI PHILADELPHIA
PA 227 EAST WASHINGTON SQ, PHILADELPHIA, PA 19106
SN 0003-3022
J9 ANESTHESIOLOGY
JI Anesthesiology
PD MAR
PY 1988
VL 68
IS 3
BP 392
EP 396
DI 10.1097/00000542-198803000-00012
PG 5
WC Anesthesiology
SC Anesthesiology
GA M3056
UT WOS:A1988M305600012
ER

PT J
AU SOSIS, M
   GOLDBERG, ME
   MARR, AT
   CUBLER, AJ
   LARIJANI, GE
AF SOSIS, M
   GOLDBERG, ME
   MARR, AT
   CUBLER, AJ
   LARIJANI, GE
TI ATRACURIUM AND VECURONIUM DO NOT AFFECT EXTRAOCULAR-MUSCLE FUNCTION
   AFTER OUTPATIENT SURGERY
SO ANESTHESIOLOGY
LA English
DT Article
C1 THOMAS JEFFERSON UNIV HOSP,DEPT ANESTHESIOL,PHILADELPHIA,PA 19107.
RP SOSIS, M (reprint author), INDIANA UNIV,MED CTR,DEPT ANESTHESIA,FESLER HALL 204,1120 SOUTH DR,INDIANAPOLIS,IN 46223, USA.
NR 12
TC 1
Z9 1
PU LIPPINCOTT-RAVEN PUBL
PI PHILADELPHIA
PA 227 EAST WASHINGTON SQ, PHILADELPHIA, PA 19106
SN 0003-3022
J9 ANESTHESIOLOGY
JI Anesthesiology
PD MAR
PY 1988
VL 68
IS 3
BP 465
EP 468
DI 10.1097/00000542-198803000-00029
PG 4
WC Anesthesiology
SC Anesthesiology
GA M3056
UT WOS:A1988M305600029
ER

PT J
AU MIRAKHUR, RK
   SHEPHERD, WFI
   ELLIOTT, P
AF MIRAKHUR, RK
   SHEPHERD, WFI
   ELLIOTT, P
TI INTRAOCULAR-PRESSURE CHANGES DURING RAPID SEQUENCE INDUCTION OF
   ANESTHESIA - COMPARISON OF PROPOFOL AND THIOPENTONE IN COMBINATION WITH
   VECURONIUM
SO BRITISH JOURNAL OF ANAESTHESIA
LA English
DT Article
C1 QUEENS UNIV BELFAST,DEPT OPHTHALMOL,BELFAST BT7 1NN,ANTRIM,NORTH IRELAND.
RP MIRAKHUR, RK (reprint author), ROYAL VICTORIA HOSP,DEPT CLIN ANAESTHESIA,BELFAST BT12 6BA,NORTH IRELAND.
NR 25
TC 13
Z9 13
PU PROF SCI PUBL
PI LONDON
PA TAVISTOCK HOUSE EAST, TAVISTOCK SQUARE, LONDON, ENGLAND WC1H 9JR
SN 0007-0912
J9 BRIT J ANAESTH
JI Br. J. Anaesth.
PD MAR
PY 1988
VL 60
IS 4
BP 379
EP 383
DI 10.1093/bja/60.4.379
PG 5
WC Anesthesiology
SC Anesthesiology
GA M5886
UT WOS:A1988M588600005
ER

PT J
AU ORDING, H
   FONSMARK, L
AF ORDING, H
   FONSMARK, L
TI USE OF VECURONIUM AND DOXAPRAM IN PATIENTS SUSCEPTIBLE TO MALIGNANT
   HYPERTHERMIA
SO BRITISH JOURNAL OF ANAESTHESIA
LA English
DT Article
C1 HERLEV HOSP,DEPT ANAESTHESIA,DK-2730 HERLEV,DENMARK.
RP ORDING, H (reprint author), RIGSHOSP,DEPT ANAESTHESIA,DK-2100 COPENHAGEN O,DENMARK.
NR 16
TC 4
Z9 4
PU PROF SCI PUBL
PI LONDON
PA TAVISTOCK HOUSE EAST, TAVISTOCK SQUARE, LONDON, ENGLAND WC1H 9JR
SN 0007-0912
J9 BRIT J ANAESTH
JI Br. J. Anaesth.
PD MAR
PY 1988
VL 60
IS 4
BP 445
EP 449
DI 10.1093/bja/60.4.445
PG 5
WC Anesthesiology
SC Anesthesiology
GA M5886
UT WOS:A1988M588600016
ER

PT J
AU MILLS, AK
   MARTYN, JAJ
AF MILLS, AK
   MARTYN, JAJ
TI EVALUATION OF ATRACURIUM NEUROMUSCULAR BLOCKADE IN PEDIATRIC-PATIENTS
   WITH BURN INJURY
SO BRITISH JOURNAL OF ANAESTHESIA
LA English
DT Article
C1 MASSACHUSETTS GEN HOSP,DEPT ANESTHESIA,CLIN PHARMACOL LAB,BOSTON,MA 02114.
   HARVARD UNIV,SCH MED,DEPT ANAESTHESIOL,BOSTON,MA 02115.
   SHRINERS BURNS INST,ANAESTHESIA SERV,BOSTON,MA.
NR 28
TC 11
Z9 11
PU PROF SCI PUBL
PI LONDON
PA TAVISTOCK HOUSE EAST, TAVISTOCK SQUARE, LONDON, ENGLAND WC1H 9JR
SN 0007-0912
J9 BRIT J ANAESTH
JI Br. J. Anaesth.
PD MAR
PY 1988
VL 60
IS 4
BP 450
EP 455
DI 10.1093/bja/60.4.450
PG 6
WC Anesthesiology
SC Anesthesiology
GA M5886
UT WOS:A1988M588600017
ER

PT J
AU NAGASHIMA, H
   NGUYEN, HD
   CONFORTI, M
   DUNCALF, D
   GOLDINER, PL
   FOLDES, FF
AF NAGASHIMA, H
   NGUYEN, HD
   CONFORTI, M
   DUNCALF, D
   GOLDINER, PL
   FOLDES, FF
TI A SIMPLE METHOD FOR MONITORING MUSCULAR RELAXATION DURING CONTINUOUS
   INFUSION OF VECURONIUM
SO CANADIAN JOURNAL OF ANAESTHESIA-JOURNAL CANADIEN D ANESTHESIE
LA English
DT Article
C1 MONTEFIORE MED CTR,DEPT ANESTHESIOL,111 E 210TH ST,BRONX,NY 10467.
NR 12
TC 5
Z9 5
PU CANADIAN ANAESTHETISTS SOC INC
PI TORONTO
PA 1 EGLINTON AVE EAST, SUITE 208, TORONTO ON M4P 3A1, CANADA
SN 0832-610X
J9 CAN J ANAESTH
JI Can. J. Anaesth.-J. Can. Anesth.
PD MAR
PY 1988
VL 35
IS 2
BP 134
EP 138
PG 5
WC Anesthesiology
SC Anesthesiology
GA M4213
UT WOS:A1988M421300006
ER

PT J
AU ZUURMOND, WWA
   VANLEEUWEN, L
AF ZUURMOND, WWA
   VANLEEUWEN, L
TI ATRACURIUM VERSUS VECURONIUM - A COMPARISON OF RECOVERY IN OUTPATIENT
   ARTHROSCOPY
SO CANADIAN JOURNAL OF ANAESTHESIA-JOURNAL CANADIEN D ANESTHESIE
LA English
DT Article
RP ZUURMOND, WWA (reprint author), UNIV AMSTERDAM,ACAD MED CTR,DEPT ANESTHESIA,MEIBERGDREEF 9,1105 AZ AMSTERDAM,NETHERLANDS.
NR 13
TC 4
Z9 4
PU CANADIAN ANAESTHETISTS SOC INC
PI TORONTO
PA 1 EGLINTON AVE EAST, SUITE 208, TORONTO ON M4P 3A1, CANADA
SN 0832-610X
J9 CAN J ANAESTH
JI Can. J. Anaesth.-J. Can. Anesth.
PD MAR
PY 1988
VL 35
IS 2
BP 139
EP 142
PG 4
WC Anesthesiology
SC Anesthesiology
GA M4213
UT WOS:A1988M421300007
ER

PT J
AU MORTIER, E
   MOULAERT, P
   DESOMER, A
   ROLLY, G
AF MORTIER, E
   MOULAERT, P
   DESOMER, A
   ROLLY, G
TI COMPARISON OF EVOKED ELECTROMYOGRAPHY AND MECHANICAL-ACTIVITY DURING
   VECURONIUM-INDUCED NEUROMUSCULAR BLOCKADE
SO EUROPEAN JOURNAL OF ANAESTHESIOLOGY
LA English
DT Article
RP MORTIER, E (reprint author), STATE UNIV GHENT HOSP,DEPT ANAESTHESIOL,DE PINTELAAN 185,B-9000 GHENT,BELGIUM.
NR 0
TC 5
Z9 5
PU BLACKWELL SCIENCE LTD
PI OXFORD
PA OSNEY MEAD, OXFORD, OXON, ENGLAND OX2 0EL
SN 0265-0215
J9 EUR J ANAESTH
JI Eur. J. Anaesth.
PD MAR
PY 1988
VL 5
IS 2
BP 131
EP 141
PG 11
WC Anesthesiology
SC Anesthesiology
GA N5704
UT WOS:A1988N570400004
ER

PT J
AU NOVIKOV, AP
   MYASOEDOV, BF
   BUNINA, TV
   BUKINA, TI
   KREMLYAKOVA, NY
AF NOVIKOV, AP
   MYASOEDOV, BF
   BUNINA, TV
   BUKINA, TI
   KREMLYAKOVA, NY
TI KINETIC FACTORS THAT AFFECT THE EXTRACTION SEPARATION OF AMERICIUM AND
   CURIUM IN THE DI-2-ETHYLHEXYLPHOSPHORIC ACID ETHYLENEDIAMINETETRAACETIC
   ACID SYSTEM
SO SOVIET RADIOCHEMISTRY
LA English
DT Article
NR 25
TC 0
Z9 0
PU PLENUM PUBL CORP
PI NEW YORK
PA CONSULTANTS BUREAU 233 SPRING ST, NEW YORK, NY 10013
SN 0038-576X
J9 SOV RADIOCHEM+
PD MAR-APR
PY 1988
VL 30
IS 2
BP 181
EP 188
PG 8
WC Chemistry, Analytical
SC Chemistry
GA AD975
UT WOS:A1988AD97500007
ER

PT J
AU BOCHKAREV, VA
   MARTYNOV, NP
   SLIVIN, VG
   TRIKANOV, AE
   FEDYAEVA, NV
AF BOCHKAREV, VA
   MARTYNOV, NP
   SLIVIN, VG
   TRIKANOV, AE
   FEDYAEVA, NV
TI SEPARATION OF AMERICIUM AND CURIUM FROM COMPLEX CHEMICAL AND
   RADIOCHEMICAL MIXTURES
SO SOVIET RADIOCHEMISTRY
LA English
DT Article
NR 6
TC 0
Z9 0
PU PLENUM PUBL CORP
PI NEW YORK
PA CONSULTANTS BUREAU 233 SPRING ST, NEW YORK, NY 10013
SN 0038-576X
J9 SOV RADIOCHEM+
PD MAR-APR
PY 1988
VL 30
IS 2
BP 230
EP 232
PG 3
WC Chemistry, Analytical
SC Chemistry
GA AD975
UT WOS:A1988AD97500018
ER

PT J
AU ANDERSEN, BN
   MADSEN, JV
   SCHURIZEK, BA
   JUHL, B
AF ANDERSEN, BN
   MADSEN, JV
   SCHURIZEK, BA
   JUHL, B
TI RESIDUAL CURARIZATION - A COMPARATIVE-STUDY OF ATRACURIUM AND
   PANCURONIUM
SO ACTA ANAESTHESIOLOGICA SCANDINAVICA
LA English
DT Article
RP ANDERSEN, BN (reprint author), AARHUS UNIV HOSP,DEPT ANAESTHESIA & INTENS CARE,DK-8000 AARHUS C,DENMARK.
NR 10
TC 43
Z9 44
PU MUNKSGAARD INT PUBL LTD
PI COPENHAGEN
PA 35 NORRE SOGADE, PO BOX 2148, DK-1016 COPENHAGEN, DENMARK
SN 0001-5172
J9 ACTA ANAESTH SCAND
JI Acta Anaesthesiol. Scand.
PD FEB
PY 1988
VL 32
IS 2
BP 79
EP 81
PG 3
WC Anesthesiology
SC Anesthesiology
GA M2391
UT WOS:A1988M239100002
ER

PT J
AU STAUN, P
   LENNMARKEN, C
AF STAUN, P
   LENNMARKEN, C
TI EXPERIENCE OF MULTIPLE SUPPLEMENTARY DOSES OF VECURONIUM - CASE-REPORT
SO ACTA ANAESTHESIOLOGICA SCANDINAVICA
LA English
DT Article
RP STAUN, P (reprint author), LINKOPING UNIV HOSP,DEPT ANAESTHESIOL,S-58185 LINKOPING,SWEDEN.
NR 3
TC 0
Z9 0
PU MUNKSGAARD INT PUBL LTD
PI COPENHAGEN
PA 35 NORRE SOGADE, PO BOX 2148, DK-1016 COPENHAGEN, DENMARK
SN 0001-5172
J9 ACTA ANAESTH SCAND
JI Acta Anaesthesiol. Scand.
PD FEB
PY 1988
VL 32
IS 2
BP 156
EP 157
PG 2
WC Anesthesiology
SC Anesthesiology
GA M2391
UT WOS:A1988M239100016
ER

PT J
AU GALLO, JA
   CORK, RC
   PUCHI, P
AF GALLO, JA
   CORK, RC
   PUCHI, P
TI COMPARISON OF EFFECTS OF ATRACURIUM AND VECURONIUM IN CARDIAC SURGICAL
   PATIENTS
SO ANESTHESIA AND ANALGESIA
LA English
DT Article
C1 UNIV ARIZONA,SCH MED,MED CTR,DEPT ANESTHESIOL,TUCSON,AZ 85721.
NR 12
TC 17
Z9 17
PU WILLIAMS & WILKINS
PI BALTIMORE
PA 351 WEST CAMDEN ST, BALTIMORE, MD 21201-2436
SN 0003-2999
J9 ANESTH ANALG
JI Anesth. Analg.
PD FEB
PY 1988
VL 67
IS 2
BP 161
EP 165
PG 5
WC Anesthesiology
SC Anesthesiology
GA L8944
UT WOS:A1988L894400009
ER

PT J
AU MEAKIN, G
   SHAW, EA
   BAKER, RD
   MORRIS, P
AF MEAKIN, G
   SHAW, EA
   BAKER, RD
   MORRIS, P
TI COMPARISON OF ATRACURIUM-INDUCED NEUROMUSCULAR BLOCKADE IN NEONATES,
   INFANTS AND CHILDREN
SO BRITISH JOURNAL OF ANAESTHESIA
LA English
DT Article
C1 UNIV SALFORD,COMP SERV SECT,SALFORD M5 4WT,LANCS,ENGLAND.
RP MEAKIN, G (reprint author), ROYAL MANCHESTER CHILDRENS HOSP,DEPT ANAESTHESIA,MANCHESTER M27 1HA,LANCS,ENGLAND.
NR 23
TC 35
Z9 36
PU PROF SCI PUBL
PI LONDON
PA TAVISTOCK HOUSE EAST, TAVISTOCK SQUARE, LONDON, ENGLAND WC1H 9JR
SN 0007-0912
J9 BRIT J ANAESTH
JI Br. J. Anaesth.
PD FEB
PY 1988
VL 60
IS 2
BP 171
EP 175
DI 10.1093/bja/60.2.171
PG 5
WC Anesthesiology
SC Anesthesiology
GA L9749
UT WOS:A1988L974900010
ER

PT J
AU BUZELLO, W
   HUTTARSCH, H
AF BUZELLO, W
   HUTTARSCH, H
TI MUSCLE-RELAXATION IN PATIENTS WITH DUCHENNES MUSCULAR-DYSTROPHY - USE OF
   VECURONIUM IN 2 PATIENTS
SO BRITISH JOURNAL OF ANAESTHESIA
LA English
DT Article
RP BUZELLO, W (reprint author), UNIV COLOGNE,DEPT ANAESTHESIOL,JOSEPH STELZMANN STR 9,D-5000 COLOGNE 41,FED REP GER.
NR 14
TC 20
Z9 21
PU PROF SCI PUBL
PI LONDON
PA TAVISTOCK HOUSE EAST, TAVISTOCK SQUARE, LONDON, ENGLAND WC1H 9JR
SN 0007-0912
J9 BRIT J ANAESTH
JI Br. J. Anaesth.
PD FEB
PY 1988
VL 60
IS 2
BP 228
EP 231
DI 10.1093/bja/60.2.228
PG 4
WC Anesthesiology
SC Anesthesiology
GA L9749
UT WOS:A1988L974900019
ER

PT J
AU NEHMER, U
AF NEHMER, U
TI SIMULTANEOUS DETERMINATION OF ATRACURIUM BESYLATE AND ITS MAJOR
   DECOMPOSITION PRODUCTS AND RELATED IMPURITIES BY REVERSED-PHASE
   HIGH-PERFORMANCE LIQUID-CHROMATOGRAPHY
SO JOURNAL OF CHROMATOGRAPHY
LA English
DT Article
RP NEHMER, U (reprint author), CHEM PHARMACEUT RES INST,DEPT ANALYT,BOUL KL OCHRIDSKI 3,BU-1156 SOFIA,BULGARIA.
NR 8
TC 9
Z9 9
PU ELSEVIER SCIENCE BV
PI AMSTERDAM
PA PO BOX 211, 1000 AE AMSTERDAM, NETHERLANDS
SN 0021-9673
J9 J CHROMATOGR
PD JAN 15
PY 1988
VL 435
IS 3
BP 425
EP 433
DI 10.1016/S0021-9673(01)82207-X
PG 9
WC Chemistry, Analytical
SC Chemistry
GA L8835
UT WOS:A1988L883500003
ER

PT J
AU HELBOHANSEN, S
   RAVLO, O
   TRAPANDERSEN, S
AF HELBOHANSEN, S
   RAVLO, O
   TRAPANDERSEN, S
TI THE INFLUENCE OF ALFENTANIL ON THE INTUBATING CONDITIONS AFTER PRIMING
   WITH VECURONIUM
SO ACTA ANAESTHESIOLOGICA SCANDINAVICA
LA English
DT Article
RP HELBOHANSEN, S (reprint author), UNIV HOSP ODENSE,DEPT ANAESTHESIOL,DK-5000 ODENSE C,DENMARK.
NR 13
TC 46
Z9 54
PU MUNKSGAARD INT PUBL LTD
PI COPENHAGEN
PA 35 NORRE SOGADE, PO BOX 2148, DK-1016 COPENHAGEN, DENMARK
SN 0001-5172
J9 ACTA ANAESTH SCAND
JI Acta Anaesthesiol. Scand.
PD JAN
PY 1988
VL 32
IS 1
BP 41
EP 44
PG 4
WC Anesthesiology
SC Anesthesiology
GA L8556
UT WOS:A1988L855600010
ER

PT J
AU COPEL, JA
   GRANNUM, PA
   HARRISON, D
   HOBBINS, JC
AF COPEL, JA
   GRANNUM, PA
   HARRISON, D
   HOBBINS, JC
TI THE USE OF INTRAVENOUS PANCURONIUM-BROMIDE TO PRODUCE FETAL PARALYSIS
   DURING INTRAVASCULAR TRANSFUSION
SO AMERICAN JOURNAL OF OBSTETRICS AND GYNECOLOGY
LA English
DT Article
C1 YALE UNIV,SCH MED,DEPT ANESTHESIOL,NEW HAVEN,CT 06510.
RP COPEL, JA (reprint author), YALE UNIV,SCH MED,DEPT OBSTET & GYNECOL,MATERNAL FETAL MED SECT,333 CEDAR ST,POB 3333,NEW HAVEN,CT 06510, USA.
NR 2
TC 25
Z9 25
PU MOSBY-YEAR BOOK INC
PI ST LOUIS
PA 11830 WESTLINE INDUSTRIAL DR, ST LOUIS, MO 63146-3318
SN 0002-9378
J9 AM J OBSTET GYNECOL
JI Am. J. Obstet. Gynecol.
PD JAN
PY 1988
VL 158
IS 1
BP 170
EP 171
PG 2
WC Obstetrics & Gynecology
SC Obstetrics & Gynecology
GA L7805
UT WOS:A1988L780500041
ER

PT J
AU MERETOJA, OA
   WIRTAVUORI, K
   NEUVONEN, PJ
AF MERETOJA, OA
   WIRTAVUORI, K
   NEUVONEN, PJ
TI AGE-DEPENDENCE OF THE DOSE-RESPONSE CURVE OF VECURONIUM IN
   PEDIATRIC-PATIENTS DURING BALANCED ANESTHESIA
SO ANESTHESIA AND ANALGESIA
LA English
DT Article
C1 UNIV HELSINKI,DEPT CLIN PHARMACOL,SF-00100 HELSINKI 10,FINLAND.
RP MERETOJA, OA (reprint author), CHILDRENS HOSP,DEPT ANESTHESIOL,SF-00290 HELSINKI,FINLAND.
NR 20
TC 43
Z9 43
PU WILLIAMS & WILKINS
PI BALTIMORE
PA 351 WEST CAMDEN ST, BALTIMORE, MD 21201-2436
SN 0003-2999
J9 ANESTH ANALG
JI Anesth. Analg.
PD JAN
PY 1988
VL 67
IS 1
BP 21
EP 26
PG 6
WC Anesthesiology
SC Anesthesiology
GA L5108
UT WOS:A1988L510800004
ER

PT J
AU GRAVLEE, GP
   RAMSEY, FM
   ROY, RC
   ANGERT, KC
   ROGERS, AT
   PAUCA, AL
AF GRAVLEE, GP
   RAMSEY, FM
   ROY, RC
   ANGERT, KC
   ROGERS, AT
   PAUCA, AL
TI RAPID ADMINISTRATION OF A NARCOTIC AND NEUROMUSCULAR BLOCKER - A
   HEMODYNAMIC COMPARISON OF FENTANYL, SUFENTANIL, PANCURONIUM, AND
   VECURONIUM
SO ANESTHESIA AND ANALGESIA
LA English
DT Article
RP GRAVLEE, GP (reprint author), WAKE FOREST UNIV,BOWMAN GRAY SCH MED,DEPT ANESTHESIA,300 S HAWTHORNE RD,WINSTON SALEM,NC 27103, USA.
NR 51
TC 29
Z9 31
PU WILLIAMS & WILKINS
PI BALTIMORE
PA 351 WEST CAMDEN ST, BALTIMORE, MD 21201-2436
SN 0003-2999
J9 ANESTH ANALG
JI Anesth. Analg.
PD JAN
PY 1988
VL 67
IS 1
BP 39
EP 47
PG 9
WC Anesthesiology
SC Anesthesiology
GA L5108
UT WOS:A1988L510800008
ER

PT J
AU CIPOLLETTI, MS
AF CIPOLLETTI, MS
TI THE TRADE IN CURARE IN THE AMAZON BASIN (18TH-19TH-CENTURIES)
SO ANTHROPOS
LA Spanish
DT Article
NR 74
TC 3
Z9 3
PU ANTHROPOS INST
PI FIBOURG
PA EDITIONS ST-PAUL, PEROLLES 42, CH-1700 FIBOURG, SWITZERLAND
SN 0257-9774
J9 ANTHROPOS
JI Anthropos
PY 1988
VL 83
IS 4-6
BP 527
EP 540
PG 14
WC Anthropology
SC Anthropology
GA Q3688
UT WOS:A1988Q368800013
ER

PT J
AU INOUE, K
   ELBANAYOSY, A
   STOLARSKI, L
   REICHELT, W
AF INOUE, K
   ELBANAYOSY, A
   STOLARSKI, L
   REICHELT, W
TI VECURONIUM INDUCED BRADYCARDIA FOLLOWING INDUCTION OF ANESTHESIA WITH
   ETOMIDATE OR THIOPENTONE, WITH OR WITHOUT FENTANYL
SO BRITISH JOURNAL OF ANAESTHESIA
LA English
DT Article
RP INOUE, K (reprint author), HERZZENTRUM NORDRHEIN WESTFALEN,INST ANAESTHESIOL,GEORGSTR 11,D-4970 BAD OEYNHAUSEN,FED REP GER.
NR 40
TC 31
Z9 31
PU PROF SCI PUBL
PI LONDON
PA TAVISTOCK HOUSE EAST, TAVISTOCK SQUARE, LONDON, ENGLAND WC1H 9JR
SN 0007-0912
J9 BRIT J ANAESTH
JI Br. J. Anaesth.
PD JAN
PY 1988
VL 60
IS 1
BP 10
EP 17
DI 10.1093/bja/60.1.10
PG 8
WC Anesthesiology
SC Anesthesiology
GA L5855
UT WOS:A1988L585500002
ER

PT J
AU RIDLEY, SA
   HATCH, DJ
AF RIDLEY, SA
   HATCH, DJ
TI POST-TETANIC COUNT AND PROFOUND NEUROMUSCULAR BLOCKADE WITH ATRACURIUM
   INFUSION IN PEDIATRIC-PATIENTS
SO BRITISH JOURNAL OF ANAESTHESIA
LA English
DT Article
RP RIDLEY, SA (reprint author), HOSP SICK CHILDREN,DEPT ANAESTHET,GREAT ORMOND ST,LONDON WC1N 3JH,ENGLAND.
NR 12
TC 13
Z9 13
PU PROF SCI PUBL
PI LONDON
PA TAVISTOCK HOUSE EAST, TAVISTOCK SQUARE, LONDON, ENGLAND WC1H 9JR
SN 0007-0912
J9 BRIT J ANAESTH
JI Br. J. Anaesth.
PD JAN
PY 1988
VL 60
IS 1
BP 31
EP 35
DI 10.1093/bja/60.1.31
PG 5
WC Anesthesiology
SC Anesthesiology
GA L5855
UT WOS:A1988L585500006
ER

PT J
AU HUTTON, P
   BURCHETT, KR
   MADDEN, AP
AF HUTTON, P
   BURCHETT, KR
   MADDEN, AP
TI COMPARISON OF RECOVERY AFTER NEUROMUSCULAR BLOCKADE BY ATRACURIUM OR
   PANCURONIUM
SO BRITISH JOURNAL OF ANAESTHESIA
LA English
DT Article
C1 UNIV BRISTOL,SIR HUMPHRY DAVY DEPT ANAESTHESIA,BRISTOL BS8 1TH,AVON,ENGLAND.
   BRISTOL ROYAL INFIRM,SIR HUMPHRY DAVY DEPT ANAESTHESIA,BRISTOL BS2 8HW,AVON,ENGLAND.
   SOUTHMEAD HOSP,BRISTOL BS10 5NB,AVON,ENGLAND.
NR 29
TC 25
Z9 26
PU PROF SCI PUBL
PI LONDON
PA TAVISTOCK HOUSE EAST, TAVISTOCK SQUARE, LONDON, ENGLAND WC1H 9JR
SN 0007-0912
J9 BRIT J ANAESTH
JI Br. J. Anaesth.
PD JAN
PY 1988
VL 60
IS 1
BP 36
EP 42
DI 10.1093/bja/60.1.36
PG 7
WC Anesthesiology
SC Anesthesiology
GA L5855
UT WOS:A1988L585500007
ER

PT J
AU LANIER, WL
   SHARBROUGH, FW
   MICHENFELDER, JD
AF LANIER, WL
   SHARBROUGH, FW
   MICHENFELDER, JD
TI EFFECTS OF ATRACURIUM, VECURONIUM OR PANCURONIUM PRETREATMENT ON
   LIGNOCAINE SEIZURE THRESHOLDS IN CATS
SO BRITISH JOURNAL OF ANAESTHESIA
LA English
DT Article
C1 MAYO CLIN & MAYO MED SCH,DEPT NEUROL,ROCHESTER,MN 55905.
RP LANIER, WL (reprint author), MAYO CLIN & MAYO MED SCH,DEPT ANESTHESIOL,ROCHESTER,MN 55905, USA.
NR 32
TC 7
Z9 7
PU PROF SCI PUBL
PI LONDON
PA TAVISTOCK HOUSE EAST, TAVISTOCK SQUARE, LONDON, ENGLAND WC1H 9JR
SN 0007-0912
J9 BRIT J ANAESTH
JI Br. J. Anaesth.
PD JAN
PY 1988
VL 60
IS 1
BP 74
EP 80
DI 10.1093/bja/60.1.74
PG 7
WC Anesthesiology
SC Anesthesiology
GA L5855
UT WOS:A1988L585500013
ER

PT J
AU MONTGOMERY, CJ
   STEWARD, DJ
AF MONTGOMERY, CJ
   STEWARD, DJ
TI A COMPARATIVE-EVALUATION OF INTUBATING DOSES OF ATRACURIUM,
   D-TUBOCURARINE, PANCURONIUM AND VECURONIUM IN CHILDREN
SO CANADIAN JOURNAL OF ANAESTHESIA-JOURNAL CANADIEN D ANESTHESIE
LA English
DT Article
RP MONTGOMERY, CJ (reprint author), BRITISH COLUMBIA CHILDRENS HOSP,DEPT ANAESTHESIA,ROOM 1L2,4480 OAK ST,VANCOUVER V6H 3V4,BC,CANADA.
NR 14
TC 4
Z9 4
PU CANADIAN ANAESTHETISTS SOC INC
PI TORONTO
PA 1 EGLINTON AVE EAST, SUITE 208, TORONTO ON M4P 3A1, CANADA
SN 0832-610X
J9 CAN J ANAESTH
JI Can. J. Anaesth.-J. Can. Anesth.
PD JAN
PY 1988
VL 35
IS 1
BP 36
EP 40
PG 5
WC Anesthesiology
SC Anesthesiology
GA L7399
UT WOS:A1988L739900008
ER

PT J
AU ORKO, R
   ALILA, A
   ROSENBERG, PH
AF ORKO, R
   ALILA, A
   ROSENBERG, PH
TI EFFECT OF BILIARY OBSTRUCTION ON MUSCLE-RELAXATION WITH VECURONIUM
SO EUROPEAN JOURNAL OF ANAESTHESIOLOGY
LA English
DT Article
RP ORKO, R (reprint author), HELSINKI UNIV,CENT HOSP,SURG HOSP,DEPT ANAESTHESIA,KASARMIKATU 11-13,SF-00130 HELSINKI,FINLAND.
NR 0
TC 1
Z9 1
PU BLACKWELL SCIENCE LTD
PI OXFORD
PA OSNEY MEAD, OXFORD, OXON, ENGLAND OX2 0EL
SN 0265-0215
J9 EUR J ANAESTH
JI Eur. J. Anaesth.
PD JAN
PY 1988
VL 5
IS 1
BP 9
EP 14
PG 6
WC Anesthesiology
SC Anesthesiology
GA N2338
UT WOS:A1988N233800002
ER

PT J
AU MEHTA, MP
   SOKOLL, MD
   GERGIS, SD
AF MEHTA, MP
   SOKOLL, MD
   GERGIS, SD
TI ACCELERATED ONSET OF NON-DEPOLARIZING NEUROMUSCULAR BLOCKING-DRUGS -
   PANCURONIUM, ATRACURIUM AND VECURONIUM - A COMPARISON WITH
   SUCCINYLCHOLINE
SO EUROPEAN JOURNAL OF ANAESTHESIOLOGY
LA English
DT Article
RP MEHTA, MP (reprint author), UNIV IOWA,SCH MED,DEPT ANAESTHESIA,IOWA CITY,IA 52242, USA.
NR 0
TC 2
Z9 2
PU BLACKWELL SCIENCE LTD
PI OXFORD
PA OSNEY MEAD, OXFORD, OXON, ENGLAND OX2 0EL
SN 0265-0215
J9 EUR J ANAESTH
JI Eur. J. Anaesth.
PD JAN
PY 1988
VL 5
IS 1
BP 15
EP 21
PG 7
WC Anesthesiology
SC Anesthesiology
GA N2338
UT WOS:A1988N233800003
ER

PT J
AU NISHINO, T
   YOKOKAWA, N
   HIRAGA, K
   HONDA, Y
   MIZUGUCHI, T
AF NISHINO, T
   YOKOKAWA, N
   HIRAGA, K
   HONDA, Y
   MIZUGUCHI, T
TI BREATHING PATTERN OF ANESTHETIZED HUMANS DURING PANCURONIUM-INDUCED
   PARTIAL PARALYSIS
SO JOURNAL OF APPLIED PHYSIOLOGY
LA English
DT Article
C1 CHIBA UNIV,SCH MED,DEPT ANESTHESIOL,CHOU KU,TOKYO 104,JAPAN.
   CHIBA UNIV,SCH MED,DEPT PHYSIOL,CHOU KU,TOKYO 104,JAPAN.
RP NISHINO, T (reprint author), NATL CANC CTR HOSP,DEPT ANESTHESIOL,CHUO KU,TOKYO 104,JAPAN.
NR 17
TC 2
Z9 2
PU AMER PHYSIOLOGICAL SOC
PI BETHESDA
PA 9650 ROCKVILLE PIKE, BETHESDA, MD 20814
SN 8750-7587
J9 J APPL PHYSIOL
JI J. Appl. Physiol.
PD JAN
PY 1988
VL 64
IS 1
BP 78
EP 83
PG 6
WC Physiology; Sport Sciences
SC Physiology; Sport Sciences
GA L8146
UT WOS:A1988L814600011
ER

PT J
AU NAKAYAMA, S
   NELSON, DM
AF NAKAYAMA, S
   NELSON, DM
TI COMPARISON OF DISTRIBUTION COEFFICIENTS FOR AMERICIUM AND CURIUM -
   EFFECTS OF PH AND NATURALLY-OCCURRING COLLOIDS
SO JOURNAL OF ENVIRONMENTAL RADIOACTIVITY
LA English
DT Article
RP NAKAYAMA, S (reprint author), JAPAN ATOM ENERGY RES INST,TOKAI RES ESTAB,TOKAI,IBARAKI 31911,JAPAN.
NR 0
TC 4
Z9 4
PU ELSEVIER SCI LTD
PI OXFORD
PA THE BOULEVARD, LANGFORD LANE, KIDLINGTON, OXFORD, OXON, ENGLAND OX5 1GB
SN 0265-931X
J9 J ENVIRON RADIOACTIV
JI J. Environ. Radioact.
PY 1988
VL 8
IS 2
BP 173
EP 181
DI 10.1016/0265-931X(88)90024-0
PG 9
WC Environmental Sciences
SC Environmental Sciences & Ecology
GA R0926
UT WOS:A1988R092600007
ER

PT J
AU MOL, WEM
   FOKKEMA, GN
   WEERT, B
   MEIJER, DKF
AF MOL, WEM
   FOKKEMA, GN
   WEERT, B
   MEIJER, DKF
TI MECHANISMS FOR THE HEPATIC-UPTAKE OF ORGANIC CATIONS - STUDIES WITH THE
   MUSCLE-RELAXANT VECURONIUM IN ISOLATED RAT HEPATOCYTES
SO JOURNAL OF PHARMACOLOGY AND EXPERIMENTAL THERAPEUTICS
LA English
DT Article
C1 UNIV GRONINGEN,DEPT PHARMACOL & THERAPEUT,ANT DEUSINGLAAN 2,9713 AW GRONINGEN,NETHERLANDS.
NR 42
TC 51
Z9 53
PU WILLIAMS & WILKINS
PI BALTIMORE
PA 351 WEST CAMDEN ST, BALTIMORE, MD 21201-2436
SN 0022-3565
J9 J PHARMACOL EXP THER
JI J. Pharmacol. Exp. Ther.
PD JAN
PY 1988
VL 244
IS 1
BP 268
EP 275
PG 8
WC Pharmacology & Pharmacy
SC Pharmacology & Pharmacy
GA L7796
UT WOS:A1988L779600040
ER

PT J
AU STORELLA, RJ
   MARTYN, JAJ
   BIERKAMPER, GG
AF STORELLA, RJ
   MARTYN, JAJ
   BIERKAMPER, GG
TI ANTI-CURARE EFFECT OF PLASMA FROM PATIENTS WITH THERMAL-INJURY
SO LIFE SCIENCES
LA English
DT Article
C1 HARVARD UNIV,MASSACHUSETTS GEN HOSP,SCH MED,DEPT ANAESTHESIOL,BOSTON,MA 02114.
   UNIV NEVADA,SCH MED,DEPT PHARMACOL,RENO,NV 89557.
   SHRINERS BURNS INST,BOSTON,MA.
RP STORELLA, RJ (reprint author), HAHNEMANN UNIV,DEPT ANESTHESIOL,BROAD & VINE ST,PHILADELPHIA,PA 19102, USA.
NR 20
TC 7
Z9 7
PU PERGAMON-ELSEVIER SCIENCE LTD
PI OXFORD
PA THE BOULEVARD, LANGFORD LANE, KIDLINGTON, OXFORD, ENGLAND OX5 1GB
SN 0024-3205
J9 LIFE SCI
JI Life Sci.
PY 1988
VL 43
IS 1
BP 35
EP 40
DI 10.1016/0024-3205(88)90234-2
PG 6
WC Medicine, Research & Experimental; Pharmacology & Pharmacy
SC Research & Experimental Medicine; Pharmacology & Pharmacy
GA N7596
UT WOS:A1988N759600006
ER

PT J
AU HATTORI, T
   MAEHASHI, H
AF HATTORI, T
   MAEHASHI, H
TI ANTI-CURARE ACTION OF STANNOUS ION IN THE FROG NEUROMUSCULAR-JUNCTION
SO LIFE SCIENCES
LA English
DT Article
RP HATTORI, T (reprint author), MATSUMOTO DENT COLL,DEPT DENT PHARMACOL,1780 HIROOKA GOHBARA,SHIOJIRI 39907,JAPAN.
NR 19
TC 6
Z9 6
PU PERGAMON-ELSEVIER SCIENCE LTD
PI OXFORD
PA THE BOULEVARD, LANGFORD LANE, KIDLINGTON, OXFORD, ENGLAND OX5 1GB
SN 0024-3205
J9 LIFE SCI
JI Life Sci.
PY 1988
VL 42
IS 25
BP 2639
EP 2644
DI 10.1016/0024-3205(88)90334-7
PG 6
WC Medicine, Research & Experimental; Pharmacology & Pharmacy
SC Research & Experimental Medicine; Pharmacology & Pharmacy
GA N5384
UT WOS:A1988N538400013
ER

PT J
AU ANDERSEN, PT
   NEUMANN, PB
   CHRISTENSEN, KN
AF ANDERSEN, PT
   NEUMANN, PB
   CHRISTENSEN, KN
TI EFFECT OF THE INDUCTION AND SUPPLEMENTARY DOSES OF ATRACURIUM -
   DOSE-RESPONSE RATIO, SPONTANEOUS REVERSION PERIOD, CARDIOVASCULAR
   EFFECTS AND CLINICAL SIGNS OF HISTAMINE-RELEASE
SO ANAESTHESIST
LA German
DT Article
C1 AALBORG HOSP,DIV ANAESTHESIA,DK-9000 AALBORG,DENMARK.
NR 25
TC 2
Z9 2
PU SPRINGER VERLAG
PI NEW YORK
PA 175 FIFTH AVE, NEW YORK, NY 10010
SN 0003-2417
J9 ANAESTHESIST
JI Anaesthesist
PD DEC
PY 1987
VL 36
IS 12
BP 677
EP 680
PG 4
WC Anesthesiology
SC Anesthesiology
GA L3521
UT WOS:A1987L352100002
ER

PT J
AU BAKER, T
   STANEC, A
AF BAKER, T
   STANEC, A
TI DRUG ACTIONS AT MAMMALIAN MOTOR-NERVE ENDINGS - THE SUPPRESSION OF
   NEOSTIGMINE-INDUCED FASCICULATIONS BY VECURONIUM AND ISOFLURANE
SO ANESTHESIOLOGY
LA English
DT Article
C1 RUTGERS STATE UNIV,COLL PHARM,PISCATAWAY,NJ 08854.
   UNIV MED & DENT NEW JERSEY,NEW JERSEY MED SCH,NEWARK,NJ 07103.
RP BAKER, T (reprint author), ST JOSEPHS HOSP & MED CTR,DEPT ANESTHESIOL,703 MAIN ST,PATERSON,NJ 07503, USA.
NR 26
TC 7
Z9 7
PU LIPPINCOTT-RAVEN PUBL
PI PHILADELPHIA
PA 227 EAST WASHINGTON SQ, PHILADELPHIA, PA 19106
SN 0003-3022
J9 ANESTHESIOLOGY
JI Anesthesiology
PD DEC
PY 1987
VL 67
IS 6
BP 942
EP 947
DI 10.1097/00000542-198712000-00011
PG 6
WC Anesthesiology
SC Anesthesiology
GA K9895
UT WOS:A1987K989500011
ER

PT J
AU CAMP, CE
   TESSEM, J
   ADENWALA, J
   JOYCE, TH
AF CAMP, CE
   TESSEM, J
   ADENWALA, J
   JOYCE, TH
TI VECURONIUM AND PROLONGED NEUROMUSCULAR BLOCKADE IN POSTPARTUM PATIENTS
SO ANESTHESIOLOGY
LA English
DT Article
C1 BAYLOR COLL MED,DEPT ANESTHESIOL,HOUSTON,TX 77030.
NR 10
TC 20
Z9 20
PU LIPPINCOTT-RAVEN PUBL
PI PHILADELPHIA
PA 227 EAST WASHINGTON SQ, PHILADELPHIA, PA 19106
SN 0003-3022
J9 ANESTHESIOLOGY
JI Anesthesiology
PD DEC
PY 1987
VL 67
IS 6
BP 1006
EP 1008
DI 10.1097/00000542-198712000-00028
PG 3
WC Anesthesiology
SC Anesthesiology
GA K9895
UT WOS:A1987K989500027
ER

PT J
AU MOTSCH, J
   FUCHS, W
   HOCH, P
   KAAS, V
   HUTSCHENREUTER, K
AF MOTSCH, J
   FUCHS, W
   HOCH, P
   KAAS, V
   HUTSCHENREUTER, K
TI SIDE-EFFECTS AND CHANGES IN PULMONARY-FUNCTION AFTER FIXED DOSE
   PRECURARIZATION WITH ALCURONIUM, PANCURONIUM OR VECURONIUM
SO BRITISH JOURNAL OF ANAESTHESIA
LA English
DT Article
RP MOTSCH, J (reprint author), UNIV SAARLAND,DEPT ANAESTHESIA,D-6650 HOMBURG,FED REP GER.
NR 12
TC 1
Z9 1
PU PROF SCI PUBL
PI LONDON
PA TAVISTOCK HOUSE EAST, TAVISTOCK SQUARE, LONDON, ENGLAND WC1H 9JR
SN 0007-0912
J9 BRIT J ANAESTH
JI Br. J. Anaesth.
PD DEC
PY 1987
VL 59
IS 12
BP 1528
EP 1532
DI 10.1093/bja/59.12.1528
PG 5
WC Anesthesiology
SC Anesthesiology
GA L2509
UT WOS:A1987L250900008
ER

PT J
AU TANAKA, H
AF TANAKA, H
TI CHRONIC APPLICATION OF CURARE DOES NOT INCREASE THE LEVEL OF MOTONEURON
   SURVIVAL-PROMOTING ACTIVITY IN LIMB MUSCLE EXTRACTS DURING THE
   NATURALLY-OCCURRING MOTONEURON CELL-DEATH PERIOD
SO DEVELOPMENTAL BIOLOGY
LA English
DT Article
RP TANAKA, H (reprint author), GUNMA UNIV,DEPT PHARMACOL,MAEBASHI,GUNMA 371,JAPAN.
NR 64
TC 39
Z9 39
PU ACADEMIC PRESS INC JNL-COMP SUBSCRIPTIONS
PI SAN DIEGO
PA 525 B ST, STE 1900, SAN DIEGO, CA 92101-4495
SN 0012-1606
J9 DEV BIOL
JI Dev. Biol.
PD DEC
PY 1987
VL 124
IS 2
BP 347
EP 357
DI 10.1016/0012-1606(87)90487-8
PG 11
WC Developmental Biology
SC Developmental Biology
GA L1042
UT WOS:A1987L104200005
ER

PT J
AU UCHIDA, M
   TACHIBANA, K
   FUJISE, K
   TAZAKI, T
   KOMATSU, T
AF UCHIDA, M
   TACHIBANA, K
   FUJISE, K
   TAZAKI, T
   KOMATSU, T
TI SEVERE CARDIOVASCULAR CHANGES ASSOCIATED WITH PANCURONIUM AFTER
   CARDIOPULMONARY RESUSCITATION AND AFTER BRAIN INJURY
SO RESUSCITATION
LA English
DT Article
RP UCHIDA, M (reprint author), KANSAI MED UNIV & HOSP,DEPT ANESTHESIOL,MORIGUCHI,OSAKA,JAPAN.
NR 0
TC 0
Z9 0
PU ELSEVIER SCI IRELAND LTD
PI CLARE
PA CUSTOMER RELATIONS MANAGER, BAY 15, SHANNON INDUSTRIAL ESTATE CO, CLARE,
   IRELAND
SN 0300-9572
J9 RESUSCITATION
JI Resuscitation
PD DEC
PY 1987
VL 15
IS 4
BP 227
EP 231
DI 10.1016/0300-9572(87)90001-3
PG 5
WC Critical Care Medicine; Emergency Medicine
SC General & Internal Medicine; Emergency Medicine
GA L9837
UT WOS:A1987L983700001
ER

PT J
AU WALI, FA
   SUER, AH
   DARK, CH
   MCATEER, EJ
AF WALI, FA
   SUER, AH
   DARK, CH
   MCATEER, EJ
TI TETANIC FADE DURING NEUROMUSCULAR BLOCKADE PRODUCED BY ATRACURIUM IN THE
   RAT DIAPHRAGM PREPARATION
SO ACTA ANAESTHESIOLOGICA SCANDINAVICA
LA English
DT Article
C1 NORTHWICK PK HOSP,DEPT ANAESTHET,HARROW HA1 3UJ,MIDDX,ENGLAND.
RP WALI, FA (reprint author), UNIV LONDON LONDON HOSP,COLL MED,ANAESTHET UNIT,LONDON E1 1BB,ENGLAND.
NR 25
TC 3
Z9 3
PU MUNKSGAARD INT PUBL LTD
PI COPENHAGEN
PA 35 NORRE SOGADE, PO BOX 2148, DK-1016 COPENHAGEN, DENMARK
SN 0001-5172
J9 ACTA ANAESTH SCAND
JI Acta Anaesthesiol. Scand.
PD NOV
PY 1987
VL 31
IS 8
BP 699
EP 705
PG 7
WC Anesthesiology
SC Anesthesiology
GA L3429
UT WOS:A1987L342900006
ER

PT J
AU WAIT, CM
   GOAT, VA
   BLOGG, CE
AF WAIT, CM
   GOAT, VA
   BLOGG, CE
TI FEEDBACK-CONTROL OF NEUROMUSCULAR BLOCKADE - A SIMPLE SYSTEM FOR
   INFUSION OF ATRACURIUM
SO ANAESTHESIA
LA English
DT Article
RP WAIT, CM (reprint author), RADCLIFFE INFIRM,NUFFIELD DEPT ANAESTHET,OXFORD OX2 6HE,ENGLAND.
NR 7
TC 26
Z9 26
PU W B SAUNDERS CO LTD
PI LONDON
PA 24-28 OVAL RD, LONDON, ENGLAND NW1 7DX
SN 0003-2409
J9 ANAESTHESIA
JI Anaesthesia
PD NOV
PY 1987
VL 42
IS 11
BP 1212
EP 1217
DI 10.1111/j.1365-2044.1987.tb05233.x
PG 6
WC Anesthesiology
SC Anesthesiology
GA K8152
UT WOS:A1987K815200015
ER

PT J
AU TSUI, D
   GRAHAM, GG
   TORDA, TA
AF TSUI, D
   GRAHAM, GG
   TORDA, TA
TI THE PHARMACOKINETICS OF ATRACURIUM ISOMERS INVITRO AND IN HUMANS
SO ANESTHESIOLOGY
LA English
DT Article
C1 PRINCE HENRY HOSP,DEPT ANAESTHESIA & INTENS CARE,POB 233,MATRAVILLE,NSW 2036,AUSTRALIA.
   UNIV NEW S WALES,SCH PHYSIOL & PHARMACOL,KENSINGTON,NSW 2033,AUSTRALIA.
   UNIV NEW S WALES,DEPT ANAESTHESIA & RESUSCITAT,KENSINGTON,NSW 2033,AUSTRALIA.
NR 16
TC 46
Z9 46
PU LIPPINCOTT-RAVEN PUBL
PI PHILADELPHIA
PA 227 EAST WASHINGTON SQ, PHILADELPHIA, PA 19106
SN 0003-3022
J9 ANESTHESIOLOGY
JI Anesthesiology
PD NOV
PY 1987
VL 67
IS 5
BP 722
EP 728
DI 10.1097/00000542-198711000-00017
PG 7
WC Anesthesiology
SC Anesthesiology
GA K6116
UT WOS:A1987K611600017
ER

PT J
AU BARAKA, A
   YAZIGI, A
AF BARAKA, A
   YAZIGI, A
TI NEUROMUSCULAR INTERACTION OF MAGNESIUM WITH SUCCINYLCHOLINE-VECURONIUM
   SEQUENCE IN THE ECLAMPTIC PARTURIENT
SO ANESTHESIOLOGY
LA English
DT Article
C1 AMER UNIV BEIRUT,DEPT ANESTHESIOL,BEIRUT,LEBANON.
NR 15
TC 19
Z9 21
PU LIPPINCOTT-RAVEN PUBL
PI PHILADELPHIA
PA 227 EAST WASHINGTON SQ, PHILADELPHIA, PA 19106
SN 0003-3022
J9 ANESTHESIOLOGY
JI Anesthesiology
PD NOV
PY 1987
VL 67
IS 5
BP 806
EP 808
DI 10.1097/00000542-198711000-00032
PG 3
WC Anesthesiology
SC Anesthesiology
GA K6116
UT WOS:A1987K611600032
ER

PT J
AU LAYCOCK, JRD
   SMITH, CE
   DONATI, F
   BEVAN, DR
AF LAYCOCK, JRD
   SMITH, CE
   DONATI, F
   BEVAN, DR
TI SENSITIVITY OF THE ADDUCTOR POLLICIS AND DIAPHRAGM MUSCLES TO ATRACURIUM
   IN A HEMIPLEGIC PATIENT
SO ANESTHESIOLOGY
LA English
DT Article
C1 ROYAL VICTORIA HOSP,DEPT ANAESTHESIA,ROOM S505,687 PINE AVE W,MONTREAL H3A 1A1,QUEBEC,CANADA.
   MCGILL UNIV,DEPT ANAESTHESIA,MONTREAL H3A 2T5,QUEBEC,CANADA.
NR 14
TC 9
Z9 9
PU LIPPINCOTT-RAVEN PUBL
PI PHILADELPHIA
PA 227 EAST WASHINGTON SQ, PHILADELPHIA, PA 19106
SN 0003-3022
J9 ANESTHESIOLOGY
JI Anesthesiology
PD NOV
PY 1987
VL 67
IS 5
BP 851
EP 853
DI 10.1097/00000542-198711000-00049
PG 3
WC Anesthesiology
SC Anesthesiology
GA K6116
UT WOS:A1987K611600049
ER

PT J
AU LEVACK, ID
   SPENCE, AA
AF LEVACK, ID
   SPENCE, AA
TI DOES INJECTION OF NONDEPOLARIZING NEUROMUSCULAR BLOCKERS BEFORE
   THIOPENTONE AFFECT THEIR SPEED OF ONSET - A STUDY OF TUBOCURARINE AND
   VECURONIUM
SO BRITISH JOURNAL OF ANAESTHESIA
LA English
DT Article
C1 ROYAL INFIRM EDINBURGH,DEPT ANAESTHET,EDINBURGH EH3 9YW,MIDLOTHIAN,SCOTLAND.
NR 10
TC 1
Z9 1
PU PROF SCI PUBL
PI LONDON
PA TAVISTOCK HOUSE EAST, TAVISTOCK SQUARE, LONDON, ENGLAND WC1H 9JR
SN 0007-0912
J9 BRIT J ANAESTH
JI Br. J. Anaesth.
PD NOV
PY 1987
VL 59
IS 11
BP 1451
EP 1453
DI 10.1093/bja/59.11.1451
PG 3
WC Anesthesiology
SC Anesthesiology
GA K7400
UT WOS:A1987K740000017
ER

PT J
AU JONES, JE
   HUNTER, JM
   UTTING, JE
AF JONES, JE
   HUNTER, JM
   UTTING, JE
TI USE OF NEOSTIGMINE IN THE ANTAGONISM OF RESIDUAL NEUROMUSCULAR BLOCKADE
   PRODUCED BY VECURONIUM
SO BRITISH JOURNAL OF ANAESTHESIA
LA English
DT Article
RP JONES, JE (reprint author), UNIV LIVERPOOL,ROYAL LIVERPOOL HOSP,DEPT ANAESTHESIA,PRESCOT ST,POB 147,LIVERPOOL L69 3BX,ENGLAND.
NR 8
TC 11
Z9 11
PU PROF SCI PUBL
PI LONDON
PA TAVISTOCK HOUSE EAST, TAVISTOCK SQUARE, LONDON, ENGLAND WC1H 9JR
SN 0007-0912
J9 BRIT J ANAESTH
JI Br. J. Anaesth.
PD NOV
PY 1987
VL 59
IS 11
BP 1454
EP 1458
DI 10.1093/bja/59.11.1454
PG 5
WC Anesthesiology
SC Anesthesiology
GA K7400
UT WOS:A1987K740000018
ER

PT J
AU SMITH, CE
   BAXTER, M
   BEVAN, JC
   DONATI, F
   BEVAN, DR
AF SMITH, CE
   BAXTER, M
   BEVAN, JC
   DONATI, F
   BEVAN, DR
TI ACCELERATED ONSET AND DELAYED RECOVERY OF D-TUBOCURARINE BLOCKADE WITH
   PANCURONIUM IN INFANTS AND CHILDREN
SO CANADIAN JOURNAL OF ANAESTHESIA-JOURNAL CANADIEN D ANESTHESIE
LA English
DT Article
C1 MCGILL UNIV,MONTREAL H3A 2T5,QUEBEC,CANADA.
   MONTREAL CHILDRENS HOSP,DEPT ANAESTHESIA,MONTREAL H3H 1P3,QUEBEC,CANADA.
NR 25
TC 9
Z9 9
PU CANADIAN ANAESTHETISTS SOC INC
PI TORONTO
PA 1 EGLINTON AVE EAST, SUITE 208, TORONTO ON M4P 3A1, CANADA
SN 0832-610X
J9 CAN J ANAESTH
JI Can. J. Anaesth.-J. Can. Anesth.
PD NOV
PY 1987
VL 34
IS 6
BP 555
EP 559
PG 5
WC Anesthesiology
SC Anesthesiology
GA K7547
UT WOS:A1987K754700003
ER

PT J
AU DONATI, F
   LAHOUD, J
   MCCREADY, D
   BEVAN, DR
AF DONATI, F
   LAHOUD, J
   MCCREADY, D
   BEVAN, DR
TI NEOSTIGMINE, PYRIDOSTIGMINE AND EDROPHONIUM AS ANTAGONISTS OF DEEP
   PANCURONIUM BLOCKADE
SO CANADIAN JOURNAL OF ANAESTHESIA-JOURNAL CANADIEN D ANESTHESIE
LA English
DT Article
C1 MCGILL UNIV,MONTREAL H3A 2T5,QUEBEC,CANADA.
RP DONATI, F (reprint author), ROYAL VICTORIA HOSP,DEPT ANAESTHESIA,687 PINE AVE W,MONTREAL H3A 1A1,QUEBEC,CANADA.
NR 16
TC 24
Z9 24
PU CANADIAN ANAESTHETISTS SOC INC
PI TORONTO
PA 1 EGLINTON AVE EAST, SUITE 208, TORONTO ON M4P 3A1, CANADA
SN 0832-610X
J9 CAN J ANAESTH
JI Can. J. Anaesth.-J. Can. Anesth.
PD NOV
PY 1987
VL 34
IS 6
BP 589
EP 593
PG 5
WC Anesthesiology
SC Anesthesiology
GA K7547
UT WOS:A1987K754700011
ER

PT J
AU MIRAKHUR, RK
AF MIRAKHUR, RK
TI ANTAGONISM OF PANCURONIUM AND TUBOCURARINE BLOCKS BY EDROPHONIUM OR
   NEOSTIGMINE - A COMPARATIVE-STUDY
SO EUROPEAN JOURNAL OF ANAESTHESIOLOGY
LA English
DT Article
RP MIRAKHUR, RK (reprint author), ROYAL VICTORIA HOSP,DEPT CLIN ANAESTHESIA,BELFAST BT12 6BA,NORTH IRELAND.
NR 0
TC 7
Z9 7
PU BLACKWELL SCIENCE LTD
PI OXFORD
PA OSNEY MEAD, OXFORD, OXON, ENGLAND OX2 0EL
SN 0265-0215
J9 EUR J ANAESTH
JI Eur. J. Anaesth.
PD NOV
PY 1987
VL 4
IS 6
BP 411
EP 419
PG 9
WC Anesthesiology
SC Anesthesiology
GA M3179
UT WOS:A1987M317900004
ER

PT J
AU WALI, FA
   DARK, CH
   ALTINEL, A
   JONES, CJ
AF WALI, FA
   DARK, CH
   ALTINEL, A
   JONES, CJ
TI GLYCOPYRROLATE INTENSIFIES NEUROMUSCULAR BLOCKADE PRODUCED BY ATRACURIUM
   IN THE RAT DIAPHRAGM PREPARATION
SO PHARMACOLOGICAL RESEARCH COMMUNICATIONS
LA English
DT Article
C1 AH ROBINS LTD,CRAWLEY RH10,W SUSSEX,ENGLAND.
   NORTHWICK PK HOSP,DEPT ANAESTHET,HARROW HA1,MIDDX,ENGLAND.
RP WALI, FA (reprint author), LONDON HOSP,ANAESTHET UNIT,LONDON E1 1BB,ENGLAND.
NR 13
TC 1
Z9 1
PU ACADEMIC PRESS LTD
PI LONDON
PA 24-28 OVAL RD, LONDON, ENGLAND NW1 7DX
SN 0031-6989
J9 PHARMACOL RES
PD NOV
PY 1987
VL 19
IS 11
BP 827
EP 835
DI 10.1016/0031-6989(87)90016-6
PG 9
WC Pharmacology & Pharmacy
SC Pharmacology & Pharmacy
GA L7117
UT WOS:A1987L711700007
ER

PT J
AU JONES, RS
AF JONES, RS
TI INTERACTIONS BETWEEN PIPECURONIUM AND SUXAMETHONIUM IN THE DOG
SO RESEARCH IN VETERINARY SCIENCE
LA English
DT Article
RP JONES, RS (reprint author), UNIV LIVERPOOL,ROYAL LIVERPOOL HOSP,DEPT ANAESTHESIA,PRESCOT ST,POB 147,LIVERPOOL L69 3BX,ENGLAND.
NR 20
TC 0
Z9 0
PU BRITISH VETERINARY ASSOC
PI LONDON
PA 7 MANSFIELD ST, LONDON, ENGLAND W1M 0AT
SN 0034-5288
J9 RES VET SCI
JI Res. Vet. Sci.
PD NOV
PY 1987
VL 43
IS 3
BP 308
EP 312
PG 5
WC Veterinary Sciences
SC Veterinary Sciences
GA L2494
UT WOS:A1987L249400008
ER

PT J
AU QUINOT, JF
   COQUELIN, G
   DONNARD, G
   ROUVIN, B
   SAISSY, JM
   CHATEAU, J
AF QUINOT, JF
   COQUELIN, G
   DONNARD, G
   ROUVIN, B
   SAISSY, JM
   CHATEAU, J
TI TREATMENT OF POST-SPINAL ANESTHESIA HEADACHE BY INTRAMUSCULAR INJECTION
   OF LOW-DOSE OF CURARE
SO MEDECINE ET ARMEES
LA French
DT Article
RP QUINOT, JF (reprint author), HOP INSTRUCT ARMEES ST ANNE,SERV ANESTHESIE REANIMAT,F-83800 TOULON,FRANCE.
NR 0
TC 0
Z9 0
PU ASSN DEVEL DIFF INFOR MILIT
PI PARIS
PA 6 RUE SAINT-CHARLES, 75015 PARIS, FRANCE
SN 0300-4937
J9 MED ARMEES
PD NOV
PY 1987
VL 15
IS 6
BP 505
EP 506
PG 2
WC Medicine, General & Internal
SC General & Internal Medicine
GA L4205
UT WOS:A1987L420500010
ER

PT J
AU WALI, FA
   SUER, AH
AF WALI, FA
   SUER, AH
TI A COMPARATIVE-STUDY OF ATROPINE AND GLYCOPYRROLATE, IN A MIXTURE WITH
   NEOSTIGMINE, FOR REVERSAL OF NEUROMUSCULAR BLOCKADE PRODUCED BY
   ATRACURIUM IN MAN
SO MEDICAL SCIENCE RESEARCH-BIOCHEMISTRY
LA English
DT Article
RP WALI, FA (reprint author), UNIV LONDON LONDON HOSP,COLL MED,ANAESTHET UNIT,WHITECHAPEL,LONDON E1 1BB,ENGLAND.
NR 0
TC 0
Z9 0
PU ELSEVIER SCI LTD
PI OXFORD
PA THE BOULEVARD, LANGFORD LANE, KIDLINGTON, OXFORD, OXON, ENGLAND OX5 1GB
SN 0269-8951
J9 MED SCI RES-BIOCHEM
PD NOV
PY 1987
VL 15
IS 21-22
BP 1375
EP 1376
PG 2
WC Biochemistry & Molecular Biology
SC Biochemistry & Molecular Biology
GA L0242
UT WOS:A1987L024200036
ER

PT J
AU DEMYANOVA, TA
   STEPANOV, AV
   BONDARENKO, NG
   ALEKSANDRUK, VM
AF DEMYANOVA, TA
   STEPANOV, AV
   BONDARENKO, NG
   ALEKSANDRUK, VM
TI EXCITATION OF THE LUMINESCENCE OF EUROPIUM AND CURIUM IN BENZENE
   SOLUTIONS OF METHYLTRIOCTYLAMMONIUM THIOCYANATE
SO SOVIET RADIOCHEMISTRY
LA English
DT Article
NR 7
TC 1
Z9 1
PU PLENUM PUBL CORP
PI NEW YORK
PA CONSULTANTS BUREAU 233 SPRING ST, NEW YORK, NY 10013
SN 0038-576X
J9 SOV RADIOCHEM+
PD NOV-DEC
PY 1987
VL 29
IS 6
BP 705
EP 708
PG 4
WC Chemistry, Analytical
SC Chemistry
GA P4182
UT WOS:A1987P418200009
ER

PT J
AU PAANAKKER, JE
   THIO, JMSL
   VANDENWILDENBERG, HM
   KASPERSEN, FM
AF PAANAKKER, JE
   THIO, JMSL
   VANDENWILDENBERG, HM
   KASPERSEN, FM
TI ASSAY OF VECURONIUM IN PLASMA USING SOLID-PHASE EXTRACTION,
   HIGH-PERFORMANCE LIQUID-CHROMATOGRAPHY AND POSTCOLUMN ION-PAIR
   EXTRACTION WITH FLUOROMETRIC DETECTION
SO JOURNAL OF CHROMATOGRAPHY-BIOMEDICAL APPLICATIONS
LA English
DT Article
RP PAANAKKER, JE (reprint author), ORGANON INT BV,SCI DEV GRP,RES & DEV LABS,POB 20,5340 BH OSS,NETHERLANDS.
NR 8
TC 34
Z9 36
PU ELSEVIER SCIENCE BV
PI AMSTERDAM
PA PO BOX 211, 1000 AE AMSTERDAM, NETHERLANDS
SN 0378-4347
J9 J CHROMATOGR-BIOMED
JI J. Chromatogr.-Biomed. Appl.
PD OCT 30
PY 1987
VL 421
IS 2
BP 327
EP 335
DI 10.1016/0378-4347(87)80412-7
PG 9
WC Chemistry, Analytical
SC Chemistry
GA K9139
UT WOS:A1987K913900010
ER

PT J
AU FERNANDO, PUE
   VIBYMOGENSEN, J
   BONSU, AK
   TAMILARASAN, A
   MUCHHAL, KK
   LAMBOURNE, A
AF FERNANDO, PUE
   VIBYMOGENSEN, J
   BONSU, AK
   TAMILARASAN, A
   MUCHHAL, KK
   LAMBOURNE, A
TI RELATIONSHIP BETWEEN POSTTETANIC COUNT AND RESPONSE TO CARINAL
   STIMULATION DURING VECURONIUM-INDUCED NEUROMUSCULAR BLOCKADE
SO ACTA ANAESTHESIOLOGICA SCANDINAVICA
LA English
DT Article
C1 UNIV COPENHAGEN,HERLEV HOSP,DEPT ANAESTHESIA,DK-2730 HERLEV,DENMARK.
   KING SAUD UNIV,KING KHALID HOSP,DEPT COMMUNITY MED,DIV INTENS CARE & STAT,RIYADH,SAUDI ARABIA.
   KING SAUD UNIV,KING KHALID HOSP,DEPT ANAESTHESIA,RIYADH,SAUDI ARABIA.
NR 4
TC 37
Z9 37
PU MUNKSGAARD INT PUBL LTD
PI COPENHAGEN
PA 35 NORRE SOGADE, PO BOX 2148, DK-1016 COPENHAGEN, DENMARK
SN 0001-5172
J9 ACTA ANAESTH SCAND
JI Acta Anaesthesiol. Scand.
PD OCT
PY 1987
VL 31
IS 7
BP 593
EP 596
PG 4
WC Anesthesiology
SC Anesthesiology
GA K6280
UT WOS:A1987K628000007
ER

PT J
AU HOWARDYHANSEN, P
   MOLLER, J
   HANSEN, B
AF HOWARDYHANSEN, P
   MOLLER, J
   HANSEN, B
TI PRETREATMENT WITH ATRACURIUM - THE INFLUENCE ON
   NEUROMUSCULAR-TRANSMISSION AND PULMONARY-FUNCTION
SO ACTA ANAESTHESIOLOGICA SCANDINAVICA
LA English
DT Article
RP HOWARDYHANSEN, P (reprint author), UNIV COPENHAGEN,HERLEV HOSP,DEPT ANAESTHESIA 2034,BLEGDAMSVEJ 9,DK-2730 HERLEV,DENMARK.
NR 10
TC 4
Z9 4
PU MUNKSGAARD INT PUBL LTD
PI COPENHAGEN
PA 35 NORRE SOGADE, PO BOX 2148, DK-1016 COPENHAGEN, DENMARK
SN 0001-5172
J9 ACTA ANAESTH SCAND
JI Acta Anaesthesiol. Scand.
PD OCT
PY 1987
VL 31
IS 7
BP 642
EP 644
PG 3
WC Anesthesiology
SC Anesthesiology
GA K6280
UT WOS:A1987K628000016
ER

PT J
AU WALI, FA
   SUER, AH
   MCATEER, E
   HAYTER, A
   TUGWELL, AC
   MAKINDE, V
AF WALI, FA
   SUER, AH
   MCATEER, E
   HAYTER, A
   TUGWELL, AC
   MAKINDE, V
TI A PHARMACOLOGICAL STUDY ON THE HISTAMINE RELEASING EFFECT OF ATRACURIUM
   AND OTHER MUSCLE-RELAXANTS IN RAT ISOLATED ILEUM
SO AGENTS AND ACTIONS
LA English
DT Article
C1 LONDON HOSP,DEPT PHARM,LONDON E1 1BB,ENGLAND.
   UNIV LONDON KINGS COLL HOSP,DEPT IMMUNOL,LONDON SE5 8RX,ENGLAND.
RP WALI, FA (reprint author), LONDON HOSP,COLL MED,ANAESTHET UNIT,LONDON E1 1BB,ENGLAND.
NR 37
TC 2
Z9 2
PU BIRKHAUSER VERLAG AG
PI BASEL
PA PO BOX 133 KLOSTERBERG 23, CH-4010 BASEL, SWITZERLAND
SN 0065-4299
J9 AGENTS ACTIONS
JI Agents Actions
PD OCT
PY 1987
VL 22
IS 1-2
BP 50
EP 58
DI 10.1007/BF01968816
PG 9
WC Chemistry, Multidisciplinary; Pharmacology & Pharmacy
SC Chemistry; Pharmacology & Pharmacy
GA K6276
UT WOS:A1987K627600007
ER

PT J
AU WEBSTER, NR
   COHEN, AT
AF WEBSTER, NR
   COHEN, AT
TI CLOSED-LOOP ADMINISTRATION OF ATRACURIUM - STEADY-STATE NEUROMUSCULAR
   BLOCKADE DURING SURGERY USING A COMPUTER-CONTROLLED CLOSED-LOOP
   ATRACURIUM INFUSION
SO ANAESTHESIA
LA English
DT Article
C1 UNIV LEEDS,ST JAMES HOSP,DEPT ANAESTHESIA,LEEDS LS9 7TF,W YORKSHIRE,ENGLAND.
RP WEBSTER, NR (reprint author), CLIN RES CTR,DIV ANAESTHESIA,WATFORD RD,HARROW HA1 3UJ,MIDDX,ENGLAND.
NR 10
TC 26
Z9 27
PU W B SAUNDERS CO LTD
PI LONDON
PA 24-28 OVAL RD, LONDON, ENGLAND NW1 7DX
SN 0003-2409
J9 ANAESTHESIA
JI Anaesthesia
PD OCT
PY 1987
VL 42
IS 10
BP 1085
EP 1091
DI 10.1111/j.1365-2044.1987.tb05174.x
PG 7
WC Anesthesiology
SC Anesthesiology
GA K2052
UT WOS:A1987K205200010
ER

PT J
AU CANNON, JE
   FAHEY, MR
   CASTAGNOLI, KP
   FURUTA, T
   CANFELL, PC
   SHARMA, M
   MILLER, RD
AF CANNON, JE
   FAHEY, MR
   CASTAGNOLI, KP
   FURUTA, T
   CANFELL, PC
   SHARMA, M
   MILLER, RD
TI CONTINUOUS INFUSION OF VECURONIUM - THE EFFECT OF ANESTHETIC AGENTS
SO ANESTHESIOLOGY
LA English
DT Article
C1 UNIV MANITOBA,WINNIPEG R3T 2N2,MANITOBA,CANADA.
NR 14
TC 56
Z9 63
PU LIPPINCOTT-RAVEN PUBL
PI PHILADELPHIA
PA 227 EAST WASHINGTON SQ, PHILADELPHIA, PA 19106
SN 0003-3022
J9 ANESTHESIOLOGY
JI Anesthesiology
PD OCT
PY 1987
VL 67
IS 4
BP 503
EP 506
DI 10.1097/00000542-198710000-00010
PG 4
WC Anesthesiology
SC Anesthesiology
GA K2809
UT WOS:A1987K280900009
ER

PT J
AU SOSIS, M
   STINER, A
   LARIJANI, GE
   MARR, AT
AF SOSIS, M
   STINER, A
   LARIJANI, GE
   MARR, AT
TI AN EVALUATION OF PRIMING WITH VECURONIUM
SO BRITISH JOURNAL OF ANAESTHESIA
LA English
DT Article
C1 THOMAS JEFFERSON UNIV,JEFFERSON MED COLL,PHILADELPHIA,PA 19107.
NR 23
TC 13
Z9 14
PU PROF SCI PUBL
PI LONDON
PA TAVISTOCK HOUSE EAST, TAVISTOCK SQUARE, LONDON, ENGLAND WC1H 9JR
SN 0007-0912
J9 BRIT J ANAESTH
JI Br. J. Anaesth.
PD OCT
PY 1987
VL 59
IS 10
BP 1236
EP 1239
DI 10.1093/bja/59.10.1236
PG 4
WC Anesthesiology
SC Anesthesiology
GA K2704
UT WOS:A1987K270400009
ER

PT J
AU MARTIN, C
   BONNERU, JJ
   BRUN, JP
   ALBANESE, J
   GOUIN, F
AF MARTIN, C
   BONNERU, JJ
   BRUN, JP
   ALBANESE, J
   GOUIN, F
TI VECURONIUM OR SUXAMETHONIUM FOR RAPID SEQUENCE INTUBATION - WHICH IS
   BETTER
SO BRITISH JOURNAL OF ANAESTHESIA
LA English
DT Article
RP MARTIN, C (reprint author), HOP ST MARGUERITE,DEPT ANESTHESIE REANIMAT,270 BLVD ST MARGUERITE,F-13277 MARSEILLE 9,FRANCE.
NR 19
TC 14
Z9 14
PU PROF SCI PUBL
PI LONDON
PA TAVISTOCK HOUSE EAST, TAVISTOCK SQUARE, LONDON, ENGLAND WC1H 9JR
SN 0007-0912
J9 BRIT J ANAESTH
JI Br. J. Anaesth.
PD OCT
PY 1987
VL 59
IS 10
BP 1240
EP 1244
DI 10.1093/bja/59.10.1240
PG 5
WC Anesthesiology
SC Anesthesiology
GA K2704
UT WOS:A1987K270400010
ER

PT J
AU SHANKS, CA
   AVRAM, MJ
   FRAGEN, RJ
   OHARA, DA
AF SHANKS, CA
   AVRAM, MJ
   FRAGEN, RJ
   OHARA, DA
TI PHARMACOKINETICS AND PHARMACODYNAMICS OF VECURONIUM ADMINISTERED BY
   BOLUS AND INFUSION DURING HALOTHANE OR BALANCED ANESTHESIA
SO CLINICAL PHARMACOLOGY & THERAPEUTICS
LA English
DT Article
RP SHANKS, CA (reprint author), NORTHWESTERN UNIV,DEPT ANESTHESIA,303 E CHICAGO AVE,CHICAGO,IL 60611, USA.
NR 34
TC 18
Z9 18
PU MOSBY-YEAR BOOK INC
PI ST LOUIS
PA 11830 WESTLINE INDUSTRIAL DR, ST LOUIS, MO 63146-3318
SN 0009-9236
J9 CLIN PHARMACOL THER
JI Clin. Pharmacol. Ther.
PD OCT
PY 1987
VL 42
IS 4
BP 459
EP 464
PG 6
WC Pharmacology & Pharmacy
SC Pharmacology & Pharmacy
GA K5503
UT WOS:A1987K550300016
ER

PT J
AU JAKLITSCH, RR
   WESTENSKOW, DR
   PACE, NL
   STREISAND, JB
   EAST, KA
AF JAKLITSCH, RR
   WESTENSKOW, DR
   PACE, NL
   STREISAND, JB
   EAST, KA
TI A COMPARISON OF COMPUTER-CONTROLLED VERSUS MANUAL ADMINISTRATION OF
   VECURONIUM IN HUMANS
SO JOURNAL OF CLINICAL MONITORING
LA English
DT Article
RP JAKLITSCH, RR (reprint author), UNIV UTAH,SCH MED,DEPT ANESTHESIOL,SALT LAKE CITY,UT 84132, USA.
NR 0
TC 13
Z9 14
PU KLUWER ACADEMIC PUBL
PI DORDRECHT
PA SPUIBOULEVARD 50, PO BOX 17, 3300 AA DORDRECHT, NETHERLANDS
SN 0748-1977
J9 J CLIN MONITOR
JI J. Clin. Monit.
PD OCT
PY 1987
VL 3
IS 4
BP 269
EP 276
PG 8
WC Anesthesiology
SC Anesthesiology
GA K5848
UT WOS:A1987K584800009
ER

PT J
AU FOURIE, PJHL
   VERSACE, M
   LAMBERT, PA
   LESSING, AJP
AF FOURIE, PJHL
   VERSACE, M
   LAMBERT, PA
   LESSING, AJP
TI CLINICAL-STUDY OF ATRACURIUM - CONTINUOUS INFUSION TECHNIQUE
SO SOUTH AFRICAN MEDICAL JOURNAL
LA Afrikaans
DT Article
C1 HF VERWOERD HOSP,PRETORIA,SOUTH AFRICA.
RP FOURIE, PJHL (reprint author), UNIV PRETORIA,DEPT ANESTESIOL,PRETORIA,SOUTH AFRICA.
NR 17
TC 0
Z9 0
PU MED ASSOC S AFRICA
PI JOHANNESBURG
PA MED HOUSE CENTRAL SQ 7430 PINELANDS JOHANNESBURG, SOUTH AFRICA
SN 0038-2469
J9 S AFR MED J
JI S. Afr. Med. J.
PD SEP 19
PY 1987
VL 72
IS 6
BP 391
EP 393
PG 3
WC Medicine, General & Internal
SC General & Internal Medicine
GA K1574
UT WOS:A1987K157400012
ER

PT J
AU MIRAKHUR, RK
   SHEPHERD, WFI
   LAVERY, GG
   ELLIOTT, P
AF MIRAKHUR, RK
   SHEPHERD, WFI
   LAVERY, GG
   ELLIOTT, P
TI THE EFFECTS OF VECURONIUM ON INTRAOCULAR-PRESSURE
SO ANAESTHESIA
LA English
DT Article
C1 QUEENS UNIV BELFAST,BELFAST BT7 1NN,ANTRIM,NORTH IRELAND.
   ROYAL VICTORIA HOSP,DEPT OPHTHALMOL,BELFAST BT12 6BA,NORTH IRELAND.
RP MIRAKHUR, RK (reprint author), ROYAL VICTORIA HOSP,DEPT ANAESTHET,BELFAST BT12 6BA,NORTH IRELAND.
NR 15
TC 10
Z9 10
PU W B SAUNDERS CO LTD
PI LONDON
PA 24-28 OVAL RD, LONDON, ENGLAND NW1 7DX
SN 0003-2409
J9 ANAESTHESIA
JI Anaesthesia
PD SEP
PY 1987
VL 42
IS 9
BP 944
EP 949
DI 10.1111/j.1365-2044.1987.tb05364.x
PG 6
WC Anesthesiology
SC Anesthesiology
GA J8498
UT WOS:A1987J849800004
ER

PT J
AU CODY, MW
   DORMON, FM
AF CODY, MW
   DORMON, FM
TI RECURARIZATION AFTER VECURONIUM IN A PATIENT WITH RENAL-FAILURE
SO ANAESTHESIA
LA English
DT Article
RP CODY, MW (reprint author), HAMMERSMITH HOSP,DEPT ANAESTHET,DU CANE RD,LONDON W12 0HS,ENGLAND.
NR 8
TC 5
Z9 5
PU W B SAUNDERS CO LTD
PI LONDON
PA 24-28 OVAL RD, LONDON, ENGLAND NW1 7DX
SN 0003-2409
J9 ANAESTHESIA
JI Anaesthesia
PD SEP
PY 1987
VL 42
IS 9
BP 993
EP 995
DI 10.1111/j.1365-2044.1987.tb05374.x
PG 3
WC Anesthesiology
SC Anesthesiology
GA J8498
UT WOS:A1987J849800014
ER

PT J
AU ILIAS, WK
   FULFER, RT
   WILLIAMS, CH
   DOZIER, SE
AF ILIAS, WK
   FULFER, RT
   WILLIAMS, CH
   DOZIER, SE
TI ATRACURIUM AND VECURONIUM - INTERACTIONS WITH 3 ORALLY-ADMINISTERED
   CALCIUM-ANTAGONISTS IN ANIMAL-EXPERIMENTS
SO ANAESTHESIST
LA German
DT Article
C1 TEXAS TECH UNIV,REG HLTH SCI CTR EL PASO,DEPT ANESTHESIOL,EL PASO,TX.
NR 15
TC 2
Z9 2
PU SPRINGER VERLAG
PI NEW YORK
PA 175 FIFTH AVE, NEW YORK, NY 10010
SN 0003-2417
J9 ANAESTHESIST
JI Anaesthesist
PD SEP
PY 1987
VL 36
IS 9
BP 474
EP 479
PG 6
WC Anesthesiology
SC Anesthesiology
GA K0330
UT WOS:A1987K033000003
ER

PT J
AU PANSARD, JL
   CHAUVIN, M
   LEBRAULT, C
   GAUNEAU, P
   DUVALDESTIN, P
AF PANSARD, JL
   CHAUVIN, M
   LEBRAULT, C
   GAUNEAU, P
   DUVALDESTIN, P
TI EFFECT OF AN INTUBATING DOSE OF SUCCINYLCHOLINE AND ATRACURIUM ON THE
   DIAPHRAGM AND THE ADDUCTOR POLLICIS MUSCLE IN HUMANS
SO ANESTHESIOLOGY
LA English
DT Article
C1 UNIV PARIS 05,HOP AMBROISE PARE,DEPT ANESTHESIE,9 AVE CHARLES DEGAULLE,F-92100 BOULOGNE SEINE,FRANCE.
NR 23
TC 57
Z9 58
PU LIPPINCOTT-RAVEN PUBL
PI PHILADELPHIA
PA 227 EAST WASHINGTON SQ, PHILADELPHIA, PA 19106
SN 0003-3022
J9 ANESTHESIOLOGY
JI Anesthesiology
PD SEP
PY 1987
VL 67
IS 3
BP 326
EP 330
DI 10.1097/00000542-198709000-00008
PG 5
WC Anesthesiology
SC Anesthesiology
GA J9635
UT WOS:A1987J963500008
ER

PT J
AU BONSU, AK
   VIBYMOGENSEN, J
   FERNANDO, PUE
   MUCHHAL, K
   TAMILARASAN, A
   LAMBOURNE, A
AF BONSU, AK
   VIBYMOGENSEN, J
   FERNANDO, PUE
   MUCHHAL, K
   TAMILARASAN, A
   LAMBOURNE, A
TI RELATIONSHIP OF POSTTETANIC COUNT AND TRAIN-OF-4 RESPONSE DURING INTENSE
   NEUROMUSCULAR BLOCKADE CAUSED BY ATRACURIUM
SO BRITISH JOURNAL OF ANAESTHESIA
LA English
DT Article
C1 KING SAUD UNIV,KING KHALID HOSP,DIV STAT,RIYADH,SAUDI ARABIA.
   KING SAUD UNIV,KING KHALID HOSP,DEPT COMMUNITY MED,RIYADH,SAUDI ARABIA.
RP BONSU, AK (reprint author), KING SAUD UNIV,KING KHALID HOSP,DEPT ANAESTHESIA & INTENS CARE,RIYADH,SAUDI ARABIA.
NR 5
TC 27
Z9 27
PU PROF SCI PUBL
PI LONDON
PA TAVISTOCK HOUSE EAST, TAVISTOCK SQUARE, LONDON, ENGLAND WC1H 9JR
SN 0007-0912
J9 BRIT J ANAESTH
JI Br. J. Anaesth.
PD SEP
PY 1987
VL 59
IS 9
BP 1089
EP 1092
DI 10.1093/bja/59.9.1089
PG 4
WC Anesthesiology
SC Anesthesiology
GA J9567
UT WOS:A1987J956700004
ER

PT J
AU ROMANO, E
   MOLASSI, M
AF ROMANO, E
   MOLASSI, M
TI TIME CONSTANT OF SINGLE-TWITCH DECAY DURING THE INDUCTION-PHASE OF
   NEUROMUSCULAR BLOCK - A CLINICAL-STUDY WITH ATRACURIUM BESYLATE
SO EUROPEAN JOURNAL OF ANAESTHESIOLOGY
LA English
DT Article
RP ROMANO, E (reprint author), UNIV TRIESTE,OSPED CATTINARA,I-34100 TRIESTE,ITALY.
NR 0
TC 0
Z9 0
PU BLACKWELL SCIENCE LTD
PI OXFORD
PA OSNEY MEAD, OXFORD, OXON, ENGLAND OX2 0EL
SN 0265-0215
J9 EUR J ANAESTH
JI Eur. J. Anaesth.
PD SEP
PY 1987
VL 4
IS 5
BP 303
EP 311
PG 9
WC Anesthesiology
SC Anesthesiology
GA L2557
UT WOS:A1987L255700001
ER

PT J
AU JEDEIKIN, R
   DOLGUNSKI, E
   KAPLAN, R
   HOFFMAN, S
AF JEDEIKIN, R
   DOLGUNSKI, E
   KAPLAN, R
   HOFFMAN, S
TI PROLONGATION OF NEUROMUSCULAR BLOCKING EFFECT OF VECURONIUM BY
   ANTIBIOTICS
SO ANAESTHESIA
LA English
DT Article
C1 MEIR HOSP,DEPT ANAESTHESIA,KFAR SABA,ISRAEL.
   TEL AVIV UNIV,SACKLER SCH MED,TEL AVIV,ISRAEL.
NR 13
TC 20
Z9 20
PU W B SAUNDERS CO LTD
PI LONDON
PA 24-28 OVAL RD, LONDON, ENGLAND NW1 7DX
SN 0003-2409
J9 ANAESTHESIA
JI Anaesthesia
PD AUG
PY 1987
VL 42
IS 8
BP 858
EP 860
DI 10.1111/j.1365-2044.1987.tb04111.x
PG 3
WC Anesthesiology
SC Anesthesiology
GA J3424
UT WOS:A1987J342400011
ER

PT J
AU RAYNES, MA
   CHISHOLM, R
   WOOLNER, DF
   GIBBS, JM
AF RAYNES, MA
   CHISHOLM, R
   WOOLNER, DF
   GIBBS, JM
TI A CLINICAL COMPARISON OF ATRACURIUM AND VECURONIUM IN WOMEN UNDERGOING
   LAPAROSCOPY
SO ANAESTHESIA AND INTENSIVE CARE
LA English
DT Article
C1 UNIV CANTERBURY,CHRISTCHURCH CLIN SCH MED,DIV ANAESTHESIA,CHRISTCHURCH 1,NEW ZEALAND.
NR 27
TC 5
Z9 5
PU AUSTRALIAN SOC ANAESTHETISTS
PI EDGECLIFF
PA P O BOX 600, EDGECLIFF NSW 2021, AUSTRALIA
SN 0310-057X
J9 ANAESTH INTENS CARE
JI Anaesth. Intensive Care
PD AUG
PY 1987
VL 15
IS 3
BP 310
EP 316
PG 7
WC Anesthesiology; Critical Care Medicine
SC Anesthesiology; General & Internal Medicine
GA J6203
UT WOS:A1987J620300011
ER

PT J
AU LUCERO, VM
   LERMAN, J
   BURROWS, FA
AF LUCERO, VM
   LERMAN, J
   BURROWS, FA
TI ONSET OF NEUROMUSCULAR BLOCKADE WITH PANCURONIUM IN CHILDREN WITH
   CONGENITAL HEART-DISEASE
SO ANESTHESIA AND ANALGESIA
LA English
DT Article
C1 HOSP SICK CHILDREN,DEPT ANAESTHESIA,555 UNIV AVE,TORONTO M5G 1X8,ONTARIO,CANADA.
   HOSP SICK CHILDREN,RES INST,TORONTO M5G 1X8,ONTARIO,CANADA.
NR 9
TC 2
Z9 3
PU WILLIAMS & WILKINS
PI BALTIMORE
PA 351 WEST CAMDEN ST, BALTIMORE, MD 21201-2436
SN 0003-2999
J9 ANESTH ANALG
JI Anesth. Analg.
PD AUG
PY 1987
VL 66
IS 8
BP 788
EP 790
PG 3
WC Anesthesiology
SC Anesthesiology
GA J4995
UT WOS:A1987J499500019
ER

PT J
AU ORNSTEIN, E
   MATTEO, RS
   SCHWARTZ, AE
   SILVERBERG, PA
   YOUNG, WL
   DIAZ, J
AF ORNSTEIN, E
   MATTEO, RS
   SCHWARTZ, AE
   SILVERBERG, PA
   YOUNG, WL
   DIAZ, J
TI THE EFFECT OF PHENYTOIN ON THE MAGNITUDE AND DURATION OF NEUROMUSCULAR
   BLOCK FOLLOWING ATRACURIUM OR VECURONIUM
SO ANESTHESIOLOGY
LA English
DT Article
C1 PRESBYTERIAN HOSP,ANESTHESIOL SERV,NEW YORK,NY 10032.
RP ORNSTEIN, E (reprint author), COLUMBIA UNIV COLL PHYS & SURG,DEPT ANESTHESIOL,630 W 168TH ST,NEW YORK,NY 10032, USA.
NR 25
TC 91
Z9 93
PU LIPPINCOTT-RAVEN PUBL
PI PHILADELPHIA
PA 227 EAST WASHINGTON SQ, PHILADELPHIA, PA 19106
SN 0003-3022
J9 ANESTHESIOLOGY
JI Anesthesiology
PD AUG
PY 1987
VL 67
IS 2
BP 191
EP 196
DI 10.1097/00000542-198708000-00007
PG 6
WC Anesthesiology
SC Anesthesiology
GA J3835
UT WOS:A1987J383500007
ER

PT J
AU ASTLEY, BA
   KATZ, RL
   PAYNE, JP
AF ASTLEY, BA
   KATZ, RL
   PAYNE, JP
TI ELECTRICAL AND MECHANICAL RESPONSES AFTER NEUROMUSCULAR BLOCKADE WITH
   VECURONIUM, AND SUBSEQUENT ANTAGONISM WITH NEOSTIGMINE OR EDROPHONIUM
SO BRITISH JOURNAL OF ANAESTHESIA
LA English
DT Article
C1 ROYAL COLL SURGEONS ENGLAND,ANAESTHET RES DEPT,LONDON WC2,ENGLAND.
   ST PETERS HOSP,LONDON WC2,ENGLAND.
NR 21
TC 11
Z9 11
PU PROF SCI PUBL
PI LONDON
PA TAVISTOCK HOUSE EAST, TAVISTOCK SQUARE, LONDON, ENGLAND WC1H 9JR
SN 0007-0912
J9 BRIT J ANAESTH
JI Br. J. Anaesth.
PD AUG
PY 1987
VL 59
IS 8
BP 983
EP 988
DI 10.1093/bja/59.8.983
PG 6
WC Anesthesiology
SC Anesthesiology
GA J4381
UT WOS:A1987J438100007
ER

PT J
AU CURRAN, MJ
   DONATI, F
   BEVAN, DR
AF CURRAN, MJ
   DONATI, F
   BEVAN, DR
TI ONSET AND RECOVERY OF ATRACURIUM AND SUXAMETHONIUM-INDUCED NEUROMUSCULAR
   BLOCKADE WITH SIMULTANEOUS TRAIN-OF-4 AND SINGLE TWITCH STIMULATION
SO BRITISH JOURNAL OF ANAESTHESIA
LA English
DT Article
C1 ROYAL VICTORIA HOSP,DEPT ANAESTHESIA,687 PINE AVE W,MONTREAL H3A 1A1,QUEBEC,CANADA.
   UNIV OTTAWA,DEPT ANAESTHESIA,OTTAWA K1N 6N5,ONTARIO,CANADA.
NR 17
TC 64
Z9 66
PU PROF SCI PUBL
PI LONDON
PA TAVISTOCK HOUSE EAST, TAVISTOCK SQUARE, LONDON, ENGLAND WC1H 9JR
SN 0007-0912
J9 BRIT J ANAESTH
JI Br. J. Anaesth.
PD AUG
PY 1987
VL 59
IS 8
BP 989
EP 994
DI 10.1093/bja/59.8.989
PG 6
WC Anesthesiology
SC Anesthesiology
GA J4381
UT WOS:A1987J438100008
ER

PT J
AU GRAMSTAD, L
AF GRAMSTAD, L
TI ATRACURIUM, VECURONIUM AND PANCURONIUM IN END-STAGE RENAL-FAILURE -
   DOSE-RESPONSE PROPERTIES AND INTERACTIONS WITH AZATHIOPRINE
SO BRITISH JOURNAL OF ANAESTHESIA
LA English
DT Article
RP GRAMSTAD, L (reprint author), UNIV HOSP OSLO,RIKSHOSP,DEPT ANAESTHESIA,OSLO 1,NORWAY.
NR 26
TC 25
Z9 25
PU PROF SCI PUBL
PI LONDON
PA TAVISTOCK HOUSE EAST, TAVISTOCK SQUARE, LONDON, ENGLAND WC1H 9JR
SN 0007-0912
J9 BRIT J ANAESTH
JI Br. J. Anaesth.
PD AUG
PY 1987
VL 59
IS 8
BP 995
EP 1003
DI 10.1093/bja/59.8.995
PG 9
WC Anesthesiology
SC Anesthesiology
GA J4381
UT WOS:A1987J438100009
ER

PT J
AU LEPAGE, JY
   MALINGE, M
   COZIAN, A
   PINAUD, M
   BLANLOEIL, Y
   SOURON, R
AF LEPAGE, JY
   MALINGE, M
   COZIAN, A
   PINAUD, M
   BLANLOEIL, Y
   SOURON, R
TI VECURONIUM AND ATRACURIUM IN PATIENTS WITH END-STAGE RENAL-FAILURE - A
   COMPARATIVE-STUDY
SO BRITISH JOURNAL OF ANAESTHESIA
LA English
DT Article
RP LEPAGE, JY (reprint author), HOTEL DIEU,DEPT ANESTHESIE,PL ALEXIS RICORDEAU,F-44035 NANTES,FRANCE.
NR 34
TC 15
Z9 16
PU PROF SCI PUBL
PI LONDON
PA TAVISTOCK HOUSE EAST, TAVISTOCK SQUARE, LONDON, ENGLAND WC1H 9JR
SN 0007-0912
J9 BRIT J ANAESTH
JI Br. J. Anaesth.
PD AUG
PY 1987
VL 59
IS 8
BP 1004
EP 1010
DI 10.1093/bja/59.8.1004
PG 7
WC Anesthesiology
SC Anesthesiology
GA J4381
UT WOS:A1987J438100010
ER

PT J
AU KEENS, SJ
   HUNTER, JM
   SNOWDON, SL
   UTTING, JE
AF KEENS, SJ
   HUNTER, JM
   SNOWDON, SL
   UTTING, JE
TI POTENTIATION OF THE NEUROMUSCULAR BLOCKADE PRODUCED BY ALCURONIUM WITH
   HALOTHANE, ENFLURANE AND ISOFLURANE
SO BRITISH JOURNAL OF ANAESTHESIA
LA English
DT Article
C1 UNIV LIVERPOOL,ROYAL LIVERPOOL HOSP,DEPT ANAESTHESIA,LIVERPOOL L69 3BX,ENGLAND.
NR 18
TC 6
Z9 6
PU PROF SCI PUBL
PI LONDON
PA TAVISTOCK HOUSE EAST, TAVISTOCK SQUARE, LONDON, ENGLAND WC1H 9JR
SN 0007-0912
J9 BRIT J ANAESTH
JI Br. J. Anaesth.
PD AUG
PY 1987
VL 59
IS 8
BP 1011
EP 1016
DI 10.1093/bja/59.8.1011
PG 6
WC Anesthesiology
SC Anesthesiology
GA J4381
UT WOS:A1987J438100011
ER

PT J
AU WASER, PG
   WIEDERKEHR, H
   SINREN, AC
   KAISERSCHONENBERGER, E
AF WASER, PG
   WIEDERKEHR, H
   SINREN, AC
   KAISERSCHONENBERGER, E
TI DISTRIBUTION AND KINETICS OF C-14 VECURONIUM IN RATS AND MICE
SO BRITISH JOURNAL OF ANAESTHESIA
LA English
DT Article
RP WASER, PG (reprint author), UNIV ZURICH,INST PHARMACOL,GLORIASTR 32,CH-8006 ZURICH,SWITZERLAND.
NR 8
TC 9
Z9 9
PU PROF SCI PUBL
PI LONDON
PA TAVISTOCK HOUSE EAST, TAVISTOCK SQUARE, LONDON, ENGLAND WC1H 9JR
SN 0007-0912
J9 BRIT J ANAESTH
JI Br. J. Anaesth.
PD AUG
PY 1987
VL 59
IS 8
BP 1044
EP 1051
DI 10.1093/bja/59.8.1044
PG 8
WC Anesthesiology
SC Anesthesiology
GA J4381
UT WOS:A1987J438100017
ER

PT J
AU JAKLITSCH, RR
   WESTENSKOW, DR
AF JAKLITSCH, RR
   WESTENSKOW, DR
TI A MODEL-BASED SELF-ADJUSTING 2-PHASE CONTROLLER FOR VECURONIUM-INDUCED
   MUSCLE-RELAXATION DURING ANESTHESIA
SO IEEE TRANSACTIONS ON BIOMEDICAL ENGINEERING
LA English
DT Article
C1 UNIV UTAH,DEPT SURG,SALT LAKE CITY,UT 84112.
RP JAKLITSCH, RR (reprint author), UNIV UTAH,DEPT ANESTHESIOL,SALT LAKE CITY,UT 84112, USA.
NR 23
TC 20
Z9 20
PU IEEE-INST ELECTRICAL ELECTRONICS ENGINEERS INC
PI NEW YORK
PA 345 E 47TH ST, NEW YORK, NY 10017-2394
SN 0018-9294
J9 IEEE T BIO-MED ENG
JI IEEE Trans. Biomed. Eng.
PD AUG
PY 1987
VL 34
IS 8
BP 583
EP 594
DI 10.1109/TBME.1987.326069
PG 12
WC Engineering, Biomedical
SC Engineering
GA J4049
UT WOS:A1987J404900004
ER

PT J
AU WALKER, JS
   SHANKS, CA
   BORTON, C
   BROWN, KF
AF WALKER, JS
   SHANKS, CA
   BORTON, C
   BROWN, KF
TI ALCURONIUM PHARMACODYNAMICS IN DOGS - EFFECT-CONCENTRATION RELATIONSHIPS
   IN THE DIAPHRAGMATIC AND LIMB MUSCLES
SO JOURNAL OF PHARMACY AND PHARMACOLOGY
LA English
DT Article
C1 UNIV SYDNEY,DEPT PHARM,SYDNEY,NSW 2006,AUSTRALIA.
   ROYAL PRINCE ALFRED HOSP,DEPT ANAESTHET,CAMPERDOWN,NSW 2050,AUSTRALIA.
NR 22
TC 0
Z9 0
PU ROYAL PHARMACEUTICAL SOC GREAT BRITAIN
PI LONDON
PA 1 LAMBETH HIGH ST, LONDON, ENGLAND SE1 7JN
SN 0022-3573
J9 J PHARM PHARMACOL
JI J. Pharm. Pharmacol.
PD AUG
PY 1987
VL 39
IS 8
BP 614
EP 620
PG 7
WC Pharmacology & Pharmacy
SC Pharmacology & Pharmacy
GA J6335
UT WOS:A1987J633500008
ER

PT J
AU CHOPPIN, GR
   RIZKALLA, EN
   SULLIVAN, JC
AF CHOPPIN, GR
   RIZKALLA, EN
   SULLIVAN, JC
TI CALORIMETRIC STUDIES OF CURIUM COMPLEXATION .2. AMINO CARBOXYLATES
SO INORGANIC CHEMISTRY
LA English
DT Article
C1 ARGONNE NATL LAB,DIV CHEM,ARGONNE,IL 60439.
RP CHOPPIN, GR (reprint author), FLORIDA STATE UNIV,DEPT CHEM,TALLAHASSEE,FL 32306, USA.
NR 14
TC 20
Z9 20
PU AMER CHEMICAL SOC
PI WASHINGTON
PA 1155 16TH ST, NW, WASHINGTON, DC 20036
SN 0020-1669
J9 INORG CHEM
JI Inorg. Chem.
PD JUL 15
PY 1987
VL 26
IS 14
BP 2318
EP 2320
DI 10.1021/ic00261a030
PG 3
WC Chemistry, Inorganic & Nuclear
SC Chemistry
GA J2088
UT WOS:A1987J208800030
ER

PT J
AU ORKO, R
   HEINO, A
   BJORKSTEN, F
   SCHEININ, B
   ROSENBERG, PH
AF ORKO, R
   HEINO, A
   BJORKSTEN, F
   SCHEININ, B
   ROSENBERG, PH
TI COMPARISON OF ATRACURIUM AND VECURONIUM IN ANESTHESIA FOR
   RENAL-TRANSPLANTATION
SO ACTA ANAESTHESIOLOGICA SCANDINAVICA
LA English
DT Article
C1 HELSINKI UNIV,CENT HOSP,DEPT ALLERG DIS,SF-00130 HELSINKI,FINLAND.
RP ORKO, R (reprint author), HELSINKI UNIV,CENT HOSP,SURG HOSP,DEPT ANAESTHESIA,KASARMIK 11-13,SF-00130 HELSINKI,FINLAND.
NR 15
TC 6
Z9 6
PU MUNKSGAARD INT PUBL LTD
PI COPENHAGEN
PA 35 NORRE SOGADE, PO BOX 2148, DK-1016 COPENHAGEN, DENMARK
SN 0001-5172
J9 ACTA ANAESTH SCAND
JI Acta Anaesthesiol. Scand.
PD JUL
PY 1987
VL 31
IS 5
BP 450
EP 453
PG 4
WC Anesthesiology
SC Anesthesiology
GA J2036
UT WOS:A1987J203600018
ER

PT J
AU SMITH, DI
   KRAUS, N
AF SMITH, DI
   KRAUS, N
TI EFFECTS OF CHLORAL HYDRATE, PENTOBARBITAL, KETAMINE, AND CURARE ON THE
   AUDITORY MIDDLE LATENCY RESPONSE
SO AMERICAN JOURNAL OF OTOLARYNGOLOGY
LA English
DT Article
RP SMITH, DI (reprint author), MICHAEL REESE HOSP & MED CTR,SIEGEL INST COMMUNICAT DISORDERS,3033 S COTTAGE GROVE AVE,CHICAGO,IL 60616, USA.
NR 0
TC 29
Z9 29
PU W B SAUNDERS CO
PI PHILADELPHIA
PA INDEPENDENCE SQUARE WEST CURTIS CENTER, STE 300, PHILADELPHIA, PA
   19106-3399
SN 0196-0709
J9 AM J OTOLARYNG
JI Am. J. Otolaryngol.
PD JUL-AUG
PY 1987
VL 8
IS 4
BP 241
EP 248
DI 10.1016/S0196-0709(87)80010-8
PG 8
WC Otorhinolaryngology
SC Otorhinolaryngology
GA J6816
UT WOS:A1987J681600010
ER

PT J
AU SOLD, M
   LAZARUS, G
   BAAR, H
AF SOLD, M
   LAZARUS, G
   BAAR, H
TI THE ANTAGONIZABILITY OF AN INTUBATION DOSE OF VECURONIUM
SO ANAESTHESIST
LA German
DT Article
RP SOLD, M (reprint author), UNIV WURZBURG,INST ANAESTHESIOL,JOSEF SCHNEIDER STR 2,D-8700 WURZBURG,FED REP GER.
NR 45
TC 0
Z9 0
PU SPRINGER VERLAG
PI NEW YORK
PA 175 FIFTH AVE, NEW YORK, NY 10010
SN 0003-2417
J9 ANAESTHESIST
JI Anaesthesist
PD JUL
PY 1987
VL 36
IS 7
BP 345
EP 351
PG 7
WC Anesthesiology
SC Anesthesiology
GA J3694
UT WOS:A1987J369400005
ER

PT J
AU BARTKOWSKI, RR
AF BARTKOWSKI, RR
TI INCOMPLETE REVERSAL OF PANCURONIUM NEUROMUSCULAR BLOCKADE BY
   NEOSTIGMINE, PYRIDOSTIGMINE, AND EDROPHONIUM
SO ANESTHESIA AND ANALGESIA
LA English
DT Article
C1 HOSP UNIV PENN,DEPT ANESTHESIOL,PHILADELPHIA,PA 19104.
NR 9
TC 36
Z9 39
PU WILLIAMS & WILKINS
PI BALTIMORE
PA 351 WEST CAMDEN ST, BALTIMORE, MD 21201-2436
SN 0003-2999
J9 ANESTH ANALG
JI Anesth. Analg.
PD JUL
PY 1987
VL 66
IS 7
BP 594
EP 598
PG 5
WC Anesthesiology
SC Anesthesiology
GA H9536
UT WOS:A1987H953600002
ER

PT J
AU SOSIS, M
   BROAD, T
   LARIJANI, GE
   MARR, AT
AF SOSIS, M
   BROAD, T
   LARIJANI, GE
   MARR, AT
TI COMPARISON OF ATRACURIUM AND D-TUBOCURARINE FOR PREVENTION OF
   SUCCINYLCHOLINE MYALGIA
SO ANESTHESIA AND ANALGESIA
LA English
DT Article
C1 THOMAS JEFFERSON UNIV,JEFFERSON MED COLL,DEPT ANESTHESIOL,PHILADELPHIA,PA 19107.
NR 22
TC 26
Z9 26
PU WILLIAMS & WILKINS
PI BALTIMORE
PA 351 WEST CAMDEN ST, BALTIMORE, MD 21201-2436
SN 0003-2999
J9 ANESTH ANALG
JI Anesth. Analg.
PD JUL
PY 1987
VL 66
IS 7
BP 657
EP 659
PG 3
WC Anesthesiology
SC Anesthesiology
GA H9536
UT WOS:A1987H953600014
ER

PT J
AU RUPP, SM
   CASTAGNOLI, KP
   FISHER, DM
   MILLER, RD
AF RUPP, SM
   CASTAGNOLI, KP
   FISHER, DM
   MILLER, RD
TI PANCURONIUM AND VECURONIUM PHARMACOKINETICS AND PHARMACODYNAMICS IN
   YOUNGER AND ELDERLY ADULTS
SO ANESTHESIOLOGY
LA English
DT Article
C1 UNIV CALIF SAN FRANCISCO,DEPT ANESTHESIOL,BOX 0648,SAN FRANCISCO,CA 94143.
NR 19
TC 60
Z9 62
PU LIPPINCOTT-RAVEN PUBL
PI PHILADELPHIA
PA 227 EAST WASHINGTON SQ, PHILADELPHIA, PA 19106
SN 0003-3022
J9 ANESTHESIOLOGY
JI Anesthesiology
PD JUL
PY 1987
VL 67
IS 1
BP 45
EP 49
DI 10.1097/00000542-198707000-00008
PG 5
WC Anesthesiology
SC Anesthesiology
GA J0379
UT WOS:A1987J037900008
ER

PT J
AU DURRANI, Z
   OHARA, J
AF DURRANI, Z
   OHARA, J
TI HISTAMINOID REACTION FROM VECURONIUM PRIMING - A CASE-REPORT
SO ANESTHESIOLOGY
LA English
DT Article
RP DURRANI, Z (reprint author), UNIV ILLINOIS,MED CTR,COLL MED,DEPT ANESTHESIOL M-C 515,SUITE 3200 W,1740 W TAYLOR ST,CHICAGO,IL 60612, USA.
NR 10
TC 9
Z9 9
PU LIPPINCOTT-RAVEN PUBL
PI PHILADELPHIA
PA 227 EAST WASHINGTON SQ, PHILADELPHIA, PA 19106
SN 0003-3022
J9 ANESTHESIOLOGY
JI Anesthesiology
PD JUL
PY 1987
VL 67
IS 1
BP 130
EP 132
DI 10.1097/00000542-198707000-00029
PG 3
WC Anesthesiology
SC Anesthesiology
GA J0379
UT WOS:A1987J037900029
ER

PT J
AU MANTZ, J
   LEROY, M
   CHAUVIN, M
   DESFONDS, P
   GAUNEAU, P
   DUVALDESTIN, P
AF MANTZ, J
   LEROY, M
   CHAUVIN, M
   DESFONDS, P
   GAUNEAU, P
   DUVALDESTIN, P
TI EFFECTS OF A LOW-DOSE OF PANCURONIUM ON OXYGEN-CONSUMPTION DURING
   SUSTAINED MUSCULAR EXERCISE
SO EUROPEAN JOURNAL OF ANAESTHESIOLOGY
LA English
DT Article
C1 HOP AMBROISE PARE,DEPT ANAESTHESIOL,9 AVE CHARLES DE GAULLE,F-92100 BOULOGNE,FRANCE.
NR 0
TC 0
Z9 0
PU BLACKWELL SCIENCE LTD
PI OXFORD
PA OSNEY MEAD, OXFORD, OXON, ENGLAND OX2 0EL
SN 0265-0215
J9 EUR J ANAESTH
JI Eur. J. Anaesth.
PD JUL
PY 1987
VL 4
IS 4
BP 235
EP 240
PG 6
WC Anesthesiology
SC Anesthesiology
GA J8854
UT WOS:A1987J885400002
ER

PT J
AU WALI, FA
   MCATEER, E
   SUER, AH
AF WALI, FA
   MCATEER, E
   SUER, AH
TI INTERACTION OF VERAPAMIL WITH ATRACURIUM AND REVERSAL OF COMBINED
   NEUROMUSCULAR BLOCKADE WITH EDROPHONIUM AND NEOSTIGMINE
SO IRISH JOURNAL OF MEDICAL SCIENCE
LA English
DT Article
RP WALI, FA (reprint author), UNIV LONDON LONDON HOSP,COLL MED,ANAESTHET UNIT,LONDON E1 1BB,ENGLAND.
NR 0
TC 0
Z9 0
PU ROYAL ACADEMY MEDICINE
PI DUBLIN
PA 6 KILDARE ST, DUBLIN 2, IRELAND
SN 0021-1265
J9 IRISH J MED SCI
JI Irish J. Med. Sci.
PD JUL
PY 1987
VL 156
IS 7
BP 215
EP 218
DI 10.1007/BF02954043
PG 4
WC Medicine, General & Internal
SC General & Internal Medicine
GA J4758
UT WOS:A1987J475800003
ER

PT J
AU BAUX, G
   TAUC, L
AF BAUX, G
   TAUC, L
TI PRESYNAPTIC ACTIONS OF CURARE AND ATROPINE ON QUANTAL
   ACETYLCHOLINE-RELEASE AT A CENTRAL SYNAPSE OF APLYSIA
SO JOURNAL OF PHYSIOLOGY-LONDON
LA English
DT Article
RP BAUX, G (reprint author), CNRS,NEUROBIOL CELLULAIRE & MOLEC LAB,F-91190 GIF SUR YVETTE,FRANCE.
NR 52
TC 32
Z9 32
PU CAMBRIDGE UNIV PRESS
PI NEW YORK
PA 40 WEST 20TH STREET, NEW YORK, NY 10011-4211
SN 0022-3751
J9 J PHYSIOL-LONDON
JI J. Physiol.-London
PD JUL
PY 1987
VL 388
BP 665
EP 680
PG 16
WC Neurosciences; Physiology
SC Neurosciences & Neurology; Physiology
GA H8793
UT WOS:A1987H879300041
ER

PT J
AU KRIVOI, II
   SEI, TP
AF KRIVOI, II
   SEI, TP
TI POSTSYNAPTIC POTENTIATION OF MINIATURE ENDPLATE CURRENTS IN RAT
   DIAPHRAGM MUSCLES - EFFECTS OF ACETYLCHOLINESTERASE INHIBITION,
   TEMPERATURE, AND CURARE
SO NEUROPHYSIOLOGY
LA English
DT Article
RP KRIVOI, II (reprint author), AA ZHDANOV STATE UNIV,AA UKHTOMSKII INST PHYSIOL,LENINGRAD B-164,USSR.
NR 23
TC 0
Z9 0
PU PLENUM PUBL CORP
PI NEW YORK
PA CONSULTANTS BUREAU 233 SPRING ST, NEW YORK, NY 10013
SN 0090-2977
J9 NEUROPHYSIOLOGY+
JI Neurophysiology
PD JUL-AUG
PY 1987
VL 19
IS 4
BP 378
EP 384
PG 7
WC Neurosciences; Physiology
SC Neurosciences & Neurology; Physiology
GA N0193
UT WOS:A1987N019300010
ER

PT J
AU JONES, RS
AF JONES, RS
TI OBSERVATIONS ON THE NEUROMUSCULAR BLOCKING ACTION OF PIPECURONIUM IN THE
   DOG
SO RESEARCH IN VETERINARY SCIENCE
LA English
DT Article
RP JONES, RS (reprint author), UNIV LIVERPOOL,DEPT ANAESTHESIA,POB 147,LIVERPOOL L69 3BX,ENGLAND.
NR 6
TC 6
Z9 7
PU BRITISH VETERINARY ASSOC
PI LONDON
PA 7 MANSFIELD ST, LONDON, ENGLAND W1M 0AT
SN 0034-5288
J9 RES VET SCI
JI Res. Vet. Sci.
PD JUL
PY 1987
VL 43
IS 1
BP 101
EP 103
PG 3
WC Veterinary Sciences
SC Veterinary Sciences
GA J5194
UT WOS:A1987J519400021
ER

PT J
AU WALI, FA
   BRADSHAW, EG
   SUER, AH
AF WALI, FA
   BRADSHAW, EG
   SUER, AH
TI POSTTETANIC TWITCH TENSION AND ASSESSMENT OF RECOVERY OF NEUROMUSCULAR
   BLOCKADE PRODUCED BY INFUSION OF ATRACURIUM IN ANESTHETIZED PATIENTS
SO MEDICAL SCIENCE RESEARCH-BIOCHEMISTRY
LA English
DT Article
RP WALI, FA (reprint author), LONDON HOSP,COLL MED,ANAESTHET UNIT,WHITECHAPEL,LONDON E1 1BB,ENGLAND.
NR 0
TC 0
Z9 0
PU ELSEVIER SCI LTD
PI OXFORD
PA THE BOULEVARD, LANGFORD LANE, KIDLINGTON, OXFORD, OXON, ENGLAND OX5 1GB
SN 0269-8951
J9 MED SCI RES-BIOCHEM
PD JUL
PY 1987
VL 15
IS 13-14
BP 803
EP 804
PG 2
WC Biochemistry & Molecular Biology
SC Biochemistry & Molecular Biology
GA J3123
UT WOS:A1987J312300019
ER

PT J
AU NIGROVIC, V
   KLAUNIG, JE
   SMITH, SL
   SCHULTZ, NE
AF NIGROVIC, V
   KLAUNIG, JE
   SMITH, SL
   SCHULTZ, NE
TI POTENTIATION OF ATRACURIUM TOXICITY IN ISOLATED RAT HEPATOCYTES BY
   INHIBITION OF ITS HYDROLYTIC DEGRADATION PATHWAY
SO ANESTHESIA AND ANALGESIA
LA English
DT Article
C1 MED COLL OHIO,DEPT PATHOL,TOLEDO,OH 43699.
   MED COLL OHIO,DEPT PHARMACOL,TOLEDO,OH 43699.
RP NIGROVIC, V (reprint author), MED COLL OHIO,DEPT ANESTHESIOL,CS 10008,TOLEDO,OH 43699, USA.
NR 17
TC 11
Z9 11
PU WILLIAMS & WILKINS
PI BALTIMORE
PA 351 WEST CAMDEN ST, BALTIMORE, MD 21201-2436
SN 0003-2999
J9 ANESTH ANALG
JI Anesth. Analg.
PD JUN
PY 1987
VL 66
IS 6
BP 512
EP 516
PG 5
WC Anesthesiology
SC Anesthesiology
GA H4330
UT WOS:A1987H433000005
ER

PT J
AU ROWLANDS, DE
AF ROWLANDS, DE
TI HARMLESS CUTANEOUS REACTIONS ASSOCIATED WITH THE USE OF ATRACURIUM - A
   REPORT OF 1200 ANESTHETICS
SO BRITISH JOURNAL OF ANAESTHESIA
LA English
DT Article
C1 LLANDUDNO GEN HOSP,LLANDUDNO,GWYNEDD,WALES.
NR 15
TC 9
Z9 9
PU PROF SCI PUBL
PI LONDON
PA TAVISTOCK HOUSE EAST, TAVISTOCK SQUARE, LONDON, ENGLAND WC1H 9JR
SN 0007-0912
J9 BRIT J ANAESTH
JI Br. J. Anaesth.
PD JUN
PY 1987
VL 59
IS 6
BP 693
EP 696
DI 10.1093/bja/59.6.693
PG 4
WC Anesthesiology
SC Anesthesiology
GA H7564
UT WOS:A1987H756400006
ER

PT J
AU WARD, S
   BOHEIMER, N
   WEATHERLEY, BC
   SIMMONDS, RJ
   DOPSON, TA
AF WARD, S
   BOHEIMER, N
   WEATHERLEY, BC
   SIMMONDS, RJ
   DOPSON, TA
TI PHARMACOKINETICS OF ATRACURIUM AND ITS METABOLITES IN PATIENTS WITH
   NORMAL RENAL-FUNCTION, AND IN PATIENTS IN RENAL-FAILURE
SO BRITISH JOURNAL OF ANAESTHESIA
LA English
DT Article
C1 WELLCOME RES LABS,DEPT DRUG METAB,BECKENHAM BR3 3BS,KENT,ENGLAND.
   UNIV LONDON KINGS COLL HOSP,DEPT ANAESTHET,LONDON SE5 8RX,ENGLAND.
NR 22
TC 67
Z9 68
PU PROF SCI PUBL
PI LONDON
PA TAVISTOCK HOUSE EAST, TAVISTOCK SQUARE, LONDON, ENGLAND WC1H 9JR
SN 0007-0912
J9 BRIT J ANAESTH
JI Br. J. Anaesth.
PD JUN
PY 1987
VL 59
IS 6
BP 697
EP 706
DI 10.1093/bja/59.6.697
PG 10
WC Anesthesiology
SC Anesthesiology
GA H7564
UT WOS:A1987H756400007
ER

PT J
AU LAURENCE, AS
AF LAURENCE, AS
TI MYALGIA AND BIOCHEMICAL-CHANGES FOLLOWING INTERMITTENT SUXAMETHONIUM
   ADMINISTRATION - EFFECTS OF ALCURONIUM, LIGNOCAINE, MIDAZOLAM AND
   SUXAMETHONIUM PRETREATMENTS ON SERUM MYOGLOBIN, CREATININE KINASE AND
   MYALGIA
SO ANAESTHESIA
LA English
DT Article
C1 UNIV SHEFFIELD,DEPT ANAESTHET,SHEFFIELD S10 2TN,S YORKSHIRE,ENGLAND.
   NO GEN HOSP,SHEFFIELD S5 7AU,S YORKSHIRE,ENGLAND.
NR 21
TC 34
Z9 34
PU W B SAUNDERS CO LTD
PI LONDON
PA 24-28 OVAL RD, LONDON, ENGLAND NW1 7DX
SN 0003-2409
J9 ANAESTHESIA
JI Anaesthesia
PD MAY
PY 1987
VL 42
IS 5
BP 503
EP 510
DI 10.1111/j.1365-2044.1987.tb04042.x
PG 8
WC Anesthesiology
SC Anesthesiology
GA H0196
UT WOS:A1987H019600008
ER

PT J
AU SMITH, CL
   HUNTER, JM
   JONES, RS
AF SMITH, CL
   HUNTER, JM
   JONES, RS
TI PROLONGED PARALYSIS FOLLOWING AN INFUSION OF ALCURONIUM IN A PATIENT
   WITH RENAL DYSFUNCTION
SO ANAESTHESIA
LA English
DT Article
C1 ROYAL LIVERPOOL HOSP,GEN INTENS THERAPY UNIT,LIVERPOOL L7 8XP,MERSEYSIDE,ENGLAND.
NR 11
TC 5
Z9 5
PU W B SAUNDERS CO LTD
PI LONDON
PA 24-28 OVAL RD, LONDON, ENGLAND NW1 7DX
SN 0003-2409
J9 ANAESTHESIA
JI Anaesthesia
PD MAY
PY 1987
VL 42
IS 5
BP 522
EP 525
DI 10.1111/j.1365-2044.1987.tb04045.x
PG 4
WC Anesthesiology
SC Anesthesiology
GA H0196
UT WOS:A1987H019600011
ER

PT J
AU NAGUIB, M
   ABDULATIF, M
   GYASI, HK
   KHAWAJI, Y
   ABSOOD, GH
AF NAGUIB, M
   ABDULATIF, M
   GYASI, HK
   KHAWAJI, Y
   ABSOOD, GH
TI THE PATTERN OF TRAIN-OF-4 FADE AFTER ATRACURIUM - INFLUENCE OF DIFFERENT
   PRIMING DOSES
SO ANESTHESIA AND ANALGESIA
LA English
DT Article
RP NAGUIB, M (reprint author), KING FAISAL UNIV,KING FAHD HOSP,DEPT ANESTHESIOL,POB 2208,AL KHOBAR 31952,SAUDI ARABIA.
NR 17
TC 4
Z9 5
PU WILLIAMS & WILKINS
PI BALTIMORE
PA 351 WEST CAMDEN ST, BALTIMORE, MD 21201-2436
SN 0003-2999
J9 ANESTH ANALG
JI Anesth. Analg.
PD MAY
PY 1987
VL 66
IS 5
BP 427
EP 430
PG 4
WC Anesthesiology
SC Anesthesiology
GA H2631
UT WOS:A1987H263100010
ER

PT J
AU NIGROVIC, V
   SMITH, S
AF NIGROVIC, V
   SMITH, S
TI INVOLVEMENT OF NUCLEOPHILES IN THE INACTIVATION OF ATRACURIUM
SO BRITISH JOURNAL OF ANAESTHESIA
LA English
DT Article
C1 MED COLL OHIO,DEPT PHARMACOL,TOLEDO,OH 43699.
RP NIGROVIC, V (reprint author), MED COLL OHIO,DEPT ANESTHESIOL,CS 10008,TOLEDO,OH 43699, USA.
NR 10
TC 10
Z9 10
PU PROF SCI PUBL
PI LONDON
PA TAVISTOCK HOUSE EAST, TAVISTOCK SQUARE, LONDON, ENGLAND WC1H 9JR
SN 0007-0912
J9 BRIT J ANAESTH
JI Br. J. Anaesth.
PD MAY
PY 1987
VL 59
IS 5
BP 617
EP 621
DI 10.1093/bja/59.5.617
PG 5
WC Anesthesiology
SC Anesthesiology
GA H1393
UT WOS:A1987H139300018
ER

PT J
AU MUIR, AW
   MARSHALL, RJ
AF MUIR, AW
   MARSHALL, RJ
TI COMPARATIVE NEUROMUSCULAR BLOCKING EFFECTS OF VECURONIUM, PANCURONIUM,
   ORG-6368 AND SUXAMETHONIUM IN THE ANESTHETIZED DOMESTIC PIG
SO BRITISH JOURNAL OF ANAESTHESIA
LA English
DT Article
RP MUIR, AW (reprint author), ORGANON LABS LTD,DEPT PHARMACOL,NEWHOUSE ML1 5SH,LANARK,SCOTLAND.
NR 19
TC 20
Z9 20
PU PROF SCI PUBL
PI LONDON
PA TAVISTOCK HOUSE EAST, TAVISTOCK SQUARE, LONDON, ENGLAND WC1H 9JR
SN 0007-0912
J9 BRIT J ANAESTH
JI Br. J. Anaesth.
PD MAY
PY 1987
VL 59
IS 5
BP 622
EP 629
DI 10.1093/bja/59.5.622
PG 8
WC Anesthesiology
SC Anesthesiology
GA H1393
UT WOS:A1987H139300019
ER

PT J
AU HICKEY, DR
   OCONNOR, JP
   DONATI, F
AF HICKEY, DR
   OCONNOR, JP
   DONATI, F
TI COMPARISON OF ATRACURIUM AND SUCCINYLCHOLINE FOR
   ELECTROCONVULSIVE-THERAPY IN A PATIENT WITH ATYPICAL PLASMA
   CHOLINESTERASE
SO CANADIAN JOURNAL OF ANAESTHESIA-JOURNAL CANADIEN D ANESTHESIE
LA English
DT Article
C1 ROYAL VICTORIA HOSP,DEPT ANAESTHESIA,687 PINE AVE W,MONTREAL H3A 1A1,QUEBEC,CANADA.
   MCGILL UNIV,DEPT ANAESTHESIA,MONTREAL H3A 2T5,QUEBEC,CANADA.
NR 15
TC 16
Z9 16
PU CANADIAN ANAESTHETISTS SOC INC
PI TORONTO
PA 1 EGLINTON AVE EAST, SUITE 208, TORONTO ON M4P 3A1, CANADA
SN 0832-610X
J9 CAN J ANAESTH
JI Can. J. Anaesth.-J. Can. Anesth.
PD MAY
PY 1987
VL 34
IS 3
BP 280
EP 283
PN 1
PG 4
WC Anesthesiology
SC Anesthesiology
GA H1933
UT WOS:A1987H193300010
ER

PT J
AU MELANDRI, E
   LALLIA, A
   RIVES, E
   MAESTRACCI, P
   GILLET, JY
AF MELANDRI, E
   LALLIA, A
   RIVES, E
   MAESTRACCI, P
   GILLET, JY
TI USE OF ATRACURIUM DURING CELIOSCOPY (PRELIMINARY INVESTIGATION)
SO CONTRACEPTION FERTILITE SEXUALITE
LA French
DT Article
RP MELANDRI, E (reprint author), HOP ST ROCH,CTR HOSP REG NICE,SERV GYNECOL OBSTET,F-06000 NICE,FRANCE.
NR 0
TC 0
Z9 0
PU FERTIL-STERIL-CONTRACEPTION
PI PARIS
PA 55 RUE DES PETITS CHAMPS, 75001 PARIS, FRANCE
SN 1157-8181
J9 CONTRACEPT FERTIL S
JI Contracept. Fertil. Sex.
PD MAY
PY 1987
VL 15
IS 5
BP 507
EP 508
PG 2
WC Obstetrics & Gynecology
SC Obstetrics & Gynecology
GA H5586
UT WOS:A1987H558600005
ER

PT J
AU WALI, FA
   BRADSHAW, EG
   SUER, AH
   LOWDELL, M
   TUGWELL, AC
   MAKINDE, V
AF WALI, FA
   BRADSHAW, EG
   SUER, AH
   LOWDELL, M
   TUGWELL, AC
   MAKINDE, V
TI ATRACURIUM AND COMPLEMENT ACTIVATION IN MAN
SO MEDICAL SCIENCE RESEARCH-BIOCHEMISTRY
LA English
DT Article
C1 LONDON HOSP,DEPT PHARM,LONDON E1 1BB,ENGLAND.
   UNIV LONDON KINGS COLL HOSP,DEPT IMMUNOL,LONDON SE5 8RX,ENGLAND.
   EALING HOSP,DEPT ANAESTHET,SOUTHALL UB1 3EU,MIDDX,ENGLAND.
RP WALI, FA (reprint author), UNIV LONDON LONDON HOSP,COLL MED,ANAESTHET UNIT,LONDON E1 1BB,ENGLAND.
RI Lowdell, Mark/G-4359-2011
NR 12
TC 1
Z9 1
PU ELSEVIER SCI LTD
PI OXFORD
PA THE BOULEVARD, LANGFORD LANE, KIDLINGTON, OXFORD, OXON, ENGLAND OX5 1GB
SN 0269-8951
J9 MED SCI RES-BIOCHEM
PD MAY
PY 1987
VL 15
IS 9-10
BP 555
EP 556
PG 2
WC Biochemistry & Molecular Biology
SC Biochemistry & Molecular Biology
GA H4885
UT WOS:A1987H488500033
ER

PT J
AU NILSSON, A
   TAMSEN, A
   PERSSON, MP
AF NILSSON, A
   TAMSEN, A
   PERSSON, MP
TI ATRACURIUM INFUSION IN TOTAL INTRAVENOUS ANESTHESIA
SO ACTA ANAESTHESIOLOGICA SCANDINAVICA
LA English
DT Article
C1 UNIV HOSP UPPSALA,DEPT BIOPHARMACEUT & PHARMACOKINET,S-75185 UPPSALA,SWEDEN.
RP NILSSON, A (reprint author), UNIV HOSP UPPSALA,DEPT ANAESTHESIOL,S-75185 UPPSALA,SWEDEN.
NR 14
TC 3
Z9 3
PU MUNKSGAARD INT PUBL LTD
PI COPENHAGEN
PA 35 NORRE SOGADE, PO BOX 2148, DK-1016 COPENHAGEN, DENMARK
SN 0001-5172
J9 ACTA ANAESTH SCAND
JI Acta Anaesthesiol. Scand.
PD APR
PY 1987
VL 31
IS 3
BP 205
EP 207
PG 3
WC Anesthesiology
SC Anesthesiology
GA G6042
UT WOS:A1987G604200005
ER

PT J
AU SUGAI, Y
   SUGAI, K
   HIRATA, T
   OKUDA, C
   MIYAZAKI, M
AF SUGAI, Y
   SUGAI, K
   HIRATA, T
   OKUDA, C
   MIYAZAKI, M
TI THE INTERACTION OF PANCURONIUM AND VECURONIUM WITH CARDIAC MUSCARINIC
   RECEPTORS
SO ACTA ANAESTHESIOLOGICA SCANDINAVICA
LA English
DT Article
RP SUGAI, Y (reprint author), KYOTO PREFECTURAL UNIV MED,DEPT ANESTHESIOL,465 KAJIICHO KAWARAMACHIDORI HIROKOJI,KAMIKYO KU,KYOTO 602,JAPAN.
NR 10
TC 6
Z9 6
PU MUNKSGAARD INT PUBL LTD
PI COPENHAGEN
PA 35 NORRE SOGADE, PO BOX 2148, DK-1016 COPENHAGEN, DENMARK
SN 0001-5172
J9 ACTA ANAESTH SCAND
JI Acta Anaesthesiol. Scand.
PD APR
PY 1987
VL 31
IS 3
BP 224
EP 226
PG 3
WC Anesthesiology
SC Anesthesiology
GA G6042
UT WOS:A1987G604200009
ER

PT J
AU SMITH, CL
   HUNTER, JM
   JONES, RS
AF SMITH, CL
   HUNTER, JM
   JONES, RS
TI VECURONIUM INFUSIONS IN PATIENTS WITH RENAL-FAILURE IN AN ITU
SO ANAESTHESIA
LA English
DT Article
C1 UNIV LIVERPOOL,ROYAL LIVERPOOL HOSP,DEPT ANAESTHESIA,PRESCOT ST,POB 147,LIVERPOOL L69 3BX,ENGLAND.
   ROYAL LIVERPOOL HOSP,GEN INTENS THERAPY UNIT,LIVERPOOL L7 8XP,MERSEYSIDE,ENGLAND.
NR 8
TC 39
Z9 39
PU W B SAUNDERS CO LTD
PI LONDON
PA 24-28 OVAL RD, LONDON, ENGLAND NW1 7DX
SN 0003-2409
J9 ANAESTHESIA
JI Anaesthesia
PD APR
PY 1987
VL 42
IS 4
BP 387
EP 393
DI 10.1111/j.1365-2044.1987.tb03980.x
PG 7
WC Anesthesiology
SC Anesthesiology
GA G7798
UT WOS:A1987G779800010
ER

PT J
AU OSHITA, S
   TAMURA, H
   MASUDA, T
   FUKUDA, S
   TAKESHITA, H
AF OSHITA, S
   TAMURA, H
   MASUDA, T
   FUKUDA, S
   TAKESHITA, H
TI ALCURONIUM PRETREATMENT ATTENUATES SUCCINYLCHOLINE-INDUCED INCREASES IN
   PLASMA-CATECHOLAMINE CONCENTRATIONS IN HUMANS
SO ANESTHESIA AND ANALGESIA
LA English
DT Article
RP OSHITA, S (reprint author), YAMAGUCHI UNIV HOSP,DEPT ANESTHESIOL,1144 KOGUSHI,UBE,YAMAGUCHI 755,JAPAN.
NR 8
TC 4
Z9 4
PU WILLIAMS & WILKINS
PI BALTIMORE
PA 351 WEST CAMDEN ST, BALTIMORE, MD 21201-2436
SN 0003-2999
J9 ANESTH ANALG
JI Anesth. Analg.
PD APR
PY 1987
VL 66
IS 4
BP 314
EP 316
PG 3
WC Anesthesiology
SC Anesthesiology
GA H0202
UT WOS:A1987H020200004
ER

PT J
AU SOSIS, M
   LARIJANI, GE
   MARR, AT
AF SOSIS, M
   LARIJANI, GE
   MARR, AT
TI PRIMING WITH ATRACURIUM
SO ANESTHESIA AND ANALGESIA
LA English
DT Article
C1 THOMAS JEFFERSON UNIV,JEFFERSON MED COLL,DEPT ANESTHESIOL,PHILADELPHIA,PA 19107.
NR 20
TC 13
Z9 15
PU WILLIAMS & WILKINS
PI BALTIMORE
PA 351 WEST CAMDEN ST, BALTIMORE, MD 21201-2436
SN 0003-2999
J9 ANESTH ANALG
JI Anesth. Analg.
PD APR
PY 1987
VL 66
IS 4
BP 329
EP 332
PG 4
WC Anesthesiology
SC Anesthesiology
GA H0202
UT WOS:A1987H020200007
ER

PT J
AU WILTON, NCT
   HANTLER, CB
AF WILTON, NCT
   HANTLER, CB
TI CONGENITAL LONG QT SYNDROME - CHANGES IN QT INTERVAL DURING ANESTHESIA
   WITH THIOPENTAL, VECURONIUM, FENTANYL, AND ISOFLURANE
SO ANESTHESIA AND ANALGESIA
LA English
DT Article
RP WILTON, NCT (reprint author), UNIV MICHIGAN,SCH MED,ROOM 1G323,BOX 0048,ANN ARBOR,MI 48109, USA.
NR 18
TC 22
Z9 24
PU WILLIAMS & WILKINS
PI BALTIMORE
PA 351 WEST CAMDEN ST, BALTIMORE, MD 21201-2436
SN 0003-2999
J9 ANESTH ANALG
JI Anesth. Analg.
PD APR
PY 1987
VL 66
IS 4
BP 357
EP 360
PG 4
WC Anesthesiology
SC Anesthesiology
GA H0202
UT WOS:A1987H020200015
ER

PT J
AU DONATI, F
   MCCARROLL, SM
   ANTZAKA, C
   MCCREADY, D
   BEVAN, DR
AF DONATI, F
   MCCARROLL, SM
   ANTZAKA, C
   MCCREADY, D
   BEVAN, DR
TI DOSE-RESPONSE CURVES FOR EDROPHONIUM, NEOSTIGMINE, AND PYRIDOSTIGMINE
   AFTER PANCURONIUM AND D-TUBOCURARINE
SO ANESTHESIOLOGY
LA English
DT Article
C1 MCGILL UNIV,DEPT ANAESTHESIA,MONTREAL H3A 2T5,QUEBEC,CANADA.
   ORGANON PHARMACEUT,TORONTO,ONTARIO,CANADA.
RP DONATI, F (reprint author), ROYAL VICTORIA HOSP,DEPT ANAESTHESIA,687 PINE AVE,MONTREAL H3A 1A1,QUEBEC,CANADA.
NR 26
TC 33
Z9 33
PU LIPPINCOTT-RAVEN PUBL
PI PHILADELPHIA
PA 227 EAST WASHINGTON SQ, PHILADELPHIA, PA 19106
SN 0003-3022
J9 ANESTHESIOLOGY
JI Anesthesiology
PD APR
PY 1987
VL 66
IS 4
BP 471
EP 476
DI 10.1097/00000542-198704000-00004
PG 6
WC Anesthesiology
SC Anesthesiology
GA G7482
UT WOS:A1987G748200004
ER

PT J
AU VESELY, R
   HOFFMAN, WE
   GIL, KSL
   ALBRECHT, RF
   MILETICH, DJ
AF VESELY, R
   HOFFMAN, WE
   GIL, KSL
   ALBRECHT, RF
   MILETICH, DJ
TI THE CEREBROVASCULAR EFFECTS OF CURARE AND HISTAMINE IN THE RAT
SO ANESTHESIOLOGY
LA English
DT Article
C1 MICHAEL REESE HOSP & MED CTR,DEPT ANESTHESIOL,LAKE SHORE DR & 31ST ST,CHICAGO,IL 60616.
   MERCY HOSP & MED CTR,CHICAGO,IL 60616.
NR 27
TC 4
Z9 4
PU LIPPINCOTT-RAVEN PUBL
PI PHILADELPHIA
PA 227 EAST WASHINGTON SQ, PHILADELPHIA, PA 19106
SN 0003-3022
J9 ANESTHESIOLOGY
JI Anesthesiology
PD APR
PY 1987
VL 66
IS 4
BP 519
EP 523
DI 10.1097/00000542-198704000-00012
PG 5
WC Anesthesiology
SC Anesthesiology
GA G7482
UT WOS:A1987G748200012
ER

PT J
AU FOX, MA
   KEENS, SJ
   UTTING, JE
AF FOX, MA
   KEENS, SJ
   UTTING, JE
TI NEOSTIGMINE IN THE ANTAGONISM OF THE ACTION OF ATRACURIUM
SO BRITISH JOURNAL OF ANAESTHESIA
LA English
DT Article
RP FOX, MA (reprint author), UNIV LIVERPOOL,ROYAL LIVERPOOL HOSP,DEPT ANAESTHESIA,POB 147,LIVERPOOL L69 3BX,ENGLAND.
NR 17
TC 15
Z9 15
PU PROF SCI PUBL
PI LONDON
PA TAVISTOCK HOUSE EAST, TAVISTOCK SQUARE, LONDON, ENGLAND WC1H 9JR
SN 0007-0912
J9 BRIT J ANAESTH
JI Br. J. Anaesth.
PD APR
PY 1987
VL 59
IS 4
BP 468
EP 472
DI 10.1093/bja/59.4.468
PG 5
WC Anesthesiology
SC Anesthesiology
GA G6254
UT WOS:A1987G625400014
ER

PT J
AU MIRAKHUR, RK
   GIBSON, FM
   LAVERY, GG
AF MIRAKHUR, RK
   GIBSON, FM
   LAVERY, GG
TI ANTAGONISM OF VERCURONIUM-INDUCED NEUROMUSCULAR BLOCKADE WITH
   EDROPHONIUM OR NEOSTIGMINE
SO BRITISH JOURNAL OF ANAESTHESIA
LA English
DT Article
C1 QUEENS UNIV BELFAST,DEPT ANAESTHET,BELFAST BT7 1NN,ANTRIM,NORTH IRELAND.
RP MIRAKHUR, RK (reprint author), ROYAL VICTORIA HOSP,DEPT CLIN ANAESTHESIA,BELFAST BT12 6BA,NORTH IRELAND.
NR 17
TC 25
Z9 25
PU PROF SCI PUBL
PI LONDON
PA TAVISTOCK HOUSE EAST, TAVISTOCK SQUARE, LONDON, ENGLAND WC1H 9JR
SN 0007-0912
J9 BRIT J ANAESTH
JI Br. J. Anaesth.
PD APR
PY 1987
VL 59
IS 4
BP 473
EP 477
DI 10.1093/bja/59.4.473
PG 5
WC Anesthesiology
SC Anesthesiology
GA G6254
UT WOS:A1987G625400015
ER

PT J
AU CALDWELL, JE
   ROBERTSON, EN
   BAIRD, WLM
AF CALDWELL, JE
   ROBERTSON, EN
   BAIRD, WLM
TI ANTAGONISM OF VECURONIUM AND ATRACURIUM - COMPARISON OF NEOSTIGMINE AND
   EDROPHONIUM ADMINISTERED AT 5-PERCENT TWITCH HEIGHT RECOVERY
SO BRITISH JOURNAL OF ANAESTHESIA
LA English
DT Article
RP CALDWELL, JE (reprint author), ROYAL INFIRM,DEPT ANAESTHESIA,GLASGOW G31 3ER,SCOTLAND.
NR 12
TC 22
Z9 22
PU PROF SCI PUBL
PI LONDON
PA TAVISTOCK HOUSE EAST, TAVISTOCK SQUARE, LONDON, ENGLAND WC1H 9JR
SN 0007-0912
J9 BRIT J ANAESTH
JI Br. J. Anaesth.
PD APR
PY 1987
VL 59
IS 4
BP 478
EP 481
DI 10.1093/bja/59.4.478
PG 4
WC Anesthesiology
SC Anesthesiology
GA G6254
UT WOS:A1987G625400016
ER

PT J
AU GIBSON, JK
   HAIRE, RG
AF GIBSON, JK
   HAIRE, RG
TI PREPARATION AND LATTICE-PARAMETERS OF AMERICIUM AND CURIUM
   MONOBISMUTHIDES
SO JOURNAL OF THE LESS-COMMON METALS
LA English
DT Article
RP GIBSON, JK (reprint author), OAK RIDGE NATL LAB,DIV CHEM,TRANSURANIUM RES LAB,OAK RIDGE,TN 37831, USA.
NR 14
TC 3
Z9 3
PU ELSEVIER SCIENCE SA LAUSANNE
PI LAUSANNE 1
PA PO BOX 564, 1001 LAUSANNE 1, SWITZERLAND
SN 0022-5088
J9 J LESS-COMMON MET
PD APR
PY 1987
VL 132
IS 1
BP 149
EP 154
DI 10.1016/0022-5088(87)90183-4
PG 6
WC Chemistry, Physical; Metallurgy & Metallurgical Engineering
SC Chemistry; Metallurgy & Metallurgical Engineering
GA H1031
UT WOS:A1987H103100017
ER

PT J
AU FRYER, AD
   MACLAGAN, J
AF FRYER, AD
   MACLAGAN, J
TI PANCURONIUM AND GALLAMINE ARE ANTAGONISTS FOR PREJUNCTIONAL AND
   POSTJUNCTIONAL MUSCARINIC RECEPTORS IN THE GUINEA-PIG LUNG
SO NAUNYN-SCHMIEDEBERGS ARCHIVES OF PHARMACOLOGY
LA English
DT Article
C1 ROYAL FREE HOSP,SCH MED,DEPT PHARMACOL,ROWLAND HILL ST,LONDON NW3 2PF,ENGLAND.
NR 21
TC 41
Z9 41
PU SPRINGER VERLAG
PI NEW YORK
PA 175 FIFTH AVE, NEW YORK, NY 10010
SN 0028-1298
J9 N-S ARCH PHARMACOL
JI Naunyn-Schmiedebergs Arch. Pharmacol.
PD APR
PY 1987
VL 335
IS 4
BP 367
EP 371
DI 10.1007/BF00165549
PG 5
WC Pharmacology & Pharmacy
SC Pharmacology & Pharmacy
GA G7950
UT WOS:A1987G795000002
ER

PT J
AU KAY, B
   CHESTNUT, RJ
   PING, JSTS
   HEALY, TEJ
AF KAY, B
   CHESTNUT, RJ
   PING, JSTS
   HEALY, TEJ
TI ECONOMY IN THE USE OF MUSCLE-RELAXANTS - VECURONIUM AFTER PANCURONIUM
SO ANAESTHESIA
LA English
DT Article
C1 MANCHESTER ROYAL INFIRM,MANCHESTER M13 9WL,LANCS,ENGLAND.
RP KAY, B (reprint author), UNIV HOSP S MANCHESTER,DEPT ANAESTHESIA,MANCHESTER M20 8LR,LANCS,ENGLAND.
NR 7
TC 9
Z9 10
PU W B SAUNDERS CO LTD
PI LONDON
PA 24-28 OVAL RD, LONDON, ENGLAND NW1 7DX
SN 0003-2409
J9 ANAESTHESIA
JI Anaesthesia
PD MAR
PY 1987
VL 42
IS 3
BP 277
EP 280
DI 10.1111/j.1365-2044.1987.tb03039.x
PG 4
WC Anesthesiology
SC Anesthesiology
GA G1879
UT WOS:A1987G187900008
ER

PT J
AU NAGUIB, M
   ABDULATIF, M
   ABSOOD, GH
AF NAGUIB, M
   ABDULATIF, M
   ABSOOD, GH
TI ACCELERATED REVERSAL OF ATRACURIUM BLOCKADE WITH PRIMING DOSES OF
   EDROPHONIUM
SO ANESTHESIOLOGY
LA English
DT Article
C1 KING FAISAL UNIV,KING FAHD HOSP,DEPT COMMUNITY MED,BIOSTAT UNIT,AL KHOBAR 31952,SAUDI ARABIA.
RP NAGUIB, M (reprint author), KING FAISAL UNIV,KING FAHD HOSP,DEPT ANESTHESIOL,POB 2208,AL KHOBAR 31952,SAUDI ARABIA.
NR 18
TC 9
Z9 9
PU LIPPINCOTT-RAVEN PUBL
PI PHILADELPHIA
PA 227 EAST WASHINGTON SQ, PHILADELPHIA, PA 19106
SN 0003-3022
J9 ANESTHESIOLOGY
JI Anesthesiology
PD MAR
PY 1987
VL 66
IS 3
BP 397
EP 400
DI 10.1097/00000542-198703000-00024
PG 4
WC Anesthesiology
SC Anesthesiology
GA G3516
UT WOS:A1987G351600024
ER

PT J
AU COHEN, AY
   FRANK, G
AF COHEN, AY
   FRANK, G
TI PERIORBITAL EDEMA AFTER ATRACURIUM ADMINISTRATION
SO ANESTHESIOLOGY
LA English
DT Article
RP COHEN, AY (reprint author), UNIV CALIF SAN FRANCISCO,DEPT ANESTHESIA,ROOM S-436,SAN FRANCISCO,CA 94143, USA.
NR 15
TC 2
Z9 2
PU LIPPINCOTT-RAVEN PUBL
PI PHILADELPHIA
PA 227 EAST WASHINGTON SQ, PHILADELPHIA, PA 19106
SN 0003-3022
J9 ANESTHESIOLOGY
JI Anesthesiology
PD MAR
PY 1987
VL 66
IS 3
BP 431
EP 432
DI 10.1097/00000542-198703000-00034
PG 2
WC Anesthesiology
SC Anesthesiology
GA G3516
UT WOS:A1987G351600034
ER

PT J
AU FERRES, CJ
   CARSON, IW
   LYONS, SM
   ORR, IA
   PATTERSON, CC
   CLARKE, RSJ
AF FERRES, CJ
   CARSON, IW
   LYONS, SM
   ORR, IA
   PATTERSON, CC
   CLARKE, RSJ
TI HEMODYNAMIC-EFFECTS OF VECURONIUM, PANCURONIUM AND ATRACURIUM IN
   PATIENTS WITH CORONARY-ARTERY DISEASE
SO BRITISH JOURNAL OF ANAESTHESIA
LA English
DT Article
C1 ROYAL VICTORIA HOSP,BELFAST 12,NORTH IRELAND.
   QUEENS UNIV BELFAST,DEPT MED STAT,BELFAST BT7 1NN,ANTRIM,NORTH IRELAND.
RP FERRES, CJ (reprint author), QUEENS UNIV BELFAST,DEPT ANAESTHET,BELFAST BT7 1NN,ANTRIM,NORTH IRELAND.
NR 33
TC 22
Z9 22
PU PROF SCI PUBL
PI LONDON
PA TAVISTOCK HOUSE EAST, TAVISTOCK SQUARE, LONDON, ENGLAND WC1H 9JR
SN 0007-0912
J9 BRIT J ANAESTH
JI Br. J. Anaesth.
PD MAR
PY 1987
VL 59
IS 3
BP 305
EP 311
DI 10.1093/bja/59.3.305
PG 7
WC Anesthesiology
SC Anesthesiology
GA G2233
UT WOS:A1987G223300007
ER

PT J
AU GIBB, AJ
   MARSHALL, IG
AF GIBB, AJ
   MARSHALL, IG
TI EXAMINATION OF THE MECHANISMS INVOLVED IN TETANIC FADE PRODUCED BY
   VECURONIUM AND RELATED ANALOGS IN THE RAT DIAPHRAGM
SO BRITISH JOURNAL OF PHARMACOLOGY
LA English
DT Article
C1 UNIV STRATHCLYDE,DEPT PHYSIOL & PHARMACOL,GLASGOW G1 1XW,SCOTLAND.
NR 18
TC 23
Z9 23
PU STOCKTON PRESS
PI BASINGSTOKE
PA HOUNDMILLS, BASINGSTOKE, HAMPSHIRE, ENGLAND RG21 6XS
SN 0007-1188
J9 BRIT J PHARMACOL
JI Br. J. Pharmacol.
PD MAR
PY 1987
VL 90
IS 3
BP 511
EP 521
PG 11
WC Pharmacology & Pharmacy
SC Pharmacology & Pharmacy
GA G2230
UT WOS:A1987G223000008
ER

PT J
AU OSTERGAARD, D
   ENGBAEK, J
   ORDING, H
   VIBYMOGENSEN, J
AF OSTERGAARD, D
   ENGBAEK, J
   ORDING, H
   VIBYMOGENSEN, J
TI A NEW INFUSION DESIGN FOR ATRACURIUM AND VECURONIUM
SO EUROPEAN JOURNAL OF ANAESTHESIOLOGY
LA English
DT Article
RP OSTERGAARD, D (reprint author), UNIV COPENHAGEN,HERLEV HOSP,DEPT ANAESTHESIA,DK-2730 HERLEV,DENMARK.
NR 0
TC 1
Z9 1
PU BLACKWELL SCIENCE LTD
PI OXFORD
PA OSNEY MEAD, OXFORD, OXON, ENGLAND OX2 0EL
SN 0265-0215
J9 EUR J ANAESTH
JI Eur. J. Anaesth.
PD MAR
PY 1987
VL 4
IS 2
BP 87
EP 92
PG 6
WC Anesthesiology
SC Anesthesiology
GA G8162
UT WOS:A1987G816200001
ER

PT J
AU SENGUPTA, P
   SKACEL, M
   PLANTEVIN, OM
AF SENGUPTA, P
   SKACEL, M
   PLANTEVIN, OM
TI POSTOPERATIVE MORBIDITY ASSOCIATED WITH THE USE OF ATRACURIUM AND
   VECURONIUM IN DAY-CASE LAPAROSCOPY
SO EUROPEAN JOURNAL OF ANAESTHESIOLOGY
LA English
DT Article
RP SENGUPTA, P (reprint author), ST THOMAS HOSP,DEPT ANAESTHET,LONDON SE1 7EH,ENGLAND.
NR 0
TC 8
Z9 8
PU BLACKWELL SCIENCE LTD
PI OXFORD
PA OSNEY MEAD, OXFORD, OXON, ENGLAND OX2 0EL
SN 0265-0215
J9 EUR J ANAESTH
JI Eur. J. Anaesth.
PD MAR
PY 1987
VL 4
IS 2
BP 93
EP 99
PG 7
WC Anesthesiology
SC Anesthesiology
GA G8162
UT WOS:A1987G816200002
ER

PT J
AU GIBSON, FM
   MIRAKHUR, RK
AF GIBSON, FM
   MIRAKHUR, RK
TI DOSE-RESPONSE CURVES FOR PANCURONIUM AND TUBOCURARINE - COMPARISON OF
   SINGLE AND CUMULATIVE DOSE TECHNIQUES
SO EUROPEAN JOURNAL OF ANAESTHESIOLOGY
LA English
DT Article
C1 ROYAL VICTORIA HOSP,DEPT CLIN ANAESTHESIA,BELFAST BT12 6BA,NORTH IRELAND.
NR 0
TC 12
Z9 12
PU BLACKWELL SCIENCE LTD
PI OXFORD
PA OSNEY MEAD, OXFORD, OXON, ENGLAND OX2 0EL
SN 0265-0215
J9 EUR J ANAESTH
JI Eur. J. Anaesth.
PD MAR
PY 1987
VL 4
IS 2
BP 143
EP 147
PG 5
WC Anesthesiology
SC Anesthesiology
GA G8162
UT WOS:A1987G816200008
ER

PT J
AU JONES, RS
   BREARLEY, JC
AF JONES, RS
   BREARLEY, JC
TI ATRACURIUM INFUSION IN THE DOG
SO JOURNAL OF SMALL ANIMAL PRACTICE
LA English
DT Article
RP JONES, RS (reprint author), UNIV LIVERPOOL,ROYAL LIVERPOOL HOSP,DEPT ANAESTHESIA,POB 147,LIVERPOOL L69 3BX,ENGLAND.
NR 9
TC 5
Z9 5
PU BRITISH VETERINARY ASSOC
PI LONDON
PA 7 MANSFIELD ST, LONDON, ENGLAND W1M 0AT
SN 0022-4510
J9 J SMALL ANIM PRACT
JI J. Small Anim. Pract.
PD MAR
PY 1987
VL 28
IS 3
BP 197
EP 201
DI 10.1111/j.1748-5827.1987.tb05986.x
PG 5
WC Veterinary Sciences
SC Veterinary Sciences
GA G6265
UT WOS:A1987G626500003
ER

PT J
AU YABLOCHKIN, AV
   KRAPIVIN, MI
   FEDOTOV, SN
   YUDINA, VG
   YAKOBSON, AA
AF YABLOCHKIN, AV
   KRAPIVIN, MI
   FEDOTOV, SN
   YUDINA, VG
   YAKOBSON, AA
TI DETERMINATION OF AMERICIUM AND CURIUM BY ISOTOPE-DILUTION
SO SOVIET RADIOCHEMISTRY
LA English
DT Article
NR 4
TC 0
Z9 0
PU PLENUM PUBL CORP
PI NEW YORK
PA CONSULTANTS BUREAU 233 SPRING ST, NEW YORK, NY 10013
SN 0038-576X
J9 SOV RADIOCHEM+
PD MAR-APR
PY 1987
VL 29
IS 2
BP 214
EP 217
PG 4
WC Chemistry, Analytical
SC Chemistry
GA L4444
UT WOS:A1987L444400020
ER

PT J
AU PUSEY, JM
   CHARLTON, SM
   SKINNER, JB
   ASSEM, ESK
AF PUSEY, JM
   CHARLTON, SM
   SKINNER, JB
   ASSEM, ESK
TI ANAPHYLACTOID REACTION TO ALCURONIUM
SO ANAESTHESIA
LA English
DT Article
C1 UNIV LONDON UNIV COLL,DEPT PHARMACOL,LONDON WC1E 6BT,ENGLAND.
   WHITTINGTON HOSP,DEPT ANAESTHET,LONDON N19,ENGLAND.
NR 12
TC 10
Z9 10
PU W B SAUNDERS CO LTD
PI LONDON
PA 24-28 OVAL RD, LONDON, ENGLAND NW1 7DX
SN 0003-2409
J9 ANAESTHESIA
JI Anaesthesia
PD FEB
PY 1987
VL 42
IS 2
BP 164
EP 167
DI 10.1111/j.1365-2044.1987.tb02991.x
PG 4
WC Anesthesiology
SC Anesthesiology
GA F8718
UT WOS:A1987F871800008
ER

PT J
AU CHAUVIN, M
   LEBRAULT, C
   DUVALDESTIN, P
AF CHAUVIN, M
   LEBRAULT, C
   DUVALDESTIN, P
TI THE NEUROMUSCULAR BLOCKING EFFECT OF VECURONIUM ON THE HUMAN DIAPHRAGM
SO ANESTHESIA AND ANALGESIA
LA English
DT Article
RP CHAUVIN, M (reprint author), UNIV PARIS 05,HOP AMBROISE PARE,DEPT ANESTHESIE,9 AVE CHARLES DE GAULLE,F-92100 BOULOGNE SEINE,FRANCE.
NR 23
TC 75
Z9 76
PU WILLIAMS & WILKINS
PI BALTIMORE
PA 351 WEST CAMDEN ST, BALTIMORE, MD 21201-2436
SN 0003-2999
J9 ANESTH ANALG
JI Anesth. Analg.
PD FEB
PY 1987
VL 66
IS 2
BP 117
EP 122
PG 6
WC Anesthesiology
SC Anesthesiology
GA F9323
UT WOS:A1987F932300003
ER

PT J
AU FLUSCHE, G
   UNGERSARGON, J
   LAMBERT, DH
AF FLUSCHE, G
   UNGERSARGON, J
   LAMBERT, DH
TI PROLONGED NEUROMUSCULAR PARALYSIS WITH VECURONIUM IN A PATIENT WITH
   POLYMYOSITIS
SO ANESTHESIA AND ANALGESIA
LA English
DT Article
C1 HARVARD UNIV,BRIGHAM & WOMENS HOSP,SCH MED,DEPT NEUROL,BOSTON,MA 02115.
RP FLUSCHE, G (reprint author), HARVARD UNIV,BRIGHAM & WOMENS HOSP,SCH MED,DEPT ANESTHESIA,75 FRANCIS ST,BOSTON,MA 02115, USA.
NR 7
TC 5
Z9 5
PU WILLIAMS & WILKINS
PI BALTIMORE
PA 351 WEST CAMDEN ST, BALTIMORE, MD 21201-2436
SN 0003-2999
J9 ANESTH ANALG
JI Anesth. Analg.
PD FEB
PY 1987
VL 66
IS 2
BP 188
EP 190
PG 3
WC Anesthesiology
SC Anesthesiology
GA F9323
UT WOS:A1987F932300017
ER

PT J
AU PUGH, ND
   HARPER, NJN
   HEALY, TEJ
   PETTS, HV
AF PUGH, ND
   HARPER, NJN
   HEALY, TEJ
   PETTS, HV
TI EFFECTS OF ATRACURIUM AND VECURONIUM ON THE LATENCY AND THE DURATION OF
   THE NEGATIVE DEFLECTION OF THE EVOKED COMPOUND ACTION-POTENTIAL OF THE
   ADDUCTOR POLLICIS
SO BRITISH JOURNAL OF ANAESTHESIA
LA English
DT Article
C1 UNIV HOSP S MANCHESTER,DEPT ANAESTHESIA,MANCHESTER M20 8LR,LANCS,ENGLAND.
   UNIV HOSP S MANCHESTER,REG DEPT MED PHYS & BIOENGN,MANCHESTER M20 8LR,LANCS,ENGLAND.
   MANCHESTER ROYAL INFIRM,DEPT ANAESTHESIA,MANCHESTER 13,ENGLAND.
   STEPPING HILL HOSP,DEPT ANAESTHESIA,STOCKPORT SK2 7JE,CHESHIRE,ENGLAND.
NR 8
TC 7
Z9 7
PU PROF SCI PUBL
PI LONDON
PA TAVISTOCK HOUSE EAST, TAVISTOCK SQUARE, LONDON, ENGLAND WC1H 9JR
SN 0007-0912
J9 BRIT J ANAESTH
JI Br. J. Anaesth.
PD FEB
PY 1987
VL 59
IS 2
BP 195
EP 199
DI 10.1093/bja/59.2.195
PG 5
WC Anesthesiology
SC Anesthesiology
GA F8403
UT WOS:A1987F840300011
ER

PT J
AU ASTLEY, BA
   HUGHES, R
   PAYNE, JP
AF ASTLEY, BA
   HUGHES, R
   PAYNE, JP
TI RECOVERY OF RESPIRATION AFTER NEUROMUSCULAR BLOCKADE WITH ALCURONIUM
SO BRITISH JOURNAL OF ANAESTHESIA
LA English
DT Article
C1 ROYAL COLL SURGEONS ENGLAND,ANAESTHET RES DEPT,LONDON WC2,ENGLAND.
   ST PETERS HOSP,LONDON WC2,ENGLAND.
NR 18
TC 3
Z9 3
PU PROF SCI PUBL
PI LONDON
PA TAVISTOCK HOUSE EAST, TAVISTOCK SQUARE, LONDON, ENGLAND WC1H 9JR
SN 0007-0912
J9 BRIT J ANAESTH
JI Br. J. Anaesth.
PD FEB
PY 1987
VL 59
IS 2
BP 206
EP 210
DI 10.1093/bja/59.2.206
PG 5
WC Anesthesiology
SC Anesthesiology
GA F8403
UT WOS:A1987F840300013
ER

PT J
AU YATE, PM
   FLYNN, PJ
   ARNOLD, RW
   WEATHERLY, BC
   SIMMONDS, RJ
   DOPSON, T
AF YATE, PM
   FLYNN, PJ
   ARNOLD, RW
   WEATHERLY, BC
   SIMMONDS, RJ
   DOPSON, T
TI CLINICAL-EXPERIENCE AND PLASMA LAUDANOSINE CONCENTRATIONS DURING THE
   INFUSION OF ATRACURIUM IN THE INTENSIVE THERAPY UNIT
SO BRITISH JOURNAL OF ANAESTHESIA
LA English
DT Article
C1 LONDON HOSP,DEPT ANAESTHET,LONDON E1 1BB,ENGLAND.
   WELLCOME RES LABS,DEPT DRUG METAB,BECKENHAM BR3 3BS,KENT,ENGLAND.
RP YATE, PM (reprint author), UNIV LONDON LONDON HOSP,COLL MED,ANAESTHET UNIT,LONDON E1 1BB,ENGLAND.
NR 35
TC 73
Z9 73
PU PROF SCI PUBL
PI LONDON
PA TAVISTOCK HOUSE EAST, TAVISTOCK SQUARE, LONDON, ENGLAND WC1H 9JR
SN 0007-0912
J9 BRIT J ANAESTH
JI Br. J. Anaesth.
PD FEB
PY 1987
VL 59
IS 2
BP 211
EP 217
DI 10.1093/bja/59.2.211
PG 7
WC Anesthesiology
SC Anesthesiology
GA F8403
UT WOS:A1987F840300014
ER

PT J
AU VIZI, ES
   SOMOGYI, GT
   NAGASHIMA, H
   DUNCALF, D
   CHAUDHRY, IA
   KOBAYASHI, O
   GOLDINER, PL
   FOLDES, FF
AF VIZI, ES
   SOMOGYI, GT
   NAGASHIMA, H
   DUNCALF, D
   CHAUDHRY, IA
   KOBAYASHI, O
   GOLDINER, PL
   FOLDES, FF
TI TUBOCURARINE AND PANCURONIUM INHIBIT EVOKED RELEASE OF ACETYLCHOLINE
   FROM THE MOUSE HEMIDIAPHRAGM PREPARATION
SO BRITISH JOURNAL OF ANAESTHESIA
LA English
DT Article
C1 HUNGARIAN ACAD SCI,INST EXPTL MED,H-1450 BUDAPEST,HUNGARY.
RP VIZI, ES (reprint author), MONTEFIORE MED CTR,ALBERT EINSTEIN COLL MED,DEPT ANESTHESIOL,111 E 210TH ST,BRONX,NY 10467, USA.
NR 37
TC 61
Z9 61
PU PROF SCI PUBL
PI LONDON
PA TAVISTOCK HOUSE EAST, TAVISTOCK SQUARE, LONDON, ENGLAND WC1H 9JR
SN 0007-0912
J9 BRIT J ANAESTH
JI Br. J. Anaesth.
PD FEB
PY 1987
VL 59
IS 2
BP 226
EP 231
DI 10.1093/bja/59.2.226
PG 6
WC Anesthesiology
SC Anesthesiology
GA F8403
UT WOS:A1987F840300016
ER

PT J
AU COZANITIS, DA
   MAKELA, V
   KLEMOLA, UM
AF COZANITIS, DA
   MAKELA, V
   KLEMOLA, UM
TI PRECURARIZATION IN INFANTS AND CHILDREN LESS THAN 3 YEARS OF AGE
SO CANADIAN JOURNAL OF ANAESTHESIA-JOURNAL CANADIEN D ANESTHESIE
LA English
DT Article
C1 UNIV HELSINKI,CENT HOSP,CHILDRENS HOSP,SF-00100 HELSINKI 10,FINLAND.
   UNIV HELSINKI,CENT HOSP,HOSP OTOLARYNGOL,SF-00100 HELSINKI 10,FINLAND.
NR 15
TC 5
Z9 5
PU CANADIAN ANAESTHETISTS SOC INC
PI TORONTO
PA 1 EGLINTON AVE EAST, SUITE 208, TORONTO ON M4P 3A1, CANADA
SN 0832-610X
J9 CAN J ANAESTH
JI Can. J. Anaesth.-J. Can. Anesth.
PD JAN
PY 1987
VL 34
IS 1
BP 17
EP 20
PG 4
WC Anesthesiology
SC Anesthesiology
GA F7593
UT WOS:A1987F759300004
ER

PT J
AU DONEN, N
AF DONEN, N
TI USE OF ATRACURIUM IN A PATIENT WITH PLASMA CHOLINESTERASE DEFICIENCY
SO CANADIAN JOURNAL OF ANAESTHESIA-JOURNAL CANADIEN D ANESTHESIE
LA English
DT Article
C1 UNIV MANITOBA,DEPT ANESTHESIA,WINNIPEG R3T 2N2,MANITOBA,CANADA.
NR 13
TC 0
Z9 0
PU CANADIAN ANAESTHETISTS SOC INC
PI TORONTO
PA 1 EGLINTON AVE EAST, SUITE 208, TORONTO ON M4P 3A1, CANADA
SN 0832-610X
J9 CAN J ANAESTH
JI Can. J. Anaesth.-J. Can. Anesth.
PD JAN
PY 1987
VL 34
IS 1
BP 64
EP 66
PG 3
WC Anesthesiology
SC Anesthesiology
GA F7593
UT WOS:A1987F759300012
ER

PT J
AU MORTON, WD
   LERMAN, J
AF MORTON, WD
   LERMAN, J
TI THE EFFECT OF PANCURONIUM ON THE SOLUBILITY OF AQUEOUS THIOPENTONE
SO CANADIAN JOURNAL OF ANAESTHESIA-JOURNAL CANADIEN D ANESTHESIE
LA English
DT Article
C1 HOSP SICK CHILDREN,RES INST,TORONTO M5G 1X8,ONTARIO,CANADA.
   UNIV TORONTO,TORONTO M5S 1A1,ONTARIO,CANADA.
RP MORTON, WD (reprint author), HOSP SICK CHILDREN,DEPT ANAESTHESIA,555 UNIV AVE,TORONTO M5G 1X8,ONTARIO,CANADA.
NR 2
TC 8
Z9 8
PU CANADIAN ANAESTHETISTS SOC INC
PI TORONTO
PA 1 EGLINTON AVE EAST, SUITE 208, TORONTO ON M4P 3A1, CANADA
SN 0832-610X
J9 CAN J ANAESTH
JI Can. J. Anaesth.-J. Can. Anesth.
PD JAN
PY 1987
VL 34
IS 1
BP 87
EP 89
PG 3
WC Anesthesiology
SC Anesthesiology
GA F7593
UT WOS:A1987F759300018
ER

PT J
AU HUNTER, JM
   KELLY, JM
   JONES, RS
AF HUNTER, JM
   KELLY, JM
   JONES, RS
TI ATRACURIUM INFUSIONS IN MAJOR OPHTHALMIC SURGERY
SO EUROPEAN JOURNAL OF ANAESTHESIOLOGY
LA English
DT Article
RP HUNTER, JM (reprint author), ROYAL LIVERPOOL HOSP,DEPT ANAESTHESIA,POB 147,LIVERPOOL L69 3BX,ENGLAND.
NR 0
TC 2
Z9 2
PU BLACKWELL SCIENCE LTD
PI OXFORD
PA OSNEY MEAD, OXFORD, OXON, ENGLAND OX2 0EL
SN 0265-0215
J9 EUR J ANAESTH
JI Eur. J. Anaesth.
PD JAN
PY 1987
VL 4
IS 1
BP 9
EP 15
PG 7
WC Anesthesiology
SC Anesthesiology
GA F4910
UT WOS:A1987F491000002
ER

PT J
AU WALI, FA
   SUER, AH
AF WALI, FA
   SUER, AH
TI EFFECT OF ATRACURIUM ON TWITCH, TETANIC AND POSTTETANIC TWITCH RESPONSES
   AT THE RAT NEUROMUSCULAR-JUNCTION
SO EUROPEAN JOURNAL OF ANAESTHESIOLOGY
LA English
DT Article
RP WALI, FA (reprint author), LONDON HOSP,COLL MED,ANAESTHET UNIT,LONDON E1 1BB,ENGLAND.
NR 0
TC 7
Z9 7
PU BLACKWELL SCIENCE LTD
PI OXFORD
PA OSNEY MEAD, OXFORD, OXON, ENGLAND OX2 0EL
SN 0265-0215
J9 EUR J ANAESTH
JI Eur. J. Anaesth.
PD JAN
PY 1987
VL 4
IS 1
BP 45
EP 53
PG 9
WC Anesthesiology
SC Anesthesiology
GA F4910
UT WOS:A1987F491000006
ER

PT J
AU MIRAMAND, P
   GERMAIN, P
   ARZUR, JC
AF MIRAMAND, P
   GERMAIN, P
   ARZUR, JC
TI UPTAKE OF CURIUM (CM-244) BY 5 BENTHIC MARINE SPECIES (ARENICOLA-MARINA,
   CERASTODERMA-EDULE, COROPHIUM-VOLUTATOR, NEREIS-DIVERSICOLOR AND
   SCROBICULARIA-PLANA) - COMPARISON WITH AMERICIUM AND PLUTONIUM
SO JOURNAL OF ENVIRONMENTAL RADIOACTIVITY
LA English
DT Article
RP MIRAMAND, P (reprint author), CONSERVATOIRE NATL ARTS & METIERS,INST NATL TECHN MER,BP 262,F-50107 CHERBOURG,FRANCE.
NR 0
TC 8
Z9 9
PU ELSEVIER SCI LTD
PI OXFORD
PA THE BOULEVARD, LANGFORD LANE, KIDLINGTON, OXFORD, OXON, ENGLAND OX5 1GB
SN 0265-931X
J9 J ENVIRON RADIOACTIV
JI J. Environ. Radioact.
PY 1987
VL 5
IS 3
BP 209
EP 218
DI 10.1016/0265-931X(87)90035-X
PG 10
WC Environmental Sciences
SC Environmental Sciences & Ecology
GA H0952
UT WOS:A1987H095200003
ER

PT J
AU KOBAYASHI, O
   NAGASHIMA, H
   DUNCALF, D
   CHAUDHRY, IA
   HARSING, LG
   FOLDES, FF
   GOLDINER, PL
   VIZI, ES
AF KOBAYASHI, O
   NAGASHIMA, H
   DUNCALF, D
   CHAUDHRY, IA
   HARSING, LG
   FOLDES, FF
   GOLDINER, PL
   VIZI, ES
TI DIRECT EVIDENCE THAT PANCURONIUM AND GALLAMINE ENHANCE THE RELEASE OF
   NOREPINEPHRINE FROM THE ATRIAL SYMPATHETIC-NERVE BY INHIBITING
   PREJUNCTIONAL MUSCARINIC RECEPTORS
SO JOURNAL OF THE AUTONOMIC NERVOUS SYSTEM
LA English
DT Article
C1 MONTEFIORE MED CTR,ALBERT EINSTEIN COLL MED DEPT ANESTHESIOL,111 E 210TH ST,BRONX,NY 10467.
   HUNGARIAN ACAD SCI,INST EXPTL MED,H-1361 BUDAPEST 5,HUNGARY.
NR 32
TC 25
Z9 25
PU ELSEVIER SCIENCE BV
PI AMSTERDAM
PA PO BOX 211, 1000 AE AMSTERDAM, NETHERLANDS
SN 0165-1838
J9 J AUTONOM NERV SYST
JI J. Auton. Nerv. Syst.
PD JAN
PY 1987
VL 18
IS 1
BP 55
EP 60
DI 10.1016/0165-1838(87)90134-2
PG 6
WC Neurosciences
SC Neurosciences & Neurology
GA F9527
UT WOS:A1987F952700007
ER

PT J
AU MURISIER, N
   SCHATZMANN, U
AF MURISIER, N
   SCHATZMANN, U
TI THE APPLICATION OF THE MUSCLE-RELAXANT ATRACURIUM DURING ANESTHESIA IN
   DOG
SO KLEINTIERPRAXIS
LA German
DT Article
RP MURISIER, N (reprint author), UNIV BERN,FAK VET MED,LANGGASSSTR 124,CH-3012 BERN,SWITZERLAND.
NR 0
TC 1
Z9 1
PU M H SCHAPER GMBH CO KG
PI ALFELD
PA POSTFACH 16 42 16 52 KALANDSTRASSE 4, W-3220 ALFELD, GERMANY
SN 0023-2076
J9 KLEINTIERPRAXIS
JI Kleintierpraxis
PD JAN
PY 1987
VL 32
IS 1
BP 19
EP 20
PG 2
WC Veterinary Sciences
SC Veterinary Sciences
GA F9232
UT WOS:A1987F923200003
ER

PT J
AU NOVIKOV, AP
   MYASOEDOV, BF
AF NOVIKOV, AP
   MYASOEDOV, BF
TI SEPARATION OF TRIVALENT EUROPIUM, TERBIUM, AMERICIUM AND CURIUM BY A
   SUPPORTED LIQUID MEMBRANE IMPREGNATED WITH DI-(2-ETHYLHEXYL)PHOSPHORIC
   ACID
SO SOLVENT EXTRACTION AND ION EXCHANGE
LA English
DT Article
RP NOVIKOV, AP (reprint author), VI VERNADSKII GEOCHEM & ANAL CHEM INST,MOSCOW,USSR.
NR 15
TC 12
Z9 12
PU MARCEL DEKKER INC
PI NEW YORK
PA 270 MADISON AVE, NEW YORK, NY 10016
SN 0736-6299
J9 SOLVENT EXTR ION EXC
JI Solvent Extr. Ion Exch.
PY 1987
VL 5
IS 1
BP 117
EP 127
DI 10.1080/07366298708918557
PG 11
WC Chemistry, Multidisciplinary
SC Chemistry
GA G4556
UT WOS:A1987G455600007
ER

PT J
AU AGGARWAL, SK
   DUGGAL, RK
   JAIN, HC
AF AGGARWAL, SK
   DUGGAL, RK
   JAIN, HC
TI ALPHA SPECTRUM EVALUATION METHOD FOR THE SIMULTANEOUS DETERMINATION OF
   PLUTONIUM, AMERICIUM AND CURIUM
SO JOURNAL OF RADIOANALYTICAL AND NUCLEAR CHEMISTRY-LETTERS
LA English
DT Article
RP AGGARWAL, SK (reprint author), BHABHA ATOM RES CTR,DIV FUEL CHEM,BOMBAY 400085,INDIA.
NR 4
TC 8
Z9 8
PU AKADEMIAI KIADO
PI BUDAPEST
PA PO BOX 245, H-1519 BUDAPEST, HUNGARY
SN 0236-5731
J9 J RADIOAN NUCL CH LE
JI J. Radioanal. Nucl. Chem.-Lett.
PD DEC 12
PY 1986
VL 107
IS 5
BP 263
EP 277
DI 10.1007/BF02166620
PG 15
WC Chemistry, Analytical; Chemistry, Inorganic & Nuclear; Nuclear Science &
   Technology
SC Chemistry; Nuclear Science & Technology
GA G6811
UT WOS:A1986G681100001
ER

PT J
AU DAROWSKI, MJ
   COUTINHO, WBA
   POWER, SJ
   JONES, RM
AF DAROWSKI, MJ
   COUTINHO, WBA
   POWER, SJ
   JONES, RM
TI VECURONIUM AND PHEOCHROMOCYTOMA - A REPORT OF 2 CASES USING DIFFERENT
   MODES OF ADMINISTRATION
SO ANAESTHESIA
LA English
DT Article
C1 GREENWICH DIST HOSP,DEPT ANAESTHET,LONDON SE10 9HE,ENGLAND.
   UNIV LONDON,GUYS HOSP,UNITED MED & DENT SCH GUYS & ST THOMAS HOSP,LONDON SE1 9RT,ENGLAND.
RP DAROWSKI, MJ (reprint author), GUYS HOSP,DEPT ANAESTHET,ST THOMAS ST,LONDON SE1 9RT,ENGLAND.
NR 30
TC 3
Z9 3
PU W B SAUNDERS CO LTD
PI LONDON
PA 24-28 OVAL RD, LONDON, ENGLAND NW1 7DX
SN 0003-2409
J9 ANAESTHESIA
JI Anaesthesia
PD DEC
PY 1986
VL 41
IS 12
BP 1225
EP 1229
DI 10.1111/j.1365-2044.1986.tb13008.x
PG 5
WC Anesthesiology
SC Anesthesiology
GA F0104
UT WOS:A1986F010400009
ER

PT J
AU NAGUIB, M
   ABDULATIF, M
   GYASI, HK
   ABSOOD, GH
AF NAGUIB, M
   ABDULATIF, M
   GYASI, HK
   ABSOOD, GH
TI PRIMING WITH ATRACURIUM - IMPROVING INTUBATING CONDITIONS WITH
   ADDITIONAL DOSES OF THIOPENTAL
SO ANESTHESIA AND ANALGESIA
LA English
DT Article
C1 KING FAISAL UNIV,DEPT ANESTHESIOL,AL KHOBAR,SAUDI ARABIA.
   KING FAISAL UNIV,DEPT COMMUNITY MED,BIOSTAT UNIT,AL KHOBAR,SAUDI ARABIA.
NR 17
TC 11
Z9 14
PU WILLIAMS & WILKINS
PI BALTIMORE
PA 351 WEST CAMDEN ST, BALTIMORE, MD 21201-2436
SN 0003-2999
J9 ANESTH ANALG
JI Anesth. Analg.
PD DEC
PY 1986
VL 65
IS 12
BP 1295
EP 1299
PG 5
WC Anesthesiology
SC Anesthesiology
GA F0576
UT WOS:A1986F057600008
ER

PT J
AU MEISTELMAN, C
   AGOSTON, S
   KERSTEN, UW
   SAINTMAURICE, C
   BENCINI, AF
   LOOSE, JP
AF MEISTELMAN, C
   AGOSTON, S
   KERSTEN, UW
   SAINTMAURICE, C
   BENCINI, AF
   LOOSE, JP
TI PHARMACOKINETICS AND PHARMACODYNAMICS OF VECURONIUM AND PANCURONIUM IN
   ANESTHETIZED CHILDREN
SO ANESTHESIA AND ANALGESIA
LA English
DT Article
C1 STATE UNIV GRONINGEN,INST ANESTHESIOL,9700 AB GRONINGEN,NETHERLANDS.
RP MEISTELMAN, C (reprint author), HOP ST VINCENT PAUL,DEPT ANESTHESIOL,74 AVE DENFERT ROCHEREAU,F-75674 PARIS 14,FRANCE.
NR 17
TC 16
Z9 16
PU WILLIAMS & WILKINS
PI BALTIMORE
PA 351 WEST CAMDEN ST, BALTIMORE, MD 21201-2436
SN 0003-2999
J9 ANESTH ANALG
JI Anesth. Analg.
PD DEC
PY 1986
VL 65
IS 12
BP 1319
EP 1323
PG 5
WC Anesthesiology
SC Anesthesiology
GA F0576
UT WOS:A1986F057600012
ER

PT J
AU HAGEN, J
   MARTYN, J
   SZYFELBEIN, SK
   GOUDSOUZIAN, NG
AF HAGEN, J
   MARTYN, J
   SZYFELBEIN, SK
   GOUDSOUZIAN, NG
TI CARDIOVASCULAR AND NEUROMUSCULAR RESPONSES TO HIGH-DOSE PANCURONIUM
   METOCURINE IN PEDIATRIC BURNED AND RECONSTRUCTIVE PATIENTS
SO ANESTHESIA AND ANALGESIA
LA English
DT Article
C1 MASSACHUSETTS GEN HOSP,DEPT ANESTHESIOL,ANESTHESIA SERV,BOSTON,MA 02114.
   HARVARD UNIV,SCH MED,DEPT ANESTHESIOL,BOSTON,MA 02115.
   SHRINERS BURN INST,BOSTON,MA.
NR 14
TC 7
Z9 7
PU WILLIAMS & WILKINS
PI BALTIMORE
PA 351 WEST CAMDEN ST, BALTIMORE, MD 21201-2436
SN 0003-2999
J9 ANESTH ANALG
JI Anesth. Analg.
PD DEC
PY 1986
VL 65
IS 12
BP 1340
EP 1344
PG 5
WC Anesthesiology
SC Anesthesiology
GA F0576
UT WOS:A1986F057600016
ER

PT J
AU KOPMAN, AF
AF KOPMAN, AF
TI RECOVERY TIMES FOLLOWING EDROPHONIUM AND NEOSTIGMINE REVERSAL OF
   PANCURONIUM, ATRACURIUM, AND VECURONIUM STEADY-STATE INFUSIONS
SO ANESTHESIOLOGY
LA English
DT Article
C1 SUNY STONY BROOK,SCH MED,STONY BROOK,NY 11794.
RP KOPMAN, AF (reprint author), LONG ISL JEWISH HILLSIDE MED CTR,DEPT ANESTHESIOL,NEW HYDE PK,NY 11042, USA.
NR 15
TC 43
Z9 43
PU LIPPINCOTT-RAVEN PUBL
PI PHILADELPHIA
PA 227 EAST WASHINGTON SQ, PHILADELPHIA, PA 19106
SN 0003-3022
J9 ANESTHESIOLOGY
JI Anesthesiology
PD DEC
PY 1986
VL 65
IS 6
BP 572
EP 578
DI 10.1097/00000542-198612000-00002
PG 7
WC Anesthesiology
SC Anesthesiology
GA F1632
UT WOS:A1986F163200002
ER

PT J
AU GRAHAM, GG
   MORRIS, R
   PYBUS, DA
   TORDA, TA
   WOODEY, R
AF GRAHAM, GG
   MORRIS, R
   PYBUS, DA
   TORDA, TA
   WOODEY, R
TI RELATIONSHIP OF TRAIN-OF-4 RATIO TO TWITCH DEPRESSION DURING
   PANCURONIUM-INDUCED NEUROMUSCULAR BLOCKADE
SO ANESTHESIOLOGY
LA English
DT Article
C1 PRINCE HENRY HOSP,DEPT ANAESTHESIA & INTENS CARE,LITTLE BAY,NSW 2036,AUSTRALIA.
   UNIV NEW S WALES,SCH PHYSIOL & PHARMACOL,SYDNEY,NSW,AUSTRALIA.
   UNIV NEW S WALES,DEPT ANAESTHESIA & RESUSCITAT,SYDNEY,NSW,AUSTRALIA.
NR 20
TC 19
Z9 19
PU LIPPINCOTT-RAVEN PUBL
PI PHILADELPHIA
PA 227 EAST WASHINGTON SQ, PHILADELPHIA, PA 19106
SN 0003-3022
J9 ANESTHESIOLOGY
JI Anesthesiology
PD DEC
PY 1986
VL 65
IS 6
BP 579
EP 583
DI 10.1097/00000542-198612000-00003
PG 5
WC Anesthesiology
SC Anesthesiology
GA F1632
UT WOS:A1986F163200003
ER

PT J
AU SNEYD, JR
AF SNEYD, JR
TI A SIMPLE ATRACURIUM INFUSION REGIMEN FOR INTRAABDOMINAL SURGERY
SO BRITISH JOURNAL OF ANAESTHESIA
LA English
DT Article
C1 ST GEORGES HOSP,DEPT ANAESTHET,LONDON SW17 0QT,ENGLAND.
RI Sneyd, John/B-2957-2012
OI Sneyd, John/0000-0003-3546-9856
NR 8
TC 1
Z9 1
PU PROF SCI PUBL
PI LONDON
PA TAVISTOCK HOUSE EAST, TAVISTOCK SQUARE, LONDON, ENGLAND WC1H 9JR
SN 0007-0912
J9 BRIT J ANAESTH
JI Br. J. Anaesth.
PD DEC
PY 1986
VL 58
IS 12
BP 1387
EP 1389
DI 10.1093/bja/58.12.1387
PG 3
WC Anesthesiology
SC Anesthesiology
GA F0267
UT WOS:A1986F026700010
ER

PT J
AU CARTER, JA
   ARNOLD, R
   YATE, PM
   FLYNN, PJ
AF CARTER, JA
   ARNOLD, R
   YATE, PM
   FLYNN, PJ
TI ASSESSMENT OF THE DATEX RELAXOGRAPH DURING ANESTHESIA AND
   ATRACURIUM-INDUCED NEUROMUSCULAR BLOCKADE
SO BRITISH JOURNAL OF ANAESTHESIA
LA English
DT Article
C1 UNIV LONDON LONDON HOSP,COLL MED,ANAESTHET UNIT,LONDON E1 1BB,ENGLAND.
   UNIV LONDON LONDON HOSP,COLL MED,DEPT ANAESTHET,LONDON E1 1BB,ENGLAND.
NR 17
TC 44
Z9 44
PU PROF SCI PUBL
PI LONDON
PA TAVISTOCK HOUSE EAST, TAVISTOCK SQUARE, LONDON, ENGLAND WC1H 9JR
SN 0007-0912
J9 BRIT J ANAESTH
JI Br. J. Anaesth.
PD DEC
PY 1986
VL 58
IS 12
BP 1447
EP 1452
DI 10.1093/bja/58.12.1447
PG 6
WC Anesthesiology
SC Anesthesiology
GA F0267
UT WOS:A1986F026700020
ER

PT J
AU SORRENTINO, A
   PALLADINO, MT
   TRANFA, F
AF SORRENTINO, A
   PALLADINO, MT
   TRANFA, F
TI ADVANTAGES OF THE ENFLURANE-PANCURONIUM COMBINATION IN ONCOLOGICAL
   ORBITAL SURGERY
SO ORBIT-AN INTERNATIONAL JOURNAL ON ORBITAL DISORDERS AND FACIAL
   RECONSTRUCTIVE SURGERY
LA English
DT Article
RP SORRENTINO, A (reprint author), UNIV NAPLES,DEPT ANESTHESIOL 2,VIA PANSINI 5,I-80138 NAPLES,ITALY.
NR 0
TC 0
Z9 0
PU AEOLUS PRESS
PI BUREN
PA PO BOX 740, 4116 ZJ BUREN, NETHERLANDS
SN 0167-6830
J9 ORBIT
PD DEC
PY 1986
VL 5
IS 4
BP 279
EP 281
DI 10.3109/01676838609036061
PG 3
WC Ophthalmology
SC Ophthalmology
GA F4081
UT WOS:A1986F408100011
ER

PT J
AU FRENKEL, VY
   CHISTYAKOV, VM
   KULYAKO, YM
   ERIN, EA
   LEBEDEV, IA
   TIMOFEEV, GA
   MYASOEDOV, BF
AF FRENKEL, VY
   CHISTYAKOV, VM
   KULYAKO, YM
   ERIN, EA
   LEBEDEV, IA
   TIMOFEEV, GA
   MYASOEDOV, BF
TI ELECTROCHEMICAL OXIDATION OF CURIUM-III IN POTASSIUM CARBONATE SOLUTION
SO JOURNAL OF RADIOANALYTICAL AND NUCLEAR CHEMISTRY-LETTERS
LA English
DT Article
C1 VI LENIN ATOM REACTORS RES INST,DIMITROVGRAD,BULGARIA.
RP FRENKEL, VY (reprint author), VI VERNADSKII GEOCHEM & ANAL CHEM INST,MOSCOW,USSR.
NR 5
TC 2
Z9 2
PU AKADEMIAI KIADO
PI BUDAPEST
PA PO BOX 245, H-1519 BUDAPEST, HUNGARY
SN 0236-5731
J9 J RADIOAN NUCL CH LE
JI J. Radioanal. Nucl. Chem.-Lett.
PD NOV 17
PY 1986
VL 107
IS 3
BP 159
EP 163
DI 10.1007/BF02163400
PG 5
WC Chemistry, Analytical; Chemistry, Inorganic & Nuclear; Nuclear Science &
   Technology
SC Chemistry; Nuclear Science & Technology
GA G1900
UT WOS:A1986G190000003
ER

PT J
AU GILLY, H
   REDL, G
   STREINZER, W
   ZRUNEK, M
   DRAXLER, V
AF GILLY, H
   REDL, G
   STREINZER, W
   ZRUNEK, M
   DRAXLER, V
TI THE PHARMACODYNAMICS OF VECURONIUM ON THE MUSCULATURE OF THE VOCAL CORDS
   AND THE BALL OF THE THUMB
SO ANAESTHESIST
LA German
DT Article
C1 VIENNA UNIV,L BOLTZMANN INST EXPTL ANAESTHESIOL & INTENS MED FORSCH WIEN LINZ,A-1090 VIENNA,AUSTRIA.
   VIENNA UNIV,HALS NASEN OHREN KLIN 2,A-1090 VIENNA,AUSTRIA.
RP GILLY, H (reprint author), VIENNA UNIV,ANAESTHESIE & ALLGEMEINE INTENS MED KLIN,EXPTL ABT,SPITALGASSE 23,A-1090 VIENNA,AUSTRIA.
NR 12
TC 8
Z9 8
PU SPRINGER VERLAG
PI NEW YORK
PA 175 FIFTH AVE, NEW YORK, NY 10010
SN 0003-2417
J9 ANAESTHESIST
JI Anaesthesist
PD NOV
PY 1986
VL 35
IS 11
BP 661
EP 664
PG 4
WC Anesthesiology
SC Anesthesiology
GA E9474
UT WOS:A1986E947400003
ER

PT J
AU NIGROVIC, V
   KLAUNIG, JE
   SMITH, SL
   SCHULTZ, NE
   WAJSKOL, A
AF NIGROVIC, V
   KLAUNIG, JE
   SMITH, SL
   SCHULTZ, NE
   WAJSKOL, A
TI COMPARATIVE TOXICITY OF ATRACURIUM AND METOCURINE IN ISOLATED RAT
   HEPATOCYTES
SO ANESTHESIA AND ANALGESIA
LA English
DT Article
C1 MED COLL OHIO,DEPT PATHOL,TOLEDO,OH 43699.
   MED COLL OHIO,DEPT PHARMACOL,TOLEDO,OH 43699.
RP NIGROVIC, V (reprint author), MED COLL OHIO,DEPT ANESTHESIOL,TOLEDO,OH 43699, USA.
NR 44
TC 18
Z9 18
PU WILLIAMS & WILKINS
PI BALTIMORE
PA 351 WEST CAMDEN ST, BALTIMORE, MD 21201-2436
SN 0003-2999
J9 ANESTH ANALG
JI Anesth. Analg.
PD NOV
PY 1986
VL 65
IS 11
BP 1107
EP 1111
PG 5
WC Anesthesiology
SC Anesthesiology
GA E5394
UT WOS:A1986E539400002
ER

PT J
AU BAKER, T
   AGUERO, A
   STANEC, A
   LOWNDES, HE
AF BAKER, T
   AGUERO, A
   STANEC, A
   LOWNDES, HE
TI PREJUNCTIONAL EFFECTS OF VECURONIUM IN THE CAT
SO ANESTHESIOLOGY
LA English
DT Article
C1 RUTGERS STATE UNIV,COLL PHARM,PISCATAWAY,NJ 08854.
RP BAKER, T (reprint author), ST JOSEPHS HOSP & MED CTR,DEPT ANESTHESIOL,703 MAIN ST,PATERSON,NJ 07503, USA.
NR 19
TC 18
Z9 19
PU LIPPINCOTT-RAVEN PUBL
PI PHILADELPHIA
PA 227 EAST WASHINGTON SQ, PHILADELPHIA, PA 19106
SN 0003-3022
J9 ANESTHESIOLOGY
JI Anesthesiology
PD NOV
PY 1986
VL 65
IS 5
BP 480
EP 484
DI 10.1097/00000542-198611000-00005
PG 5
WC Anesthesiology
SC Anesthesiology
GA E6978
UT WOS:A1986E697800005
ER

PT J
AU CARPENTER, RL
   MULROY, MF
AF CARPENTER, RL
   MULROY, MF
TI EDROPHONIUM ANTAGONIZES COMBINED LIDOCAINE PANCURONIUM AND VERAPAMIL
   PANCURONIUM NEUROMUSCULAR BLOCKADE IN CATS
SO ANESTHESIOLOGY
LA English
DT Article
RP CARPENTER, RL (reprint author), MASON CLIN,DEPT ANESTHESIOL,POB 900,SEATTLE,WA 98111, USA.
NR 8
TC 7
Z9 10
PU LIPPINCOTT-RAVEN PUBL
PI PHILADELPHIA
PA 227 EAST WASHINGTON SQ, PHILADELPHIA, PA 19106
SN 0003-3022
J9 ANESTHESIOLOGY
JI Anesthesiology
PD NOV
PY 1986
VL 65
IS 5
BP 506
EP 510
DI 10.1097/00000542-198611000-00009
PG 5
WC Anesthesiology
SC Anesthesiology
GA E6978
UT WOS:A1986E697800009
ER

PT J
AU BRANDOM, BW
   STILLER, RL
   COOK, DR
   WOELFEL, SK
   CHAKRAVORTI, S
   LAI, A
AF BRANDOM, BW
   STILLER, RL
   COOK, DR
   WOELFEL, SK
   CHAKRAVORTI, S
   LAI, A
TI PHARMACOKINETICS OF ATRACURIUM IN ANESTHETIZED INFANTS AND CHILDREN
SO BRITISH JOURNAL OF ANAESTHESIA
LA English
DT Article
C1 UNIV PITTSBURGH,DEPT ANESTHESIOL,PITTSBURGH,PA 15260.
   BURROUGHS WELLCOME CO,DIV CLIN RES,RES TRIANGLE PK,NC 27709.
RP BRANDOM, BW (reprint author), CHILDRENS HOSP,DEPT ANESTHESIOL,1 CHILDRENS PL,3705 5TH AVE DESOTO ST,PITTSBURGH,PA 15213, USA.
NR 17
TC 34
Z9 36
PU PROF SCI PUBL
PI LONDON
PA TAVISTOCK HOUSE EAST, TAVISTOCK SQUARE, LONDON, ENGLAND WC1H 9JR
SN 0007-0912
J9 BRIT J ANAESTH
JI Br. J. Anaesth.
PD NOV
PY 1986
VL 58
IS 11
BP 1210
EP 1213
DI 10.1093/bja/58.11.1210
PG 4
WC Anesthesiology
SC Anesthesiology
GA E6403
UT WOS:A1986E640300002
ER

PT J
AU SIMPSON, DA
   GREEN, DW
AF SIMPSON, DA
   GREEN, DW
TI USE OF ATRACURIUM DURING MAJOR ABDOMINAL-SURGERY IN INFANTS WITH
   HEPATIC-DYSFUNCTION FROM BILIARY ATRESIA
SO BRITISH JOURNAL OF ANAESTHESIA
LA English
DT Article
RP SIMPSON, DA (reprint author), KINGS COLL,SCH MED & DENT,DEPT ANAESTHET,DENMARK HILL,LONDON SE5 9RS,ENGLAND.
NR 15
TC 1
Z9 1
PU PROF SCI PUBL
PI LONDON
PA TAVISTOCK HOUSE EAST, TAVISTOCK SQUARE, LONDON, ENGLAND WC1H 9JR
SN 0007-0912
J9 BRIT J ANAESTH
JI Br. J. Anaesth.
PD NOV
PY 1986
VL 58
IS 11
BP 1214
EP 1217
DI 10.1093/bja/58.11.1214
PG 4
WC Anesthesiology
SC Anesthesiology
GA E6403
UT WOS:A1986E640300003
ER

PT J
AU GOUDSOUZIAN, NG
   YOUNG, ET
   MOSS, J
   LIU, LMP
AF GOUDSOUZIAN, NG
   YOUNG, ET
   MOSS, J
   LIU, LMP
TI HISTAMINE-RELEASE DURING THE ADMINISTRATION OF ATRACURIUM OR VECURONIUM
   IN CHILDREN
SO BRITISH JOURNAL OF ANAESTHESIA
LA English
DT Article
RP GOUDSOUZIAN, NG (reprint author), HARVARD UNIV,MASSACHUSETTS GEN HOSP,DEPT ANAESTHESIA,BOSTON,MA 02114, USA.
NR 14
TC 21
Z9 22
PU PROF SCI PUBL
PI LONDON
PA TAVISTOCK HOUSE EAST, TAVISTOCK SQUARE, LONDON, ENGLAND WC1H 9JR
SN 0007-0912
J9 BRIT J ANAESTH
JI Br. J. Anaesth.
PD NOV
PY 1986
VL 58
IS 11
BP 1229
EP 1233
DI 10.1093/bja/58.11.1229
PG 5
WC Anesthesiology
SC Anesthesiology
GA E6403
UT WOS:A1986E640300006
ER

PT J
AU HARPER, NJN
   BRADSHAW, EG
   HEALY, TEJ
AF HARPER, NJN
   BRADSHAW, EG
   HEALY, TEJ
TI EVOKED ELECTROMYOGRAPHIC AND MECHANICAL RESPONSES OF THE ADDUCTOR
   POLLICIS COMPARED DURING THE ONSET OF NEUROMUSCULAR BLOCKADE BY
   ATRACURIUM OR ALCURONIUM, AND DURING ANTAGONISM BY NEOSTIGMINE
SO BRITISH JOURNAL OF ANAESTHESIA
LA English
DT Article
RP HARPER, NJN (reprint author), MANCHESTER ROYAL INFIRM,DEPT ANAESTHESIA,OXFORD RD,MANCHESTER M13 9WL,LANCS,ENGLAND.
NR 22
TC 27
Z9 27
PU PROF SCI PUBL
PI LONDON
PA TAVISTOCK HOUSE EAST, TAVISTOCK SQUARE, LONDON, ENGLAND WC1H 9JR
SN 0007-0912
J9 BRIT J ANAESTH
JI Br. J. Anaesth.
PD NOV
PY 1986
VL 58
IS 11
BP 1278
EP 1284
DI 10.1093/bja/58.11.1278
PG 7
WC Anesthesiology
SC Anesthesiology
GA E6403
UT WOS:A1986E640300014
ER

PT J
AU CALDWELL, JE
   ROBERTSON, EN
   BAIRD, WLM
AF CALDWELL, JE
   ROBERTSON, EN
   BAIRD, WLM
TI ANTAGONISM OF PROFOUND NEUROMUSCULAR BLOCKADE INDUCED BY VECURONIUM OR
   ATRACURIUM - COMPARISON OF NEOSTIGMINE WITH EDROPHONIUM
SO BRITISH JOURNAL OF ANAESTHESIA
LA English
DT Article
C1 ROYAL INFIRM,DEPT ANAESTHESIA,GLASGOW G31 3ER,SCOTLAND.
NR 18
TC 35
Z9 35
PU PROF SCI PUBL
PI LONDON
PA TAVISTOCK HOUSE EAST, TAVISTOCK SQUARE, LONDON, ENGLAND WC1H 9JR
SN 0007-0912
J9 BRIT J ANAESTH
JI Br. J. Anaesth.
PD NOV
PY 1986
VL 58
IS 11
BP 1285
EP 1289
DI 10.1093/bja/58.11.1285
PG 5
WC Anesthesiology
SC Anesthesiology
GA E6403
UT WOS:A1986E640300015
ER

PT J
AU ASTLEY, BA
   HUGHES, R
   PAYNE, JP
AF ASTLEY, BA
   HUGHES, R
   PAYNE, JP
TI ANTAGONISM OF ATRACURIUM-INDUCED NEUROMUSCULAR BLOCKADE BY NEOSTIGMINE
   OR EDROPHONIUM
SO BRITISH JOURNAL OF ANAESTHESIA
LA English
DT Article
C1 ROYAL COLL SURG ENGLAND,ANAESTHET RES DEPT,LONDON WC2A 3PN,ENGLAND.
   ST PETERS HOSP,LONDON WC2A 2EX,ENGLAND.
NR 14
TC 13
Z9 13
PU PROF SCI PUBL
PI LONDON
PA TAVISTOCK HOUSE EAST, TAVISTOCK SQUARE, LONDON, ENGLAND WC1H 9JR
SN 0007-0912
J9 BRIT J ANAESTH
JI Br. J. Anaesth.
PD NOV
PY 1986
VL 58
IS 11
BP 1290
EP 1295
DI 10.1093/bja/58.11.1290
PG 6
WC Anesthesiology
SC Anesthesiology
GA E6403
UT WOS:A1986E640300016
ER

PT J
AU OHARA, DA
   FRAGEN, RJ
   SHANKS, CA
AF OHARA, DA
   FRAGEN, RJ
   SHANKS, CA
TI REAPPEARANCE OF THE TRAIN-OF-4 AFTER NEUROMUSCULAR BLOCKADE INDUCED WITH
   TUBOCURARINE, VECURONIUM OR ATRACURIUM
SO BRITISH JOURNAL OF ANAESTHESIA
LA English
DT Article
C1 NORTHWESTERN UNIV,DEPT ANESTHESIA,CHICAGO,IL 60611.
NR 32
TC 12
Z9 12
PU PROF SCI PUBL
PI LONDON
PA TAVISTOCK HOUSE EAST, TAVISTOCK SQUARE, LONDON, ENGLAND WC1H 9JR
SN 0007-0912
J9 BRIT J ANAESTH
JI Br. J. Anaesth.
PD NOV
PY 1986
VL 58
IS 11
BP 1296
EP 1299
DI 10.1093/bja/58.11.1296
PG 4
WC Anesthesiology
SC Anesthesiology
GA E6403
UT WOS:A1986E640300017
ER

PT J
AU OHARA, DA
   FRAGEN, RJ
   SHANKS, CA
AF OHARA, DA
   FRAGEN, RJ
   SHANKS, CA
TI COMPARISON OF VISUAL AND MEASURED TRAIN-OF-4 RECOVERY AFTER
   VECURONIUM-INDUCED NEUROMUSCULAR BLOCKADE USING 2 ANESTHETIC TECHNIQUES
SO BRITISH JOURNAL OF ANAESTHESIA
LA English
DT Article
C1 NORTHWESTERN UNIV,DEPT ANESTHESIA,CHICAGO,IL 60611.
NR 12
TC 22
Z9 22
PU PROF SCI PUBL
PI LONDON
PA TAVISTOCK HOUSE EAST, TAVISTOCK SQUARE, LONDON, ENGLAND WC1H 9JR
SN 0007-0912
J9 BRIT J ANAESTH
JI Br. J. Anaesth.
PD NOV
PY 1986
VL 58
IS 11
BP 1300
EP 1302
DI 10.1093/bja/58.11.1300
PG 3
WC Anesthesiology
SC Anesthesiology
GA E6403
UT WOS:A1986E640300018
ER

PT J
AU ABDULATIF, M
   NAGUIB, M
AF ABDULATIF, M
   NAGUIB, M
TI ACCELERATED REVERSAL OF ATRACURIUM BLOCKADE WITH DIVIDED DOSES OF
   NEOSTIGMINE
SO CANADIAN ANAESTHETISTS SOCIETY JOURNAL
LA English
DT Article
C1 KING FAISAL UNIV,KING FAHD HOSP,DEPT ANAESTHESIOL,POB 2208,ALKHOBAR 31952,SAUDI ARABIA.
NR 28
TC 10
Z9 10
PU CANADIAN ANAESTHETISTS SOC INC
PI TORONTO
PA 1 EGLINTON AVE EAST, SUITE 208, TORONTO ON M4P 3A1, CANADA
SN 0008-2856
J9 CAN J ANAESTH
PD NOV
PY 1986
VL 33
IS 6
BP 723
EP 728
PG 6
WC Anesthesiology
SC Anesthesiology
GA E7019
UT WOS:A1986E701900005
ER

PT J
AU CUNLIFFE, M
   LUCERO, VM
   MCLEOD, ME
   BURROWS, FA
   LERMAN, J
AF CUNLIFFE, M
   LUCERO, VM
   MCLEOD, ME
   BURROWS, FA
   LERMAN, J
TI NEUROMUSCULAR BLOCKADE FOR RAPID TRACHEAL INTUBATION IN CHILDREN -
   COMPARISON OF SUCCINYLCHOLINE AND PANCURONIUM
SO CANADIAN ANAESTHETISTS SOCIETY JOURNAL
LA English
DT Article
C1 HOSP SICK CHILDREN,RES INST,TORONTO M5G 1X8,ONTARIO,CANADA.
RP CUNLIFFE, M (reprint author), HOSP SICK CHILDREN,DEPT ANAESTHESIA,555 UNIV AVE,TORONTO M5G 1X8,ONTARIO,CANADA.
NR 19
TC 11
Z9 11
PU CANADIAN ANAESTHETISTS SOC INC
PI TORONTO
PA 1 EGLINTON AVE EAST, SUITE 208, TORONTO ON M4P 3A1, CANADA
SN 0008-2856
J9 CAN J ANAESTH
PD NOV
PY 1986
VL 33
IS 6
BP 760
EP 764
PG 5
WC Anesthesiology
SC Anesthesiology
GA E7019
UT WOS:A1986E701900011
ER

PT J
AU MEYER, RE
   PAGE, RL
   THRALL, DE
   DEWHIRST, MW
   VOSE, DL
AF MEYER, RE
   PAGE, RL
   THRALL, DE
   DEWHIRST, MW
   VOSE, DL
TI DETERMINATION OF CONTINUOUS ATRACURIUM INFUSION RATE IN DOGS UNDERGOING
   WHOLE-BODY HYPERTHERMIA
SO CANCER RESEARCH
LA English
DT Article
C1 DUKE UNIV,MED CTR,DIV RADIAT ONCOL,DURHAM,NC 27710.
RP MEYER, RE (reprint author), N CAROLINA STATE UNIV,SCH VET MED,DEPT ANAT,4700 HILLSBOROUGH ST,RALEIGH,NC 27606, USA.
NR 19
TC 17
Z9 18
PU AMER ASSOC CANCER RESEARCH
PI PHILADELPHIA
PA PUBLIC LEDGER BLDG, SUITE 816, 150 S. INDEPENDENCE MALL W.,
   PHILADELPHIA, PA 19106
SN 0008-5472
J9 CANCER RES
JI Cancer Res.
PD NOV
PY 1986
VL 46
IS 11
BP 5599
EP 5601
PG 3
WC Oncology
SC Oncology
GA E5631
UT WOS:A1986E563100027
ER

PT J
AU LAVERY, GG
   CLARKE, RSJ
   WATKINS, J
AF LAVERY, GG
   CLARKE, RSJ
   WATKINS, J
TI HISTAMINOID RESPONSE AFTER INTRADERMAL AND INTRAVENOUS ADMINISTRATION OF
   ATRACURIUM, VECURONIUM AND TUBOCURARINE - A COMPARATIVE-STUDY
SO EUROPEAN JOURNAL OF ANAESTHESIOLOGY
LA English
DT Article
C1 QUEENS UNIV BELFAST,DEPT ANAESTHET,WHITLA MED BLDG,97 LISBURN RD,BELFAST BT9 7BL,ANTRIM,NORTH IRELAND.
NR 0
TC 5
Z9 5
PU BLACKWELL SCIENCE LTD
PI OXFORD
PA OSNEY MEAD, OXFORD, OXON, ENGLAND OX2 0EL
SN 0265-0215
J9 EUR J ANAESTH
JI Eur. J. Anaesth.
PD NOV
PY 1986
VL 3
IS 6
BP 439
EP 447
PG 9
WC Anesthesiology
SC Anesthesiology
GA E6108
UT WOS:A1986E610800002
ER

PT J
AU LAVERY, GG
   MIRAKHUR, RK
   CLARKE, RSJ
   GIBSON, FM
AF LAVERY, GG
   MIRAKHUR, RK
   CLARKE, RSJ
   GIBSON, FM
TI THE EFFECT OF ATRACURIUM, VECURONIUM AND PANCURONIUM ON HEART-RATE AND
   ARTERIAL-PRESSURE IN NORMAL INDIVIDUALS
SO EUROPEAN JOURNAL OF ANAESTHESIOLOGY
LA English
DT Article
C1 ROYAL VICTORIA HOSP,DEPT CLIN ANAESTHESIA,GROSVENOR RD,BELFAST BT12 6BA,NORTH IRELAND.
NR 0
TC 12
Z9 12
PU BLACKWELL SCIENCE LTD
PI OXFORD
PA OSNEY MEAD, OXFORD, OXON, ENGLAND OX2 0EL
SN 0265-0215
J9 EUR J ANAESTH
JI Eur. J. Anaesth.
PD NOV
PY 1986
VL 3
IS 6
BP 459
EP 467
PG 9
WC Anesthesiology
SC Anesthesiology
GA E6108
UT WOS:A1986E610800004
ER

PT J
AU ESMAILI, MH
   PLEUVRY, BJ
   HEALY, TEJ
AF ESMAILI, MH
   PLEUVRY, BJ
   HEALY, TEJ
TI INTERACTIONS BETWEEN ATRACURIUM AND VECURONIUM ON INDIRECTLY ELICITED
   MUSCLE TWITCH INVITRO
SO EUROPEAN JOURNAL OF ANAESTHESIOLOGY
LA English
DT Article
RP ESMAILI, MH (reprint author), NEMAZEE HOSP,SHIRAZ MED CTR,SHIRAZ,IRAN.
NR 0
TC 0
Z9 0
PU BLACKWELL SCIENCE LTD
PI OXFORD
PA OSNEY MEAD, OXFORD, OXON, ENGLAND OX2 0EL
SN 0265-0215
J9 EUR J ANAESTH
JI Eur. J. Anaesth.
PD NOV
PY 1986
VL 3
IS 6
BP 469
EP 472
PG 4
WC Anesthesiology
SC Anesthesiology
GA E6108
UT WOS:A1986E610800005
ER

PT J
AU STREINZER, W
   GILLY, H
   REDL, G
   DRAXLER, V
   ZRUNEK, M
   HOFLER, H
AF STREINZER, W
   GILLY, H
   REDL, G
   DRAXLER, V
   ZRUNEK, M
   HOFLER, H
TI DIFFERENCES IN THE NEUROMUSCULAR BLOCKADE OF THE LARYNGEAL AND THENAR
   MUSCULATURE DURING MUSCLE-RELAXATION WITH VECURONIUM
SO LARYNGOLOGIE RHINOLOGIE OTOLOGIE VEREINIGT MIT MONATSSCHRIFT FUR
   OHRENHEILKUNDE
LA German
DT Article
RP STREINZER, W (reprint author), VIENNA UNIV,HALS NASEN & OHREN KLIN 2,ALSER STR 4,A-1090 VIENNA,AUSTRIA.
NR 0
TC 2
Z9 2
PU GEORG THIEME VERLAG
PI STUTTGART
PA P O BOX 30 11 20, D-70451 STUTTGART, GERMANY
SN 0340-1588
J9 LARYNGO RHINO OTOL
PD NOV
PY 1986
VL 65
IS 11
BP 628
EP 631
DI 10.1055/s-2007-1008051
PG 4
WC Otorhinolaryngology
SC Otorhinolaryngology
GA F0985
UT WOS:A1986F098500006
ER

PT J
AU SEEDS, JW
   CORKE, BC
   SPIELMAN, FJ
AF SEEDS, JW
   CORKE, BC
   SPIELMAN, FJ
TI PREVENTION OF FETAL MOVEMENT DURING INVASIVE PROCEDURES WITH
   PANCURONIUM-BROMIDE
SO AMERICAN JOURNAL OF OBSTETRICS AND GYNECOLOGY
LA English
DT Article
C1 UNIV N CAROLINA,DEPT ANESTHESIOL,CHAPEL HILL,NC 27514.
RP SEEDS, JW (reprint author), UNIV N CAROLINA,DEPT OBSTET & GYNECOL,DIV MATERNAL & FETAL MED,214 MACNIDER BLDG,CHAPEL HILL,NC 27514, USA.
NR 3
TC 36
Z9 37
PU MOSBY-YEAR BOOK INC
PI ST LOUIS
PA 11830 WESTLINE INDUSTRIAL DR, ST LOUIS, MO 63146-3318
SN 0002-9378
J9 AM J OBSTET GYNECOL
JI Am. J. Obstet. Gynecol.
PD OCT
PY 1986
VL 155
IS 4
BP 818
EP 819
PG 2
WC Obstetrics & Gynecology
SC Obstetrics & Gynecology
GA E5405
UT WOS:A1986E540500028
ER

PT J
AU MERETOJA, OA
   KALLI, I
AF MERETOJA, OA
   KALLI, I
TI SPONTANEOUS-RECOVERY OF NEUROMUSCULAR FUNCTION AFTER ATRACURIUM IN
   PEDIATRIC-PATIENTS
SO ANESTHESIA AND ANALGESIA
LA English
DT Article
RP MERETOJA, OA (reprint author), UNIV HELSINKI,CHILDRENS HOSP,DEPT ANESTHESIA,SF-00290 HELSINKI 29,FINLAND.
NR 15
TC 14
Z9 14
PU WILLIAMS & WILKINS
PI BALTIMORE
PA 351 WEST CAMDEN ST, BALTIMORE, MD 21201-2436
SN 0003-2999
J9 ANESTH ANALG
JI Anesth. Analg.
PD OCT
PY 1986
VL 65
IS 10
BP 1042
EP 1046
PG 5
WC Anesthesiology
SC Anesthesiology
GA E0371
UT WOS:A1986E037100009
ER

PT J
AU DEVRIES, JW
   ROS, HH
   BOOIJ, LHDJ
AF DEVRIES, JW
   ROS, HH
   BOOIJ, LHDJ
TI INFUSION OF VECURONIUM CONTROLLED BY A CLOSED-LOOP SYSTEM
SO BRITISH JOURNAL OF ANAESTHESIA
LA English
DT Article
C1 FREE UNIV AMSTERDAM,DEPT MED PHYS,1007 MB AMSTERDAM,NETHERLANDS.
RP DEVRIES, JW (reprint author), FREE UNIV AMSTERDAM,DEPT ANAESTHESIOL,POB 7057,1007 MB AMSTERDAM,NETHERLANDS.
NR 8
TC 18
Z9 18
PU PROF SCI PUBL
PI LONDON
PA TAVISTOCK HOUSE EAST, TAVISTOCK SQUARE, LONDON, ENGLAND WC1H 9JR
SN 0007-0912
J9 BRIT J ANAESTH
JI Br. J. Anaesth.
PD OCT
PY 1986
VL 58
IS 10
BP 1100
EP 1103
DI 10.1093/bja/58.10.1100
PG 4
WC Anesthesiology
SC Anesthesiology
GA E1820
UT WOS:A1986E182000005
ER

PT J
AU GRAMSTAD, L
   GJERLOW, JA
   HYSING, ES
   RUGSTAD, HE
AF GRAMSTAD, L
   GJERLOW, JA
   HYSING, ES
   RUGSTAD, HE
TI INTERACTION OF CYCLOSPORINE AND ITS SOLVENT, CREMOPHOR, WITH ATRACURIUM
   AND VECURONIUM - STUDIES IN THE CAT
SO BRITISH JOURNAL OF ANAESTHESIA
LA English
DT Article
C1 UNIV HOSP OSLO,RIKSHOSP,DEPT ANAESTHESIA,N-0027 OSLO 1,NORWAY.
   UNIV HOSP OSLO,RIKSHOSP,INST SURG RES,N-0027 OSLO 1,NORWAY.
   UNIV HOSP OSLO,RIKSHOSP,DEPT CLIN PHARMACOL,N-0027 OSLO 1,NORWAY.
NR 12
TC 24
Z9 26
PU PROF SCI PUBL
PI LONDON
PA TAVISTOCK HOUSE EAST, TAVISTOCK SQUARE, LONDON, ENGLAND WC1H 9JR
SN 0007-0912
J9 BRIT J ANAESTH
JI Br. J. Anaesth.
PD OCT
PY 1986
VL 58
IS 10
BP 1149
EP 1155
DI 10.1093/bja/58.10.1149
PG 7
WC Anesthesiology
SC Anesthesiology
GA E1820
UT WOS:A1986E182000013
ER

PT J
AU ARENDARUK, AP
   ABRAMOVA, NA
   SKOLDINOV, AP
   KHARKEVICH, DA
AF ARENDARUK, AP
   ABRAMOVA, NA
   SKOLDINOV, AP
   KHARKEVICH, DA
TI INVESTIGATION IN CYCLOBUTANEDICARBOXYLIC ACIDS SERIES .9.
   ALPHA-TRUXILLIC ACID BIS(DIALKYLAMINOALKYLAMIDES) SALTS POSSESSING
   CURARE-LIKE ACTIVITY
SO KHIMIKO-FARMATSEVTICHESKII ZHURNAL
LA Russian
DT Article
C1 IM SECHENOV MED INST,MOSCOW,USSR.
RP ARENDARUK, AP (reprint author), ACAD MED SCI USSR,INST PHARMACOL,MOSCOW 109801,USSR.
NR 5
TC 0
Z9 0
PU IZD VO MEDITSINA
PI MOSCOW
PA PETROVERIGSKII PER 6-8, K-142 MOSCOW, RUSSIA
SN 0023-1134
J9 KHIM FARM ZH+
PD OCT
PY 1986
VL 20
IS 10
BP 1206
EP 1209
PG 4
WC Pharmacology & Pharmacy
SC Pharmacology & Pharmacy
GA E7457
UT WOS:A1986E745700009
ER

PT J
AU AGGARWAL, SK
   DUGGAL, RK
   RAO, R
   RAMASUBRAMANIAN, PA
   JAIN, HC
AF AGGARWAL, SK
   DUGGAL, RK
   RAO, R
   RAMASUBRAMANIAN, PA
   JAIN, HC
TI PRECISION AND ACCURACY IN THE DETERMINATION OF PU-239 U-233, AM-241
   U-233 AND CURIUM-244 U-233 ALPHA-ACTIVITY RATIOS BY ALPHA-SPECTROMETRY
SO JOURNAL OF RADIOANALYTICAL AND NUCLEAR CHEMISTRY-LETTERS
LA English
DT Article
C1 BHABHA ATOM RES CTR,DIV FUEL CHEM,BOMBAY 400085,INDIA.
NR 7
TC 4
Z9 4
PU AKADEMIAI KIADO
PI BUDAPEST
PA PO BOX 245, H-1519 BUDAPEST, HUNGARY
SN 0236-5731
J9 J RADIOAN NUCL CH LE
JI J. Radioanal. Nucl. Chem.-Lett.
PD SEP 25
PY 1986
VL 106
IS 5
BP 295
EP 307
DI 10.1007/BF02162493
PG 13
WC Chemistry, Analytical; Chemistry, Inorganic & Nuclear; Nuclear Science &
   Technology
SC Chemistry; Nuclear Science & Technology
GA F2986
UT WOS:A1986F298600005
ER

PT J
AU DENNY, NM
   KNEESHAW, JD
AF DENNY, NM
   KNEESHAW, JD
TI VECURONIUM AND ATRACURIUM INFUSIONS DURING HYPOTHERMIC CARDIOPULMONARY
   BYPASS
SO ANAESTHESIA
LA English
DT Article
C1 PAPWORTH HOSP,DEPT ANAESTHET,CAMBRIDGE CB3 8RE,ENGLAND.
NR 6
TC 22
Z9 24
PU W B SAUNDERS CO LTD
PI LONDON
PA 24-28 OVAL RD, LONDON, ENGLAND NW1 7DX
SN 0003-2409
J9 ANAESTHESIA
JI Anaesthesia
PD SEP
PY 1986
VL 41
IS 9
BP 919
EP 922
DI 10.1111/j.1365-2044.1986.tb12916.x
PG 4
WC Anesthesiology
SC Anesthesiology
GA D7809
UT WOS:A1986D780900006
ER

PT J
AU OCALLAGHAN, AC
   SCADDING, G
   WATKINS, J
AF OCALLAGHAN, AC
   SCADDING, G
   WATKINS, J
TI BRONCHOSPASM FOLLOWING THE USE OF VECURONIUM
SO ANAESTHESIA
LA English
DT Article
C1 ROYAL HALLAMSHIRE HOSP,DEPT IMMUNOL,SUPRAREG PROTEIN REFENCE UNIT,SHEFFIELD S10 2JF,S YORKSHIRE,ENGLAND.
   MIDDLESEX HOSP,CLIN IMMUNOL,LONDON W1N 8AA,ENGLAND.
NR 8
TC 13
Z9 13
PU W B SAUNDERS CO LTD
PI LONDON
PA 24-28 OVAL RD, LONDON, ENGLAND NW1 7DX
SN 0003-2409
J9 ANAESTHESIA
JI Anaesthesia
PD SEP
PY 1986
VL 41
IS 9
BP 940
EP 942
DI 10.1111/j.1365-2044.1986.tb12921.x
PG 3
WC Anesthesiology
SC Anesthesiology
GA D7809
UT WOS:A1986D780900011
ER

PT J
AU LEBRAULT, C
   DUVALDESTIN, P
   HENZEL, D
   CHAUVIN, M
   GUESNON, P
AF LEBRAULT, C
   DUVALDESTIN, P
   HENZEL, D
   CHAUVIN, M
   GUESNON, P
TI PHARMACOKINETICS AND PHARMACODYNAMICS OF VECURONIUM IN PATIENTS WITH
   CHOLESTASIS
SO BRITISH JOURNAL OF ANAESTHESIA
LA English
DT Article
C1 UNIV PARIS 07,HOP BICHAT,DEPT ANESTHESIE,F-75018 PARIS,FRANCE.
RP LEBRAULT, C (reprint author), UNIV PARIS 05,HOP AMBROISE PARE,DEPT ANESTHESIE,F-92104 BOULOGNE BILLANCO,FRANCE.
NR 19
TC 31
Z9 32
PU PROF SCI PUBL
PI LONDON
PA TAVISTOCK HOUSE EAST, TAVISTOCK SQUARE, LONDON, ENGLAND WC1H 9JR
SN 0007-0912
J9 BRIT J ANAESTH
JI Br. J. Anaesth.
PD SEP
PY 1986
VL 58
IS 9
BP 983
EP 987
DI 10.1093/bja/58.9.983
PG 5
WC Anesthesiology
SC Anesthesiology
GA D8215
UT WOS:A1986D821500009
ER

PT J
AU BENCINI, AF
   SCAF, AHJ
   SOHN, YJ
   KERSTENKLEEF, UW
   AGOSTON, S
AF BENCINI, AF
   SCAF, AHJ
   SOHN, YJ
   KERSTENKLEEF, UW
   AGOSTON, S
TI HEPATOBILIARY DISPOSITION OF VECURONIUM BROMIDE IN MAN
SO BRITISH JOURNAL OF ANAESTHESIA
LA English
DT Article
C1 STATE UNIV GRONINGEN,INST ANESTHESIOL,RES GRP,GRONINGEN,NETHERLANDS.
   STATE UNIV GRONINGEN,INST CLIN PHARMACOL,RES GRP,GRONINGEN,NETHERLANDS.
NR 30
TC 60
Z9 61
PU PROF SCI PUBL
PI LONDON
PA TAVISTOCK HOUSE EAST, TAVISTOCK SQUARE, LONDON, ENGLAND WC1H 9JR
SN 0007-0912
J9 BRIT J ANAESTH
JI Br. J. Anaesth.
PD SEP
PY 1986
VL 58
IS 9
BP 988
EP 995
DI 10.1093/bja/58.9.988
PG 8
WC Anesthesiology
SC Anesthesiology
GA D8215
UT WOS:A1986D821500010
ER

PT J
AU MEISTELMAN, C
   LOOSE, JP
   SAINTMAURICE, C
   DELLEUR, MM
   DASILVA, GL
AF MEISTELMAN, C
   LOOSE, JP
   SAINTMAURICE, C
   DELLEUR, MM
   DASILVA, GL
TI CLINICAL-PHARMACOLOGY OF VECURONIUM IN CHILDREN - STUDIES DURING
   NITROUS-OXIDE AND HALOTHANE IN OXYGEN ANESTHESIA
SO BRITISH JOURNAL OF ANAESTHESIA
LA English
DT Article
RP MEISTELMAN, C (reprint author), HOP ST VINCENT PAUL,DEPT ANESTHESIE REANIMAT CHIRURG,74 AVE DENFERT ROCHEREAU,F-75674 PARIS 14,FRANCE.
NR 14
TC 10
Z9 11
PU PROF SCI PUBL
PI LONDON
PA TAVISTOCK HOUSE EAST, TAVISTOCK SQUARE, LONDON, ENGLAND WC1H 9JR
SN 0007-0912
J9 BRIT J ANAESTH
JI Br. J. Anaesth.
PD SEP
PY 1986
VL 58
IS 9
BP 996
EP 1000
DI 10.1093/bja/58.9.996
PG 5
WC Anesthesiology
SC Anesthesiology
GA D8215
UT WOS:A1986D821500011
ER

PT J
AU ORDING, H
   NIELSEN, VG
AF ORDING, H
   NIELSEN, VG
TI ATRACURIUM AND ITS ANTAGONISM BY NEOSTIGMINE (PLUS GLYCOPYRROLATE) IN
   PATIENTS SUSCEPTIBLE TO MALIGNANT HYPERTHERMIA
SO BRITISH JOURNAL OF ANAESTHESIA
LA English
DT Article
C1 HERLEV HOSP,DEPT ANAESTHESIA,DK-2730 HERLEV,DENMARK.
   HERLEV HOSP,DEPT CLIN CHEM,DK-2730 HERLEV,DENMARK.
NR 18
TC 14
Z9 14
PU PROF SCI PUBL
PI LONDON
PA TAVISTOCK HOUSE EAST, TAVISTOCK SQUARE, LONDON, ENGLAND WC1H 9JR
SN 0007-0912
J9 BRIT J ANAESTH
JI Br. J. Anaesth.
PD SEP
PY 1986
VL 58
IS 9
BP 1001
EP 1004
DI 10.1093/bja/58.9.1001
PG 4
WC Anesthesiology
SC Anesthesiology
GA D8215
UT WOS:A1986D821500012
ER

PT J
AU GERBER, HR
   ROMPPAINEN, J
   SCHWINN, W
AF GERBER, HR
   ROMPPAINEN, J
   SCHWINN, W
TI POTENTIATION OF ATRACURIUM BY PANCURONIUM AND D-TUBOCURARINE
SO CANADIAN ANAESTHETISTS SOCIETY JOURNAL
LA English
DT Article
RP GERBER, HR (reprint author), UNIV BASEL,KANTONSSPITAL,DEPT ANAESTHESIA,CH-4031 BASEL,SWITZERLAND.
NR 27
TC 5
Z9 5
PU CANADIAN ANAESTHETISTS SOC INC
PI TORONTO
PA 1 EGLINTON AVE EAST, SUITE 208, TORONTO ON M4P 3A1, CANADA
SN 0008-2856
J9 CAN J ANAESTH
PD SEP
PY 1986
VL 33
IS 5
BP 563
EP 570
PG 8
WC Anesthesiology
SC Anesthesiology
GA E2305
UT WOS:A1986E230500005
ER

PT J
AU DONATI, F
   WALSH, CM
   LAVELLE, PA
   BEVAN, DR
   LAHOUD, J
AF DONATI, F
   WALSH, CM
   LAVELLE, PA
   BEVAN, DR
   LAHOUD, J
TI ONSET OF PANCURONIUM AND D-TUBOCURARINE BLOCKADE WITH PRIMING
SO CANADIAN ANAESTHETISTS SOCIETY JOURNAL
LA English
DT Article
C1 MCGILL UNIV,DEPT ANAESTHESIA,MONTREAL H3A 2T5,QUEBEC,CANADA.
RP DONATI, F (reprint author), ROYAL VICTORIA HOSP,DEPT ANAESTHESIA,687 PINE AVE W,MONTREAL H3A 1A1,QUEBEC,CANADA.
NR 21
TC 13
Z9 13
PU CANADIAN ANAESTHETISTS SOC INC
PI TORONTO
PA 1 EGLINTON AVE EAST, SUITE 208, TORONTO ON M4P 3A1, CANADA
SN 0008-2856
J9 CAN J ANAESTH
PD SEP
PY 1986
VL 33
IS 5
BP 571
EP 577
PG 7
WC Anesthesiology
SC Anesthesiology
GA E2305
UT WOS:A1986E230500006
ER

PT J
AU HEINONEN, J
   SALMENPERA, M
   SUOMIVUORI, M
AF HEINONEN, J
   SALMENPERA, M
   SUOMIVUORI, M
TI CONTRIBUTION OF MUSCLE-RELAXANT TO THE HEMODYNAMIC COURSE OF HIGH-DOSE
   FENTANYL ANESTHESIA - A COMPARISON OF PANCURONIUM, VECURONIUM AND
   ATRACURIUM
SO CANADIAN ANAESTHETISTS SOCIETY JOURNAL
LA English
DT Article
RP HEINONEN, J (reprint author), UNIV HELSINKI,CENT HOSP,DEPT ANAESTHESIA,CARDIOTHORAC ANAESTHESIA GRP,HAARTMANINKATU 4,SF-00290 HELSINKI 29,FINLAND.
NR 29
TC 6
Z9 6
PU CANADIAN ANAESTHETISTS SOC INC
PI TORONTO
PA 1 EGLINTON AVE EAST, SUITE 208, TORONTO ON M4P 3A1, CANADA
SN 0008-2856
J9 CAN J ANAESTH
PD SEP
PY 1986
VL 33
IS 5
BP 597
EP 605
PG 9
WC Anesthesiology
SC Anesthesiology
GA E2305
UT WOS:A1986E230500011
ER

PT J
AU TETZLAFF, JE
   GELLMAN, MD
AF TETZLAFF, JE
   GELLMAN, MD
TI ANAPHYLACTOID REACTION TO ATRACURIUM
SO CANADIAN ANAESTHETISTS SOCIETY JOURNAL
LA English
DT Article
RP TETZLAFF, JE (reprint author), USN HOSP,DEPT ANESTHESIOL,PORTSMOUTH,VA 23708, USA.
NR 27
TC 2
Z9 2
PU CANADIAN ANAESTHETISTS SOC INC
PI TORONTO
PA 1 EGLINTON AVE EAST, SUITE 208, TORONTO ON M4P 3A1, CANADA
SN 0008-2856
J9 CAN J ANAESTH
PD SEP
PY 1986
VL 33
IS 5
BP 647
EP 650
PG 4
WC Anesthesiology
SC Anesthesiology
GA E2305
UT WOS:A1986E230500015
ER

PT J
AU WALI, FA
AF WALI, FA
TI INTERACTION OF VERAPAMIL WITH GALLAMINE AND PANCURONIUM AND REVERSAL OF
   COMBINED NEUROMUSCULAR BLOCKADE WITH NEOSTIGMINE AND EDROPHONIUM
SO EUROPEAN JOURNAL OF ANAESTHESIOLOGY
LA English
DT Article
RP WALI, FA (reprint author), LONDON HOSP,COLL MED,ANAESTHET UNIT,LONDON E1 1BB,ENGLAND.
NR 0
TC 6
Z9 7
PU BLACKWELL SCIENCE LTD
PI OXFORD
PA OSNEY MEAD, OXFORD, OXON, ENGLAND OX2 0EL
SN 0265-0215
J9 EUR J ANAESTH
JI Eur. J. Anaesth.
PD SEP
PY 1986
VL 3
IS 5
BP 385
EP 393
PG 9
WC Anesthesiology
SC Anesthesiology
GA D7894
UT WOS:A1986D789400003
ER

PT J
AU VASSEUR, P
   ROUVIER, B
   FACON, A
   ROUJAS, JP
   SENOTIER, JM
   BUFFAT, JJ
AF VASSEUR, P
   ROUVIER, B
   FACON, A
   ROUJAS, JP
   SENOTIER, JM
   BUFFAT, JJ
TI IS THERE ANY PROLONGATION OF VECURONIUM EFFECTS BY BENZODIAZEPINES
SO MEDECINE ET ARMEES
LA French
DT Article
RP VASSEUR, P (reprint author), HOP INSTRUCT ARMEES BEGIN,F-94160 ST MANDE,FRANCE.
NR 0
TC 0
Z9 0
PU ASSN DEVEL DIFF INFOR MILIT
PI PARIS
PA 6 RUE SAINT-CHARLES, 75015 PARIS, FRANCE
SN 0300-4937
J9 MED ARMEES
PD SEP
PY 1986
VL 14
IS 6
BP 513
EP 517
PG 5
WC Medicine, General & Internal
SC General & Internal Medicine
GA E7968
UT WOS:A1986E796800018
ER

PT J
AU DEDOV, VB
   TRUKHLYAEV, PS
   KALINICHENKO, BS
   SHVETSOV, IK
AF DEDOV, VB
   TRUKHLYAEV, PS
   KALINICHENKO, BS
   SHVETSOV, IK
TI SEPARATING CURIUM AND CALIFORNIUM ON EXPERIMENTAL BATCHES OF SOLID
   EXTRACTANTS CONTAINING D2EHPA
SO SOVIET RADIOCHEMISTRY
LA English
DT Article
NR 5
TC 0
Z9 0
PU PLENUM PUBL CORP
PI NEW YORK
PA CONSULTANTS BUREAU 233 SPRING ST, NEW YORK, NY 10013
SN 0038-576X
J9 SOV RADIOCHEM+
PD SEP-OCT
PY 1986
VL 28
IS 5
BP 579
EP 582
PG 4
WC Chemistry, Analytical
SC Chemistry
GA J3814
UT WOS:A1986J381400015
ER

PT J
AU DEDOV, VB
   TRUKHLYAEV, PS
   KALINICHENKO, BS
   SHVETSOV, IK
AF DEDOV, VB
   TRUKHLYAEV, PS
   KALINICHENKO, BS
   SHVETSOV, IK
TI SEPARATING CURIUM AND CALIFORNIUM BY SOLVENT-EXTRACTION WITH SALTS OF
   D2EHPA
SO SOVIET RADIOCHEMISTRY
LA English
DT Article
NR 2
TC 0
Z9 0
PU PLENUM PUBL CORP
PI NEW YORK
PA CONSULTANTS BUREAU 233 SPRING ST, NEW YORK, NY 10013
SN 0038-576X
J9 SOV RADIOCHEM+
PD SEP-OCT
PY 1986
VL 28
IS 5
BP 583
EP 586
PG 4
WC Chemistry, Analytical
SC Chemistry
GA J3814
UT WOS:A1986J381400016
ER

PT J
AU BARNES, PK
   DERENZYMARTIN, N
   THOMAS, VJE
   WATKINS, J
AF BARNES, PK
   DERENZYMARTIN, N
   THOMAS, VJE
   WATKINS, J
TI PLASMA HISTAMINE LEVELS FOLLOWING ATRACURIUM
SO ANAESTHESIA
LA English
DT Article
C1 ROYAL HALLAMSHIRE HOSP,SHEFFIELD S10 2JF,S YORKSHIRE,ENGLAND.
RP BARNES, PK (reprint author), WESTMINSTER HOSP,MAGILL DEPT ANAESTHET,LONDON SW1P 2AP,ENGLAND.
NR 14
TC 24
Z9 24
PU W B SAUNDERS CO LTD
PI LONDON
PA 24-28 OVAL RD, LONDON, ENGLAND NW1 7DX
SN 0003-2409
J9 ANAESTHESIA
JI Anaesthesia
PD AUG
PY 1986
VL 41
IS 8
BP 821
EP 824
DI 10.1111/j.1365-2044.1986.tb13124.x
PG 4
WC Anesthesiology
SC Anesthesiology
GA D4257
UT WOS:A1986D425700004
ER

PT J
AU PIOTROWSKI, R
AF PIOTROWSKI, R
TI RAPID ONSET OF ACTION AFTER VECURONIUM BY ADMINISTRATION OF A
   PRECURARIZING DOSE
SO ANAESTHESIST
LA German
DT Article
RP PIOTROWSKI, R (reprint author), KANTONALES SPITAL UZNACH,INST ANAESTHESIOL & REANIMAT,CH-8730 UZNACH SG,SWITZERLAND.
NR 17
TC 2
Z9 2
PU SPRINGER VERLAG
PI NEW YORK
PA 175 FIFTH AVE, NEW YORK, NY 10010
SN 0003-2417
J9 ANAESTHESIST
JI Anaesthesist
PD AUG
PY 1986
VL 35
IS 8
BP 473
EP 477
PG 5
WC Anesthesiology
SC Anesthesiology
GA D6332
UT WOS:A1986D633200004
ER

PT J
AU TRYBA, M
   ZEVOUNOU, F
   ZENZ, M
AF TRYBA, M
   ZEVOUNOU, F
   ZENZ, M
TI THE CRASH INDUCTION TECHNIQUE WITH DIVIDED DOSES OF VECURONIUM
SO ANAESTHESIST
LA German
DT Article
RP TRYBA, M (reprint author), MED HSCH HANNOVER,ZENTRUM ANAESTHESIOL,ABT 4,PODBIELSKISTR 380,D-3000 HANNOVER 51,FED REP GER.
NR 15
TC 10
Z9 10
PU SPRINGER VERLAG
PI NEW YORK
PA 175 FIFTH AVE, NEW YORK, NY 10010
SN 0003-2417
J9 ANAESTHESIST
JI Anaesthesist
PD AUG
PY 1986
VL 35
IS 8
BP 509
EP 513
PG 5
WC Anesthesiology
SC Anesthesiology
GA D6332
UT WOS:A1986D633200011
ER

PT J
AU REES, DI
   HOWELL, ML
AF REES, DI
   HOWELL, ML
TI KETAMINE-ATRACURIUM BY CONTINUOUS INFUSION AS THE SOLE ANESTHETIC FOR
   PULMONARY SURGERY
SO ANESTHESIA AND ANALGESIA
LA English
DT Article
C1 UNIV TEXAS,HLTH SCI CTR,PARKLAND MEM HOSP,DEPT ANESTHESIOL,DALLAS,TX 75235.
NR 19
TC 5
Z9 5
PU WILLIAMS & WILKINS
PI BALTIMORE
PA 351 WEST CAMDEN ST, BALTIMORE, MD 21201-2436
SN 0003-2999
J9 ANESTH ANALG
JI Anesth. Analg.
PD AUG
PY 1986
VL 65
IS 8
BP 860
EP 864
PG 5
WC Anesthesiology
SC Anesthesiology
GA D2966
UT WOS:A1986D296600007
ER

PT J
AU SCHNEIDER, MJ
   STIRT, JA
   FINHOLT, DA
AF SCHNEIDER, MJ
   STIRT, JA
   FINHOLT, DA
TI ATRACURIUM, VECURONIUM, AND INTRAOCULAR-PRESSURE IN HUMANS
SO ANESTHESIA AND ANALGESIA
LA English
DT Article
C1 UNIV VIRGINIA,MED CTR,DEPT ANESTHESIOL,BOX 238,CHARLOTTESVILLE,VA 22908.
NR 23
TC 17
Z9 17
PU WILLIAMS & WILKINS
PI BALTIMORE
PA 351 WEST CAMDEN ST, BALTIMORE, MD 21201-2436
SN 0003-2999
J9 ANESTH ANALG
JI Anesth. Analg.
PD AUG
PY 1986
VL 65
IS 8
BP 877
EP 882
PG 6
WC Anesthesiology
SC Anesthesiology
GA D2966
UT WOS:A1986D296600010
ER

PT J
AU BLACK, AMS
   HUTTON, P
   ELHASSAN, KM
   MORGAN, G
   CLUTTONBROCK, TH
AF BLACK, AMS
   HUTTON, P
   ELHASSAN, KM
   MORGAN, G
   CLUTTONBROCK, TH
TI PRIMING AND THE ONSET OF NEUROMUSCULAR BLOCKADE WITH ALCURONIUM
SO BRITISH JOURNAL OF ANAESTHESIA
LA English
DT Article
C1 UNIV KHARTOUM,DEPT ANAESTHESIA,KHARTOUM,SUDAN.
RP BLACK, AMS (reprint author), BRISTOL ROYAL INFIRM,SIR HUMPHRY DAVY DEPT ANAESTHESIA,BRISTOL BS2 8HW,AVON,ENGLAND.
NR 16
TC 4
Z9 4
PU PROF SCI PUBL
PI LONDON
PA TAVISTOCK HOUSE EAST, TAVISTOCK SQUARE, LONDON, ENGLAND WC1H 9JR
SN 0007-0912
J9 BRIT J ANAESTH
JI Br. J. Anaesth.
PD AUG
PY 1986
VL 58
IS 8
BP 827
EP 833
DI 10.1093/bja/58.8.827
PG 7
WC Anesthesiology
SC Anesthesiology
GA D4953
UT WOS:A1986D495300004
ER

PT J
AU SCOTT, RPF
   SAVARESE, JJ
   BASTA, SJ
   EMBREE, P
   ALI, HH
   SUNDER, N
   HOAGLIN, DC
AF SCOTT, RPF
   SAVARESE, JJ
   BASTA, SJ
   EMBREE, P
   ALI, HH
   SUNDER, N
   HOAGLIN, DC
TI CLINICAL-PHARMACOLOGY OF ATRACURIUM GIVEN IN HIGH-DOSE
SO BRITISH JOURNAL OF ANAESTHESIA
LA English
DT Article
C1 HARVARD UNIV,DEPT STAT,CAMBRIDGE,MA 02138.
RP SCOTT, RPF (reprint author), HARVARD UNIV,MASSACHUSETTS GEN HOSP,SCH MED,DEPT ANESTHESIA,BOSTON,MA 02114, USA.
NR 22
TC 40
Z9 42
PU PROF SCI PUBL
PI LONDON
PA TAVISTOCK HOUSE EAST, TAVISTOCK SQUARE, LONDON, ENGLAND WC1H 9JR
SN 0007-0912
J9 BRIT J ANAESTH
JI Br. J. Anaesth.
PD AUG
PY 1986
VL 58
IS 8
BP 834
EP 838
DI 10.1093/bja/58.8.834
PG 5
WC Anesthesiology
SC Anesthesiology
GA D4953
UT WOS:A1986D495300005
ER

PT J
AU KELLY, SS
   GERTLER, RA
   ROBBINS, N
AF KELLY, SS
   GERTLER, RA
   ROBBINS, N
TI COMPARISON OF THE EFFECTS OF PANCURONIUM AND TUBOCURARINE ON DIFFERENT
   MUSCLES OF YOUNG AND OLD MICE
SO BRITISH JOURNAL OF ANAESTHESIA
LA English
DT Article
C1 CASE WESTERN RESERVE UNIV,SCH MED,DEPT DEV GENET & ANAT,CLEVELAND,OH 44106.
NR 17
TC 3
Z9 3
PU PROF SCI PUBL
PI LONDON
PA TAVISTOCK HOUSE EAST, TAVISTOCK SQUARE, LONDON, ENGLAND WC1H 9JR
SN 0007-0912
J9 BRIT J ANAESTH
JI Br. J. Anaesth.
PD AUG
PY 1986
VL 58
IS 8
BP 909
EP 914
DI 10.1093/bja/58.8.909
PG 6
WC Anesthesiology
SC Anesthesiology
GA D4953
UT WOS:A1986D495300019
ER

PT J
AU WORDEN, EF
   CONWAY, JG
   BLAISE, J
AF WORDEN, EF
   CONWAY, JG
   BLAISE, J
TI ENERGY-LEVELS OF THE 2ND SPECTRUM OF CURIUM, CM-II
SO JOURNAL OF THE OPTICAL SOCIETY OF AMERICA B-OPTICAL PHYSICS
LA English
DT Article
C1 UNIV CALIF BERKELEY LAWRENCE BERKELEY LAB,BERKELEY,CA 94720.
   CNRS,AIME COTTON LAB,F-91405 ORSAY,FRANCE.
RP WORDEN, EF (reprint author), UNIV CALIF LAWRENCE LIVERMORE NATL LAB,LIVERMORE,CA 94550, USA.
NR 16
TC 5
Z9 5
PU OPTICAL SOC AMER
PI WASHINGTON
PA 2010 MASSACHUSETTS AVE NW, WASHINGTON, DC 20036
SN 0740-3224
J9 J OPT SOC AM B
JI J. Opt. Soc. Am. B-Opt. Phys.
PD AUG
PY 1986
VL 3
IS 8
BP 1092
EP 1101
PN 1
PG 10
WC Optics
SC Optics
GA D5058
UT WOS:A1986D505800005
ER

PT J
AU MIRAKHUR, RK
   LAVERY, GG
   GIBSON, FM
   CLARKE, RSJ
AF MIRAKHUR, RK
   LAVERY, GG
   GIBSON, FM
   CLARKE, RSJ
TI INTUBATING CONDITIONS AFTER VECURONIUM AND ATRACURIUM GIVEN IN DIVIDED
   DOSES (THE PRIMING TECHNIQUE)
SO ACTA ANAESTHESIOLOGICA SCANDINAVICA
LA English
DT Article
C1 QUEENS UNIV BELFAST,DEPT ANAESTHET,BELFAST BT7 1NN,ANTRIM,NORTH IRELAND.
RP MIRAKHUR, RK (reprint author), ROYAL VICTORIA HOSP,DEPT CLIN ANAESTHESIA,GROSVENOR RD,BELFAST BT12 6BA,NORTH IRELAND.
NR 14
TC 20
Z9 23
PU MUNKSGAARD INT PUBL LTD
PI COPENHAGEN
PA 35 NORRE SOGADE, PO BOX 2148, DK-1016 COPENHAGEN, DENMARK
SN 0001-5172
J9 ACTA ANAESTH SCAND
JI Acta Anaesthesiol. Scand.
PD JUL
PY 1986
VL 30
IS 5
BP 347
EP 350
PG 4
WC Anesthesiology
SC Anesthesiology
GA D8495
UT WOS:A1986D849500001
ER

PT J
AU WALDMANN, CS
   WARK, KJ
   SEBEL, PS
   FENECK, RO
AF WALDMANN, CS
   WARK, KJ
   SEBEL, PS
   FENECK, RO
TI HEMODYNAMIC-EFFECTS OF ATRACURIUM, VECURONIUM AND PANCURONIUM DURING
   SUFENTANIL ANESTHESIA FOR CORONARY-ARTERY BYPASS
SO ACTA ANAESTHESIOLOGICA SCANDINAVICA
LA English
DT Article
C1 UNIV LONDON LONDON HOSP,COLL MED,ANAESTHET UNIT,LONDON E1 1BB,ENGLAND.
   LONDON CHEST HOSP,DEPT ANESTHET,LONDON,ENGLAND.
NR 21
TC 7
Z9 7
PU MUNKSGAARD INT PUBL LTD
PI COPENHAGEN
PA 35 NORRE SOGADE, PO BOX 2148, DK-1016 COPENHAGEN, DENMARK
SN 0001-5172
J9 ACTA ANAESTH SCAND
JI Acta Anaesthesiol. Scand.
PD JUL
PY 1986
VL 30
IS 5
BP 351
EP 356
PG 6
WC Anesthesiology
SC Anesthesiology
GA D8495
UT WOS:A1986D849500002
ER

PT J
AU DEBROS, FM
   LAI, A
   SCOTT, R
   DEBROS, J
   BATSON, AG
   GOUDSOUZIAN, N
   ALI, HH
   COSIMI, AB
   SAVARESE, JJ
AF DEBROS, FM
   LAI, A
   SCOTT, R
   DEBROS, J
   BATSON, AG
   GOUDSOUZIAN, N
   ALI, HH
   COSIMI, AB
   SAVARESE, JJ
TI PHARMACOKINETICS AND PHARMACODYNAMICS OF ATRACURIUM DURING ISOFLURANE
   ANESTHESIA IN NORMAL AND ANEPHRIC PATIENTS
SO ANESTHESIA AND ANALGESIA
LA English
DT Article
RP DEBROS, FM (reprint author), MASSACHUSETTS GEN HOSP,DEPT ANESTHESIA,BOSTON,MA 02114, USA.
NR 11
TC 19
Z9 19
PU WILLIAMS & WILKINS
PI BALTIMORE
PA 351 WEST CAMDEN ST, BALTIMORE, MD 21201-2436
SN 0003-2999
J9 ANESTH ANALG
JI Anesth. Analg.
PD JUL
PY 1986
VL 65
IS 7
BP 743
EP 746
PG 4
WC Anesthesiology
SC Anesthesiology
GA C9116
UT WOS:A1986C911600007
ER

PT J
AU DONATI, F
   ANTZAKA, C
   BEVAN, DR
AF DONATI, F
   ANTZAKA, C
   BEVAN, DR
TI POTENCY OF PANCURONIUM AT THE DIAPHRAGM AND THE ADDUCTOR POLLICIS MUSCLE
   IN HUMANS
SO ANESTHESIOLOGY
LA English
DT Article
C1 MCGILL UNIV,DEPT ANAESTHESIA,MONTREAL H3A 2T5,QUEBEC,CANADA.
RP DONATI, F (reprint author), ROYAL VICTORIA HOSP,DEPT ANAESTHESIA,687 PINE AVE W,MONTREAL H3A 1A1,QUEBEC,CANADA.
NR 23
TC 72
Z9 73
PU LIPPINCOTT-RAVEN PUBL
PI PHILADELPHIA
PA 227 EAST WASHINGTON SQ, PHILADELPHIA, PA 19106
SN 0003-3022
J9 ANESTHESIOLOGY
JI Anesthesiology
PD JUL
PY 1986
VL 65
IS 1
BP 1
EP 5
DI 10.1097/00000542-198607000-00001
PG 5
WC Anesthesiology
SC Anesthesiology
GA D1152
UT WOS:A1986D115200001
ER

PT J
AU FISHER, DM
   CANFELL, PC
   FAHEY, MR
   ROSEN, JI
   RUPP, SM
   SHEINER, LB
   MILLER, RD
AF FISHER, DM
   CANFELL, PC
   FAHEY, MR
   ROSEN, JI
   RUPP, SM
   SHEINER, LB
   MILLER, RD
TI ELIMINATION OF ATRACURIUM IN HUMANS - CONTRIBUTION OF HOFMANN
   ELIMINATION AND ESTER HYDROLYSIS VERSUS ORGAN-BASED ELIMINATION
SO ANESTHESIOLOGY
LA English
DT Article
C1 UNIV CALIF SAN FRANCISCO,DEPT LAB MED,SAN FRANCISCO,CA 94143.
RP FISHER, DM (reprint author), UNIV CALIF SAN FRANCISCO,DEPT ANESTHESIA,ROOM S436,SAN FRANCISCO,CA 94143, USA.
NR 18
TC 101
Z9 105
PU LIPPINCOTT-RAVEN PUBL
PI PHILADELPHIA
PA 227 EAST WASHINGTON SQ, PHILADELPHIA, PA 19106
SN 0003-3022
J9 ANESTHESIOLOGY
JI Anesthesiology
PD JUL
PY 1986
VL 65
IS 1
BP 6
EP 12
DI 10.1097/00000542-198607000-00002
PG 7
WC Anesthesiology
SC Anesthesiology
GA D1152
UT WOS:A1986D115200002
ER

PT J
AU HAIGH, JD
   NEMOTO, EM
   BLEYAERT, AL
AF HAIGH, JD
   NEMOTO, EM
   BLEYAERT, AL
TI COMPARISON OF THE EFFECTS OF SUCCINYLCHOLINE AND ATRACURIUM ON
   INTRACRANIAL-PRESSURE IN MONKEYS WITH INTRACRANIAL HYPERTENSION
SO CANADIAN ANAESTHETISTS SOCIETY JOURNAL
LA English
DT Article
C1 UNIV PITTSBURGH,SCH MED,DEPT ANESTHESIOL & CRITICAL CARE MED,PITTSBURGH,PA 15261.
NR 17
TC 3
Z9 3
PU CANADIAN ANAESTHETISTS SOC INC
PI TORONTO
PA 1 EGLINTON AVE EAST, SUITE 208, TORONTO ON M4P 3A1, CANADA
SN 0008-2856
J9 CAN J ANAESTH
PD JUL
PY 1986
VL 33
IS 4
BP 421
EP 426
PG 6
WC Anesthesiology
SC Anesthesiology
GA D4093
UT WOS:A1986D409300001
ER

PT J
AU LAVERY, GG
   MCGALLIARD, JN
   MIRAKHUR, RK
   SHEPHERD, WFI
AF LAVERY, GG
   MCGALLIARD, JN
   MIRAKHUR, RK
   SHEPHERD, WFI
TI THE EFFECTS OF ATRACURIUM ON INTRAOCULAR-PRESSURE DURING STEADY-STATE
   ANESTHESIA AND RAPID SEQUENCE INDUCTION - A COMPARISON WITH
   SUCCINYLCHOLINE
SO CANADIAN ANAESTHETISTS SOCIETY JOURNAL
LA English
DT Article
C1 QUEENS UNIV BELFAST,DEPT ANAESTHET & OPPHALMOL,BELFAST BT7 1NN,ANTRIM,NORTH IRELAND.
NR 27
TC 13
Z9 13
PU CANADIAN ANAESTHETISTS SOC INC
PI TORONTO
PA 1 EGLINTON AVE EAST, SUITE 208, TORONTO ON M4P 3A1, CANADA
SN 0008-2856
J9 CAN J ANAESTH
PD JUL
PY 1986
VL 33
IS 4
BP 437
EP 442
PG 6
WC Anesthesiology
SC Anesthesiology
GA D4093
UT WOS:A1986D409300004
ER

PT J
AU NAGUIB, M
   ABDULLATIF, M
   ABSOOD, GH
AF NAGUIB, M
   ABDULLATIF, M
   ABSOOD, GH
TI THE OPTIMAL PRIMING DOSE FOR ATRACURIUM
SO CANADIAN ANAESTHETISTS SOCIETY JOURNAL
LA English
DT Article
C1 KING FAISAL UNIV,DEPT COMMUNITY MED,BIOSTAT UNIT,AL KHOBAR 31952,SAUDI ARABIA.
RP NAGUIB, M (reprint author), KING FAISAL UNIV,KING FAHD HOSP,DEPT ANAESTHESIOL,POB 2208,AL KHOBAR 31952,SAUDI ARABIA.
NR 13
TC 17
Z9 17
PU CANADIAN ANAESTHETISTS SOC INC
PI TORONTO
PA 1 EGLINTON AVE EAST, SUITE 208, TORONTO ON M4P 3A1, CANADA
SN 0008-2856
J9 CAN J ANAESTH
PD JUL
PY 1986
VL 33
IS 4
BP 453
EP 457
PG 5
WC Anesthesiology
SC Anesthesiology
GA D4093
UT WOS:A1986D409300006
ER

PT J
AU ARENDARUK, AP
   ABRAMOVA, NA
   SKOLDINOV, AP
   KHARKEVICH, DA
AF ARENDARUK, AP
   ABRAMOVA, NA
   SKOLDINOV, AP
   KHARKEVICH, DA
TI INVESTIGATIONS IN THE SERIES OF CYCLOBUTANDICARBOXYLIC ACIDS .8.
   SYNTHESIS AND CURARE-LIKE ACTIVITY OF BISQUATERNARY SALTS OF
   ALPHA-TRUXILLIC ACID OMEGA-DIALKYLAMINOALKYLAMIDS
SO KHIMIKO-FARMATSEVTICHESKII ZHURNAL
LA Russian
DT Article
RP ARENDARUK, AP (reprint author), ACAD MED SCI USSR,INST PHARMACOL,MOSCOW 109801,USSR.
NR 5
TC 1
Z9 1
PU IZD VO MEDITSINA
PI MOSCOW
PA PETROVERIGSKII PER 6-8, K-142 MOSCOW, RUSSIA
SN 0023-1134
J9 KHIM FARM ZH+
PD JUL
PY 1986
VL 20
IS 7
BP 802
EP 806
PG 5
WC Pharmacology & Pharmacy
SC Pharmacology & Pharmacy
GA D4729
UT WOS:A1986D472900007
ER

PT J
AU JONES, RS
AF JONES, RS
TI INTERACTIONS BETWEEN VECURONIUM AND SUXAMETHONIUM IN THE DOG
SO RESEARCH IN VETERINARY SCIENCE
LA English
DT Article
RP JONES, RS (reprint author), UNIV LIVERPOOL,ROYAL LIVERPOOL HOSP,DEPT ANAESTHESIA,POB 147,LIVERPOOL L69 3BX,ENGLAND.
NR 19
TC 3
Z9 3
PU BRITISH VETERINARY ASSOC
PI LONDON
PA 7 MANSFIELD ST, LONDON, ENGLAND W1M 0AT
SN 0034-5288
J9 RES VET SCI
JI Res. Vet. Sci.
PD JUL
PY 1986
VL 41
IS 1
BP 93
EP 97
PG 5
WC Veterinary Sciences
SC Veterinary Sciences
GA D5722
UT WOS:A1986D572200017
ER

PT J
AU DEMYANOVA, TA
   STEPANOV, AV
   BABAEV, AS
   ALEKSANDRUK, VM
AF DEMYANOVA, TA
   STEPANOV, AV
   BABAEV, AS
   ALEKSANDRUK, VM
TI EXCITATION OF SENSITIZED FLUORESCENCE OF EUROPIUM AND CURIUM IN AN
   AQUEOUS-SOLUTION OF THENOYLTRIFLUOROACETONE BY A NITROGEN LASER
SO SOVIET RADIOCHEMISTRY
LA English
DT Article
NR 11
TC 0
Z9 0
PU PLENUM PUBL CORP
PI NEW YORK
PA CONSULTANTS BUREAU 233 SPRING ST, NEW YORK, NY 10013
SN 0038-576X
J9 SOV RADIOCHEM+
PD JUL-AUG
PY 1986
VL 28
IS 4
BP 450
EP 453
PG 4
WC Chemistry, Analytical
SC Chemistry
GA G9806
UT WOS:A1986G980600013
ER

PT J
AU RUPP, SM
   MCCHRISTIAN, JW
   MILLER, RD
   TABOADA, JA
   CRONNELLY, R
AF RUPP, SM
   MCCHRISTIAN, JW
   MILLER, RD
   TABOADA, JA
   CRONNELLY, R
TI NEOSTIGMINE AND EDROPHONIUM ANTAGONISM OF VARYING INTENSITY
   NEUROMUSCULAR BLOCKADE INDUCED BY ATRACURIUM, PANCURONIUM, OR VECURONIUM
SO ANESTHESIOLOGY
LA English
DT Article
RP RUPP, SM (reprint author), UNIV CALIF SAN FRANCISCO,DEPT ANESTHESIA,513 PARNASSUS AVE,ROOM S-436,SAN FRANCISCO,CA 94143, USA.
NR 26
TC 63
Z9 63
PU LIPPINCOTT-RAVEN PUBL
PI PHILADELPHIA
PA 227 EAST WASHINGTON SQ, PHILADELPHIA, PA 19106
SN 0003-3022
J9 ANESTHESIOLOGY
JI Anesthesiology
PD JUN
PY 1986
VL 64
IS 6
BP 711
EP 717
DI 10.1097/00000542-198606000-00006
PG 7
WC Anesthesiology
SC Anesthesiology
GA C5277
UT WOS:A1986C527700006
ER

PT J
AU HEALY, TEJ
   PUGH, ND
   KAY, B
   SIVALINGAM, T
   PETTS, HV
AF HEALY, TEJ
   PUGH, ND
   KAY, B
   SIVALINGAM, T
   PETTS, HV
TI ATRACURIUM AND VECURONIUM - EFFECT OF DOSE ON THE TIME OF ONSET
SO BRITISH JOURNAL OF ANAESTHESIA
LA English
DT Article
C1 UNIV HOSP S MANCHESTER,DEPT MED PHYS & BIOENGN,MANCHESTER M20 8LR,LANCS,ENGLAND.
RP HEALY, TEJ (reprint author), UNIV HOSP S MANCHESTER,DEPT ANAESTHESIA,MANCHESTER M20 8LR,LANCS,ENGLAND.
NR 25
TC 28
Z9 30
PU PROF SCI PUBL
PI LONDON
PA TAVISTOCK HOUSE EAST, TAVISTOCK SQUARE, LONDON, ENGLAND WC1H 9JR
SN 0007-0912
J9 BRIT J ANAESTH
JI Br. J. Anaesth.
PD JUN
PY 1986
VL 58
IS 6
BP 620
EP 624
DI 10.1093/bja/58.6.620
PG 5
WC Anesthesiology
SC Anesthesiology
GA C5874
UT WOS:A1986C587400009
ER

PT J
AU WALI, FA
AF WALI, FA
TI VERAPAMIL INTENSIFIES NEUROMUSCULAR BLOCKADE PRODUCED BY GALLAMINE AND
   PANCURONIUM AT THE CHICK NEUROMUSCULAR-JUNCTION
SO PHARMACOLOGICAL RESEARCH COMMUNICATIONS
LA English
DT Article
RP WALI, FA (reprint author), LONDON HOSP,COLL MED,ANESTHESIA UNIT,LONDON E1 1BB,ENGLAND.
NR 33
TC 9
Z9 10
PU ACADEMIC PRESS LTD
PI LONDON
PA 24-28 OVAL RD, LONDON, ENGLAND NW1 7DX
SN 0031-6989
J9 PHARMACOL RES
PD JUN
PY 1986
VL 18
IS 6
BP 529
EP 541
DI 10.1016/0031-6989(86)90148-7
PG 13
WC Pharmacology & Pharmacy
SC Pharmacology & Pharmacy
GA D5024
UT WOS:A1986D502400003
ER

PT J
AU HILDEBRAND, SV
   HOWITT, GA
   ARPIN, D
AF HILDEBRAND, SV
   HOWITT, GA
   ARPIN, D
TI NEUROMUSCULAR AND CARDIOVASCULAR EFFECTS OF ATRACURIUM IN PONIES
   ANESTHETIZED WITH HALOTHANE
SO AMERICAN JOURNAL OF VETERINARY RESEARCH
LA English
DT Article
RP HILDEBRAND, SV (reprint author), UNIV CALIF DAVIS,SCH VET MED,DEPT SURG,DAVIS,CA 95616, USA.
NR 12
TC 14
Z9 14
PU AMER VETERINARY MEDICAL ASSOC
PI SCHAUMBURG
PA 1931 N MEACHAM RD SUITE 100, SCHAUMBURG, IL 60173-4360
SN 0002-9645
J9 AM J VET RES
JI Am. J. Vet. Res.
PD MAY
PY 1986
VL 47
IS 5
BP 1096
EP 1100
PG 5
WC Veterinary Sciences
SC Veterinary Sciences
GA C1321
UT WOS:A1986C132100026
ER

PT J
AU NEWSOME, LR
   ROTH, JV
   HUG, CC
   NAGLE, D
AF NEWSOME, LR
   ROTH, JV
   HUG, CC
   NAGLE, D
TI ESMOLOL ATTENUATES HEMODYNAMIC-RESPONSES DURING FENTANYL PANCURONIUM
   ANESTHESIA FOR AORTOCORONARY BYPASS-SURGERY
SO ANESTHESIA AND ANALGESIA
LA English
DT Article
C1 EMORY UNIV,SCH MED,DEPT ANAESTHESIOL,DIV CARDIOTHORAC ANESTHESIA,ATLANTA,GA 30322.
NR 18
TC 29
Z9 29
PU WILLIAMS & WILKINS
PI BALTIMORE
PA 351 WEST CAMDEN ST, BALTIMORE, MD 21201-2436
SN 0003-2999
J9 ANESTH ANALG
JI Anesth. Analg.
PD MAY
PY 1986
VL 65
IS 5
BP 451
EP 456
PG 6
WC Anesthesiology
SC Anesthesiology
GA C0843
UT WOS:A1986C084300004
ER

PT J
AU KUNJAPPAN, VE
   BROWN, EM
   ALEXANDER, GD
AF KUNJAPPAN, VE
   BROWN, EM
   ALEXANDER, GD
TI RAPID SEQUENCE INDUCTION USING VECURONIUM
SO ANESTHESIA AND ANALGESIA
LA English
DT Article
RP KUNJAPPAN, VE (reprint author), SINAI HOSP,DEPT ANAESTHESIOL,6767 W OUTER DR,DETROIT,MI 48235, USA.
NR 11
TC 16
Z9 16
PU WILLIAMS & WILKINS
PI BALTIMORE
PA 351 WEST CAMDEN ST, BALTIMORE, MD 21201-2436
SN 0003-2999
J9 ANESTH ANALG
JI Anesth. Analg.
PD MAY
PY 1986
VL 65
IS 5
BP 503
EP 506
PG 4
WC Anesthesiology
SC Anesthesiology
GA C0843
UT WOS:A1986C084300014
ER

PT J
AU HACKETT, GH
   HUGHES, R
   PAYNE, JP
AF HACKETT, GH
   HUGHES, R
   PAYNE, JP
TI RECOVERY OF SPONTANEOUS BREATHING FOLLOWING NEUROMUSCULAR BLOCKADE WITH
   ATRACURIUM
SO BRITISH JOURNAL OF ANAESTHESIA
LA English
DT Article
C1 ROYAL COLL SURG ENGLAND,ANAESTHET RES DEPT,LONDON WC2,ENGLAND.
   ST PETERS HOSP,LONDON WC2,ENGLAND.
NR 7
TC 6
Z9 6
PU PROF SCI PUBL
PI LONDON
PA TAVISTOCK HOUSE EAST, TAVISTOCK SQUARE, LONDON, ENGLAND WC1H 9JR
SN 0007-0912
J9 BRIT J ANAESTH
JI Br. J. Anaesth.
PD MAY
PY 1986
VL 58
IS 5
BP 494
EP 497
DI 10.1093/bja/58.5.494
PG 4
WC Anesthesiology
SC Anesthesiology
GA C3529
UT WOS:A1986C352900005
ER

PT J
AU JONES, RS
AF JONES, RS
TI INTERACTION BETWEEN ATRACURIUM AND SUXAMETHONIUM IN THE DOG
SO RESEARCH IN VETERINARY SCIENCE
LA English
DT Article
RP JONES, RS (reprint author), UNIV LIVERPOOL,ROYAL LIVERPOOL HOSP,DEPT ANAESTHESIA,POB 147,LIVERPOOL L69 3BX,ENGLAND.
NR 18
TC 3
Z9 3
PU BRITISH VETERINARY ASSOC
PI LONDON
PA 7 MANSFIELD ST, LONDON, ENGLAND W1M 0AT
SN 0034-5288
J9 RES VET SCI
JI Res. Vet. Sci.
PD MAY
PY 1986
VL 40
IS 3
BP 299
EP 302
PG 4
WC Veterinary Sciences
SC Veterinary Sciences
GA C7846
UT WOS:A1986C784600006
ER

PT J
AU FROLOV, AA
   KORNILOV, AS
   VASILEV, VY
AF FROLOV, AA
   KORNILOV, AS
   VASILEV, VY
TI INVESTIGATION OF THE INFLUENCE OF ALPHA-IRRADIATION ON THE VALENCE
   STATES OF THE ACTINIDES .9. BEHAVIOR OF CURIUM, AMERICIUM, AND PLUTONIUM
   IN SOLUTIONS OF SODIUM-PERCHLORATE
SO SOVIET RADIOCHEMISTRY
LA English
DT Article
NR 8
TC 0
Z9 0
PU PLENUM PUBL CORP
PI NEW YORK
PA CONSULTANTS BUREAU 233 SPRING ST, NEW YORK, NY 10013
SN 0038-576X
J9 SOV RADIOCHEM+
PD MAY-JUN
PY 1986
VL 28
IS 3
BP 300
EP 303
PG 4
WC Chemistry, Analytical
SC Chemistry
GA G0712
UT WOS:A1986G071200008
ER

PT J
AU YUSOV, AB
   PERMINOV, VP
   KROT, NN
   KAZAKOV, VP
AF YUSOV, AB
   PERMINOV, VP
   KROT, NN
   KAZAKOV, VP
TI RADIOLUMINESCENCE OF CURIUM(III) IN SOLUTIONS
SO SOVIET RADIOCHEMISTRY
LA English
DT Article
NR 8
TC 1
Z9 1
PU PLENUM PUBL CORP
PI NEW YORK
PA CONSULTANTS BUREAU 233 SPRING ST, NEW YORK, NY 10013
SN 0038-576X
J9 SOV RADIOCHEM+
PD MAY-JUN
PY 1986
VL 28
IS 3
BP 365
EP 369
PG 5
WC Chemistry, Analytical
SC Chemistry
GA G0712
UT WOS:A1986G071200022
ER

PT J
AU KALYGIN, VV
   GABESKIRIYA, VY
AF KALYGIN, VV
   GABESKIRIYA, VY
TI MASS-SPECTROMETRIC DETERMINATION OF AMERICIUM AND CURIUM IN SPENT
   NUCLEAR-FUEL
SO SOVIET RADIOCHEMISTRY
LA English
DT Article
NR 3
TC 0
Z9 0
PU PLENUM PUBL CORP
PI NEW YORK
PA CONSULTANTS BUREAU 233 SPRING ST, NEW YORK, NY 10013
SN 0038-576X
J9 SOV RADIOCHEM+
PD MAY-JUN
PY 1986
VL 28
IS 3
BP 389
EP 391
PG 3
WC Chemistry, Analytical
SC Chemistry
GA G0712
UT WOS:A1986G071200025
ER

PT J
AU FOURIE, PJHL
   LAMBERT, PA
   VERSACE, M
   BODEMER, WP
   VANDERMERWE, CA
   LESSING, AJP
AF FOURIE, PJHL
   LAMBERT, PA
   VERSACE, M
   BODEMER, WP
   VANDERMERWE, CA
   LESSING, AJP
TI COMPARISON BETWEEN ATRACURIUM AND ALCURONIUM FOR MUSCLE-RELAXATION
   DURING LAPAROSCOPY
SO SOUTH AFRICAN MEDICAL JOURNAL
LA English
DT Article
C1 S AFRICAN MRC,INST BIOSTAT,JOHANNESBURG 2000,SOUTH AFRICA.
   HF VERWOERD HOSP,PRETORIA,SOUTH AFRICA.
RP FOURIE, PJHL (reprint author), UNIV PRETORIA,DEPT ANAESTHET,PRETORIA,SOUTH AFRICA.
NR 15
TC 1
Z9 1
PU MED ASSOC S AFRICA
PI JOHANNESBURG
PA MED HOUSE CENTRAL SQ 7430 PINELANDS JOHANNESBURG, SOUTH AFRICA
SN 0038-2469
J9 S AFR MED J
JI S. Afr. Med. J.
PD APR 26
PY 1986
VL 69
IS 9
BP 553
EP 555
PG 3
WC Medicine, General & Internal
SC General & Internal Medicine
GA C1324
UT WOS:A1986C132400025
ER

PT J
AU CASSON, WR
   JONES, RM
AF CASSON, WR
   JONES, RM
TI VECURONIUM INDUCED NEUROMUSCULAR BLOCKADE - THE EFFECT OF INCREASING
   DOSE ON SPEED OF ONSET
SO ANAESTHESIA
LA English
DT Article
C1 GUYS HOSP,UNITED MED & DENT SCH,DEPT ANAESTHET,LONDON SE1 9RT,ENGLAND.
   ST THOMAS HOSP,UNITED MED & DENT SCH,LONDON SE1 7EH,ENGLAND.
NR 9
TC 29
Z9 31
PU W B SAUNDERS CO LTD
PI LONDON
PA 24-28 OVAL RD, LONDON, ENGLAND NW1 7DX
SN 0003-2409
J9 ANAESTHESIA
JI Anaesthesia
PD APR
PY 1986
VL 41
IS 4
BP 354
EP 357
DI 10.1111/j.1365-2044.1986.tb13217.x
PG 4
WC Anesthesiology
SC Anesthesiology
GA A6731
UT WOS:A1986A673100002
ER

PT J
AU GRIFFITHS, RB
   HUNTER, JM
   JONES, RS
AF GRIFFITHS, RB
   HUNTER, JM
   JONES, RS
TI ATRACURIUM INFUSIONS IN PATIENTS WITH RENAL-FAILURE ON AN ITU
SO ANAESTHESIA
LA English
DT Article
C1 ROYAL LIVERPOOL HOSP,GEN INTENS THERAPY UNIT,LIVERPOOL L69 3BX,ENGLAND.
NR 10
TC 32
Z9 32
PU W B SAUNDERS CO LTD
PI LONDON
PA 24-28 OVAL RD, LONDON, ENGLAND NW1 7DX
SN 0003-2409
J9 ANAESTHESIA
JI Anaesthesia
PD APR
PY 1986
VL 41
IS 4
BP 375
EP 381
DI 10.1111/j.1365-2044.1986.tb13221.x
PG 7
WC Anesthesiology
SC Anesthesiology
GA A6731
UT WOS:A1986A673100006
ER

PT J
AU CASSON, WR
   JONES, RM
AF CASSON, WR
   JONES, RM
TI PROFOUND ATRACURIUM INDUCED NEUROMUSCULAR BLOCKADE - A COMPARISON OF
   EVOKED REVERSAL WITH EDROPHONIUM OR NEOSTIGMINE
SO ANAESTHESIA
LA English
DT Article
C1 GUYS HOSP,UNITED MED & DENT SCH,DEPT ANAESTHET,LONDON BRIDGE,LONDON SE1,ENGLAND.
   ST THOMAS HOSP,UNITED MED & DENT SCH,LONDON SE1,ENGLAND.
NR 11
TC 5
Z9 5
PU W B SAUNDERS CO LTD
PI LONDON
PA 24-28 OVAL RD, LONDON, ENGLAND NW1 7DX
SN 0003-2409
J9 ANAESTHESIA
JI Anaesthesia
PD APR
PY 1986
VL 41
IS 4
BP 382
EP 385
DI 10.1111/j.1365-2044.1986.tb13222.x
PG 4
WC Anesthesiology
SC Anesthesiology
GA A6731
UT WOS:A1986A673100007
ER

PT J
AU OTAGIRI, T
   SOKOLL, MD
AF OTAGIRI, T
   SOKOLL, MD
TI A MICROELECTRODE STUDY OF THE EFFECTS OF ATRACURIUM ON
   NEUROMUSCULAR-TRANSMISSION
SO ANESTHESIA AND ANALGESIA
LA English
DT Article
C1 UNIV IOWA,SCH MED,DEPT ANESTHESIA,IOWA CITY,IA 52242.
NR 17
TC 12
Z9 12
PU WILLIAMS & WILKINS
PI BALTIMORE
PA 351 WEST CAMDEN ST, BALTIMORE, MD 21201-2436
SN 0003-2999
J9 ANESTH ANALG
JI Anesth. Analg.
PD APR
PY 1986
VL 65
IS 4
BP 345
EP 349
PG 5
WC Anesthesiology
SC Anesthesiology
GA A6412
UT WOS:A1986A641200006
ER

PT J
AU ROSA, G
   ORFEI, P
   SANFILIPPO, M
   VILARDI, V
   GASPARETTO, A
AF ROSA, G
   ORFEI, P
   SANFILIPPO, M
   VILARDI, V
   GASPARETTO, A
TI THE EFFECTS OF ATRACURIUM BESYLATE (TRACRIUM) ON INTRACRANIAL-PRESSURE
   AND CEREBRAL PERFUSION-PRESSURE
SO ANESTHESIA AND ANALGESIA
LA English
DT Article
C1 UNIV ROME LA SAPIENZA,DEPT ANESTHESIOL,IST ANESTESIOL & RIANIMAZ,VIALE POLICLIN,I-00161 ROME,ITALY.
   UNIV ROME LA SAPIENZA,DEPT INTENS CARE,I-00161 ROME,ITALY.
   UNIV ROME TOR VERGATA,ROME,ITALY.
NR 30
TC 12
Z9 12
PU WILLIAMS & WILKINS
PI BALTIMORE
PA 351 WEST CAMDEN ST, BALTIMORE, MD 21201-2436
SN 0003-2999
J9 ANESTH ANALG
JI Anesth. Analg.
PD APR
PY 1986
VL 65
IS 4
BP 381
EP 384
PG 4
WC Anesthesiology
SC Anesthesiology
GA A6412
UT WOS:A1986A641200014
ER

PT J
AU BUZELLO, W
   NOELDGE, G
   KRIEG, N
   BROBMANN, GF
AF BUZELLO, W
   NOELDGE, G
   KRIEG, N
   BROBMANN, GF
TI VECURONIUM FOR MUSCLE-RELAXATION IN PATIENTS WITH MYASTHENIA-GRAVIS
SO ANESTHESIOLOGY
LA English
DT Article
C1 UNIV FREIBURG HOSP,DEPT ANESTHESIOL,D-7800 FREIBURG,FED REP GER.
   UNIV FREIBURG HOSP,DEPT GEN SURG,D-7800 FREIBURG,FED REP GER.
NR 14
TC 42
Z9 42
PU LIPPINCOTT-RAVEN PUBL
PI PHILADELPHIA
PA 227 EAST WASHINGTON SQ, PHILADELPHIA, PA 19106
SN 0003-3022
J9 ANESTHESIOLOGY
JI Anesthesiology
PD APR
PY 1986
VL 64
IS 4
BP 507
EP 509
DI 10.1097/00000542-198604000-00017
PG 3
WC Anesthesiology
SC Anesthesiology
GA A6917
UT WOS:A1986A691700017
ER

PT J
AU LENNON, RL
   OLSON, RA
   GRONERT, GA
AF LENNON, RL
   OLSON, RA
   GRONERT, GA
TI ATRACURIUM OR VECURONIUM FOR RAPID SEQUENCE ENDOTRACHEAL INTUBATION
SO ANESTHESIOLOGY
LA English
DT Article
C1 MAYO CLIN & MAYO FDN,ROCHESTER,MN 55905.
RP LENNON, RL (reprint author), MAYO MED SCH,DEPT ANESTHESIOL,ROCHESTER,MN 55901, USA.
NR 10
TC 48
Z9 49
PU LIPPINCOTT-RAVEN PUBL
PI PHILADELPHIA
PA 227 EAST WASHINGTON SQ, PHILADELPHIA, PA 19106
SN 0003-3022
J9 ANESTHESIOLOGY
JI Anesthesiology
PD APR
PY 1986
VL 64
IS 4
BP 510
EP 513
DI 10.1097/00000542-198604000-00018
PG 4
WC Anesthesiology
SC Anesthesiology
GA A6917
UT WOS:A1986A691700018
ER

PT J
AU MUSICH, J
   WALTS, LF
AF MUSICH, J
   WALTS, LF
TI PULMONARY ASPIRATION AFTER A PRIMING DOSE OF VECURONIUM
SO ANESTHESIOLOGY
LA English
DT Article
C1 UNIV CALIF LOS ANGELES,DEPT ANESTHESIOL,LOS ANGELES,CA 90024.
NR 15
TC 77
Z9 81
PU LIPPINCOTT-RAVEN PUBL
PI PHILADELPHIA
PA 227 EAST WASHINGTON SQ, PHILADELPHIA, PA 19106
SN 0003-3022
J9 ANESTHESIOLOGY
JI Anesthesiology
PD APR
PY 1986
VL 64
IS 4
BP 517
EP 519
DI 10.1097/00000542-198604000-00021
PG 3
WC Anesthesiology
SC Anesthesiology
GA A6917
UT WOS:A1986A691700021
ER

PT J
AU STARR, NJ
   SETHNA, DH
   ESTAFANOUS, FG
AF STARR, NJ
   SETHNA, DH
   ESTAFANOUS, FG
TI BRADYCARDIA AND ASYSTOLE FOLLOWING THE RAPID ADMINISTRATION OF
   SUFENTANIL WITH VECURONIUM
SO ANESTHESIOLOGY
LA English
DT Article
RP STARR, NJ (reprint author), CLEVELAND CLIN EDUC FDN,DEPT CARDIOTHORAC ANESTHESIA,9500 EUCLID AVE,CLEVELAND,OH 44106, USA.
NR 14
TC 59
Z9 60
PU LIPPINCOTT-RAVEN PUBL
PI PHILADELPHIA
PA 227 EAST WASHINGTON SQ, PHILADELPHIA, PA 19106
SN 0003-3022
J9 ANESTHESIOLOGY
JI Anesthesiology
PD APR
PY 1986
VL 64
IS 4
BP 521
EP 523
DI 10.1097/00000542-198604000-00023
PG 3
WC Anesthesiology
SC Anesthesiology
GA A6917
UT WOS:A1986A691700023
ER

PT J
AU JANTZEN, JP
   HACKETT, GH
   ERDMANN, K
   EARNSHAW, G
AF JANTZEN, JP
   HACKETT, GH
   ERDMANN, K
   EARNSHAW, G
TI EFFECT OF VECURONIUM ON INTRAOCULAR-PRESSURE
SO BRITISH JOURNAL OF ANAESTHESIA
LA English
DT Article
C1 UNIV TEXAS,HLTH SCI CTR,SW MED SCH,DEPT ANESTHESIOL,DALLAS,TX 75235.
RP JANTZEN, JP (reprint author), UNIV MAINZ KLINIKEN,INST ANASTHESIOL,D-6500 MAINZ,FED REP GER.
NR 15
TC 17
Z9 17
PU PROF SCI PUBL
PI LONDON
PA TAVISTOCK HOUSE EAST, TAVISTOCK SQUARE, LONDON, ENGLAND WC1H 9JR
SN 0007-0912
J9 BRIT J ANAESTH
JI Br. J. Anaesth.
PD APR
PY 1986
VL 58
IS 4
BP 433
EP 436
DI 10.1093/bja/58.4.433
PG 4
WC Anesthesiology
SC Anesthesiology
GA C3528
UT WOS:A1986C352800012
ER

PT J
AU ROSA, G
   SANFILIPPO, M
   VILARDI, V
   ORFEI, P
   GASPARETTO, A
AF ROSA, G
   SANFILIPPO, M
   VILARDI, V
   ORFEI, P
   GASPARETTO, A
TI EFFECTS OF VECURONIUM BROMIDE ON INTRACRANIAL-PRESSURE AND CEREBRAL
   PERFUSION-PRESSURE - A PRELIMINARY-REPORT
SO BRITISH JOURNAL OF ANAESTHESIA
LA English
DT Article
C1 UNIV ROMA LA SAPIENZA,IST ANESTESIOL & RIANIMAZ,I-00161 ROMA,ITALY.
RP ROSA, G (reprint author), UNIV ROME TOR VERGATA,DEPT ANAESTHESIOL & INTENS CARE,ROMA,ITALY.
NR 17
TC 9
Z9 9
PU PROF SCI PUBL
PI LONDON
PA TAVISTOCK HOUSE EAST, TAVISTOCK SQUARE, LONDON, ENGLAND WC1H 9JR
SN 0007-0912
J9 BRIT J ANAESTH
JI Br. J. Anaesth.
PD APR
PY 1986
VL 58
IS 4
BP 437
EP 440
DI 10.1093/bja/58.4.437
PG 4
WC Anesthesiology
SC Anesthesiology
GA C3528
UT WOS:A1986C352800013
ER

PT J
AU GIFFIN, JP
   HARTUNG, J
   COTTRELL, JE
   CAPUANO, C
   SHWIRY, B
AF GIFFIN, JP
   HARTUNG, J
   COTTRELL, JE
   CAPUANO, C
   SHWIRY, B
TI EFFECT OF VECURONIUM ON INTRACRANIAL-PRESSURE, MEAN ARTERIAL-PRESSURE
   AND HEART-RATE IN CATS
SO BRITISH JOURNAL OF ANAESTHESIA
LA English
DT Article
C1 SUNY HOSP,DOWNSTATE MED CTR,BROOKLYN,NY 11203.
RP GIFFIN, JP (reprint author), KINGS CTY HOSP CTR,DEPT ANESTHESIOL,451 CLARKSON AVE,BROOKLYN,NY 11203, USA.
NR 13
TC 3
Z9 3
PU PROF SCI PUBL
PI LONDON
PA TAVISTOCK HOUSE EAST, TAVISTOCK SQUARE, LONDON, ENGLAND WC1H 9JR
SN 0007-0912
J9 BRIT J ANAESTH
JI Br. J. Anaesth.
PD APR
PY 1986
VL 58
IS 4
BP 441
EP 443
DI 10.1093/bja/58.4.441
PG 3
WC Anesthesiology
SC Anesthesiology
GA C3528
UT WOS:A1986C352800014
ER

PT J
AU MORRELL, DF
   HARRISON, GG
AF MORRELL, DF
   HARRISON, GG
TI THE SCREENING OF ATRACURIUM IN MHS SWINE
SO BRITISH JOURNAL OF ANAESTHESIA
LA English
DT Article
C1 GROOTE SCHUUR HOSP,SCH MED,CAPE TOWN 7925,SOUTH AFRICA.
RP MORRELL, DF (reprint author), UNIV CAPE TOWN,DEPT ANAESTHET,CAPE TOWN,SOUTH AFRICA.
NR 12
TC 6
Z9 6
PU PROF SCI PUBL
PI LONDON
PA TAVISTOCK HOUSE EAST, TAVISTOCK SQUARE, LONDON, ENGLAND WC1H 9JR
SN 0007-0912
J9 BRIT J ANAESTH
JI Br. J. Anaesth.
PD APR
PY 1986
VL 58
IS 4
BP 444
EP 446
DI 10.1093/bja/58.4.444
PG 3
WC Anesthesiology
SC Anesthesiology
GA C3528
UT WOS:A1986C352800015
ER

PT J
AU HARROPGRIFFITHS, AW
   GROUNDS, RM
   MOORE, M
AF HARROPGRIFFITHS, AW
   GROUNDS, RM
   MOORE, M
TI INTUBATING CONDITIONS FOLLOWING PREINDUCTION PRIMING WITH ALCURONIUM
SO ANAESTHESIA
LA English
DT Article
C1 UNIV LONDON LONDON SCH HYG & TROP MED,DEPT MED STAT,LONDON WC1E 7HT,ENGLAND.
RP HARROPGRIFFITHS, AW (reprint author), HAMMERSMITH HOSP,DEPT ANAESTHET,DU CANE RD,LONDON W12 0HS,ENGLAND.
NR 15
TC 2
Z9 3
PU W B SAUNDERS CO LTD
PI LONDON
PA 24-28 OVAL RD, LONDON, ENGLAND NW1 7DX
SN 0003-2409
J9 ANAESTHESIA
JI Anaesthesia
PD MAR
PY 1986
VL 41
IS 3
BP 282
EP 286
DI 10.1111/j.1365-2044.1986.tb12789.x
PG 5
WC Anesthesiology
SC Anesthesiology
GA A3284
UT WOS:A1986A328400009
ER

EF
