# Supplementary material for: Curare - A Curative Poison: A Scientometric Analysis
Source: PLoS One. 2014 Nov 19;9(11):e112026. doi: 10.1371/journal.pone.0112026 (PMC4237325; doi:10.1371/journal.pone.0112026)
Supplement: Rawdata S6 — (TXT) [file pone.0112026.s006.txt]

FN Thomson Reuters Web of Science™
VR 1.0
PT J
AU SOHN, YJ
   BENCINI, AF
   SCAF, AHJ
   KERSTEN, UW
   AGOSTON, S
AF SOHN, YJ
   BENCINI, AF
   SCAF, AHJ
   KERSTEN, UW
   AGOSTON, S
TI COMPARATIVE PHARMACOKINETICS AND DYNAMICS OF VECURONIUM AND PANCURONIUM
   IN ANESTHETIZED PATIENTS
SO ANESTHESIA AND ANALGESIA
LA English
DT Article
C1 STATE UNIV GRONINGEN,INST ANESTHESIOL,GRONINGEN,NETHERLANDS.
   STATE UNIV GRONINGEN,INST CLIN PHARMACOL,GRONINGEN,NETHERLANDS.
   UNIV CALIF SAN FRANCISCO,DEPT ANESTHESIA,SAN FRANCISCO,CA 94143.
NR 21
TC 57
Z9 57
PU WILLIAMS & WILKINS
PI BALTIMORE
PA 351 WEST CAMDEN ST, BALTIMORE, MD 21201-2436
SN 0003-2999
J9 ANESTH ANALG
JI Anesth. Analg.
PD MAR
PY 1986
VL 65
IS 3
BP 233
EP 239
PG 7
WC Anesthesiology
SC Anesthesiology
GA A3574
UT WOS:A1986A357400003
ER

PT J
AU BENCINI, AF
   SCAF, AHJ
   SOHN, YJ
   MEISTELMAN, C
   LEINHART, A
   KERSTEN, UW
   SCHWARZ, S
   AGOSTON, S
AF BENCINI, AF
   SCAF, AHJ
   SOHN, YJ
   MEISTELMAN, C
   LEINHART, A
   KERSTEN, UW
   SCHWARZ, S
   AGOSTON, S
TI DISPOSITION AND URINARY-EXCRETION OF VECURONIUM BROMIDE IN ANESTHETIZED
   PATIENTS WITH NORMAL RENAL-FUNCTION OR RENAL-FAILURE
SO ANESTHESIA AND ANALGESIA
LA English
DT Article
C1 STATE UNIV GRONINGEN,INST ANESTHESIOL,GRONINGEN,NETHERLANDS.
   STATE UNIV GRONINGEN,INST CLIN PHARMACOL,GRONINGEN,NETHERLANDS.
   CHU PITIE SALPETRIERE,DEPT ANESTHESIOL,F-75634 PARIS 13,FRANCE.
NR 21
TC 62
Z9 62
PU WILLIAMS & WILKINS
PI BALTIMORE
PA 351 WEST CAMDEN ST, BALTIMORE, MD 21201-2436
SN 0003-2999
J9 ANESTH ANALG
JI Anesth. Analg.
PD MAR
PY 1986
VL 65
IS 3
BP 245
EP 251
PG 7
WC Anesthesiology
SC Anesthesiology
GA A3574
UT WOS:A1986A357400005
ER

PT J
AU HENNART, D
   DHOLLANDER, A
   PLASMAN, C
   DEJONCKHEERE, M
AF HENNART, D
   DHOLLANDER, A
   PLASMAN, C
   DEJONCKHEERE, M
TI IMPORTANCE OF THE LEVEL OF PARALYSIS RECOVERY FOR A RAPID ANTAGONISM OF
   ATRACURIUM NEUROMUSCULAR BLOCKADE WITH MODERATE DOSES OF EDROPHONIUM
SO ANESTHESIOLOGY
LA English
DT Article
C1 UNIV LIBRE BRUXELLES,DEPT ANESTHESIA,B-1050 BRUSSELS,BELGIUM.
   HOP BRUGMANN,DEPT ANESTHESIA,B-1020 BRUSSELS,BELGIUM.
RP HENNART, D (reprint author), ERASME UNIV HOSP,DEPT ANESTHESIA,ROUTE LENNICK,B-1070 BRUSSELS,BELGIUM.
NR 17
TC 28
Z9 28
PU LIPPINCOTT-RAVEN PUBL
PI PHILADELPHIA
PA 227 EAST WASHINGTON SQ, PHILADELPHIA, PA 19106
SN 0003-3022
J9 ANESTHESIOLOGY
JI Anesthesiology
PD MAR
PY 1986
VL 64
IS 3
BP 384
EP 387
DI 10.1097/00000542-198603000-00019
PG 4
WC Anesthesiology
SC Anesthesiology
GA A2334
UT WOS:A1986A233400019
ER

PT J
AU NAGUIB, M
   GYASI, HK
   ABDULATIF, M
   ABSOOD, GH
AF NAGUIB, M
   GYASI, HK
   ABDULATIF, M
   ABSOOD, GH
TI RAPID TRACHEAL INTUBATION WITH ATRACURIUM - A COMPARISON OF PRIMING
   INTERVALS
SO CANADIAN ANAESTHETISTS SOCIETY JOURNAL
LA English
DT Article
C1 KING FAISAL UNIV,DEPT COMMUNITY MED,BIOSTAT UNIT,AL KHOBAR 31952,SAUDI ARABIA.
RP NAGUIB, M (reprint author), KING FAISAL UNIV,KING FAHD HOSP,DEPT ANESTHESIOL,POB 2208,AL KHOBAR 31952,SAUDI ARABIA.
NR 25
TC 20
Z9 20
PU CANADIAN ANAESTHETISTS SOC INC
PI TORONTO
PA 1 EGLINTON AVE EAST, SUITE 208, TORONTO ON M4P 3A1, CANADA
SN 0008-2856
J9 CAN J ANAESTH
PD MAR
PY 1986
VL 33
IS 2
BP 150
EP 156
DI 10.1007/BF03010824
PG 7
WC Anesthesiology
SC Anesthesiology
GA A5982
UT WOS:A1986A598200007
ER

PT J
AU BIZZARRISCHMID, MD
   DESAI, SP
AF BIZZARRISCHMID, MD
   DESAI, SP
TI PROLONGED NEUROMUSCULAR BLOCKADE WITH ATRACURIUM
SO CANADIAN ANAESTHETISTS SOCIETY JOURNAL
LA English
DT Article
C1 HARVARD UNIV,BRIGHAM & WOMENS HOSP,SCH MED,DEPT ANAESTHESIA,BOSTON,MA 02115.
NR 18
TC 11
Z9 11
PU CANADIAN ANAESTHETISTS SOC INC
PI TORONTO
PA 1 EGLINTON AVE EAST, SUITE 208, TORONTO ON M4P 3A1, CANADA
SN 0008-2856
J9 CAN J ANAESTH
PD MAR
PY 1986
VL 33
IS 2
BP 209
EP 212
DI 10.1007/BF03010832
PG 4
WC Anesthesiology
SC Anesthesiology
GA A5982
UT WOS:A1986A598200015
ER

PT J
AU MEISTELMAN, C
   LIENHART, A
   LEVEQUE, C
   BITKER, MO
   PIGOT, B
   VIARS, P
AF MEISTELMAN, C
   LIENHART, A
   LEVEQUE, C
   BITKER, MO
   PIGOT, B
   VIARS, P
TI PHARMACOLOGY OF VECURONIUM IN PATIENTS WITH END-STAGE RENAL-FAILURE
SO EUROPEAN JOURNAL OF ANAESTHESIOLOGY
LA English
DT Article
RP MEISTELMAN, C (reprint author), HOP PITIE SALPETRIERE,DEPT ANESTHESIE REANIMAT,83 BLVD HOP,F-75651 PARIS,FRANCE.
NR 0
TC 9
Z9 9
PU BLACKWELL SCIENCE LTD
PI OXFORD
PA OSNEY MEAD, OXFORD, OXON, ENGLAND OX2 0EL
SN 0265-0215
J9 EUR J ANAESTH
JI Eur. J. Anaesth.
PD MAR
PY 1986
VL 3
IS 2
BP 153
EP 158
PG 6
WC Anesthesiology
SC Anesthesiology
GA A4902
UT WOS:A1986A490200009
ER

PT J
AU CAMERON, CB
   GREGORY, GA
   RUDOLPH, AM
   HEYMANN, MA
AF CAMERON, CB
   GREGORY, GA
   RUDOLPH, AM
   HEYMANN, MA
TI CARDIOVASCULAR EFFECTS OF D-TUBOCURARINE AND PANCURONIUM IN NEWBORN
   LAMBS DURING NORMOXIA AND HYPOXIA
SO PEDIATRIC RESEARCH
LA English
DT Article
C1 UNIV CALIF SAN FRANCISCO,DEPT ANESTHESIA,S436,513 PARNASSAS AVE,SAN FRANCISCO,CA 94143.
   UNIV CALIF SAN FRANCISCO,DEPT PEDIAT,SAN FRANCISCO,CA 94143.
   UNIV CALIF SAN FRANCISCO,CARDIOVASC RES INST,SAN FRANCISCO,CA 94143.
NR 28
TC 12
Z9 12
PU WILLIAMS & WILKINS
PI BALTIMORE
PA 351 WEST CAMDEN ST, BALTIMORE, MD 21201-2436
SN 0031-3998
J9 PEDIATR RES
JI Pediatr. Res.
PD MAR
PY 1986
VL 20
IS 3
BP 246
EP 252
DI 10.1203/00006450-198603000-00010
PG 7
WC Pediatrics
SC Pediatrics
GA A3156
UT WOS:A1986A315600010
ER

PT J
AU KOVANTSEVA, SN
   KASIMOVA, VA
   FILIMONOV, VT
   NIKOLAEV, VM
AF KOVANTSEVA, SN
   KASIMOVA, VA
   FILIMONOV, VT
   NIKOLAEV, VM
TI EXTRACTION OF MAGNESIUM AND ITS INFLUENCE ON THE DISTRIBUTION OF CURIUM,
   CALIFORNIUM, AND EUROPIUM IN THE DI(2-ETHYLHEXYL)PHOSPHORIC
   ACID-SOLVENT-CITRIC ACID-MG(NO3)2 SYSTEM
SO SOVIET RADIOCHEMISTRY
LA English
DT Article
NR 19
TC 0
Z9 0
PU PLENUM PUBL CORP
PI NEW YORK
PA CONSULTANTS BUREAU 233 SPRING ST, NEW YORK, NY 10013
SN 0038-576X
J9 SOV RADIOCHEM+
PD MAR-APR
PY 1986
VL 28
IS 2
BP 174
EP 177
PG 4
WC Chemistry, Analytical
SC Chemistry
GA F3575
UT WOS:A1986F357500010
ER

PT J
AU FEDOTOV, SN
   YABLOCHKIN, AV
   FEDOSEEV, DA
AF FEDOTOV, SN
   YABLOCHKIN, AV
   FEDOSEEV, DA
TI STUDY OF THE INTERACTION OF AMERICIUM(III) AND CURIUM(III) WITH
   ALKYLPHOSPHONIC ACID FIXED ON SILICA-GEL IN NITRIC-ACID SOLUTIONS
SO SOVIET RADIOCHEMISTRY
LA English
DT Article
NR 7
TC 0
Z9 0
PU PLENUM PUBL CORP
PI NEW YORK
PA CONSULTANTS BUREAU 233 SPRING ST, NEW YORK, NY 10013
SN 0038-576X
J9 SOV RADIOCHEM+
PD MAR-APR
PY 1986
VL 28
IS 2
BP 236
EP 240
PG 5
WC Chemistry, Analytical
SC Chemistry
GA F3575
UT WOS:A1986F357500024
ER

PT J
AU FEDOTOV, SN
   YABLOCHKIN, AV
AF FEDOTOV, SN
   YABLOCHKIN, AV
TI SEPARATION OF AMERICIUM AND CURIUM BY EXTRACTION CHROMATOGRAPHY IN THE
   SYSTEM DI(2-ETHYLHEXYL)ORTHOPHOSPHORIC ACID-NITRIC ACID
SO SOVIET RADIOCHEMISTRY
LA English
DT Article
NR 11
TC 0
Z9 0
PU PLENUM PUBL CORP
PI NEW YORK
PA CONSULTANTS BUREAU 233 SPRING ST, NEW YORK, NY 10013
SN 0038-576X
J9 SOV RADIOCHEM+
PD MAR-APR
PY 1986
VL 28
IS 2
BP 240
EP 245
PG 6
WC Chemistry, Analytical
SC Chemistry
GA F3575
UT WOS:A1986F357500025
ER

PT J
AU PANDIT, SK
   FERRES, CJ
   GIBSON, FM
   MIRAKHUR, RK
AF PANDIT, SK
   FERRES, CJ
   GIBSON, FM
   MIRAKHUR, RK
TI TIME COURSE OF ACTION OF COMBINATIONS OF VECURONIUM AND PANCURONIUM
SO ANAESTHESIA
LA English
DT Article
C1 ROYAL VICTORIA HOSP,BELFAST BT12 6BA,NORTH IRELAND.
   QUEENS UNIV BELFAST,DEPT ANAESTHET,BELFAST BT7 1NN,ANTRIM,NORTH IRELAND.
NR 9
TC 2
Z9 2
PU W B SAUNDERS CO LTD
PI LONDON
PA 24-28 OVAL RD, LONDON, ENGLAND NW1 7DX
SN 0003-2409
J9 ANAESTHESIA
JI Anaesthesia
PD FEB
PY 1986
VL 41
IS 2
BP 151
EP 154
DI 10.1111/j.1365-2044.1986.tb13170.x
PG 4
WC Anesthesiology
SC Anesthesiology
GA AZH80
UT WOS:A1986AZH8000006
ER

PT J
AU LAMPARD, DG
   BROWN, WA
   CASS, NM
   NG, KC
AF LAMPARD, DG
   BROWN, WA
   CASS, NM
   NG, KC
TI COMPUTER-CONTROLLED MUSCLE PARALYSIS WITH ATRACURIUM IN THE SHEEP
SO ANAESTHESIA AND INTENSIVE CARE
LA English
DT Article
RP LAMPARD, DG (reprint author), MONASH UNIV,DEPT ELECT ENGN,CLAYTON,VIC 3168,AUSTRALIA.
NR 14
TC 4
Z9 4
PU AUSTRALIAN SOC ANAESTHETISTS
PI EDGECLIFF
PA P O BOX 600, EDGECLIFF NSW 2021, AUSTRALIA
SN 0310-057X
J9 ANAESTH INTENS CARE
JI Anaesth. Intensive Care
PD FEB
PY 1986
VL 14
IS 1
BP 7
EP 11
PG 5
WC Anesthesiology; Critical Care Medicine
SC Anesthesiology; General & Internal Medicine
GA A0604
UT WOS:A1986A060400003
ER

PT J
AU FRIESDORF, W
   SCHULTZ, M
   FOSEL, T
   ALTEMEYER, KH
AF FRIESDORF, W
   SCHULTZ, M
   FOSEL, T
   ALTEMEYER, KH
TI PHARMACODYNAMICS OF VECURONIUM IN CHILDREN FOLLOWING INTRAVENOUS
   INDUCTION OF ANESTHESIA WITH KETAMINE
SO ANAESTHESIST
LA German
DT Article
RP FRIESDORF, W (reprint author), UNIV ULM KLINIKUM,ZENTRUM ANASTHESIOL,STEINHOVELSTR 9,D-7900 ULM,FED REP GER.
NR 16
TC 2
Z9 2
PU SPRINGER VERLAG
PI NEW YORK
PA 175 FIFTH AVE, NEW YORK, NY 10010
SN 0003-2417
J9 ANAESTHESIST
JI Anaesthesist
PD FEB
PY 1986
VL 35
IS 2
BP 99
EP 102
PG 4
WC Anesthesiology
SC Anesthesiology
GA A2162
UT WOS:A1986A216200006
ER

PT J
AU SCHWARZ, S
   AGOSTON, S
   HOUWERTJES, MC
AF SCHWARZ, S
   AGOSTON, S
   HOUWERTJES, MC
TI DOES INTRAVENOUS-INFUSION OF NITROGLYCERIN POTENTIATE
   PANCURONIUM-INDUCED AND VECURONIUM-INDUCED NEUROMUSCULAR BLOCKADE
SO ANESTHESIA AND ANALGESIA
LA English
DT Article
C1 STATE UNIV GRONINGEN HOSP,DEPT ANESTHESIOL,POB 30001,9700 RB GRONINGEN,NETHERLANDS.
   VIENNA UNIV,L BOLTZMANN INST EXPTL ANESTHESIOL,A-1010 VIENNA,AUSTRIA.
   VIENNA UNIV,INST ANESTHESIOL & GEN INTENS CARE,DEPT EXPTL,A-1010 VIENNA,AUSTRIA.
   STATE UNIV GRONINGEN,INST PHARMACOL CLIN PHARMACOL,GRONINGEN,NETHERLANDS.
   STATE UNIV GRONINGEN,INST ANESTHESIOL,GRONINGEN,NETHERLANDS.
NR 7
TC 0
Z9 0
PU WILLIAMS & WILKINS
PI BALTIMORE
PA 351 WEST CAMDEN ST, BALTIMORE, MD 21201-2436
SN 0003-2999
J9 ANESTH ANALG
JI Anesth. Analg.
PD FEB
PY 1986
VL 65
IS 2
BP 156
EP 160
PG 5
WC Anesthesiology
SC Anesthesiology
GA AYW05
UT WOS:A1986AYW0500008
ER

PT J
AU GOUDSOUZIAN, N
   MARTYN, J
   RUDD, GD
   LIU, LMP
   LINEBERRY, CG
AF GOUDSOUZIAN, N
   MARTYN, J
   RUDD, GD
   LIU, LMP
   LINEBERRY, CG
TI CONTINUOUS INFUSION OF ATRACURIUM IN CHILDREN
SO ANESTHESIOLOGY
LA English
DT Article
C1 WELLCOME RES LABS,RES TRIANGLE PK,NC 27709.
RP GOUDSOUZIAN, N (reprint author), HARVARD UNIV,MASSACHUSETTS GEN HOSP,SCH MED,DEPT ANAESTHESIA,BOSTON,MA 02114, USA.
NR 9
TC 20
Z9 20
PU LIPPINCOTT-RAVEN PUBL
PI PHILADELPHIA
PA 227 EAST WASHINGTON SQ, PHILADELPHIA, PA 19106
SN 0003-3022
J9 ANESTHESIOLOGY
JI Anesthesiology
PD FEB
PY 1986
VL 64
IS 2
BP 171
EP 174
DI 10.1097/00000542-198602000-00007
PG 4
WC Anesthesiology
SC Anesthesiology
GA AYZ63
UT WOS:A1986AYZ6300007
ER

PT J
AU TABOADA, JA
   RUPP, SM
   MILLER, RD
AF TABOADA, JA
   RUPP, SM
   MILLER, RD
TI REFINING THE PRIMING PRINCIPLE FOR VECURONIUM DURING RAPID-SEQUENCE
   INDUCTION OF ANESTHESIA
SO ANESTHESIOLOGY
LA English
DT Article
C1 UNIV CALIF SAN FRANCISCO,DEPT ANESTHESIA,513 PARNASSUS AVE,RM S436,SAN FRANCISCO,CA 94143.
NR 12
TC 48
Z9 49
PU LIPPINCOTT-RAVEN PUBL
PI PHILADELPHIA
PA 227 EAST WASHINGTON SQ, PHILADELPHIA, PA 19106
SN 0003-3022
J9 ANESTHESIOLOGY
JI Anesthesiology
PD FEB
PY 1986
VL 64
IS 2
BP 243
EP 247
DI 10.1097/00000542-198602000-00019
PG 5
WC Anesthesiology
SC Anesthesiology
GA AYZ63
UT WOS:A1986AYZ6300019
ER

PT J
AU BARAKA, A
   CHAYA, L
AF BARAKA, A
   CHAYA, L
TI HEMODYNAMIC-EFFECTS OF VECURONIUM IN PATIENTS WITH CORONARY-ARTERY
   DISEASE
SO ACTA ANAESTHESIOLOGICA SCANDINAVICA
LA English
DT Article
RP BARAKA, A (reprint author), AMER UNIV BEIRUT,DEPT ANESTHESIOL,BEIRUT,LEBANON.
NR 5
TC 4
Z9 4
PU MUNKSGAARD INT PUBL LTD
PI COPENHAGEN
PA 35 NORRE SOGADE, PO BOX 2148, DK-1016 COPENHAGEN, DENMARK
SN 0001-5172
J9 ACTA ANAESTH SCAND
JI Acta Anaesthesiol. Scand.
PD JAN
PY 1986
VL 30
IS 1
BP 28
EP 29
PG 2
WC Anesthesiology
SC Anesthesiology
GA A3244
UT WOS:A1986A324400007
ER

PT J
AU RAEDER, JC
   HOLE, A
AF RAEDER, JC
   HOLE, A
TI OUTPATIENT LAPAROSCOPY IN GENERAL-ANESTHESIA WITH ALFENTANIL AND
   ATRACURIUM - A COMPARISON WITH FENTANYL AND PANCURONIUM
SO ACTA ANAESTHESIOLOGICA SCANDINAVICA
LA English
DT Article
RP RAEDER, JC (reprint author), UNIV HOSP TRONDHEIM,DEPT ANAESTHESIA,N-7000 TRONDHEIM,NORWAY.
NR 14
TC 6
Z9 6
PU MUNKSGAARD INT PUBL LTD
PI COPENHAGEN
PA 35 NORRE SOGADE, PO BOX 2148, DK-1016 COPENHAGEN, DENMARK
SN 0001-5172
J9 ACTA ANAESTH SCAND
JI Acta Anaesthesiol. Scand.
PD JAN
PY 1986
VL 30
IS 1
BP 30
EP 34
PG 5
WC Anesthesiology
SC Anesthesiology
GA A3244
UT WOS:A1986A324400008
ER

PT J
AU ARENS, M
   STRAZNICKY, C
AF ARENS, M
   STRAZNICKY, C
TI THE DEVELOPMENT OF THE TRIGEMINAL (V) MOTOR NUCLEUS IN NORMAL AND
   TUBOCURARE TREATED CHICK-EMBRYOS
SO ANATOMY AND EMBRYOLOGY
LA English
DT Article
C1 FLINDERS UNIV S AUSTRALIA,SCH MED,DEPT ANAT & HISTOL,BEDFORD PK,SA 5042,AUSTRALIA.
NR 35
TC 8
Z9 8
PU SPRINGER VERLAG
PI NEW YORK
PA 175 FIFTH AVE, NEW YORK, NY 10010
SN 0340-2061
J9 ANAT EMBRYOL
JI Anat. Embryol.
PY 1986
VL 174
IS 1
BP 67
EP 72
DI 10.1007/BF00318337
PG 6
WC Anatomy & Morphology; Developmental Biology
SC Anatomy & Morphology; Developmental Biology
GA C0094
UT WOS:A1986C009400007
ER

PT J
AU WEINBERG, G
   STIRT, JA
   LONGNECKER, DE
AF WEINBERG, G
   STIRT, JA
   LONGNECKER, DE
TI SINGLE VERSUS DIVIDED DOSES OF ATRACURIUM - DOES 0.05+0.10 EQUAL 0.15
SO ANESTHESIOLOGY
LA English
DT Article
C1 UNIV VIRGINIA,MED CTR,DEPT ANESTHESIOL,CHARLOTTESVILLE,VA 22908.
NR 17
TC 7
Z9 7
PU LIPPINCOTT-RAVEN PUBL
PI PHILADELPHIA
PA 227 EAST WASHINGTON SQ, PHILADELPHIA, PA 19106
SN 0003-3022
J9 ANESTHESIOLOGY
JI Anesthesiology
PD JAN
PY 1986
VL 64
IS 1
BP 111
EP 113
DI 10.1097/00000542-198601000-00020
PG 3
WC Anesthesiology
SC Anesthesiology
GA AXK53
UT WOS:A1986AXK5300020
ER

PT J
AU ASTLEY, BA
   HACKETT, H
   HUGHES, R
   PAYNE, JP
AF ASTLEY, BA
   HACKETT, H
   HUGHES, R
   PAYNE, JP
TI RECOVERY OF RESPIRATION FOLLOWING NEUROMUSCULAR BLOCKADE WITH ATRACURIUM
   AND ALCURONIUM
SO BRITISH JOURNAL OF ANAESTHESIA
LA English
DT Article
RP ASTLEY, BA (reprint author), MIDDLESEX HOSP,DEPT ANAESTHET,MORTIMER ST,LONDON W1,ENGLAND.
NR 10
TC 2
Z9 2
PU PROF SCI PUBL
PI LONDON
PA TAVISTOCK HOUSE EAST, TAVISTOCK SQUARE, LONDON, ENGLAND WC1H 9JR
SN 0007-0912
J9 BRIT J ANAESTH
JI Br. J. Anaesth.
PY 1986
VL 58
SU 1
BP S75
EP S79
PG 5
WC Anesthesiology
SC Anesthesiology
GA C5876
UT WOS:A1986C587600024
ER

PT J
AU BARAKA, A
   WAKID, N
   NOUEIHED, R
   KARAM, H
   BOLOTOVA, N
AF BARAKA, A
   WAKID, N
   NOUEIHED, R
   KARAM, H
   BOLOTOVA, N
TI PSEUDOCHOLINESTERASE ACTIVITY AND ATRACURIUM V SUXAMETHONIUM BLOCK
SO BRITISH JOURNAL OF ANAESTHESIA
LA English
DT Article
C1 AMER UNIV BEIRUT,MED CTR,DEPT CLIN CHEM,BEIRUT,LEBANON.
RP BARAKA, A (reprint author), AMER UNIV BEIRUT,MED CTR,DEPT ANESTHESIOL,BEIRUT,LEBANON.
NR 19
TC 8
Z9 8
PU PROF SCI PUBL
PI LONDON
PA TAVISTOCK HOUSE EAST, TAVISTOCK SQUARE, LONDON, ENGLAND WC1H 9JR
SN 0007-0912
J9 BRIT J ANAESTH
JI Br. J. Anaesth.
PY 1986
VL 58
SU 1
BP S91
EP S95
PG 5
WC Anesthesiology
SC Anesthesiology
GA C5876
UT WOS:A1986C587600031
ER

PT J
AU CRONNELLY, R
AF CRONNELLY, R
TI ANTAGONISM OF ATRACURIUM NEUROMUSCULAR BLOCKADE
SO BRITISH JOURNAL OF ANAESTHESIA
LA English
DT Article
RP CRONNELLY, R (reprint author), UNIV CALIF SAN FRANCISCO,DEPT ANESTHESIA,SAN FRANCISCO,CA 94143, USA.
NR 18
TC 1
Z9 1
PU PROF SCI PUBL
PI LONDON
PA TAVISTOCK HOUSE EAST, TAVISTOCK SQUARE, LONDON, ENGLAND WC1H 9JR
SN 0007-0912
J9 BRIT J ANAESTH
JI Br. J. Anaesth.
PY 1986
VL 58
SU 1
BP S29
EP S31
PG 3
WC Anesthesiology
SC Anesthesiology
GA C5876
UT WOS:A1986C587600007
ER

PT J
AU DHOLLANDER, AA
   HENNART, DA
   BARVAIS, L
   BAURAIN, M
AF DHOLLANDER, AA
   HENNART, DA
   BARVAIS, L
   BAURAIN, M
TI ADMINISTRATION OF ATRACURIUM BY INFUSION FOR LONG SURGICAL-PROCEDURES -
   SIMPLE TECHNIQUES FOR ROUTINE USE
SO BRITISH JOURNAL OF ANAESTHESIA
LA English
DT Article
RP DHOLLANDER, AA (reprint author), UNIV LIBRE BRUXELLES,CLIN UNIV ERASME,DEPT ANAESTHESIA,808 ROUTE LENNIK,B-1070 BRUSSELS,BELGIUM.
NR 25
TC 10
Z9 10
PU PROF SCI PUBL
PI LONDON
PA TAVISTOCK HOUSE EAST, TAVISTOCK SQUARE, LONDON, ENGLAND WC1H 9JR
SN 0007-0912
J9 BRIT J ANAESTH
JI Br. J. Anaesth.
PY 1986
VL 58
SU 1
BP S56
EP S59
PG 4
WC Anesthesiology
SC Anesthesiology
GA C5876
UT WOS:A1986C587600017
ER

PT J
AU DODGSON, MS
   HEIER, T
   STEEN, PA
AF DODGSON, MS
   HEIER, T
   STEEN, PA
TI ATRACURIUM COMPARED WITH SUXAMETHONIUM FOR OUTPATIENT LAPAROSCOPY
SO BRITISH JOURNAL OF ANAESTHESIA
LA English
DT Article
C1 ULLEVAL HOSP,DEPT ANAESTHESIA,N-0407 OSLO 4,NORWAY.
NR 20
TC 2
Z9 2
PU PROF SCI PUBL
PI LONDON
PA TAVISTOCK HOUSE EAST, TAVISTOCK SQUARE, LONDON, ENGLAND WC1H 9JR
SN 0007-0912
J9 BRIT J ANAESTH
JI Br. J. Anaesth.
PY 1986
VL 58
SU 1
BP S40
EP S43
PG 4
WC Anesthesiology
SC Anesthesiology
GA C5876
UT WOS:A1986C587600011
ER

PT J
AU FARMAN, JV
   TURNER, JM
   BLANLOEIL, Y
AF FARMAN, JV
   TURNER, JM
   BLANLOEIL, Y
TI ATRACURIUM INFUSION IN LIVER-TRANSPLANTATION
SO BRITISH JOURNAL OF ANAESTHESIA
LA English
DT Article
RP FARMAN, JV (reprint author), ADDENBROOKES HOSP,CAMBRIDGE CB2 2QQ,ENGLAND.
NR 23
TC 10
Z9 10
PU PROF SCI PUBL
PI LONDON
PA TAVISTOCK HOUSE EAST, TAVISTOCK SQUARE, LONDON, ENGLAND WC1H 9JR
SN 0007-0912
J9 BRIT J ANAESTH
JI Br. J. Anaesth.
PY 1986
VL 58
SU 1
BP S96
EP S102
PG 7
WC Anesthesiology
SC Anesthesiology
GA C5876
UT WOS:A1986C587600032
ER

PT J
AU GOUDSOUZIAN, NG
AF GOUDSOUZIAN, NG
TI ATRACURIUM IN INFANTS AND CHILDREN
SO BRITISH JOURNAL OF ANAESTHESIA
LA English
DT Article
RP GOUDSOUZIAN, NG (reprint author), HARVARD UNIV,MASSACHUSETTS GEN HOSP,SCH MED,DEPT ANAESTHESIA,BOSTON,MA 02114, USA.
NR 19
TC 7
Z9 7
PU PROF SCI PUBL
PI LONDON
PA TAVISTOCK HOUSE EAST, TAVISTOCK SQUARE, LONDON, ENGLAND WC1H 9JR
SN 0007-0912
J9 BRIT J ANAESTH
JI Br. J. Anaesth.
PY 1986
VL 58
SU 1
BP S23
EP S28
PG 6
WC Anesthesiology
SC Anesthesiology
GA C5876
UT WOS:A1986C587600006
ER

PT J
AU HILGENBERG, JC
   STOELTING, RK
AF HILGENBERG, JC
   STOELTING, RK
TI HEMODYNAMIC-EFFECTS OF ATRACURIUM IN THE PRESENCE OF POTENT INHALATION
   AGENTS
SO BRITISH JOURNAL OF ANAESTHESIA
LA English
DT Article
RP HILGENBERG, JC (reprint author), INDIANA UNIV,SCH MED,DEPT ANESTHESIA,1120 S DR FESLER HALL 204,INDIANAPOLIS,IN 46223, USA.
NR 17
TC 2
Z9 2
PU PROF SCI PUBL
PI LONDON
PA TAVISTOCK HOUSE EAST, TAVISTOCK SQUARE, LONDON, ENGLAND WC1H 9JR
SN 0007-0912
J9 BRIT J ANAESTH
JI Br. J. Anaesth.
PY 1986
VL 58
SU 1
BP S70
EP S74
PG 5
WC Anesthesiology
SC Anesthesiology
GA C5876
UT WOS:A1986C587600023
ER

PT J
AU HUGHES, R
AF HUGHES, R
TI ATRACURIUM - AN OVERVIEW
SO BRITISH JOURNAL OF ANAESTHESIA
LA English
DT Article
RP HUGHES, R (reprint author), WELLCOME RES LABS,DEPT CLIN INVEST,DIV CLIN & APPL RES,BECKENHAM BR3 3BS,KENT,ENGLAND.
NR 26
TC 15
Z9 15
PU PROF SCI PUBL
PI LONDON
PA TAVISTOCK HOUSE EAST, TAVISTOCK SQUARE, LONDON, ENGLAND WC1H 9JR
SN 0007-0912
J9 BRIT J ANAESTH
JI Br. J. Anaesth.
PY 1986
VL 58
SU 1
BP S2
EP S5
PG 4
WC Anesthesiology
SC Anesthesiology
GA C5876
UT WOS:A1986C587600001
ER

PT J
AU HUNTER, JM
AF HUNTER, JM
TI USE OF ATRACURIUM IN PATIENTS WITH MYASTHENIA-GRAVIS
SO BRITISH JOURNAL OF ANAESTHESIA
LA English
DT Article
RP HUNTER, JM (reprint author), UNIV LIVERPOOL,ROYAL LIVERPOOL HOSP,DEPT ANAESTHESIA,LIVERPOOL L69 3BX,ENGLAND.
NR 0
TC 2
Z9 2
PU PROF SCI PUBL
PI LONDON
PA TAVISTOCK HOUSE EAST, TAVISTOCK SQUARE, LONDON, ENGLAND WC1H 9JR
SN 0007-0912
J9 BRIT J ANAESTH
JI Br. J. Anaesth.
PY 1986
VL 58
SU 1
BP S89
EP S89
PG 1
WC Anesthesiology
SC Anesthesiology
GA C5876
UT WOS:A1986C587600029
ER

PT J
AU MADSEN, JV
   ANDERSEN, BN
   SCHURIZEK, BA
   JENSEN, OV
   JUHL, B
AF MADSEN, JV
   ANDERSEN, BN
   SCHURIZEK, BA
   JENSEN, OV
   JUHL, B
TI ATRACURIUM ADMINISTERED BY INFUSION FOR LONG NEUROSURGICAL PROCEDURES
SO BRITISH JOURNAL OF ANAESTHESIA
LA English
DT Article
RP MADSEN, JV (reprint author), AARHUS UNIV,AARHUS KOMMUNE HOSP,DEPT ANAESTHESIA,DK-8000 AARHUS C,DENMARK.
NR 4
TC 3
Z9 3
PU PROF SCI PUBL
PI LONDON
PA TAVISTOCK HOUSE EAST, TAVISTOCK SQUARE, LONDON, ENGLAND WC1H 9JR
SN 0007-0912
J9 BRIT J ANAESTH
JI Br. J. Anaesth.
PY 1986
VL 58
SU 1
BP S60
EP S62
PG 3
WC Anesthesiology
SC Anesthesiology
GA C5876
UT WOS:A1986C587600018
ER

PT J
AU MILLER, RD
AF MILLER, RD
TI PHARMACOKINETICS OF ATRACURIUM AND OTHER NONDEPOLARIZING NEUROMUSCULAR
   BLOCKING-AGENTS IN NORMAL-PATIENTS AND THOSE WITH RENAL OR
   HEPATIC-DYSFUNCTION
SO BRITISH JOURNAL OF ANAESTHESIA
LA English
DT Article
RP MILLER, RD (reprint author), UNIV CALIF SAN FRANCISCO,SCH MED,DEPT ANESTHESIA,SAN FRANCISCO,CA 94143, USA.
NR 18
TC 11
Z9 11
PU PROF SCI PUBL
PI LONDON
PA TAVISTOCK HOUSE EAST, TAVISTOCK SQUARE, LONDON, ENGLAND WC1H 9JR
SN 0007-0912
J9 BRIT J ANAESTH
JI Br. J. Anaesth.
PY 1986
VL 58
SU 1
BP S11
EP S13
PG 3
WC Anesthesiology
SC Anesthesiology
GA C5876
UT WOS:A1986C587600003
ER

PT J
AU MONGINLONG, D
   CHABROL, B
   BAUDE, C
   VILLE, D
   RENAUDIE, M
   DUBERNARD, JM
   MOSKOVTCHENKO, JF
AF MONGINLONG, D
   CHABROL, B
   BAUDE, C
   VILLE, D
   RENAUDIE, M
   DUBERNARD, JM
   MOSKOVTCHENKO, JF
TI ATRACURIUM IN PATIENTS WITH RENAL-FAILURE - CLINICAL-TRIAL OF A NEW
   NEUROMUSCULAR BLOCKER
SO BRITISH JOURNAL OF ANAESTHESIA
LA English
DT Article
C1 EDOUARD HERRIOT HOSP,DEPT UROL & TRANSPLANT SURG,F-69374 LYON,FRANCE.
   EDOUARD HERRIOT HOSP,DEPT NUCL MED,F-69374 LYON,FRANCE.
   WELLCOME LAB,F-75013 PARIS,FRANCE.
RP MONGINLONG, D (reprint author), EDOUARD HERRIOT HOSP,DEPT ANAESTHESIA 5,159 RUE NATL,F-69374 LYON,FRANCE.
NR 21
TC 7
Z9 7
PU PROF SCI PUBL
PI LONDON
PA TAVISTOCK HOUSE EAST, TAVISTOCK SQUARE, LONDON, ENGLAND WC1H 9JR
SN 0007-0912
J9 BRIT J ANAESTH
JI Br. J. Anaesth.
PY 1986
VL 58
SU 1
BP S44
EP S48
PG 5
WC Anesthesiology
SC Anesthesiology
GA C5876
UT WOS:A1986C587600012
ER

PT J
AU MOYERS, JR
   CARTER, JG
   FEHR, BL
   LINEBERRY, CC
   SOKOLL, MD
   SHIMOSATO, S
AF MOYERS, JR
   CARTER, JG
   FEHR, BL
   LINEBERRY, CC
   SOKOLL, MD
   SHIMOSATO, S
TI CIRCULATORY EFFECTS OF ATRACURIUM IN PATIENTS WITH
   CARDIOVASCULAR-DISEASE
SO BRITISH JOURNAL OF ANAESTHESIA
LA English
DT Article
C1 BURROUGHS WELLCOME CO,ANESTHESIOL SECT,RES TRIANGLE PK,NC 27709.
RP MOYERS, JR (reprint author), UNIV IOWA,DEPT ANESTHESIA,IOWA CITY,IA 52242, USA.
NR 23
TC 4
Z9 4
PU PROF SCI PUBL
PI LONDON
PA TAVISTOCK HOUSE EAST, TAVISTOCK SQUARE, LONDON, ENGLAND WC1H 9JR
SN 0007-0912
J9 BRIT J ANAESTH
JI Br. J. Anaesth.
PY 1986
VL 58
SU 1
BP S83
EP S88
PG 6
WC Anesthesiology
SC Anesthesiology
GA C5876
UT WOS:A1986C587600028
ER

PT J
AU NIGHTINGALE, DA
AF NIGHTINGALE, DA
TI USE OF ATRACURIUM IN NEONATAL ANESTHESIA
SO BRITISH JOURNAL OF ANAESTHESIA
LA English
DT Article
RP NIGHTINGALE, DA (reprint author), ROYAL LIVERPOOL CHILDRENS HOSP,ALDER HEY,LIVERPOOL L7 7DG,MERSEYSIDE,ENGLAND.
NR 7
TC 10
Z9 10
PU PROF SCI PUBL
PI LONDON
PA TAVISTOCK HOUSE EAST, TAVISTOCK SQUARE, LONDON, ENGLAND WC1H 9JR
SN 0007-0912
J9 BRIT J ANAESTH
JI Br. J. Anaesth.
PY 1986
VL 58
SU 1
BP S32
EP S36
PG 5
WC Anesthesiology
SC Anesthesiology
GA C5876
UT WOS:A1986C587600008
ER

PT J
AU WADON, AJ
   DOGRA, S
   ANAND, S
AF WADON, AJ
   DOGRA, S
   ANAND, S
TI ATRACURIUM INFUSION IN THE INTENSIVE-CARE UNIT
SO BRITISH JOURNAL OF ANAESTHESIA
LA English
DT Article
RP WADON, AJ (reprint author), GLAN CLWYD HOSP,DEPT ANAESTHESIA,CLWYD LL18 5UJ,WALES.
NR 14
TC 33
Z9 34
PU PROF SCI PUBL
PI LONDON
PA TAVISTOCK HOUSE EAST, TAVISTOCK SQUARE, LONDON, ENGLAND WC1H 9JR
SN 0007-0912
J9 BRIT J ANAESTH
JI Br. J. Anaesth.
PY 1986
VL 58
SU 1
BP S64
EP S67
PG 4
WC Anesthesiology
SC Anesthesiology
GA C5876
UT WOS:A1986C587600020
ER

PT J
AU WARD, S
   WEATHERLEY, BC
AF WARD, S
   WEATHERLEY, BC
TI PHARMACOKINETICS OF ATRACURIUM AND ITS METABOLITES
SO BRITISH JOURNAL OF ANAESTHESIA
LA English
DT Article
C1 WELLCOME RES LABS,BECKENHAM BR3 3BS,KENT,ENGLAND.
RP WARD, S (reprint author), SOUTHEND GEN HOSP,DEPT ANAESTHET,PRITTLEWELL CHASE,WESTCLIFFE ON SEA SS0 0RY,ESSEX,ENGLAND.
NR 5
TC 31
Z9 31
PU PROF SCI PUBL
PI LONDON
PA TAVISTOCK HOUSE EAST, TAVISTOCK SQUARE, LONDON, ENGLAND WC1H 9JR
SN 0007-0912
J9 BRIT J ANAESTH
JI Br. J. Anaesth.
PY 1986
VL 58
SU 1
BP S6
EP S10
PG 5
WC Anesthesiology
SC Anesthesiology
GA C5876
UT WOS:A1986C587600002
ER

PT J
AU WATKINS, J
AF WATKINS, J
TI HISTAMINE-RELEASE AND ATRACURIUM
SO BRITISH JOURNAL OF ANAESTHESIA
LA English
DT Article
RP WATKINS, J (reprint author), UNIV SHEFFIELD,ROYAL HALLAMSHIRE HOSP,DEPT IMMUNOL,SHEFFIELD S10,ENGLAND.
NR 12
TC 33
Z9 34
PU PROF SCI PUBL
PI LONDON
PA TAVISTOCK HOUSE EAST, TAVISTOCK SQUARE, LONDON, ENGLAND WC1H 9JR
SN 0007-0912
J9 BRIT J ANAESTH
JI Br. J. Anaesth.
PY 1986
VL 58
SU 1
BP S19
EP S22
PG 4
WC Anesthesiology
SC Anesthesiology
GA C5876
UT WOS:A1986C587600005
ER

PT J
AU WILLIAMS, SG
AF WILLIAMS, SG
TI REVIEW OF ATRACURIUM BY CONTINUOUS IV INFUSION
SO BRITISH JOURNAL OF ANAESTHESIA
LA English
DT Article
RP WILLIAMS, SG (reprint author), WELLCOME RES LABS,DIV CLIN & APPL RES,LANGLEY CT,BECKENHAM BR3 3BS,KENT,ENGLAND.
NR 15
TC 7
Z9 7
PU PROF SCI PUBL
PI LONDON
PA TAVISTOCK HOUSE EAST, TAVISTOCK SQUARE, LONDON, ENGLAND WC1H 9JR
SN 0007-0912
J9 BRIT J ANAESTH
JI Br. J. Anaesth.
PY 1986
VL 58
SU 1
BP S51
EP S54
PG 4
WC Anesthesiology
SC Anesthesiology
GA C5876
UT WOS:A1986C587600015
ER

PT J
AU IUSOV, AB
   FEDOSEEV, AM
   SPITSYN, VI
   KROT, NN
AF IUSOV, AB
   FEDOSEEV, AM
   SPITSYN, VI
   KROT, NN
TI LUMINESCENCE OF CURIUM(III) IN ISOPOLYTUNGSTATE AND HETEROPOLYTUNGSTATE
   SOLUTIONS
SO DOKLADY AKADEMII NAUK SSSR
LA Russian
DT Article
RP IUSOV, AB (reprint author), ACAD SCI USSR,INST PHYS CHEM,MOSCOW V-71,USSR.
NR 13
TC 0
Z9 0
PU MEZHDUNARODNAYA KNIGA
PI MOSCOW
PA 39 DIMITROVA UL., 113095 MOSCOW, RUSSIA
SN 0002-3264
J9 DOKL AKAD NAUK SSSR+
PY 1986
VL 288
IS 3
BP 681
EP 685
PG 5
WC Multidisciplinary Sciences
SC Science & Technology - Other Topics
GA C6454
UT WOS:A1986C645400044
ER

PT J
AU MESHKOVA, SB
   POLUEKTOV, NS
   TOPILOVA, ZM
AF MESHKOVA, SB
   POLUEKTOV, NS
   TOPILOVA, ZM
TI CORRELATION-ANALYSIS IN PHYSICAL-CHEMISTRY COMPOUNDS INCLUDING NEUTRAL
   ATOMS OF ACTINOIDS - CHANGE OF SOME PROPERTIES IN THE ACTINIUM-CURIUM
   SERIES
SO DOKLADY AKADEMII NAUK SSSR
LA Russian
DT Article
RP MESHKOVA, SB (reprint author), AV BOGATSKII PHYSICOCHEM INST,ODESSA,UKRAINE,USSR.
NR 3
TC 0
Z9 0
PU MEZHDUNARODNAYA KNIGA
PI MOSCOW
PA 39 DIMITROVA UL., 113095 MOSCOW, RUSSIA
SN 0002-3264
J9 DOKL AKAD NAUK SSSR+
PY 1986
VL 288
IS 5
BP 1123
EP 1125
PG 3
WC Multidisciplinary Sciences
SC Science & Technology - Other Topics
GA C9578
UT WOS:A1986C957800024
ER

PT J
AU BORGES, R
   FERIA, M
   DIAZ, E
   MENDEZ, SAR
   BOADA, J
AF BORGES, R
   FERIA, M
   DIAZ, E
   MENDEZ, SAR
   BOADA, J
TI EFFECT OF ETHANOL ON NEUROMUSCULAR FUNCTION IN RATS - ITS INTERACTION
   WITH ALCURONIUM
SO GENERAL PHARMACOLOGY
LA English
DT Article
C1 UNIV LA LAGUNA,FAC MED,DEPT PHARMACOL,LA LAGUNA,SPAIN.
NR 13
TC 4
Z9 4
PU PERGAMON-ELSEVIER SCIENCE LTD
PI OXFORD
PA THE BOULEVARD, LANGFORD LANE, KIDLINGTON, OXFORD, ENGLAND OX5 1GB
SN 0306-3623
J9 GEN PHARMACOL
JI Gen. Pharmacol.
PY 1986
VL 17
IS 5
BP 569
EP 572
DI 10.1016/0306-3623(86)90095-9
PG 4
WC Pharmacology & Pharmacy
SC Pharmacology & Pharmacy
GA E1909
UT WOS:A1986E190900010
ER

PT J
AU BRADLOW, HS
   UYS, PC
   RAMETTI, LB
AF BRADLOW, HS
   UYS, PC
   RAMETTI, LB
TI ONLINE CONTROL OF ATRACURIUM INDUCED MUSCLE-RELAXATION
SO JOURNAL OF BIOMEDICAL ENGINEERING
LA English
DT Article
RP BRADLOW, HS (reprint author), UNIV CAPE TOWN,DEPT ELECT & ELECTR ENGN,PRIVATE BAG,RONDEBOSCH 7700,SOUTH AFRICA.
NR 10
TC 23
Z9 23
PU BUTTERWORTH-HEINEMANN LTD
PI OXFORD
PA THE BOULEVARD, LANGFORD LANE, KIDLINGTON, OXFORD, OXON, ENGLAND OX5 1GB
SN 0141-5425
J9 J BIOMED ENG
JI J. Biomed. Eng.
PD JAN
PY 1986
VL 8
IS 1
BP 72
EP 75
DI 10.1016/0141-5425(86)90034-8
PG 4
WC Engineering, Biomedical
SC Engineering
GA AXP31
UT WOS:A1986AXP3100011
ER

PT J
AU ALBERTS, JJ
   HALVERSON, JE
   ORLANDINI, KA
AF ALBERTS, JJ
   HALVERSON, JE
   ORLANDINI, KA
TI THE DISTRIBUTION OF PLUTONIUM, AMERICIUM AND CURIUM ISOTOPES IN POND AND
   STREAM SEDIMENTS OF THE SAVANNAH RIVER PLANT, SOUTH-CAROLINA, USA
SO JOURNAL OF ENVIRONMENTAL RADIOACTIVITY
LA English
DT Article
RP ALBERTS, JJ (reprint author), UNIV GEORGIA,INST MARINE,SAPELO ISL,GA 31327, USA.
NR 0
TC 12
Z9 12
PU ELSEVIER SCI LTD
PI OXFORD
PA THE BOULEVARD, LANGFORD LANE, KIDLINGTON, OXFORD, OXON, ENGLAND OX5 1GB
SN 0265-931X
J9 J ENVIRON RADIOACTIV
JI J. Environ. Radioact.
PY 1986
VL 3
IS 4
BP 249
EP 271
DI 10.1016/0265-931X(86)90002-0
PG 23
WC Environmental Sciences
SC Environmental Sciences & Ecology
GA D2597
UT WOS:A1986D259700001
ER

PT J
AU CARLIN, BE
   LAWRENCE, JC
   LINDSTROM, JM
   MERLIE, JP
AF CARLIN, BE
   LAWRENCE, JC
   LINDSTROM, JM
   MERLIE, JP
TI AN ACETYLCHOLINE-RECEPTOR PRECURSOR ALPHA-SUBUNIT THAT BINDS
   ALPHA-BUNGAROTOXIN BUT NOT D-TUBOCURARE
SO PROCEEDINGS OF THE NATIONAL ACADEMY OF SCIENCES OF THE UNITED STATES OF
   AMERICA
LA English
DT Article
C1 SALK INST BIOL STUDIES,SAN DIEGO,CA 92138.
RP CARLIN, BE (reprint author), WASHINGTON UNIV,SCH MED,DEPT PHARMACOL,660 S EUCLID ST,ST LOUIS,MO 63110, USA.
NR 28
TC 39
Z9 39
PU NATL ACAD SCIENCES
PI WASHINGTON
PA 2101 CONSTITUTION AVE NW, WASHINGTON, DC 20418
SN 0027-8424
J9 P NATL ACAD SCI USA
JI Proc. Natl. Acad. Sci. U. S. A.
PD JAN
PY 1986
VL 83
IS 2
BP 498
EP 502
DI 10.1073/pnas.83.2.498
PG 5
WC Multidisciplinary Sciences
SC Science & Technology - Other Topics
GA AYP22
UT WOS:A1986AYP2200065
ER

PT J
AU YUSOV, AB
   PERMINOV, VP
   KROT, NN
AF YUSOV, AB
   PERMINOV, VP
   KROT, NN
TI PHOTOLUMINESCENCE OF CURIUM(III) BETA-DIKETONATES IN SOLUTIONS
SO SOVIET RADIOCHEMISTRY
LA English
DT Article
NR 14
TC 1
Z9 1
PU PLENUM PUBL CORP
PI NEW YORK
PA CONSULTANTS BUREAU 233 SPRING ST, NEW YORK, NY 10013
SN 0038-576X
J9 SOV RADIOCHEM+
PD JAN-FEB
PY 1986
VL 28
IS 1
BP 63
EP 68
PG 6
WC Chemistry, Analytical
SC Chemistry
GA E5687
UT WOS:A1986E568700014
ER

PT J
AU FEDOSEEV, AM
   KROT, NN
   SPITSYN, VI
AF FEDOSEEV, AM
   KROT, NN
   SPITSYN, VI
TI OXIDATION OF TRIVALENT AMERICIUM, CURIUM, AND TERBIUM IN SOLUTIONS OF
   SODIUM PARATUNGSTATE
SO SOVIET RADIOCHEMISTRY
LA English
DT Article
NR 5
TC 1
Z9 1
PU PLENUM PUBL CORP
PI NEW YORK
PA CONSULTANTS BUREAU 233 SPRING ST, NEW YORK, NY 10013
SN 0038-576X
J9 SOV RADIOCHEM+
PD JAN-FEB
PY 1986
VL 28
IS 1
BP 78
EP 80
PG 3
WC Chemistry, Analytical
SC Chemistry
GA E5687
UT WOS:A1986E568700017
ER

PT J
AU ALEKSEEV, VA
   ZIV, VS
   KLOKMAN, VR
   MOROZOVA, ZE
AF ALEKSEEV, VA
   ZIV, VS
   KLOKMAN, VR
   MOROZOVA, ZE
TI BEHAVIOR OF AMERICIUM, CURIUM, AND CERTAIN FISSION-PRODUCTS IN FLUORIDE
   MELTS IN THE PRESENCE OF SOLID EXTRACTION AGENTS
SO SOVIET RADIOCHEMISTRY
LA English
DT Article
NR 10
TC 0
Z9 0
PU PLENUM PUBL CORP
PI NEW YORK
PA CONSULTANTS BUREAU 233 SPRING ST, NEW YORK, NY 10013
SN 0038-576X
J9 SOV RADIOCHEM+
PD JAN-FEB
PY 1986
VL 28
IS 1
BP 95
EP 97
PG 3
WC Chemistry, Analytical
SC Chemistry
GA E5687
UT WOS:A1986E568700021
ER

PT J
AU OHTA, Y
AF OHTA, Y
TI PARADOXICAL ANTAGONISM OF NEUROMUSCULAR BLOCK BY VECURONIUM METABOLITES
SO ACTA MEDICA OKAYAMA
LA English
DT Article
RP OHTA, Y (reprint author), OKAYAMA UNIV,SCH MED,DEPT ANESTHESIOL,OKAYAMA 700,JAPAN.
NR 24
TC 2
Z9 2
PU OKAYAMA UNIV MED SCHOOL
PI OKAYAMA
PA DEPT PHARMACOLOGY, OKAYAMA 700, JAPAN
SN 0386-300X
J9 ACTA MED OKAYAMA
JI Acta Med. Okayama
PD DEC
PY 1985
VL 39
IS 6
BP 471
EP 480
PG 10
WC Medicine, Research & Experimental
SC Research & Experimental Medicine
GA AWT40
UT WOS:A1985AWT4000007
ER

PT J
AU BEVAN, JC
   DONATI, F
   BEVAN, DR
AF BEVAN, JC
   DONATI, F
   BEVAN, DR
TI ATTEMPTED ACCELERATION OF THE ONSET OF ACTION OF PANCURONIUM - EFFECTS
   OF DIVIDED DOSES IN INFANTS AND CHILDREN
SO BRITISH JOURNAL OF ANAESTHESIA
LA English
DT Article
C1 ROYAL VICTORIA HOSP,DEPT ANAESTHESIA,687 PINE AVE W,MONTREAL H3A 1A1,QUEBEC,CANADA.
   MONTREAL CHILDRENS HOSP,DEPT ANAESTHESIA,MONTREAL H3H 1P3,QUEBEC,CANADA.
NR 23
TC 13
Z9 13
PU PROF SCI PUBL
PI LONDON
PA TAVISTOCK HOUSE EAST, TAVISTOCK SQUARE, LONDON, ENGLAND WC1H 9JR
SN 0007-0912
J9 BRIT J ANAESTH
JI Br. J. Anaesth.
PD DEC
PY 1985
VL 57
IS 12
BP 1204
EP 1208
DI 10.1093/bja/57.12.1204
PG 5
WC Anesthesiology
SC Anesthesiology
GA AXK68
UT WOS:A1985AXK6800010
ER

PT J
AU ALEKSEEV, VA
   ZIV, VS
   KLOKMAN, VR
   MOROZOVA, ZE
AF ALEKSEEV, VA
   ZIV, VS
   KLOKMAN, VR
   MOROZOVA, ZE
TI INTERPHASE DISTRIBUTION OF CURIUM AND STRONTIUM IN FLUORIDE MELTS IN THE
   PRESENCE OF SOLID OXIDE PHASES
SO SOVIET RADIOCHEMISTRY
LA English
DT Article
NR 5
TC 0
Z9 0
PU PLENUM PUBL CORP
PI NEW YORK
PA CONSULTANTS BUREAU 233 SPRING ST, NEW YORK, NY 10013
SN 0038-576X
J9 SOV RADIOCHEM+
PD NOV-DEC
PY 1985
VL 27
IS 6
BP 693
EP 697
PG 5
WC Chemistry, Analytical
SC Chemistry
GA D5959
UT WOS:A1985D595900012
ER

PT J
AU KRASNITSKII, IB
   ZAITSEV, BN
   POPIK, VP
AF KRASNITSKII, IB
   ZAITSEV, BN
   POPIK, VP
TI EXTRACTION OF CURIUM AND CERTAIN RARE-EARTH ELEMENTS BY A MIXTURE OF
   DI-2-ETHYLHEXYLPHOSPHORIC ACID AND TRI-1-METHYLHEPTYLPHOSPHINE OXIDE
SO SOVIET RADIOCHEMISTRY
LA English
DT Article
NR 10
TC 0
Z9 0
PU PLENUM PUBL CORP
PI NEW YORK
PA CONSULTANTS BUREAU 233 SPRING ST, NEW YORK, NY 10013
SN 0038-576X
J9 SOV RADIOCHEM+
PD NOV-DEC
PY 1985
VL 27
IS 6
BP 706
EP 710
PG 5
WC Chemistry, Analytical
SC Chemistry
GA D5959
UT WOS:A1985D595900014
ER

PT J
AU OHQVIST, G
   SETTERGREN, G
   TUPPURAINEN, T
   LINDSKOG, EA
   FISCHERSTROM, A
   TORSSELL, L
   WEDELIN, B
   WICKERTS, CJ
AF OHQVIST, G
   SETTERGREN, G
   TUPPURAINEN, T
   LINDSKOG, EA
   FISCHERSTROM, A
   TORSSELL, L
   WEDELIN, B
   WICKERTS, CJ
TI CIRCULATORY EFFECTS OF PANCURONIUM AND ALCURONIUM IN PATIENTS WITH
   CORONARY-ARTERY STENOSIS
SO ACTA ANAESTHESIOLOGICA SCANDINAVICA
LA English
DT Article
RP OHQVIST, G (reprint author), KAROLINSKA INST,DEPT ANAESTHESIA,S-10401 STOCKHOLM 60,SWEDEN.
NR 17
TC 1
Z9 1
PU MUNKSGAARD INT PUBL LTD
PI COPENHAGEN
PA 35 NORRE SOGADE, PO BOX 2148, DK-1016 COPENHAGEN, DENMARK
SN 0001-5172
J9 ACTA ANAESTH SCAND
JI Acta Anaesthesiol. Scand.
PY 1985
VL 29
IS 1
BP 22
EP 25
PG 4
WC Anesthesiology
SC Anesthesiology
GA ABB38
UT WOS:A1985ABB3800005
ER

PT J
AU ENGBAEK, J
   HOWARDYHANSEN, P
   ORDING, H
   VIBYMOGENSEN, J
AF ENGBAEK, J
   HOWARDYHANSEN, P
   ORDING, H
   VIBYMOGENSEN, J
TI PRECURARIZATION WITH VECURONIUM AND PANCURONIUM IN AWAKE,
   HEALTHY-VOLUNTEERS - THE INFLUENCE ON NEUROMUSCULAR-TRANSMISSION AND
   PULMONARY-FUNCTION
SO ACTA ANAESTHESIOLOGICA SCANDINAVICA
LA English
DT Article
RP ENGBAEK, J (reprint author), UNIV COPENHAGEN,HERLEV HOSP,DEPT ANAESTHESIA,DK-2730 HERLEV,DENMARK.
NR 14
TC 51
Z9 53
PU MUNKSGAARD INT PUBL LTD
PI COPENHAGEN
PA 35 NORRE SOGADE, PO BOX 2148, DK-1016 COPENHAGEN, DENMARK
SN 0001-5172
J9 ACTA ANAESTH SCAND
JI Acta Anaesthesiol. Scand.
PY 1985
VL 29
IS 1
BP 117
EP 120
PG 4
WC Anesthesiology
SC Anesthesiology
GA ABB38
UT WOS:A1985ABB3800022
ER

PT J
AU ORDING, H
   SKOVGAARD, LT
   ENGBAEK, J
   VIBYMOGENSEN, J
AF ORDING, H
   SKOVGAARD, LT
   ENGBAEK, J
   VIBYMOGENSEN, J
TI DOSE-RESPONSE CURVES FOR VECURONIUM DURING HALOTHANE AND NEUROLEPTIC
   ANESTHESIA - SINGLE BOLUS VERSUS CUMULATIVE METHOD
SO ACTA ANAESTHESIOLOGICA SCANDINAVICA
LA English
DT Article
C1 DANISH MED & SOCIAL SCI RES COUNCILS,COPENHAGEN,DENMARK.
RP ORDING, H (reprint author), UNIV COPENHAGEN,HERLEV HOSP,DEPT ANAESTHESIA,DK-2730 HERLEV,DENMARK.
NR 17
TC 28
Z9 28
PU MUNKSGAARD INT PUBL LTD
PI COPENHAGEN
PA 35 NORRE SOGADE, PO BOX 2148, DK-1016 COPENHAGEN, DENMARK
SN 0001-5172
J9 ACTA ANAESTH SCAND
JI Acta Anaesthesiol. Scand.
PY 1985
VL 29
IS 1
BP 121
EP 124
PG 4
WC Anesthesiology
SC Anesthesiology
GA ABB38
UT WOS:A1985ABB3800023
ER

PT J
AU MERETOJA, OA
   TAKKUNEN, O
   HEIKKILA, H
   WEGELIUS, U
AF MERETOJA, OA
   TAKKUNEN, O
   HEIKKILA, H
   WEGELIUS, U
TI HEMODYNAMIC-RESPONSE TO NITROUS-OXIDE DURING HIGH-DOSE FENTANYL
   PANCURONIUM ANESTHESIA
SO ACTA ANAESTHESIOLOGICA SCANDINAVICA
LA English
DT Article
C1 UNIV TURKU,CENT HOSP,DEPT ANAESTHESIOL,SF-20520 TURKU 52,FINLAND.
   UNIV TURKU,CENT HOSP,DEPT RADIOL,SF-20520 TURKU 52,FINLAND.
RP MERETOJA, OA (reprint author), UNIV HELSINKI,CENT HOSP,CHILDRENS HOSP,CENT HOSP,DEPT ANAESTHESIOL,SF-00290 HELSINKI 29,FINLAND.
NR 38
TC 11
Z9 11
PU MUNKSGAARD INT PUBL LTD
PI COPENHAGEN
PA 35 NORRE SOGADE, PO BOX 2148, DK-1016 COPENHAGEN, DENMARK
SN 0001-5172
J9 ACTA ANAESTH SCAND
JI Acta Anaesthesiol. Scand.
PY 1985
VL 29
IS 1
BP 137
EP 141
PG 5
WC Anesthesiology
SC Anesthesiology
GA ABB38
UT WOS:A1985ABB3800026
ER

PT J
AU ORKO, R
   HEINO, A
   ROSENBERG, PH
AF ORKO, R
   HEINO, A
   ROSENBERG, PH
TI VECURONIUM IN PATIENTS WITH AND WITHOUT RENAL-FAILURE
SO ACTA ANAESTHESIOLOGICA SCANDINAVICA
LA English
DT Article
RP ORKO, R (reprint author), HELSINKI UNIV,CENT HOSP,HOSP SURG,DEPT ANAESTHESIA,SF-00130 HELSINKI 13,FINLAND.
NR 16
TC 8
Z9 8
PU MUNKSGAARD INT PUBL LTD
PI COPENHAGEN
PA 35 NORRE SOGADE, PO BOX 2148, DK-1016 COPENHAGEN, DENMARK
SN 0001-5172
J9 ACTA ANAESTH SCAND
JI Acta Anaesthesiol. Scand.
PY 1985
VL 29
IS 3
BP 326
EP 329
PG 4
WC Anesthesiology
SC Anesthesiology
GA AFJ10
UT WOS:A1985AFJ1000017
ER

PT J
AU LOWRY, KG
   MIRAKHUR, RK
   LAVERY, GG
   CLARKE, RSJ
AF LOWRY, KG
   MIRAKHUR, RK
   LAVERY, GG
   CLARKE, RSJ
TI VECURONIUM AND ATRACURIUM IN THE ELDERLY - A CLINICAL COMPARISON WITH
   PANCURONIUM
SO ACTA ANAESTHESIOLOGICA SCANDINAVICA
LA English
DT Article
RP LOWRY, KG (reprint author), QUEENS UNIV BELFAST,DEPT ANAESTHET,BELFAST BT7 1NN,ANTRIM,NORTH IRELAND.
NR 17
TC 11
Z9 11
PU MUNKSGAARD INT PUBL LTD
PI COPENHAGEN
PA 35 NORRE SOGADE, PO BOX 2148, DK-1016 COPENHAGEN, DENMARK
SN 0001-5172
J9 ACTA ANAESTH SCAND
JI Acta Anaesthesiol. Scand.
PY 1985
VL 29
IS 4
BP 405
EP 408
PG 4
WC Anesthesiology
SC Anesthesiology
GA AJX18
UT WOS:A1985AJX1800010
ER

PT J
AU ENGBAEK, J
   ORDING, H
   OSTERGAARD, D
   VIBYMOGENSEN, J
AF ENGBAEK, J
   ORDING, H
   OSTERGAARD, D
   VIBYMOGENSEN, J
TI EDROPHONIUM AND NEOSTIGMINE FOR REVERSAL OF THE NEUROMUSCULAR BLOCKING
   EFFECT OF VECURONIUM
SO ACTA ANAESTHESIOLOGICA SCANDINAVICA
LA English
DT Article
RP ENGBAEK, J (reprint author), UNIV COPENHAGEN,HERLEV HOSP,DEPT ANAESTHESIA,DK-2730 HERLEV,DENMARK.
NR 14
TC 20
Z9 20
PU MUNKSGAARD INT PUBL LTD
PI COPENHAGEN
PA 35 NORRE SOGADE, PO BOX 2148, DK-1016 COPENHAGEN, DENMARK
SN 0001-5172
J9 ACTA ANAESTH SCAND
JI Acta Anaesthesiol. Scand.
PY 1985
VL 29
IS 5
BP 544
EP 546
PG 3
WC Anesthesiology
SC Anesthesiology
GA ANJ17
UT WOS:A1985ANJ1700017
ER

PT J
AU WALI, FA
AF WALI, FA
TI ASSESSMENT OF THE PRESYNAPTIC EFFECT OF ATRACURIUM - TRAIN-OF-4 AND
   TETANIC STIMULATION IN INVITRO PREPARATIONS
SO ACTA ANAESTHESIOLOGICA SCANDINAVICA
LA English
DT Article
RP WALI, FA (reprint author), UNIV LONDON LONDON HOSP,COLL MED,ANAESTHET UNIT,WHITECHAPEL,LONDON E1 1BB,ENGLAND.
NR 24
TC 9
Z9 9
PU MUNKSGAARD INT PUBL LTD
PI COPENHAGEN
PA 35 NORRE SOGADE, PO BOX 2148, DK-1016 COPENHAGEN, DENMARK
SN 0001-5172
J9 ACTA ANAESTH SCAND
JI Acta Anaesthesiol. Scand.
PY 1985
VL 29
IS 7
BP 657
EP 662
PG 6
WC Anesthesiology
SC Anesthesiology
GA ATU66
UT WOS:A1985ATU6600002
ER

PT J
AU SALE, JP
   POOBALASINGAM, N
   DALAL, SD
AF SALE, JP
   POOBALASINGAM, N
   DALAL, SD
TI CONTROLLED VENTILATION IN DENTAL OUTPATIENTS - CONTROLLED VENTILATION
   WITH ATRACURIUM AND ALFENTANIL ANALGESIA COMPARED WITH HALOTHANE
SO ANAESTHESIA
LA English
DT Article
RP SALE, JP (reprint author), N MIDDLESEX HOSP,DEPT ANAESTHESIA,LONDON N18 1QX,ENGLAND.
NR 15
TC 4
Z9 4
PU W B SAUNDERS CO LTD
PI LONDON
PA 24-28 OVAL RD, LONDON, ENGLAND NW1 7DX
SN 0003-2409
J9 ANAESTHESIA
JI Anaesthesia
PY 1985
VL 40
IS 1
BP 3
EP 7
DI 10.1111/j.1365-2044.1985.tb10492.x
PG 5
WC Anesthesiology
SC Anesthesiology
GA AAM03
UT WOS:A1985AAM0300002
ER

PT J
AU NICKALLS, RWD
   NICKALLS, EA
AF NICKALLS, RWD
   NICKALLS, EA
TI THE 1ST REVERSAL OF CURARE - A TRANSLATION OF PALS ORIGINAL PAPER,
   PHYSOSTIGMINE, AN ANTIDOTE TO CURARE
SO ANAESTHESIA
LA English
DT Article
C1 FREEMAN HOSP,DEPT CARDIOTHORAC,NEWCASTLE TYNE NE7 7DN,TYNE & WEAR,ENGLAND.
   S CLEVELAND HOSP,DEPT ANAESTHET,MIDDLESBROUGH TS3 4BW,CLEVELAND,ENGLAND.
NR 2
TC 3
Z9 3
PU W B SAUNDERS CO LTD
PI LONDON
PA 24-28 OVAL RD, LONDON, ENGLAND NW1 7DX
SN 0003-2409
J9 ANAESTHESIA
JI Anaesthesia
PY 1985
VL 40
IS 6
BP 572
EP 575
PG 4
WC Anesthesiology
SC Anesthesiology
GA ALG07
UT WOS:A1985ALG0700014
ER

PT J
AU BUDD, A
   SCOTT, RFP
   BLOGG, CE
   GOAT, VA
AF BUDD, A
   SCOTT, RFP
   BLOGG, CE
   GOAT, VA
TI ADVERSE-EFFECTS OF SUXAMETHONIUM - FAILURE OF PREVENTION BY ATRACURIUM
   OR FAZADINIUM
SO ANAESTHESIA
LA English
DT Article
RP BUDD, A (reprint author), RADCLIFFE INFIRM,NUFFIELD DEPT ANAESTHET,OXFORD OX2 6HE,ENGLAND.
NR 14
TC 12
Z9 12
PU W B SAUNDERS CO LTD
PI LONDON
PA 24-28 OVAL RD, LONDON, ENGLAND NW1 7DX
SN 0003-2409
J9 ANAESTHESIA
JI Anaesthesia
PY 1985
VL 40
IS 7
BP 642
EP 646
DI 10.1111/j.1365-2044.1985.tb10941.x
PG 5
WC Anesthesiology
SC Anesthesiology
GA AMZ39
UT WOS:A1985AMZ3900007
ER

PT J
AU BREEN, PJ
   DOHERTY, WG
   DONATI, F
   BEVAN, DR
AF BREEN, PJ
   DOHERTY, WG
   DONATI, F
   BEVAN, DR
TI THE POTENCIES OF EDROPHONIUM AND NEOSTIGMINE AS ANTAGONISTS OF
   PANCURONIUM
SO ANAESTHESIA
LA English
DT Article
C1 MCGILL UNIV,DEPT ANAESTHESIA,MONTREAL H3A 2T5,QUEBEC,CANADA.
RP BREEN, PJ (reprint author), ROYAL VICTORIA HOSP,DEPT ANAESTHESIA,687 PINE AVE W,MONTREAL H3A 1A1,QUEBEC,CANADA.
NR 17
TC 21
Z9 21
PU W B SAUNDERS CO LTD
PI LONDON
PA 24-28 OVAL RD, LONDON, ENGLAND NW1 7DX
SN 0003-2409
J9 ANAESTHESIA
JI Anaesthesia
PY 1985
VL 40
IS 9
BP 844
EP 847
DI 10.1111/j.1365-2044.1985.tb11044.x
PG 4
WC Anesthesiology
SC Anesthesiology
GA AQU20
UT WOS:A1985AQU2000003
ER

PT J
AU HUNTER, JM
   BELL, CF
   FLORENCE, AM
   JONES, RS
   UTTING, JE
AF HUNTER, JM
   BELL, CF
   FLORENCE, AM
   JONES, RS
   UTTING, JE
TI VECURONIUM IN THE MYASTHENIC PATIENT
SO ANAESTHESIA
LA English
DT Article
RP HUNTER, JM (reprint author), UNIV LIVERPOOL,ROYAL LIVERPOOL HOSP,DEPT ANAESTHESIA,POB 147,LIVERPOOL L69 3BX,ENGLAND.
NR 9
TC 30
Z9 30
PU W B SAUNDERS CO LTD
PI LONDON
PA 24-28 OVAL RD, LONDON, ENGLAND NW1 7DX
SN 0003-2409
J9 ANAESTHESIA
JI Anaesthesia
PY 1985
VL 40
IS 9
BP 848
EP 853
DI 10.1111/j.1365-2044.1985.tb11045.x
PG 6
WC Anesthesiology
SC Anesthesiology
GA AQU20
UT WOS:A1985AQU2000004
ER

PT J
AU BOHEIMER, N
   HARRIS, JW
   WARD, S
AF BOHEIMER, N
   HARRIS, JW
   WARD, S
TI NEUROMUSCULAR BLOCKADE IN DYSTROPHIA MYOTONICA WITH ATRACURIUM BESYLATE
SO ANAESTHESIA
LA English
DT Article
C1 UNIV LONDON KINGS COLL HOSP,DEPT ANAESTHET,DENMARK HILL,LONDON SE5 9RS,ENGLAND.
NR 9
TC 15
Z9 15
PU W B SAUNDERS CO LTD
PI LONDON
PA 24-28 OVAL RD, LONDON, ENGLAND NW1 7DX
SN 0003-2409
J9 ANAESTHESIA
JI Anaesthesia
PY 1985
VL 40
IS 9
BP 872
EP 874
DI 10.1111/j.1365-2044.1985.tb11048.x
PG 3
WC Anesthesiology
SC Anesthesiology
GA AQU20
UT WOS:A1985AQU2000007
ER

PT J
AU POWLES, AB
   GANTA, R
AF POWLES, AB
   GANTA, R
TI USE OF VECURONIUM IN THE MANAGEMENT OF TETANUS
SO ANAESTHESIA
LA English
DT Article
C1 LINCOLN CTY HOSP,ANAESTHESIA,LINCOLN LN2 5QY,ENGLAND.
RP POWLES, AB (reprint author), LINCOLN CTY HOSP,INTENS CARE,SEWELL RD,LINCOLN LN2 5QY,ENGLAND.
NR 12
TC 17
Z9 17
PU W B SAUNDERS CO LTD
PI LONDON
PA 24-28 OVAL RD, LONDON, ENGLAND NW1 7DX
SN 0003-2409
J9 ANAESTHESIA
JI Anaesthesia
PY 1985
VL 40
IS 9
BP 879
EP 881
DI 10.1111/j.1365-2044.1985.tb11050.x
PG 3
WC Anesthesiology
SC Anesthesiology
GA AQU20
UT WOS:A1985AQU2000009
ER

PT J
AU WOOLNER, DF
   GIBBS, JM
   SMEELE, PQ
AF WOOLNER, DF
   GIBBS, JM
   SMEELE, PQ
TI CLINICAL COMPARISON OF ATRACURIUM AND ALCURONIUM IN GYNECOLOGICAL
   SURGERY
SO ANAESTHESIA AND INTENSIVE CARE
LA English
DT Article
RP WOOLNER, DF (reprint author), UNIV CANTERBURY,CHRISTCHURCH CLIN SCH MED,DIV ANAESTHESIA,CHRISTCHURCH,NEW ZEALAND.
NR 11
TC 3
Z9 3
PU AUSTRALIAN SOC ANAESTHETISTS
PI EDGECLIFF
PA P O BOX 600, EDGECLIFF NSW 2021, AUSTRALIA
SN 0310-057X
J9 ANAESTH INTENS CARE
JI Anaesth. Intensive Care
PY 1985
VL 13
IS 1
BP 33
EP 37
PG 5
WC Anesthesiology; Critical Care Medicine
SC Anesthesiology; General & Internal Medicine
GA ABR60
UT WOS:A1985ABR6000006
ER

PT J
AU GALLETLY, DC
   TREUREN, BC
AF GALLETLY, DC
   TREUREN, BC
TI CUTANEOUS SENSITIVITY TO ATRACURIUM AND VECURONIUM IN PATIENTS SUFFERING
   ANAPHYLACTOID REACTIONS TO NEUROMUSCULAR BLOCKERS
SO ANAESTHESIA AND INTENSIVE CARE
LA English
DT Article
RP GALLETLY, DC (reprint author), WELLINGTON HOSP,DEPT ANAESTHESIA,WELLINGTON,NEW ZEALAND.
NR 10
TC 12
Z9 12
PU AUSTRALIAN SOC ANAESTHETISTS
PI EDGECLIFF
PA P O BOX 600, EDGECLIFF NSW 2021, AUSTRALIA
SN 0310-057X
J9 ANAESTH INTENS CARE
JI Anaesth. Intensive Care
PY 1985
VL 13
IS 3
BP 305
EP 310
PG 6
WC Anesthesiology; Critical Care Medicine
SC Anesthesiology; General & Internal Medicine
GA APQ90
UT WOS:A1985APQ9000011
ER

PT J
AU KRIEG, N
AF KRIEG, N
TI PHARMACODYNAMIC STUDIES WITH VECURONIUM - A CLINICAL-STUDY
SO ANAESTHESIST
LA German
DT Article
RP KRIEG, N (reprint author), KLINIKEN UNIV FREIBURG,INST ANASTHESIOL,HUGSTETTERSTR 55,D-7800 FREIBURG,FED REP GER.
NR 24
TC 2
Z9 2
PU SPRINGER VERLAG
PI NEW YORK
PA 175 FIFTH AVE, NEW YORK, NY 10010
SN 0003-2417
J9 ANAESTHESIST
JI Anaesthesist
PY 1985
VL 34
IS 7
BP 340
EP 345
PG 6
WC Anesthesiology
SC Anesthesiology
GA AMB61
UT WOS:A1985AMB6100002
ER

PT J
AU MOTSCH, J
   HUTSCHENREUTER, K
   ISMAILY, AJ
   VONBLOHN, K
AF MOTSCH, J
   HUTSCHENREUTER, K
   ISMAILY, AJ
   VONBLOHN, K
TI VECURONIUM IN INFANTS AND CHILDREN - CLINICAL AND NEUROMUSCULAR EFFECTS
SO ANAESTHESIST
LA German
DT Article
RP MOTSCH, J (reprint author), UNIV SAARLANDES KLINIKEN,INST ANAESTHESIE,D-6650 HOMBURG,FED REP GER.
NR 16
TC 5
Z9 5
PU SPRINGER VERLAG
PI NEW YORK
PA 175 FIFTH AVE, NEW YORK, NY 10010
SN 0003-2417
J9 ANAESTHESIST
JI Anaesthesist
PY 1985
VL 34
IS 8
BP 382
EP 387
PG 6
WC Anesthesiology
SC Anesthesiology
GA APK95
UT WOS:A1985APK9500002
ER

PT J
AU ILIAS, W
   STEINBEREITHNER, K
AF ILIAS, W
   STEINBEREITHNER, K
TI INTERACTIONS OF THE CA-ANTAGONISTS, NIFEDIPINE AND NISOLDIPINE, WITH THE
   NONDEPOLARIZING MUSCLE-RELAXANT, VECURONIUM BROMIDE, IN THE INVIVO
   PREPARATION OF THE RAT
SO ANAESTHESIST
LA German
DT Article
C1 VIENNA UNIV,LUDWIG BOLTZMANN INST EXPTL ANAESTHESIOL & INTENS MED FORSCH,A-1090 VIENNA,AUSTRIA.
RP ILIAS, W (reprint author), VIENNA UNIV,ANAESTHESIE & ALLGEMEINE INTENS MED KLIN,SPITALGASSE 23,A-1090 VIENNA,AUSTRIA.
NR 13
TC 4
Z9 4
PU SPRINGER VERLAG
PI NEW YORK
PA 175 FIFTH AVE, NEW YORK, NY 10010
SN 0003-2417
J9 ANAESTHESIST
JI Anaesthesist
PY 1985
VL 34
IS 11
BP 588
EP 590
PG 3
WC Anesthesiology
SC Anesthesiology
GA AVE69
UT WOS:A1985AVE6900007
ER

PT J
AU ILIAS, W
   LACKNER, F
   ZEKERT, F
AF ILIAS, W
   LACKNER, F
   ZEKERT, F
TI NIFEDIPINE AND VECURONIUM BROMIDE - HOW DOES THE CA-ANTAGONIST-TREATED
   PATIENT REACT TO NONDEPOLARIZING MUSCLE-RELAXANTS
SO ANAESTHESIST
LA German
DT Article
C1 VIENNA UNIV,CHIRURG KLIN 1,A-1090 VIENNA,AUSTRIA.
RP ILIAS, W (reprint author), VIENNA UNIV,ANAESTHESIE & ALLGEMEINE INTENS MED KLIN,SPITALGASSE 23,A-1090 VIENNA,AUSTRIA.
NR 3
TC 2
Z9 2
PU SPRINGER VERLAG
PI NEW YORK
PA 175 FIFTH AVE, NEW YORK, NY 10010
SN 0003-2417
J9 ANAESTHESIST
JI Anaesthesist
PY 1985
VL 34
IS 11
BP 591
EP 592
PG 2
WC Anesthesiology
SC Anesthesiology
GA AVE69
UT WOS:A1985AVE6900008
ER

PT J
AU KUBE, D
   SCHUH, FT
AF KUBE, D
   SCHUH, FT
TI ATRACURIUM - NEUROMUSCULAR BLOCKADE AFTER REPEATED ADMINISTRATION
SO ANAESTHESIST
LA German
DT Article
C1 UNIV KIEL KLINIKUM,ANAESTHESIOL ABT,KIEL,FED REP GER.
NR 14
TC 2
Z9 2
PU SPRINGER VERLAG
PI NEW YORK
PA 175 FIFTH AVE, NEW YORK, NY 10010
SN 0003-2417
J9 ANAESTHESIST
JI Anaesthesist
PY 1985
VL 34
IS 12
BP 639
EP 644
PG 6
WC Anesthesiology
SC Anesthesiology
GA AWK81
UT WOS:A1985AWK8100001
ER

PT J
AU ENGEL, B
   SCHUH, FT
AF ENGEL, B
   SCHUH, FT
TI VECURONIUM - ONSET TIME AND INTUBATION CONDITIONS IN COMPARISON WITH
   PANCURONIUM AND SUXAMETHONIUM
SO ANAESTHESIST
LA German
DT Article
C1 UNIV KIEL KLINIKUM,ANAESTHESIOL ABT,KIEL,FED REP GER.
NR 6
TC 2
Z9 2
PU SPRINGER VERLAG
PI NEW YORK
PA 175 FIFTH AVE, NEW YORK, NY 10010
SN 0003-2417
J9 ANAESTHESIST
JI Anaesthesist
PY 1985
VL 34
IS 12
BP 645
EP 650
PG 6
WC Anesthesiology
SC Anesthesiology
GA AWK81
UT WOS:A1985AWK8100002
ER

PT J
AU TRYBA, M
AF TRYBA, M
TI POTENTIATION OF NON-DEPOLARIZING MUSCLE-RELAXANTS OF
   ACETYLAMINOPENICILLIN - STUDIES ON THE EXAMPLE OF VECURONIUM
SO ANAESTHESIST
LA German
DT Article
RP TRYBA, M (reprint author), MED HSCH HANNOVER,ZENT ANAESTHIOL ABT 4,PODBIELSKISTR 380,D-3000 HANNOVER 51,FED REP GER.
NR 20
TC 6
Z9 6
PU SPRINGER VERLAG
PI NEW YORK
PA 175 FIFTH AVE, NEW YORK, NY 10010
SN 0003-2417
J9 ANAESTHESIST
JI Anaesthesist
PY 1985
VL 34
IS 12
BP 651
EP 655
PG 5
WC Anesthesiology
SC Anesthesiology
GA AWK81
UT WOS:A1985AWK8100003
ER

PT J
AU MARKSCHIESHORNUNG, A
   WOROSZYLSKI, F
   SCHULTESASSE, U
   TARNOW, J
AF MARKSCHIESHORNUNG, A
   WOROSZYLSKI, F
   SCHULTESASSE, U
   TARNOW, J
TI CARDIOVASCULAR EFFECTS OF VECURONIUM AND HEMODYNAMIC-RESPONSES TO
   PANCURONIUM DURING DIFFERENT ANESTHETIC CONDITIONS
SO ANASTHESIE INTENSIVTHERAPIE NOTFALLMEDIZIN
LA German
DT Article
RP MARKSCHIESHORNUNG, A (reprint author), UNIV BERLIN,KLINIKUM CHARLOTTENBURG,INST ANASTHESIOL,SPANDAUER DAMN,130,D-1000 BERLIN 19,FED REP GER.
NR 31
TC 3
Z9 3
PU GEORG THIEME VERLAG
PI STUTTGART
PA P O BOX 30 11 20, D-70451 STUTTGART, GERMANY
SN 0174-1837
J9 ANASTH INTENSIV NOTF
PY 1985
VL 20
IS 2
BP 57
EP 61
DI 10.1055/s-2007-1003086
PG 5
WC Anesthesiology; Critical Care Medicine
SC Anesthesiology; General & Internal Medicine
GA AHA14
UT WOS:A1985AHA1400001
ER

PT J
AU STILLER, RL
   BRANDOM, BW
   COOK, DR
AF STILLER, RL
   BRANDOM, BW
   COOK, DR
TI DETERMINATION OF ATRACURIUM IN PLASMA BY HIGH-PERFORMANCE
   LIQUID-CHROMATOGRAPHY
SO ANESTHESIA AND ANALGESIA
LA English
DT Article
C1 UNIV PITTSBURGH,SCH MED,DEPT ANESTHESIOL,PITTSBURGH,PA 15213.
RP STILLER, RL (reprint author), UNIV PITTSBURGH,SCH MED,DEPT PSYCHIAT,WPIC,3811 OHARA ST,PITTSBURGH,PA 15213, USA.
NR 5
TC 24
Z9 24
PU WILLIAMS & WILKINS
PI BALTIMORE
PA 351 WEST CAMDEN ST, BALTIMORE, MD 21201-2436
SN 0003-2999
J9 ANESTH ANALG
JI Anesth. Analg.
PY 1985
VL 64
IS 1
BP 58
EP 62
PG 5
WC Anesthesiology
SC Anesthesiology
GA TY677
UT WOS:A1985TY67700012
ER

PT J
AU DHOLLANDER, A
   AGOSTON, S
   BARVAIS, L
   MASSAUT, J
   BAURAIN, M
AF DHOLLANDER, A
   AGOSTON, S
   BARVAIS, L
   MASSAUT, J
   BAURAIN, M
TI EVOLUTION OF VECURONIUM REQUIREMENTS FOR STABLE MECHANICAL EFFECT -
   COMPARISON WITH OR WITHOUT PREVIOUS SUCCINYLCHOLINE ADMINISTRATION
SO ANESTHESIA AND ANALGESIA
LA English
DT Article
C1 UNIV LIBRE BRUXELLES,HOP BRUGMANN,DEPT ANESTHESIE,B-1050 BRUSSELS,BELGIUM.
   STATE UNIV GRONINGEN,DEPT ANAESTHESIOL,9700 AB GRONINGEN,NETHERLANDS.
NR 10
TC 15
Z9 15
PU WILLIAMS & WILKINS
PI BALTIMORE
PA 351 WEST CAMDEN ST, BALTIMORE, MD 21201-2436
SN 0003-2999
J9 ANESTH ANALG
JI Anesth. Analg.
PY 1985
VL 64
IS 3
BP 319
EP 322
PG 4
WC Anesthesiology
SC Anesthesiology
GA ADR63
UT WOS:A1985ADR6300003
ER

PT J
AU STIRT, JA
   STONE, DJ
   WEINBERG, G
   WILLSON, DF
   STERNICK, CS
   SUSSMAN, MD
AF STIRT, JA
   STONE, DJ
   WEINBERG, G
   WILLSON, DF
   STERNICK, CS
   SUSSMAN, MD
TI ATRACURIUM IN A CHILD WITH MYOTONIC-DYSTROPHY
SO ANESTHESIA AND ANALGESIA
LA English
DT Article
C1 UNIV VIRGINIA,MED CTR,DEPT PEDIAT,CHARLOTTESVILLE,VA 22908.
   UNIV VIRGINIA,MED CTR,DEPT ORTHOPED,CHARLOTTESVILLE,VA 22908.
   TOMBALL COMMUNITY HOSP,DEPT NEUROL,TOMBALL,TX.
RP STIRT, JA (reprint author), UNIV VIRGINIA,MED CTR,DEPT ANESTHESIOL,BOX 238,CHARLOTTESVILLE,VA 22908, USA.
NR 11
TC 4
Z9 4
PU WILLIAMS & WILKINS
PI BALTIMORE
PA 351 WEST CAMDEN ST, BALTIMORE, MD 21201-2436
SN 0003-2999
J9 ANESTH ANALG
JI Anesth. Analg.
PY 1985
VL 64
IS 3
BP 369
EP 370
PG 2
WC Anesthesiology
SC Anesthesiology
GA ADR63
UT WOS:A1985ADR6300012
ER

PT J
AU SWEN, J
   GENCARELLI, PJ
   KOOT, HWJ
AF SWEN, J
   GENCARELLI, PJ
   KOOT, HWJ
TI VECURONIUM INFUSION DOSE REQUIREMENTS DURING FENTANYL AND HALOTHANE
   ANESTHESIA IN HUMANS
SO ANESTHESIA AND ANALGESIA
LA English
DT Article
C1 LEIDEN STATE UNIV,DEPT ANESTHESIOL,2312 AV LEIDEN,NETHERLANDS.
   UNIV CALIF SAN FRANCISCO,DEPT ANESTHESIA,SAN FRANCISCO,CA 94143.
NR 13
TC 15
Z9 16
PU WILLIAMS & WILKINS
PI BALTIMORE
PA 351 WEST CAMDEN ST, BALTIMORE, MD 21201-2436
SN 0003-2999
J9 ANESTH ANALG
JI Anesth. Analg.
PY 1985
VL 64
IS 4
BP 411
EP 414
PG 4
WC Anesthesiology
SC Anesthesiology
GA AFY57
UT WOS:A1985AFY5700007
ER

PT J
AU BRANDOM, BW
   COOK, DR
   WOELFEL, SK
   RUDD, GD
   FEHR, B
   LINEBERRY, CG
AF BRANDOM, BW
   COOK, DR
   WOELFEL, SK
   RUDD, GD
   FEHR, B
   LINEBERRY, CG
TI ATRACURIUM INFUSION REQUIREMENTS IN CHILDREN DURING HALOTHANE,
   ISOFLURANE, AND NARCOTIC ANESTHESIA
SO ANESTHESIA AND ANALGESIA
LA English
DT Article
C1 UNIV PITTSBURGH,DEPT ANESTHESIOL,PITTSBURGH,PA 15260.
   BURROUGHS WELLCOME CO,DEPT MED,CLIN RES,RES TRIANGLE PK,NC 27709.
RP BRANDOM, BW (reprint author), CHILDRENS HOSP,DEPT ANESTHESIOL,125 DESOTO ST,PITTSBURGH,PA 15213, USA.
NR 23
TC 30
Z9 31
PU WILLIAMS & WILKINS
PI BALTIMORE
PA 351 WEST CAMDEN ST, BALTIMORE, MD 21201-2436
SN 0003-2999
J9 ANESTH ANALG
JI Anesth. Analg.
PY 1985
VL 64
IS 5
BP 471
EP 476
PG 6
WC Anesthesiology
SC Anesthesiology
GA AHD96
UT WOS:A1985AHD9600003
ER

PT J
AU BUZELLO, W
   WILLIAMS, CH
   CHANDRA, P
   WATKINS, ML
   DOZIER, SE
AF BUZELLO, W
   WILLIAMS, CH
   CHANDRA, P
   WATKINS, ML
   DOZIER, SE
TI VECURONIUM AND PORCINE MALIGNANT HYPERTHERMIA
SO ANESTHESIA AND ANALGESIA
LA English
DT Article
C1 TEXAS TECH UNIV,HLTH SCI CTR,REG ACAD HLTH CTR,DEPT ANESTHESIOL,4800 ALBERTA AVE,EL PASO,TX 79905.
   TEXAS TECH UNIV,HLTH SCI CTR,REG ACAD HLTH CTR,DEPT BIOCHEM,EL PASO,TX 79905.
NR 17
TC 14
Z9 14
PU WILLIAMS & WILKINS
PI BALTIMORE
PA 351 WEST CAMDEN ST, BALTIMORE, MD 21201-2436
SN 0003-2999
J9 ANESTH ANALG
JI Anesth. Analg.
PY 1985
VL 64
IS 5
BP 515
EP 519
PG 5
WC Anesthesiology
SC Anesthesiology
GA AHD96
UT WOS:A1985AHD9600012
ER

PT J
AU STIRT, JA
   BROWN, RE
   ROSS, WT
   ALTHAUS, JS
AF STIRT, JA
   BROWN, RE
   ROSS, WT
   ALTHAUS, JS
TI ATRACURIUM IN A PATIENT WITH PHEOCHROMOCYTOMA
SO ANESTHESIA AND ANALGESIA
LA English
DT Article
RP STIRT, JA (reprint author), UNIV VIRGINIA,MED CTR,DEPT ANESTHESIOL,BOX 238,CHARLOTTESVILLE,VA 22908, USA.
NR 20
TC 10
Z9 10
PU WILLIAMS & WILKINS
PI BALTIMORE
PA 351 WEST CAMDEN ST, BALTIMORE, MD 21201-2436
SN 0003-2999
J9 ANESTH ANALG
JI Anesth. Analg.
PY 1985
VL 64
IS 5
BP 547
EP 550
PG 4
WC Anesthesiology
SC Anesthesiology
GA AHD96
UT WOS:A1985AHD9600018
ER

PT J
AU JACOBS, HK
   LIM, S
   SALEM, MR
   RAO, TLK
   MATHRU, M
   SMITH, BD
AF JACOBS, HK
   LIM, S
   SALEM, MR
   RAO, TLK
   MATHRU, M
   SMITH, BD
TI CARDIAC ELECTROPHYSIOLOGIC EFFECTS OF PANCURONIUM
SO ANESTHESIA AND ANALGESIA
LA English
DT Article
C1 LOYOLA UNIV,STRITCH SCH MED,DEPT SURG,MAYWOOD,IL 60153.
   LOYOLA UNIV,STRITCH SCH MED,DEPT PHYSIOL,MAYWOOD,IL 60153.
   VET ADM HOSP,RES SERV,HINES,IL 60141.
   AULTMAN HOSP,DEPT CARDIOTHORAC SURG,CANTON,OH.
   NW HOSP,DEPT ANESTHESIOL,CHICAGO,IL.
   ILLINOIS MASON HOSP,DEPT ANESTHESIOL,CHICAGO,IL.
   MEM MED CTR,DEPT CRIT CARE MED,JACKSONVILLE,FL.
RP JACOBS, HK (reprint author), LOYOLA UNIV,MED CTR,2160 S 1ST AVE,MAYWOOD,IL 60153, USA.
NR 25
TC 6
Z9 6
PU WILLIAMS & WILKINS
PI BALTIMORE
PA 351 WEST CAMDEN ST, BALTIMORE, MD 21201-2436
SN 0003-2999
J9 ANESTH ANALG
JI Anesth. Analg.
PY 1985
VL 64
IS 7
BP 693
EP 699
PG 7
WC Anesthesiology
SC Anesthesiology
GA AKR66
UT WOS:A1985AKR6600008
ER

PT J
AU MIRAKHUR, RK
   GIBSON, FM
   FERRES, CJ
AF MIRAKHUR, RK
   GIBSON, FM
   FERRES, CJ
TI VECURONIUM AND D-TUBOCURARINE COMBINATION - POTENTIATION OF EFFECT
SO ANESTHESIA AND ANALGESIA
LA English
DT Article
C1 QUEENS UNIV BELFAST,BELFAST BT7 1NN,ANTRIM,NORTH IRELAND.
RP MIRAKHUR, RK (reprint author), ROYAL VICTORIA HOSP,DEPT CLIN ANAESTHESIA,GROSVENOR RD,BELFAST BT12 6BA,NORTH IRELAND.
NR 22
TC 16
Z9 17
PU WILLIAMS & WILKINS
PI BALTIMORE
PA 351 WEST CAMDEN ST, BALTIMORE, MD 21201-2436
SN 0003-2999
J9 ANESTH ANALG
JI Anesth. Analg.
PY 1985
VL 64
IS 7
BP 711
EP 714
PG 4
WC Anesthesiology
SC Anesthesiology
GA AKR66
UT WOS:A1985AKR6600011
ER

PT J
AU AMAKI, Y
   WAUD, BE
   WAUD, DR
AF AMAKI, Y
   WAUD, BE
   WAUD, DR
TI ATRACURIUM RECEPTOR KINETICS - SIMPLE BEHAVIOR FROM A MIXTURE
SO ANESTHESIA AND ANALGESIA
LA English
DT Article
C1 UNIV MASSACHUSETTS,MED CTR,DEPT ANASTHESIOL,WORCESTER,MA 01605.
   UNIV MASSACHUSETTS,MED CTR,DEPT PHARMACOL,WORCESTER,MA 01605.
NR 17
TC 14
Z9 14
PU WILLIAMS & WILKINS
PI BALTIMORE
PA 351 WEST CAMDEN ST, BALTIMORE, MD 21201-2436
SN 0003-2999
J9 ANESTH ANALG
JI Anesth. Analg.
PY 1985
VL 64
IS 8
BP 777
EP 780
PG 4
WC Anesthesiology
SC Anesthesiology
GA AMT55
UT WOS:A1985AMT5500005
ER

PT J
AU IWASAKI, H
   NAMIKI, A
   OMOTE, K
   OMOTE, T
   TAKAHASHI, T
AF IWASAKI, H
   NAMIKI, A
   OMOTE, K
   OMOTE, T
   TAKAHASHI, T
TI RESPONSE DIFFERENCES OF PARETIC AND HEALTHY EXTREMITIES TO PANCURONIUM
   AND NEOSTIGMINE IN HEMIPLEGIC PATIENTS
SO ANESTHESIA AND ANALGESIA
LA English
DT Article
RP IWASAKI, H (reprint author), SAPPORO MED COLL & HOSP,DEPT ANESTHESIOL,S 1,W 16,CHUO KU,SAPPORO 060,JAPAN.
NR 9
TC 10
Z9 11
PU WILLIAMS & WILKINS
PI BALTIMORE
PA 351 WEST CAMDEN ST, BALTIMORE, MD 21201-2436
SN 0003-2999
J9 ANESTH ANALG
JI Anesth. Analg.
PY 1985
VL 64
IS 9
BP 864
EP 866
PG 3
WC Anesthesiology
SC Anesthesiology
GA AQB24
UT WOS:A1985AQB2400004
ER

PT J
AU LAVERY, GG
   MIRAKHUR, RK
   GIBSON, FM
AF LAVERY, GG
   MIRAKHUR, RK
   GIBSON, FM
TI A COMPARISON OF EDROPHONIUM AND NEOSTIGMINE FOR THE ANTAGONISM OF
   ATRACURIUM-INDUCED NEUROMUSCULAR BLOCK
SO ANESTHESIA AND ANALGESIA
LA English
DT Article
C1 ROYAL VICTORIA HOSP,DEPT CLIN ANAESTHESIA,GROSVENOR RD,BELFAST BT12 6BA,NORTH IRELAND.
   QUEENS UNIV,KINGSTON K7L 3N6,ONTARIO,CANADA.
NR 18
TC 35
Z9 35
PU WILLIAMS & WILKINS
PI BALTIMORE
PA 351 WEST CAMDEN ST, BALTIMORE, MD 21201-2436
SN 0003-2999
J9 ANESTH ANALG
JI Anesth. Analg.
PY 1985
VL 64
IS 9
BP 867
EP 870
PG 4
WC Anesthesiology
SC Anesthesiology
GA AQB24
UT WOS:A1985AQB2400005
ER

PT J
AU MANCHIKANTI, L
   GROW, JB
   COLLIVER, JA
   CANELLA, MG
   HADLEY, CH
AF MANCHIKANTI, L
   GROW, JB
   COLLIVER, JA
   CANELLA, MG
   HADLEY, CH
TI ATRACURIUM PRETREATMENT FOR SUCCINYLCHOLINE-INDUCED FASCICULATIONS AND
   POSTOPERATIVE MYALGIA
SO ANESTHESIA AND ANALGESIA
LA English
DT Article
C1 SO ILLINOIS UNIV,SCH MED,DEPT STAT & MEASUREMENT,SPRINGFIELD,IL 62708.
RP MANCHIKANTI, L (reprint author), LOURDES HOSP,DEPT ANESTHESIOL,1530 LONE OAK RD,PADUCAH,KY 42001, USA.
NR 15
TC 21
Z9 21
PU WILLIAMS & WILKINS
PI BALTIMORE
PA 351 WEST CAMDEN ST, BALTIMORE, MD 21201-2436
SN 0003-2999
J9 ANESTH ANALG
JI Anesth. Analg.
PY 1985
VL 64
IS 10
BP 1010
EP 1014
PG 5
WC Anesthesiology
SC Anesthesiology
GA ARN62
UT WOS:A1985ARN6200012
ER

PT J
AU NIGROVIC, V
   PANDYA, JB
   AUEN, M
   WAJSKOL, A
AF NIGROVIC, V
   PANDYA, JB
   AUEN, M
   WAJSKOL, A
TI INACTIVATION OF ATRACURIUM IN HUMAN AND RAT PLASMA
SO ANESTHESIA AND ANALGESIA
LA English
DT Article
C1 MED COLL OHIO,DEPT PHARMACOL,TOLEDO,OH 43699.
RP NIGROVIC, V (reprint author), MED COLL OHIO,DEPT ANESTHESIOL,CS 10008,TOLEDO,OH 43699, USA.
NR 23
TC 17
Z9 17
PU WILLIAMS & WILKINS
PI BALTIMORE
PA 351 WEST CAMDEN ST, BALTIMORE, MD 21201-2436
SN 0003-2999
J9 ANESTH ANALG
JI Anesth. Analg.
PY 1985
VL 64
IS 11
BP 1047
EP 1052
PG 6
WC Anesthesiology
SC Anesthesiology
GA ATH54
UT WOS:A1985ATH5400002
ER

PT J
AU MINTON, MD
   STIRT, JA
   BEDFORD, RF
   HAWORTH, C
AF MINTON, MD
   STIRT, JA
   BEDFORD, RF
   HAWORTH, C
TI INTRACRANIAL-PRESSURE AFTER ATRACURIUM IN NEUROSURGICAL PATIENTS
SO ANESTHESIA AND ANALGESIA
LA English
DT Article
C1 UNIV VIRGINIA,MED CTR,DEPT ANESTHESIOL,BOX 238,CHARLOTTESVILLE,VA 22908.
   UNIV VIRGINIA,MED CTR,DEPT NEUROL SURG,CHARLOTTESVILLE,VA 22908.
NR 28
TC 13
Z9 13
PU WILLIAMS & WILKINS
PI BALTIMORE
PA 351 WEST CAMDEN ST, BALTIMORE, MD 21201-2436
SN 0003-2999
J9 ANESTH ANALG
JI Anesth. Analg.
PY 1985
VL 64
IS 11
BP 1113
EP 1116
PG 4
WC Anesthesiology
SC Anesthesiology
GA ATH54
UT WOS:A1985ATH5400014
ER

PT J
AU CALLANAN, DL
AF CALLANAN, DL
TI DEVELOPMENT OF RESISTANCE TO PANCURONIUM IN ADULT RESPIRATORY-DISTRESS
   SYNDROME
SO ANESTHESIA AND ANALGESIA
LA English
DT Article
RP CALLANAN, DL (reprint author), MED COLL PENN,DEPT PEDIAT,3300 HENRY AVE,PHILADELPHIA,PA 19129, USA.
NR 5
TC 18
Z9 18
PU WILLIAMS & WILKINS
PI BALTIMORE
PA 351 WEST CAMDEN ST, BALTIMORE, MD 21201-2436
SN 0003-2999
J9 ANESTH ANALG
JI Anesth. Analg.
PY 1985
VL 64
IS 11
BP 1126
EP 1128
PG 3
WC Anesthesiology
SC Anesthesiology
GA ATH54
UT WOS:A1985ATH5400016
ER

PT J
AU SINATRA, RS
   PHILIP, BK
   NAULTY, JS
   OSTHEIMER, GW
AF SINATRA, RS
   PHILIP, BK
   NAULTY, JS
   OSTHEIMER, GW
TI PROLONGED NEUROMUSCULAR BLOCKADE WITH VECURONIUM IN A PATIENT TREATED
   WITH MAGNESIUM-SULFATE
SO ANESTHESIA AND ANALGESIA
LA English
DT Article
C1 BRIGHAM & WOMENS HOSP,DEPT ANESTHESIA,BOSTON,MA 02115.
   HARVARD UNIV,SCH MED,BOSTON,MA 02115.
NR 9
TC 36
Z9 36
PU WILLIAMS & WILKINS
PI BALTIMORE
PA 351 WEST CAMDEN ST, BALTIMORE, MD 21201-2436
SN 0003-2999
J9 ANESTH ANALG
JI Anesth. Analg.
PY 1985
VL 64
IS 12
BP 1220
EP 1222
PG 3
WC Anesthesiology
SC Anesthesiology
GA AVM87
UT WOS:A1985AVM8700019
ER

PT J
AU RUPP, SM
   MCCHRISTIAN, JW
   MILLER, RD
AF RUPP, SM
   MCCHRISTIAN, JW
   MILLER, RD
TI NEUROMUSCULAR EFFECTS OF ATRACURIUM DURING HALOTHANE NITROUS-OXIDE AND
   ENFLURANE NITROUS-OXIDE ANESTHESIA IN HUMANS
SO ANESTHESIOLOGY
LA English
DT Article
RP RUPP, SM (reprint author), UNIV CALIF SAN FRANCISCO,DEPT ANESTHESIA,SAN FRANCISCO,CA 94143, USA.
NR 16
TC 24
Z9 24
PU LIPPINCOTT-RAVEN PUBL
PI PHILADELPHIA
PA 227 EAST WASHINGTON SQ, PHILADELPHIA, PA 19106
SN 0003-3022
J9 ANESTHESIOLOGY
JI Anesthesiology
PY 1985
VL 63
IS 1
BP 16
EP 19
DI 10.1097/00000542-198507000-00003
PG 4
WC Anesthesiology
SC Anesthesiology
GA AKZ54
UT WOS:A1985AKZ5400003
ER

PT J
AU DHOLLANDER, A
   AGOSTON, S
   CAPOUET, V
   BARVAIS, L
   BOMBLET, JP
   ESSELEN, M
AF DHOLLANDER, A
   AGOSTON, S
   CAPOUET, V
   BARVAIS, L
   BOMBLET, JP
   ESSELEN, M
TI FAILURE OF METRONIDAZOLE TO ALTER A VECURONIUM NEUROMUSCULAR BLOCKADE IN
   HUMANS
SO ANESTHESIOLOGY
LA English
DT Article
C1 FREE UNIV BRUSSELS,BRUGMANN HOSP,DEPT ANESTHESIOL,B-1050 BRUSSELS,BELGIUM.
   STATE UNIV GRONINGEN,INST CLIN PHARMACOL,9700 AB GRONINGEN,NETHERLANDS.
   STATE UNIV GRONINGEN,INST ANAESTHESIOL,9700 AB GRONINGEN,NETHERLANDS.
RP DHOLLANDER, A (reprint author), FREE UNIV BRUSSELS,ERASME HOSP,DEPT ANESTHESIOL,ROUTE LENNIK 808,B-1070 BRUSSELS,BELGIUM.
NR 14
TC 4
Z9 4
PU LIPPINCOTT-RAVEN PUBL
PI PHILADELPHIA
PA 227 EAST WASHINGTON SQ, PHILADELPHIA, PA 19106
SN 0003-3022
J9 ANESTHESIOLOGY
JI Anesthesiology
PY 1985
VL 63
IS 1
BP 99
EP 102
DI 10.1097/00000542-198507000-00016
PG 4
WC Anesthesiology
SC Anesthesiology
GA AKZ54
UT WOS:A1985AKZ5400016
ER

PT J
AU KOPMAN, AF
AF KOPMAN, AF
TI THE RELATIONSHIP OF EVOKED ELECTROMYOGRAPHIC AND MECHANICAL RESPONSES
   FOLLOWING ATRACURIUM IN HUMANS
SO ANESTHESIOLOGY
LA English
DT Article
C1 SUNY STONY BROOK,CLIN ANESTHESIOL,STONY BROOK,NY 11794.
RP KOPMAN, AF (reprint author), LONG ISL JEWISH HILLSIDE MED CTR,DEPT ANESTHESIOL,NEW HYDE PK,NY 11042, USA.
NR 12
TC 79
Z9 81
PU LIPPINCOTT-RAVEN PUBL
PI PHILADELPHIA
PA 227 EAST WASHINGTON SQ, PHILADELPHIA, PA 19106
SN 0003-3022
J9 ANESTHESIOLOGY
JI Anesthesiology
PY 1985
VL 63
IS 2
BP 208
EP 211
DI 10.1097/00000542-198508000-00020
PG 4
WC Anesthesiology
SC Anesthesiology
GA ANG83
UT WOS:A1985ANG8300020
ER

PT J
AU SHI, WZ
   FAHEY, MR
   FISHER, DM
   MILLER, RD
   CANFELL, C
   EGER, EI
AF SHI, WZ
   FAHEY, MR
   FISHER, DM
   MILLER, RD
   CANFELL, C
   EGER, EI
TI LAUDANOSINE (A METABOLITE OF ATRACURIUM) INCREASES THE MINIMUM ALVEOLAR
   CONCENTRATION OF HALOTHANE IN RABBITS
SO ANESTHESIOLOGY
LA English
DT Article
C1 UNIV CALIF SAN FRANCISCO,DEPT ANESTHESIA,SAN FRANCISCO,CA 94143.
   UNIV CALIF SAN FRANCISCO,DEPT PHARMACOL,SAN FRANCISCO,CA 94143.
NR 21
TC 30
Z9 30
PU LIPPINCOTT-RAVEN PUBL
PI PHILADELPHIA
PA 227 EAST WASHINGTON SQ, PHILADELPHIA, PA 19106
SN 0003-3022
J9 ANESTHESIOLOGY
JI Anesthesiology
PY 1985
VL 63
IS 6
BP 584
EP 588
DI 10.1097/00000542-198512000-00006
PG 5
WC Anesthesiology
SC Anesthesiology
GA AVJ92
UT WOS:A1985AVJ9200006
ER

PT J
AU LANIER, WL
   MILDE, JH
   MICHENFELDER, JD
AF LANIER, WL
   MILDE, JH
   MICHENFELDER, JD
TI THE CEREBRAL EFFECTS OF PANCURONIUM AND ATRACURIUM IN
   HALOTHANE-ANESTHETIZED DOGS
SO ANESTHESIOLOGY
LA English
DT Article
RP LANIER, WL (reprint author), MAYO CLIN & MAYO FDN,DEPT ANESTHESIOL,ROCHESTER,MN 55905, USA.
NR 38
TC 44
Z9 45
PU LIPPINCOTT-RAVEN PUBL
PI PHILADELPHIA
PA 227 EAST WASHINGTON SQ, PHILADELPHIA, PA 19106
SN 0003-3022
J9 ANESTHESIOLOGY
JI Anesthesiology
PY 1985
VL 63
IS 6
BP 589
EP 597
DI 10.1097/00000542-198512000-00007
PG 9
WC Anesthesiology
SC Anesthesiology
GA AVJ92
UT WOS:A1985AVJ9200007
ER

PT J
AU GOUDSOUZIAN, N
   LIU, LMP
   GIONFRIDDO, M
   RUDD, GD
AF GOUDSOUZIAN, N
   LIU, LMP
   GIONFRIDDO, M
   RUDD, GD
TI NEUROMUSCULAR EFFECTS OF ATRACURIUM IN INFANTS AND CHILDREN
SO ANESTHESIOLOGY
LA English
DT Article
C1 BURROUGHS WELLCOME CO,WELLCOME RES LABS,RES TRIANGLE PK,NC 27709.
RP GOUDSOUZIAN, N (reprint author), HARVARD UNIV,MASSACHUSETTS GEN HOSP,DEPT ANESTHESIA,BOSTON,MA 02114, USA.
NR 9
TC 28
Z9 29
PU LIPPINCOTT-RAVEN PUBL
PI PHILADELPHIA
PA 227 EAST WASHINGTON SQ, PHILADELPHIA, PA 19106
SN 0003-3022
J9 ANESTHESIOLOGY
JI Anesthesiology
PY 1985
VL 62
IS 1
BP 75
EP 79
DI 10.1097/00000542-198501000-00017
PG 5
WC Anesthesiology
SC Anesthesiology
GA AAQ65
UT WOS:A1985AAQ6500017
ER

PT J
AU BUZELLO, W
   SCHLUERMANN, D
   SCHINDLER, M
   SPILLNER, G
AF BUZELLO, W
   SCHLUERMANN, D
   SCHINDLER, M
   SPILLNER, G
TI HYPOTHERMIC CARDIOPULMONARY BYPASS AND NEUROMUSCULAR BLOCKADE BY
   PANCURONIUM AND VECURONIUM
SO ANESTHESIOLOGY
LA English
DT Article
C1 UNIV FREIBURG HOSP,DEPT CARDIOVASC SURG,D-7800 FREIBURG,FED REP GER.
RP BUZELLO, W (reprint author), UNIV FREIBURG HOSP,DEPT ANESTHESIOL,HUGSTETTER STR 55,D-7800 FREIBURG,FED REP GER.
NR 17
TC 43
Z9 44
PU LIPPINCOTT-RAVEN PUBL
PI PHILADELPHIA
PA 227 EAST WASHINGTON SQ, PHILADELPHIA, PA 19106
SN 0003-3022
J9 ANESTHESIOLOGY
JI Anesthesiology
PY 1985
VL 62
IS 2
BP 201
EP 204
DI 10.1097/00000542-198502000-00025
PG 4
WC Anesthesiology
SC Anesthesiology
GA ABA52
UT WOS:A1985ABA5200025
ER

PT J
AU SCHWARZ, S
   ILIAS, W
   LACKNER, F
   MAYROFER, O
   FOLDES, FF
AF SCHWARZ, S
   ILIAS, W
   LACKNER, F
   MAYROFER, O
   FOLDES, FF
TI RAPID TRACHEAL INTUBATION WITH VECURONIUM - THE PRIMING PRINCIPLE
SO ANESTHESIOLOGY
LA English
DT Article
C1 MONTEFIORE MED CTR,DEPT ANESTHESIOL,111 E 210TH ST,BRONX,NY 10467.
   VIENNA UNIV,SCH MED,DEPT ANESTHESIOL,A-1010 VIENNA,AUSTRIA.
NR 14
TC 116
Z9 123
PU LIPPINCOTT-RAVEN PUBL
PI PHILADELPHIA
PA 227 EAST WASHINGTON SQ, PHILADELPHIA, PA 19106
SN 0003-3022
J9 ANESTHESIOLOGY
JI Anesthesiology
PY 1985
VL 62
IS 4
BP 388
EP 391
DI 10.1097/00000542-198504000-00004
PG 4
WC Anesthesiology
SC Anesthesiology
GA AEW54
UT WOS:A1985AEW5400004
ER

PT J
AU DRIESSEN, JJ
   WUIS, EW
   GIELEN, MJM
AF DRIESSEN, JJ
   WUIS, EW
   GIELEN, MJM
TI PROLONGED VECURONIUM NEUROMUSCULAR BLOCKADE IN A PATIENT RECEIVING
   ORALLY-ADMINISTERED DANTROLENE
SO ANESTHESIOLOGY
LA English
DT Article
C1 CATHOLIC UNIV NIJMEGEN,ST RADBOUD HOSP,DEPT CLIN PHARM,6525 GA NIJMEGEN,NETHERLANDS.
RP DRIESSEN, JJ (reprint author), CATHOLIC UNIV NIJMEGEN,ST RADBOUD HOSP,DEPT ANESTHESIOL,6525 GA NIJMEGEN,NETHERLANDS.
NR 7
TC 11
Z9 11
PU LIPPINCOTT-RAVEN PUBL
PI PHILADELPHIA
PA 227 EAST WASHINGTON SQ, PHILADELPHIA, PA 19106
SN 0003-3022
J9 ANESTHESIOLOGY
JI Anesthesiology
PY 1985
VL 62
IS 4
BP 523
EP 524
DI 10.1097/00000542-198504000-00028
PG 2
WC Anesthesiology
SC Anesthesiology
GA AEW54
UT WOS:A1985AEW5400028
ER

PT J
AU LEBRAULT, C
   BERGER, JL
   DHOLLANDER, AA
   GOMENI, R
   HENZEL, D
   DUVALDESTIN, P
AF LEBRAULT, C
   BERGER, JL
   DHOLLANDER, AA
   GOMENI, R
   HENZEL, D
   DUVALDESTIN, P
TI PHARMACOKINETICS AND PHARMACODYNAMICS OF VECURONIUM (ORG NC 45) IN
   PATIENTS WITH CIRRHOSIS
SO ANESTHESIOLOGY
LA English
DT Article
C1 HOP AMBROISE PARE,DEPT ANESTHESIE,9 AVE CHARLES GAULLE,F-92100 BOULOGNE,FRANCE.
   LERS,DEPT CLIN RES,STAT & PHARMACOKINET UNIT,PARIS,FRANCE.
   UNIV PARIS 05,DEPT ANESTHESIE,F-75270 PARIS 06,FRANCE.
   UNIV LIBRE BRUXELLES,HOP BUGMANN,B-1050 BRUSSELS,BELGIUM.
   UNIV PARIS 07,HOP BICHAT,F-75221 PARIS 05,FRANCE.
NR 12
TC 69
Z9 71
PU LIPPINCOTT-RAVEN PUBL
PI PHILADELPHIA
PA 227 EAST WASHINGTON SQ, PHILADELPHIA, PA 19106
SN 0003-3022
J9 ANESTHESIOLOGY
JI Anesthesiology
PY 1985
VL 62
IS 5
BP 601
EP 605
DI 10.1097/00000542-198505000-00010
PG 5
WC Anesthesiology
SC Anesthesiology
GA AGJ96
UT WOS:A1985AGJ9600010
ER

PT J
AU NIGROVIC, V
   AUEN, M
   WAJSKOL, A
AF NIGROVIC, V
   AUEN, M
   WAJSKOL, A
TI ENZYMATIC-HYDROLYSIS OF ATRACURIUM INVIVO
SO ANESTHESIOLOGY
LA English
DT Article
C1 MED COLL OHIO,DEPT PHARMACOL,TOLEDO,OH 43699.
RP NIGROVIC, V (reprint author), MED COLL OHIO,DEPT ANESTHESIOL,CS10008,TOLEDO,OH 43699, USA.
NR 19
TC 22
Z9 22
PU LIPPINCOTT-RAVEN PUBL
PI PHILADELPHIA
PA 227 EAST WASHINGTON SQ, PHILADELPHIA, PA 19106
SN 0003-3022
J9 ANESTHESIOLOGY
JI Anesthesiology
PY 1985
VL 62
IS 5
BP 606
EP 609
DI 10.1097/00000542-198505000-00011
PG 4
WC Anesthesiology
SC Anesthesiology
GA AGJ96
UT WOS:A1985AGJ9600011
ER

PT J
AU SILER, JN
   MAGER, JG
   WYCHE, MQ
AF SILER, JN
   MAGER, JG
   WYCHE, MQ
TI ATRACURIUM - HYPOTENSION, TACHYCARDIA AND BRONCHOSPASM
SO ANESTHESIOLOGY
LA English
DT Article
C1 PENN HOSP,DEPT ANESTHESIA,PHILADELPHIA,PA 19107.
   UNIV PENN,SCH MED,DEPT ANESTHESIA,PHILADELPHIA,PA 19104.
NR 9
TC 21
Z9 21
PU LIPPINCOTT-RAVEN PUBL
PI PHILADELPHIA
PA 227 EAST WASHINGTON SQ, PHILADELPHIA, PA 19106
SN 0003-3022
J9 ANESTHESIOLOGY
JI Anesthesiology
PY 1985
VL 62
IS 5
BP 645
EP 646
DI 10.1097/00000542-198505000-00020
PG 2
WC Anesthesiology
SC Anesthesiology
GA AGJ96
UT WOS:A1985AGJ9600020
ER

PT J
AU GIBSON, FM
   MIRAKHUR, RK
   LAVERY, GG
   CLARKE, RSJ
AF GIBSON, FM
   MIRAKHUR, RK
   LAVERY, GG
   CLARKE, RSJ
TI POTENCY OF ATRACURIUM - A COMPARISON OF SINGLE DOSE AND CUMULATIVE DOSE
   TECHNIQUES
SO ANESTHESIOLOGY
LA English
DT Article
C1 ROYAL VICTORIA HOSP,DEPT CLIN ANAESTHESIA,BELFAST BT12 6BA,NORTH IRELAND.
   QUEENS UNIV BELFAST,CLIN ANAESTHET,BELFAST BT7 1NN,ANTRIM,NORTH IRELAND.
NR 10
TC 38
Z9 38
PU LIPPINCOTT-RAVEN PUBL
PI PHILADELPHIA
PA 227 EAST WASHINGTON SQ, PHILADELPHIA, PA 19106
SN 0003-3022
J9 ANESTHESIOLOGY
JI Anesthesiology
PY 1985
VL 62
IS 5
BP 657
EP 659
DI 10.1097/00000542-198505000-00024
PG 3
WC Anesthesiology
SC Anesthesiology
GA AGJ96
UT WOS:A1985AGJ9600024
ER

PT J
AU VACANTI, CA
   ALI, HH
   SCHWEISS, JF
   SCOTT, RP
AF VACANTI, CA
   ALI, HH
   SCHWEISS, JF
   SCOTT, RP
TI THE RESPONSE OF MYASTHENIA-GRAVIS TO ATRACURIUM
SO ANESTHESIOLOGY
LA English
DT Article
C1 HARVARD UNIV,MASSACHUSETTS GEN HOSP,SCH MED,DEPT ANESTHESIA,BOSTON,MA 02114.
   ST LOUIS MED CTR,DEPT ANESTHESIA,ST LOUIS,MO.
NR 11
TC 8
Z9 8
PU LIPPINCOTT-RAVEN PUBL
PI PHILADELPHIA
PA 227 EAST WASHINGTON SQ, PHILADELPHIA, PA 19106
SN 0003-3022
J9 ANESTHESIOLOGY
JI Anesthesiology
PY 1985
VL 62
IS 5
BP 692
EP 694
DI 10.1097/00000542-198505000-00038
PG 3
WC Anesthesiology
SC Anesthesiology
GA AGJ96
UT WOS:A1985AGJ9600038
ER

PT J
AU THOMSON, IR
   PUTNINS, CL
AF THOMSON, IR
   PUTNINS, CL
TI ADVERSE-EFFECTS OF PANCURONIUM DURING HIGH-DOSE FENTANYL ANESTHESIA FOR
   CORONARY-ARTERY BYPASS-GRAFTING
SO ANESTHESIOLOGY
LA English
DT Article
RP THOMSON, IR (reprint author), UNIV MANITOBA,ST BONIFACE GEN HOSP,DEPT ANESTHESIA,409 TACHE AVE,WINNIPEG R2H 2A6,MANITOBA,CANADA.
NR 20
TC 76
Z9 76
PU LIPPINCOTT-RAVEN PUBL
PI PHILADELPHIA
PA 227 EAST WASHINGTON SQ, PHILADELPHIA, PA 19106
SN 0003-3022
J9 ANESTHESIOLOGY
JI Anesthesiology
PY 1985
VL 62
IS 6
BP 708
EP 713
DI 10.1097/00000542-198506000-00003
PG 6
WC Anesthesiology
SC Anesthesiology
GA AJN15
UT WOS:A1985AJN1500003
ER

PT J
AU BENNETT, MJ
   HAHN, JF
AF BENNETT, MJ
   HAHN, JF
TI POTENTIATION OF THE COMBINATION OF PANCURONIUM AND METOCURINE BY
   HALOTHANE AND ISOFLURANE IN HUMANS WITH AND WITHOUT RENAL-FAILURE
SO ANESTHESIOLOGY
LA English
DT Article
RP BENNETT, MJ (reprint author), OREGON HLTH SCI UNIV,DEPT ANESTHESIOL,3181 SW SAM JACKSON PK RD,PORTLAND,OR 97201, USA.
NR 16
TC 0
Z9 0
PU LIPPINCOTT-RAVEN PUBL
PI PHILADELPHIA
PA 227 EAST WASHINGTON SQ, PHILADELPHIA, PA 19106
SN 0003-3022
J9 ANESTHESIOLOGY
JI Anesthesiology
PY 1985
VL 62
IS 6
BP 759
EP 764
DI 10.1097/00000542-198506000-00010
PG 6
WC Anesthesiology
SC Anesthesiology
GA AJN15
UT WOS:A1985AJN1500010
ER

PT J
AU DRIESSEN, JJ
   VREE, TB
   VANEGMOND, J
   BOOIJ, LHDJ
   CRUL, JF
AF DRIESSEN, JJ
   VREE, TB
   VANEGMOND, J
   BOOIJ, LHDJ
   CRUL, JF
TI INTERACTION OF SOME BENZODIAZEPINES AND THEIR SOLVENTS WITH VECURONIUM
   IN THE INVIVO RAT SCIATIC NERVE TIBIALIS ANTERIOR MUSCLE PREPARATION
SO ARCHIVES INTERNATIONALES DE PHARMACODYNAMIE ET DE THERAPIE
LA English
DT Article
C1 FREE UNIV AMSTERDAM,DEPT ANAESTHESIOL,1007 MC AMSTERDAM,NETHERLANDS.
RP DRIESSEN, JJ (reprint author), CATHOLIC UNIV NIJMEGEN,DEPT ANAESTHESIOL,GEERT GROOTEPLEIN ZUID 10,6526 GH NIJMEGEN,NETHERLANDS.
NR 21
TC 8
Z9 8
PU ARCH INT PHARMACODYNAMIE
PI GHENT
PA DE PINTELAAN 185, B-9000 GHENT, BELGIUM
SN 0003-9780
J9 ARCH INT PHARMACOD T
JI Arch. Int. Pharmacodyn. Ther.
PY 1985
VL 273
IS 2
BP 277
EP 288
PG 12
WC Pharmacology & Pharmacy
SC Pharmacology & Pharmacy
GA ABF66
UT WOS:A1985ABF6600010
ER

PT J
AU SAHIN, S
   CALINON, R
AF SAHIN, S
   CALINON, R
TI CRITICALITY OF CURIUM ASSEMBLIES
SO ATOMKERNENERGIE-KERNTECHNIK
LA English
DT Article
C1 SWISS FED INST TECHNOL,DEPT PHYS,CH-1015 LAUSANNE,SWITZERLAND.
RP SAHIN, S (reprint author), KING SAUD UNIV,COLL ENGN,DEPT ELECT ENGN,POB 800,RIYADH,SAUDI ARABIA.
RI SAHIN, Sumer/C-6252-2013
OI SAHIN, Sumer/0000-0003-2844-8061
NR 29
TC 13
Z9 13
PU CARL HANSER VERLAG
PI MUNICH
PA KOLBERGERSTRASSE 22, POSTFACH 860420, W-8163 MUNICH, GERMANY
SN 0004-7147
J9 ATOMKERNENERG/KERNT
PY 1985
VL 46
IS 1
BP 45
EP 49
PG 5
WC Nuclear Science & Technology; Physics, Atomic, Molecular & Chemical
SC Nuclear Science & Technology; Physics
GA TZ809
UT WOS:A1985TZ80900010
ER

PT J
AU BELL, CF
   HUNTER, JM
   JONES, RS
   UTTING, JE
AF BELL, CF
   HUNTER, JM
   JONES, RS
   UTTING, JE
TI USE OF ATRACURIUM AND VECURONIUM IN PATIENTS WITH ESOPHAGEAL-VARICES
SO BRITISH JOURNAL OF ANAESTHESIA
LA English
DT Article
C1 UNIV LIVERPOOL,ROYAL LIVERPOOL HOSP,DEPT ANAESTHESIA,4TH FLOOR,PRESCOT ST,POB 147,LIVERPOOL L69 3BX,ENGLAND.
NR 34
TC 23
Z9 23
PU PROF SCI PUBL
PI LONDON
PA TAVISTOCK HOUSE EAST, TAVISTOCK SQUARE, LONDON, ENGLAND WC1H 9JR
SN 0007-0912
J9 BRIT J ANAESTH
JI Br. J. Anaesth.
PY 1985
VL 57
IS 2
BP 160
EP 168
DI 10.1093/bja/57.2.160
PG 9
WC Anesthesiology
SC Anesthesiology
GA ADV42
UT WOS:A1985ADV4200006
ER

PT J
AU CASHMAN, JN
   JONES, RM
   VELLA, LM
AF CASHMAN, JN
   JONES, RM
   VELLA, LM
TI FADE CHARACTERISTICS AND ONSET TIMES FOLLOWING ADMINISTRATION OF
   PANCURONIUM, TUBOCURARINE AND A MIXTURE OF BOTH AGENTS
SO BRITISH JOURNAL OF ANAESTHESIA
LA English
DT Article
RP CASHMAN, JN (reprint author), UNIV LONDON,GUYS HOSP,SCH MED,UNITED MED & DENT SCH,DEPT ANAESTHET,LONDON BRIDGE,LONDON SE1,ENGLAND.
NR 14
TC 9
Z9 9
PU PROF SCI PUBL
PI LONDON
PA TAVISTOCK HOUSE EAST, TAVISTOCK SQUARE, LONDON, ENGLAND WC1H 9JR
SN 0007-0912
J9 BRIT J ANAESTH
JI Br. J. Anaesth.
PY 1985
VL 57
IS 5
BP 488
EP 492
DI 10.1093/bja/57.5.488
PG 5
WC Anesthesiology
SC Anesthesiology
GA AJQ86
UT WOS:A1985AJQ8600004
ER

PT J
AU SCOTT, RPF
   SAVARESE, JJ
   BASTA, SJ
   SUNDER, N
   ALI, HH
   GARGARIAN, M
   GIONFRIDDO, M
   BATSON, AG
AF SCOTT, RPF
   SAVARESE, JJ
   BASTA, SJ
   SUNDER, N
   ALI, HH
   GARGARIAN, M
   GIONFRIDDO, M
   BATSON, AG
TI ATRACURIUM - CLINICAL STRATEGIES FOR PREVENTING HISTAMINE-RELEASE AND
   ATTENUATING THE HEMODYNAMIC-RESPONSE
SO BRITISH JOURNAL OF ANAESTHESIA
LA English
DT Article
RP SCOTT, RPF (reprint author), HARVARD UNIV,MASSACHUSETTS GEN HOSP,SCH MED,DEPT ANAESTHESIA,BOSTON,MA 02114, USA.
NR 17
TC 70
Z9 71
PU PROF SCI PUBL
PI LONDON
PA TAVISTOCK HOUSE EAST, TAVISTOCK SQUARE, LONDON, ENGLAND WC1H 9JR
SN 0007-0912
J9 BRIT J ANAESTH
JI Br. J. Anaesth.
PY 1985
VL 57
IS 6
BP 550
EP 553
DI 10.1093/bja/57.6.550
PG 4
WC Anesthesiology
SC Anesthesiology
GA AKY53
UT WOS:A1985AKY5300002
ER

PT J
AU SIMPSON, DA
   WRIGHT, DJ
   HAMMOND, JE
AF SIMPSON, DA
   WRIGHT, DJ
   HAMMOND, JE
TI INFLUENCE OF TUBOCURARINE, PANCURONIUM AND ATRACURIUM ON BRONCHOMOTOR
   TONE
SO BRITISH JOURNAL OF ANAESTHESIA
LA English
DT Article
RP SIMPSON, DA (reprint author), UNIV LONDON KINGS COLL HOSP,SCH MED,DEPT ANAESTHET,DENMARK HILL,LONDON SE5 9RS,ENGLAND.
NR 12
TC 9
Z9 9
PU PROF SCI PUBL
PI LONDON
PA TAVISTOCK HOUSE EAST, TAVISTOCK SQUARE, LONDON, ENGLAND WC1H 9JR
SN 0007-0912
J9 BRIT J ANAESTH
JI Br. J. Anaesth.
PY 1985
VL 57
IS 8
BP 753
EP 757
DI 10.1093/bja/57.8.753
PG 5
WC Anesthesiology
SC Anesthesiology
GA AQM30
UT WOS:A1985AQM3000007
ER

PT J
AU HUNTER, JM
   PARKER, CJR
   BELL, CF
   JONES, RS
   UTTING, JE
AF HUNTER, JM
   PARKER, CJR
   BELL, CF
   JONES, RS
   UTTING, JE
TI THE USE OF DIFFERENT DOSES OF VECURONIUM IN PATIENTS WITH LIVER
   DYSFUNCTION
SO BRITISH JOURNAL OF ANAESTHESIA
LA English
DT Article
RP HUNTER, JM (reprint author), UNIV LIVERPOOL,ROYAL LIVERPOOL HOSP,DEPT ANAESTHESIA,4TH FLOOR,PRESCOT ST,POB 147,LIVERPOOL L69 3BX,ENGLAND.
NR 8
TC 22
Z9 22
PU PROF SCI PUBL
PI LONDON
PA TAVISTOCK HOUSE EAST, TAVISTOCK SQUARE, LONDON, ENGLAND WC1H 9JR
SN 0007-0912
J9 BRIT J ANAESTH
JI Br. J. Anaesth.
PY 1985
VL 57
IS 8
BP 758
EP 764
DI 10.1093/bja/57.8.758
PG 7
WC Anesthesiology
SC Anesthesiology
GA AQM30
UT WOS:A1985AQM3000008
ER

PT J
AU CALDWELL, JE
   BRAIDWOOD, JM
   SIMPSON, DS
AF CALDWELL, JE
   BRAIDWOOD, JM
   SIMPSON, DS
TI VECURONIUM BROMIDE IN ANESTHESIA FOR LAPAROSCOPIC STERILIZATION
SO BRITISH JOURNAL OF ANAESTHESIA
LA English
DT Article
C1 FALKIRK & DIST ROYAL INFIRM,DEPT ANAESTHESIA,FALKIRK,SCOTLAND.
NR 17
TC 5
Z9 5
PU PROF SCI PUBL
PI LONDON
PA TAVISTOCK HOUSE EAST, TAVISTOCK SQUARE, LONDON, ENGLAND WC1H 9JR
SN 0007-0912
J9 BRIT J ANAESTH
JI Br. J. Anaesth.
PY 1985
VL 57
IS 8
BP 765
EP 769
DI 10.1093/bja/57.8.765
PG 5
WC Anesthesiology
SC Anesthesiology
GA AQM30
UT WOS:A1985AQM3000009
ER

PT J
AU ANDERSON, KA
   MARSHALL, RJ
AF ANDERSON, KA
   MARSHALL, RJ
TI INTERACTIONS BETWEEN CALCIUM ENTRY BLOCKERS AND VECURONIUM BROMIDE IN
   ANESTHETIZED CATS
SO BRITISH JOURNAL OF ANAESTHESIA
LA English
DT Article
RP ANDERSON, KA (reprint author), ORGANON LABS LTD,SCI DEV GRP,NEWHOUSE,LANARK,SCOTLAND.
NR 24
TC 22
Z9 23
PU PROF SCI PUBL
PI LONDON
PA TAVISTOCK HOUSE EAST, TAVISTOCK SQUARE, LONDON, ENGLAND WC1H 9JR
SN 0007-0912
J9 BRIT J ANAESTH
JI Br. J. Anaesth.
PY 1985
VL 57
IS 8
BP 775
EP 781
DI 10.1093/bja/57.8.775
PG 7
WC Anesthesiology
SC Anesthesiology
GA AQM30
UT WOS:A1985AQM3000011
ER

PT J
AU BENCINI, AF
   SCAF, AHJ
   AGOSTON, S
   HOUWERTJES, MC
   KERSTEN, UW
AF BENCINI, AF
   SCAF, AHJ
   AGOSTON, S
   HOUWERTJES, MC
   KERSTEN, UW
TI DISPOSITION OF VECURONIUM BROMIDE IN THE CAT
SO BRITISH JOURNAL OF ANAESTHESIA
LA English
DT Article
C1 STATE UNIV GRONINGEN,INST ANESTHESIOL,RES GRP,9700 AB GRONINGEN,NETHERLANDS.
   STATE UNIV GRONINGEN,INST CLIN PHARMACOL,RES GRP,9700 AB GRONINGEN,NETHERLANDS.
NR 27
TC 25
Z9 25
PU PROF SCI PUBL
PI LONDON
PA TAVISTOCK HOUSE EAST, TAVISTOCK SQUARE, LONDON, ENGLAND WC1H 9JR
SN 0007-0912
J9 BRIT J ANAESTH
JI Br. J. Anaesth.
PY 1985
VL 57
IS 8
BP 782
EP 788
DI 10.1093/bja/57.8.782
PG 7
WC Anesthesiology
SC Anesthesiology
GA AQM30
UT WOS:A1985AQM3000012
ER

PT J
AU BENCINI, AF
   HOUWERTJES, MC
   AGOSTON, S
AF BENCINI, AF
   HOUWERTJES, MC
   AGOSTON, S
TI EFFECTS OF HEPATIC-UPTAKE OF VECURONIUM BROMIDE AND ITS PUTATIVE
   METABOLITES ON THEIR NEUROMUSCULAR BLOCKING ACTIONS IN THE CAT
SO BRITISH JOURNAL OF ANAESTHESIA
LA English
DT Article
C1 STATE UNIV GRONINGEN,INST ANESTHESIOL,RES GRP,9700 AB GRONINGEN,NETHERLANDS.
   STATE UNIV GRONINGEN,INST CLIN PHARMACOL,RES GRP,9700 AB GRONINGEN,NETHERLANDS.
NR 18
TC 27
Z9 27
PU PROF SCI PUBL
PI LONDON
PA TAVISTOCK HOUSE EAST, TAVISTOCK SQUARE, LONDON, ENGLAND WC1H 9JR
SN 0007-0912
J9 BRIT J ANAESTH
JI Br. J. Anaesth.
PY 1985
VL 57
IS 8
BP 789
EP 795
DI 10.1093/bja/57.8.789
PG 7
WC Anesthesiology
SC Anesthesiology
GA AQM30
UT WOS:A1985AQM3000013
ER

PT J
AU SHANKS, AB
   LONG, T
   AITKENHEAD, AR
AF SHANKS, AB
   LONG, T
   AITKENHEAD, AR
TI PROLONGED NEUROMUSCULAR BLOCKADE FOLLOWING VECURONIUM - A CASE-REPORT
SO BRITISH JOURNAL OF ANAESTHESIA
LA English
DT Article
C1 UNIV LEICESTER,LEICESTER ROYAL INFIRM,DEPT ANAESTHESIA,LEICESTER LE1 5WW,ENGLAND.
NR 22
TC 16
Z9 16
PU PROF SCI PUBL
PI LONDON
PA TAVISTOCK HOUSE EAST, TAVISTOCK SQUARE, LONDON, ENGLAND WC1H 9JR
SN 0007-0912
J9 BRIT J ANAESTH
JI Br. J. Anaesth.
PY 1985
VL 57
IS 8
BP 807
EP 810
DI 10.1093/bja/57.8.807
PG 4
WC Anesthesiology
SC Anesthesiology
GA AQM30
UT WOS:A1985AQM3000016
ER

PT J
AU LAVERY, GG
   BOYLE, MM
   MIRAKHUR, RK
AF LAVERY, GG
   BOYLE, MM
   MIRAKHUR, RK
TI PROBABLE HISTAMINE LIBERATION WITH ATRACURIUM - A CASE-REPORT
SO BRITISH JOURNAL OF ANAESTHESIA
LA English
DT Article
C1 QUEENS UNIV BELFAST,BELFAST BT7 1NN,ANTRIM,NORTH IRELAND.
RP LAVERY, GG (reprint author), ROYAL VICTORIA HOSP,DEPT ANAESTHET,BELFAST BT12 6BA,NORTH IRELAND.
NR 9
TC 15
Z9 15
PU PROF SCI PUBL
PI LONDON
PA TAVISTOCK HOUSE EAST, TAVISTOCK SQUARE, LONDON, ENGLAND WC1H 9JR
SN 0007-0912
J9 BRIT J ANAESTH
JI Br. J. Anaesth.
PY 1985
VL 57
IS 8
BP 811
EP 813
DI 10.1093/bja/57.8.811
PG 3
WC Anesthesiology
SC Anesthesiology
GA AQM30
UT WOS:A1985AQM3000017
ER

PT J
AU GRAMSTAD, L
   LILLEAASEN, P
AF GRAMSTAD, L
   LILLEAASEN, P
TI NEUROMUSCULAR BLOCKING EFFECTS OF ATRACURIUM, VECURONIUM AND PANCURONIUM
   DURING BOLUS AND INFUSION ADMINISTRATION
SO BRITISH JOURNAL OF ANAESTHESIA
LA English
DT Article
RP GRAMSTAD, L (reprint author), UNIV HOSP OSLO,DEPT ANAESTHESIA,N-1000 OSLO,NORWAY.
NR 28
TC 34
Z9 36
PU PROF SCI PUBL
PI LONDON
PA TAVISTOCK HOUSE EAST, TAVISTOCK SQUARE, LONDON, ENGLAND WC1H 9JR
SN 0007-0912
J9 BRIT J ANAESTH
JI Br. J. Anaesth.
PY 1985
VL 57
IS 11
BP 1052
EP 1059
DI 10.1093/bja/57.11.1052
PG 8
WC Anesthesiology
SC Anesthesiology
GA AUL28
UT WOS:A1985AUL2800002
ER

PT J
AU GIBSON, FM
   MIRAKHUR, RK
   CLARKE, RSJ
   LAVERY, GG
AF GIBSON, FM
   MIRAKHUR, RK
   CLARKE, RSJ
   LAVERY, GG
TI COMPARISON OF CUMULATIVE AND SINGLE BOLUS DOSE TECHNIQUES FOR
   DETERMINING THE POTENCY OF VECURONIUM
SO BRITISH JOURNAL OF ANAESTHESIA
LA English
DT Article
C1 ROYAL VICTORIA HOSP,DEP CLIN ANAESTHESIA,BELFAST BT12 6BA,NORTH IRELAND.
RP GIBSON, FM (reprint author), QUEENS UNIV BELFAST,DEPT ANAESTHET,WHITLA MED BLDG,97 LISBURN RD,BELFAST BT9 7BL,ANTRIM,NORTH IRELAND.
NR 11
TC 54
Z9 54
PU PROF SCI PUBL
PI LONDON
PA TAVISTOCK HOUSE EAST, TAVISTOCK SQUARE, LONDON, ENGLAND WC1H 9JR
SN 0007-0912
J9 BRIT J ANAESTH
JI Br. J. Anaesth.
PY 1985
VL 57
IS 11
BP 1060
EP 1062
DI 10.1093/bja/57.11.1060
PG 3
WC Anesthesiology
SC Anesthesiology
GA AUL28
UT WOS:A1985AUL2800003
ER

PT J
AU RASHKOVSKY, OM
   AGOSTON, S
   KET, JM
AF RASHKOVSKY, OM
   AGOSTON, S
   KET, JM
TI INTERACTION BETWEEN PANCURONIUM-BROMIDE AND VECURONIUM BROMIDE
SO BRITISH JOURNAL OF ANAESTHESIA
LA English
DT Article
C1 STATE UNIV GRONINGEN,INST CLIN PHARMACOL,9713 EZ GRONINGEN,NETHERLANDS.
RP RASHKOVSKY, OM (reprint author), STATE UNIV GRONINGEN,INST ANAESTHESIOL,RES GRP,OOSTERSINGEL 59,9713 EZ GRONINGEN,NETHERLANDS.
NR 10
TC 22
Z9 22
PU PROF SCI PUBL
PI LONDON
PA TAVISTOCK HOUSE EAST, TAVISTOCK SQUARE, LONDON, ENGLAND WC1H 9JR
SN 0007-0912
J9 BRIT J ANAESTH
JI Br. J. Anaesth.
PY 1985
VL 57
IS 11
BP 1063
EP 1066
DI 10.1093/bja/57.11.1063
PG 4
WC Anesthesiology
SC Anesthesiology
GA AUL28
UT WOS:A1985AUL2800004
ER

PT J
AU LIN, LPS
   HOMI, J
AF LIN, LPS
   HOMI, J
TI A COMPARISON OF ATRACURIUM AND ALCURONIUM DURING HALOTHANE ANESTHESIA BY
   MEASUREMENT OF THE TRAIN-OF-FOUR RESPONSE OF THE ADDUCTOR POLLICIS
   MUSCLE AND CLINICAL OBSERVATION
SO BRITISH JOURNAL OF ANAESTHESIA
LA English
DT Article
C1 UNIV HOSP W INDIES,DEPT ANAESTHET & INTENS CARE,KINGSTON 7,JAMAICA.
NR 25
TC 4
Z9 4
PU PROF SCI PUBL
PI LONDON
PA TAVISTOCK HOUSE EAST, TAVISTOCK SQUARE, LONDON, ENGLAND WC1H 9JR
SN 0007-0912
J9 BRIT J ANAESTH
JI Br. J. Anaesth.
PY 1985
VL 57
IS 11
BP 1067
EP 1072
DI 10.1093/bja/57.11.1067
PG 6
WC Anesthesiology
SC Anesthesiology
GA AUL28
UT WOS:A1985AUL2800005
ER

PT J
AU HARLE, DG
   BALDO, BA
   FISHER, MM
AF HARLE, DG
   BALDO, BA
   FISHER, MM
TI CROSS-REACTIVITY OF METOCURINE, ATRACURIUM, VECURONIUM AND FAZADINIUM
   WITH IGE ANTIBODIES FROM PATIENTS UNEXPOSED TO THESE DRUGS BUT ALLERGIC
   TO OTHER MYONEURAL BLOCKING-DRUGS
SO BRITISH JOURNAL OF ANAESTHESIA
LA English
DT Article
C1 ROYAL N SHORE HOSP,INTENS THERAPY UNIT,ST LEONARDS,NSW 2065,AUSTRALIA.
   ROYAL N SHORE HOSP,KOLLING INST MED RES,ST LEONARDS,NSW 2065,AUSTRALIA.
   UNIV SYDNEY,DEPT MED,SYDNEY,NSW 2006,AUSTRALIA.
NR 15
TC 43
Z9 43
PU PROF SCI PUBL
PI LONDON
PA TAVISTOCK HOUSE EAST, TAVISTOCK SQUARE, LONDON, ENGLAND WC1H 9JR
SN 0007-0912
J9 BRIT J ANAESTH
JI Br. J. Anaesth.
PY 1985
VL 57
IS 11
BP 1073
EP 1076
DI 10.1093/bja/57.11.1073
PG 4
WC Anesthesiology
SC Anesthesiology
GA AUL28
UT WOS:A1985AUL2800006
ER

PT J
AU STILLER, RL
   COOK, DR
   CHAKRAVORTI, S
AF STILLER, RL
   COOK, DR
   CHAKRAVORTI, S
TI INVITRO DEGRADATION OF ATRACURIUM IN HUMAN-PLASMA
SO BRITISH JOURNAL OF ANAESTHESIA
LA English
DT Article
C1 UNIV PITTSBURGH,SCH MED,DEPT PSYCHIAT,PITTSBURGH,PA 15213.
RP STILLER, RL (reprint author), UNIV PITTSBURGH,SCH MED,DEPT ANESTHESIOL,PITTSBURGH,PA 15213, USA.
NR 8
TC 53
Z9 53
PU PROF SCI PUBL
PI LONDON
PA TAVISTOCK HOUSE EAST, TAVISTOCK SQUARE, LONDON, ENGLAND WC1H 9JR
SN 0007-0912
J9 BRIT J ANAESTH
JI Br. J. Anaesth.
PY 1985
VL 57
IS 11
BP 1085
EP 1088
DI 10.1093/bja/57.11.1085
PG 4
WC Anesthesiology
SC Anesthesiology
GA AUL28
UT WOS:A1985AUL2800008
ER

PT J
AU NIGHTINGALE, P
   HEALY, TEJ
   MCGUINNESS, K
AF NIGHTINGALE, P
   HEALY, TEJ
   MCGUINNESS, K
TI DYSTROPHIA MYOTONICA AND ATRACURIUM - A CASE-REPORT
SO BRITISH JOURNAL OF ANAESTHESIA
LA English
DT Article
C1 UNIV HOSP S MANCHESTER,DEPT ANAESTHESIA,MANCHESTER M20 8LR,LANCS,ENGLAND.
   UNIV HOSP S MANCHESTER,REG DEPT MED PHYS & BIOENGN,MANCHESTER M20 8LR,LANCS,ENGLAND.
   MANCHESTER ROYAL INFIRM,DEPT ANAESTHESIA,MANCHESTER M13 9WL,LANCS,ENGLAND.
NR 18
TC 24
Z9 24
PU PROF SCI PUBL
PI LONDON
PA TAVISTOCK HOUSE EAST, TAVISTOCK SQUARE, LONDON, ENGLAND WC1H 9JR
SN 0007-0912
J9 BRIT J ANAESTH
JI Br. J. Anaesth.
PY 1985
VL 57
IS 11
BP 1131
EP 1135
DI 10.1093/bja/57.11.1131
PG 5
WC Anesthesiology
SC Anesthesiology
GA AUL28
UT WOS:A1985AUL2800017
ER

PT J
AU MURPHY, DF
   EUSTACE, P
   UNWIN, A
   MAGNER, JB
AF MURPHY, DF
   EUSTACE, P
   UNWIN, A
   MAGNER, JB
TI ATRACURIUM AND INTRAOCULAR-PRESSURE
SO BRITISH JOURNAL OF OPHTHALMOLOGY
LA English
DT Article
C1 MATER MISERICORDIAE HOSP,DEPT ANAESTHESIA,DUBLIN 7,IRELAND.
   MATER MISERICORDIAE HOSP,DEPT OPHTHALMOL,DUBLIN 7,IRELAND.
   DUBLIN UNIV,DEPT STAT,DUBLIN,IRELAND.
NR 10
TC 4
Z9 4
PU BRITISH MED JOURNAL PUBL GROUP
PI LONDON
PA BRITISH MED ASSOC HOUSE, TAVISTOCK SQUARE, LONDON, ENGLAND WC1H 9JR
SN 0007-1161
J9 BRIT J OPHTHALMOL
JI Br. J. Ophthalmol.
PY 1985
VL 69
IS 9
BP 673
EP 675
DI 10.1136/bjo.69.9.673
PG 3
WC Ophthalmology
SC Ophthalmology
GA APW02
UT WOS:A1985APW0200009
ER

PT J
AU DOHERTY, WG
   BREEN, PJ
   DONATI, F
   BEVAN, DR
AF DOHERTY, WG
   BREEN, PJ
   DONATI, F
   BEVAN, DR
TI ACCELERATED ONSET OF PANCURONIUM WITH DIVIDED DOSES
SO CANADIAN ANAESTHETISTS SOCIETY JOURNAL
LA English
DT Article
C1 ROYAL VICTORIA HOSP,DEPT ANAESTHESIA,687 PINE AVE W,MONTREAL H3A 1A1,QUEBEC,CANADA.
   MCGILL UNIV,DEPT ANAESTHESIA,MONTREAL H3A 2T5,QUEBEC,CANADA.
NR 16
TC 20
Z9 20
PU CANADIAN ANAESTHETISTS SOC INC
PI TORONTO
PA 1 EGLINTON AVE EAST, SUITE 208, TORONTO ON M4P 3A1, CANADA
SN 0008-2856
J9 CAN ANAESTH SOC J
PY 1985
VL 32
IS 1
BP 1
EP 4
PG 4
WC Anesthesiology
SC Anesthesiology
GA AAS27
UT WOS:A1985AAS2700001
ER

PT J
AU GYASI, HK
   NAGUIB, M
AF GYASI, HK
   NAGUIB, M
TI ATRACURIUM AND SEVERE HEPATIC-DISEASE - A CASE-REPORT
SO CANADIAN ANAESTHETISTS SOCIETY JOURNAL
LA English
DT Article
RP GYASI, HK (reprint author), KING FAISAL UNIV,KING FAHD HOSP,DEPT ANAESTHESIOL,POB 2208,AL KHOBAR 31952,SAUDI ARABIA.
NR 18
TC 12
Z9 12
PU CANADIAN ANAESTHETISTS SOC INC
PI TORONTO
PA 1 EGLINTON AVE EAST, SUITE 208, TORONTO ON M4P 3A1, CANADA
SN 0008-2856
J9 CAN ANAESTH SOC J
PY 1985
VL 32
IS 2
BP 161
EP 164
DI 10.1007/BF03010043
PG 4
WC Anesthesiology
SC Anesthesiology
GA ADW81
UT WOS:A1985ADW8100013
ER

PT J
AU ARIMURA, H
   IKEMOTO, Y
   ITO, T
   YOSHITAKE, J
AF ARIMURA, H
   IKEMOTO, Y
   ITO, T
   YOSHITAKE, J
TI LACK OF EFFECTS OF D-TUBOCURARINE AND PANCURONIUM ON THE SLOW
   ACTION-POTENTIAL OF THE GUINEA-PIG PAPILLARY-MUSCLE
SO CANADIAN ANAESTHETISTS SOCIETY JOURNAL
LA English
DT Article
C1 KYUSHU UNIV,FAC MED,DEPT ANAESTHESIOL,FUKUOKA 812,JAPAN.
NR 29
TC 3
Z9 3
PU CANADIAN ANAESTHETISTS SOC INC
PI TORONTO
PA 1 EGLINTON AVE EAST, SUITE 208, TORONTO ON M4P 3A1, CANADA
SN 0008-2856
J9 CAN ANAESTH SOC J
PY 1985
VL 32
IS 5
BP 484
EP 490
PG 7
WC Anesthesiology
SC Anesthesiology
GA ARJ04
UT WOS:A1985ARJ0400007
ER

PT J
AU GYASI, HK
   NAGUIB, M
   ADUGYAMFI, Y
AF GYASI, HK
   NAGUIB, M
   ADUGYAMFI, Y
TI ATRACURIUM FOR SHORT SURGICAL-PROCEDURES - A COMPARISON WITH
   SUCCINYLCHOLINE
SO CANADIAN ANAESTHETISTS SOCIETY JOURNAL
LA English
DT Article
RP GYASI, HK (reprint author), KING FAISAL UNIV,KING FAHD HOSP,DEPT ANAESTHESIOL,POB 2208,AL KHOBAR 31952,SOUTH AFRICA.
NR 18
TC 5
Z9 5
PU CANADIAN ANAESTHETISTS SOC INC
PI TORONTO
PA 1 EGLINTON AVE EAST, SUITE 208, TORONTO ON M4P 3A1, CANADA
SN 0008-2856
J9 CAN ANAESTH SOC J
PY 1985
VL 32
IS 6
BP 613
EP 617
DI 10.1007/BF03011407
PG 5
WC Anesthesiology
SC Anesthesiology
GA AUX86
UT WOS:A1985AUX8600006
ER

PT J
AU GIFFIN, JP
   LITWAK, B
   COTTRELL, JE
   HARTUNG, J
   CAPUANO, C
AF GIFFIN, JP
   LITWAK, B
   COTTRELL, JE
   HARTUNG, J
   CAPUANO, C
TI INTRACRANIAL-PRESSURE, MEAN ARTERIAL-PRESSURE AND HEART-RATE AFTER RAPID
   PARALYSIS WITH ATRACURIUM IN CATS
SO CANADIAN ANAESTHETISTS SOCIETY JOURNAL
LA English
DT Article
C1 SUNY DOWNSTATE MED CTR HOSP,BROOKLYN,NY.
   KINGS CTY HOSP CTR,DEPT ANAESTHESIOL,BROOKLYN,NY 11203.
NR 18
TC 7
Z9 7
PU CANADIAN ANAESTHETISTS SOC INC
PI TORONTO
PA 1 EGLINTON AVE EAST, SUITE 208, TORONTO ON M4P 3A1, CANADA
SN 0008-2856
J9 CAN ANAESTH SOC J
PY 1985
VL 32
IS 6
BP 618
EP 621
DI 10.1007/BF03011408
PG 4
WC Anesthesiology
SC Anesthesiology
GA AUX86
UT WOS:A1985AUX8600007
ER

PT J
AU CHOO, LK
   LEUNG, E
   MITCHELSON, F
AF CHOO, LK
   LEUNG, E
   MITCHELSON, F
TI FAILURE OF GALLAMINE AND PANCURONIUM TO INHIBIT SELECTIVELY
   (-)-[H-3]QUINUCLIDINYL BENZILATE BINDING IN GUINEA-PIG ATRIA
SO CANADIAN JOURNAL OF PHYSIOLOGY AND PHARMACOLOGY
LA English
DT Article
C1 UNIV MELBOURNE,VICTORIAN COLL PHARM,DEPT PHARMACOL,PARKVILLE,VIC 3052,AUSTRALIA.
   UNIV MELBOURNE,SCH PHARMACOL,DEPT PHARMACOL,PARKVILLE,VIC 3052,AUSTRALIA.
NR 50
TC 33
Z9 33
PU NATL RESEARCH COUNCIL CANADA
PI OTTAWA
PA RESEARCH JOURNALS, MONTREAL RD, OTTAWA ON K1A 0R6, CANADA
SN 0008-4212
J9 CAN J PHYSIOL PHARM
JI Can. J. Physiol. Pharmacol.
PY 1985
VL 63
IS 3
BP 200
EP 208
PG 9
WC Pharmacology & Pharmacy; Physiology
SC Pharmacology & Pharmacy; Physiology
GA AEJ58
UT WOS:A1985AEJ5800005
ER

PT J
AU ESTAFANOUS, FG
   ZURICK, AM
AF ESTAFANOUS, FG
   ZURICK, AM
TI CLINICAL-EVALUATION OF SUFENTANIL PANCURONIUM VERSUS HALOTHANE
   PANCURONIUM IN PATIENTS UNDERGOING CORONARY-ARTERY SURGERY
SO CLEVELAND CLINIC QUARTERLY
LA English
DT Article
RP ESTAFANOUS, FG (reprint author), CLEVELAND CLIN EDUC FDN,DEPT CARDIOTHORAC ANESTHESIOL,9500 EUCLID AVE,CLEVELAND,OH 44106, USA.
NR 31
TC 0
Z9 0
PU CLEVELAND CLINIC
PI CLEVELAND
PA 9500 EUCLID AVE, CLEVELAND, OH 44106
SN 0009-8787
J9 CLEVELAND CLIN Q
PY 1985
VL 52
IS 3
BP 383
EP 390
PG 8
WC Medicine, General & Internal
SC General & Internal Medicine
GA AUC95
UT WOS:A1985AUC9500018
ER

PT J
AU ESTAFANOUS, FG
   ZURICK, AM
AF ESTAFANOUS, FG
   ZURICK, AM
TI HEMODYNAMIC-EFFECTS OF SUFENTANIL METOCURINE VERSUS SUFENTANIL
   PANCURONIUM IN PATIENTS UNDERGOING CORONARY-ARTERY SURGERY
SO CLEVELAND CLINIC QUARTERLY
LA English
DT Article
RP ESTAFANOUS, FG (reprint author), CLEVELAND CLIN EDUC FDN,DEPT CARDIOTHORAC ANESTHESIOL,CLEVELAND,OH 44106, USA.
NR 9
TC 5
Z9 5
PU CLEVELAND CLINIC
PI CLEVELAND
PA 9500 EUCLID AVE, CLEVELAND, OH 44106
SN 0009-8787
J9 CLEVELAND CLIN Q
PY 1985
VL 52
IS 3
BP 391
EP 397
PG 7
WC Medicine, General & Internal
SC General & Internal Medicine
GA AUC95
UT WOS:A1985AUC9500019
ER

PT J
AU DECOUL, AAWO
   LAMBREGTS, PCLA
   KOEMAN, J
   VANPUYENBROEK, MJE
   TERLAAK, HJ
   GABREELSFESTEN, AAWM
AF DECOUL, AAWO
   LAMBREGTS, PCLA
   KOEMAN, J
   VANPUYENBROEK, MJE
   TERLAAK, HJ
   GABREELSFESTEN, AAWM
TI NEUROMUSCULAR COMPLICATIONS IN PATIENTS GIVEN PAVULON
   (PANCURONIUM-BROMIDE) DURING ARTIFICIAL-VENTILATION
SO CLINICAL NEUROLOGY AND NEUROSURGERY
LA English
DT Article
RP DECOUL, AAWO (reprint author), ST ELISABETH HOSP,DEPT NEUROL,POB 90151,5000 LC TILBURG,NETHERLANDS.
NR 11
TC 116
Z9 116
PU VAN GORCUM CO BV
PI ASSEN
PA PO BOX 43, 9400 AA ASSEN, NETHERLANDS
SN 0303-8467
J9 CLIN NEUROL NEUROSUR
JI Clin. Neurol. Neurosurg.
PY 1985
VL 87
IS 1
BP 17
EP 22
DI 10.1016/0303-8467(85)90060-5
PG 6
WC Clinical Neurology; Surgery
SC Neurosciences & Neurology; Surgery
GA AFS08
UT WOS:A1985AFS0800003
ER

PT J
AU FISHER, DM
   CASTAGNOLI, K
   MILLER, RD
AF FISHER, DM
   CASTAGNOLI, K
   MILLER, RD
TI VECURONIUM KINETICS AND DYNAMICS IN ANESTHETIZED INFANTS AND CHILDREN
SO CLINICAL PHARMACOLOGY & THERAPEUTICS
LA English
DT Article
RP FISHER, DM (reprint author), UNIV CALIF SAN FRANCISCO,DEPT ANESTHESIA,ROOM S436,SAN FRANCISCO,CA 94143, USA.
NR 22
TC 67
Z9 68
PU MOSBY-YEAR BOOK INC
PI ST LOUIS
PA 11830 WESTLINE INDUSTRIAL DR, ST LOUIS, MO 63146-3318
SN 0009-9236
J9 CLIN PHARMACOL THER
JI Clin. Pharmacol. Ther.
PY 1985
VL 37
IS 4
BP 402
EP 406
PG 5
WC Pharmacology & Pharmacy
SC Pharmacology & Pharmacy
GA AGG35
UT WOS:A1985AGG3500009
ER

PT J
AU HUGHES, R
AF HUGHES, R
TI ATRACURIUM - THE 1ST YEARS
SO CLINICS IN ANAESTHESIOLOGY
LA English
DT Article
RP HUGHES, R (reprint author), WELLCOME RES LABS,DEPT CLIN INVEST,DIV CLIN & APPL RES,LANGLEY COURT,BECKENHAM BR3 3BS,KENT,ENGLAND.
NR 64
TC 13
Z9 13
PU W B SAUNDERS CO
PI PHILADELPHIA
PA INDEPENDENCE SQUARE WEST CURTIS CENTER, STE 300, PHILADELPHIA, PA
   19106-3399
SN 0261-9881
J9 CLIN ANAESTHESIOL
PY 1985
VL 3
IS 2
BP 331
EP 345
PG 15
WC Anesthesiology
SC Anesthesiology
GA AGP78
UT WOS:A1985AGP7800009
ER

PT J
AU BAIRD, WLM
   SAVAGE, DS
AF BAIRD, WLM
   SAVAGE, DS
TI VECURONIUM - THE 1ST YEARS
SO CLINICS IN ANAESTHESIOLOGY
LA English
DT Article
RP BAIRD, WLM (reprint author), UNIV GLASGOW,GLASGOW G12 8QQ,SCOTLAND.
NR 60
TC 7
Z9 7
PU W B SAUNDERS CO
PI PHILADELPHIA
PA INDEPENDENCE SQUARE WEST CURTIS CENTER, STE 300, PHILADELPHIA, PA
   19106-3399
SN 0261-9881
J9 CLIN ANAESTHESIOL
PY 1985
VL 3
IS 2
BP 347
EP 360
PG 14
WC Anesthesiology
SC Anesthesiology
GA AGP78
UT WOS:A1985AGP7800010
ER

PT J
AU AGOSTON, S
   RICHARDSON, FJ
AF AGOSTON, S
   RICHARDSON, FJ
TI PIPECURONIUM BROMIDE (ARDUAN) - A NEW LONG-ACTING NON-DEPOLARIZING
   NEUROMUSCULAR BLOCKING DRUG
SO CLINICS IN ANAESTHESIOLOGY
LA English
DT Article
RP AGOSTON, S (reprint author), STATE UNIV GRONINGEN,INST ANAESTHESIOL & INTENS CARE,POB 300001,9700 RB GRONINGEN,NETHERLANDS.
NR 16
TC 12
Z9 13
PU W B SAUNDERS CO
PI PHILADELPHIA
PA INDEPENDENCE SQUARE WEST CURTIS CENTER, STE 300, PHILADELPHIA, PA
   19106-3399
SN 0261-9881
J9 CLIN ANAESTHESIOL
PY 1985
VL 3
IS 2
BP 361
EP 369
PG 9
WC Anesthesiology
SC Anesthesiology
GA AGP78
UT WOS:A1985AGP7800011
ER

PT J
AU DRUZHININ, AA
   POLYNOV, VN
   VESNOVSKII, SP
   KOROCHKIN, AM
   LBOV, AA
   NIKITIN, EA
AF DRUZHININ, AA
   POLYNOV, VN
   VESNOVSKII, SP
   KOROCHKIN, AM
   LBOV, AA
   NIKITIN, EA
TI SPONTANEOUS FISSION HALF-LIFE OF CURIUM-245
SO DOKLADY AKADEMII NAUK SSSR
LA Russian
DT Article
NR 5
TC 7
Z9 7
PU MEZHDUNARODNAYA KNIGA
PI MOSCOW
PA 39 DIMITROVA UL., 113095 MOSCOW, RUSSIA
SN 0002-3264
J9 DOKL AKAD NAUK SSSR+
PY 1985
VL 280
IS 6
BP 1351
EP 1352
PG 2
WC Multidisciplinary Sciences
SC Science & Technology - Other Topics
GA ADB60
UT WOS:A1985ADB6000016
ER

PT J
AU BEAUVAIS, JE
   ENESCO, HE
AF BEAUVAIS, JE
   ENESCO, HE
TI LIFE-SPAN AND AGE-RELATED-CHANGES IN ACTIVITY LEVEL OF THE ROTIFER
   ASPLANCHNA-BRIGHTWELLI - INFLUENCE OF CURARE
SO EXPERIMENTAL GERONTOLOGY
LA English
DT Article
C1 CONCORDIA UNIV,DEPT BIOL,1455 MAISONNEUVE BLVD W,MONTREAL H3G 1M8,QUEBEC,CANADA.
NR 31
TC 10
Z9 10
PU PERGAMON-ELSEVIER SCIENCE LTD
PI OXFORD
PA THE BOULEVARD, LANGFORD LANE, KIDLINGTON, OXFORD, ENGLAND OX5 1GB
SN 0531-5565
J9 EXP GERONTOL
JI Exp. Gerontol.
PY 1985
VL 20
IS 6
BP 359
EP 366
DI 10.1016/0531-5565(85)90016-6
PG 8
WC Geriatrics & Gerontology
SC Geriatrics & Gerontology
GA A2324
UT WOS:A1985A232400006
ER

PT J
AU KHARKEVICH, DA
   ALYAUTDIN, RN
   KASPAROV, SA
   NEMIROVSKY, AY
   TANKOVICH, NI
   BLUM, EY
   PLYAVINSH, AY
   GLADILIN, KL
   KIRPOTIN, DB
   ORLOVSKY, AF
AF KHARKEVICH, DA
   ALYAUTDIN, RN
   KASPAROV, SA
   NEMIROVSKY, AY
   TANKOVICH, NI
   BLUM, EY
   PLYAVINSH, AY
   GLADILIN, KL
   KIRPOTIN, DB
   ORLOVSKY, AF
TI THE USE OF MAGNETIC-FIELD FOR SELECTIVE TRANSPORT OF CURARE-LIKE
   SUBSTANCES
SO FARMAKOLOGIYA I TOKSIKOLOGIYA
LA Russian
DT Article
C1 ACAD SCI LASSR,INST PHYS,RIGA,LATVIA,USSR.
   IV KURCHATOV ATOM ENERGY INST,MOSCOW,USSR.
   AN BAKH BIOCHEM INST,MOSCOW,USSR.
RP KHARKEVICH, DA (reprint author), IM SECHENOV MED INST,DEPT PHARMACOL,MOSCOW,USSR.
NR 4
TC 0
Z9 0
PU IZD VO MEDITSINA
PI MOSCOW
PA PETROVERIGSKII PER 6-8, K-142 MOSCOW, RUSSIA
SN 0014-8318
J9 FARMAKOL TOKSIKOL
PY 1985
VL 48
IS 5
BP 32
EP 34
PG 3
WC Pharmacology & Pharmacy; Toxicology
SC Pharmacology & Pharmacy; Toxicology
GA ARN82
UT WOS:A1985ARN8200007
ER

PT J
AU SANGAL, R
   DIMITRIJEVIC, R
AF SANGAL, R
   DIMITRIJEVIC, R
TI NEUROLEPTIC MALIGNANT SYNDROME - SUCCESSFUL TREATMENT WITH PANCURONIUM
SO JAMA-JOURNAL OF THE AMERICAN MEDICAL ASSOCIATION
LA English
DT Article
C1 WAYNE STATE UNIV,DEPT PSYCHIAT,DETROIT,MI 48202.
   ST JOSEPH HOSP,DEPT PSYCHIAT,MT CLEMENS,MI.
   ST JOSEPH HOSP,DEPT CARDIOL,MT CLEMENS,MI.
RP SANGAL, R (reprint author), MICHIGAN HOSP,CTR PSYCHIAT,35031 23 MILE RD,NEW BALTIMORE,MI 48047, USA.
NR 10
TC 22
Z9 22
PU AMER MEDICAL ASSOC
PI CHICAGO
PA 515 N STATE ST, CHICAGO, IL 60610
SN 0098-7484
J9 JAMA-J AM MED ASSOC
JI JAMA-J. Am. Med. Assoc.
PY 1985
VL 254
IS 19
BP 2795
EP 2796
DI 10.1001/jama.254.19.2795
PG 2
WC Medicine, General & Internal
SC General & Internal Medicine
GA AUA77
UT WOS:A1985AUA7700031
ER

PT J
AU KIMBALL, WR
   LORING, SH
   BASTA, SJ
   DETROYER, A
   MEAD, J
AF KIMBALL, WR
   LORING, SH
   BASTA, SJ
   DETROYER, A
   MEAD, J
TI EFFECTS OF PARALYSIS WITH PANCURONIUM ON CHEST WALL STATICS IN AWAKE
   HUMANS
SO JOURNAL OF APPLIED PHYSIOLOGY
LA English
DT Article
C1 HARVARD UNIV,SCH PUBL HLTH,DEPT PHYSIOL,BOSTON,MA 02115.
   MCGILL UNIV,MEAKINS CHRISTIE LABS,MONTREAL H3H 1P3,QUEBEC,CANADA.
RP KIMBALL, WR (reprint author), MASSACHUSETTS GEN HOSP,DEPT ANESTHESIA,BOSTON,MA 02114, USA.
NR 19
TC 16
Z9 16
PU AMER PHYSIOLOGICAL SOC
PI BETHESDA
PA 9650 ROCKVILLE PIKE, BETHESDA, MD 20814
SN 8750-7587
J9 J APPL PHYSIOL
JI J. Appl. Physiol.
PY 1985
VL 58
IS 5
BP 1638
EP 1645
PG 8
WC Physiology; Sport Sciences
SC Physiology; Sport Sciences
GA AHF59
UT WOS:A1985AHF5900036
ER

PT J
AU ILIAS, W
   STEINBEREITHNER, K
AF ILIAS, W
   STEINBEREITHNER, K
TI POTENTIATION OF PANCURONIUM INDUCED NEUROMUSCULAR BLOCKADE BY
   CALCIUM-CHANNEL BLOCKERS INVITRO
SO JOURNAL OF NEURAL TRANSMISSION
LA English
DT Article
RP ILIAS, W (reprint author), VIENNA UNIV,L BOLTZMANN INST EXPTL ANAESTHESIOL & INTENSIVMED FORSCH,A-1090 VIENNA,AUSTRIA.
NR 19
TC 10
Z9 11
PU SPRINGER-VERLAG WIEN
PI VIENNA
PA SACHSENPLATZ 4-6, PO BOX 89, A-1201 VIENNA, AUSTRIA
SN 0300-9564
J9 J NEURAL TRANSM
JI J. Neural Transm.
PY 1985
VL 64
IS 3-4
BP 285
EP 293
DI 10.1007/BF01256473
PG 9
WC Clinical Neurology; Neurosciences
SC Neurosciences & Neurology
GA AYF41
UT WOS:A1985AYF4100010
ER

PT J
AU JONES, RS
   SEYMOUR, CJ
AF JONES, RS
   SEYMOUR, CJ
TI CLINICAL OBSERVATIONS ON THE USE OF VECURONIUM AS A MUSCLE-RELAXANT IN
   THE DOG
SO JOURNAL OF SMALL ANIMAL PRACTICE
LA English
DT Article
RP JONES, RS (reprint author), UNIV LIVERPOOL,ROYAL LIVERPOOL HOSP,DEPT ANAESTHESIA,POB 147,LIVERPOOL L69 3BX,ENGLAND.
NR 8
TC 12
Z9 12
PU BRITISH VETERINARY ASSOC
PI LONDON
PA 7 MANSFIELD ST, LONDON, ENGLAND W1M 0AT
SN 0022-4510
J9 J SMALL ANIM PRACT
JI J. Small Anim. Pract.
PY 1985
VL 26
IS 4
BP 213
EP 218
DI 10.1111/j.1748-5827.1985.tb02103.x
PG 6
WC Veterinary Sciences
SC Veterinary Sciences
GA AHH59
UT WOS:A1985AHH5900006
ER

PT J
AU GIBSON, JK
   HAIRE, RG
AF GIBSON, JK
   HAIRE, RG
TI PREPARATION AND X-RAY-DIFFRACTION STUDIES OF CURIUM HYDRIDES
SO JOURNAL OF SOLID STATE CHEMISTRY
LA English
DT Article
RP GIBSON, JK (reprint author), OAK RIDGE NATL LAB,DIV CHEM,TRANSURANIUM RES LAB,OAK RIDGE,TN 37831, USA.
NR 23
TC 3
Z9 3
PU ACADEMIC PRESS INC JNL-COMP SUBSCRIPTIONS
PI SAN DIEGO
PA 525 B ST, STE 1900, SAN DIEGO, CA 92101-4495
SN 0022-4596
J9 J SOLID STATE CHEM
JI J. Solid State Chem.
PY 1985
VL 59
IS 3
BP 317
EP 323
DI 10.1016/0022-4596(85)90299-3
PG 7
WC Chemistry, Inorganic & Nuclear; Chemistry, Physical
SC Chemistry
GA ASZ67
UT WOS:A1985ASZ6700007
ER

PT J
AU HAIRE, RG
   PETERSON, JR
   BENEDICT, U
   DUFOUR, C
   ITIE, JP
AF HAIRE, RG
   PETERSON, JR
   BENEDICT, U
   DUFOUR, C
   ITIE, JP
TI X-RAY-DIFFRACTION OF CURIUM-248 METAL UNDER PRESSURES OF UP TO 52-GPA
SO JOURNAL OF THE LESS-COMMON METALS
LA English
DT Article
C1 EUROPEAN INST TRANSURANIUM ELEMENTS,COMMISS EUROPEAN COMMUNITIES,JOINT RES CTR,D-7500 KARLSRUHE,FED REP GER.
RP HAIRE, RG (reprint author), OAK RIDGE NATL LAB,DIV CHEM,TRANSURANIUM RES LAB,OAK RIDGE,TN 37831, USA.
NR 25
TC 14
Z9 14
PU ELSEVIER SCIENCE SA LAUSANNE
PI LAUSANNE 1
PA PO BOX 564, 1001 LAUSANNE 1, SWITZERLAND
SN 0022-5088
J9 J LESS-COMMON MET
PY 1985
VL 109
IS 1
BP 71
EP 78
DI 10.1016/0022-5088(85)90108-0
PG 8
WC Chemistry, Physical; Metallurgy & Metallurgical Engineering
SC Chemistry; Metallurgy & Metallurgical Engineering
GA APY43
UT WOS:A1985APY4300008
ER

PT J
AU NEDOMA, J
   DOROFEEVA, NA
   TUCEK, S
   SHELKOVNIKOV, SA
   DANILOV, AF
AF NEDOMA, J
   DOROFEEVA, NA
   TUCEK, S
   SHELKOVNIKOV, SA
   DANILOV, AF
TI INTERACTION OF THE NEUROMUSCULAR BLOCKING-DRUGS ALCURONIUM,
   DECAMETHONIUM, GALLAMINE, PANCURONIUM, RITEBRONIUM, TERCURONIUM AND
   D-TUBOCURARINE WITH MUSCARINIC ACETYLCHOLINE-RECEPTORS IN THE HEART AND
   ILEUM
SO NAUNYN-SCHMIEDEBERGS ARCHIVES OF PHARMACOLOGY
LA English
DT Article
C1 CZECHOSLOVAK ACAD SCI,INST PHYSIOL,CS-14220 PRAGUE 4,CZECHOSLOVAKIA.
   IM SECHENOV EVOLUT PHYSIOL & BIOCHEM INST,PROSP TOREZA 44,LENINGRAD 194223,USSR.
NR 23
TC 47
Z9 48
PU SPRINGER VERLAG
PI NEW YORK
PA 175 FIFTH AVE, NEW YORK, NY 10010
SN 0028-1298
J9 N-S ARCH PHARMACOL
JI Naunyn-Schmiedebergs Arch. Pharmacol.
PY 1985
VL 329
IS 2
BP 176
EP 181
DI 10.1007/BF00501209
PG 6
WC Pharmacology & Pharmacy
SC Pharmacology & Pharmacy
GA AGT33
UT WOS:A1985AGT3300013
ER

PT J
AU CABAL, LA
   SIASSI, B
   ARTAL, R
   GONZALEZ, F
   HODGMAN, J
   PLAJSTEK, C
AF CABAL, LA
   SIASSI, B
   ARTAL, R
   GONZALEZ, F
   HODGMAN, J
   PLAJSTEK, C
TI CARDIOVASCULAR AND CATECHOLAMINE CHANGES AFTER ADMINISTRATION OF
   PANCURONIUM IN DISTRESSED NEONATES
SO PEDIATRICS
LA English
DT Article
C1 UNIV SO CALIF,LOS ANGELES CTY HOSP,WOMENS HOSP,DEPT OBSTET & GYNECOL,DIV MATERNAL FETAL MED,LOS ANGELES,CA 90033.
RP CABAL, LA (reprint author), UNIV SO CALIF,LOS ANGELES CTY HOSP,WOMENS HOSP,DEPT PEDIAT,DIV NEONATOL,1240 N MISSION RD,LOS ANGELES,CA 90033, USA.
NR 14
TC 46
Z9 47
PU AMER ACAD PEDIATRICS
PI ELK GROVE VILLAGE
PA 141 NORTH-WEST POINT BLVD, ELK GROVE VILLAGE, IL 60007-1098
SN 0031-4005
J9 PEDIATRICS
JI Pediatrics
PY 1985
VL 75
IS 2
BP 284
EP 287
PG 4
WC Pediatrics
SC Pediatrics
GA ABK41
UT WOS:A1985ABK4100013
ER

PT J
AU WALI, FA
AF WALI, FA
TI ASSESSMENT OF NEUROMUSCULAR BLOCKADE PRODUCED BY ATRACURIUM IN FROG
   SARTORIUS MUSCLE
SO PHARMACOLOGICAL RESEARCH COMMUNICATIONS
LA English
DT Article
RP WALI, FA (reprint author), UNIV LONDON LONDON HOSP,COLL MED,ANAESTHET UNIT,WHITECHAPEL,LONDON E1 1BB,ENGLAND.
NR 20
TC 1
Z9 1
PU ACADEMIC PRESS LTD
PI LONDON
PA 24-28 OVAL RD, LONDON, ENGLAND NW1 7DX
SN 0031-6989
J9 PHARMACOL RES COMMUN
PY 1985
VL 17
IS 8
BP 711
EP 723
DI 10.1016/0031-6989(85)90088-8
PG 13
WC Pharmacology & Pharmacy
SC Pharmacology & Pharmacy
GA AQM77
UT WOS:A1985AQM7700004
ER

PT J
AU LEMLI, J
   GALEFFI, C
   MESSANA, I
   NICOLETTI, M
   MARINIBETTOLO, GB
AF LEMLI, J
   GALEFFI, C
   MESSANA, I
   NICOLETTI, M
   MARINIBETTOLO, GB
TI A NEW BISBENZYLISOQUINOLINE ALKALOID FROM A PERUVIAN CURARE
SO PLANTA MEDICA
LA English
DT Article
C1 DIPARTIMENTO BIOL VEGETALE, 1 GO CRISTINA SVEZIA 24, ROMA, ITALY.
   CATHOLIC UNIV LEUVEN, FARMACOGNOSIE LAB, B-3000 LOUVAIN, BELGIUM.
   IST SUPER SANITA, CHIM FARMACO LAB, I-00161 ROME, ITALY.
   UNIV CATTOLICA SACRO CUORE, IST CHIM, CNR, CTR CHIM RECETTORI & MOLEC BIOL ATTIVE, I-00168 ROME, ITALY.
NR 6
TC 2
Z9 2
PU GEORG THIEME VERLAG
PI STUTTGART
PA P O BOX 30 11 20, D-70451 STUTTGART, GERMANY
SN 0032-0943
J9 PLANTA MED
JI Planta Med.
PY 1985
VL 51
IS 1
BP 68
EP 69
DI 10.1055/s-2007-969398
PG 2
WC Plant Sciences; Chemistry, Medicinal; Pharmacology & Pharmacy
SC Plant Sciences; Pharmacology & Pharmacy
GA AEQ11
UT WOS:A1985AEQ1100022
ER

PT J
AU DEGROOD, PMRM
   VANEGMOND, J
   VANDEWETERING, M
   VANBEEM, HB
   BOOIJ, LHDJ
   CRUL, JF
AF DEGROOD, PMRM
   VANEGMOND, J
   VANDEWETERING, M
   VANBEEM, HB
   BOOIJ, LHDJ
   CRUL, JF
TI LACK OF EFFECTS OF EMULSIFIED PROPOFOL (DIPRIVAN) ON VECURONIUM
   PHARMACODYNAMICS - PRELIMINARY-RESULTS IN MAN
SO POSTGRADUATE MEDICAL JOURNAL
LA English
DT Article
C1 FREE UNIV AMSTERDAM,DEPT ANAESTHESIA,1007 MB AMSTERDAM,NETHERLANDS.
RP DEGROOD, PMRM (reprint author), CATHOLIC UNIV NIJMEGEN,ST RADBOUDZIEKENHUIS,DEPT ANAESTHESIA,GEERT GROOTEPLEIN ZUID 10,6525 GA NIJMEGEN,NETHERLANDS.
NR 2
TC 28
Z9 28
PU BRITISH MED JOURNAL PUBL GROUP
PI LONDON
PA BRITISH MED ASSOC HOUSE, TAVISTOCK SQUARE, LONDON, ENGLAND WC1H 9JR
SN 0032-5473
J9 POSTGRAD MED J
JI Postgrad. Med. J.
PY 1985
VL 61
SU 3
BP 28
EP 30
PG 3
WC Medicine, General & Internal
SC General & Internal Medicine
GA AQR13
UT WOS:A1985AQR1300007
ER

PT J
AU NIGHTINGALE, P
   PETTS, NV
   HEALY, TEJ
   KAY, B
   MCGUINNESS, K
AF NIGHTINGALE, P
   PETTS, NV
   HEALY, TEJ
   KAY, B
   MCGUINNESS, K
TI INDUCTION OF ANESTHESIA WITH PROPOFOL (DIPRIVAN) OR THIOPENTONE AND
   INTERACTIONS WITH SUXAMETHONIUM, ATRACURIUM AND VECURONIUM
SO POSTGRADUATE MEDICAL JOURNAL
LA English
DT Article
C1 UNIV HOSP S MANCHESTER,DEPT ANAESTHESIA,MANCHESTER M20 8LR,LANCS,ENGLAND.
NR 13
TC 31
Z9 31
PU BRITISH MED JOURNAL PUBL GROUP
PI LONDON
PA BRITISH MED ASSOC HOUSE, TAVISTOCK SQUARE, LONDON, ENGLAND WC1H 9JR
SN 0032-5473
J9 POSTGRAD MED J
JI Postgrad. Med. J.
PY 1985
VL 61
SU 3
BP 31
EP 34
PG 4
WC Medicine, General & Internal
SC General & Internal Medicine
GA AQR13
UT WOS:A1985AQR1300008
ER

PT J
AU JONES, RS
AF JONES, RS
TI NEUROMUSCULAR BLOCKING ACTION OF VECURONIUM IN THE DOG AND ITS REVERSAL
   BY NEOSTIGMINE
SO RESEARCH IN VETERINARY SCIENCE
LA English
DT Article
RP JONES, RS (reprint author), UNIV LIVERPOOL,ROYAL LIVERPOOL HOSP,DEPT ANAESTHESIA,POB 147,LIVERPOOL L69 3BX,ENGLAND.
NR 11
TC 12
Z9 12
PU BRITISH VETERINARY ASSOC
PI LONDON
PA 7 MANSFIELD ST, LONDON, ENGLAND W1M 0AT
SN 0034-5288
J9 RES VET SCI
JI Res. Vet. Sci.
PY 1985
VL 38
IS 2
BP 193
EP 196
PG 4
WC Veterinary Sciences
SC Veterinary Sciences
GA AFA49
UT WOS:A1985AFA4900011
ER

PT J
AU RADCHENKO, VM
   SELEZNEV, AG
   SHUSHAKOV, VD
   RYABININ, MA
   LEBEDEVA, LS
   KARELIN, EA
   VASILEV, VY
AF RADCHENKO, VM
   SELEZNEV, AG
   SHUSHAKOV, VD
   RYABININ, MA
   LEBEDEVA, LS
   KARELIN, EA
   VASILEV, VY
TI SYNTHESIS AND STUDY OF BINARY ACTINIDE AND LANTHANIDE COMPOUNDS .6.
   PALLADIUM-CURIUM ALLOYS
SO SOVIET RADIOCHEMISTRY
LA English
DT Article
NR 12
TC 0
Z9 0
PU PLENUM PUBL CORP
PI NEW YORK
PA CONSULTANTS BUREAU 233 SPRING ST, NEW YORK, NY 10013
SN 0038-576X
J9 SOV RADIOCHEM+
PY 1985
VL 27
IS 1
BP 29
EP 32
PG 4
WC Chemistry, Analytical
SC Chemistry
GA ASZ46
UT WOS:A1985ASZ4600006
ER

PT J
AU RADCHENKO, VM
   SELEZNEV, AG
   SHUSHAKOV, VD
   RYABININ, MA
   LEBEDEVA, LS
   KARELIN, EA
   VASILEV, VY
AF RADCHENKO, VM
   SELEZNEV, AG
   SHUSHAKOV, VD
   RYABININ, MA
   LEBEDEVA, LS
   KARELIN, EA
   VASILEV, VY
TI SYNTHESIS AND STUDY OF BINARY ACTINIDE AND LANTHANIDE COMPOUNDS .7.
   PLATINUM-CURIUM ALLOYS
SO SOVIET RADIOCHEMISTRY
LA English
DT Article
NR 8
TC 0
Z9 0
PU PLENUM PUBL CORP
PI NEW YORK
PA CONSULTANTS BUREAU 233 SPRING ST, NEW YORK, NY 10013
SN 0038-576X
J9 SOV RADIOCHEM+
PY 1985
VL 27
IS 1
BP 33
EP 36
PG 4
WC Chemistry, Analytical
SC Chemistry
GA ASZ46
UT WOS:A1985ASZ4600007
ER

PT J
AU WEINTRAUB, M
   EVANS, P
AF WEINTRAUB, M
   EVANS, P
TI ATRACURIUM AND VECURONIUM - INTERMEDIATE-ACTING MUSCLE-RELAXANTS
SO HOSPITAL FORMULARY
LA English
DT Article
RP WEINTRAUB, M (reprint author), UNIV ROCHESTER,SCH MED & DENT,ROCHESTER,NY 14642, USA.
NR 0
TC 0
Z9 0
PU ADVANSTAR COMMUNICATIONS
PI DULUTH
PA 131 W FIRST ST, DULUTH, MN 55802
SN 0098-6909
J9 HOSP FORMUL
PD OCT
PY 1984
VL 19
IS 10
BP 888
EP &
PG 0
WC Pharmacology & Pharmacy
SC Pharmacology & Pharmacy
GA AZH40
UT WOS:A1984AZH4000003
ER

PT J
AU ENGBAEK, J
   VIBYMOGENSEN, J
AF ENGBAEK, J
   VIBYMOGENSEN, J
TI PRECURARIZATION - A HAZARD TO THE PATIENT
SO ACTA ANAESTHESIOLOGICA SCANDINAVICA
LA English
DT Article
RP ENGBAEK, J (reprint author), UNIV COPENHAGEN,HERLEV HOSP,DEPT ANAESTHESIA,DK-2730 HERLEV,DENMARK.
NR 7
TC 23
Z9 25
PU MUNKSGAARD INT PUBL LTD
PI COPENHAGEN
PA 35 NORRE SOGADE, PO BOX 2148, DK-1016 COPENHAGEN, DENMARK
SN 0001-5172
J9 ACTA ANAESTH SCAND
JI Acta Anaesthesiol. Scand.
PY 1984
VL 28
IS 1
BP 61
EP 62
PG 2
WC Anesthesiology
SC Anesthesiology
GA SG271
UT WOS:A1984SG27100012
ER

PT J
AU LENNMARKEN, C
   LOFSTROM, JB
AF LENNMARKEN, C
   LOFSTROM, JB
TI PARTIAL CURARIZATION IN THE POSTOPERATIVE PERIOD
SO ACTA ANAESTHESIOLOGICA SCANDINAVICA
LA English
DT Article
RP LENNMARKEN, C (reprint author), LINKOPING UNIV HOSP,DEPT ANAESTHESIOL,S-58185 LINKOPING,SWEDEN.
NR 5
TC 48
Z9 50
PU MUNKSGAARD INT PUBL LTD
PI COPENHAGEN
PA 35 NORRE SOGADE, PO BOX 2148, DK-1016 COPENHAGEN, DENMARK
SN 0001-5172
J9 ACTA ANAESTH SCAND
JI Acta Anaesthesiol. Scand.
PY 1984
VL 28
IS 3
BP 260
EP 262
PG 3
WC Anesthesiology
SC Anesthesiology
GA SY411
UT WOS:A1984SY41100005
ER

PT J
AU TAKKUNEN, O
   SALMENPERA, M
   HEINONEN, J
AF TAKKUNEN, O
   SALMENPERA, M
   HEINONEN, J
TI ATROPINE VS GLYCOPYRROLATE DURING REVERSAL OF PANCURONIUM BLOCK IN
   PATIENTS ANESTHETIZED WITH HALOTHANE
SO ACTA ANAESTHESIOLOGICA SCANDINAVICA
LA English
DT Article
RP TAKKUNEN, O (reprint author), UNIV HELSINKI,CENT HOSP,DEPT ANAESTHESIA,SF-00290 HELSINKI 29,FINLAND.
NR 18
TC 11
Z9 12
PU MUNKSGAARD INT PUBL LTD
PI COPENHAGEN
PA 35 NORRE SOGADE, PO BOX 2148, DK-1016 COPENHAGEN, DENMARK
SN 0001-5172
J9 ACTA ANAESTH SCAND
JI Acta Anaesthesiol. Scand.
PY 1984
VL 28
IS 4
BP 377
EP 380
PG 4
WC Anesthesiology
SC Anesthesiology
GA TD994
UT WOS:A1984TD99400005
ER

PT J
AU PEDERSEN, T
   ENGBAEK, J
   ORDING, H
   VIBYMOGENSEN, J
AF PEDERSEN, T
   ENGBAEK, J
   ORDING, H
   VIBYMOGENSEN, J
TI EFFECT OF VECURONIUM AND PANCURONIUM ON CARDIAC-PERFORMANCE AND
   TRANSMURAL MYOCARDIAL PERFUSION DURING KETAMINE ANESTHESIA
SO ACTA ANAESTHESIOLOGICA SCANDINAVICA
LA English
DT Article
RP PEDERSEN, T (reprint author), UNIV COPENHAGEN,HERLEV HOSP,DEPT ANAESTHESIA,DK-2730 HERLEV,DENMARK.
NR 18
TC 5
Z9 5
PU MUNKSGAARD INT PUBL LTD
PI COPENHAGEN
PA 35 NORRE SOGADE, PO BOX 2148, DK-1016 COPENHAGEN, DENMARK
SN 0001-5172
J9 ACTA ANAESTH SCAND
JI Acta Anaesthesiol. Scand.
PY 1984
VL 28
IS 4
BP 443
EP 446
PG 4
WC Anesthesiology
SC Anesthesiology
GA TD994
UT WOS:A1984TD99400020
ER

PT J
AU CHOI, WW
   GERGIS, SD
   SOKOLL, MD
AF CHOI, WW
   GERGIS, SD
   SOKOLL, MD
TI THE EFFECTS OF D-TUBOCURARINE, PANCURONIUM AND ATRACURIUM ON THE
   RESPONSES OF GASTROCNEMIUS AND SOLEUS MUSCLES IN THE CAT
SO ACTA ANAESTHESIOLOGICA SCANDINAVICA
LA English
DT Article
RP CHOI, WW (reprint author), UNIV IOWA,HOSP & CLIN,DEPT ANESTHESIA,IOWA CITY,IA 52242, USA.
NR 10
TC 5
Z9 5
PU MUNKSGAARD INT PUBL LTD
PI COPENHAGEN
PA 35 NORRE SOGADE, PO BOX 2148, DK-1016 COPENHAGEN, DENMARK
SN 0001-5172
J9 ACTA ANAESTH SCAND
JI Acta Anaesthesiol. Scand.
PY 1984
VL 28
IS 6
BP 608
EP 611
PG 4
WC Anesthesiology
SC Anesthesiology
GA AAG18
UT WOS:A1984AAG1800006
ER

PT J
AU CASTON, J
   ROUSSEL, H
AF CASTON, J
   ROUSSEL, H
TI CURARE AND THE EFFERENT VESTIBULAR SYSTEM - AN ELECTROPHYSIOLOGICAL
   STUDY IN THE FROG
SO ACTA OTO-LARYNGOLOGICA
LA English
DT Article
RP CASTON, J (reprint author), FAC SCI & TECH ROUEN,NEUROPHYSIOL SENSORIELLE LAB,BP 67,F-76130 MT ST AIGNAN,FRANCE.
NR 24
TC 11
Z9 11
PU SCANDINAVIAN UNIVERSITY PRESS
PI OSLO
PA PO BOX 2959 TOYEN, JOURNAL DIVISION CUSTOMER SERVICE, N-0608 OSLO,
   NORWAY
SN 0001-6489
J9 ACTA OTO-LARYNGOL
JI Acta Oto-Laryngol.
PY 1984
VL 97
IS 1-2
BP 19
EP 26
DI 10.3109/00016488409130960
PG 8
WC Otorhinolaryngology
SC Otorhinolaryngology
GA RW531
UT WOS:A1984RW53100003
ER

PT J
AU VALLI, P
   CASTON, J
   ZUCCA, G
AF VALLI, P
   CASTON, J
   ZUCCA, G
TI LOCAL MECHANISMS IN VESTIBULAR RECEPTOR CONTROL - EFFECTS OF CURARE ON
   THE EPSPS AND SPIKE DISCHARGE RECORDED FROM SINGLE AFFERENT-FIBERS OF
   THE POSTERIOR CANAL NERVE OF THE FROG
SO ACTA OTO-LARYNGOLOGICA
LA English
DT Article
C1 FAC SCI & TECH ROUEN,NEUROPHYSIOL SENSORIELLE LAB,F-76130 MT ST AIGNAN,FRANCE.
RP VALLI, P (reprint author), UNIV PAVIA,INST GEN PHYSIOL,I-27100 PAVIA,ITALY.
NR 18
TC 21
Z9 21
PU SCANDINAVIAN UNIVERSITY PRESS
PI OSLO
PA PO BOX 2959 TOYEN, JOURNAL DIVISION CUSTOMER SERVICE, N-0608 OSLO,
   NORWAY
SN 0001-6489
J9 ACTA OTO-LARYNGOL
JI Acta Oto-Laryngol.
PY 1984
VL 97
IS 5-6
BP 611
EP 618
DI 10.3109/00016488409132938
PG 8
WC Otorhinolaryngology
SC Otorhinolaryngology
GA SW371
UT WOS:A1984SW37100031
ER

PT J
AU HILDEBRAND, SV
   HOWITT, GA
AF HILDEBRAND, SV
   HOWITT, GA
TI NEUROMUSCULAR AND CARDIOVASCULAR EFFECTS OF PANCURONIUM-BROMIDE IN
   CALVES ANESTHETIZED WITH HALOTHANE
SO AMERICAN JOURNAL OF VETERINARY RESEARCH
LA English
DT Article
RP HILDEBRAND, SV (reprint author), UNIV CALIF DAVIS,SCH VET MED,DEPT SURG,DAVIS,CA 95616, USA.
NR 19
TC 4
Z9 4
PU AMER VETERINARY MEDICAL ASSOC
PI SCHAUMBURG
PA 1931 N MEACHAM RD SUITE 100, SCHAUMBURG, IL 60173-4360
SN 0002-9645
J9 AM J VET RES
JI Am. J. Vet. Res.
PY 1984
VL 45
IS 8
BP 1549
EP 1552
PG 4
WC Veterinary Sciences
SC Veterinary Sciences
GA TC624
UT WOS:A1984TC62400013
ER

PT J
AU HILDEBRAND, SV
   HOWITT, GA
AF HILDEBRAND, SV
   HOWITT, GA
TI ANTAGONISM OF PANCURONIUM NEUROMUSCULAR BLOCKADE IN
   HALOTHANE-ANESTHETIZED PONIES USING NEOSTIGMINE AND EDROPHONIUM
SO AMERICAN JOURNAL OF VETERINARY RESEARCH
LA English
DT Article
RP HILDEBRAND, SV (reprint author), UNIV CALIF DAVIS,SCH VET MED,DEPT SURG,DAVIS,CA 95616, USA.
NR 11
TC 10
Z9 10
PU AMER VETERINARY MEDICAL ASSOC
PI SCHAUMBURG
PA 1931 N MEACHAM RD SUITE 100, SCHAUMBURG, IL 60173-4360
SN 0002-9645
J9 AM J VET RES
JI Am. J. Vet. Res.
PY 1984
VL 45
IS 11
BP 2276
EP 2280
PG 5
WC Veterinary Sciences
SC Veterinary Sciences
GA TT459
UT WOS:A1984TT45900012
ER

PT J
AU WARD, S
   WRIGHT, DJ
AF WARD, S
   WRIGHT, DJ
TI NEUROMUSCULAR BLOCKADE IN MYASTHENIA-GRAVIS WITH ATRACURIUM BESYLATE
SO ANAESTHESIA
LA English
DT Article
RP WARD, S (reprint author), UNIV LONDON KINGS COLL HOSP,LONDON SE5 9RS,ENGLAND.
NR 9
TC 14
Z9 14
PU BLACKWELL SCIENCE LTD
PI OXFORD
PA OSNEY MEAD, OXFORD, OXON, ENGLAND OX2 0EL
SN 0003-2409
J9 ANAESTHESIA
JI Anaesthesia
PY 1984
VL 39
IS 1
BP 51
EP 53
DI 10.1111/j.1365-2044.1984.tb09456.x
PG 3
WC Anesthesiology
SC Anesthesiology
GA RZ275
UT WOS:A1984RZ27500013
ER

PT J
AU ROBERTSON, JA
AF ROBERTSON, JA
TI OCULAR MUSCULAR-DYSTROPHY - A CAUSE OF CURARE SENSITIVITY
SO ANAESTHESIA
LA English
DT Article
RP ROBERTSON, JA (reprint author), ROYAL NAVAL HOSP,DEPT ANAESTHET,PLYMOUTH PL1 3JY,ENGLAND.
NR 9
TC 12
Z9 12
PU BLACKWELL SCIENCE LTD
PI OXFORD
PA OSNEY MEAD, OXFORD, OXON, ENGLAND OX2 0EL
SN 0003-2409
J9 ANAESTHESIA
JI Anaesthesia
PY 1984
VL 39
IS 3
BP 251
EP 253
DI 10.1111/j.1365-2044.1984.tb07237.x
PG 3
WC Anesthesiology
SC Anesthesiology
GA SF489
UT WOS:A1984SF48900010
ER

PT J
AU HUNT, PCW
   COTTON, BR
   SMITH, G
AF HUNT, PCW
   COTTON, BR
   SMITH, G
TI BARRIER PRESSURE AND MUSCLE-RELAXANTS - COMPARISON OF THE EFFECTS OF
   PANCURONIUM AND VECURONIUM ON THE LOWER ESOPHAGEAL SPHINCTER
SO ANAESTHESIA
LA English
DT Article
C1 UNIV LEICESTER,ROYAL INFIRM,DEPT ANAESTHESIA,LEICESTER LE1 5WW,ENGLAND.
NR 13
TC 6
Z9 6
PU BLACKWELL SCIENCE LTD
PI OXFORD
PA OSNEY MEAD, OXFORD, OXON, ENGLAND OX2 0EL
SN 0003-2409
J9 ANAESTHESIA
JI Anaesthesia
PY 1984
VL 39
IS 5
BP 412
EP 415
DI 10.1111/j.1365-2044.1984.tb07306.x
PG 4
WC Anesthesiology
SC Anesthesiology
GA SS814
UT WOS:A1984SS81400004
ER

PT J
AU BELL, CF
   FLORENCE, AM
   HUNTER, JM
   JONES, RS
   UTTING, JE
AF BELL, CF
   FLORENCE, AM
   HUNTER, JM
   JONES, RS
   UTTING, JE
TI ATRACURIUM IN THE MYASTHENIC PATIENT
SO ANAESTHESIA
LA English
DT Article
C1 UNIV LIVERPOOL,ROYAL LIVERPOOL HOSP,DEPT ANAESTHESIA,LIVERPOOL L69 3BX,ENGLAND.
NR 21
TC 31
Z9 31
PU BLACKWELL SCIENCE LTD
PI OXFORD
PA OSNEY MEAD, OXFORD, OXON, ENGLAND OX2 0EL
SN 0003-2409
J9 ANAESTHESIA
JI Anaesthesia
PY 1984
VL 39
IS 10
BP 961
EP 968
DI 10.1111/j.1365-2044.1984.tb08883.x
PG 8
WC Anesthesiology
SC Anesthesiology
GA TM794
UT WOS:A1984TM79400002
ER

PT J
AU SCHILLER, DJ
   FELDMAN, SA
AF SCHILLER, DJ
   FELDMAN, SA
TI COMPARISON OF INTUBATING CONDITIONS WITH ATRACURIUM, VECURONIUM AND
   PANCURONIUM
SO ANAESTHESIA
LA English
DT Article
C1 WESTMINSTER HOSP,MAGILL DEPT ANAESTHET,LONDON SW1,ENGLAND.
NR 10
TC 11
Z9 11
PU W B SAUNDERS CO LTD
PI LONDON
PA 24-28 OVAL RD, LONDON, ENGLAND NW1 7DX
SN 0003-2409
J9 ANAESTHESIA
JI Anaesthesia
PY 1984
VL 39
IS 12
BP 1188
EP 1191
DI 10.1111/j.1365-2044.1984.tb06429.x
PG 4
WC Anesthesiology
SC Anesthesiology
GA TY111
UT WOS:A1984TY11100006
ER

PT J
AU STIRT, JA
   KATZ, RL
   SCHEHL, DL
   LEE, C
AF STIRT, JA
   KATZ, RL
   SCHEHL, DL
   LEE, C
TI ATRACURIUM FOR INTUBATION IN MAN - A CLINICAL AND ELECTROMYOGRAPHIC
   STUDY
SO ANAESTHESIA
LA English
DT Article
C1 UNIV CALIF LOS ANGELES,SCH MED,DEPT ANASTHESIOL,LOS ANGELES,CA 90024.
NR 16
TC 5
Z9 5
PU W B SAUNDERS CO LTD
PI LONDON
PA 24-28 OVAL RD, LONDON, ENGLAND NW1 7DX
SN 0003-2409
J9 ANAESTHESIA
JI Anaesthesia
PY 1984
VL 39
IS 12
BP 1214
EP 1221
DI 10.1111/j.1365-2044.1984.tb06434.x
PG 8
WC Anesthesiology
SC Anesthesiology
GA TY111
UT WOS:A1984TY11100011
ER

PT J
AU CUMMINGS, MF
   RUSSELL, WJ
   FREWIN, DB
   MILLER, WA
AF CUMMINGS, MF
   RUSSELL, WJ
   FREWIN, DB
   MILLER, WA
TI THE EFFECTS OF GALLAMINE AND A MIXTURE OF PANCURONIUM AND ALCURONIUM ON
   THE PRESSOR AND PLASMA-CATECHOLAMINE RESPONSES TO TRACHEAL INTUBATION
SO ANAESTHESIA AND INTENSIVE CARE
LA English
DT Article
C1 ROYAL ADELAIDE HOSP,DEPT ANAESTHESIA & INTENS CARE,ADELAIDE,SA 5000,AUSTRALIA.
   UNIV ADELAIDE,DEPT CLIN & EXPTL PHARMACOL,ADELAIDE,SA 5001,AUSTRALIA.
NR 8
TC 3
Z9 3
PU AUSTRALIAN SOC ANAESTHETISTS
PI EDGECLIFF
PA P O BOX 600, EDGECLIFF NSW 2021, AUSTRALIA
SN 0310-057X
J9 ANAESTH INTENS CARE
JI Anaesth. Intensive Care
PY 1984
VL 12
IS 1
BP 22
EP 26
PG 5
WC Anesthesiology; Critical Care Medicine
SC Anesthesiology; General & Internal Medicine
GA SC281
UT WOS:A1984SC28100005
ER

PT J
AU MERCER, JD
AF MERCER, JD
TI A SEVERE ANAPHYLACTIC REACTION TO ATRACURIUM
SO ANAESTHESIA AND INTENSIVE CARE
LA English
DT Article
RP MERCER, JD (reprint author), PALMERSTON NORTH HOSP,DEPT ANAESTHESIA,PALMERSTON NORTH,NEW ZEALAND.
NR 6
TC 12
Z9 12
PU AUSTRALIAN SOC ANAESTHETISTS
PI EDGECLIFF
PA P O BOX 600, EDGECLIFF NSW 2021, AUSTRALIA
SN 0310-057X
J9 ANAESTH INTENS CARE
JI Anaesth. Intensive Care
PY 1984
VL 12
IS 3
BP 262
EP 269
PG 8
WC Anesthesiology; Critical Care Medicine
SC Anesthesiology; General & Internal Medicine
GA TR394
UT WOS:A1984TR39400011
ER

PT J
AU SCHAER, H
   BAASCH, K
   NASSEHI, R
AF SCHAER, H
   BAASCH, K
   NASSEHI, R
TI COMPARATIVE CLINICAL INVESTIGATIONS OF VECURONIUM, ATRACURIUM AND
   PANCURONIUM
SO ANAESTHESIST
LA German
DT Article
RP SCHAER, H (reprint author), KREISSPITAL MANNEDORF,ANAESTHESIE ABT,CH-8708 MANNEDORF,SWITZERLAND.
NR 22
TC 6
Z9 6
PU SPRINGER VERLAG
PI NEW YORK
PA 175 FIFTH AVE, NEW YORK, NY 10010
SN 0003-2417
J9 ANAESTHESIST
JI Anaesthesist
PY 1984
VL 33
IS 6
BP 259
EP 265
PG 7
WC Anesthesiology
SC Anesthesiology
GA SZ064
UT WOS:A1984SZ06400001
ER

PT J
AU SCHAER, H
   BAASCH, K
   NASSEHI, R
AF SCHAER, H
   BAASCH, K
   NASSEHI, R
TI COMPARATIVE CLINICAL INVESTIGATIONS OF VECURONIUM, ATRACURIUM, AND
   PANCURONIUM IN ELDERLY SUBJECTS
SO ANAESTHESIST
LA German
DT Article
RP SCHAER, H (reprint author), KREISSPITAL,ANAESTHIEABT,CH-8708 MANNEDORF,SWITZERLAND.
NR 13
TC 1
Z9 1
PU SPRINGER VERLAG
PI NEW YORK
PA 175 FIFTH AVE, NEW YORK, NY 10010
SN 0003-2417
J9 ANAESTHESIST
JI Anaesthesist
PY 1984
VL 33
IS 11
BP 543
EP 547
PG 5
WC Anesthesiology
SC Anesthesiology
GA AEN24
UT WOS:A1984AEN2400002
ER

PT J
AU PLOTZ, J
   SCHREIBER, W
AF PLOTZ, J
   SCHREIBER, W
TI A COMPARISON OF ATRACURIUM AND ALCURONIUM FOR THE INTUBATION OF
   GERIATRIC-PATIENTS UNDER HALOTHANE ANESTHESIA
SO ANAESTHESIST
LA German
DT Article
RP PLOTZ, J (reprint author), KLINIKUM BAMBERG,INST ANASTHESIOL,D-8600 BAMBERG,FED REP GER.
NR 22
TC 1
Z9 1
PU SPRINGER VERLAG
PI NEW YORK
PA 175 FIFTH AVE, NEW YORK, NY 10010
SN 0003-2417
J9 ANAESTHESIST
JI Anaesthesist
PY 1984
VL 33
IS 11
BP 548
EP 551
PG 4
WC Anesthesiology
SC Anesthesiology
GA AEN24
UT WOS:A1984AEN2400003
ER

PT J
AU HUNT, PCW
   COTTON, BR
   SMITH, G
AF HUNT, PCW
   COTTON, BR
   SMITH, G
TI COMPARISON OF THE EFFECTS OF PANCURONIUM AND ATRACURIUM ON THE LOWER
   ESOPHAGEAL SPHINCTER
SO ANESTHESIA AND ANALGESIA
LA English
DT Article
C1 UNIV LEICESTER,ROYAL INFIRMARY,DEPT ANAESTHESIA,LEICESTER LE1 5WW,ENGLAND.
NR 17
TC 23
Z9 23
PU WILLIAMS & WILKINS
PI BALTIMORE
PA 351 WEST CAMDEN ST, BALTIMORE, MD 21201-2436
SN 0003-2999
J9 ANESTH ANALG
JI Anesth. Analg.
PY 1984
VL 63
IS 1
BP 65
EP 68
PG 4
WC Anesthesiology
SC Anesthesiology
GA RZ081
UT WOS:A1984RZ08100013
ER

PT J
AU HICKEY, PR
   HANSEN, DD
AF HICKEY, PR
   HANSEN, DD
TI FENTANYL OXYGEN AND SUFENTANIL OXYGEN PANCURONIUM ANESTHESIA FOR
   CARDIAC-SURGERY IN INFANTS
SO ANESTHESIA AND ANALGESIA
LA English
DT Article
C1 HARVARD UNIV,SCH MED,BOSTON,MA 02115.
RP HICKEY, PR (reprint author), CHILDRENS HOSP MED CTR,DEPT ANESTHESIA,BOSTON,MA 02115, USA.
NR 26
TC 53
Z9 55
PU WILLIAMS & WILKINS
PI BALTIMORE
PA 351 WEST CAMDEN ST, BALTIMORE, MD 21201-2436
SN 0003-2999
J9 ANESTH ANALG
JI Anesth. Analg.
PY 1984
VL 63
IS 2
BP 117
EP 124
PG 8
WC Anesthesiology
SC Anesthesiology
GA SB263
UT WOS:A1984SB26300005
ER

PT J
AU VANPOORTEN, JF
   DHASMANA, KM
   KUYPERS, RSM
   ERDMANN, W
AF VANPOORTEN, JF
   DHASMANA, KM
   KUYPERS, RSM
   ERDMANN, W
TI VERAPAMIL AND REVERSAL OF VECURONIUM NEUROMUSCULAR BLOCKADE
SO ANESTHESIA AND ANALGESIA
LA English
DT Article
RP VANPOORTEN, JF (reprint author), ERASMUS UNIV,HOSP DIJKZIGT,DEPT ANESTHESIOL,3015 GD ROTTERDAM,NETHERLANDS.
NR 18
TC 25
Z9 26
PU WILLIAMS & WILKINS
PI BALTIMORE
PA 351 WEST CAMDEN ST, BALTIMORE, MD 21201-2436
SN 0003-2999
J9 ANESTH ANALG
JI Anesth. Analg.
PY 1984
VL 63
IS 2
BP 155
EP 157
PG 3
WC Anesthesiology
SC Anesthesiology
GA SB263
UT WOS:A1984SB26300012
ER

PT J
AU BRANDOM, BW
   WOELFEL, SK
   COOK, DR
   FEHR, BL
   RUDD, GD
AF BRANDOM, BW
   WOELFEL, SK
   COOK, DR
   FEHR, BL
   RUDD, GD
TI CLINICAL-PHARMACOLOGY OF ATRACURIUM IN INFANTS
SO ANESTHESIA AND ANALGESIA
LA English
DT Article
C1 UNIV PITTSBURGH,PITTSBURGH,PA 15260.
   BURROUGHS WELLCOME CO,DEPT MED,RES TRIANGLE PK,NC 27709.
RP BRANDOM, BW (reprint author), CHILDRENS HOSP,DEPT ANESTHESIOL,PITTSBURGH,PA 15213, USA.
NR 20
TC 42
Z9 45
PU WILLIAMS & WILKINS
PI BALTIMORE
PA 351 WEST CAMDEN ST, BALTIMORE, MD 21201-2436
SN 0003-2999
J9 ANESTH ANALG
JI Anesth. Analg.
PY 1984
VL 63
IS 3
BP 309
EP 312
PG 4
WC Anesthesiology
SC Anesthesiology
GA SH287
UT WOS:A1984SH28700005
ER

PT J
AU MIRAKHUR, RK
   PANDIT, SK
   FERRES, CJ
   GIBSON, FM
AF MIRAKHUR, RK
   PANDIT, SK
   FERRES, CJ
   GIBSON, FM
TI TIME COURSE OF MUSCLE-RELAXATION WITH A COMBINATION OF PANCURONIUM AND
   TUBOCURARINE
SO ANESTHESIA AND ANALGESIA
LA English
DT Article
C1 QUEENS UNIV BELFAST,DEPT ANAESTHET,BELFAST BT7 1NN,ANTRIM,NORTH IRELAND.
RP MIRAKHUR, RK (reprint author), ROYAL VICTORIA HOSP,DEPT ANAESTHET,BELFAST BT12 6BA,NORTH IRELAND.
NR 10
TC 5
Z9 5
PU WILLIAMS & WILKINS
PI BALTIMORE
PA 351 WEST CAMDEN ST, BALTIMORE, MD 21201-2436
SN 0003-2999
J9 ANESTH ANALG
JI Anesth. Analg.
PY 1984
VL 63
IS 4
BP 437
EP 440
PG 4
WC Anesthesiology
SC Anesthesiology
GA SK024
UT WOS:A1984SK02400011
ER

PT J
AU GENCARELLI, PJ
   SWEN, J
   KOOT, HWJ
   MILLER, RD
AF GENCARELLI, PJ
   SWEN, J
   KOOT, HWJ
   MILLER, RD
TI HYPOCARBIA AND SPONTANEOUS-RECOVERY FROM VECURONIUM NEUROMUSCULAR
   BLOCKADE IN ANESTHETIZED PATIENTS
SO ANESTHESIA AND ANALGESIA
LA English
DT Article
C1 UNIV CALIF SAN FRANCISCO,SCH MED,DEPT PHARMACOL,SAN FRANCISCO,CA 94143.
   LEIDEN STATE UNIV,DEPT ANESTHESIOL,2312 AV LEIDEN,NETHERLANDS.
RP GENCARELLI, PJ (reprint author), UNIV CALIF SAN FRANCISCO,SCH MED,DEPT ANAESTHESIA,SAN FRANCISCO,CA 94143, USA.
NR 10
TC 2
Z9 2
PU WILLIAMS & WILKINS
PI BALTIMORE
PA 351 WEST CAMDEN ST, BALTIMORE, MD 21201-2436
SN 0003-2999
J9 ANESTH ANALG
JI Anesth. Analg.
PY 1984
VL 63
IS 6
BP 608
EP 610
PG 3
WC Anesthesiology
SC Anesthesiology
GA SU942
UT WOS:A1984SU94200010
ER

PT J
AU MISHIMA, S
   YAMAMURA, T
AF MISHIMA, S
   YAMAMURA, T
TI ANAPHYLACTOID REACTION TO PANCURONIUM
SO ANESTHESIA AND ANALGESIA
LA English
DT Article
C1 SUNAGAWA CITY MED CTR,DEPT ANESTHESIA,SUNAGAWA,HOKKAIDO 07301,JAPAN.
NR 7
TC 12
Z9 12
PU WILLIAMS & WILKINS
PI BALTIMORE
PA 351 WEST CAMDEN ST, BALTIMORE, MD 21201-2436
SN 0003-2999
J9 ANESTH ANALG
JI Anesth. Analg.
PY 1984
VL 63
IS 9
BP 865
EP 866
PG 2
WC Anesthesiology
SC Anesthesiology
GA TF531
UT WOS:A1984TF53100016
ER

PT J
AU BARAKA, A
   DAJANI, A
AF BARAKA, A
   DAJANI, A
TI ATRACURIUM IN MYASTHENICS UNDERGOING THYMECTOMY
SO ANESTHESIA AND ANALGESIA
LA English
DT Article
RP BARAKA, A (reprint author), AMER UNIV BEIRUT,DEPT ANESTHESIOL,BEIRUT,LEBANON.
NR 23
TC 30
Z9 31
PU WILLIAMS & WILKINS
PI BALTIMORE
PA 351 WEST CAMDEN ST, BALTIMORE, MD 21201-2436
SN 0003-2999
J9 ANESTH ANALG
JI Anesth. Analg.
PY 1984
VL 63
IS 12
BP 1127
EP 1130
PG 4
WC Anesthesiology
SC Anesthesiology
GA TW829
UT WOS:A1984TW82900014
ER

PT J
AU RAMSEY, FM
   WHITE, PA
   STULLKEN, EH
   LINEBERRY, CG
   ALLEN, LL
AF RAMSEY, FM
   WHITE, PA
   STULLKEN, EH
   LINEBERRY, CG
   ALLEN, LL
TI CLINICAL USE OF ATRACURIUM DURING N2O-O2, FENTANYL, AND N2O-O2,
   ENFLURANE ANESTHESIA REGIMENS
SO ANESTHESIOLOGY
LA English
DT Article
C1 N CAROLINA BAPTIST HOSP,WINSTON SALEM,NC 27103.
   BURROUGHS WELLCOME CO,NEUROL ANESTHESIOL SECT,RES TRIANGLE PK,NC 27709.
RP RAMSEY, FM (reprint author), WAKE FOREST UNIV,BOWMAN GRAY SCH MED,DEPT ANESTHESIA,WINSTON SALEM,NC 27103, USA.
NR 13
TC 8
Z9 8
PU LIPPINCOTT-RAVEN PUBL
PI PHILADELPHIA
PA 227 EAST WASHINGTON SQ, PHILADELPHIA, PA 19106
SN 0003-3022
J9 ANESTHESIOLOGY
JI Anesthesiology
PY 1984
VL 61
IS 3
BP 328
EP 331
DI 10.1097/00000542-198409000-00013
PG 4
WC Anesthesiology
SC Anesthesiology
GA TH616
UT WOS:A1984TH61600013
ER

PT J
AU THOMSON, IR
   MUTCH, WAC
   CULLIGAN, JD
AF THOMSON, IR
   MUTCH, WAC
   CULLIGAN, JD
TI FAILURE OF INTRAVENOUS NITROGLYCERIN TO PREVENT INTRAOPERATIVE
   MYOCARDIAL ISCHEMIA DURING FENTANYL PANCURONIUM ANESTHESIA
SO ANESTHESIOLOGY
LA English
DT Article
RP THOMSON, IR (reprint author), UNIV MANITOBA,ST BONIFACE GEN HOSP,DEPT ANESTHESIA,WINNIPEG R2H 2A6,MANITOBA,CANADA.
NR 42
TC 88
Z9 88
PU LIPPINCOTT-RAVEN PUBL
PI PHILADELPHIA
PA 227 EAST WASHINGTON SQ, PHILADELPHIA, PA 19106
SN 0003-3022
J9 ANESTHESIOLOGY
JI Anesthesiology
PY 1984
VL 61
IS 4
BP 385
EP 393
DI 10.1097/00000542-198410000-00005
PG 9
WC Anesthesiology
SC Anesthesiology
GA TL612
UT WOS:A1984TL61200005
ER

PT J
AU FAHEY, MR
   RUPP, SM
   FISHER, DM
   MILLER, RD
   SHARMA, M
   CANFELL, C
   CASTAGNOLI, K
   HENNIS, PJ
AF FAHEY, MR
   RUPP, SM
   FISHER, DM
   MILLER, RD
   SHARMA, M
   CANFELL, C
   CASTAGNOLI, K
   HENNIS, PJ
TI THE PHARMACOKINETICS AND PHARMACODYNAMICS OF ATRACURIUM IN PATIENTS WITH
   AND WITHOUT RENAL-FAILURE
SO ANESTHESIOLOGY
LA English
DT Article
C1 UNIV CALIF SAN FRANCISCO,DEPT PHARMACOL,SAN FRANCISCO,CA 94143.
RP FAHEY, MR (reprint author), UNIV CALIF SAN FRANCISCO,DEPT ANESTHESIA,SAN FRANCISCO,CA 94143, USA.
NR 14
TC 115
Z9 116
PU LIPPINCOTT-RAVEN PUBL
PI PHILADELPHIA
PA 227 EAST WASHINGTON SQ, PHILADELPHIA, PA 19106
SN 0003-3022
J9 ANESTHESIOLOGY
JI Anesthesiology
PY 1984
VL 61
IS 6
BP 699
EP 702
DI 10.1097/00000542-198412000-00011
PG 4
WC Anesthesiology
SC Anesthesiology
GA TV080
UT WOS:A1984TV08000011
ER

PT J
AU RUPP, SM
   MILLER, RD
   GENCARELLI, PJ
AF RUPP, SM
   MILLER, RD
   GENCARELLI, PJ
TI VECURONIUM-INDUCED NEUROMUSCULAR BLOCKADE DURING ENFLURANE, ISOFLURANE,
   AND HALOTHANE ANESTHESIA IN HUMANS
SO ANESTHESIOLOGY
LA English
DT Article
RP RUPP, SM (reprint author), UNIV CALIF SAN FRANCISCO,DEPT ANESTHESIA,SAN FRANCISCO,CA 94143, USA.
NR 10
TC 118
Z9 122
PU LIPPINCOTT-RAVEN PUBL
PI PHILADELPHIA
PA 227 EAST WASHINGTON SQ, PHILADELPHIA, PA 19106
SN 0003-3022
J9 ANESTHESIOLOGY
JI Anesthesiology
PY 1984
VL 60
IS 2
BP 102
EP 105
DI 10.1097/00000542-198402000-00004
PG 4
WC Anesthesiology
SC Anesthesiology
GA SB938
UT WOS:A1984SB93800004
ER

PT J
AU DAILEY, PA
   FISHER, DM
   SHNIDER, SM
   BAYSINGER, CL
   SHINOHARA, Y
   MILLER, RD
   ABBOUD, TK
   KIM, KC
AF DAILEY, PA
   FISHER, DM
   SHNIDER, SM
   BAYSINGER, CL
   SHINOHARA, Y
   MILLER, RD
   ABBOUD, TK
   KIM, KC
TI PHARMACOKINETICS, PLACENTAL-TRANSFER, AND NEONATAL EFFECTS OF VECURONIUM
   AND PANCURONIUM ADMINISTERED DURING CESAREAN-SECTION
SO ANESTHESIOLOGY
LA English
DT Article
C1 UNIV CALIF SAN FRANCISCO,SAN FRANCISCO,CA 94143.
   LETTERMAN ARMY MED CTR,OPERATING ROOM SERV,SAN FRANCISCO,CA 94129.
   UNIV SO CALIF,LOS ANGELES,CA 90089.
RP DAILEY, PA (reprint author), SAN FRANCISCO GEN HOSP,DEPT ANESTHESIA,SAN FRANCISCO,CA 94110, USA.
NR 25
TC 43
Z9 43
PU LIPPINCOTT-RAVEN PUBL
PI PHILADELPHIA
PA 227 EAST WASHINGTON SQ, PHILADELPHIA, PA 19106
SN 0003-3022
J9 ANESTHESIOLOGY
JI Anesthesiology
PY 1984
VL 60
IS 6
BP 569
EP 574
DI 10.1097/00000542-198406000-00009
PG 6
WC Anesthesiology
SC Anesthesiology
GA SU911
UT WOS:A1984SU91100009
ER

PT J
AU EAGAR, BM
   FLYNN, PJ
   HUGHES, R
AF EAGAR, BM
   FLYNN, PJ
   HUGHES, R
TI INFUSION OF ATRACURIUM FOR LONG SURGICAL-PROCEDURES
SO BRITISH JOURNAL OF ANAESTHESIA
LA English
DT Article
C1 WELLCOME RES LABS,DIV CLIN RES,BECKENHAM BR3 3BS,KENT,ENGLAND.
RP EAGAR, BM (reprint author), UNIV LONDON LONDON HOSP,COLL MED,ANAESTHET UNIT,LONDON E1 1BB,ENGLAND.
NR 13
TC 32
Z9 32
PU PROF SCI PUBL
PI LONDON
PA TAVISTOCK HOUSE EAST, TAVISTOCK SQUARE, LONDON, ENGLAND WC1H 9JR
SN 0007-0912
J9 BRIT J ANAESTH
JI Br. J. Anaesth.
PY 1984
VL 56
IS 5
BP 447
EP 452
DI 10.1093/bja/56.5.447
PG 6
WC Anesthesiology
SC Anesthesiology
GA SV269
UT WOS:A1984SV26900003
ER

PT J
AU JONES, RM
   PEARCE, AC
   WILLIAMS, JP
AF JONES, RM
   PEARCE, AC
   WILLIAMS, JP
TI RECOVERY CHARACTERISTICS FOLLOWING ANTAGONISM OF ATRACURIUM WITH
   NEOSTIGMINE OR EDROPHONIUM
SO BRITISH JOURNAL OF ANAESTHESIA
LA English
DT Article
RP JONES, RM (reprint author), UNIV LONDON GUYS HOSP,SCH MED,DEPT ANAESTHET,LONDON SE1 9RT,ENGLAND.
NR 10
TC 55
Z9 55
PU PROF SCI PUBL
PI LONDON
PA TAVISTOCK HOUSE EAST, TAVISTOCK SQUARE, LONDON, ENGLAND WC1H 9JR
SN 0007-0912
J9 BRIT J ANAESTH
JI Br. J. Anaesth.
PY 1984
VL 56
IS 5
BP 453
EP 457
DI 10.1093/bja/56.5.453
PG 5
WC Anesthesiology
SC Anesthesiology
GA SV269
UT WOS:A1984SV26900004
ER

PT J
AU MAHARAJ, RJ
   HUMPHREY, D
   KAPLAN, N
   KADWA, H
   BLIGNAUT, P
   BROCKUTNE, JG
   WELSH, N
AF MAHARAJ, RJ
   HUMPHREY, D
   KAPLAN, N
   KADWA, H
   BLIGNAUT, P
   BROCKUTNE, JG
   WELSH, N
TI EFFECTS OF ATRACURIUM ON INTRAOCULAR-PRESSURE
SO BRITISH JOURNAL OF ANAESTHESIA
LA English
DT Article
C1 UNIV NATAL,SCH MED,DEPT PHYSIOL,CONGELLA 4013,SOUTH AFRICA.
   UNIV NATAL,SCH MED,DEPT OPHTHALMOL,CONGELLA 4013,SOUTH AFRICA.
RP MAHARAJ, RJ (reprint author), UNIV NATAL,SCH MED,DEPT ANAESTHET,CONGELLA 4013,SOUTH AFRICA.
NR 11
TC 20
Z9 20
PU PROF SCI PUBL
PI LONDON
PA TAVISTOCK HOUSE EAST, TAVISTOCK SQUARE, LONDON, ENGLAND WC1H 9JR
SN 0007-0912
J9 BRIT J ANAESTH
JI Br. J. Anaesth.
PY 1984
VL 56
IS 5
BP 459
EP 463
DI 10.1093/bja/56.5.459
PG 5
WC Anesthesiology
SC Anesthesiology
GA SV269
UT WOS:A1984SV26900005
ER

PT J
AU STEPHENS, ID
   HO, PC
   HOLLOWAY, AM
   BOURNE, DWA
   TRIGGS, EJ
AF STEPHENS, ID
   HO, PC
   HOLLOWAY, AM
   BOURNE, DWA
   TRIGGS, EJ
TI PHARMACOKINETICS OF ALCURONIUM IN ELDERLY PATIENTS UNDERGOING TOTAL
   HIP-REPLACEMENT OR AORTIC RECONSTRUCTIVE SURGERY
SO BRITISH JOURNAL OF ANAESTHESIA
LA English
DT Article
C1 UNIV QUEENSLAND,DEPT PHARM,ST LUCIA,QLD 4067,AUSTRALIA.
   MATER MISERICORDIAE PUBL HOSP,DEPT ANAESTHET,S BRISBANE,QLD,AUSTRALIA.
NR 24
TC 11
Z9 11
PU PROF SCI PUBL
PI LONDON
PA TAVISTOCK HOUSE EAST, TAVISTOCK SQUARE, LONDON, ENGLAND WC1H 9JR
SN 0007-0912
J9 BRIT J ANAESTH
JI Br. J. Anaesth.
PY 1984
VL 56
IS 5
BP 465
EP 471
DI 10.1093/bja/56.5.465
PG 7
WC Anesthesiology
SC Anesthesiology
GA SV269
UT WOS:A1984SV26900006
ER

PT J
AU NOELDGE, G
   HINSKEN, H
   BUZELLO, W
AF NOELDGE, G
   HINSKEN, H
   BUZELLO, W
TI COMPARISON BETWEEN THE CONTINUOUS INFUSION OF VECURONIUM AND THE
   INTERMITTENT ADMINISTRATION OF PANCURONIUM AND VECURONIUM
SO BRITISH JOURNAL OF ANAESTHESIA
LA English
DT Article
RP NOELDGE, G (reprint author), UNIV HOSP FREIBURG,DEPT ANAESTHESIOL,D-7800 FREIBURG,FED REP GER.
NR 10
TC 39
Z9 40
PU PROF SCI PUBL
PI LONDON
PA TAVISTOCK HOUSE EAST, TAVISTOCK SQUARE, LONDON, ENGLAND WC1H 9JR
SN 0007-0912
J9 BRIT J ANAESTH
JI Br. J. Anaesth.
PY 1984
VL 56
IS 5
BP 473
EP 477
DI 10.1093/bja/56.5.473
PG 5
WC Anesthesiology
SC Anesthesiology
GA SV269
UT WOS:A1984SV26900007
ER

PT J
AU SATWICZ, PR
   MARTYN, JAJ
   SZYFELBEIN, SK
   FIRESTONE, S
AF SATWICZ, PR
   MARTYN, JAJ
   SZYFELBEIN, SK
   FIRESTONE, S
TI POTENTIATION OF NEUROMUSCULAR BLOCKADE USING A COMBINATION OF
   PANCURONIUM AND DIMETHYLTUBOCURARINE - STUDIES IN CHILDREN FOLLOWING
   ACUTE BURN INJURY OR DURING RECONSTRUCTIVE SURGERY
SO BRITISH JOURNAL OF ANAESTHESIA
LA English
DT Article
C1 MASSACHUSETTS GEN HOSP,BOSTON,MA 02114.
   HARVARD UNIV,BETH ISRAEL HOSP,SCH MED,DEPT ANAESTHESIOL,BOSTON,MA 02215.
   SHRINERS BURNS INST,BOSTON,MA.
NR 17
TC 12
Z9 12
PU PROF SCI PUBL
PI LONDON
PA TAVISTOCK HOUSE EAST, TAVISTOCK SQUARE, LONDON, ENGLAND WC1H 9JR
SN 0007-0912
J9 BRIT J ANAESTH
JI Br. J. Anaesth.
PY 1984
VL 56
IS 5
BP 479
EP 484
DI 10.1093/bja/56.5.479
PG 6
WC Anesthesiology
SC Anesthesiology
GA SV269
UT WOS:A1984SV26900008
ER

PT J
AU FLYNN, PJ
   FRANK, M
   HUGHES, R
AF FLYNN, PJ
   FRANK, M
   HUGHES, R
TI USE OF ATRACURIUM IN CESAREAN-SECTION
SO BRITISH JOURNAL OF ANAESTHESIA
LA English
DT Article
C1 WELLCOME RES LABS,DIV CLIN RES,BECKENHAM BR3 3BS,KENT,ENGLAND.
   UNIV LONDON LONDON HOSP,COLL MED,ANAESTHET UNIT,LONDON E1 1BB,ENGLAND.
NR 20
TC 19
Z9 19
PU PROF SCI PUBL
PI LONDON
PA TAVISTOCK HOUSE EAST, TAVISTOCK SQUARE, LONDON, ENGLAND WC1H 9JR
SN 0007-0912
J9 BRIT J ANAESTH
JI Br. J. Anaesth.
PY 1984
VL 56
IS 6
BP 599
EP 605
DI 10.1093/bja/56.6.599
PG 7
WC Anesthesiology
SC Anesthesiology
GA SX894
UT WOS:A1984SX89400007
ER

PT J
AU STANEC, A
   BAKER, T
AF STANEC, A
   BAKER, T
TI PREJUNCTIONAL AND POSTJUNCTIONAL EFFECTS OF TUBOCURARINE AND PANCURONIUM
   IN MAN
SO BRITISH JOURNAL OF ANAESTHESIA
LA English
DT Article
RP STANEC, A (reprint author), ST JOSEPHS HOSP & MED CTR,DEPT ANESTHESIOL,PATERSON,NJ 07503, USA.
NR 14
TC 29
Z9 29
PU PROF SCI PUBL
PI LONDON
PA TAVISTOCK HOUSE EAST, TAVISTOCK SQUARE, LONDON, ENGLAND WC1H 9JR
SN 0007-0912
J9 BRIT J ANAESTH
JI Br. J. Anaesth.
PY 1984
VL 56
IS 6
BP 607
EP 611
DI 10.1093/bja/56.6.607
PG 5
WC Anesthesiology
SC Anesthesiology
GA SX894
UT WOS:A1984SX89400008
ER

PT J
AU MACDONALD, AM
   KEEN, RI
   PUGH, ND
AF MACDONALD, AM
   KEEN, RI
   PUGH, ND
TI MYASTHENIA-GRAVIS AND ATRACURIUM - A CASE-REPORT
SO BRITISH JOURNAL OF ANAESTHESIA
LA English
DT Article
RP MACDONALD, AM (reprint author), MANCHESTER ROYAL INFIRM,DEPT ANAESTHET,MANCHESTER M13 9WL,LANCS,ENGLAND.
NR 6
TC 14
Z9 14
PU PROF SCI PUBL
PI LONDON
PA TAVISTOCK HOUSE EAST, TAVISTOCK SQUARE, LONDON, ENGLAND WC1H 9JR
SN 0007-0912
J9 BRIT J ANAESTH
JI Br. J. Anaesth.
PY 1984
VL 56
IS 6
BP 651
EP 654
DI 10.1093/bja/56.6.651
PG 4
WC Anesthesiology
SC Anesthesiology
GA SX894
UT WOS:A1984SX89400015
ER

PT J
AU HUNTER, JM
   JONES, RS
   UTTING, JE
AF HUNTER, JM
   JONES, RS
   UTTING, JE
TI COMPARISON OF VECURONIUM, ATRACURIUM AND TUBOCURARINE IN NORMAL-PATIENTS
   AND IN PATIENTS WITH NO RENAL-FUNCTION
SO BRITISH JOURNAL OF ANAESTHESIA
LA English
DT Article
RP HUNTER, JM (reprint author), UNIV LIVERPOOL,ROYAL LIVERPOOL HOSP,DEPT ANAESTHESIA,LIVERPOOL L69 3BX,ENGLAND.
NR 20
TC 57
Z9 58
PU PROF SCI PUBL
PI LONDON
PA TAVISTOCK HOUSE EAST, TAVISTOCK SQUARE, LONDON, ENGLAND WC1H 9JR
SN 0007-0912
J9 BRIT J ANAESTH
JI Br. J. Anaesth.
PY 1984
VL 56
IS 9
BP 941
EP 951
DI 10.1093/bja/56.9.941
PG 11
WC Anesthesiology
SC Anesthesiology
GA TN596
UT WOS:A1984TN59600002
ER

PT J
AU ENGBAEK, J
   ORDING, H
   PEDERSEN, T
   VIBYMOGENSEN, J
AF ENGBAEK, J
   ORDING, H
   PEDERSEN, T
   VIBYMOGENSEN, J
TI DOSE-RESPONSE RELATIONSHIPS AND NEUROMUSCULAR BLOCKING EFFECTS OF
   VECURONIUM AND PANCURONIUM DURING KETAMINE ANESTHESIA
SO BRITISH JOURNAL OF ANAESTHESIA
LA English
DT Article
RP ENGBAEK, J (reprint author), UNIV COPENHAGEN,HERLEV HOSP,DEPT ANAESTHESIA,DK-2730 HERLEV,DENMARK.
NR 20
TC 13
Z9 14
PU PROF SCI PUBL
PI LONDON
PA TAVISTOCK HOUSE EAST, TAVISTOCK SQUARE, LONDON, ENGLAND WC1H 9JR
SN 0007-0912
J9 BRIT J ANAESTH
JI Br. J. Anaesth.
PY 1984
VL 56
IS 9
BP 953
EP 957
DI 10.1093/bja/56.9.953
PG 5
WC Anesthesiology
SC Anesthesiology
GA TN596
UT WOS:A1984TN59600003
ER

PT J
AU BENCINI, A
   NEWTON, DEF
AF BENCINI, A
   NEWTON, DEF
TI RATE OF ONSET OF GOOD INTUBATING CONDITIONS, RESPIRATORY DEPRESSION AND
   HAND MUSCLE PARALYSIS AFTER VECURONIUM
SO BRITISH JOURNAL OF ANAESTHESIA
LA English
DT Article
C1 STATE UNIV GRONINGEN,INST CLIN PHARMACOL,9713 EZ GRONINGEN,NETHERLANDS.
   STATE UNIV GRONINGEN,INST ANAESTHESIOL,RES GRP,9713 EZ GRONINGEN,NETHERLANDS.
NR 12
TC 49
Z9 50
PU PROF SCI PUBL
PI LONDON
PA TAVISTOCK HOUSE EAST, TAVISTOCK SQUARE, LONDON, ENGLAND WC1H 9JR
SN 0007-0912
J9 BRIT J ANAESTH
JI Br. J. Anaesth.
PY 1984
VL 56
IS 9
BP 959
EP 965
DI 10.1093/bja/56.9.959
PG 7
WC Anesthesiology
SC Anesthesiology
GA TN596
UT WOS:A1984TN59600004
ER

PT J
AU FLYNN, PJ
   HUGHES, R
   WALTON, B
AF FLYNN, PJ
   HUGHES, R
   WALTON, B
TI USE OF ATRACURIUM IN CARDIAC-SURGERY INVOLVING CARDIOPULMONARY BYPASS
   WITH INDUCED HYPOTHERMIA
SO BRITISH JOURNAL OF ANAESTHESIA
LA English
DT Article
C1 WELLCOME RES LABS,DIV CLIN RES,BECKENHAM BR3 3BS,KENT,ENGLAND.
   UNIV LONDON LONDON HOSP,COLL MED,DEPT ANAESTHET,ANAESTHET UNIT,LONDON E1 1BB,ENGLAND.
NR 16
TC 34
Z9 34
PU PROF SCI PUBL
PI LONDON
PA TAVISTOCK HOUSE EAST, TAVISTOCK SQUARE, LONDON, ENGLAND WC1H 9JR
SN 0007-0912
J9 BRIT J ANAESTH
JI Br. J. Anaesth.
PY 1984
VL 56
IS 9
BP 967
EP 972
DI 10.1093/bja/56.9.967
PG 6
WC Anesthesiology
SC Anesthesiology
GA TN596
UT WOS:A1984TN59600005
ER

PT J
AU PEARCE, AC
   WILLIAMS, JP
   JONES, RM
AF PEARCE, AC
   WILLIAMS, JP
   JONES, RM
TI ATRACURIUM FOR SHORT SURGICAL-PROCEDURES IN DAY PATIENTS
SO BRITISH JOURNAL OF ANAESTHESIA
LA English
DT Article
C1 GUYS HOSP,SCH MED,DEPT ANAESTHET,LONDON SE1 9RT,ENGLAND.
NR 9
TC 14
Z9 14
PU PROF SCI PUBL
PI LONDON
PA TAVISTOCK HOUSE EAST, TAVISTOCK SQUARE, LONDON, ENGLAND WC1H 9JR
SN 0007-0912
J9 BRIT J ANAESTH
JI Br. J. Anaesth.
PY 1984
VL 56
IS 9
BP 973
EP 976
DI 10.1093/bja/56.9.973
PG 4
WC Anesthesiology
SC Anesthesiology
GA TN596
UT WOS:A1984TN59600006
ER

PT J
AU HARPER, NJN
   BRADSHAW, EG
   HEALY, TEJ
AF HARPER, NJN
   BRADSHAW, EG
   HEALY, TEJ
TI ANTAGONISM OF ALCURONIUM WITH EDROPHONIUM OR NEOSTIGMINE
SO BRITISH JOURNAL OF ANAESTHESIA
LA English
DT Article
RP HARPER, NJN (reprint author), MANCHESTER ROYAL INFIRM,DEPT ANAESTHESIA,MANCHESTER M13 9WL,LANCS,ENGLAND.
NR 17
TC 9
Z9 9
PU PROF SCI PUBL
PI LONDON
PA TAVISTOCK HOUSE EAST, TAVISTOCK SQUARE, LONDON, ENGLAND WC1H 9JR
SN 0007-0912
J9 BRIT J ANAESTH
JI Br. J. Anaesth.
PY 1984
VL 56
IS 10
BP 1089
EP 1094
DI 10.1093/bja/56.10.1089
PG 6
WC Anesthesiology
SC Anesthesiology
GA TQ742
UT WOS:A1984TQ74200004
ER

PT J
AU DRIESSEN, JJ
   VREE, TB
   VANEGMOND, J
   BOOIJ, LHDJ
   CRUL, JF
AF DRIESSEN, JJ
   VREE, TB
   VANEGMOND, J
   BOOIJ, LHDJ
   CRUL, JF
TI INVITRO INTERACTION OF DIAZEPAM AND OXAZEPAM WITH PANCURONIUM AND
   SUXAMETHONIUM
SO BRITISH JOURNAL OF ANAESTHESIA
LA English
DT Article
C1 FREE UNIV AMSTERDAM,DEPT ANESTHESIOL,1007 MC AMSTERDAM,NETHERLANDS.
RP DRIESSEN, JJ (reprint author), CATHOLIC UNIV NIJMEGEN,DEPT ANESTHESIOL,6525 GH NIJMEGEN,NETHERLANDS.
NR 15
TC 4
Z9 4
PU PROF SCI PUBL
PI LONDON
PA TAVISTOCK HOUSE EAST, TAVISTOCK SQUARE, LONDON, ENGLAND WC1H 9JR
SN 0007-0912
J9 BRIT J ANAESTH
JI Br. J. Anaesth.
PY 1984
VL 56
IS 10
BP 1131
EP 1138
DI 10.1093/bja/56.10.1131
PG 8
WC Anesthesiology
SC Anesthesiology
GA TQ742
UT WOS:A1984TQ74200010
ER

PT J
AU KAUSHIK, S
   GROVER, VK
   SINGH, H
   YADAV, RVS
AF KAUSHIK, S
   GROVER, VK
   SINGH, H
   YADAV, RVS
TI USE OF ALCURONIUM IN PATIENTS UNDERGOING RENAL-TRANSPLANTATION
SO BRITISH JOURNAL OF ANAESTHESIA
LA English
DT Article
RP KAUSHIK, S (reprint author), POSTGRAD INST MED EDUC & RES,DEPT ANAESTHESIA,CHANDIGARH 160012,INDIA.
NR 22
TC 2
Z9 2
PU PROF SCI PUBL
PI LONDON
PA TAVISTOCK HOUSE EAST, TAVISTOCK SQUARE, LONDON, ENGLAND WC1H 9JR
SN 0007-0912
J9 BRIT J ANAESTH
JI Br. J. Anaesth.
PY 1984
VL 56
IS 11
BP 1229
EP 1233
DI 10.1093/bja/56.11.1229
PG 5
WC Anesthesiology
SC Anesthesiology
GA TV393
UT WOS:A1984TV39300010
ER

PT J
AU FERRES, CJ
   MIRAKHUR, RK
   PANDIT, SK
   CLARKE, RSJ
   GIBSON, FM
AF FERRES, CJ
   MIRAKHUR, RK
   PANDIT, SK
   CLARKE, RSJ
   GIBSON, FM
TI DOSE-RESPONSE STUDIES WITH PANCURONIUM, VECURONIUM AND THEIR COMBINATION
SO BRITISH JOURNAL OF CLINICAL PHARMACOLOGY
LA English
DT Article
C1 ROYAL VICTORIA HOSP,DEPT CLIN ANAESTHESIA,BELFAST BT12 6BA,NORTH IRELAND.
   QUEENS UNIV BELFAST,DEPT ANAESTHET,BELFAST BT7 1NN,ANTRIM,NORTH IRELAND.
NR 9
TC 18
Z9 18
PU BLACKWELL SCIENCE LTD
PI OXFORD
PA OSNEY MEAD, OXFORD, OXON, ENGLAND OX2 0EL
SN 0306-5251
J9 BRIT J CLIN PHARMACO
JI Br. J. Clin. Pharmacol.
PY 1984
VL 18
IS 6
BP 947
EP 950
PG 4
WC Pharmacology & Pharmacy
SC Pharmacology & Pharmacy
GA AAA04
UT WOS:A1984AAA0400020
ER

PT J
AU BEVAN, DR
   DONATI, F
   GYASI, H
   WILLIAMS, A
AF BEVAN, DR
   DONATI, F
   GYASI, H
   WILLIAMS, A
TI VECURONIUM IN RENAL-FAILURE
SO CANADIAN ANAESTHETISTS SOCIETY JOURNAL
LA English
DT Article
C1 MCGILL UNIV,DEPT ANAESTHESIA,MONTREAL H3A 2T5,QUEBEC,CANADA.
RP BEVAN, DR (reprint author), ROYAL VICTORIA HOSP,DEPT ANAESTHESIA,MONTREAL H3A 1A1,QUEBEC,CANADA.
NR 21
TC 32
Z9 32
PU CANADIAN ANAESTHETISTS SOC INC
PI TORONTO
PA 1 EGLINTON AVE EAST, SUITE 208, TORONTO ON M4P 3A1, CANADA
SN 0008-2856
J9 CAN ANAESTH SOC J
PY 1984
VL 31
IS 5
BP 491
EP 496
PG 6
WC Anesthesiology
SC Anesthesiology
GA TL828
UT WOS:A1984TL82800001
ER

PT J
AU GAUTHIER, GF
   ONO, RD
   HOBBS, AW
AF GAUTHIER, GF
   ONO, RD
   HOBBS, AW
TI CURARE-INDUCED TRANSFORMATION OF MYOSIN PATTERN IN DEVELOPING
   SKELETAL-MUSCLE FIBERS
SO DEVELOPMENTAL BIOLOGY
LA English
DT Article
RP GAUTHIER, GF (reprint author), UNIV MASSACHUSETTS,SCH MED,DEPT ANAT,WORCESTER,MA 01605, USA.
NR 50
TC 37
Z9 37
PU ACADEMIC PRESS INC JNL-COMP SUBSCRIPTIONS
PI SAN DIEGO
PA 525 B ST, STE 1900, SAN DIEGO, CA 92101-4495
SN 0012-1606
J9 DEV BIOL
JI Dev. Biol.
PY 1984
VL 105
IS 1
BP 144
EP 154
DI 10.1016/0012-1606(84)90270-7
PG 11
WC Developmental Biology
SC Developmental Biology
GA TH996
UT WOS:A1984TH99600016
ER

PT J
AU CONNER, CS
AF CONNER, CS
TI ATRACURIUM AND VECURONIUM - 2 UNIQUE NEUROMUSCULAR BLOCKING-AGENTS
SO DRUG INTELLIGENCE & CLINICAL PHARMACY
LA English
DT Article
RP CONNER, CS (reprint author), UNIV COLORADO,HLTH SCI CTR,SCH MED,ROCKY MT DRUG CONSULTAT CTR,DENVER,CO 80204, USA.
NR 18
TC 2
Z9 2
PU DRUG INTEL CLIN PHAR INC
PI CINCINNATI
PA PO BOX 42435, CINCINNATI, OH 45242
SN 0012-6578
J9 DRUG INTEL CLIN PHAR
PY 1984
VL 18
IS 9
BP 714
EP 716
PG 3
WC Pharmacology & Pharmacy
SC Pharmacology & Pharmacy
GA TG061
UT WOS:A1984TG06100006
ER

PT J
AU EVANS, MA
   SHANKS, CA
   BROWN, KF
   TRIGGS, EJ
AF EVANS, MA
   SHANKS, CA
   BROWN, KF
   TRIGGS, EJ
TI PHARMACOKINETIC AND PHARMACODYNAMIC MODELING WITH PANCURONIUM
SO EUROPEAN JOURNAL OF CLINICAL PHARMACOLOGY
LA English
DT Article
C1 ROYAL PRINCE ALFRED HOSP,DEPT ANAESTHET,CAMPERDOWN,NSW 2050,AUSTRALIA.
   UNIV QUEENSLAND,DEPT PHARM,ST LUCIA,QLD 4067,AUSTRALIA.
RP EVANS, MA (reprint author), UNIV SYDNEY,DEPT PHARM,SYDNEY,NSW 2006,AUSTRALIA.
NR 29
TC 14
Z9 14
PU SPRINGER VERLAG
PI NEW YORK
PA 175 FIFTH AVE, NEW YORK, NY 10010
SN 0031-6970
J9 EUR J CLIN PHARMACOL
JI Eur. J. Clin. Pharmacol.
PY 1984
VL 26
IS 2
BP 243
EP 250
DI 10.1007/BF00630293
PG 8
WC Pharmacology & Pharmacy
SC Pharmacology & Pharmacy
GA SP152
UT WOS:A1984SP15200017
ER

PT J
AU STENLAKE, JB
   WAIGH, RD
   DEWAR, GH
   DHAR, NC
   HUGHES, R
   CHAPPLE, DJ
   LINDON, JC
   FERRIGE, AG
   COBB, PH
AF STENLAKE, JB
   WAIGH, RD
   DEWAR, GH
   DHAR, NC
   HUGHES, R
   CHAPPLE, DJ
   LINDON, JC
   FERRIGE, AG
   COBB, PH
TI BIODEGRADABLE NEUROMUSCULAR BLOCKING-AGENTS .6. STEREOCHEMICAL STUDIES
   ON ATRACURIUM AND RELATED POLYALKYLENE DI-ESTERS
SO EUROPEAN JOURNAL OF MEDICINAL CHEMISTRY
LA English
DT Article
C1 WELLCOME RES LABS,DEPT PHARMACOL,BECKENHAM BR3 3BS,KENT,ENGLAND.
   WELLCOME RES LABS,DEPT PHYS CHEM,BECKENHAM BR3 3BS,KENT,ENGLAND.
   WELLCOME FDN LTD,CENT ANALYT LABS,DARTFORD,KENT,ENGLAND.
RP STENLAKE, JB (reprint author), UNIV STRATHCLYDE,DEPT PHARMACEUT CHEM,GLASGOW G1 1XW,SCOTLAND.
NR 13
TC 29
Z9 29
PU EDITIONS SCIENTIFIQUES MEDICALES ELSEVIER
PI PARIS CEDEX 15
PA 141 RUE JAVEL, 75747 PARIS CEDEX 15, FRANCE
SN 0223-5234
J9 EUR J MED CHEM
JI Eur. J. Med. Chem.
PY 1984
VL 19
IS 5
BP 441
EP 450
PG 10
WC Chemistry, Medicinal
SC Pharmacology & Pharmacy
GA TS743
UT WOS:A1984TS74300010
ER

PT J
AU AMOUDRY, F
   SILLY, M
AF AMOUDRY, F
   SILLY, M
TI METHOD OF ALPHA-PARTICLE SPECTRUM ANALYSIS APPLIED TO THE MEASUREMENT OF
   PLUTONIUM, AMERICIUM AND CURIUM
SO INTERNATIONAL JOURNAL OF APPLIED RADIATION AND ISOTOPES
LA English
DT Article
RP AMOUDRY, F (reprint author), CEA,CTR S4,SERV RCP,BP 561,F-92542 MONTROUGE,FRANCE.
NR 7
TC 2
Z9 2
PU PERGAMON-ELSEVIER SCIENCE LTD
PI OXFORD
PA THE BOULEVARD, LANGFORD LANE, KIDLINGTON, OXFORD, ENGLAND OX5 1GB
SN 0020-708X
J9 INT J APPL RADIAT IS
PY 1984
VL 35
IS 4
BP 259
EP 262
DI 10.1016/0020-708X(84)90066-8
PG 4
WC Nuclear Science & Technology; Radiology, Nuclear Medicine & Medical
   Imaging
SC Nuclear Science & Technology; Radiology, Nuclear Medicine & Medical
   Imaging
GA SP958
UT WOS:A1984SP95800006
ER

PT J
AU SHINOZAKI, H
   ISHIDA, M
AF SHINOZAKI, H
   ISHIDA, M
TI INHIBITORY ACTIONS OF VECURONIUM BROMIDE ON ACETYLCHOLINE AND GLUTAMATE
   RESPONSES AT THE FROG AND CRAYFISH NEUROMUSCULAR-JUNCTION
SO JAPANESE JOURNAL OF PHARMACOLOGY
LA English
DT Article
RP SHINOZAKI, H (reprint author), TOKYO METROPOLITAN INST MED SCI,3-18-22 HONKOMAGOME,BUNKYO-KU,TOKYO 113,JAPAN.
NR 27
TC 5
Z9 5
PU JAPANESE PHARMACOLOGICAL SOC
PI KYOTO
PA EDITORIAL OFF, KANTOHYA BLDG GOKOMACHI-EBISUGAWA NAKAGYO-KU, KYOTO 604,
   JAPAN
SN 0021-5198
J9 JPN J PHARMACOL
JI Jpn. J. Pharmacol.
PY 1984
VL 34
IS 3
BP 299
EP 306
DI 10.1254/jjp.34.299
PG 8
WC Pharmacology & Pharmacy
SC Pharmacology & Pharmacy
GA SE133
UT WOS:A1984SE13300004
ER

PT J
AU HOLLE, RHO
   SCHOENE, RB
   PAVLIN, EJ
AF HOLLE, RHO
   SCHOENE, RB
   PAVLIN, EJ
TI EFFECT OF RESPIRATORY MUSCLE WEAKNESS ON P0.1 INDUCED BY PARTIAL
   CURARIZATION
SO JOURNAL OF APPLIED PHYSIOLOGY
LA English
DT Article
C1 UNIV WASHINGTON,HARBORVIEW MED CTR,DEPT ANESTHESIOL,SEATTLE,WA 98104.
RP HOLLE, RHO (reprint author), UNIV WASHINGTON,HARBORVIEW MED CTR,DEPT MED,SEATTLE,WA 98104, USA.
NR 33
TC 36
Z9 36
PU AMER PHYSIOLOGICAL SOC
PI BETHESDA
PA 9650 ROCKVILLE PIKE, BETHESDA, MD 20814
SN 8750-7587
J9 J APPL PHYSIOL
JI J. Appl. Physiol.
PY 1984
VL 57
IS 4
BP 1150
EP 1157
PG 8
WC Physiology; Sport Sciences
SC Physiology; Sport Sciences
GA TP347
UT WOS:A1984TP34700028
ER

PT J
AU SIBLEY, TH
   ALBERTS, JJ
AF SIBLEY, TH
   ALBERTS, JJ
TI ADSORPTION OF CURIUM-244 - EFFECTS OF DISSOLVED ORGANICS AND SEDIMENT
   EXTRACTIONS
SO JOURNAL OF ENVIRONMENTAL QUALITY
LA English
DT Article
C1 UNIV GEORGIA,INST ECOL,SAVANNAH RIVER ECOL LAB,AIKEN,SC 29801.
   SAPELO ISL MARINE INST,SAPELO ISL,GA 31327.
RP SIBLEY, TH (reprint author), UNIV WASHINGTON,RADIAT ECOL LAB WH10,SEATTLE,WA 98195, USA.
NR 22
TC 4
Z9 4
PU AMER SOC AGRONOMY
PI MADISON
PA 677 S SEGOE RD, MADISON, WI 53711
SN 0047-2425
J9 J ENVIRON QUAL
JI J. Environ. Qual.
PY 1984
VL 13
IS 4
BP 553
EP 556
PG 4
WC Environmental Sciences
SC Environmental Sciences & Ecology
GA TP215
UT WOS:A1984TP21500009
ER

PT J
AU KELLY, MA
   FINER, NN
AF KELLY, MA
   FINER, NN
TI NASOTRACHEAL INTUBATION IN THE NEONATE - PHYSIOLOGIC RESPONSES AND
   EFFECTS OF ATROPINE AND PANCURONIUM
SO JOURNAL OF PEDIATRICS
LA English
DT Article
C1 ROYAL ALEXANDRA HOSP,DEPT NEWBORN MED,EDMONTON T5H 3V9,ALBERTA,CANADA.
   UNIV ALBERTA,DEPT PEDIAT,EDMONTON T6G 2E1,ALBERTA,CANADA.
NR 27
TC 68
Z9 70
PU MOSBY-YEAR BOOK INC
PI ST LOUIS
PA 11830 WESTLINE INDUSTRIAL DR, ST LOUIS, MO 63146-3318
SN 0022-3476
J9 J PEDIATR
JI J. Pediatr.
PY 1984
VL 105
IS 2
BP 303
EP 309
DI 10.1016/S0022-3476(84)80137-7
PG 7
WC Pediatrics
SC Pediatrics
GA TE144
UT WOS:A1984TE14400028
ER

PT J
AU RUNKLE, B
   BANCALARI, E
AF RUNKLE, B
   BANCALARI, E
TI ACUTE CARDIOPULMONARY EFFECTS OF PANCURONIUM-BROMIDE IN MECHANICALLY
   VENTILATED NEWBORN-INFANTS
SO JOURNAL OF PEDIATRICS
LA English
DT Article
C1 UNIV MIAMI,SCH MED,DEPT PEDIAT,DIV NEONATOL,MIAMI,FL 33101.
NR 11
TC 40
Z9 42
PU MOSBY-YEAR BOOK INC
PI ST LOUIS
PA 11830 WESTLINE INDUSTRIAL DR, ST LOUIS, MO 63146-3318
SN 0022-3476
J9 J PEDIATR
JI J. Pediatr.
PY 1984
VL 104
IS 4
BP 614
EP 617
DI 10.1016/S0022-3476(84)80563-6
PG 4
WC Pediatrics
SC Pediatrics
GA SM079
UT WOS:A1984SM07900027
ER

PT J
AU JONES, RS
   CLUTTON, RE
AF JONES, RS
   CLUTTON, RE
TI CLINICAL OBSERVATIONS ON THE USE OF THE MUSCLE-RELAXANT ATRACURIUM IN
   THE DOG
SO JOURNAL OF SMALL ANIMAL PRACTICE
LA English
DT Article
RP JONES, RS (reprint author), UNIV LIVERPOOL,ROYAL LIVERPOOL HOSP,DEPT ANAESTHESIA,LIVERPOOL L69 3BX,ENGLAND.
NR 6
TC 14
Z9 15
PU BRITISH VETERINARY ASSOC
PI LONDON
PA 7 MANSFIELD ST, LONDON, ENGLAND W1M 0AT
SN 0022-4510
J9 J SMALL ANIM PRACT
JI J. Small Anim. Pract.
PY 1984
VL 25
IS 8
BP 473
EP 477
DI 10.1111/j.1748-5827.1984.tb03419.x
PG 5
WC Veterinary Sciences
SC Veterinary Sciences
GA TF809
UT WOS:A1984TF80900002
ER

PT J
AU GREENOUGH, A
   MORLEY, CJ
   WOOD, S
   DAVIS, JA
AF GREENOUGH, A
   MORLEY, CJ
   WOOD, S
   DAVIS, JA
TI PANCURONIUM PREVENTS PNEUMOTHORACES IN VENTILATED PREMATURE BABIES WHO
   ACTIVELY EXPIRE AGAINST POSITIVE PRESSURE INFLATION
SO LANCET
LA English
DT Article
C1 UNIV CAMBRIDGE,DEPT PAEDIAT,CAMBRIDGE,ENGLAND.
NR 13
TC 160
Z9 160
PU LANCET LTD
PI LONDON
PA 42 BEDFORD SQUARE, LONDON, ENGLAND WC1B 3SL
SN 0140-6736
J9 LANCET
JI Lancet
PY 1984
VL 1
IS 8367
BP 1
EP 3
PG 3
WC Medicine, General & Internal
SC General & Internal Medicine
GA RX588
UT WOS:A1984RX58800001
ER

PT J
AU WEST, R
AF WEST, R
TI AN EXCURSION INTO PHARMACOLOGY - CURARE IN MEDICINE
SO MEDICAL HISTORY
LA English
DT Article
NR 47
TC 3
Z9 3
PU PROF SCI PUBL
PI LONDON
PA TAVISTOCK HOUSE EAST, TAVISTOCK SQUARE, LONDON, ENGLAND WC1H 9JR
SN 0025-7273
J9 MED HIST
JI Med. Hist.
PY 1984
VL 28
IS 4
BP 391
EP 405
PG 15
WC Health Care Sciences & Services; History & Philosophy Of Science
SC Health Care Sciences & Services; History & Philosophy of Science
GA TR118
UT WOS:A1984TR11800003
ER

PT J
AU [Anonymous]
AF [Anonymous]
TI ATRACURIUM
SO MEDICAL LETTER ON DRUGS AND THERAPEUTICS
LA English
DT Article
NR 6
TC 0
Z9 0
PU MED LETTER INC
PI NEW ROCHELLE
PA 1000 MAIN STREET, NEW ROCHELLE, NY 10801
SN 0025-732X
J9 MED LETT DRUGS THER
JI Med. Lett. Drugs Ther.
PY 1984
VL 26
IS 662
BP 53
EP 54
PG 2
WC Pharmacology & Pharmacy
SC Pharmacology & Pharmacy
GA SU925
UT WOS:A1984SU92500003
ER

PT J
AU [Anonymous]
AF [Anonymous]
TI VECURONIUM
SO MEDICAL LETTER ON DRUGS AND THERAPEUTICS
LA English
DT Article
NR 3
TC 0
Z9 0
PU MED LETTER INC
PI NEW ROCHELLE
PA 1000 MAIN STREET, NEW ROCHELLE, NY 10801
SN 0025-732X
J9 MED LETT DRUGS THER
JI Med. Lett. Drugs Ther.
PY 1984
VL 26
IS 674
BP 102
EP 102
PG 1
WC Pharmacology & Pharmacy
SC Pharmacology & Pharmacy
GA TT533
UT WOS:A1984TT53300003
ER

PT J
AU SCHNEIDER, DL
   LIVINGSTON, HD
AF SCHNEIDER, DL
   LIVINGSTON, HD
TI MEASUREMENT OF CURIUM IN MARINE SAMPLES
SO NUCLEAR INSTRUMENTS & METHODS IN PHYSICS RESEARCH SECTION A-ACCELERATORS
   SPECTROMETERS DETECTORS AND ASSOCIATED EQUIPMENT
LA English
DT Article
RP SCHNEIDER, DL (reprint author), WOODS HOLE OCEANOG INST,WOODS HOLE,MA 02543, USA.
NR 24
TC 6
Z9 6
PU ELSEVIER SCIENCE BV
PI AMSTERDAM
PA PO BOX 211, 1000 AE AMSTERDAM, NETHERLANDS
SN 0168-9002
J9 NUCL INSTRUM METH A
JI Nucl. Instrum. Methods Phys. Res. Sect. A-Accel. Spectrom. Dect. Assoc.
   Equip.
PY 1984
VL 223
IS 2-3
BP 510
EP 516
DI 10.1016/0167-5087(84)90700-2
PG 7
WC Instruments & Instrumentation; Nuclear Science & Technology; Physics,
   Particles & Fields; Spectroscopy
SC Instruments & Instrumentation; Nuclear Science & Technology; Physics;
   Spectroscopy
GA TE978
UT WOS:A1984TE97800058
ER

PT J
AU SINGH, R
   ODONNELL, FE
   MORGAN, MM
AF SINGH, R
   ODONNELL, FE
   MORGAN, MM
TI LIDOCAINE-PANCURONIUM BROMIDE RETROBULBAR INJECTION - EXPERIMENTAL
   STUDIES OF SIMULTANEOUS NEURAL AND MYONEURAL BLOCKAGE FOR PROFOUND
   AKINESIA
SO OPHTHALMIC SURGERY AND LASERS
LA English
DT Article
C1 BETHESDA EYE INST,DEPT OPHTHALMOL,3655 VISTA AVE,ST LOUIS,MO 63110.
   ST LOUIS UNIV,SCH MED,DEPT OPHTHALMOL,ST LOUIS,MO 63104.
NR 5
TC 0
Z9 0
PU SLACK INC
PI THOROFARE
PA 6900 GROVE RD, THOROFARE, NJ 08086
SN 0022-023X
J9 OPHTHALMIC SURG LAS
JI Ophthalmic Surg. Lasers
PY 1984
VL 15
IS 12
BP 996
EP 999
PG 4
WC Ophthalmology; Surgery
SC Ophthalmology; Surgery
GA TY101
UT WOS:A1984TY10100010
ER

PT J
AU BELIK, J
   WAGERLE, LC
   DELIVORIAPAPADOPOULOS, M
AF BELIK, J
   WAGERLE, LC
   DELIVORIAPAPADOPOULOS, M
TI CEREBRAL BLOOD-FLOW AND METABOLISM FOLLOWING PANCURONIUM-BROMIDE IN
   NEWBORN LAMBS
SO PEDIATRIC RESEARCH
LA English
DT Article
C1 HOSP UNIV PENN,DEPT PEDIAT,PHILADELPHIA,PA 19104.
   UNIV PENN,SCH MED,DEPT PHYSIOL,PHILADELPHIA,PA 19104.
   UNIV PENN,SCH MED,DEPT PEDIAT,PHILADELPHIA,PA 19104.
NR 17
TC 16
Z9 16
PU WILLIAMS & WILKINS
PI BALTIMORE
PA 351 WEST CAMDEN ST, BALTIMORE, MD 21201-2436
SN 0031-3998
J9 PEDIATR RES
JI Pediatr. Res.
PY 1984
VL 18
IS 12
BP 1305
EP 1308
DI 10.1203/00006450-198412000-00017
PG 4
WC Pediatrics
SC Pediatrics
GA TU199
UT WOS:A1984TU19900017
ER

PT J
AU MILLER, RD
AF MILLER, RD
TI VECURONIUM - A NEW NONDEPOLARIZING NEUROMUSCULAR-BLOCKING AGENT -
   CLINICAL-PHARMACOLOGY, PHARMACOKINETICS, CARDIOVASCULAR EFFECTS AND USE
   IN SPECIAL CLINICAL SITUATIONS
SO PHARMACOTHERAPY
LA English
DT Article
C1 UNIV CALIF SAN FRANCISCO,SCH MED,DEPT PHARMACOL,SAN FRANCISCO,CA 94143.
RP MILLER, RD (reprint author), UNIV CALIF SAN FRANCISCO,SCH MED,DEPT ANESTHESIA,SAN FRANCISCO,CA 94143, USA.
NR 65
TC 7
Z9 8
PU PHARMACOTHERAPY PUBLICATIONS INC
PI BOSTON
PA NEW ENGLAND MEDICAL CENTER BOX 806 171 HARRISON AVE, BOSTON, MA 02111
SN 0277-0008
J9 PHARMACOTHERAPY
JI Pharmacotherapy
PY 1984
VL 4
IS 5
BP 238
EP 245
PG 8
WC Pharmacology & Pharmacy
SC Pharmacology & Pharmacy
GA TQ191
UT WOS:A1984TQ19100002
ER

PT J
AU KOVACS, P
   TAKACSINAGY, G
   HORVATH, P
AF KOVACS, P
   TAKACSINAGY, G
   HORVATH, P
TI INVESTIGATIONS ABOUT THE KINETIC OF THE HYDROLYSIS OF PIPECURONIUM
   BROMIDE
SO PHARMAZIE
LA German
DT Article
C1 CHEM FABR GEDEON RICHTER AG,H-1475 BUDAPEST,HUNGARY.
RP KOVACS, P (reprint author), SEMMELWEIS UNIV MED,INST PHARM,H-1092 BUDAPEST,HUNGARY.
NR 23
TC 0
Z9 0
PU GOVI-VERLAG GMBH
PI ESCHBORN
PA PHARMAZEUTISCHER VERLAG GINNHEIMER STRASSE 26, D-65760 ESCHBORN, GERMANY
SN 0031-7144
J9 PHARMAZIE
JI Pharmazie
PY 1984
VL 39
IS 6
BP 391
EP 393
PG 3
WC Chemistry, Medicinal; Chemistry, Multidisciplinary; Pharmacology &
   Pharmacy
SC Pharmacology & Pharmacy; Chemistry
GA TD946
UT WOS:A1984TD94600007
ER

PT J
AU KERSHAW, PJ
   SWIFT, DJ
   PENTREATH, RJ
   LOVETT, MB
AF KERSHAW, PJ
   SWIFT, DJ
   PENTREATH, RJ
   LOVETT, MB
TI THE INCORPORATION OF PLUTONIUM, AMERICIUM AND CURIUM INTO THE IRISH SEA
   SEABED BY BIOLOGICAL-ACTIVITY
SO SCIENCE OF THE TOTAL ENVIRONMENT
LA English
DT Article
RP KERSHAW, PJ (reprint author), MAFF,DIRECTORATE FISHERIES RES,FISHERIES LAB,LOWESTOFT NR33 0HT,SUFFOLK,ENGLAND.
NR 15
TC 37
Z9 37
PU ELSEVIER SCIENCE BV
PI AMSTERDAM
PA PO BOX 211, 1000 AE AMSTERDAM, NETHERLANDS
SN 0048-9697
J9 SCI TOTAL ENVIRON
JI Sci. Total Environ.
PY 1984
VL 40
IS DEC
BP 61
EP 81
DI 10.1016/0048-9697(84)90342-5
PG 21
WC Environmental Sciences
SC Environmental Sciences & Ecology
GA TW608
UT WOS:A1984TW60800003
ER

PT J
AU PAYNE, JP
AF PAYNE, JP
TI ATRACURIUM
SO SEMINARS IN ANESTHESIA
LA English
DT Article
RP PAYNE, JP (reprint author), ROYAL COLL SURG ENGLAND,ANAESTHET RES DEPT,35-43 LINCOLNS INN FIELDS,LONDON WC2A 3PN,ENGLAND.
NR 13
TC 3
Z9 3
PU W B SAUNDERS CO
PI PHILADELPHIA
PA INDEPENDENCE SQUARE WEST CURTIS CENTER, STE 300, PHILADELPHIA, PA
   19106-3399
SN 0277-0326
J9 SEMIN ANESTH
JI Semin. Anesth.
PY 1984
VL 3
IS 4
BP 303
EP 311
PG 9
WC Anesthesiology
SC Anesthesiology
GA TW760
UT WOS:A1984TW76000006
ER

PT J
AU MILLER, RD
AF MILLER, RD
TI VECURONIUM
SO SEMINARS IN ANESTHESIA
LA English
DT Article
RP MILLER, RD (reprint author), UNIV CALIF SAN FRANCISCO,SCH MED,DEPT ANESTHESIA,S-436,SAN FRANCISCO,CA 94143, USA.
NR 55
TC 3
Z9 3
PU W B SAUNDERS CO
PI PHILADELPHIA
PA INDEPENDENCE SQUARE WEST CURTIS CENTER, STE 300, PHILADELPHIA, PA
   19106-3399
SN 0277-0326
J9 SEMIN ANESTH
JI Semin. Anesth.
PY 1984
VL 3
IS 4
BP 312
EP 318
PG 7
WC Anesthesiology
SC Anesthesiology
GA TW760
UT WOS:A1984TW76000007
ER

PT J
AU FROLOVA, LM
   FROLOV, AA
   VASILEV, VY
AF FROLOVA, LM
   FROLOV, AA
   VASILEV, VY
TI RADIATION-CHEMICAL BEHAVIOR OF NEPTUNIUM IONS IN NITRIC-ACID SOLUTIONS
   IN THE PRESENCE OF CURIUM-244
SO SOVIET RADIOCHEMISTRY
LA English
DT Article
NR 7
TC 0
Z9 0
PU PLENUM PUBL CORP
PI NEW YORK
PA CONSULTANTS BUREAU, 233 SPRING ST, NEW YORK, NY 10013
SN 0038-576X
J9 SOV RADIOCHEM+
PY 1984
VL 26
IS 1
BP 102
EP 108
PG 7
WC Chemistry, Analytical
SC Chemistry
GA TS863
UT WOS:A1984TS86300020
ER

PT J
AU YUSOV, AB
   PERMINOV, VP
   KROT, NN
AF YUSOV, AB
   PERMINOV, VP
   KROT, NN
TI PHOTOLUMINESCENCE OF CURIUM(III) IN THE PRESENCE OF URANYL
SO SOVIET RADIOCHEMISTRY
LA English
DT Article
NR 10
TC 0
Z9 0
PU PLENUM PUBL CORP
PI NEW YORK
PA CONSULTANTS BUREAU 233 SPRING ST, NEW YORK, NY 10013
SN 0038-576X
J9 SOV RADIOCHEM+
PY 1984
VL 26
IS 5
BP 627
EP 631
PG 5
WC Chemistry, Analytical
SC Chemistry
GA ALL05
UT WOS:A1984ALL0500018
ER

PT J
AU ERKOLA, O
   SALMENPERA, A
   KUOPPAMAKI, R
AF ERKOLA, O
   SALMENPERA, A
   KUOPPAMAKI, R
TI 5 NON-DEPOLARIZING MUSCLE-RELAXANTS IN PRECURARIZATION
SO ACTA ANAESTHESIOLOGICA SCANDINAVICA
LA English
DT Article
C1 SATAKUNTA CENT HOSP,DEPT ANAESTHESIA,PORI,FINLAND.
RP ERKOLA, O (reprint author), HELSINKI UNIV,CENT HOSP,TOOLO HOSP,DEPT ANAESTHESIA,SF-00260 HELSINKI 26,FINLAND.
NR 34
TC 26
Z9 26
PU MUNKSGAARD INT PUBL LTD
PI COPENHAGEN
PA 35 NORRE SOGADE, PO BOX 2148, DK-1016 COPENHAGEN, DENMARK
SN 0001-5172
J9 ACTA ANAESTH SCAND
JI Acta Anaesthesiol. Scand.
PY 1983
VL 27
IS 6
BP 427
EP 432
PG 6
WC Anesthesiology
SC Anesthesiology
GA RZ978
UT WOS:A1983RZ97800001
ER

PT J
AU MIRAKHUR, RK
   FERRES, CJ
   LAVERY, TD
AF MIRAKHUR, RK
   FERRES, CJ
   LAVERY, TD
TI PLASMA CHOLINESTERASE LEVELS FOLLOWING PANCURONIUM AND VECURONIUM
SO ACTA ANAESTHESIOLOGICA SCANDINAVICA
LA English
DT Article
C1 QUEENS UNIV BELFAST,DEPT ANAESTHET,BELFAST BT7 1NN,ANTRIM,NORTH IRELAND.
RP MIRAKHUR, RK (reprint author), ROYAL VICTORIA HOSP,DEPT BIOCHEM,BELFAST BT12 6BA,NORTH IRELAND.
NR 20
TC 7
Z9 7
PU MUNKSGAARD INT PUBL LTD
PI COPENHAGEN
PA 35 NORRE SOGADE, PO BOX 2148, DK-1016 COPENHAGEN, DENMARK
SN 0001-5172
J9 ACTA ANAESTH SCAND
JI Acta Anaesthesiol. Scand.
PY 1983
VL 27
IS 6
BP 451
EP 453
PG 3
WC Anesthesiology
SC Anesthesiology
GA RZ978
UT WOS:A1983RZ97800005
ER

PT J
AU KLEIN, L
   HOPKINS, J
   BECK, E
   BURTON, B
AF KLEIN, L
   HOPKINS, J
   BECK, E
   BURTON, B
TI CUMULATIVE DOSE RESPONSES TO GALLAMINE, PANCURONIUM, AND NEOSTIGMINE IN
   HALOTHANE-ANESTHETIZED HORSES - NEUROMUSCULAR AND CARDIOVASCULAR EFFECTS
SO AMERICAN JOURNAL OF VETERINARY RESEARCH
LA English
DT Article
RP KLEIN, L (reprint author), UNIV PENN,NEW BOLTON CTR,SCH VET MED,DEPT CLIN STUDIES,KENNET SQ,PA 19348, USA.
NR 26
TC 5
Z9 5
PU AMER VETERINARY MEDICAL ASSOC
PI SCHAUMBURG
PA 1931 N MEACHAM RD SUITE 100, SCHAUMBURG, IL 60173-4360
SN 0002-9645
J9 AM J VET RES
JI Am. J. Vet. Res.
PY 1983
VL 44
IS 5
BP 786
EP 792
PG 7
WC Veterinary Sciences
SC Veterinary Sciences
GA QM708
UT WOS:A1983QM70800010
ER

PT J
AU MANLEY, SV
   STEFFEY, EP
   HOWITT, GA
   WOLINER, M
AF MANLEY, SV
   STEFFEY, EP
   HOWITT, GA
   WOLINER, M
TI CARDIOVASCULAR AND NEUROMUSCULAR EFFECTS OF PANCURONIUM-BROMIDE IN THE
   PONY
SO AMERICAN JOURNAL OF VETERINARY RESEARCH
LA English
DT Article
RP MANLEY, SV (reprint author), UNIV CALIF DAVIS,SCH VET MED,DEPT SURG,DAVIS,CA 95616, USA.
NR 16
TC 6
Z9 6
PU AMER VETERINARY MEDICAL ASSOC
PI SCHAUMBURG
PA 1931 N MEACHAM RD SUITE 100, SCHAUMBURG, IL 60173-4360
SN 0002-9645
J9 AM J VET RES
JI Am. J. Vet. Res.
PY 1983
VL 44
IS 7
BP 1349
EP 1353
PG 5
WC Veterinary Sciences
SC Veterinary Sciences
GA QW699
UT WOS:A1983QW69900031
ER

PT J
AU FERRES, CJ
   CREAN, PM
   MIRAKHUR, RK
AF FERRES, CJ
   CREAN, PM
   MIRAKHUR, RK
TI AN EVALUATION OF ORG NC-45 (VECURONIUM) IN PEDIATRIC ANESTHESIA
SO ANAESTHESIA
LA English
DT Article
C1 ROYAL VICTORIA HOSP,BELFAST BT12 6BA,ANTRIM,NORTH IRELAND.
RP FERRES, CJ (reprint author), QUEENS UNIV BELFAST,DEPT ANAESTHET,BELFAST BT7 1NN,ANTRIM,NORTH IRELAND.
NR 22
TC 11
Z9 11
PU BLACKWELL SCIENCE LTD
PI OXFORD
PA OSNEY MEAD, OXFORD, OXON, ENGLAND OX2 0EL
SN 0003-2409
J9 ANAESTHESIA
JI Anaesthesia
PY 1983
VL 38
IS 10
BP 943
EP 947
DI 10.1111/j.1365-2044.1983.tb12023.x
PG 5
WC Anesthesiology
SC Anesthesiology
GA RM825
UT WOS:A1983RM82500004
ER

PT J
AU BALDO, BA
   FISHER, MM
AF BALDO, BA
   FISHER, MM
TI DETECTION OF SERUM IGE ANTIBODIES THAT REACT WITH ALCURONIUM AND
   TUBOCURARINE AFTER LIFE-THREATENING REACTIONS TO MUSCLE-RELAXANT DRUGS
SO ANAESTHESIA AND INTENSIVE CARE
LA English
DT Article
C1 ROYAL N SHORE HOSP,KOLLING INST MED RES,SYDNEY,NSW,AUSTRALIA.
   ROYAL N SHORE HOSP,INTENS THERAPY UNIT,SYDNEY,NSW,AUSTRALIA.
NR 15
TC 63
Z9 63
PU AUSTRALIAN SOC ANAESTHETISTS
PI EDGECLIFF
PA P O BOX 600, EDGECLIFF NSW 2021, AUSTRALIA
SN 0310-057X
J9 ANAESTH INTENS CARE
JI Anaesth. Intensive Care
PY 1983
VL 11
IS 3
BP 194
EP 197
PG 4
WC Anesthesiology; Critical Care Medicine
SC Anesthesiology; General & Internal Medicine
GA RB306
UT WOS:A1983RB30600002
ER

PT J
AU FUTTER, ME
   WHALLEY, DG
   WYNANDS, JE
   BEVAN, DR
AF FUTTER, ME
   WHALLEY, DG
   WYNANDS, JE
   BEVAN, DR
TI PANCURONIUM REQUIREMENTS DURING HYPOTHERMIC CARDIOPULMONARY BYPASS IN
   MAN
SO ANAESTHESIA AND INTENSIVE CARE
LA English
DT Article
C1 ROYAL VICTORIA HOSP,DEPT ANAESTHESIA,MONTREAL H3A 1A1,QUEBEC,CANADA.
   MCGILL UNIV,DEPT ANAESTHESIA,MONTREAL H3C 3G1,QUEBEC,CANADA.
NR 10
TC 13
Z9 13
PU AUSTRALIAN SOC ANAESTHETISTS
PI EDGECLIFF
PA P O BOX 600, EDGECLIFF NSW 2021, AUSTRALIA
SN 0310-057X
J9 ANAESTH INTENS CARE
JI Anaesth. Intensive Care
PY 1983
VL 11
IS 3
BP 216
EP 219
PG 4
WC Anesthesiology; Critical Care Medicine
SC Anesthesiology; General & Internal Medicine
GA RB306
UT WOS:A1983RB30600006
ER

PT J
AU SHER, MH
   MATHEWS, PA
AF SHER, MH
   MATHEWS, PA
TI RECURARIZATION WITH QUININE ADMINISTRATION AFTER REVERSAL FROM
   ANESTHESIA
SO ANAESTHESIA AND INTENSIVE CARE
LA English
DT Article
RP SHER, MH (reprint author), CAIRNS BASE HOSP,DEPT ANAESTHET,CAIRNS,QLD 4870,AUSTRALIA.
NR 9
TC 0
Z9 0
PU AUSTRALIAN SOC ANAESTHETISTS
PI EDGECLIFF
PA P O BOX 600, EDGECLIFF NSW 2021, AUSTRALIA
SN 0310-057X
J9 ANAESTH INTENS CARE
JI Anaesth. Intensive Care
PY 1983
VL 11
IS 3
BP 241
EP 243
PG 3
WC Anesthesiology; Critical Care Medicine
SC Anesthesiology; General & Internal Medicine
GA RB306
UT WOS:A1983RB30600010
ER

PT J
AU WOOD, M
   STONE, WJ
   WOOD, AJJ
AF WOOD, M
   STONE, WJ
   WOOD, AJJ
TI PLASMA-BINDING OF PANCURONIUM - EFFECTS OF AGE, SEX, AND DISEASE
SO ANESTHESIA AND ANALGESIA
LA English
DT Article
C1 VANDERBILT UNIV,MED CTR,SCH MED,DEPT PHARMACOL,NASHVILLE,TN 37232.
   VANDERBILT UNIV,MED CTR,SCH MED,DEPT MED,NASHVILLE,TN 37232.
   VET ADM MED CTR,NASHVILLE,TN 37203.
RP WOOD, M (reprint author), VANDERBILT UNIV,MED CTR,SCH MED,DEPT ANESTHESIOL,NASHVILLE,TN 37232, USA.
NR 20
TC 23
Z9 23
PU WILLIAMS & WILKINS
PI BALTIMORE
PA 351 WEST CAMDEN ST, BALTIMORE, MD 21201-2436
SN 0003-2999
J9 ANESTH ANALG
JI Anesth. Analg.
PY 1983
VL 62
IS 1
BP 29
EP 32
PG 4
WC Anesthesiology
SC Anesthesiology
GA QG576
UT WOS:A1983QG57600005
ER

PT J
AU CRONNELLY, R
   MORRIS, RB
   MILLER, RD
AF CRONNELLY, R
   MORRIS, RB
   MILLER, RD
TI COMPARISON OF THIOPENTAL AND MIDAZOLAM ON THE NEUROMUSCULAR RESPONSES TO
   SUCCINYLCHOLINE OR PANCURONIUM IN HUMANS
SO ANESTHESIA AND ANALGESIA
LA English
DT Article
RP CRONNELLY, R (reprint author), UNIV CALIF SAN FRANCISCO,SAN FRANCISCO MED CTR,DEPT ANESTHESIA,SAN FRANCISCO,CA 94193, USA.
NR 16
TC 8
Z9 8
PU WILLIAMS & WILKINS
PI BALTIMORE
PA 351 WEST CAMDEN ST, BALTIMORE, MD 21201-2436
SN 0003-2999
J9 ANESTH ANALG
JI Anesth. Analg.
PY 1983
VL 62
IS 1
BP 75
EP 77
PG 3
WC Anesthesiology
SC Anesthesiology
GA QG576
UT WOS:A1983QG57600013
ER

PT J
AU STIRT, JA
   MURRAY, AL
   KATZ, RL
   SCHEHL, DL
   LEE, C
AF STIRT, JA
   MURRAY, AL
   KATZ, RL
   SCHEHL, DL
   LEE, C
TI ATRACURIUM DURING HALOTHANE ANESTHESIA IN HUMANS
SO ANESTHESIA AND ANALGESIA
LA English
DT Article
RP STIRT, JA (reprint author), UNIV CALIF LOS ANGELES,SCH MED,DEPT ANESTHESIOL,LOS ANGELES,CA 90024, USA.
NR 13
TC 17
Z9 17
PU WILLIAMS & WILKINS
PI BALTIMORE
PA 351 WEST CAMDEN ST, BALTIMORE, MD 21201-2436
SN 0003-2999
J9 ANESTH ANALG
JI Anesth. Analg.
PY 1983
VL 62
IS 2
BP 207
EP 210
PG 4
WC Anesthesiology
SC Anesthesiology
GA QG833
UT WOS:A1983QG83300015
ER

PT J
AU DONATI, F
   FERGUSON, A
   BEVAN, DR
AF DONATI, F
   FERGUSON, A
   BEVAN, DR
TI TWITCH DEPRESSION AND TRAIN-OF-4 RATIO AFTER ANTAGONISM OF PANCURONIUM
   WITH EDROPHONIUM, NEOSTIGMINE, OR PYRIDOSTIGMINE
SO ANESTHESIA AND ANALGESIA
LA English
DT Article
C1 MCGILL UNIV,MONTREAL H3C 3G1,QUEBEC,CANADA.
RP DONATI, F (reprint author), ROYAL VICTORIA HOSP,DEPT ANESTHESIA,MONTREAL H3A 1A1,QUEBEC,CANADA.
NR 16
TC 35
Z9 35
PU WILLIAMS & WILKINS
PI BALTIMORE
PA 351 WEST CAMDEN ST, BALTIMORE, MD 21201-2436
SN 0003-2999
J9 ANESTH ANALG
JI Anesth. Analg.
PY 1983
VL 62
IS 3
BP 314
EP 316
PG 3
WC Anesthesiology
SC Anesthesiology
GA QP128
UT WOS:A1983QP12800004
ER

PT J
AU BALAMOUTSOS, NG
   TSAKONA, H
   KANAKOUDES, PS
   ILIADELIS, E
   GEORGIADES, CG
AF BALAMOUTSOS, NG
   TSAKONA, H
   KANAKOUDES, PS
   ILIADELIS, E
   GEORGIADES, CG
TI ALCURONIUM AND INTRAOCULAR-PRESSURE
SO ANESTHESIA AND ANALGESIA
LA English
DT Article
C1 THEAGENION MED INST,INTENS CARE UNIT,THESSALONIKI,GREECE.
   AHEPA HOSP,THESSALONIKI,GREECE.
RP BALAMOUTSOS, NG (reprint author), THEAGENION MED INST,DEPT ANESTHESIA,2 SERRON ST,THESSALONIKI,GREECE.
NR 16
TC 13
Z9 13
PU WILLIAMS & WILKINS
PI BALTIMORE
PA 351 WEST CAMDEN ST, BALTIMORE, MD 21201-2436
SN 0003-2999
J9 ANESTH ANALG
JI Anesth. Analg.
PY 1983
VL 62
IS 5
BP 521
EP 523
PG 3
WC Anesthesiology
SC Anesthesiology
GA QR291
UT WOS:A1983QR29100011
ER

PT J
AU ROSENBAUM, SH
   ASKANAZI, J
   HYMAN, AI
   KINNEY, JM
AF ROSENBAUM, SH
   ASKANAZI, J
   HYMAN, AI
   KINNEY, JM
TI BREATHING PATTERNS DURING CURARE-INDUCED MUSCLE WEAKNESS
SO ANESTHESIA AND ANALGESIA
LA English
DT Article
C1 COLUMBIA UNIV COLL PHYS & SURG,PRESBYTERIAN MED CTR,DEPT ANESTESIOL,NEW YORK,NY 10032.
   COLUMBIA UNIV COLL PHYS & SURG,DEPT MED,NEW YORK,NY 10032.
   COLUMBIA UNIV COLL PHYS & SURG,DEPT SURG,NEW YORK,NY 10032.
NR 25
TC 2
Z9 2
PU WILLIAMS & WILKINS
PI BALTIMORE
PA 351 WEST CAMDEN ST, BALTIMORE, MD 21201-2436
SN 0003-2999
J9 ANESTH ANALG
JI Anesth. Analg.
PY 1983
VL 62
IS 9
BP 809
EP 814
PG 6
WC Anesthesiology
SC Anesthesiology
GA RF553
UT WOS:A1983RF55300006
ER

PT J
AU BARAKA, A
   NOUEIHED, R
   SINNO, H
   WAKID, N
   AGOSTON, S
AF BARAKA, A
   NOUEIHED, R
   SINNO, H
   WAKID, N
   AGOSTON, S
TI SUCCINYLCHOLINE VECURONIUM (ORG NC-45) SEQUENCE FOR CESAREAN-SECTION
SO ANESTHESIA AND ANALGESIA
LA English
DT Article
C1 AMER UNIV BEIRUT,DEPT LAB MED,BEIRUT,LEBANON.
   STATE UNIV GRONINGEN,INST ANESTHESIOL & CLIN PHARMACOL,9700 AB GRONINGEN,NETHERLANDS.
RP BARAKA, A (reprint author), AMER UNIV BEIRUT,DEPT ANESTHESIOL,BEIRUT,LEBANON.
NR 23
TC 11
Z9 11
PU WILLIAMS & WILKINS
PI BALTIMORE
PA 351 WEST CAMDEN ST, BALTIMORE, MD 21201-2436
SN 0003-2999
J9 ANESTH ANALG
JI Anesth. Analg.
PY 1983
VL 62
IS 10
BP 909
EP 913
PG 5
WC Anesthesiology
SC Anesthesiology
GA RH774
UT WOS:A1983RH77400010
ER

PT J
AU SALMENPERA, M
   PELTOLA, K
   TAKKUNEN, O
   HEINONEN, J
AF SALMENPERA, M
   PELTOLA, K
   TAKKUNEN, O
   HEINONEN, J
TI CARDIOVASCULAR EFFECTS OF PANCURONIUM AND VECURONIUM DURING HIGH-DOSE
   FENTANYL ANESTHESIA
SO ANESTHESIA AND ANALGESIA
LA English
DT Article
RP SALMENPERA, M (reprint author), UNIV HELSINKI,CENT HOSP,DEPT ANESTHESIA,SF-00290 HELSINKI 29,FINLAND.
NR 26
TC 56
Z9 57
PU WILLIAMS & WILKINS
PI BALTIMORE
PA 351 WEST CAMDEN ST, BALTIMORE, MD 21201-2436
SN 0003-2999
J9 ANESTH ANALG
JI Anesth. Analg.
PY 1983
VL 62
IS 12
BP 1059
EP 1064
PG 6
WC Anesthesiology
SC Anesthesiology
GA RU205
UT WOS:A1983RU20500002
ER

PT J
AU GOUDSOUZIAN, NG
   MARTYN, JJA
   LIU, LMP
   GIONFRIDDO, M
AF GOUDSOUZIAN, NG
   MARTYN, JJA
   LIU, LMP
   GIONFRIDDO, M
TI SAFETY AND EFFICACY OF VECURONIUM IN ADOLESCENTS AND CHILDREN
SO ANESTHESIA AND ANALGESIA
LA English
DT Article
C1 ORGANON INC,W ORANGE,NJ.
RP GOUDSOUZIAN, NG (reprint author), HARVARD UNIV,MASSACHUSETTS GEN HOSP,SCH MED,DEPT ANESTHESIA,BOSTON,MA 02114, USA.
NR 15
TC 40
Z9 40
PU WILLIAMS & WILKINS
PI BALTIMORE
PA 351 WEST CAMDEN ST, BALTIMORE, MD 21201-2436
SN 0003-2999
J9 ANESTH ANALG
JI Anesth. Analg.
PY 1983
VL 62
IS 12
BP 1083
EP 1088
PG 6
WC Anesthesiology
SC Anesthesiology
GA RU205
UT WOS:A1983RU20500008
ER

PT J
AU SAXENA, PR
   DHASMANA, KM
   PRAKASH, O
AF SAXENA, PR
   DHASMANA, KM
   PRAKASH, O
TI A COMPARISON OF SYSTEMIC AND REGIONAL HEMODYNAMIC-EFFECTS OF
   D-TUBOCURARINE, PANCURONIUM, AND VECURONIUM
SO ANESTHESIOLOGY
LA English
DT Article
C1 ERASMUS UNIV,FAC MED,DEPT CARDIAC ANESTHESIA,CTR THORAX,3000 DR ROTTERDAM,NETHERLANDS.
RP SAXENA, PR (reprint author), ERASMUS UNIV,FAC MED,DEPT PHARMACOL,CTR THORAX,3000 DR ROTTERDAM,NETHERLANDS.
NR 29
TC 29
Z9 31
PU LIPPINCOTT-RAVEN PUBL
PI PHILADELPHIA
PA 227 EAST WASHINGTON SQ, PHILADELPHIA, PA 19106
SN 0003-3022
J9 ANESTHESIOLOGY
JI Anesthesiology
PY 1983
VL 59
IS 2
BP 102
EP 108
DI 10.1097/00000542-198308000-00006
PG 7
WC Anesthesiology
SC Anesthesiology
GA RA770
UT WOS:A1983RA77000006
ER

PT J
AU DHOLLANDER, AA
   LUYCKX, C
   BARVAIS, L
   DEVILLE, A
AF DHOLLANDER, AA
   LUYCKX, C
   BARVAIS, L
   DEVILLE, A
TI CLINICAL-EVALUATION OF ATRACURIUM BESYLATE REQUIREMENT FOR A STABLE
   MUSCLE-RELAXATION DURING SURGERY - LACK OF AGE-RELATED EFFECTS
SO ANESTHESIOLOGY
LA English
DT Article
RP DHOLLANDER, AA (reprint author), FREE UNIV BRUSSELS,BRUGMANN HOSP,DEPT ANESTHESIOL,B-1020 BRUSSELS,BELGIUM.
NR 13
TC 55
Z9 55
PU LIPPINCOTT-RAVEN PUBL
PI PHILADELPHIA
PA 227 EAST WASHINGTON SQ, PHILADELPHIA, PA 19106
SN 0003-3022
J9 ANESTHESIOLOGY
JI Anesthesiology
PY 1983
VL 59
IS 3
BP 237
EP 240
PG 4
WC Anesthesiology
SC Anesthesiology
GA RE217
UT WOS:A1983RE21700012
ER

PT J
AU MEAKIN, G
   SWEET, PT
   BEVAN, JC
   BEVAN, DR
AF MEAKIN, G
   SWEET, PT
   BEVAN, JC
   BEVAN, DR
TI NEOSTIGMINE AND EDROPHONIUM AS ANTAGONISTS OF PANCURONIUM IN INFANTS AND
   CHILDREN
SO ANESTHESIOLOGY
LA English
DT Article
C1 MCGILL UNIV,ROYAL VICTORIA HOSP,DEPT ANESTHESIA,MONTREAL H3A 1A1,QUEBEC,CANADA.
   MCGILL UNIV,MONTREAL CHILDRENS HOSP,DEPT ANESTHESIA,MONTREAL H3H 1P3,QUEBEC,CANADA.
NR 16
TC 31
Z9 31
PU LIPPINCOTT-RAVEN PUBL
PI PHILADELPHIA
PA 227 EAST WASHINGTON SQ, PHILADELPHIA, PA 19106
SN 0003-3022
J9 ANESTHESIOLOGY
JI Anesthesiology
PY 1983
VL 59
IS 4
BP 316
EP 321
DI 10.1097/00000542-198310000-00008
PG 6
WC Anesthesiology
SC Anesthesiology
GA RK197
UT WOS:A1983RK19700008
ER

PT J
AU GENCARELLI, PJ
   SWEN, J
   KOOT, HWJ
   MILLER, RD
AF GENCARELLI, PJ
   SWEN, J
   KOOT, HWJ
   MILLER, RD
TI THE EFFECTS OF HYPERCARBIA AND HYPOCARBIA ON PANCURONIUM AND VECURONIUM
   NEUROMUSCULAR BLOCKADES IN ANESTHETIZED HUMANS
SO ANESTHESIOLOGY
LA English
DT Article
C1 UNIV CALIF SAN FRANCISCO,SCH MED,DEPT PHARMACOL,SAN FRANCISCO,CA 94143.
   UNIV HOSP LEIDEN,DEPT ANESTHESIOL,LEIDEN,NETHERLANDS.
RP GENCARELLI, PJ (reprint author), UNIV CALIF SAN FRANCISCO,SCH MED,DEPT ANESTHESIA,SAN FRANCISCO,CA 94143, USA.
NR 19
TC 20
Z9 23
PU LIPPINCOTT-RAVEN PUBL
PI PHILADELPHIA
PA 227 EAST WASHINGTON SQ, PHILADELPHIA, PA 19106
SN 0003-3022
J9 ANESTHESIOLOGY
JI Anesthesiology
PY 1983
VL 59
IS 5
BP 376
EP 380
DI 10.1097/00000542-198311000-00002
PG 5
WC Anesthesiology
SC Anesthesiology
GA RP513
UT WOS:A1983RP51300002
ER

PT J
AU GOUDSOUZIAN, NG
   LIU, LMP
   COTE, CJ
   GIONFRIDDO, M
   RUDD, GD
AF GOUDSOUZIAN, NG
   LIU, LMP
   COTE, CJ
   GIONFRIDDO, M
   RUDD, GD
TI SAFETY AND EFFICACY OF ATRACURIUM IN ADOLESCENTS AND CHILDREN
   ANESTHETIZED WITH HALOTHANE
SO ANESTHESIOLOGY
LA English
DT Article
C1 HARVARD UNIV,SCH MED,DEPT ANESTHESIA,BOSTON,MA 02115.
   BURROUGHS WELLCOME CO,WELLCOME RES LABS,RES TRIANGLE PK,NC 27709.
RP GOUDSOUZIAN, NG (reprint author), MASSACHUSETTS GEN HOSP,DEPT ANESTHESIA,BOSTON,MA 02114, USA.
NR 11
TC 36
Z9 36
PU LIPPINCOTT-RAVEN PUBL
PI PHILADELPHIA
PA 227 EAST WASHINGTON SQ, PHILADELPHIA, PA 19106
SN 0003-3022
J9 ANESTHESIOLOGY
JI Anesthesiology
PY 1983
VL 59
IS 5
BP 459
EP 462
DI 10.1097/00000542-198311000-00018
PG 4
WC Anesthesiology
SC Anesthesiology
GA RP513
UT WOS:A1983RP51300018
ER

PT J
AU MARTYN, JAJ
   LIU, LMP
   SZYFELBEIN, SK
   AMBALAVANAR, ES
   GOUDSOUZIAN, NG
AF MARTYN, JAJ
   LIU, LMP
   SZYFELBEIN, SK
   AMBALAVANAR, ES
   GOUDSOUZIAN, NG
TI THE NEUROMUSCULAR EFFECTS OF PANCURONIUM IN BURNED CHILDREN
SO ANESTHESIOLOGY
LA English
DT Article
C1 MASSACHUSETTS GEN HOSP,ANAESTHESIA SERV,BOSTON,MA 02114.
   HARVARD UNIV,SCH MED,DEPT ANAESTHESIA,BOSTON,MA 02115.
   SHRINERS BURNS INST,BOSTON,MA.
RP MARTYN, JAJ (reprint author), MASSACHUSETTS GEN HOSP,DEPT ANAESTHESIA,BOSTON,MA 02114, USA.
NR 17
TC 25
Z9 25
PU LIPPINCOTT-RAVEN PUBL
PI PHILADELPHIA
PA 227 EAST WASHINGTON SQ, PHILADELPHIA, PA 19106
SN 0003-3022
J9 ANESTHESIOLOGY
JI Anesthesiology
PY 1983
VL 59
IS 6
BP 561
EP 564
PG 4
WC Anesthesiology
SC Anesthesiology
GA RU871
UT WOS:A1983RU87100015
ER

PT J
AU BUZELLO, W
   KRIEG, N
   KUHLS, E
   SCHLICKEWEI, A
AF BUZELLO, W
   KRIEG, N
   KUHLS, E
   SCHLICKEWEI, A
TI MODIFICATION OF PANCURONIUM-INDUCED NONDEPOLARIZING NEUROMUSCULAR BLOCK
   BY SUCCINYLCHOLINE IN ANESTHETIZED HUMANS
SO ANESTHESIOLOGY
LA English
DT Article
C1 UNIV FREIBURG,DEPT ANESTHESIOL,D-7800 FREIBURG,FED REP GER.
NR 15
TC 5
Z9 5
PU LIPPINCOTT-RAVEN PUBL
PI PHILADELPHIA
PA 227 EAST WASHINGTON SQ, PHILADELPHIA, PA 19106
SN 0003-3022
J9 ANESTHESIOLOGY
JI Anesthesiology
PY 1983
VL 59
IS 6
BP 573
EP 576
DI 10.1097/00000542-198312000-00018
PG 4
WC Anesthesiology
SC Anesthesiology
GA RU871
UT WOS:A1983RU87100018
ER

PT J
AU HILGENBERG, JC
   STOELTING, RK
   HARRIS, WA
AF HILGENBERG, JC
   STOELTING, RK
   HARRIS, WA
TI SYSTEMIC VASCULAR-RESPONSES TO ATRACURIUM DURING ENFLURANE NITROUS-OXIDE
   ANESTHESIA IN HUMANS
SO ANESTHESIOLOGY
LA English
DT Article
RP HILGENBERG, JC (reprint author), INDIANA UNIV,SCH MED,DEPT ANESTHESIA,INDIANAPOLIS,IN 46223, USA.
NR 7
TC 11
Z9 11
PU LIPPINCOTT-RAVEN PUBL
PI PHILADELPHIA
PA 227 EAST WASHINGTON SQ, PHILADELPHIA, PA 19106
SN 0003-3022
J9 ANESTHESIOLOGY
JI Anesthesiology
PY 1983
VL 58
IS 3
BP 242
EP 244
DI 10.1097/00000542-198303000-00007
PG 3
WC Anesthesiology
SC Anesthesiology
GA QG590
UT WOS:A1983QG59000007
ER

PT J
AU HORROW, JC
   BARTKOWSKI, RR
AF HORROW, JC
   BARTKOWSKI, RR
TI PANCURONIUM, UNLIKE OTHER NONDEPOLARIZING RELAXANTS, RETAINS POTENCY AT
   HYPOTHERMIA
SO ANESTHESIOLOGY
LA English
DT Article
C1 UNIV PENN,SCH MED,DEPT ANESTHESIA,PHILADELPHIA,PA 19104.
NR 15
TC 12
Z9 12
PU LIPPINCOTT-RAVEN PUBL
PI PHILADELPHIA
PA 227 EAST WASHINGTON SQ, PHILADELPHIA, PA 19106
SN 0003-3022
J9 ANESTHESIOLOGY
JI Anesthesiology
PY 1983
VL 58
IS 4
BP 357
EP 361
DI 10.1097/00000542-198304000-00010
PG 5
WC Anesthesiology
SC Anesthesiology
GA QK296
UT WOS:A1983QK29600010
ER

PT J
AU CRONNELLY, R
   FISHER, DM
   MILLER, RD
   GENCARELLI, P
   NGUYENGRUENKE, L
   CASTAGNOLI, N
AF CRONNELLY, R
   FISHER, DM
   MILLER, RD
   GENCARELLI, P
   NGUYENGRUENKE, L
   CASTAGNOLI, N
TI PHARMACOKINETICS AND PHARMACODYNAMICS OF VECURONIUM (ORG NC45) AND
   PANCURONIUM IN ANESTHETIZED HUMANS
SO ANESTHESIOLOGY
LA English
DT Article
RP CRONNELLY, R (reprint author), UNIV CALIF SAN FRANCISCO,MED CTR,DEPT ANESTHESIA,SAN FRANCISCO,CA 94143, USA.
NR 16
TC 83
Z9 84
PU LIPPINCOTT-RAVEN PUBL
PI PHILADELPHIA
PA 227 EAST WASHINGTON SQ, PHILADELPHIA, PA 19106
SN 0003-3022
J9 ANESTHESIOLOGY
JI Anesthesiology
PY 1983
VL 58
IS 5
BP 405
EP 408
DI 10.1097/00000542-198305000-00002
PG 4
WC Anesthesiology
SC Anesthesiology
GA QN804
UT WOS:A1983QN80400002
ER

PT J
AU BARTKOWSKI, RR
AF BARTKOWSKI, RR
TI RECOVERY OF NEUROMUSCULAR FUNCTION IN THE PERFUSED RAT DIAPHRAGM AFTER
   SUCCINYLCHOLINE AND PANCURONIUM BLOCKADE
SO ANESTHESIOLOGY
LA English
DT Article
RP BARTKOWSKI, RR (reprint author), UNIV PENN,DEPT ANESTHESIOL,PHILADELPHIA,PA 19104, USA.
NR 12
TC 1
Z9 1
PU LIPPINCOTT-RAVEN PUBL
PI PHILADELPHIA
PA 227 EAST WASHINGTON SQ, PHILADELPHIA, PA 19106
SN 0003-3022
J9 ANESTHESIOLOGY
JI Anesthesiology
PY 1983
VL 58
IS 5
BP 409
EP 413
DI 10.1097/00000542-198305000-00003
PG 5
WC Anesthesiology
SC Anesthesiology
GA QN804
UT WOS:A1983QN80400003
ER

PT J
AU DAY, NS
   BLAKE, GJ
   STANDAERT, FG
   DRETCHEN, KL
AF DAY, NS
   BLAKE, GJ
   STANDAERT, FG
   DRETCHEN, KL
TI CHARACTERIZATION OF THE TRAIN-OF-4 RESPONSE IN FAST AND SLOW MUSCLES -
   EFFECT OF D-TUBOCURARINE, PANCURONIUM, AND VECURONIUM
SO ANESTHESIOLOGY
LA English
DT Article
C1 UNIV PENN,SCH MED,DEPT ANESTHESIA,PHILADELPHIA,PA 19104.
   GEORGETOWN UNIV,SCH MED,DEPT PHARMACOL,WASHINGTON,DC 20007.
   GEORGETOWN UNIV,SCH DENT,WASHINGTON,DC 20057.
NR 17
TC 29
Z9 29
PU LIPPINCOTT-RAVEN PUBL
PI PHILADELPHIA
PA 227 EAST WASHINGTON SQ, PHILADELPHIA, PA 19106
SN 0003-3022
J9 ANESTHESIOLOGY
JI Anesthesiology
PY 1983
VL 58
IS 5
BP 414
EP 417
DI 10.1097/00000542-198305000-00004
PG 4
WC Anesthesiology
SC Anesthesiology
GA QN804
UT WOS:A1983QN80400004
ER

PT J
AU MORRIS, RB
   CAHALAN, MK
   MILLER, RD
   WILKINSON, PL
   QUASHA, AL
   ROBINSON, SL
AF MORRIS, RB
   CAHALAN, MK
   MILLER, RD
   WILKINSON, PL
   QUASHA, AL
   ROBINSON, SL
TI THE CARDIOVASCULAR EFFECTS OF VECURONIUM (ORG NC45) AND PANCURONIUM IN
   PATIENTS UNDERGOING CORONARY-ARTERY BYPASS-GRAFTING
SO ANESTHESIOLOGY
LA English
DT Article
RP MORRIS, RB (reprint author), UNIV CALIF SAN FRANCISCO,DEPT ANESTHESIA,SAN FRANCISCO,CA 94143, USA.
NR 12
TC 111
Z9 111
PU LIPPINCOTT-RAVEN PUBL
PI PHILADELPHIA
PA 227 EAST WASHINGTON SQ, PHILADELPHIA, PA 19106
SN 0003-3022
J9 ANESTHESIOLOGY
JI Anesthesiology
PY 1983
VL 58
IS 5
BP 438
EP 440
DI 10.1097/00000542-198305000-00008
PG 3
WC Anesthesiology
SC Anesthesiology
GA QN804
UT WOS:A1983QN80400008
ER

PT J
AU SOKOLL, MD
   GERGIS, SD
   MEHTA, M
   ALI, NM
   LINEBERRY, C
AF SOKOLL, MD
   GERGIS, SD
   MEHTA, M
   ALI, NM
   LINEBERRY, C
TI SAFETY AND EFFICACY OF ATRACURIUM (BW33A) IN SURGICAL PATIENTS RECEIVING
   BALANCED OR ISOFLURANE ANESTHESIA
SO ANESTHESIOLOGY
LA English
DT Article
C1 BURROUGHS WELLCOME CO,NEUROL ANESTHESIOL SECT,RES TRIANGLE PK,NC 27709.
RP SOKOLL, MD (reprint author), UNIV IOWA,COLL MED,DEPT ANESTHESIA,IOWA CITY,IA 52242, USA.
NR 13
TC 52
Z9 52
PU LIPPINCOTT-RAVEN PUBL
PI PHILADELPHIA
PA 227 EAST WASHINGTON SQ, PHILADELPHIA, PA 19106
SN 0003-3022
J9 ANESTHESIOLOGY
JI Anesthesiology
PY 1983
VL 58
IS 5
BP 450
EP 455
DI 10.1097/00000542-198305000-00010
PG 6
WC Anesthesiology
SC Anesthesiology
GA QN804
UT WOS:A1983QN80400010
ER

PT J
AU DHOLLANDER, AA
   DUVALDESTIN, P
   HENZEL, D
   NEVELSTEEN, M
   BOMBLET, JP
AF DHOLLANDER, AA
   DUVALDESTIN, P
   HENZEL, D
   NEVELSTEEN, M
   BOMBLET, JP
TI VARIATIONS IN PANCURONIUM REQUIREMENT, PLASMA-CONCENTRATION, AND
   URINARY-EXCRETION INDUCED BY CARDIOPULMONARY BYPASS WITH HYPOTHERMIA
SO ANESTHESIOLOGY
LA English
DT Article
C1 HOP BICHAT,F-75877 PARIS 18,FRANCE.
RP DHOLLANDER, AA (reprint author), FREE UNIV BRUSSELS,BRUGMANN HOSP,DEPT ANESTHESIOL,B-1020 BRUSSELS,BELGIUM.
NR 14
TC 30
Z9 30
PU LIPPINCOTT-RAVEN PUBL
PI PHILADELPHIA
PA 227 EAST WASHINGTON SQ, PHILADELPHIA, PA 19106
SN 0003-3022
J9 ANESTHESIOLOGY
JI Anesthesiology
PY 1983
VL 58
IS 6
BP 505
EP 509
DI 10.1097/00000542-198306000-00004
PG 5
WC Anesthesiology
SC Anesthesiology
GA QU808
UT WOS:A1983QU80800004
ER

PT J
AU FISHER, DM
   MILLER, RD
AF FISHER, DM
   MILLER, RD
TI NEUROMUSCULAR EFFECTS OF VECURONIUM (ORGNC45) IN INFANTS AND CHILDREN
   DURING N2O, HALOTHANE ANESTHESIA
SO ANESTHESIOLOGY
LA English
DT Article
RP FISHER, DM (reprint author), UNIV CALIF SAN FRANCISCO,DEPT ANESTHESIA S436,SAN FRANCISCO,CA 94143, USA.
NR 18
TC 80
Z9 81
PU LIPPINCOTT-RAVEN PUBL
PI PHILADELPHIA
PA 227 EAST WASHINGTON SQ, PHILADELPHIA, PA 19106
SN 0003-3022
J9 ANESTHESIOLOGY
JI Anesthesiology
PY 1983
VL 58
IS 6
BP 519
EP 523
DI 10.1097/00000542-198306000-00007
PG 5
WC Anesthesiology
SC Anesthesiology
GA QU808
UT WOS:A1983QU80800007
ER

PT J
AU BERTHIER, JC
   BOURGEOIS, J
   SANN, L
   FRAPPAZ, D
   DAMON, G
   COCHAT, P
   BETHENOD, M
AF BERTHIER, JC
   BOURGEOIS, J
   SANN, L
   FRAPPAZ, D
   DAMON, G
   COCHAT, P
   BETHENOD, M
TI PROLONGED PANCURONIUM ADMINISTRATION IN NEONATES UNDER ASSISTED
   VENTILATION FOR IDIOPATHIC RESPIRATORY-DISTRESS
SO ARCHIVES FRANCAISES DE PEDIATRIE
LA French
DT Article
RP BERTHIER, JC (reprint author), HOP DEBROUSSE,SERV PATHOL NEONATALE,F-69322 LYON 1,FRANCE.
NR 28
TC 0
Z9 0
PU EDITIONS TECHNIQUES
PI PARIS
PA 18 RUE SEGUIER, 75006 PARIS, FRANCE
SN 0003-9764
J9 ARCH FR PEDIATR
PY 1983
VL 40
IS 2
BP 79
EP 83
PG 5
WC Pediatrics
SC Pediatrics
GA QH851
UT WOS:A1983QH85100002
ER

PT J
AU MERRETT, RA
   THOMPSON, CW
   WEBB, FW
AF MERRETT, RA
   THOMPSON, CW
   WEBB, FW
TI INVITRO DEGRADATION OF ATRACURIUM IN HUMAN-PLASMA
SO BRITISH JOURNAL OF ANAESTHESIA
LA English
DT Article
RP MERRETT, RA (reprint author), WELLCOME FDN LTD,CENT ANALYT LABS,DARTFORD,KENT,ENGLAND.
NR 9
TC 79
Z9 79
PU PROF SCI PUBL
PI LONDON
PA TAVISTOCK HOUSE EAST, TAVISTOCK SQUARE, LONDON, ENGLAND WC1H 9JR
SN 0007-0912
J9 BRIT J ANAESTH
JI Br. J. Anaesth.
PY 1983
VL 55
IS 1
BP 61
EP 66
DI 10.1093/bja/55.1.61
PG 6
WC Anesthesiology
SC Anesthesiology
GA QE987
UT WOS:A1983QE98700011
ER

PT J
AU WARD, S
   NEILL, EAM
   WEATHERLEY, BC
   CORALL, IM
AF WARD, S
   NEILL, EAM
   WEATHERLEY, BC
   CORALL, IM
TI PHARMACOKINETICS OF ATRACURIUM BESYLATE IN HEALTHY PATIENTS (AFTER A
   SINGLE IV BOLUS DOSE)
SO BRITISH JOURNAL OF ANAESTHESIA
LA English
DT Article
C1 WELLCOME RES LABS,BECKENHAM BR3 3BS,KENT,ENGLAND.
RP WARD, S (reprint author), UNIV LONDON KINGS COLL HOSP,DEPT ANAESTHET,LONDON SE5 9RS,ENGLAND.
NR 10
TC 77
Z9 77
PU PROF SCI PUBL
PI LONDON
PA TAVISTOCK HOUSE EAST, TAVISTOCK SQUARE, LONDON, ENGLAND WC1H 9JR
SN 0007-0912
J9 BRIT J ANAESTH
JI Br. J. Anaesth.
PY 1983
VL 55
IS 2
BP 113
EP 118
DI 10.1093/bja/55.2.113
PG 6
WC Anesthesiology
SC Anesthesiology
GA QB959
UT WOS:A1983QB95900004
ER

PT J
AU ROBERTSON, EN
   BOOIJ, LHDJ
   FRAGEN, RJ
   CRUL, JF
AF ROBERTSON, EN
   BOOIJ, LHDJ
   FRAGEN, RJ
   CRUL, JF
TI CLINICAL COMPARISON OF ATRACURIUM AND VECURONIUM (ORG-NC-45)
SO BRITISH JOURNAL OF ANAESTHESIA
LA English
DT Article
C1 NORTHWESTERN UNIV,DEPT ANESTHESIOL,CHICAGO,IL 60611.
RP ROBERTSON, EN (reprint author), CATHOLIC UNIV NIJMEGEN,DEPT ANESTHESIOL,NIJMEGEN,NETHERLANDS.
NR 14
TC 69
Z9 69
PU PROF SCI PUBL
PI LONDON
PA TAVISTOCK HOUSE EAST, TAVISTOCK SQUARE, LONDON, ENGLAND WC1H 9JR
SN 0007-0912
J9 BRIT J ANAESTH
JI Br. J. Anaesth.
PY 1983
VL 55
IS 2
BP 125
EP 129
DI 10.1093/bja/55.2.125
PG 5
WC Anesthesiology
SC Anesthesiology
GA QB959
UT WOS:A1983QB95900006
ER

PT J
AU FRAGEN, RJ
   BOOIJ, LHDJ
   VANDERPOL, F
   ROBERTSON, EN
   CRUL, JF
AF FRAGEN, RJ
   BOOIJ, LHDJ
   VANDERPOL, F
   ROBERTSON, EN
   CRUL, JF
TI INTERACTIONS OF DIISOPROPYL PHENOL (ICI-35868) WITH SUXAMETHONIUM,
   VECURONIUM AND PANCURONIUM INVITRO
SO BRITISH JOURNAL OF ANAESTHESIA
LA English
DT Article
C1 CATHOLIC UNIV NIJMEGEN,DEPT ANAESTHESIA,NIJMEGEN,NETHERLANDS.
RP FRAGEN, RJ (reprint author), NORTHWESTERN UNIV,SCH MED,DEPT CLIN ANAESTHESIA,CHICAGO,IL 60611, USA.
NR 9
TC 17
Z9 17
PU PROF SCI PUBL
PI LONDON
PA TAVISTOCK HOUSE EAST, TAVISTOCK SQUARE, LONDON, ENGLAND WC1H 9JR
SN 0007-0912
J9 BRIT J ANAESTH
JI Br. J. Anaesth.
PY 1983
VL 55
IS 5
BP 433
EP 436
DI 10.1093/bja/55.5.433
PG 4
WC Anesthesiology
SC Anesthesiology
GA QP849
UT WOS:A1983QP84900011
ER

PT J
AU ENGBAEK, J
   ORDING, H
   VIBYMOGENSEN, J
AF ENGBAEK, J
   ORDING, H
   VIBYMOGENSEN, J
TI NEUROMUSCULAR BLOCKING EFFECTS OF VECURONIUM AND PANCURONIUM DURING
   HALOTHANE ANESTHESIA
SO BRITISH JOURNAL OF ANAESTHESIA
LA English
DT Article
RP ENGBAEK, J (reprint author), UNIV COPENHAGEN,HERLEV HOSP,DEPT ANAESTHESIA,DK-2730 HERLEV,DENMARK.
NR 20
TC 18
Z9 18
PU PROF SCI PUBL
PI LONDON
PA TAVISTOCK HOUSE EAST, TAVISTOCK SQUARE, LONDON, ENGLAND WC1H 9JR
SN 0007-0912
J9 BRIT J ANAESTH
JI Br. J. Anaesth.
PY 1983
VL 55
IS 6
BP 497
EP 500
DI 10.1093/bja/55.6.497
PG 4
WC Anesthesiology
SC Anesthesiology
GA QU636
UT WOS:A1983QU63600004
ER

PT J
AU ENGBAEK, J
   ORDING, H
   SORENSEN, B
   VIBYMOGENSEN, J
AF ENGBAEK, J
   ORDING, H
   SORENSEN, B
   VIBYMOGENSEN, J
TI CARDIAC EFFECTS OF VECURONIUM AND PANCURONIUM DURING HALOTHANE
   ANESTHESIA
SO BRITISH JOURNAL OF ANAESTHESIA
LA English
DT Article
RP ENGBAEK, J (reprint author), UNIV COPENHAGEN,HERLEV HOSP,DEPT ANAESTHESIA,DK-2730 HERLEV,DENMARK.
NR 16
TC 28
Z9 29
PU PROF SCI PUBL
PI LONDON
PA TAVISTOCK HOUSE EAST, TAVISTOCK SQUARE, LONDON, ENGLAND WC1H 9JR
SN 0007-0912
J9 BRIT J ANAESTH
JI Br. J. Anaesth.
PY 1983
VL 55
IS 6
BP 501
EP 505
DI 10.1093/bja/55.6.501
PG 5
WC Anesthesiology
SC Anesthesiology
GA QU636
UT WOS:A1983QU63600005
ER

PT J
AU CUMMINGS, MF
   RUSSELL, WJ
   FREWIN, DB
AF CUMMINGS, MF
   RUSSELL, WJ
   FREWIN, DB
TI EFFECTS OF PANCURONIUM AND ALCURONIUM ON THE CHANGES IN
   ARTERIAL-PRESSURE AND PLASMA-CATECHOLAMINE CONCENTRATIONS DURING
   TRACHEAL INTUBATION
SO BRITISH JOURNAL OF ANAESTHESIA
LA English
DT Article
C1 ROYAL ADELAIDE HOSP,DEPT ANAESTHESIA & INTENS CARE,ADELAIDE,SA 5000,AUSTRALIA.
   ROYAL ADELAIDE HOSP,DEPT CLIN PHARMACOL,ADELAIDE,SA 5000,AUSTRALIA.
NR 11
TC 27
Z9 27
PU PROF SCI PUBL
PI LONDON
PA TAVISTOCK HOUSE EAST, TAVISTOCK SQUARE, LONDON, ENGLAND WC1H 9JR
SN 0007-0912
J9 BRIT J ANAESTH
JI Br. J. Anaesth.
PY 1983
VL 55
IS 7
BP 619
EP 623
DI 10.1093/bja/55.7.619
PG 5
WC Anesthesiology
SC Anesthesiology
GA QX590
UT WOS:A1983QX59000005
ER

PT J
AU FITZAL, S
   GILLY, H
   ILIAS, W
AF FITZAL, S
   GILLY, H
   ILIAS, W
TI COMPARATIVE INVESTIGATIONS ON THE CARDIOVASCULAR EFFECTS OF ORG NC-45
   AND PANCURONIUM IN DOGS
SO BRITISH JOURNAL OF ANAESTHESIA
LA English
DT Article
RP FITZAL, S (reprint author), VIENNA UNIV,ANAESTHESIE & ALLGEMEINE INTENS MED KLIN,A-1090 VIENNA,AUSTRIA.
NR 20
TC 9
Z9 9
PU PROF SCI PUBL
PI LONDON
PA TAVISTOCK HOUSE EAST, TAVISTOCK SQUARE, LONDON, ENGLAND WC1H 9JR
SN 0007-0912
J9 BRIT J ANAESTH
JI Br. J. Anaesth.
PY 1983
VL 55
IS 7
BP 641
EP 646
DI 10.1093/bja/55.7.641
PG 6
WC Anesthesiology
SC Anesthesiology
GA QX590
UT WOS:A1983QX59000009
ER

PT J
AU MARSHALL, IG
   GIBB, AJ
   DURANT, NN
AF MARSHALL, IG
   GIBB, AJ
   DURANT, NN
TI NEUROMUSCULAR AND VAGAL BLOCKING ACTIONS OF PANCURONIUM-BROMIDE, ITS
   METABOLITES, AND VECURONIUM BROMIDE (ORG-NC-45) AND ITS POTENTIAL
   METABOLITES IN THE ANESTHETIZED CAT
SO BRITISH JOURNAL OF ANAESTHESIA
LA English
DT Article
RP MARSHALL, IG (reprint author), UNIV STRATHCLYDE,DEPT PHYSIOL & PHARMACOL,GLASGOW G1 1XW,SCOTLAND.
NR 22
TC 59
Z9 59
PU PROF SCI PUBL
PI LONDON
PA TAVISTOCK HOUSE EAST, TAVISTOCK SQUARE, LONDON, ENGLAND WC1H 9JR
SN 0007-0912
J9 BRIT J ANAESTH
JI Br. J. Anaesth.
PY 1983
VL 55
IS 8
BP 703
EP 714
DI 10.1093/bja/55.8.703
PG 12
WC Anesthesiology
SC Anesthesiology
GA RB533
UT WOS:A1983RB53300002
ER

PT J
AU ROBERTSON, EN
   FRAGEN, RJ
   BOOIJ, LHDJ
   VANEGMOND, J
   CRUL, JF
AF ROBERTSON, EN
   FRAGEN, RJ
   BOOIJ, LHDJ
   VANEGMOND, J
   CRUL, JF
TI SOME EFFECTS OF DIISOPROPYL PHENOL (ICI-35868) ON THE PHARMACODYNAMICS
   OF ATRACURIUM AND VECURONIUM IN ANESTHETIZED MAN
SO BRITISH JOURNAL OF ANAESTHESIA
LA English
DT Article
C1 CATHOLIC UNIV NIJMEGEN,DEPT ANESTHESIOL,NIJMEGEN,NETHERLANDS.
   NORTHWESTERN UNIV,DEPT ANESTHESIOL,CHICAGO,IL 60611.
NR 14
TC 23
Z9 24
PU PROF SCI PUBL
PI LONDON
PA TAVISTOCK HOUSE EAST, TAVISTOCK SQUARE, LONDON, ENGLAND WC1H 9JR
SN 0007-0912
J9 BRIT J ANAESTH
JI Br. J. Anaesth.
PY 1983
VL 55
IS 8
BP 723
EP 728
DI 10.1093/bja/55.8.723
PG 6
WC Anesthesiology
SC Anesthesiology
GA RB533
UT WOS:A1983RB53300005
ER

PT J
AU FERRES, CJ
   MIRAKHUR, RK
   CRAIG, HJL
   BROWNE, ES
   CLARKE, RSJ
AF FERRES, CJ
   MIRAKHUR, RK
   CRAIG, HJL
   BROWNE, ES
   CLARKE, RSJ
TI PRETREATMENT WITH VECURONIUM AS A PROPHYLACTIC AGAINST
   POST-SUXAMETHONIUM MUSCLE PAIN - COMPARISON WITH OTHER NON-DEPOLARIZING
   NEUROMUSCULAR BLOCKING-DRUGS
SO BRITISH JOURNAL OF ANAESTHESIA
LA English
DT Article
C1 ROYAL VICTORIA HOSP,BELFAST BT12 6BA,ANTRIM,NORTH IRELAND.
RP FERRES, CJ (reprint author), QUEENS UNIV BELFAST,DEPT ANAESTHET,BELFAST BT7 1NN,ANTRIM,NORTH IRELAND.
NR 27
TC 30
Z9 31
PU PROF SCI PUBL
PI LONDON
PA TAVISTOCK HOUSE EAST, TAVISTOCK SQUARE, LONDON, ENGLAND WC1H 9JR
SN 0007-0912
J9 BRIT J ANAESTH
JI Br. J. Anaesth.
PY 1983
VL 55
IS 8
BP 735
EP 741
DI 10.1093/bja/55.8.735
PG 7
WC Anesthesiology
SC Anesthesiology
GA RB533
UT WOS:A1983RB53300007
ER

PT J
AU SUTHERLAND, GA
   SQUIRE, IB
   GIBB, AJ
   MARSHALL, IG
AF SUTHERLAND, GA
   SQUIRE, IB
   GIBB, AJ
   MARSHALL, IG
TI NEUROMUSCULAR BLOCKING AND AUTONOMIC EFFECTS OF VECURONIUM AND
   ATRACURIUM IN THE ANESTHETIZED CAT
SO BRITISH JOURNAL OF ANAESTHESIA
LA English
DT Article
C1 UNIV STRATHCLYDE,DEPT PHYSIOL & PHARMACOL,GLASGOW G1 1XW,SCOTLAND.
   GLASGOW ROYAL INFIRM,DIV ANAESTHESIA,GLASGOW G4 0SF,SCOTLAND.
NR 15
TC 32
Z9 32
PU PROF SCI PUBL
PI LONDON
PA TAVISTOCK HOUSE EAST, TAVISTOCK SQUARE, LONDON, ENGLAND WC1H 9JR
SN 0007-0912
J9 BRIT J ANAESTH
JI Br. J. Anaesth.
PY 1983
VL 55
IS 11
BP 1119
EP 1126
DI 10.1093/bja/55.11.1119
PG 8
WC Anesthesiology
SC Anesthesiology
GA RP995
UT WOS:A1983RP99500012
ER

PT J
AU POLLARD, BJ
   JONES, RM
AF POLLARD, BJ
   JONES, RM
TI INTERACTIONS BETWEEN TUBOCURARINE, PANCURONIUM AND ALCURONIUM
   DEMONSTRATED IN THE RAT PHRENIC-NERVE HEMIDIAPHRAGM PREPARATION
SO BRITISH JOURNAL OF ANAESTHESIA
LA English
DT Article
C1 UNIV NOTTINGHAM,QUEENS MED CTR,SCH ANAESTHESIA RES LABS,NOTTINGHAM NG7 2RD,ENGLAND.
NR 10
TC 32
Z9 33
PU PROF SCI PUBL
PI LONDON
PA TAVISTOCK HOUSE EAST, TAVISTOCK SQUARE, LONDON, ENGLAND WC1H 9JR
SN 0007-0912
J9 BRIT J ANAESTH
JI Br. J. Anaesth.
PY 1983
VL 55
IS 11
BP 1127
EP 1131
DI 10.1093/bja/55.11.1127
PG 5
WC Anesthesiology
SC Anesthesiology
GA RP995
UT WOS:A1983RP99500013
ER

PT J
AU WARD, S
   NEILL, EAM
AF WARD, S
   NEILL, EAM
TI PHARMACOKINETICS OF ATRACURIUM IN ACUTE HEPATIC-FAILURE (WITH
   ACUTE-RENAL-FAILURE)
SO BRITISH JOURNAL OF ANAESTHESIA
LA English
DT Article
C1 WELLCOME RES LABS,DEPT DRUG METAB,BECKENHAM BR3 3BS,KENT,ENGLAND.
RP WARD, S (reprint author), UNIV LONDON KINGS COLL HOSP,DEPT ANAESTHET,LONDON SE5 8RX,ENGLAND.
NR 13
TC 75
Z9 75
PU PROF SCI PUBL
PI LONDON
PA TAVISTOCK HOUSE EAST, TAVISTOCK SQUARE, LONDON, ENGLAND WC1H 9JR
SN 0007-0912
J9 BRIT J ANAESTH
JI Br. J. Anaesth.
PY 1983
VL 55
IS 12
BP 1169
EP 1172
DI 10.1093/bja/55.12.1169
PG 4
WC Anesthesiology
SC Anesthesiology
GA RU052
UT WOS:A1983RU05200001
ER

PT J
AU ALI, HH
   SAVARESE, JJ
   BASTA, SJ
   SUNDER, N
   GIONFRIDDO, M
AF ALI, HH
   SAVARESE, JJ
   BASTA, SJ
   SUNDER, N
   GIONFRIDDO, M
TI EVALUATION OF CUMULATIVE PROPERTIES OF 3 NEW NONDEPOLARIZING
   NEUROMUSCULAR BLOCKING-DRUGS BW-A444U, ATRACURIUM AND VECURONIUM
SO BRITISH JOURNAL OF ANAESTHESIA
LA English
DT Article
RP ALI, HH (reprint author), HARVARD UNIV,MASSACHUSETTS GEN HOSP,SCH MED,DEPT ANESTHESIA,ANESTHESIA LAB,BOSTON,MA 02114, USA.
NR 10
TC 27
Z9 27
PU PROF SCI PUBL
PI LONDON
PA TAVISTOCK HOUSE EAST, TAVISTOCK SQUARE, LONDON, ENGLAND WC1H 9JR
SN 0007-0912
J9 BRIT J ANAESTH
JI Br. J. Anaesth.
PY 1983
VL 55
SU 1
BP S107
EP S111
PG 5
WC Anesthesiology
SC Anesthesiology
GA QZ259
UT WOS:A1983QZ25900024
ER

PT J
AU BAIRD, WLM
   KERR, WJ
AF BAIRD, WLM
   KERR, WJ
TI REVERSAL OF ATRACURIUM WITH EDROPHONIUM - A PILOT-STUDY IN MAN
SO BRITISH JOURNAL OF ANAESTHESIA
LA English
DT Article
RP BAIRD, WLM (reprint author), GLASGOW ROYAL INFIRM,DEPT ANAESTHESIA,GLASGOW G4 0SF,SCOTLAND.
NR 13
TC 17
Z9 17
PU PROF SCI PUBL
PI LONDON
PA TAVISTOCK HOUSE EAST, TAVISTOCK SQUARE, LONDON, ENGLAND WC1H 9JR
SN 0007-0912
J9 BRIT J ANAESTH
JI Br. J. Anaesth.
PY 1983
VL 55
SU 1
BP S63
EP S66
PG 4
WC Anesthesiology
SC Anesthesiology
GA QZ259
UT WOS:A1983QZ25900013
ER

PT J
AU BARNES, PK
   THOMAS, VJE
   BOYD, I
   HOLLWAY, T
AF BARNES, PK
   THOMAS, VJE
   BOYD, I
   HOLLWAY, T
TI COMPARISON OF THE EFFECTS OF ATRACURIUM AND TUBOCURARINE ON HEART-RATE
   AND ARTERIAL-PRESSURE IN ANESTHETIZED MAN
SO BRITISH JOURNAL OF ANAESTHESIA
LA English
DT Article
RP BARNES, PK (reprint author), WESTMINSTER HOSP,MAGILL DEPT ANAESTHET,LONDON SW1,ENGLAND.
NR 5
TC 8
Z9 8
PU PROF SCI PUBL
PI LONDON
PA TAVISTOCK HOUSE EAST, TAVISTOCK SQUARE, LONDON, ENGLAND WC1H 9JR
SN 0007-0912
J9 BRIT J ANAESTH
JI Br. J. Anaesth.
PY 1983
VL 55
SU 1
BP S91
EP S94
PG 4
WC Anesthesiology
SC Anesthesiology
GA QZ259
UT WOS:A1983QZ25900020
ER

PT J
AU BRANDOM, BW
   RUDD, GD
   COOK, DR
AF BRANDOM, BW
   RUDD, GD
   COOK, DR
TI CLINICAL-PHARMACOLOGY OF ATRACURIUM IN PEDIATRIC-PATIENTS
SO BRITISH JOURNAL OF ANAESTHESIA
LA English
DT Article
C1 BURROUGHS WELLCOME CO,DEPT MED,CLIN RES,RES TRIANGLE PK,NC 27709.
RP BRANDOM, BW (reprint author), UNIV PITTSBURGH,SCH MED,DEPT ANESTHESIOL,PITTSBURGH,PA 15261, USA.
NR 21
TC 37
Z9 37
PU PROF SCI PUBL
PI LONDON
PA TAVISTOCK HOUSE EAST, TAVISTOCK SQUARE, LONDON, ENGLAND WC1H 9JR
SN 0007-0912
J9 BRIT J ANAESTH
JI Br. J. Anaesth.
PY 1983
VL 55
SU 1
BP S117
EP S121
PG 5
WC Anesthesiology
SC Anesthesiology
GA QZ259
UT WOS:A1983QZ25900027
ER

PT J
AU CALVEY, TN
   MACMILLAN, RR
   WEST, DM
   WILLIAMS, NE
AF CALVEY, TN
   MACMILLAN, RR
   WEST, DM
   WILLIAMS, NE
TI ELECTRO-MYOGRAPHIC ASSESSMENT OF NEUROMUSCULAR BLOCKADE INDUCED BY
   ATRACURIUM
SO BRITISH JOURNAL OF ANAESTHESIA
LA English
DT Article
C1 WHISTON HOSP,PRESCOT L35 5DR,MERSEYSIDE,ENGLAND.
RP CALVEY, TN (reprint author), UNIV LIVERPOOL,DEPT PHARMACOL & THERAPEUT,LIVERPOOL L69 3BX,MERSEYSIDE,ENGLAND.
NR 15
TC 19
Z9 19
PU PROF SCI PUBL
PI LONDON
PA TAVISTOCK HOUSE EAST, TAVISTOCK SQUARE, LONDON, ENGLAND WC1H 9JR
SN 0007-0912
J9 BRIT J ANAESTH
JI Br. J. Anaesth.
PY 1983
VL 55
SU 1
BP S57
EP S62
PG 6
WC Anesthesiology
SC Anesthesiology
GA QZ259
UT WOS:A1983QZ25900012
ER

PT J
AU CHAPPLE, DJ
   CLARK, JS
AF CHAPPLE, DJ
   CLARK, JS
TI PHARMACOLOGICAL ACTION OF BREAKDOWN PRODUCTS OF ATRACURIUM AND RELATED
   SUBSTANCES
SO BRITISH JOURNAL OF ANAESTHESIA
LA English
DT Article
RP CHAPPLE, DJ (reprint author), WELLCOME RES LABS,DEPT PHARMACOL,LANGLEY COURT,BECKENHAM BR3 3BS,KENT,ENGLAND.
NR 5
TC 39
Z9 39
PU PROF SCI PUBL
PI LONDON
PA TAVISTOCK HOUSE EAST, TAVISTOCK SQUARE, LONDON, ENGLAND WC1H 9JR
SN 0007-0912
J9 BRIT J ANAESTH
JI Br. J. Anaesth.
PY 1983
VL 55
SU 1
BP S11
EP S15
PG 5
WC Anesthesiology
SC Anesthesiology
GA QZ259
UT WOS:A1983QZ25900003
ER

PT J
AU CHAPPLE, DJ
   CLARK, JS
   HUGHES, R
AF CHAPPLE, DJ
   CLARK, JS
   HUGHES, R
TI INTERACTION BETWEEN ATRACURIUM AND DRUGS USED IN ANESTHESIA
SO BRITISH JOURNAL OF ANAESTHESIA
LA English
DT Article
RP CHAPPLE, DJ (reprint author), WELLCOME RES LABS,DEPT PHARMACOL,BECKENHAM BR3 3BS,KENT,ENGLAND.
NR 10
TC 19
Z9 19
PU PROF SCI PUBL
PI LONDON
PA TAVISTOCK HOUSE EAST, TAVISTOCK SQUARE, LONDON, ENGLAND WC1H 9JR
SN 0007-0912
J9 BRIT J ANAESTH
JI Br. J. Anaesth.
PY 1983
VL 55
SU 1
BP S17
EP S22
PG 6
WC Anesthesiology
SC Anesthesiology
GA QZ259
UT WOS:A1983QZ25900004
ER

PT J
AU FLYNN, PJ
   HUGHES, R
   WALTON, B
   JOTHILINGAM, S
AF FLYNN, PJ
   HUGHES, R
   WALTON, B
   JOTHILINGAM, S
TI USE OF ATRACURIUM INFUSIONS FOR GENERAL SURGICAL-PROCEDURES INCLUDING
   CARDIAC-SURGERY WITH INDUCED HYPOTHERMIA
SO BRITISH JOURNAL OF ANAESTHESIA
LA English
DT Article
C1 WELLCOME RES LABS,BECKENHAM BR3 3BS,KENT,ENGLAND.
RP FLYNN, PJ (reprint author), LONDON HOSP,COLL MED,LONDON E1 1BB,ENGLAND.
NR 6
TC 27
Z9 27
PU PROF SCI PUBL
PI LONDON
PA TAVISTOCK HOUSE EAST, TAVISTOCK SQUARE, LONDON, ENGLAND WC1H 9JR
SN 0007-0912
J9 BRIT J ANAESTH
JI Br. J. Anaesth.
PY 1983
VL 55
SU 1
BP S135
EP S138
PG 4
WC Anesthesiology
SC Anesthesiology
GA QZ259
UT WOS:A1983QZ25900032
ER

PT J
AU FOLDES, FF
   DEERY, A
AF FOLDES, FF
   DEERY, A
TI PROTEIN-BINDING OF ATRACURIUM AND OTHER SHORT-ACTING NEUROMUSCULAR
   BLOCKING-AGENTS AND THEIR INTERACTION WITH HUMAN CHOLINESTERASES
SO BRITISH JOURNAL OF ANAESTHESIA
LA English
DT Article
C1 ALBERT EINSTEIN COLL MED,DEPT ANESTHESIOL,NEW YORK,NY 10467.
RP FOLDES, FF (reprint author), MONTEFIORE MED CTR,DEPT ANESTHESIOL,NEW YORK,NY 10467, USA.
NR 2
TC 28
Z9 29
PU PROF SCI PUBL
PI LONDON
PA TAVISTOCK HOUSE EAST, TAVISTOCK SQUARE, LONDON, ENGLAND WC1H 9JR
SN 0007-0912
J9 BRIT J ANAESTH
JI Br. J. Anaesth.
PY 1983
VL 55
SU 1
BP S31
EP S34
PG 4
WC Anesthesiology
SC Anesthesiology
GA QZ259
UT WOS:A1983QZ25900007
ER

PT J
AU FOLDES, FF
   NAGASHIMA, H
   BOROS, M
   TASSONYI, E
   FITZAL, S
   AGOSTON, S
AF FOLDES, FF
   NAGASHIMA, H
   BOROS, M
   TASSONYI, E
   FITZAL, S
   AGOSTON, S
TI MUSCULAR RELAXATION WITH ATRACURIUM, VECURONIUM AND DUADOR UNDER
   BALANCED ANESTHESIA
SO BRITISH JOURNAL OF ANAESTHESIA
LA English
DT Article
C1 ALBERT EINSTEIN COLL MED,DEPT ANESTHESIOL,BRONX,NY 10467.
   VIENNA UNIV,SCH MED,DEPT ANAESTHESIA,A-1010 VIENNA,AUSTRIA.
   SEMMELWEIS UNIV MED,MED POSTGRAD SCH,H-1085 BUDAPEST 8,HUNGARY.
   MED UNIV SZEGED,SCH MED,DEPT ANAESTHESIA,SZEGED,HUNGARY.
   STATE UNIV GRONINGEN,DEPT CLIN PHARMACOL,9700 AB GRONINGEN,NETHERLANDS.
   STATE UNIV GRONINGEN,DEPT ANESTHESIOL,9700 AB GRONINGEN,NETHERLANDS.
RP FOLDES, FF (reprint author), MONTEFIORE MED CTR,DEPT ANESTHESIOL,BRONX,NY 10467, USA.
NR 7
TC 49
Z9 49
PU PROF SCI PUBL
PI LONDON
PA TAVISTOCK HOUSE EAST, TAVISTOCK SQUARE, LONDON, ENGLAND WC1H 9JR
SN 0007-0912
J9 BRIT J ANAESTH
JI Br. J. Anaesth.
PY 1983
VL 55
SU 1
BP S97
EP S103
PG 7
WC Anesthesiology
SC Anesthesiology
GA QZ259
UT WOS:A1983QZ25900022
ER

PT J
AU FRANK, M
   FLYNN, PJ
   HUGHES, R
AF FRANK, M
   FLYNN, PJ
   HUGHES, R
TI ATRACURIUM IN OBSTETRIC ANESTHESIA - A PRELIMINARY-REPORT
SO BRITISH JOURNAL OF ANAESTHESIA
LA English
DT Article
C1 WELLCOME RES LABS,BECKENHAM BR3 3BS,KENT,ENGLAND.
RP FRANK, M (reprint author), LONDON HOSP,ANAESTHET UNIT,LONDON E1 1BB,ENGLAND.
NR 5
TC 7
Z9 7
PU PROF SCI PUBL
PI LONDON
PA TAVISTOCK HOUSE EAST, TAVISTOCK SQUARE, LONDON, ENGLAND WC1H 9JR
SN 0007-0912
J9 BRIT J ANAESTH
JI Br. J. Anaesth.
PY 1983
VL 55
SU 1
BP S113
EP S114
PG 2
WC Anesthesiology
SC Anesthesiology
GA QZ259
UT WOS:A1983QZ25900025
ER

PT J
AU GERGIS, SD
   SOKOLL, MD
   MEHTA, M
   KEMMOTSU, O
   RUDD, GD
AF GERGIS, SD
   SOKOLL, MD
   MEHTA, M
   KEMMOTSU, O
   RUDD, GD
TI INTUBATION CONDITIONS AFTER ATRACURIUM AND SUXAMETHONIUM
SO BRITISH JOURNAL OF ANAESTHESIA
LA English
DT Article
C1 WELLCOME RES LABS,RES TRIANGLE PK,NC 27709.
RP GERGIS, SD (reprint author), UNIV IOWA,HOSP & CLIN,DEPT ANESTHESIA,IOWA CITY,IA 52242, USA.
NR 11
TC 50
Z9 50
PU PROF SCI PUBL
PI LONDON
PA TAVISTOCK HOUSE EAST, TAVISTOCK SQUARE, LONDON, ENGLAND WC1H 9JR
SN 0007-0912
J9 BRIT J ANAESTH
JI Br. J. Anaesth.
PY 1983
VL 55
SU 1
BP S83
EP S86
PG 4
WC Anesthesiology
SC Anesthesiology
GA QZ259
UT WOS:A1983QZ25900018
ER

PT J
AU HUGHES, R
   PAYNE, JP
AF HUGHES, R
   PAYNE, JP
TI CLINICAL-ASSESSMENT OF ATRACURIUM USING THE SINGLE TWITCH AND TETANIC
   RESPONSES OF THE ADDUCTOR POLLICIS MUSCLES
SO BRITISH JOURNAL OF ANAESTHESIA
LA English
DT Article
C1 ROYAL COLL SURG ENGLAND,RES DEPT ANAESTHET,LONDON WC2,ENGLAND.
   ST PETERS HOSP,LONDON WC2,ENGLAND.
NR 8
TC 31
Z9 31
PU PROF SCI PUBL
PI LONDON
PA TAVISTOCK HOUSE EAST, TAVISTOCK SQUARE, LONDON, ENGLAND WC1H 9JR
SN 0007-0912
J9 BRIT J ANAESTH
JI Br. J. Anaesth.
PY 1983
VL 55
SU 1
BP S47
EP S52
PG 6
WC Anesthesiology
SC Anesthesiology
GA QZ259
UT WOS:A1983QZ25900010
ER

PT J
AU MADDEN, AP
   HUGHES, R
   PAYNE, JP
AF MADDEN, AP
   HUGHES, R
   PAYNE, JP
TI ASSESSMENT OF TETANIC FADE FOLLOWING ATRACURIUM
SO BRITISH JOURNAL OF ANAESTHESIA
LA English
DT Article
C1 ROYAL COLL SURG ENGLAND,RES DEPT ANAESTHET,LONDON WC2,ENGLAND.
   ST PETERS HOSP,LONDON WC2,ENGLAND.
NR 8
TC 8
Z9 8
PU PROF SCI PUBL
PI LONDON
PA TAVISTOCK HOUSE EAST, TAVISTOCK SQUARE, LONDON, ENGLAND WC1H 9JR
SN 0007-0912
J9 BRIT J ANAESTH
JI Br. J. Anaesth.
PY 1983
VL 55
SU 1
BP S53
EP S55
PG 3
WC Anesthesiology
SC Anesthesiology
GA QZ259
UT WOS:A1983QZ25900011
ER

PT J
AU PHILBIN, DM
   MACHAJ, VR
   TOMICHEK, RC
   SCHNEIDER, RC
   ALBAN, JC
   LOWENSTEIN, E
   LINEBERRY, CC
AF PHILBIN, DM
   MACHAJ, VR
   TOMICHEK, RC
   SCHNEIDER, RC
   ALBAN, JC
   LOWENSTEIN, E
   LINEBERRY, CC
TI HEMODYNAMIC-EFFECTS OF BOLUS INJECTIONS OF ATRACURIUM IN PATIENTS WITH
   CORONARY-ARTERY DISEASE
SO BRITISH JOURNAL OF ANAESTHESIA
LA English
DT Article
C1 HARVARD UNIV,MASSACHUSETTS GEN HOSP,SCH MED,DEPT ANAESTHESIA,BOSTON,MA 02114.
   BURROUGHS WELLCOME CO,WELLCOME RES LABS,RES TRIANGLE PK,NC 27709.
NR 6
TC 19
Z9 19
PU PROF SCI PUBL
PI LONDON
PA TAVISTOCK HOUSE EAST, TAVISTOCK SQUARE, LONDON, ENGLAND WC1H 9JR
SN 0007-0912
J9 BRIT J ANAESTH
JI Br. J. Anaesth.
PY 1983
VL 55
SU 1
BP S131
EP S134
PG 4
WC Anesthesiology
SC Anesthesiology
GA QZ259
UT WOS:A1983QZ25900031
ER

PT J
AU ROWLANDS, DE
AF ROWLANDS, DE
TI ATRACURIUM IN CLINICAL ANESTHESIA
SO BRITISH JOURNAL OF ANAESTHESIA
LA English
DT Article
RP ROWLANDS, DE (reprint author), LLANDUDNO GEN HOSP,LLANDUDNO,GWYNEDD,WALES.
NR 6
TC 11
Z9 11
PU PROF SCI PUBL
PI LONDON
PA TAVISTOCK HOUSE EAST, TAVISTOCK SQUARE, LONDON, ENGLAND WC1H 9JR
SN 0007-0912
J9 BRIT J ANAESTH
JI Br. J. Anaesth.
PY 1983
VL 55
SU 1
BP S125
EP S128
PG 4
WC Anesthesiology
SC Anesthesiology
GA QZ259
UT WOS:A1983QZ25900029
ER

PT J
AU ROWLANDS, DE
AF ROWLANDS, DE
TI ATRACURIUM IN THE SEVERELY ILL
SO BRITISH JOURNAL OF ANAESTHESIA
LA English
DT Article
RP ROWLANDS, DE (reprint author), LLANDUDNO GEN HOSP,LLANDUDNO,GWYNEDD,WALES.
NR 2
TC 4
Z9 4
PU PROF SCI PUBL
PI LONDON
PA TAVISTOCK HOUSE EAST, TAVISTOCK SQUARE, LONDON, ENGLAND WC1H 9JR
SN 0007-0912
J9 BRIT J ANAESTH
JI Br. J. Anaesth.
PY 1983
VL 55
SU 1
BP S123
EP S124
PG 2
WC Anesthesiology
SC Anesthesiology
GA QZ259
UT WOS:A1983QZ25900028
ER

PT J
AU RUPP, SM
   FAHEY, MR
   MILLER, RD
AF RUPP, SM
   FAHEY, MR
   MILLER, RD
TI NEUROMUSCULAR AND CARDIOVASCULAR EFFECTS OF ATRACURIUM DURING
   NITROUS-OXIDE FENTANYL AND NITROUS-OXIDE ISOFLURANE ANESTHESIA
SO BRITISH JOURNAL OF ANAESTHESIA
LA English
DT Article
RP RUPP, SM (reprint author), UNIV CALIF SAN FRANCISCO,SCH MED,DEPT ANESTHESIA S436,SAN FRANCISCO,CA 94143, USA.
NR 7
TC 35
Z9 35
PU PROF SCI PUBL
PI LONDON
PA TAVISTOCK HOUSE EAST, TAVISTOCK SQUARE, LONDON, ENGLAND WC1H 9JR
SN 0007-0912
J9 BRIT J ANAESTH
JI Br. J. Anaesth.
PY 1983
VL 55
SU 1
BP S67
EP S70
PG 4
WC Anesthesiology
SC Anesthesiology
GA QZ259
UT WOS:A1983QZ25900014
ER

PT J
AU SOKOLL, MD
   GERGIS, SD
   MEHTA, M
   KEMMOTSU, O
   RUDD, D
AF SOKOLL, MD
   GERGIS, SD
   MEHTA, M
   KEMMOTSU, O
   RUDD, D
TI HEMODYNAMIC-EFFECTS OF ATRACURIUM IN SURGICAL PATIENTS UNDER
   NITROUS-OXIDE, OXYGEN AND ISOFLURANE ANESTHESIA
SO BRITISH JOURNAL OF ANAESTHESIA
LA English
DT Article
C1 BURROUGHS WELLCOME CO,WELLCOME RES LABS,ANESTHESIOL SECT,RES TRIANGLE PK,NC 27709.
RP SOKOLL, MD (reprint author), UNIV IOWA,HOSP & CLIN,DEPT NUTR & FOOD SCI,IOWA CITY,IA 52242, USA.
NR 7
TC 13
Z9 13
PU PROF SCI PUBL
PI LONDON
PA TAVISTOCK HOUSE EAST, TAVISTOCK SQUARE, LONDON, ENGLAND WC1H 9JR
SN 0007-0912
J9 BRIT J ANAESTH
JI Br. J. Anaesth.
PY 1983
VL 55
SU 1
BP S77
EP S79
PG 3
WC Anesthesiology
SC Anesthesiology
GA QZ259
UT WOS:A1983QZ25900016
ER

PT J
AU STENLAKE, JB
   WAIGH, RD
   URWIN, J
   DEWAR, GH
   COKER, GG
AF STENLAKE, JB
   WAIGH, RD
   URWIN, J
   DEWAR, GH
   COKER, GG
TI ATRACURIUM - CONCEPTION AND INCEPTION
SO BRITISH JOURNAL OF ANAESTHESIA
LA English
DT Article
C1 WELLCOME RES LABS,DEPT CHEM,BECKENHAM BR3 3BS,KENT,ENGLAND.
RP STENLAKE, JB (reprint author), UNIV STRATHCLYDE,DEPT PHARMACEUT CHEM,GLASGOW G1 1XW,SCOTLAND.
NR 24
TC 66
Z9 66
PU PROF SCI PUBL
PI LONDON
PA TAVISTOCK HOUSE EAST, TAVISTOCK SQUARE, LONDON, ENGLAND WC1H 9JR
SN 0007-0912
J9 BRIT J ANAESTH
JI Br. J. Anaesth.
PY 1983
VL 55
SU 1
BP S3
EP S10
PG 8
WC Anesthesiology
SC Anesthesiology
GA QZ259
UT WOS:A1983QZ25900002
ER

PT J
AU STIRT, JA
   KATZ, RL
   MURRAY, AL
   SCHEHL, DL
   LEE, C
AF STIRT, JA
   KATZ, RL
   MURRAY, AL
   SCHEHL, DL
   LEE, C
TI MODIFICATION OF ATRACURIUM BLOCKADE BY HALOTHANE AND BY SUXAMETHONIUM -
   A REVIEW OF CLINICAL-EXPERIENCE
SO BRITISH JOURNAL OF ANAESTHESIA
LA English
DT Article
RP STIRT, JA (reprint author), UNIV CALIF LOS ANGELES,SCH MED,DEPT ANESTHESIOL,LOS ANGELES,CA 90024, USA.
NR 10
TC 30
Z9 30
PU PROF SCI PUBL
PI LONDON
PA TAVISTOCK HOUSE EAST, TAVISTOCK SQUARE, LONDON, ENGLAND WC1H 9JR
SN 0007-0912
J9 BRIT J ANAESTH
JI Br. J. Anaesth.
PY 1983
VL 55
SU 1
BP S71
EP S75
PG 5
WC Anesthesiology
SC Anesthesiology
GA QZ259
UT WOS:A1983QZ25900015
ER

PT J
AU TWOHIG, MM
   WARD, S
   CORALL, IM
AF TWOHIG, MM
   WARD, S
   CORALL, IM
TI CONDITIONS FOR TRACHEAL INTUBATION USING ATRACURIUM COMPARED WITH
   PANCURONIUM
SO BRITISH JOURNAL OF ANAESTHESIA
LA English
DT Article
RP TWOHIG, MM (reprint author), UNIV LONDON KINGS COLL HOSP,DEPT ANAESTHESIA,LONDON SE5 8RX,ENGLAND.
NR 5
TC 16
Z9 16
PU PROF SCI PUBL
PI LONDON
PA TAVISTOCK HOUSE EAST, TAVISTOCK SQUARE, LONDON, ENGLAND WC1H 9JR
SN 0007-0912
J9 BRIT J ANAESTH
JI Br. J. Anaesth.
PY 1983
VL 55
SU 1
BP S87
EP S89
PG 3
WC Anesthesiology
SC Anesthesiology
GA QZ259
UT WOS:A1983QZ25900019
ER

PT J
AU WARD, S
   WRIGHT, D
AF WARD, S
   WRIGHT, D
TI COMBINED PHARMACOKINETIC AND PHARMACODYNAMIC STUDY OF A SINGLE BOLUS
   DOSE OF ATRACURIUM
SO BRITISH JOURNAL OF ANAESTHESIA
LA English
DT Article
RP WARD, S (reprint author), UNIV LONDON KINGS COLL HOSP,DEPT ANESTHESIA,LONDON SE5 9RS,ENGLAND.
NR 7
TC 16
Z9 16
PU PROF SCI PUBL
PI LONDON
PA TAVISTOCK HOUSE EAST, TAVISTOCK SQUARE, LONDON, ENGLAND WC1H 9JR
SN 0007-0912
J9 BRIT J ANAESTH
JI Br. J. Anaesth.
PY 1983
VL 55
SU 1
BP S35
EP S38
PG 4
WC Anesthesiology
SC Anesthesiology
GA QZ259
UT WOS:A1983QZ25900008
ER

PT J
AU WEATHERLEY, BC
   WILLIAMS, SG
   NEILL, EAM
AF WEATHERLEY, BC
   WILLIAMS, SG
   NEILL, EAM
TI PHARMACOKINETICS, PHARMACODYNAMICS AND DOSE-RESPONSE RELATIONSHIPS OF
   ATRACURIUM ADMINISTERED IV
SO BRITISH JOURNAL OF ANAESTHESIA
LA English
DT Article
RP WEATHERLEY, BC (reprint author), WELLCOME RES LABS,DEPT DRUG METAB,LANGLEY COURT,BECKENHAM BR3 3BS,KENT,ENGLAND.
NR 14
TC 88
Z9 88
PU PROF SCI PUBL
PI LONDON
PA TAVISTOCK HOUSE EAST, TAVISTOCK SQUARE, LONDON, ENGLAND WC1H 9JR
SN 0007-0912
J9 BRIT J ANAESTH
JI Br. J. Anaesth.
PY 1983
VL 55
SU 1
BP S39
EP S45
PG 7
WC Anesthesiology
SC Anesthesiology
GA QZ259
UT WOS:A1983QZ25900009
ER

PT J
AU WALKER, JS
   BROWN, KF
   SHANKS, CA
AF WALKER, JS
   BROWN, KF
   SHANKS, CA
TI ALCURONIUM KINETICS IN PATIENTS UNDERGOING CARDIOPULMONARY
   BYPASS-SURGERY
SO BRITISH JOURNAL OF CLINICAL PHARMACOLOGY
LA English
DT Article
C1 ROYAL PRINCE ALFRED HOSP,DEPT ANAESTHET,CAMPERDOWN,NSW 2050,AUSTRALIA.
RP WALKER, JS (reprint author), UNIV SYDNEY,DEPT PHARM,SYDNEY,NSW 2006,AUSTRALIA.
NR 24
TC 15
Z9 15
PU BLACKWELL SCIENCE LTD
PI OXFORD
PA OSNEY MEAD, OXFORD, OXON, ENGLAND OX2 0EL
SN 0306-5251
J9 BRIT J CLIN PHARMACO
JI Br. J. Clin. Pharmacol.
PY 1983
VL 15
IS 2
BP 237
EP 244
PG 8
WC Pharmacology & Pharmacy
SC Pharmacology & Pharmacy
GA QB526
UT WOS:A1983QB52600012
ER

PT J
AU CLARK, AL
   HOBBIGER, F
   TERRAR, DA
AF CLARK, AL
   HOBBIGER, F
   TERRAR, DA
TI EFFECTS OF PANCURONIUM AND HEXAMETHONIUM ON PARAOXON-INDUCED TWITCH
   POTENTIATION AND ANTIDROMIC FIRING IN RAT PHRENIC-NERVE DIAPHRAGM
   PREPARATIONS
SO BRITISH JOURNAL OF PHARMACOLOGY
LA English
DT Article
RP CLARK, AL (reprint author), MIDDLESEX HOSP,SCH MED,DEPT PHARMACOL & THERAPEUT,LONDON W1P 6DB,ENGLAND.
NR 23
TC 6
Z9 6
PU STOCKTON PRESS
PI BASINGSTOKE
PA HOUNDMILLS, BASINGSTOKE, HAMPSHIRE, ENGLAND RG21 6XS
SN 0007-1188
J9 BRIT J PHARMACOL
JI Br. J. Pharmacol.
PY 1983
VL 80
IS 3
BP 489
EP 496
PG 8
WC Pharmacology & Pharmacy
SC Pharmacology & Pharmacy
GA RS170
UT WOS:A1983RS17000012
ER

PT J
AU CARTER, ML
AF CARTER, ML
TI BRADYCARDIA AFTER THE USE OF ATRACURIUM
SO BRITISH MEDICAL JOURNAL
LA English
DT Article
RP CARTER, ML (reprint author), ROYAL SHREWSBURY HOSP,SHREWSBURY,ENGLAND.
NR 3
TC 45
Z9 45
PU BRITISH MED JOURNAL PUBL GROUP
PI LONDON
PA BRITISH MED ASSOC HOUSE, TAVISTOCK SQUARE, LONDON, ENGLAND WC1H 9JR
SN 0959-8138
J9 BRIT MED J
JI Br. Med. J.
PY 1983
VL 287
IS 6387
BP 247
EP 248
PG 2
WC Medicine, General & Internal
SC General & Internal Medicine
GA RA110
UT WOS:A1983RA11000006
ER

PT J
AU FUTTER, ME
   DONATI, F
   SADIKOT, AS
   BEVAN, DR
AF FUTTER, ME
   DONATI, F
   SADIKOT, AS
   BEVAN, DR
TI NEOSTIGMINE ANTAGONISM OF SUCCINYLCHOLINE PHASE-II BLOCK - A COMPARISON
   WITH PANCURONIUM
SO CANADIAN ANAESTHETISTS SOCIETY JOURNAL
LA English
DT Article
C1 ROYAL VICTORIA HOSP,DEPT ANAESTHESIA,MONTREAL H3A 1A1,QUEBEC,CANADA.
   MCGILL UNIV,DEPT ANAESTHESIA,MONTREAL H3C 3G1,QUEBEC,CANADA.
NR 9
TC 10
Z9 10
PU CANADIAN ANAESTHETISTS SOC INC
PI TORONTO
PA 1 EGLINTON AVE EAST, SUITE 208, TORONTO ON M4P 3A1, CANADA
SN 0008-2856
J9 CAN ANAESTH SOC J
PY 1983
VL 30
IS 6
BP 575
EP 580
PG 6
WC Anesthesiology
SC Anesthesiology
GA RS001
UT WOS:A1983RS00100003
ER

PT J
AU TSOUCARISKUPFER, D
   SCHMITT, H
AF TSOUCARISKUPFER, D
   SCHMITT, H
TI REVERSAL OF THE CENTRAL HYPOTENSIVE EFFECT OF CLONIDINE BY
   INTRACISTERNAL CURARE-LIKE AGENTS
SO CHEST
LA English
DT Article
C1 HOTEL DIEU,FAC MED BROUSSAIS,DEPT PHARMACOL,F-75181 PARIS 04,FRANCE.
NR 11
TC 1
Z9 1
PU AMER COLL CHEST PHYSICIANS
PI NORTHBROOK
PA 3300 DUNDEE ROAD, NORTHBROOK, IL 60062-2348
SN 0012-3692
J9 CHEST
JI Chest
PY 1983
VL 83
IS 2
BP 349
EP 351
PG 3
WC Critical Care Medicine; Respiratory System
SC General & Internal Medicine; Respiratory System
GA QA278
UT WOS:A1983QA27800023
ER

PT J
AU LEUNG, E
   MITCHELSON, F
AF LEUNG, E
   MITCHELSON, F
TI MUSCARINIC RECEPTOR INHIBITION AND OTHER EFFECTS OF PANCURONIUM IN THE
   RABBIT EAR ARTERY PREPARATION
SO CLINICAL AND EXPERIMENTAL PHARMACOLOGY AND PHYSIOLOGY
LA English
DT Article
C1 VICTORIAN COLL PHARM,SCH PHARMACOL,PARKVILLE,VIC 3052,AUSTRALIA.
NR 27
TC 8
Z9 8
PU BLACKWELL SCIENCE
PI CARLTON SOUTH
PA 54 UNIVERSITY ST, P O BOX 378, CARLTON SOUTH VICTORIA 3053, AUSTRALIA
SN 0305-1870
J9 CLIN EXP PHARMACOL P
JI Clin. Exp. Pharmacol. Physiol.
PY 1983
VL 10
IS 6
BP 629
EP 639
DI 10.1111/j.1440-1681.1983.tb00850.x
PG 11
WC Pharmacology & Pharmacy; Physiology
SC Pharmacology & Pharmacy; Physiology
GA RW311
UT WOS:A1983RW31100002
ER

PT J
AU WALKER, JS
   SHANKS, C
   BROWN, KF
AF WALKER, JS
   SHANKS, C
   BROWN, KF
TI ALCURONIUM KINETICS AND PLASMA-CONCENTRATION EFFECT RELATIONSHIP
SO CLINICAL PHARMACOLOGY & THERAPEUTICS
LA English
DT Article
C1 UNIV SYDNEY,DEPT PHARM,SYDNEY,NSW 2006,AUSTRALIA.
   ROYAL PRINCE ALFRED HOSP,DEPT ANAESTHESIA,CAMPERDOWN,NSW 2050,AUSTRALIA.
NR 12
TC 14
Z9 14
PU MOSBY-YEAR BOOK INC
PI ST LOUIS
PA 11830 WESTLINE INDUSTRIAL DR, ST LOUIS, MO 63146-3318
SN 0009-9236
J9 CLIN PHARMACOL THER
JI Clin. Pharmacol. Ther.
PY 1983
VL 33
IS 4
BP 510
EP 516
PG 7
WC Pharmacology & Pharmacy
SC Pharmacology & Pharmacy
GA QL968
UT WOS:A1983QL96800016
ER

PT J
AU MERIM, J
   LEGOUX, Y
   FREMONTLAMOURANNE, R
AF MERIM, J
   LEGOUX, Y
   FREMONTLAMOURANNE, R
TI NEW OXIDATION-STATES OF CURIUM IN GAS-PHASE
SO COMPTES RENDUS DE L ACADEMIE DES SCIENCES SERIE II
LA French
DT Article
RP MERIM, J (reprint author), INST PHYS NUCL,RADIOCHEM LAB,BP 1,F-91406 ORSAY,FRANCE.
NR 3
TC 3
Z9 3
PU GAUTHIER-VILLARS
PI PARIS
PA S P E S-JOURNAL DEPT, 120 BD ST GERMAIN, F-75006 PARIS, FRANCE
SN 1251-8069
J9 CR ACAD SCI II
PY 1983
VL 296
IS 23
BP 1773
EP 1774
PG 2
WC Multidisciplinary Sciences
SC Science & Technology - Other Topics
GA RK580
UT WOS:A1983RK58000006
ER

PT J
AU COHEN, N
   BURKART, W
   LOSASSO, T
   PARKINSON, WW
   HENLEY, LC
AF COHEN, N
   BURKART, W
   LOSASSO, T
   PARKINSON, WW
   HENLEY, LC
TI CURIUM EXCRETION STUDIES IN MAN AND BABOON - A PREDICTIVE ANIMAL-MODEL
SO HEALTH PHYSICS
LA English
DT Article
C1 OAK RIDGE NATL LAB,OAK RIDGE,TN 37830.
RP COHEN, N (reprint author), NYU MED CTR,INST ENVIRONM MED,NEW YORK,NY 10016, USA.
NR 16
TC 2
Z9 2
PU WILLIAMS & WILKINS
PI BALTIMORE
PA 351 WEST CAMDEN ST, BALTIMORE, MD 21201-2436
SN 0017-9078
J9 HEALTH PHYS
JI Health Phys.
PY 1983
VL 44
SU 1
BP 403
EP 409
DI 10.1097/00004032-198306001-00038
PG 7
WC Environmental Sciences; Environmental Studies; Public, Environmental &
   Occupational Health; Nuclear Science & Technology; Radiology, Nuclear
   Medicine & Medical Imaging
SC Environmental Sciences & Ecology; Public, Environmental & Occupational
   Health; Nuclear Science & Technology; Radiology, Nuclear Medicine &
   Medical Imaging
GA QZ157
UT WOS:A1983QZ15700041
ER

PT J
AU BORRIS, RP
   GUGGISBERG, A
   HESSE, M
AF BORRIS, RP
   GUGGISBERG, A
   HESSE, M
TI PAPERS ON ORGANIC NATURAL-PRODUCTS .187. THE STRUCTURE OF C-ALKALOID-O,
   A CONSTITUENT OF CALABASH CURARE
SO HELVETICA CHIMICA ACTA
LA English
DT Article
C1 UNIV ZURICH,INST ORGAN CHEM,CH-8057 ZURICH,SWITZERLAND.
NR 13
TC 4
Z9 4
PU NEW SWISS CHEMICAL SOC
PI BASEL
PA VERLAG HELVETICA CHIMICA ACTA, MALZGASSE 21, POSTFACH 313, CH-4010
   BASEL, SWITZERLAND
SN 0018-019X
J9 HELV CHIM ACTA
JI Helv. Chim. Acta
PY 1983
VL 66
IS 2
BP 405
EP 410
DI 10.1002/hlca.19830660202
PG 6
WC Chemistry, Multidisciplinary
SC Chemistry
GA QG354
UT WOS:A1983QG35400001
ER

PT J
AU MORSS, LR
   FUGER, J
   GOFFART, J
   HAIRE, RG
AF MORSS, LR
   FUGER, J
   GOFFART, J
   HAIRE, RG
TI ENTHALPY OF FORMATION AND MAGNETIC-SUSCEPTIBILITY OF CURIUM SESQUIOXIDE,
   CM2O3
SO INORGANIC CHEMISTRY
LA English
DT Article
C1 UNIV LIEGE,ANALYT CHEM & RADIOCHEM LAB,B-4000 LIEGE,BELGIUM.
   OAK RIDGE NATL LAB,TRANSURANIUM RES LAB,OAK RIDGE,TN 37830.
RP MORSS, LR (reprint author), ARGONNE NATL LAB,DEPT CHEM,ARGONNE,IL 60439, USA.
NR 25
TC 12
Z9 12
PU AMER CHEMICAL SOC
PI WASHINGTON
PA 1155 16TH ST, NW, WASHINGTON, DC 20036
SN 0020-1669
J9 INORG CHEM
JI Inorg. Chem.
PY 1983
VL 22
IS 14
BP 1993
EP 1996
DI 10.1021/ic00156a013
PG 4
WC Chemistry, Inorganic & Nuclear
SC Chemistry
GA QY224
UT WOS:A1983QY22400013
ER

PT J
AU RIKER, WK
   APATOFF, BR
   SASAKI, K
AF RIKER, WK
   APATOFF, BR
   SASAKI, K
TI SYNAPTIC FACILITATORY AND DEPRESSANT ACTIONS OF 3,4-DIAMINOPYRIDINE -
   CORRELATION WITH ANTI-CURARE PROPERTIES
SO JAPANESE JOURNAL OF PHARMACOLOGY
LA English
DT Article
C1 UNIV CHICAGO,SCH MED,CHICAGO,IL 60637.
   IWATE MED UNIV,SCH MED,DEPT PHYSIOL,MORIOKA,IWATE 020,JAPAN.
RP RIKER, WK (reprint author), OREGON HLTH SCI UNIV,SCH MED,DEPT PHARMACOL,PORTLAND,OR 97201, USA.
NR 26
TC 2
Z9 2
PU JAPANESE PHARMACOLOGICAL SOC
PI KYOTO
PA EDITORIAL OFF, KANTOHYA BLDG GOKOMACHI-EBISUGAWA NAKAGYO-KU, KYOTO 604,
   JAPAN
SN 0021-5198
J9 JPN J PHARMACOL
JI Jpn. J. Pharmacol.
PY 1983
VL 33
IS 6
BP 1183
EP 1189
DI 10.1254/jjp.33.1183
PG 7
WC Pharmacology & Pharmacy
SC Pharmacology & Pharmacy
GA RR760
UT WOS:A1983RR76000010
ER

PT J
AU YAMAMOTO, D
   WASHIO, H
AF YAMAMOTO, D
   WASHIO, H
TI VOLTAGE-JUMP ANALYSIS OF CURARE ACTION AT A GLUTAMATE SYNAPSE
SO JOURNAL OF NEUROPHYSIOLOGY
LA English
DT Article
RP YAMAMOTO, D (reprint author), MITSUBISHI KASEI INST LIFE SCI,NEUROPHYSIOL LAB,MACHIDA,TOKYO 194,JAPAN.
NR 36
TC 16
Z9 16
PU AMER PHYSIOLOGICAL SOC
PI BETHESDA
PA 9650 ROCKVILLE PIKE, BETHESDA, MD 20814
SN 0022-3077
J9 J NEUROPHYSIOL
JI J. Neurophysiol.
PY 1983
VL 49
IS 2
BP 396
EP 405
PG 10
WC Neurosciences; Physiology
SC Neurosciences & Neurology; Physiology
GA QB921
UT WOS:A1983QB92100007
ER

PT J
AU MORRIS, CE
   WONG, BS
   JACKSON, MB
   LECAR, H
AF MORRIS, CE
   WONG, BS
   JACKSON, MB
   LECAR, H
TI SINGLE-CHANNEL CURRENTS ACTIVATED BY CURARE IN CULTURED EMBRYONIC RAT
   MUSCLE
SO JOURNAL OF NEUROSCIENCE
LA English
DT Article
C1 NINCDS,BIOPHYS LAB,BLDG 36,ROOM 2A29,BETHESDA,MD 20205.
NR 29
TC 30
Z9 30
PU SOC NEUROSCIENCE
PI WASHINGTON
PA 11 DUPONT CIRCLE, NW, STE 500, WASHINGTON, DC 20036
SN 0270-6474
J9 J NEUROSCI
JI J. Neurosci.
PY 1983
VL 3
IS 12
BP 2525
EP 2531
PG 7
WC Neurosciences
SC Neurosciences & Neurology
GA RY368
UT WOS:A1983RY36800012
ER

PT J
AU CHEREPANOV, EA
   ILJINOV, AS
   MEBEL, MV
AF CHEREPANOV, EA
   ILJINOV, AS
   MEBEL, MV
TI SYSTEMATICS OF THE EFFECTIVE RATIO [GAMMA N GAMMA F] OF NEUTRON EMISSION
   AND FISSION PARTIAL WIDTHS FOR TRANSCURIUM NUCLEI
SO JOURNAL OF PHYSICS G-NUCLEAR AND PARTICLE PHYSICS
LA English
DT Article
C1 ACAD SCI USSR,INST NUCL RES,MOSCOW V-71,USSR.
RP CHEREPANOV, EA (reprint author), DUBNA JOINT NUCL RES INST,DUBNA,USSR.
NR 18
TC 22
Z9 22
PU IOP PUBLISHING LTD
PI BRISTOL
PA DIRAC HOUSE, TEMPLE BACK, BRISTOL, ENGLAND BS1 6BE
SN 0954-3899
J9 J PHYS G NUCL PARTIC
JI J. Phys. G-Nucl. Part. Phys.
PY 1983
VL 9
IS 8
BP 931
EP 938
DI 10.1088/0305-4616/9/8/015
PG 8
WC Physics, Nuclear; Physics, Particles & Fields
SC Physics
GA RA541
UT WOS:A1983RA54100015
ER

PT J
AU WEIGEL, F
   MARQUART, R
AF WEIGEL, F
   MARQUART, R
TI PREPARATION AND PROPERTIES OF SOME CURIUM SILICIDES
SO JOURNAL OF THE LESS-COMMON METALS
LA English
DT Article
RP WEIGEL, F (reprint author), UNIV MUNICH,INST ANORGAN CHEM,RADIOCHEM ABT,D-8000 MUNICH 2,FED REP GER.
NR 9
TC 3
Z9 3
PU ELSEVIER SCIENCE SA LAUSANNE
PI LAUSANNE 1
PA PO BOX 564, 1001 LAUSANNE 1, SWITZERLAND
SN 0022-5088
J9 J LESS-COMMON MET
PY 1983
VL 90
IS 2
BP 283
EP 290
DI 10.1016/0022-5088(83)90077-2
PG 8
WC Chemistry, Physical; Metallurgy & Metallurgical Engineering
SC Chemistry; Metallurgy & Metallurgical Engineering
GA QN169
UT WOS:A1983QN16900012
ER

PT J
AU FISHER, M
   BALDO, B
AF FISHER, M
   BALDO, B
TI ADVERSE REACTIONS TO ALCURONIUM - AN AUSTRALIAN DISEASE
SO MEDICAL JOURNAL OF AUSTRALIA
LA English
DT Article
C1 ROYAL N SHORE HOSP,KOLLING INST MED RES,ST LEONARDS,NSW 2065,AUSTRALIA.
RP FISHER, M (reprint author), ROYAL N SHORE HOSP,INTENSIVE THERAPY UNIT,ST LEONARDS,NSW 2065,AUSTRALIA.
NR 16
TC 8
Z9 8
PU AUSTRALASIAN MED PUBL CO LTD
PI SYDNEY
PA LEVEL 1, 76 BERRY ST, SYDNEY NSW 2060, AUSTRALIA
SN 0025-729X
J9 MED J AUSTRALIA
JI Med. J. Aust.
PY 1983
VL 1
IS 13
BP 630
EP 632
PG 3
WC Medicine, General & Internal
SC General & Internal Medicine
GA QW723
UT WOS:A1983QW72300029
ER

PT J
AU DUNLAP, J
   BROWN, JH
AF DUNLAP, J
   BROWN, JH
TI HETEROGENEITY OF BINDING-SITES ON CARDIAC MUSCARINIC RECEPTORS INDUCED
   BY THE NEUROMUSCULAR BLOCKING-AGENTS GALLAMINE AND PANCURONIUM
SO MOLECULAR PHARMACOLOGY
LA English
DT Article
C1 UNIV CALIF SAN DIEGO,DEPT MED,DIV PHARMACOL,LA JOLLA,CA 92093.
NR 30
TC 104
Z9 104
PU WILLIAMS & WILKINS
PI BALTIMORE
PA 351 WEST CAMDEN ST, BALTIMORE, MD 21201-2436
SN 0026-895X
J9 MOL PHARMACOL
JI Mol. Pharmacol.
PY 1983
VL 24
IS 1
BP 15
EP 22
PG 8
WC Pharmacology & Pharmacy
SC Pharmacology & Pharmacy
GA QZ331
UT WOS:A1983QZ33100004
ER

PT J
AU CULLCANDY, SG
   MILEDI, R
AF CULLCANDY, SG
   MILEDI, R
TI BLOCK OF GLUTAMATE-ACTIVATED SYNAPTIC CHANNELS BY CURARE AND GALLAMINE
SO PROCEEDINGS OF THE ROYAL SOCIETY SERIES B-BIOLOGICAL SCIENCES
LA English
DT Article
C1 UNIV LONDON UNIV COLL, DEPT BIOPHYS, LONDON WC1E 6BT, ENGLAND.
NR 23
TC 22
Z9 22
SN 0080-4649
J9 PROC R SOC SER B-BIO
PY 1983
VL 218
IS 1210
BP 111
EP 118
DI 10.1098/rspb.1983.0029
PG 8
WC Biology
SC Life Sciences & Biomedicine - Other Topics
GA QN579
UT WOS:A1983QN57900007
ER

PT J
AU JONES, RS
   HUNTER, JM
   UTTING, JE
AF JONES, RS
   HUNTER, JM
   UTTING, JE
TI NEUROMUSCULAR BLOCKING ACTION OF ATRACURIUM IN THE DOG AND ITS REVERSAL
   BY NEOSTIGMINE
SO RESEARCH IN VETERINARY SCIENCE
LA English
DT Article
RP JONES, RS (reprint author), UNIV LIVERPOOL,ROYAL LIVERPOOL HOSP,DEPT ANAESTHESIA,LIVERPOOL L69 3BX,MERSEYSIDE,ENGLAND.
NR 5
TC 14
Z9 15
PU BRITISH VETERINARY ASSOC
PI LONDON
PA 7 MANSFIELD ST, LONDON, ENGLAND W1M 0AT
SN 0034-5288
J9 RES VET SCI
JI Res. Vet. Sci.
PY 1983
VL 34
IS 2
BP 173
EP 176
PG 4
WC Veterinary Sciences
SC Veterinary Sciences
GA QH754
UT WOS:A1983QH75400011
ER

PT J
AU HOBART, DE
   VARLASHKIN, PG
   SAMHOUN, K
   HAIRE, RG
   PETERSON, JR
AF HOBART, DE
   VARLASHKIN, PG
   SAMHOUN, K
   HAIRE, RG
   PETERSON, JR
TI SPECTROSCOPIC AND REDOX PROPERTIES OF CURIUM AND CALIFORNIUM IONS IN
   CONCENTRATED AQUEOUS CARBONATE-BICARBONATE MEDIA
SO REVUE DE CHIMIE MINERALE
LA English
DT Article
C1 UNIV TENNESSEE,DEPT CHEM,KNOXVILLE,TN 37996.
   OAK RIDGE NATL LAB,DIV CHEM,TRANSURANIUM RES LAB,OAK RIDGE,TN 37830.
NR 40
TC 10
Z9 10
PU GAUTHIER-VILLARS
PI PARIS
PA S P E S-JOURNAL DEPT, 120 BD ST GERMAIN, F-75006 PARIS, FRANCE
SN 0035-1032
J9 REV CHIM MINER
PY 1983
VL 20
IS 4-5
BP 817
EP 827
PG 11
WC Chemistry, Inorganic & Nuclear
SC Chemistry
GA SC542
UT WOS:A1983SC54200037
ER

PT J
AU FEDOSEEV, EV
   TRAVNIKOV, SS
   DAVYDOV, AV
   MYASOEDOV, BF
AF FEDOSEEV, EV
   TRAVNIKOV, SS
   DAVYDOV, AV
   MYASOEDOV, BF
TI GAS RADIOCHROMATOGRAPHY OF ADDUCTS OF HEXAFLUOROACETYLACETONATES OF
   AMERICIUM, CURIUM, AND RARE-EARTH ELEMENTS WITH TRIBUTYL-PHOSPHATE
SO SOVIET RADIOCHEMISTRY
LA English
DT Article
NR 8
TC 0
Z9 0
PU PLENUM PUBL CORP
PI NEW YORK
PA CONSULTANTS BUREAU, 233 SPRING ST, NEW YORK, NY 10013
SN 0038-576X
J9 SOV RADIOCHEM+
PY 1983
VL 25
IS 4
BP 428
EP 432
PG 5
WC Chemistry, Analytical
SC Chemistry
GA SP851
UT WOS:A1983SP85100007
ER

PT J
AU HEINONEN, J
   SALMENPERA, M
   TAKKUNEN, O
AF HEINONEN, J
   SALMENPERA, M
   TAKKUNEN, O
TI ADVANTAGES OF GLYCOPYRROLATE OVER ATROPINE DURING REVERSAL OF
   PANCURONIUM BLOCK
SO ACTA ANAESTHESIOLOGICA SCANDINAVICA
LA English
DT Article
RP HEINONEN, J (reprint author), UNIV HELSINKI,CENT HOSP,DEPT ANAESTHESIA,SF-00290 HELSINKI 29,FINLAND.
NR 9
TC 21
Z9 22
PU MUNKSGAARD INT PUBL LTD
PI COPENHAGEN
PA 35 NORRE SOGADE, PO BOX 2148, DK-1016 COPENHAGEN, DENMARK
SN 0001-5172
J9 ACTA ANAESTH SCAND
JI Acta Anaesthesiol. Scand.
PY 1982
VL 26
IS 2
BP 147
EP 150
PG 4
WC Anesthesiology
SC Anesthesiology
GA NN487
UT WOS:A1982NN48700011
ER

PT J
AU LINDEBURG, T
   SPOTOFT, H
   SORENSEN, MB
   SKOVSTED, P
AF LINDEBURG, T
   SPOTOFT, H
   SORENSEN, MB
   SKOVSTED, P
TI CARDIOVASCULAR EFFECTS OF ETOMIDATE USED FOR INDUCTION AND IN
   COMBINATION WITH FENTANYL PANCURONIUM FOR MAINTENANCE OF ANESTHESIA IN
   PATIENTS WITH VALVULAR HEART-DISEASE
SO ACTA ANAESTHESIOLOGICA SCANDINAVICA
LA English
DT Article
RP LINDEBURG, T (reprint author), UNIV COPENHAGEN,RIGSHOSP,DEPT ANAESTHESIA,DK-2100 COPENHAGEN O,DENMARK.
NR 16
TC 12
Z9 12
PU MUNKSGAARD INT PUBL LTD
PI COPENHAGEN
PA 35 NORRE SOGADE, PO BOX 2148, DK-1016 COPENHAGEN, DENMARK
SN 0001-5172
J9 ACTA ANAESTH SCAND
JI Acta Anaesthesiol. Scand.
PY 1982
VL 26
IS 3
BP 205
EP 208
PG 4
WC Anesthesiology
SC Anesthesiology
GA NV742
UT WOS:A1982NV74200009
ER

PT J
AU SHANKS, CA
AF SHANKS, CA
TI DOSE-RESPONSE CURVES FOR ALCURONIUM AND PANCURONIUM ALONE AND IN
   COMBINATION
SO ANAESTHESIA AND INTENSIVE CARE
LA English
DT Article
C1 ROYAL PRINCE ALFRED HOSP,DEPT ANAESTHET,SYDNEY,NSW,AUSTRALIA.
NR 11
TC 5
Z9 5
PU AUSTRALIAN SOC ANAESTHETISTS
PI EDGECLIFF
PA P O BOX 600, EDGECLIFF NSW 2021, AUSTRALIA
SN 0310-057X
J9 ANAESTH INTENS CARE
JI Anaesth. Intensive Care
PY 1982
VL 10
IS 3
BP 248
EP 251
PG 4
WC Anesthesiology; Critical Care Medicine
SC Anesthesiology; General & Internal Medicine
GA PB484
UT WOS:A1982PB48400014
ER

PT J
AU WIEDEMANN, K
   BAUER, PK
   SCHUTZE, U
   HANF, K
AF WIEDEMANN, K
   BAUER, PK
   SCHUTZE, U
   HANF, K
TI INFLUENCE OF PANCURONIUM-BROMIDE ON SPONTANEOUS INTESTINAL MOTILITY IN
   THE DOG
SO ANAESTHESIST
LA German
DT Article
C1 UNIV HEIDELBERG,INST PHYSIOL 2,ZENTRUM CHIRURG,KINDERCHIRURG ABT,D-6900 HEIDELBERG 1,FED REP GER.
RP WIEDEMANN, K (reprint author), UNIV HEIDELBURG KLIN,INST PHYSIOL 2,ZENTRUM CHIRURG,ANAESTHESIOL ABT,D-6900 HEIDELBURG,FED REP GER.
NR 22
TC 2
Z9 2
PU SPRINGER VERLAG
PI NEW YORK
PA 175 FIFTH AVE, NEW YORK, NY 10010
SN 0003-2417
J9 ANAESTHESIST
JI Anaesthesist
PY 1982
VL 31
IS 1
BP 39
EP 43
PG 5
WC Anesthesiology
SC Anesthesiology
GA NB379
UT WOS:A1982NB37900008
ER

PT J
AU SARUBIN, J
AF SARUBIN, J
TI INCREASED REQUIREMENT OF ALCURONIUM IN BURNED PATIENTS
SO ANAESTHESIST
LA German
DT Article
RP SARUBIN, J (reprint author), STADT KLINIKUM NURNBERG,INST ANAESTHESIOL,D-8500 NURNBERG,FED REP GER.
NR 18
TC 1
Z9 1
PU SPRINGER VERLAG
PI NEW YORK
PA 175 FIFTH AVE, NEW YORK, NY 10010
SN 0003-2417
J9 ANAESTHESIST
JI Anaesthesist
PY 1982
VL 31
IS 8
BP 392
EP 395
PG 4
WC Anesthesiology
SC Anesthesiology
GA PE230
UT WOS:A1982PE23000005
ER

PT J
AU UPTON, RA
   NGUYEN, TL
   MILLER, RD
   CASTAGNOLI, N
AF UPTON, RA
   NGUYEN, TL
   MILLER, RD
   CASTAGNOLI, N
TI RENAL AND BILIARY ELIMINATION OF VECURONIUM (ORG NC 45) AND PANCURONIUM
   IN RATS
SO ANESTHESIA AND ANALGESIA
LA English
DT Article
C1 UNIV CALIF SAN FRANCISCO,SCH MED,DEPT ANESTHESIA,SAN FRANCISCO,CA 94143.
   UNIV CALIF SAN FRANCISCO,SCH MED,DEPT PHARM,SAN FRANCISCO,CA 94143.
   UNIV CALIF SAN FRANCISCO,SCH MED,DEPT PHARMACEUT CHEM,SAN FRANCISCO,CA 94143.
   UNIV CALIF SAN FRANCISCO,SCH MED,DEPT PHARMACOL,SAN FRANCISCO,CA 94143.
   UNIV CALIF SAN FRANCISCO,SCH MED,DEPT CHEM,SAN FRANCISCO,CA 94143.
NR 7
TC 61
Z9 61
PU WILLIAMS & WILKINS
PI BALTIMORE
PA 351 WEST CAMDEN ST, BALTIMORE, MD 21201-2436
SN 0003-2999
J9 ANESTH ANALG
JI Anesth. Analg.
PY 1982
VL 61
IS 4
BP 313
EP 316
PG 4
WC Anesthesiology
SC Anesthesiology
GA NK751
UT WOS:A1982NK75100001
ER

PT J
AU KOPMAN, AF
   EPSTEIN, RH
   FLASHBURG, MH
AF KOPMAN, AF
   EPSTEIN, RH
   FLASHBURG, MH
TI USE OF 100-HERTZ TETANUS AS AN INDEX OF RECOVERY FROM
   PANCURONIUM-INDUCED NON-DEPOLARIZING NEUROMUSCULAR BLOCKADE
SO ANESTHESIA AND ANALGESIA
LA English
DT Article
RP KOPMAN, AF (reprint author), LONG ISL JEWISH HILLSIDE MED CTR,DEPT ANESTHESIOL,NEW HYDE PK,NY 11042, USA.
NR 9
TC 10
Z9 10
PU WILLIAMS & WILKINS
PI BALTIMORE
PA 351 WEST CAMDEN ST, BALTIMORE, MD 21201-2436
SN 0003-2999
J9 ANESTH ANALG
JI Anesth. Analg.
PY 1982
VL 61
IS 5
BP 439
EP 441
PG 3
WC Anesthesiology
SC Anesthesiology
GA NL880
UT WOS:A1982NL88000009
ER

PT J
AU BELANI, KG
   ANDERSON, WW
   BUCKLEY, JJ
AF BELANI, KG
   ANDERSON, WW
   BUCKLEY, JJ
TI ADVERSE DRUG-INTERACTION INVOLVING PANCURONIUM AND AMINOPHYLLINE
SO ANESTHESIA AND ANALGESIA
LA English
DT Article
RP BELANI, KG (reprint author), UNIV MINNESOTA,HLTH SCI CTR,DEPT ANESTHESIOL,MINNEAPOLIS,MN 55455, USA.
NR 14
TC 6
Z9 6
PU WILLIAMS & WILKINS
PI BALTIMORE
PA 351 WEST CAMDEN ST, BALTIMORE, MD 21201-2436
SN 0003-2999
J9 ANESTH ANALG
JI Anesth. Analg.
PY 1982
VL 61
IS 5
BP 473
EP 474
PG 2
WC Anesthesiology
SC Anesthesiology
GA NL880
UT WOS:A1982NL88000017
ER

PT J
AU BASTA, SJ
   ALI, HH
   SAVARESE, JJ
   SUNDER, N
   GIONFRIDDO, M
   CLOUTIER, G
   LINEBERRY, C
   CATO, AE
AF BASTA, SJ
   ALI, HH
   SAVARESE, JJ
   SUNDER, N
   GIONFRIDDO, M
   CLOUTIER, G
   LINEBERRY, C
   CATO, AE
TI CLINICAL-PHARMACOLOGY OF ATRACURIUM BESYLATE (BW 33A) - A NEW
   NON-DEPOLARIZING MUSCLE-RELAXANT
SO ANESTHESIA AND ANALGESIA
LA English
DT Article
C1 BURROUGHS WELLCOME CO,DEPT MED,CLIN RES,RES TRIANGLE PK,NC 27709.
   HARVARD UNIV,SCH MED,DEPT ANESTHESIA,BOSTON,MA 02115.
   MASSACHUSETTS GEN HOSP,ANESTHESIA SERV,BOSTON,MA 02114.
NR 6
TC 160
Z9 166
PU WILLIAMS & WILKINS
PI BALTIMORE
PA 351 WEST CAMDEN ST, BALTIMORE, MD 21201-2436
SN 0003-2999
J9 ANESTH ANALG
JI Anesth. Analg.
PY 1982
VL 61
IS 9
BP 723
EP 729
PG 7
WC Anesthesiology
SC Anesthesiology
GA PE148
UT WOS:A1982PE14800002
ER

PT J
AU KATZ, RL
   STIRT, J
   MURRAY, AL
   LEE, CM
AF KATZ, RL
   STIRT, J
   MURRAY, AL
   LEE, CM
TI NEUROMUSCULAR EFFECTS OF ATRACURIUM IN MAN
SO ANESTHESIA AND ANALGESIA
LA English
DT Article
C1 HARBOR GEN HOSP,DEPT ANESTHESIOL,TORRANCE,CA 90509.
RP KATZ, RL (reprint author), UNIV CALIF LOS ANGELES,SCH MED,DEPT ANESTHESIOL,LOS ANGELES,CA 90024, USA.
NR 7
TC 70
Z9 72
PU WILLIAMS & WILKINS
PI BALTIMORE
PA 351 WEST CAMDEN ST, BALTIMORE, MD 21201-2436
SN 0003-2999
J9 ANESTH ANALG
JI Anesth. Analg.
PY 1982
VL 61
IS 9
BP 730
EP 734
PG 5
WC Anesthesiology
SC Anesthesiology
GA PE148
UT WOS:A1982PE14800003
ER

PT J
AU BALESTRIERI, FJ
   PROUGH, DS
AF BALESTRIERI, FJ
   PROUGH, DS
TI DIAGNOSTIC-VALUE OF SYSTEMIC CURARE TESTING
SO ANESTHESIOLOGY
LA English
DT Article
C1 N CAROLINA BAPTIST HOSP,DEPT ANESTHESIA,INTENS CARE UNIT,WINSTON SALEM,NC 27103.
   NATL NAVAL MED CTR,DEPT ANESTHESIA,BETHESDA,MD 20014.
RI Prough, Donald/G-5793-2013
OI Prough, Donald/0000-0001-7994-532X
NR 10
TC 1
Z9 1
PU LIPPINCOTT-RAVEN PUBL
PI PHILADELPHIA
PA 227 EAST WASHINGTON SQ, PHILADELPHIA, PA 19106
SN 0003-3022
J9 ANESTHESIOLOGY
JI Anesthesiology
PY 1982
VL 57
IS 3
BP 226
EP 227
PG 2
WC Anesthesiology
SC Anesthesiology
GA PE625
UT WOS:A1982PE62500013
ER

PT J
AU FISHER, DM
   FAHEY, MR
   CRONNELLY, R
   MILLER, RD
AF FISHER, DM
   FAHEY, MR
   CRONNELLY, R
   MILLER, RD
TI POTENCY DETERMINATION FOR VECURONIUM (ORG-NC45) - COMPARISON OF
   CUMULATIVE AND SINGLE-DOSE TECHNIQUES
SO ANESTHESIOLOGY
LA English
DT Article
RP FISHER, DM (reprint author), UNIV CALIF SAN FRANCISCO,MED CTR,DEPT ANESTHESIA,SAN FRANCISCO,CA 94143, USA.
NR 4
TC 69
Z9 72
PU LIPPINCOTT-RAVEN PUBL
PI PHILADELPHIA
PA 227 EAST WASHINGTON SQ, PHILADELPHIA, PA 19106
SN 0003-3022
J9 ANESTHESIOLOGY
JI Anesthesiology
PY 1982
VL 57
IS 4
BP 309
EP 310
DI 10.1097/00000542-198210000-00012
PG 2
WC Anesthesiology
SC Anesthesiology
GA PK356
UT WOS:A1982PK35600012
ER

PT J
AU HUMBLE, RM
AF HUMBLE, RM
TI THE GILL-MERRILL EXPEDITION - PENULTIMATE CHAPTER IN THE CURARE STORY
SO ANESTHESIOLOGY
LA English
DT Article
RP HUMBLE, RM (reprint author), UNIV ALBERTA HOSP,DEPT ANESTHESIA,EDMONTON T6G 2B7,ALBERTA,CANADA.
NR 33
TC 5
Z9 5
PU LIPPINCOTT-RAVEN PUBL
PI PHILADELPHIA
PA 227 EAST WASHINGTON SQ, PHILADELPHIA, PA 19106
SN 0003-3022
J9 ANESTHESIOLOGY
JI Anesthesiology
PY 1982
VL 57
IS 6
BP 519
EP 526
DI 10.1097/00000542-198212000-00014
PG 8
WC Anesthesiology
SC Anesthesiology
GA PS316
UT WOS:A1982PS31600014
ER

PT J
AU DUVALDESTIN, P
   SAADA, J
   BERGER, JL
   DHOLLANDER, A
   DESMONTS, JM
AF DUVALDESTIN, P
   SAADA, J
   BERGER, JL
   DHOLLANDER, A
   DESMONTS, JM
TI PHARMACOKINETICS, PHARMACODYNAMICS, AND DOSE-RESPONSE RELATIONSHIPS OF
   PANCURONIUM IN CONTROL AND ELDERLY SUBJECTS
SO ANESTHESIOLOGY
LA English
DT Article
C1 HOP BRUGMANN,DEPT ANESTHESIE,B-1020 BRUSSELS,BELGIUM.
RP DUVALDESTIN, P (reprint author), HOP BICHAT,DEPT ANESTHESIOL,F-75877 PARIS 18,FRANCE.
NR 15
TC 71
Z9 72
PU LIPPINCOTT-RAVEN PUBL
PI PHILADELPHIA
PA 227 EAST WASHINGTON SQ, PHILADELPHIA, PA 19106
SN 0003-3022
J9 ANESTHESIOLOGY
JI Anesthesiology
PY 1982
VL 56
IS 1
BP 36
EP 40
DI 10.1097/00000542-198201000-00008
PG 5
WC Anesthesiology
SC Anesthesiology
GA MY128
UT WOS:A1982MY12800008
ER

PT J
AU GREGORETTI, SM
   SOHN, YJ
   SIA, RL
AF GREGORETTI, SM
   SOHN, YJ
   SIA, RL
TI HEART-RATE AND BLOOD-PRESSURE CHANGES AFTER ORG NC45 (VECURONIUM) AND
   PANCURONIUM DURING HALOTHANE AND ENFLURANE ANESTHESIA
SO ANESTHESIOLOGY
LA English
DT Article
C1 UNIV CALIF SAN FRANCISCO,DEPT PHARMACOL,SAN FRANCISCO,CA 94143.
   UNIV CALIF SAN FRANCISCO,DEPT ANESTHESIA,SAN FRANCISCO,CA 94143.
   UNIV GRONINGEN,DEPT ANESTHESIOL,RES GRP,9713 EZ GRONINGEN,NETHERLANDS.
   UNIV GRONINGEN,DEPT CLIN PHARMACOL,9713 EZ GRONINGEN,NETHERLANDS.
NR 16
TC 32
Z9 33
PU LIPPINCOTT-RAVEN PUBL
PI PHILADELPHIA
PA 227 EAST WASHINGTON SQ, PHILADELPHIA, PA 19106
SN 0003-3022
J9 ANESTHESIOLOGY
JI Anesthesiology
PY 1982
VL 56
IS 5
BP 392
EP 395
DI 10.1097/00000542-198205000-00014
PG 4
WC Anesthesiology
SC Anesthesiology
GA NN327
UT WOS:A1982NN32700014
ER

PT J
AU SCHUTZ, A
   MEYER, G
AF SCHUTZ, A
   MEYER, G
TI INFLUENCE OF CURARE AND METHOHEXITAL-NA ON THE CONTENT OF ENERGY-RICH
   PHOSPHATES AND SUBSTRATES OF GLYCOLYSIS IN RAT-LIVER
SO ARZNEIMITTEL-FORSCHUNG/DRUG RESEARCH
LA German
DT Article
RP SCHUTZ, A (reprint author), UNIV HAMBURG,INST PHARMAKOL,D-2000 HAMBURG 20,FED REP GER.
NR 18
TC 2
Z9 2
PU ECV-EDITIO CANTOR VERLAG MEDIZIN NATURWISSENSCHAFTEN
PI AULENDORF
PA BANDELSTOCKWEG 20, POSTFACH 1255, D-88322 AULENDORF, GERMANY
SN 0004-4172
J9 ARZNEIMITTEL-FORSCH
JI Arzneimittelforschung
PY 1982
VL 32-1
IS 5
BP 522
EP 525
PG 4
WC Chemistry, Medicinal; Chemistry, Multidisciplinary; Pharmacology &
   Pharmacy
SC Pharmacology & Pharmacy; Chemistry
GA NQ147
UT WOS:A1982NQ14700014
ER

PT J
AU GENCARELLI, PJ
   MILLER, RD
AF GENCARELLI, PJ
   MILLER, RD
TI ANTAGONISM OF ORG NC45 (VECURONIUM) AND PANCURONIUM NEUROMUSCULAR
   BLOCKADE BY NEOSTIGMINE
SO BRITISH JOURNAL OF ANAESTHESIA
LA English
DT Article
C1 UNIV CALIF SAN FRANCISCO,DEPT ANESTHESIA,SAN FRANCISCO,CA 94143.
NR 8
TC 28
Z9 28
PU PROF SCI PUBL
PI LONDON
PA TAVISTOCK HOUSE EAST, TAVISTOCK SQUARE, LONDON, ENGLAND WC1H 9JR
SN 0007-0912
J9 BRIT J ANAESTH
JI Br. J. Anaesth.
PY 1982
VL 54
IS 1
BP 53
EP 56
DI 10.1093/bja/54.1.53
PG 4
WC Anesthesiology
SC Anesthesiology
GA MY985
UT WOS:A1982MY98500009
ER

PT J
AU WIRTAVUORI, K
   SALMENPERA, M
   TAMMISTO, T
AF WIRTAVUORI, K
   SALMENPERA, M
   TAMMISTO, T
TI EFFECT OF HYPOCARBIA AND HYPERCARBIA ON THE ANTAGONISM OF
   PANCURONIUM-INDUCED NEUROMUSCULAR BLOCKADE WITH NEOSTIGMINE IN MAN
SO BRITISH JOURNAL OF ANAESTHESIA
LA English
DT Article
RP WIRTAVUORI, K (reprint author), UNIV HELSINKI,CENT HOSP,DEPT ANAESTHESIA,SF-00290 HELSINKI 29,FINLAND.
NR 10
TC 7
Z9 7
PU PROF SCI PUBL
PI LONDON
PA TAVISTOCK HOUSE EAST, TAVISTOCK SQUARE, LONDON, ENGLAND WC1H 9JR
SN 0007-0912
J9 BRIT J ANAESTH
JI Br. J. Anaesth.
PY 1982
VL 54
IS 1
BP 57
EP 61
DI 10.1093/bja/54.1.57
PG 5
WC Anesthesiology
SC Anesthesiology
GA MY985
UT WOS:A1982MY98500010
ER

PT J
AU BEVAN, DR
   ARCHER, D
   DONATI, F
   FERGUSON, A
   HIGGS, BD
AF BEVAN, DR
   ARCHER, D
   DONATI, F
   FERGUSON, A
   HIGGS, BD
TI ANTAGONISM OF PANCURONIUM IN RENAL-FAILURE - NO RECURARIZATION
SO BRITISH JOURNAL OF ANAESTHESIA
LA English
DT Article
RP BEVAN, DR (reprint author), MCGILL UNIV,ROYAL VICTORIA HOSP,DEPT ANAESTHESIA,MONTREAL H3A 1A1,QUEBEC,CANADA.
NR 15
TC 6
Z9 6
PU PROF SCI PUBL
PI LONDON
PA TAVISTOCK HOUSE EAST, TAVISTOCK SQUARE, LONDON, ENGLAND WC1H 9JR
SN 0007-0912
J9 BRIT J ANAESTH
JI Br. J. Anaesth.
PY 1982
VL 54
IS 1
BP 63
EP 68
DI 10.1093/bja/54.1.63
PG 6
WC Anesthesiology
SC Anesthesiology
GA MY985
UT WOS:A1982MY98500011
ER

PT J
AU BARNES, PK
   SMITH, GB
   WHITE, WD
   TENNANT, R
AF BARNES, PK
   SMITH, GB
   WHITE, WD
   TENNANT, R
TI COMPARISON OF THE EFFECTS OF ORG-NC45 AND PANCURONIUM-BROMIDE ON
   HEART-RATE AND ARTERIAL-PRESSURE IN ANESTHETIZED MAN
SO BRITISH JOURNAL OF ANAESTHESIA
LA English
DT Article
RP BARNES, PK (reprint author), WESTMINSTER HOSP,MAGILL DEPT ANAESTHET,LONDON SW1P 2AP,ENGLAND.
NR 13
TC 28
Z9 28
PU PROF SCI PUBL
PI LONDON
PA TAVISTOCK HOUSE EAST, TAVISTOCK SQUARE, LONDON, ENGLAND WC1H 9JR
SN 0007-0912
J9 BRIT J ANAESTH
JI Br. J. Anaesth.
PY 1982
VL 54
IS 4
BP 435
EP 439
DI 10.1093/bja/54.4.435
PG 5
WC Anesthesiology
SC Anesthesiology
GA NK664
UT WOS:A1982NK66400009
ER

PT J
AU DELISLE, S
   BEVAN, DR
AF DELISLE, S
   BEVAN, DR
TI IMPAIRED NEOSTIGMINE ANTAGONISM OF PANCURONIUM DURING ENFLURANE
   ANESTHESIA IN MAN
SO BRITISH JOURNAL OF ANAESTHESIA
LA English
DT Article
C1 MCGILL UNIV,DEPT ANAESTHESIA,MONTREAL H3A 1A1,QUEBEC,CANADA.
RP DELISLE, S (reprint author), ROYAL VICTORIA HOSP,DEPT ANAESTHESIA,MONTREAL H3A 1A1,QUEBEC,CANADA.
NR 23
TC 25
Z9 25
PU PROF SCI PUBL
PI LONDON
PA TAVISTOCK HOUSE EAST, TAVISTOCK SQUARE, LONDON, ENGLAND WC1H 9JR
SN 0007-0912
J9 BRIT J ANAESTH
JI Br. J. Anaesth.
PY 1982
VL 54
IS 4
BP 441
EP 445
DI 10.1093/bja/54.4.441
PG 5
WC Anesthesiology
SC Anesthesiology
GA NK664
UT WOS:A1982NK66400010
ER

PT J
AU DUVALDESTIN, P
   HENZEL, D
AF DUVALDESTIN, P
   HENZEL, D
TI BINDING OF TUBOCURARINE, FAZADINIUM, PANCURONIUM AND ORG-NC-45 TO
   SERUM-PROTEINS IN NORMAL MAN AND IN PATIENTS WITH CIRRHOSIS
SO BRITISH JOURNAL OF ANAESTHESIA
LA English
DT Article
RP DUVALDESTIN, P (reprint author), HOP BICHAT,DEPT ANESTHESIE,F-75877 PARIS 18,FRANCE.
NR 19
TC 42
Z9 44
PU PROF SCI PUBL
PI LONDON
PA TAVISTOCK HOUSE EAST, TAVISTOCK SQUARE, LONDON, ENGLAND WC1H 9JR
SN 0007-0912
J9 BRIT J ANAESTH
JI Br. J. Anaesth.
PY 1982
VL 54
IS 5
BP 513
EP 516
DI 10.1093/bja/54.5.513
PG 4
WC Anesthesiology
SC Anesthesiology
GA NP218
UT WOS:A1982NP21800007
ER

PT J
AU GRAMSTAD, L
   LILLEAASEN, P
AF GRAMSTAD, L
   LILLEAASEN, P
TI DOSE-RESPONSE RELATION FOR ATRACURIUM, ORG NC-45 AND PANCURONIUM
SO BRITISH JOURNAL OF ANAESTHESIA
LA English
DT Article
RP GRAMSTAD, L (reprint author), UNIV HOSP OSLO,RIKSHOSP,DEPT ANAESTHESIA,OSLO,NORWAY.
NR 19
TC 79
Z9 81
PU PROF SCI PUBL
PI LONDON
PA TAVISTOCK HOUSE EAST, TAVISTOCK SQUARE, LONDON, ENGLAND WC1H 9JR
SN 0007-0912
J9 BRIT J ANAESTH
JI Br. J. Anaesth.
PY 1982
VL 54
IS 6
BP 647
EP 651
DI 10.1093/bja/54.6.647
PG 5
WC Anesthesiology
SC Anesthesiology
GA NT244
UT WOS:A1982NT24400012
ER

PT J
AU GRAMSTAD, L
   LILLEAASEN, P
   MINSAAS, B
AF GRAMSTAD, L
   LILLEAASEN, P
   MINSAAS, B
TI ONSET TIME AND DURATION OF ACTION FOR ATRACURIUM, ORG NC-45 AND
   PANCURONIUM
SO BRITISH JOURNAL OF ANAESTHESIA
LA English
DT Article
C1 NORWEGIAN PETR DIRECTORATE,N-4001 STAVANGER,NORWAY.
RP GRAMSTAD, L (reprint author), UNIV HOSP OSLO,RIKSHOSP,DEPT ANAESTHESIA,OSLO 1,NORWAY.
NR 10
TC 40
Z9 40
PU PROF SCI PUBL
PI LONDON
PA TAVISTOCK HOUSE EAST, TAVISTOCK SQUARE, LONDON, ENGLAND WC1H 9JR
SN 0007-0912
J9 BRIT J ANAESTH
JI Br. J. Anaesth.
PY 1982
VL 54
IS 8
BP 827
EP 830
DI 10.1093/bja/54.8.827
PG 4
WC Anesthesiology
SC Anesthesiology
GA PB189
UT WOS:A1982PB18900007
ER

PT J
AU SCOTT, RPF
   GOAT, VA
AF SCOTT, RPF
   GOAT, VA
TI ATRACURIUM - ITS SPEED OF ONSET - A COMPARISON WITH SUXAMETHONIUM
SO BRITISH JOURNAL OF ANAESTHESIA
LA English
DT Article
RP SCOTT, RPF (reprint author), RADCLIFFE INFIRM,NUFFIELD DEPT ANAESTHET,OXFORD OX2 6HE,ENGLAND.
NR 11
TC 25
Z9 25
PU PROF SCI PUBL
PI LONDON
PA TAVISTOCK HOUSE EAST, TAVISTOCK SQUARE, LONDON, ENGLAND WC1H 9JR
SN 0007-0912
J9 BRIT J ANAESTH
JI Br. J. Anaesth.
PY 1982
VL 54
IS 9
BP 909
EP 911
DI 10.1093/bja/54.9.909
PG 3
WC Anesthesiology
SC Anesthesiology
GA PF713
UT WOS:A1982PF71300002
ER

PT J
AU BUZELLO, W
   NOLDGE, G
AF BUZELLO, W
   NOLDGE, G
TI REPETITIVE ADMINISTRATION OF PANCURONIUM AND VECURONIUM (ORGNC45,
   NORCURON) IN PATIENTS UNDERGOING LONG LASTING OPERATIONS
SO BRITISH JOURNAL OF ANAESTHESIA
LA English
DT Article
RP BUZELLO, W (reprint author), UNIV HOSP FREIBURG,DEPT ANAESTHESIOL,D-7800 FREIBURG,FED REP GER.
NR 22
TC 44
Z9 46
PU PROF SCI PUBL
PI LONDON
PA TAVISTOCK HOUSE EAST, TAVISTOCK SQUARE, LONDON, ENGLAND WC1H 9JR
SN 0007-0912
J9 BRIT J ANAESTH
JI Br. J. Anaesth.
PY 1982
VL 54
IS 11
BP 1151
EP 1157
DI 10.1093/bja/54.11.1151
PG 7
WC Anesthesiology
SC Anesthesiology
GA PQ151
UT WOS:A1982PQ15100002
ER

PT J
AU KERR, WJ
   BAIRD, WLM
AF KERR, WJ
   BAIRD, WLM
TI CLINICAL-STUDIES ON ORGNC-45 - COMPARISON WITH PANCURONIUM
SO BRITISH JOURNAL OF ANAESTHESIA
LA English
DT Article
RP KERR, WJ (reprint author), GLASGOW ROYAL INFIRM,DIV ANAESTHESIA,GLASGOW G4 0SF,SCOTLAND.
NR 20
TC 13
Z9 14
PU PROF SCI PUBL
PI LONDON
PA TAVISTOCK HOUSE EAST, TAVISTOCK SQUARE, LONDON, ENGLAND WC1H 9JR
SN 0007-0912
J9 BRIT J ANAESTH
JI Br. J. Anaesth.
PY 1982
VL 54
IS 11
BP 1159
EP 1165
DI 10.1093/bja/54.11.1159
PG 7
WC Anesthesiology
SC Anesthesiology
GA PQ151
UT WOS:A1982PQ15100003
ER

PT J
AU HUNTER, JM
   JONES, RS
   UTTING, JE
AF HUNTER, JM
   JONES, RS
   UTTING, JE
TI USE OF ATRACURIUM DURING GENERAL-SURGERY MONITORED BY THE TRAIN-OF-4
   STIMULI
SO BRITISH JOURNAL OF ANAESTHESIA
LA English
DT Article
RP HUNTER, JM (reprint author), UNIV LIVERPOOL,ROYAL LIVERPOOL HOSP,DEPT ANAESTHESIA,LIVERPOOL L69 3BX,MERSEYSIDE,ENGLAND.
NR 9
TC 33
Z9 33
PU PROF SCI PUBL
PI LONDON
PA TAVISTOCK HOUSE EAST, TAVISTOCK SQUARE, LONDON, ENGLAND WC1H 9JR
SN 0007-0912
J9 BRIT J ANAESTH
JI Br. J. Anaesth.
PY 1982
VL 54
IS 12
BP 1243
EP 1250
DI 10.1093/bja/54.12.1243
PG 8
WC Anesthesiology
SC Anesthesiology
GA PT738
UT WOS:A1982PT73800001
ER

PT J
AU HUNTER, JM
   JONES, RS
   UTTING, JE
AF HUNTER, JM
   JONES, RS
   UTTING, JE
TI USE OF ATRACURIUM IN PATIENTS WITH NO RENAL-FUNCTION
SO BRITISH JOURNAL OF ANAESTHESIA
LA English
DT Article
RP HUNTER, JM (reprint author), UNIV LIVERPOOL,ROYAL LIVERPOOL HOSP,DEPT ANAESTHESIA,LIVERPOOL L69 3BX,MERSEYSIDE,ENGLAND.
NR 24
TC 57
Z9 59
PU PROF SCI PUBL
PI LONDON
PA TAVISTOCK HOUSE EAST, TAVISTOCK SQUARE, LONDON, ENGLAND WC1H 9JR
SN 0007-0912
J9 BRIT J ANAESTH
JI Br. J. Anaesth.
PY 1982
VL 54
IS 12
BP 1251
EP 1258
DI 10.1093/bja/54.12.1251
PG 8
WC Anesthesiology
SC Anesthesiology
GA PT738
UT WOS:A1982PT73800002
ER

PT J
AU HEALY, TEJ
   PALMER, JP
AF HEALY, TEJ
   PALMER, JP
TI INVITRO COMPARISON BETWEEN THE NEUROMUSCULAR AND GANGLION BLOCKING
   POTENCY RATIOS OF ATRACURIUM AND TUBOCURARINE
SO BRITISH JOURNAL OF ANAESTHESIA
LA English
DT Article
C1 UNIV NOTTINGHAM HOSP,DEPT ANAESTHESIA SURG,NOTTINGHAM NG7 2UH,ENGLAND.
RP HEALY, TEJ (reprint author), UNIV HOSP S MANCHESTER,DEPT ANAESTHESIA,MANCHESTER M20 8LR,LANCS,ENGLAND.
NR 13
TC 9
Z9 9
PU PROF SCI PUBL
PI LONDON
PA TAVISTOCK HOUSE EAST, TAVISTOCK SQUARE, LONDON, ENGLAND WC1H 9JR
SN 0007-0912
J9 BRIT J ANAESTH
JI Br. J. Anaesth.
PY 1982
VL 54
IS 12
BP 1307
EP 1311
DI 10.1093/bja/54.12.1307
PG 5
WC Anesthesiology
SC Anesthesiology
GA PT738
UT WOS:A1982PT73800011
ER

PT J
AU AZAR, I
   KUMAR, D
   BETCHER, AM
AF AZAR, I
   KUMAR, D
   BETCHER, AM
TI RESISTANCE TO PANCURONIUM IN AN ASTHMATIC PATIENT TREATED WITH
   AMINOPHYLLINE AND STEROIDS
SO CANADIAN ANAESTHETISTS SOCIETY JOURNAL
LA English
DT Article
C1 CUNY MT SINAI SCH MED,NEW YORK,NY 10028.
   BETH ISRAEL MED CTR,DEPT ANAESTHESIOL,NEW YORK,NY 10003.
NR 8
TC 21
Z9 21
PU CANADIAN ANAESTHETISTS SOC INC
PI TORONTO
PA 1 EGLINTON AVE EAST, SUITE 208, TORONTO ON M4P 3A1, CANADA
SN 0008-2856
J9 CAN ANAESTH SOC J
PY 1982
VL 29
IS 3
BP 280
EP 282
DI 10.1007/BF03007132
PG 3
WC Anesthesiology
SC Anesthesiology
GA NY173
UT WOS:A1982NY17300017
ER

PT J
AU FRANKEL, DZN
AF FRANKEL, DZN
TI NEOSTIGMINE REVERSAL OF D-TUBOCURARINE AND PANCURONIUM-BROMIDE
   COMBINATIONS IN MAN
SO CANADIAN ANAESTHETISTS SOCIETY JOURNAL
LA English
DT Article
C1 TORONTO GEN HOSP,DEPT ANAESTHESIA,TORONTO M5G 1L7,ONTARIO,CANADA.
RP FRANKEL, DZN (reprint author), SHAARE ZEDED MED CTR,DEPT ANAESTHESIA,IL-91002 JERUSALEM,ISRAEL.
NR 7
TC 1
Z9 1
PU CANADIAN ANAESTHETISTS SOC INC
PI TORONTO
PA 1 EGLINTON AVE EAST, SUITE 208, TORONTO ON M4P 3A1, CANADA
SN 0008-2856
J9 CAN ANAESTH SOC J
PY 1982
VL 29
IS 4
BP 395
EP 397
DI 10.1007/BF03007534
PG 3
WC Anesthesiology
SC Anesthesiology
GA NX015
UT WOS:A1982NX01500019
ER

PT J
AU CUNNINGHAM, AJ
   KELLY, CP
   FARMER, J
   WATSON, AG
AF CUNNINGHAM, AJ
   KELLY, CP
   FARMER, J
   WATSON, AG
TI THE EFFECT OF METOCURINE AND METOCURINE-PANCURONIUM COMBINATION ON
   INTRAOCULAR-PRESSURE
SO CANADIAN ANAESTHETISTS SOCIETY JOURNAL
LA English
DT Article
C1 OTTAWA GEN HOSP,HLTH SCI CTR,DEPT OPHTHALMOL,OTTAWA K1N 5C8,ONTARIO,CANADA.
RP CUNNINGHAM, AJ (reprint author), ST VINCENTS HOSP,DEPT ANAESTHESIA,DUBLIN,IRELAND.
NR 28
TC 7
Z9 7
PU CANADIAN ANAESTHETISTS SOC INC
PI TORONTO
PA 1 EGLINTON AVE EAST, SUITE 208, TORONTO ON M4P 3A1, CANADA
SN 0008-2856
J9 CAN ANAESTH SOC J
PY 1982
VL 29
IS 6
BP 617
EP 621
DI 10.1007/BF03007750
PG 5
WC Anesthesiology
SC Anesthesiology
GA PP036
UT WOS:A1982PP03600015
ER

PT J
AU YAMASHITA, M
   SHIGA, T
   MATSUKI, A
   OYAMA, T
AF YAMASHITA, M
   SHIGA, T
   MATSUKI, A
   OYAMA, T
TI UNUSUAL RESISTANCE TO PANCURONIUM IN SEVERELY BURNED PATIENTS -
   CASE-REPORTS
SO CANADIAN ANAESTHETISTS SOCIETY JOURNAL
LA English
DT Article
RP YAMASHITA, M (reprint author), HIROSAKI UNIV,SCH MED,DEPT ANAESTHESIOL,HIROSAKI,AOMORI 036,JAPAN.
NR 5
TC 11
Z9 11
PU CANADIAN ANAESTHETISTS SOC INC
PI TORONTO
PA 1 EGLINTON AVE EAST, SUITE 208, TORONTO ON M4P 3A1, CANADA
SN 0008-2856
J9 CAN ANAESTH SOC J
PY 1982
VL 29
IS 6
BP 630
EP 631
DI 10.1007/BF03007753
PG 2
WC Anesthesiology
SC Anesthesiology
GA PP036
UT WOS:A1982PP03600018
ER

PT J
AU DRISCOLL, DJ
   FUKUSHIGE, J
   HARTLEY, C
   LEWIS, RM
   ENTMAN, ML
AF DRISCOLL, DJ
   FUKUSHIGE, J
   HARTLEY, C
   LEWIS, RM
   ENTMAN, ML
TI HEMODYNAMIC-EFFECTS OF PANCURONIUM-BROMIDE IN CHRONICALLY INSTRUMENTED
   DOGS
SO CRITICAL CARE MEDICINE
LA English
DT Article
C1 BAYLOR COLL MED,DEPT MED,CARDIOVASC SERV SECT,HOUSTON,TX 77030.
   BAYLOR COLL MED,DEPT PEDIAT,LILLIE FRANK ABERCROMBIE SECT CARDIOL,HOUSTON,TX 77030.
NR 16
TC 4
Z9 4
PU WILLIAMS & WILKINS
PI BALTIMORE
PA 351 WEST CAMDEN ST, BALTIMORE, MD 21201-2436
SN 0090-3493
J9 CRIT CARE MED
JI Crit. Care Med.
PY 1982
VL 10
IS 1
BP 41
EP 42
DI 10.1097/00003246-198201000-00011
PG 2
WC Critical Care Medicine
SC General & Internal Medicine
GA MX606
UT WOS:A1982MX60600011
ER

PT J
AU DHASMANA, KM
   VERDOUW, PD
   PRAKASH, O
   SAXENA, PR
AF DHASMANA, KM
   VERDOUW, PD
   PRAKASH, O
   SAXENA, PR
TI EFFECT OF NEUROMUSCULAR BLOCKING-AGENTS PANCURONIUM-BROMIDE AND ITS
   MONOQUATERNARY ANALOG ORG-NC-45 ON REGIONAL BLOOD-FLOW AND CARDIAC
   METABOLISM IN PIGS
SO DRUG DEVELOPMENT RESEARCH
LA English
DT Article
C1 ERASMUS UNIV,FAC MED,DEPT PHARMACOL,3000 DR ROTTERDAM,NETHERLANDS.
   ERASMUS UNIV,FAC MED,DEPT EXPTL CARDIOL,3000 DR ROTTERDAM,NETHERLANDS.
   ERASMUS UNIV,FAC MED,DEPT CARDIAC ANAESTHESIA,3000 DR ROTTERDAM,NETHERLANDS.
NR 41
TC 2
Z9 2
PU WILEY-LISS
PI NEW YORK
PA DIV JOHN WILEY & SONS INC, 605 THIRD AVE, NEW YORK, NY 10158-0012
SN 0272-4391
J9 DRUG DEVELOP RES
JI Drug Dev. Res.
PY 1982
VL 2
IS 4
BP 393
EP 402
PG 10
WC Chemistry, Medicinal; Pharmacology & Pharmacy
SC Pharmacology & Pharmacy
GA PH535
UT WOS:A1982PH53500008
ER

PT J
AU BARTHELEMY, L
   BELAUD, A
AF BARTHELEMY, L
   BELAUD, A
TI STUDY ON MAMMAL (RAT) OF THE NEUROMUSCULAR SYNAPSE FUNCTION UNDER
   HYPERBARIC CONDITIONS (11 ATA) - EFFECTS OF THE CURARIZATION
SO EUROPEAN JOURNAL OF APPLIED PHYSIOLOGY AND OCCUPATIONAL PHYSIOLOGY
LA English
DT Article
RP BARTHELEMY, L (reprint author), FAC MED BREST,PHYSIOL LAB,BP 815,F-29279 BREST,FRANCE.
NR 9
TC 1
Z9 1
PU SPRINGER VERLAG
PI NEW YORK
PA 175 FIFTH AVE, NEW YORK, NY 10010
SN 0301-5548
J9 EUR J APPL PHYSIOL O
JI Eur. J. Appl. Physiol. Occup. Physiol.
PY 1982
VL 49
IS 3
BP 349
EP 358
DI 10.1007/BF00441296
PG 10
WC Physiology; Sport Sciences
SC Physiology; Sport Sciences
GA PL252
UT WOS:A1982PL25200007
ER

PT J
AU DUVALDESTIN, P
   DEMETRIOU, M
   DHOLLANDER, A
AF DUVALDESTIN, P
   DEMETRIOU, M
   DHOLLANDER, A
TI PHARMACOKINETICS OF PANCURONIUM IN MAN - A LINEAR-SYSTEM
SO EUROPEAN JOURNAL OF CLINICAL PHARMACOLOGY
LA English
DT Article
C1 UNIV LIBRE BRUXELLES,HOP BRUGMANN,DEPT ANESTHESIOL,B-1050 BRUSSELS,BELGIUM.
RP DUVALDESTIN, P (reprint author), UNIV PARIS,HOP BICHAT,DEPT ANESTHESIOL,F-75018 PARIS,FRANCE.
NR 12
TC 5
Z9 5
PU SPRINGER VERLAG
PI NEW YORK
PA 175 FIFTH AVE, NEW YORK, NY 10010
SN 0031-6970
J9 EUR J CLIN PHARMACOL
JI Eur. J. Clin. Pharmacol.
PY 1982
VL 23
IS 4
BP 369
EP 372
DI 10.1007/BF00613623
PG 4
WC Pharmacology & Pharmacy
SC Pharmacology & Pharmacy
GA PR754
UT WOS:A1982PR75400017
ER

PT J
AU LEMEN, J
   BUFFARD, G
   DESCONCLOIS, JF
   JEHANNO, A
   PROVOST, J
   TIBERGHIEN, R
   FORGACS, P
   ROQUET, F
   GODARD, F
   AUROUSSEAU, M
AF LEMEN, J
   BUFFARD, G
   DESCONCLOIS, JF
   JEHANNO, A
   PROVOST, J
   TIBERGHIEN, R
   FORGACS, P
   ROQUET, F
   GODARD, F
   AUROUSSEAU, M
TI HEMISYNTHESIS FROM A NATURAL STEROID, PARAVALLARIDINE, OF COMPOUNDS
   PRESENTING CURARE ACTIVITY
SO EUROPEAN JOURNAL OF MEDICINAL CHEMISTRY
LA French
DT Article
C1 CTR RECH LABS ROGER BELLON,F-94140 ALFORTVILLE,FRANCE.
RP LEMEN, J (reprint author), UNIV REIMS,FAC PHARM,F-51096 REIMS,FRANCE.
NR 30
TC 1
Z9 1
PU EDITIONS SCIENTIFIQUES MEDICALES ELSEVIER
PI PARIS CEDEX 15
PA 141 RUE JAVEL, 75747 PARIS CEDEX 15, FRANCE
SN 0223-5234
J9 EUR J MED CHEM
JI Eur. J. Med. Chem.
PY 1982
VL 17
IS 1
BP 43
EP 48
PG 6
WC Chemistry, Medicinal
SC Pharmacology & Pharmacy
GA NB929
UT WOS:A1982NB92900005
ER

PT J
AU LEUNG, E
   MITCHELSON, F
AF LEUNG, E
   MITCHELSON, F
TI THE INTERACTION OF PANCURONIUM WITH CARDIAC AND ILEAL MUSCARINIC
   RECEPTORS
SO EUROPEAN JOURNAL OF PHARMACOLOGY
LA English
DT Article
RP LEUNG, E (reprint author), VICTORIAN COLL PHARM,SCH PHARMACOL,PARKVILLE,VIC 3052,AUSTRALIA.
NR 29
TC 32
Z9 32
PU ELSEVIER SCIENCE BV
PI AMSTERDAM
PA PO BOX 211, 1000 AE AMSTERDAM, NETHERLANDS
SN 0014-2999
J9 EUR J PHARMACOL
JI Eur. J. Pharmacol.
PY 1982
VL 80
IS 1
BP 1
EP 9
DI 10.1016/0014-2999(82)90171-6
PG 9
WC Pharmacology & Pharmacy
SC Pharmacology & Pharmacy
GA NR955
UT WOS:A1982NR95500001
ER

PT J
AU LEUNG, E
   MITCHELSON, F
AF LEUNG, E
   MITCHELSON, F
TI MODIFICATION BY HEXAMETHONIUM OF THE MUSCARINIC RECEPTOR BLOCKING
   ACTIVITY OF PANCURONIUM AND HOMATROPINE IN ISOLATED-TISSUES OF THE
   GUINEA-PIG
SO EUROPEAN JOURNAL OF PHARMACOLOGY
LA English
DT Article
RP LEUNG, E (reprint author), VICTORIAN COLL PHARM,SCH PHARMACOL,PARKVILLE,VIC 3052,AUSTRALIA.
NR 17
TC 12
Z9 13
PU ELSEVIER SCIENCE BV
PI AMSTERDAM
PA PO BOX 211, 1000 AE AMSTERDAM, NETHERLANDS
SN 0014-2999
J9 EUR J PHARMACOL
JI Eur. J. Pharmacol.
PY 1982
VL 80
IS 1
BP 11
EP 17
DI 10.1016/0014-2999(82)90172-8
PG 7
WC Pharmacology & Pharmacy
SC Pharmacology & Pharmacy
GA NR955
UT WOS:A1982NR95500002
ER

PT J
AU KOROBOV, NV
AF KOROBOV, NV
TI EVALUATION OF THE TOXICITY OF CURARE-LIKE AGENTS
SO FARMAKOLOGIYA I TOKSIKOLOGIYA
LA Russian
DT Article
RP KOROBOV, NV (reprint author), IM SECHENOV MED INST,FAC MED & SANIT HYG,DEPT PHARMACOL,MOSCOW,USSR.
NR 5
TC 1
Z9 1
PU IZD VO MEDITSINA
PI MOSCOW
PA PETROVERIGSKII PER 6-8, K-142 MOSCOW, RUSSIA
SN 0014-8318
J9 FARMAKOL TOKSIKOL
PY 1982
VL 45
IS 2
BP 115
EP 118
PG 4
WC Pharmacology & Pharmacy; Toxicology
SC Pharmacology & Pharmacy; Toxicology
GA NN448
UT WOS:A1982NN44800031
ER

PT J
AU GUGGISBERG, A
   PREWO, R
   BIERI, JH
   HESSE, M
AF GUGGISBERG, A
   PREWO, R
   BIERI, JH
   HESSE, M
TI THE STRUCTURE OF THE CALABASH CURARE ALKALOID CALEBASSINE-1 .183.
   NATURALLY-OCCURRING ORGANIC-SUBSTANCES
SO HELVETICA CHIMICA ACTA
LA German
DT Article
RP GUGGISBERG, A (reprint author), UNIV ZURICH,INST ORGAN CHEM,CH-8057 ZURICH,SWITZERLAND.
NR 15
TC 7
Z9 7
PU NEW SWISS CHEMICAL SOC
PI BASEL
PA VERLAG HELVETICA CHIMICA ACTA, MALZGASSE 21, POSTFACH 313, CH-4010
   BASEL, SWITZERLAND
SN 0018-019X
J9 HELV CHIM ACTA
JI Helv. Chim. Acta
PY 1982
VL 65
IS 8
BP 2587
EP 2597
DI 10.1002/hlca.19820650830
PG 11
WC Chemistry, Multidisciplinary
SC Chemistry
GA PV224
UT WOS:A1982PV22400029
ER

PT J
AU GAL, TJ
   ARORA, NS
AF GAL, TJ
   ARORA, NS
TI RESPIRATORY MECHANICS IN SUPINE SUBJECTS DURING PROGRESSIVE PARTIAL
   CURARIZATION
SO JOURNAL OF APPLIED PHYSIOLOGY
LA English
DT Article
C1 UNIV VIRGINIA,MED CTR,DEPT INTERNAL MED,CHARLOTTESVILLE,VA 22908.
RP GAL, TJ (reprint author), UNIV VIRGINIA,MED CTR,DEPT ANESTHESIOL,DIV PULM ALLERGY,CHARLOTTESVILLE,VA 22908, USA.
NR 24
TC 31
Z9 31
PU AMER PHYSIOLOGICAL SOC
PI BETHESDA
PA 9650 ROCKVILLE PIKE, BETHESDA, MD 20814
SN 8750-7587
J9 J APPL PHYSIOL
JI J. Appl. Physiol.
PY 1982
VL 52
IS 1
BP 57
EP 63
PG 7
WC Physiology; Sport Sciences
SC Physiology; Sport Sciences
GA NB048
UT WOS:A1982NB04800008
ER

PT J
AU DALTON, DW
   TYERS, MB
AF DALTON, DW
   TYERS, MB
TI A COMPARISON OF THE MUSCARINIC ANTAGONIST ACTIONS OF PANCURONIUM AND
   ALCURONIUM
SO JOURNAL OF AUTONOMIC PHARMACOLOGY
LA English
DT Article
RP DALTON, DW (reprint author), GLAXO GRP RES LTD,DEPT PHARMACOL,GREENFORD UB6 0HE,MIDDX,ENGLAND.
NR 16
TC 15
Z9 15
PU BLACKWELL SCIENCE LTD
PI OXFORD
PA OSNEY MEAD, OXFORD, OXON, ENGLAND OX2 0EL
SN 0144-1795
J9 J AUTON PHARMACOL
JI J. Auton. Pharmacol.
PY 1982
VL 2
IS 4
BP 261
EP 266
DI 10.1111/j.1474-8673.1982.tb00518.x
PG 6
WC Neurosciences; Pharmacology & Pharmacy
SC Neurosciences & Neurology; Pharmacology & Pharmacy
GA PY116
UT WOS:A1982PY11600007
ER

PT J
AU HUNTER, JM
   JONES, RS
   UTTING, JE
AF HUNTER, JM
   JONES, RS
   UTTING, JE
TI USE OF THE MUSCLE-RELAXANT ATRACURIUM IN ANEPHRIC PATIENTS - PRELIMINARY
   COMMUNICATION
SO JOURNAL OF THE ROYAL SOCIETY OF MEDICINE
LA English
DT Article
RP HUNTER, JM (reprint author), UNIV LIVERPOOL,ROYAL LIVERPOOL HOSP,DEPT ANAESTHESIA,LIVERPOOL L69 3BX,MERSEYSIDE,ENGLAND.
NR 12
TC 4
Z9 4
PU ROYAL SOC MEDICINE PRESS LTD
PI LONDON
PA 1 WIMPOLE STREET, LONDON, ENGLAND W1M 8AE
SN 0141-0768
J9 J ROY SOC MED
JI J. R. Soc. Med.
PY 1982
VL 75
IS 5
BP 336
EP 340
PG 5
WC Medicine, General & Internal
SC General & Internal Medicine
GA NQ541
UT WOS:A1982NQ54100009
ER

PT J
AU TACKE, R
   NIEDNER, R
   FROHNECKE, J
AF TACKE, R
   NIEDNER, R
   FROHNECKE, J
TI SILA-PHARMACA .27. PREPARATION AND PROPERTIES OF SILICON-COMPOUNDS WITH
   POTENTIAL CURARE-LIKE ACTIVITY .4.
SO LIEBIGS ANNALEN DER CHEMIE
LA German
DT Article
C1 TECH UNIV BRUNSWICK,INST PHARMAKOL & TOKIKOL,D-3300 BRUNSWICK,FED REP GER.
RP TACKE, R (reprint author), TECH UNIV BRUNSWICK,INST ANORGAN CHEM,D-3300 BRUNSWICK,FED REP GER.
NR 9
TC 0
Z9 0
PU VCH PUBLISHERS INC
PI DEERFIELD BEACH
PA 303 NW 12TH AVE, DEERFIELD BEACH, FL 33442-1788
SN 0170-2041
J9 LIEBIGS ANN CHEM
PY 1982
IS 9
BP 1706
EP 1711
PG 6
WC Chemistry, Multidisciplinary
SC Chemistry
GA PG539
UT WOS:A1982PG53900010
ER

PT J
AU TRAUTMANN, A
AF TRAUTMANN, A
TI CURARE CAN OPEN AND BLOCK IONIC CHANNELS ASSOCIATED WITH CHOLINERGIC
   RECEPTORS
SO NATURE
LA English
DT Article
RP TRAUTMANN, A (reprint author), ECOLE NORMALE SUPER,NEUROBIOL LAB,F-75230 PARIS 05,FRANCE.
NR 24
TC 115
Z9 115
PU MACMILLAN MAGAZINES LTD
PI LONDON
PA PORTERS SOUTH, 4 CRINAN ST, LONDON, ENGLAND N1 9XW
SN 0028-0836
J9 NATURE
JI Nature
PY 1982
VL 298
IS 5871
BP 272
EP 275
DI 10.1038/298272a0
PG 4
WC Multidisciplinary Sciences
SC Science & Technology - Other Topics
GA NX386
UT WOS:A1982NX38600049
ER

PT J
AU LOUGHEED, RW
   HULET, EK
   LANDINGHAM, RL
   NITSCHKE, JM
   FOLGER, H
   KRATZ, JV
   BRUCHLE, W
   GAGGELER, H
AF LOUGHEED, RW
   HULET, EK
   LANDINGHAM, RL
   NITSCHKE, JM
   FOLGER, H
   KRATZ, JV
   BRUCHLE, W
   GAGGELER, H
TI THE PREPARATION OF CURIUM METAL TARGETS FOR THE SYNTHESIS OF SUPERHEAVY
   ELEMENTS
SO NUCLEAR INSTRUMENTS & METHODS IN PHYSICS RESEARCH
LA English
DT Article
C1 UNIV CALIF BERKELEY LAWRENCE BERKELEY LAB,BERKELEY,CA 94720.
   GESELL SCHWERIONENFORSCH MBH,D-6100 DARMSTADT 11,FED REP GER.
RP LOUGHEED, RW (reprint author), UNIV CALIF LAWRENCE LIVERMORE NATL LAB,LIVERMORE,CA 94550, USA.
NR 9
TC 5
Z9 5
PU ELSEVIER SCIENCE BV
PI AMSTERDAM
PA PO BOX 211, 1000 AE AMSTERDAM, NETHERLANDS
SN 0029-554X
J9 NUCL INSTRUM METHODS
PY 1982
VL 200
IS 1
BP 71
EP 79
DI 10.1016/0167-5087(82)90513-0
PG 9
WC Instruments & Instrumentation; Nuclear Science & Technology
SC Instruments & Instrumentation; Nuclear Science & Technology
GA PE907
UT WOS:A1982PE90700014
ER

PT J
AU COOPS, MS
   VOEGELE, AL
   HAYES, WN
   SISSON, DH
AF COOPS, MS
   VOEGELE, AL
   HAYES, WN
   SISSON, DH
TI REMOTE MICRO-ENCAPSULATION OF CURIUM GOLD CERMETS
SO NUCLEAR INSTRUMENTS & METHODS IN PHYSICS RESEARCH
LA English
DT Article
RP COOPS, MS (reprint author), UNIV CALIF LAWRENCE LIVERMORE NATL LAB,LIVERMORE,CA 94550, USA.
NR 0
TC 0
Z9 0
PU ELSEVIER SCIENCE BV
PI AMSTERDAM
PA PO BOX 211, 1000 AE AMSTERDAM, NETHERLANDS
SN 0029-554X
J9 NUCL INSTRUM METHODS
PY 1982
VL 200
IS 1
BP 81
EP 85
DI 10.1016/0167-5087(82)90514-2
PG 5
WC Instruments & Instrumentation; Nuclear Science & Technology
SC Instruments & Instrumentation; Nuclear Science & Technology
GA PE907
UT WOS:A1982PE90700015
ER

PT J
AU BOURGEOIS, J
   BERTHIER, JC
   COTTANCIN, G
   MILAN, JJ
   BETHENOD, M
AF BOURGEOIS, J
   BERTHIER, JC
   COTTANCIN, G
   MILAN, JJ
   BETHENOD, M
TI COMPLICATIONS OF CURARE UTILIZATION IN MECHANICALLY VENTILATED NEONATE
SO PEDIATRIE
LA French
DT Article
RP BOURGEOIS, J (reprint author), HOP DEBROUSSE,UER LYON NORD,SERV PATHOL NEONATALE,F-69005 LYON,FRANCE.
NR 0
TC 7
Z9 7
PU EDITIONS SCIENTIFIQUES MEDICALES ELSEVIER
PI PARIS CEDEX 15
PA 141 RUE JAVEL, 75747 PARIS CEDEX 15, FRANCE
SN 0031-4021
J9 PEDIATRIE
PY 1982
VL 37
IS 2
BP 101
EP 112
PG 12
WC Pediatrics
SC Pediatrics
GA NR533
UT WOS:A1982NR53300002
ER

PT J
AU GLEED, RD
   JONES, RS
AF GLEED, RD
   JONES, RS
TI OBSERVATIONS ON THE NEUROMUSCULAR BLOCKING ACTION OF GALLAMINE AND
   PANCURONIUM AND THEIR REVERSAL BY NEOSTIGMINE
SO RESEARCH IN VETERINARY SCIENCE
LA English
DT Article
RP GLEED, RD (reprint author), UNIV LIVERPOOL,ROYAL LIVERPOOL HOSP,DEPT ANAESTHESIA,LIVERPOOL L69 3BX,MERSEYSIDE,ENGLAND.
NR 9
TC 4
Z9 4
PU BRITISH VETERINARY ASSOC
PI LONDON
PA 7 MANSFIELD ST, LONDON, ENGLAND W1M 0AT
SN 0034-5288
J9 RES VET SCI
JI Res. Vet. Sci.
PY 1982
VL 32
IS 3
BP 324
EP 326
PG 3
WC Veterinary Sciences
SC Veterinary Sciences
GA NT210
UT WOS:A1982NT21000012
ER

PT J
AU MATIN, L
   PICOULT, E
   STEVENS, JK
   EDWARDS, MW
   YOUNG, D
   MACARTHUR, R
AF MATIN, L
   PICOULT, E
   STEVENS, JK
   EDWARDS, MW
   YOUNG, D
   MACARTHUR, R
TI OCULOPARALYTIC ILLUSION - VISUAL-FIELD DEPENDENT SPATIAL
   MISLOCALIZATIONS BY HUMANS PARTIALLY PARALYZED WITH CURARE
SO SCIENCE
LA English
DT Article
C1 UNIV TORONTO,TORONTO WESTERN HOSP,DEPT PHYSIOL,TORONTO M5T 2S8,ONTARIO,CANADA.
   UNIV TORONTO,TORONTO WESTERN HOSP,PLAYFAIR NEUROSCI UNIT,TORONTO M5T 2S8,ONTARIO,CANADA.
   UNIV PENN,DEPT ANESTHESIOL,PHILADELPHIA,PA 19104.
RP MATIN, L (reprint author), COLUMBIA UNIV,DEPT PSYCHOL,NEW YORK,NY 10027, USA.
NR 13
TC 123
Z9 124
PU AMER ASSOC ADVANCEMENT SCIENCE
PI WASHINGTON
PA 1200 NEW YORK AVE, NW, WASHINGTON, DC 20005
SN 0036-8075
J9 SCIENCE
JI Science
PY 1982
VL 216
IS 4542
BP 198
EP 201
DI 10.1126/science.7063881
PG 4
WC Multidisciplinary Sciences
SC Science & Technology - Other Topics
GA NH468
UT WOS:A1982NH46800037
ER

PT J
AU ALI, HH
   SAVARESE, JJ
   BASTA, SJ
   SUNDER, N
   GIONFRIDDO, M
   LINEBERRY, C
AF ALI, HH
   SAVARESE, JJ
   BASTA, SJ
   SUNDER, N
   GIONFRIDDO, M
   LINEBERRY, C
TI CLINICAL-PHARMACOLOGY OF ATRACURIUM - A NEW INTERMEDIATE ACTING
   NON-DEPOLARIZING RELAXANT
SO SEMINARS IN ANESTHESIA
LA English
DT Article
C1 HARVARD UNIV,SCH MED,DEPT ANAESTHESIA,BOSTON,MA 02115.
RP ALI, HH (reprint author), MASSACHUSETTS GEN HOSP,DEPT ANESTHESIA,BOSTON,MA 02114, USA.
NR 6
TC 10
Z9 10
PU W B SAUNDERS CO
PI PHILADELPHIA
PA INDEPENDENCE SQUARE WEST CURTIS CENTER, STE 300, PHILADELPHIA, PA
   19106-3399
SN 0277-0326
J9 SEMIN ANESTH
JI Semin. Anesth.
PY 1982
VL 1
IS 1
BP 57
EP 62
PG 6
WC Anesthesiology
SC Anesthesiology
GA PK015
UT WOS:A1982PK01500007
ER

PT J
AU BELANOVA, TS
AF BELANOVA, TS
TI ANALYSIS AND ESTIMATE OF NEUTRON CROSS-SECTIONS OF CURIUM ISOTOPES
SO SOVIET ATOMIC ENERGY
LA English
DT Article
NR 42
TC 1
Z9 1
PU PLENUM PUBL CORP
PI NEW YORK
PA CONSULTANTS BUREAU, 233 SPRING ST, NEW YORK, NY 10013
SN 0038-531X
J9 SOV ATOM ENERGY+
PY 1982
VL 53
IS 6
BP 841
EP 848
DI 10.1007/BF01123860
PG 8
WC Nuclear Science & Technology
SC Nuclear Science & Technology
GA QX990
UT WOS:A1982QX99000007
ER

PT J
AU KAZANTSEV, GN
   SKIBA, OV
   BURNAEVA, AA
   KOLESNIKOV, VP
   VOLKOV, YF
   KRYUKOVA, AI
   KORSHUNOV, IA
AF KAZANTSEV, GN
   SKIBA, OV
   BURNAEVA, AA
   KOLESNIKOV, VP
   VOLKOV, YF
   KRYUKOVA, AI
   KORSHUNOV, IA
TI SOLID-PHASES BASED ON AMERICIUM AND CURIUM PHOSPHATES IN A MELT OF
   ALKALI-ELEMENT CHLORIDES
SO SOVIET RADIOCHEMISTRY
LA English
DT Article
NR 6
TC 3
Z9 3
PU PLENUM PUBL CORP
PI NEW YORK
PA CONSULTANTS BUREAU, 233 SPRING ST, NEW YORK, NY 10013
SN 0038-576X
J9 SOV RADIOCHEM+
PY 1982
VL 24
IS 1
BP 78
EP 81
PG 4
WC Chemistry, Analytical
SC Chemistry
GA PK172
UT WOS:A1982PK17200016
ER

PT J
AU NEILL, EAM
   CHAPPLE, DJ
AF NEILL, EAM
   CHAPPLE, DJ
TI METABOLIC STUDIES IN THE CAT WITH ATRACURIUM - A NEUROMUSCULAR
   BLOCKING-AGENT DESIGNED FOR NON-ENZYMIC INACTIVATION AT PHYSIOLOGICAL PH
SO XENOBIOTICA
LA English
DT Article
RP NEILL, EAM (reprint author), WELLCOME RES LABS,BECKENHAM BR3 3BS,KENT,ENGLAND.
NR 3
TC 39
Z9 39
PU TAYLOR & FRANCIS LTD
PI LONDON
PA ONE GUNPOWDER SQUARE, LONDON, ENGLAND EC4A 3DE
SN 0049-8254
J9 XENOBIOTICA
JI Xenobiotica
PY 1982
VL 12
IS 3
BP 203
EP 210
PG 8
WC Pharmacology & Pharmacy; Toxicology
SC Pharmacology & Pharmacy; Toxicology
GA NV771
UT WOS:A1982NV77100007
ER

PT J
AU TACKE, R
   LINOH, H
   ATTARBASHI, MT
   SHELDRICK, WS
   ERNST, L
   NIEDNER, R
   FROHNECKE, J
AF TACKE, R
   LINOH, H
   ATTARBASHI, MT
   SHELDRICK, WS
   ERNST, L
   NIEDNER, R
   FROHNECKE, J
TI SILA-PHARMACA .26. PREPARATION AND PROPERTIES OF SILICON-COMPOUNDS WITH
   POTENTIAL CURARE-LIKE ACTIVITY .3.
SO ZEITSCHRIFT FUR NATURFORSCHUNG SECTION B-A JOURNAL OF CHEMICAL SCIENCES
LA German
DT Article
C1 GESELL BIOTECHNOL FORSCH MBH,D-3300 BRUNSWICK,FED REP GER.
   TECH UNIV BRUNSWICK,INST PHARMAKOL & TOKIKOL,D-3300 BRUNSWICK,FED REP GER.
RP TACKE, R (reprint author), TECH UNIV BRUNSWICK,INST ANORGAN CHEM,D-3300 BRUNSWICK,FED REP GER.
NR 18
TC 5
Z9 5
PU VERLAG Z NATURFORSCH
PI TUBINGEN
PA POSTFACH 2645, W-7400 TUBINGEN, GERMANY
SN 0932-0776
J9 Z NATURFORSCH B
JI Z.Naturforsch.(B)
PY 1982
VL 37
IS 11
BP 1461
EP 1471
PG 11
WC Chemistry, Inorganic & Nuclear; Chemistry, Organic
SC Chemistry
GA PR535
UT WOS:A1982PR53500019
ER

PT J
AU FEDOSEEV, EV
   TRAVNIKOV, SS
   DAVYDOV, AV
   MYASOEDOV, BF
AF FEDOSEEV, EV
   TRAVNIKOV, SS
   DAVYDOV, AV
   MYASOEDOV, BF
TI GAS RADIOCHROMATOGRAPHY OF ADDUCTS OF AMERICIUM AND CURIUM
   HEXAFLUOROACETYLACETONATES WITH TRIBUTYLPHOSPHATE IN THE VAPOR OF THE
   LIGAND
SO RADIOCHEMICAL AND RADIOANALYTICAL LETTERS
LA English
DT Article
RP FEDOSEEV, EV (reprint author), VI VERNADSKII GEOCHEM & ANAL CHEM INST,MOSCOW,USSR.
NR 8
TC 6
Z9 6
PU ELSEVIER SCIENCE SA LAUSANNE
PI LAUSANNE
PA PO BOX 564, 1001 LAUSANNE, SWITZERLAND
SN 0079-9483
J9 RADIOCHEM RADIOA LET
PY 1982
VL 51
IS 5
BP 271
EP 278
PG 8
WC Chemistry, Analytical; Nuclear Science & Technology
SC Chemistry; Nuclear Science & Technology
GA NN474
UT WOS:A1982NN47400001
ER

PT J
AU HEINONEN, J
   SALMENPERA, M
   TAKKUNEN, O
AF HEINONEN, J
   SALMENPERA, M
   TAKKUNEN, O
TI HEMODYNAMIC-RESPONSES TO ANTAGONISM OF PANCURONIUM AND ALCURONIUM BLOCK
SO ACTA ANAESTHESIOLOGICA SCANDINAVICA
LA English
DT Article
RP HEINONEN, J (reprint author), UNIV HELSINKI,CENT HOSP,DEPT ANESTHESIA,SF-00290 HELSINKI 29,FINLAND.
NR 14
TC 5
Z9 6
PU MUNKSGAARD INT PUBL LTD
PI COPENHAGEN
PA 35 NORRE SOGADE, PO BOX 2148, DK-1016 COPENHAGEN, DENMARK
SN 0001-5172
J9 ACTA ANAESTH SCAND
JI Acta Anaesthesiol. Scand.
PY 1981
VL 25
IS 1
BP 1
EP 5
PG 5
WC Anesthesiology
SC Anesthesiology
GA LF508
UT WOS:A1981LF50800001
ER

PT J
AU COKER, GG
   DEWAR, GH
   HUGHES, R
   HUNT, TM
   PAYNE, JP
   STENLAKE, JB
   WAIGH, RD
AF COKER, GG
   DEWAR, GH
   HUGHES, R
   HUNT, TM
   PAYNE, JP
   STENLAKE, JB
   WAIGH, RD
TI A PRELIMINARY ASSESSMENT OF ATRACURIUM, A NEW COMPETITIVE NEUROMUSCULAR
   BLOCKING-AGENT
SO ACTA ANAESTHESIOLOGICA SCANDINAVICA
LA English
DT Article
C1 WELLCOME RES LABS,BECKENHAM BR3 3BS,KENT,ENGLAND.
   UNIV STRATHCLYDE,DEPT PHARMACEUT CHEM,GLASGOW G1 1XW,SCOTLAND.
   ROYAL COLL SURG ENGLAND,DEPT RES ANAESTHET,LONDON WC2A 3PN,ENGLAND.
   ST PETERS HOSP,LONDON WC2A 2EX,ENGLAND.
NR 10
TC 12
Z9 12
PU MUNKSGAARD INT PUBL LTD
PI COPENHAGEN
PA 35 NORRE SOGADE, PO BOX 2148, DK-1016 COPENHAGEN, DENMARK
SN 0001-5172
J9 ACTA ANAESTH SCAND
JI Acta Anaesthesiol. Scand.
PY 1981
VL 25
IS 1
BP 67
EP 69
PG 3
WC Anesthesiology
SC Anesthesiology
GA LF508
UT WOS:A1981LF50800015
ER

PT J
AU KAUTTO, UM
AF KAUTTO, UM
TI EFFECTS OF PRE-CURARIZATION ON THE BLOOD-PRESSURE AND HEART-RATE CHANGES
   INDUCED BY SUXAMETHONIUM FACILITATED LARYNGOSCOPY AND INTUBATION
SO ACTA ANAESTHESIOLOGICA SCANDINAVICA
LA English
DT Article
RP KAUTTO, UM (reprint author), UNIV HELSINKI,CENT HOSP,DEPT ANAESTHESIA,SF-00290 HELSINKI 29,FINLAND.
NR 30
TC 11
Z9 11
PU MUNKSGAARD INT PUBL LTD
PI COPENHAGEN
PA 35 NORRE SOGADE, PO BOX 2148, DK-1016 COPENHAGEN, DENMARK
SN 0001-5172
J9 ACTA ANAESTH SCAND
JI Acta Anaesthesiol. Scand.
PY 1981
VL 25
IS 5
BP 391
EP 396
PG 6
WC Anesthesiology
SC Anesthesiology
GA MY191
UT WOS:A1981MY19100005
ER

PT J
AU GRAMSTAD, L
   LILLEAASEN, P
   MINSAAS, B
AF GRAMSTAD, L
   LILLEAASEN, P
   MINSAAS, B
TI ONSET TIME FOR ALCURONIUM AND PANCURONIUM AFTER CREMOPHOR-CONTAINING
   ANESTHETICS
SO ACTA ANAESTHESIOLOGICA SCANDINAVICA
LA English
DT Article
RP GRAMSTAD, L (reprint author), UNIV HOSP OSLO,RIKSHOSP,DEPT ANAESTHESIA,OSLO,NORWAY.
NR 19
TC 12
Z9 12
PU MUNKSGAARD INT PUBL LTD
PI COPENHAGEN
PA 35 NORRE SOGADE, PO BOX 2148, DK-1016 COPENHAGEN, DENMARK
SN 0001-5172
J9 ACTA ANAESTH SCAND
JI Acta Anaesthesiol. Scand.
PY 1981
VL 25
IS 6
BP 484
EP 486
PG 3
WC Anesthesiology
SC Anesthesiology
GA NC924
UT WOS:A1981NC92400006
ER

PT J
AU FERGUSON, A
   BEVAN, DR
AF FERGUSON, A
   BEVAN, DR
TI MIXED NEUROMUSCULAR BLOCK - THE EFFECT OF PRE-CURARIZATION
SO ANAESTHESIA
LA English
DT Article
C1 ROYAL VICTORIA HOSP,DEPT ANAESTHESIA,MONTREAL H3A 1A1,QUEBEC,CANADA.
NR 20
TC 19
Z9 21
PU BLACKWELL SCIENCE LTD
PI OXFORD
PA OSNEY MEAD, OXFORD, OXON, ENGLAND OX2 0EL
SN 0003-2409
J9 ANAESTHESIA
JI Anaesthesia
PY 1981
VL 36
IS 7
BP 661
EP 666
DI 10.1111/j.1365-2044.1981.tb08776.x
PG 6
WC Anesthesiology
SC Anesthesiology
GA MC081
UT WOS:A1981MC08100002
ER

PT J
AU CLYBURN, PA
   MARSHALL, RD
AF CLYBURN, PA
   MARSHALL, RD
TI CONTROL OF VENTILATION BY CONTINUOUS INFUSION OF PANCURONIUM-BROMIDE
SO ANAESTHESIA
LA English
DT Article
RP CLYBURN, PA (reprint author), GEN HOSP,INTENS THERAPY UNIT,NORTHAMPTON NN1 5BD,ENGLAND.
NR 7
TC 7
Z9 7
PU BLACKWELL SCIENCE LTD
PI OXFORD
PA OSNEY MEAD, OXFORD, OXON, ENGLAND OX2 0EL
SN 0003-2409
J9 ANAESTHESIA
JI Anaesthesia
PY 1981
VL 36
IS 9
BP 860
EP 862
DI 10.1111/j.1365-2044.1981.tb08857.x
PG 3
WC Anesthesiology
SC Anesthesiology
GA ML331
UT WOS:A1981ML33100003
ER

PT J
AU HO, PC
   STEPHENS, ID
   TRIGGS, EJ
AF HO, PC
   STEPHENS, ID
   TRIGGS, EJ
TI CESAREAN-SECTION AND PLACENTAL-TRANSFER OF ALCURONIUM
SO ANAESTHESIA AND INTENSIVE CARE
LA English
DT Article
C1 UNIV QUEENSLAND,DEPT PHARM,ST LUCIA,QLD 4067,AUSTRALIA.
   MATER MOTHERS HOSP,BRISBANE,QLD,AUSTRALIA.
NR 18
TC 3
Z9 3
PU AUSTRALIAN SOC ANAESTHETISTS
PI EDGECLIFF
PA P O BOX 600, EDGECLIFF NSW 2021, AUSTRALIA
SN 0310-057X
J9 ANAESTH INTENS CARE
JI Anaesth. Intensive Care
PY 1981
VL 9
IS 2
BP 113
EP 118
PG 6
WC Anesthesiology; Critical Care Medicine
SC Anesthesiology; General & Internal Medicine
GA LU795
UT WOS:A1981LU79500001
ER

PT J
AU BRANDT, L
   HENNEBERG, U
AF BRANDT, L
   HENNEBERG, U
TI DOES PRE-CURARIZATION PREVENT THE INCREASE OF SERUM POTASSIUM AFTER
   ADMINISTRATION OF SUCCINYLCHOLINE IN RISK PATIENTS - A CASE-REPORT
SO ANASTHESIE INTENSIVTHERAPIE NOTFALLMEDIZIN
LA German
DT Article
RP BRANDT, L (reprint author), UNIV HAMBURG,KRANKENHAUS EPPENDORF,CHIRURG KLIN,ANASTHESIOL ABT,D-2000 HAMBURG 20,FED REP GER.
NR 0
TC 0
Z9 0
PU GEORG THIEME VERLAG
PI STUTTGART
PA P O BOX 30 11 20, D-70451 STUTTGART, GERMANY
SN 0174-1837
J9 ANASTH INTENSIV NOTF
PY 1981
VL 16
IS 6
BP 353
EP 355
DI 10.1055/s-2007-1005400
PG 3
WC Anesthesiology; Critical Care Medicine
SC Anesthesiology; General & Internal Medicine
GA MV337
UT WOS:A1981MV33700010
ER

PT J
AU LEBOWITZ, PW
   RAMSEY, FM
   SAVARESE, JJ
   ALI, HH
   DEBROS, FM
AF LEBOWITZ, PW
   RAMSEY, FM
   SAVARESE, JJ
   ALI, HH
   DEBROS, FM
TI COMBINATION OF PANCURONIUM AND METOCURINE - NEUROMUSCULAR AND
   HEMODYNAMIC ADVANTAGES OVER PANCURONIUM ALONE
SO ANESTHESIA AND ANALGESIA
LA English
DT Article
C1 HARVARD UNIV,SCH MED,DEPT ANAESTHESIA,BOSTON,MA 02115.
RP LEBOWITZ, PW (reprint author), MASSACHUSETTS GEN HOSP,DEPT ANESTHESIA,ANESTHESIA SERV,BOSTON,MA 02114, USA.
NR 23
TC 51
Z9 51
PU WILLIAMS & WILKINS
PI BALTIMORE
PA 351 WEST CAMDEN ST, BALTIMORE, MD 21201-2436
SN 0003-2999
J9 ANESTH ANALG
JI Anesth. Analg.
PY 1981
VL 60
IS 1
BP 12
EP 17
PG 6
WC Anesthesiology
SC Anesthesiology
GA KZ729
UT WOS:A1981KZ72900003
ER

PT J
AU FARRELL, L
   DEMPSEY, MJ
   WAUD, BE
   WAUD, DR
AF FARRELL, L
   DEMPSEY, MJ
   WAUD, BE
   WAUD, DR
TI TEMPERATURE AND POTENCY OF D-TUBOCURARINE AND PANCURONIUM INVITRO
SO ANESTHESIA AND ANALGESIA
LA English
DT Article
C1 UNIV MASSACHUSETTS,SCH MED,DEPT PHARMACOL,WORCESTER,MA 01605.
   UNIV MASSACHUSETTS,SCH MED,DEPT ANAESTHESIA,WORCESTER,MA 01605.
NR 13
TC 10
Z9 10
PU WILLIAMS & WILKINS
PI BALTIMORE
PA 351 WEST CAMDEN ST, BALTIMORE, MD 21201-2436
SN 0003-2999
J9 ANESTH ANALG
JI Anesth. Analg.
PY 1981
VL 60
IS 1
BP 18
EP 20
PG 3
WC Anesthesiology
SC Anesthesiology
GA KZ729
UT WOS:A1981KZ72900004
ER

PT J
AU STANEC, A
   STANEC, G
   BAKER, T
AF STANEC, A
   STANEC, G
   BAKER, T
TI CORRELATION BETWEEN ANTI-CURARE ACTIVITY OF TETANIC STIMULATION AND
   NEOSTIGMINE IN ANESTHETIZED MAN
SO ANESTHESIA AND ANALGESIA
LA English
DT Article
C1 WESTVACO,DEPT ENGN,NEW YORK,NY.
   CORNELL UNIV,MED CTR,DEPT PHARMACOL,NEW YORK,NY 10021.
RP STANEC, A (reprint author), ST JOSEPHS HOSP & MED CTR,DEPT ANESTHESIOL,PATERSON,NJ 07503, USA.
NR 28
TC 4
Z9 4
PU WILLIAMS & WILKINS
PI BALTIMORE
PA 351 WEST CAMDEN ST, BALTIMORE, MD 21201-2436
SN 0003-2999
J9 ANESTH ANALG
JI Anesth. Analg.
PY 1981
VL 60
IS 4
BP 175
EP 181
DI 10.1213/00000539-198160040-00001
PG 7
WC Anesthesiology
SC Anesthesiology
GA LL616
UT WOS:A1981LL61600001
ER

PT J
AU MAUNUKSELA, EL
   GATTIKER, RI
AF MAUNUKSELA, EL
   GATTIKER, RI
TI USE OF PANCURONIUM IN CHILDREN WITH CONGENITAL HEART-DISEASE
SO ANESTHESIA AND ANALGESIA
LA English
DT Article
C1 UNIV HOSP ZURICH,INST ANESTHESIOL,CARDIOVASC ANESTHESIA SECT,CH-8091 ZURICH,SWITZERLAND.
NR 9
TC 4
Z9 4
PU WILLIAMS & WILKINS
PI BALTIMORE
PA 351 WEST CAMDEN ST, BALTIMORE, MD 21201-2436
SN 0003-2999
J9 ANESTH ANALG
JI Anesth. Analg.
PY 1981
VL 60
IS 11
BP 798
EP 801
PG 4
WC Anesthesiology
SC Anesthesiology
GA MN494
UT WOS:A1981MN49400006
ER

PT J
AU SON, SL
   WAUD, BE
   WAUD, DR
AF SON, SL
   WAUD, BE
   WAUD, DR
TI A COMPARISON OF THE NEUROMUSCULAR BLOCKING AND VAGOLYTIC EFFECTS OF ORG
   NC45 AND PANCURONIUM
SO ANESTHESIOLOGY
LA English
DT Article
C1 UNIV MASSACHUSETTS,SCH MED,DEPT ANESTHESIA,WORCESTER,MA 01605.
   UNIV MASSACHUSETTS,SCH MED,DEPT PHARMACOL,WORCESTER,MA 01605.
RP SON, SL (reprint author), BRIGHAM & WOMENS HOSP,DEPT ANESTHIA,BOSTON,MA 02115, USA.
NR 13
TC 19
Z9 19
PU LIPPINCOTT-RAVEN PUBL
PI PHILADELPHIA
PA 227 EAST WASHINGTON SQ, PHILADELPHIA, PA 19106
SN 0003-3022
J9 ANESTHESIOLOGY
JI Anesthesiology
PY 1981
VL 55
IS 1
BP 12
EP 18
DI 10.1097/00000542-198107000-00005
PG 7
WC Anesthesiology
SC Anesthesiology
GA LY022
UT WOS:A1981LY02200005
ER

PT J
AU GRONERT, GA
AF GRONERT, GA
TI DISUSE ATROPHY WITH RESISTANCE TO PANCURONIUM
SO ANESTHESIOLOGY
LA English
DT Article
RP GRONERT, GA (reprint author), MAYO MED SCH,DEPT ANESTHESIOL,ROCHESTER,MN 55901, USA.
NR 14
TC 45
Z9 45
PU LIPPINCOTT-RAVEN PUBL
PI PHILADELPHIA
PA 227 EAST WASHINGTON SQ, PHILADELPHIA, PA 19106
SN 0003-3022
J9 ANESTHESIOLOGY
JI Anesthesiology
PY 1981
VL 55
IS 5
BP 547
EP 549
DI 10.1097/00000542-198111000-00012
PG 3
WC Anesthesiology
SC Anesthesiology
GA MP589
UT WOS:A1981MP58900012
ER

PT J
AU GAL, TJ
   GOLDBERG, SK
AF GAL, TJ
   GOLDBERG, SK
TI RELATIONSHIP BETWEEN RESPIRATORY MUSCLE STRENGTH AND VITAL CAPACITY
   DURING PARTIAL CURARIZATION IN AWAKE SUBJECTS
SO ANESTHESIOLOGY
LA English
DT Article
C1 UNIV VIRGINIA,MED CTR,DEPT INTERNAL MED,DIV PULM,CHARLOTTESVILLE,VA 22908.
RP GAL, TJ (reprint author), UNIV VIRGINIA,MED CTR,DEPT ANESTHESIOL,CHARLOTTESVILLE,VA 22908, USA.
NR 17
TC 48
Z9 49
PU LIPPINCOTT-RAVEN PUBL
PI PHILADELPHIA
PA 227 EAST WASHINGTON SQ, PHILADELPHIA, PA 19106
SN 0003-3022
J9 ANESTHESIOLOGY
JI Anesthesiology
PY 1981
VL 54
IS 2
BP 141
EP 147
DI 10.1097/00000542-198102000-00008
PG 7
WC Anesthesiology
SC Anesthesiology
GA LC220
UT WOS:A1981LC22000008
ER

PT J
AU LAFORGE, E
   BOURGEOIS, M
   PALEM, R
AF LAFORGE, E
   BOURGEOIS, M
   PALEM, R
TI THE PRESENT SITUATION OF ECT .2. THE ROLE OF ANESTHESIA AND CURARIZATION
SO ANNALES MEDICO-PSYCHOLOGIQUES
LA French
DT Article
C1 CTR CARREIRE,SERV UNIV PSYCHIATR,F-33076 BORDEAUX,FRANCE.
RP LAFORGE, E (reprint author), HOP PELLEGRIN,DEPT ANESTHESIE,F-33076 BORDEAUX,FRANCE.
NR 18
TC 0
Z9 0
PU MASSON EDITEUR
PI PARIS 06
PA 120 BLVD SAINT-GERMAIN, 75280 PARIS 06, FRANCE
SN 0003-4487
J9 ANN MED-PSYCHOL
JI Ann. Med.-Psychol.
PY 1981
VL 139
IS 10
BP 1136
EP 1148
PG 13
WC Pharmacology & Pharmacy; Psychiatry; Psychology; Psychology,
   Multidisciplinary
SC Pharmacology & Pharmacy; Psychiatry; Psychology
GA NK719
UT WOS:A1981NK71900007
ER

PT J
AU REUTHER, P
   HERTEL, G
   FULPIUS, BW
   RICKER, K
   MERTENS, HG
AF REUTHER, P
   HERTEL, G
   FULPIUS, BW
   RICKER, K
   MERTENS, HG
TI INCIDENCE OF HLA-B8, ANTI-ACHR ANTIBODIES AND CURARE SENSITIVITY IN 15
   CASES OF FAMILIAL MYASTHENIA-GRAVIS AND THEIR RELATIVES
SO ANNALS OF THE NEW YORK ACADEMY OF SCIENCES
LA English
DT Article
C1 UNIV GENEVA,CH-1211 GENEVA 4,SWITZERLAND.
RP REUTHER, P (reprint author), UNIV WURZBURG,D-8700 WURZBURG,FED REP GER.
NR 0
TC 0
Z9 0
PU NEW YORK ACAD SCIENCES
PI NEW YORK
PA 2 E 63RD ST, NEW YORK, NY 10021
SN 0077-8923
J9 ANN NY ACAD SCI
JI Ann.NY Acad.Sci.
PY 1981
VL 377
IS DEC
BP 872
EP 873
DI 10.1111/j.1749-6632.1981.tb33809.x
PG 2
WC Multidisciplinary Sciences
SC Science & Technology - Other Topics
GA NE127
UT WOS:A1981NE12700090
ER

PT J
AU RICKER, KW
   HERTEL, G
   REUTHER, P
   MERTENS, HG
AF RICKER, KW
   HERTEL, G
   REUTHER, P
   MERTENS, HG
TI REPETITIVE PROXIMAL NERVE-STIMULATION AND SYSTEMIC CURARE TEST IN
   MYASTHENIA-GRAVIS
SO ANNALS OF THE NEW YORK ACADEMY OF SCIENCES
LA English
DT Article
RP RICKER, KW (reprint author), UNIV WURZBURG,NEUROL KLIN,D-8700 WURZBURG,FED REP GER.
NR 0
TC 4
Z9 4
PU NEW YORK ACAD SCIENCES
PI NEW YORK
PA 2 E 63RD ST, NEW YORK, NY 10021
SN 0077-8923
J9 ANN NY ACAD SCI
JI Ann.NY Acad.Sci.
PY 1981
VL 377
IS DEC
BP 877
EP 878
DI 10.1111/j.1749-6632.1981.tb33811.x
PG 2
WC Multidisciplinary Sciences
SC Science & Technology - Other Topics
GA NE127
UT WOS:A1981NE12700092
ER

PT J
AU SZABO, G
   TASSONYI, E
AF SZABO, G
   TASSONYI, E
TI DETERMINATION OF PIPECURIUM BROMIDE, A NEW NON-DEPOLARIZING
   NEUROMUSCULAR BLOCKING-AGENT, IN HUMAN-SERUM
SO ARZNEIMITTEL-FORSCHUNG/DRUG RESEARCH
LA English
DT Article
RP SZABO, G (reprint author), POSTGRAD MED SCH,DIV CENT RES,POB 112,H-1389 BUDAPEST 62,HUNGARY.
NR 6
TC 6
Z9 6
PU ECV-EDITIO CANTOR VERLAG MEDIZIN NATURWISSENSCHAFTEN
PI AULENDORF
PA BANDELSTOCKWEG 20, POSTFACH 1255, D-88322 AULENDORF, GERMANY
SN 0004-4172
J9 ARZNEIMITTEL-FORSCH
JI Arzneimittelforschung
PY 1981
VL 31-1
IS 6
BP 1013
EP 1015
PG 3
WC Chemistry, Medicinal; Chemistry, Multidisciplinary; Pharmacology &
   Pharmacy
SC Pharmacology & Pharmacy; Chemistry
GA LU694
UT WOS:A1981LU69400018
ER

PT J
AU TASSONYI, E
   SZABO, G
   VERECZKEY, L
AF TASSONYI, E
   SZABO, G
   VERECZKEY, L
TI PHARMACOKINETICS OF PIPECURIUM BROMIDE, A NEW NON-DEPOLARIZING
   NEUROMUSCULAR BLOCKING-AGENT, IN HUMANS
SO ARZNEIMITTEL-FORSCHUNG/DRUG RESEARCH
LA English
DT Article
C1 GEDEON RICHTER LTD,CHEM WORKS,H-1475 BUDAPEST,HUNGARY.
RP TASSONYI, E (reprint author), POSTGRAD MED SCH,DEPT SURG 2,POB 112,H-1389 BUDAPEST 62,HUNGARY.
NR 10
TC 12
Z9 12
PU ECV-EDITIO CANTOR VERLAG MEDIZIN NATURWISSENSCHAFTEN
PI AULENDORF
PA BANDELSTOCKWEG 20, POSTFACH 1255, D-88322 AULENDORF, GERMANY
SN 0004-4172
J9 ARZNEIMITTEL-FORSCH
JI Arzneimittelforschung
PY 1981
VL 31-2
IS 10
BP 1754
EP 1756
PG 3
WC Chemistry, Medicinal; Chemistry, Multidisciplinary; Pharmacology &
   Pharmacy
SC Pharmacology & Pharmacy; Chemistry
GA ML769
UT WOS:A1981ML76900020
ER

PT J
AU ROUFA, D
   MARTONOSI, AN
AF ROUFA, D
   MARTONOSI, AN
TI EFFECT OF CURARE ON THE DEVELOPMENT OF CHICKEN-EMBRYO SKELETAL-MUSCLE
   INOVO
SO BIOCHEMICAL PHARMACOLOGY
LA English
DT Article
C1 ST LOUIS UNIV,SCH MED,DEPT BIOCHEM,ST LOUIS,MO 63104.
   ST LOUIS UNIV,SCH MED,DEPT PHYSIOL,ST LOUIS,MO 63104.
NR 15
TC 9
Z9 9
PU PERGAMON-ELSEVIER SCIENCE LTD
PI OXFORD
PA THE BOULEVARD, LANGFORD LANE, KIDLINGTON, OXFORD, ENGLAND OX5 1GB
SN 0006-2952
J9 BIOCHEM PHARMACOL
JI Biochem. Pharmacol.
PY 1981
VL 30
IS 12
BP 1501
EP 1505
DI 10.1016/0006-2952(81)90373-7
PG 5
WC Pharmacology & Pharmacy
SC Pharmacology & Pharmacy
GA LV189
UT WOS:A1981LV18900016
ER

PT J
AU HUGHES, R
   CHAPPLE, DJ
AF HUGHES, R
   CHAPPLE, DJ
TI THE PHARMACOLOGY OF ATRACURIUM - A NEW COMPETITIVE NEUROMUSCULAR
   BLOCKING-AGENT
SO BRITISH JOURNAL OF ANAESTHESIA
LA English
DT Article
RP HUGHES, R (reprint author), WELLCOME RES LABS,DEPT PHARMACOL,BECKENHAM BR3 3BS,KENT,ENGLAND.
NR 20
TC 203
Z9 204
PU PROF SCI PUBL
PI LONDON
PA TAVISTOCK HOUSE EAST, TAVISTOCK SQUARE, LONDON, ENGLAND WC1H 9JR
SN 0007-0912
J9 BRIT J ANAESTH
JI Br. J. Anaesth.
PY 1981
VL 53
IS 1
BP 31
EP 44
DI 10.1093/bja/53.1.31
PG 14
WC Anesthesiology
SC Anesthesiology
GA KZ491
UT WOS:A1981KZ49100007
ER

PT J
AU PAYNE, JP
   HUGHES, R
AF PAYNE, JP
   HUGHES, R
TI EVALUATION OF ATRACURIUM IN ANESTHETIZED MAN
SO BRITISH JOURNAL OF ANAESTHESIA
LA English
DT Article
C1 ST PETERS HOSP,LONDON WC2A 2EX,ENGLAND.
RP PAYNE, JP (reprint author), ROYAL COLL SURG ENGLAND,RES DEPT ANAESTHET,LONDON WC2A 3PN,ENGLAND.
NR 10
TC 209
Z9 211
PU PROF SCI PUBL
PI LONDON
PA TAVISTOCK HOUSE EAST, TAVISTOCK SQUARE, LONDON, ENGLAND WC1H 9JR
SN 0007-0912
J9 BRIT J ANAESTH
JI Br. J. Anaesth.
PY 1981
VL 53
IS 1
BP 45
EP 54
DI 10.1093/bja/53.1.45
PG 10
WC Anesthesiology
SC Anesthesiology
GA KZ491
UT WOS:A1981KZ49100008
ER

PT J
AU WESTRA, P
   VERMEER, GA
   DELANGE, AR
   SCAF, AHJ
   MEIJER, DKF
   WESSELING, H
AF WESTRA, P
   VERMEER, GA
   DELANGE, AR
   SCAF, AHJ
   MEIJER, DKF
   WESSELING, H
TI HEPATIC AND RENAL DISPOSITION OF PANCURONIUM AND GALLAMINE IN PATIENTS
   WITH EXTRA-HEPATIC CHOLESTASIS
SO BRITISH JOURNAL OF ANAESTHESIA
LA English
DT Article
C1 STATE UNIV GRONINGEN,INST CLIN PHARMACOL,RES GRP,NL-9713 BZ GRONINGEN,NETHERLANDS.
   STATE UNIV GRONINGEN,DEPT PHARMACOL & CLIN PHARMACOL,NL-9713 BZ GRONINGEN,NETHERLANDS.
   STATE UNIV GRONINGEN,DEPT PHARM,NL-9713 BZ GRONINGEN,NETHERLANDS.
RP WESTRA, P (reprint author), STATE UNIV GRONINGEN,INST ANAESTHESIOL,RES GRP,NL-9713 BZ GRONINGEN,NETHERLANDS.
NR 25
TC 22
Z9 22
PU PROF SCI PUBL
PI LONDON
PA TAVISTOCK HOUSE EAST, TAVISTOCK SQUARE, LONDON, ENGLAND WC1H 9JR
SN 0007-0912
J9 BRIT J ANAESTH
JI Br. J. Anaesth.
PY 1981
VL 53
IS 4
BP 331
EP 338
DI 10.1093/bja/53.4.331
PG 8
WC Anesthesiology
SC Anesthesiology
GA LL493
UT WOS:A1981LL49300003
ER

PT J
AU ASBURY, AJ
   HENDERSON, PD
   BROWN, BH
   TURNER, DJ
   LINKENS, DA
AF ASBURY, AJ
   HENDERSON, PD
   BROWN, BH
   TURNER, DJ
   LINKENS, DA
TI EFFECT OF DIAZEPAM ON PANCURONIUM-INDUCED NEUROMUSCULAR BLOCKADE
   MAINTAINED BY A FEEDBACK-SYSTEM
SO BRITISH JOURNAL OF ANAESTHESIA
LA English
DT Article
C1 ROYAL HALLAMSHIRE HOSP,DEPT MED PHYS & CLIN ENGN,SHEFFIELD S10 2SX,ENGLAND.
   UNIV SHEFFIELD,DEPT CONTROL ENGN,SHEFFIELD S10 2TN,S YORKSHIRE,ENGLAND.
RP ASBURY, AJ (reprint author), MED SCH,DEPT ANAESTHET,BEECH HILL RD,SHEFFIELD S10 2RX,ENGLAND.
NR 12
TC 7
Z9 7
PU PROF SCI PUBL
PI LONDON
PA TAVISTOCK HOUSE EAST, TAVISTOCK SQUARE, LONDON, ENGLAND WC1H 9JR
SN 0007-0912
J9 BRIT J ANAESTH
JI Br. J. Anaesth.
PY 1981
VL 53
IS 8
BP 859
EP 863
DI 10.1093/bja/53.8.859
PG 5
WC Anesthesiology
SC Anesthesiology
GA MC375
UT WOS:A1981MC37500015
ER

PT J
AU GOUDSOUZIAN, NG
   CRONE, RK
   TODRES, ID
AF GOUDSOUZIAN, NG
   CRONE, RK
   TODRES, ID
TI RECOVERY FROM PANCURONIUM BLOCKADE IN THE NEONATAL INTENSIVE-CARE UNIT
SO BRITISH JOURNAL OF ANAESTHESIA
LA English
DT Article
C1 MASSACHUSETTS GEN HOSP,CHILDRENS SERV,BOSTON,MA 02114.
   MASSACHUSETTS GEN HOSP,ANESTHESIA SERV,BOSTON,MA 02114.
   HARVARD UNIV,SCH MED,DEPT ANAESTHESIA,BOSTON,MA 02115.
   HARVARD UNIV,SCH MED,DEPT PEDIAT,BOSTON,MA 02115.
RP GOUDSOUZIAN, NG (reprint author), MASSACHUSETTS GEN HOSP,DEPT ANESTHESIA,BOSTON,MA 02114, USA.
NR 16
TC 13
Z9 13
PU PROF SCI PUBL
PI LONDON
PA TAVISTOCK HOUSE EAST, TAVISTOCK SQUARE, LONDON, ENGLAND WC1H 9JR
SN 0007-0912
J9 BRIT J ANAESTH
JI Br. J. Anaesth.
PY 1981
VL 53
IS 12
BP 1303
EP 1308
DI 10.1093/bja/53.12.1303
PG 6
WC Anesthesiology
SC Anesthesiology
GA MU236
UT WOS:A1981MU23600012
ER

PT J
AU PAUCA, AL
   SKOVSTED, P
AF PAUCA, AL
   SKOVSTED, P
TI CARDIOVASCULAR EFFECTS OF PANCURONIUM IN PATIENTS ANESTHETIZED WITH
   ENFLURANE AND FLUROXENE
SO CANADIAN ANAESTHETISTS SOCIETY JOURNAL
LA English
DT Article
C1 HAHNEMANN MED COLL & HOSP,DEPT ANAESTHESIA,PHILADELPHIA,PA 19102.
NR 18
TC 2
Z9 2
PU CANADIAN ANAESTHETISTS SOC INC
PI TORONTO
PA 1 EGLINTON AVE EAST, SUITE 208, TORONTO ON M4P 3A1, CANADA
SN 0008-2856
J9 CAN ANAESTH SOC J
PY 1981
VL 28
IS 1
BP 39
EP 45
DI 10.1007/BF03007288
PG 7
WC Anesthesiology
SC Anesthesiology
GA KZ208
UT WOS:A1981KZ20800007
ER

PT J
AU JONES, RM
   HILL, AB
AF JONES, RM
   HILL, AB
TI SEVERE HYPERTENSION ASSOCIATED WITH PANCURONIUM IN A PATIENT WITH A
   PHEOCHROMOCYTOMA
SO CANADIAN ANAESTHETISTS SOCIETY JOURNAL
LA English
DT Article
C1 UNIV MICHIGAN,MED CTR,ANN ARBOR,MI 48109.
NR 18
TC 20
Z9 20
PU CANADIAN ANAESTHETISTS SOC INC
PI TORONTO
PA 1 EGLINTON AVE EAST, SUITE 208, TORONTO ON M4P 3A1, CANADA
SN 0008-2856
J9 CAN ANAESTH SOC J
PY 1981
VL 28
IS 4
BP 394
EP 396
DI 10.1007/BF03007810
PG 3
WC Anesthesiology
SC Anesthesiology
GA MB450
UT WOS:A1981MB45000017
ER

PT J
AU KUROMI, H
   GONOI, T
   HASEGAWA, S
AF KUROMI, H
   GONOI, T
   HASEGAWA, S
TI NEUROTROPHIC SUBSTANCE DEVELOPS TETRODOTOXIN-SENSITIVE ACTION-POTENTIAL
   AND INCREASES CURARE-SENSITIVITY OF ACETYLCHOLINE RESPONSE IN CULTURED
   RAT MYOTUBES
SO DEVELOPMENTAL BRAIN RESEARCH
LA English
DT Article
RP KUROMI, H (reprint author), CHIBA UNIV,SCH MED,INST BRAIN RES,DEPT NEUROPHARMACOL,CHIBA 280,JAPAN.
NR 27
TC 6
Z9 6
PU ELSEVIER SCIENCE BV
PI AMSTERDAM
PA PO BOX 211, 1000 AE AMSTERDAM, NETHERLANDS
SN 0165-3806
J9 DEV BRAIN RES
JI Dev. Brain Res.
PY 1981
VL 1
IS 3
BP 369
EP 379
DI 10.1016/0165-3806(81)90074-2
PG 11
WC Developmental Biology; Neurosciences
SC Developmental Biology; Neurosciences & Neurology
GA LU825
UT WOS:A1981LU82500005
ER

PT J
AU STENLAKE, JB
   WAIGH, RD
   DEWAR, GH
   HUGHES, R
   CHAPPLE, DJ
   COKER, GG
AF STENLAKE, JB
   WAIGH, RD
   DEWAR, GH
   HUGHES, R
   CHAPPLE, DJ
   COKER, GG
TI BIODEGRADABLE NEUROMUSCULAR BLOCKING-AGENTS .4. ATRACURIUM BESYLATE AND
   RELATED POLYALKYLENE DIESTERS
SO EUROPEAN JOURNAL OF MEDICINAL CHEMISTRY
LA English
DT Article
C1 WELLCOME RES LABS,DEPT PHARMACOL,BECKENHAM BR3 3BS,KENT,ENGLAND.
RP STENLAKE, JB (reprint author), UNIV STRATHCLYDE,DEPT PHARMACEUT CHEM,GLASGOW G1 1XW,SCOTLAND.
NR 49
TC 52
Z9 56
PU EDITIONS SCIENTIFIQUES MEDICALES ELSEVIER
PI PARIS CEDEX 15
PA 141 RUE JAVEL, 75747 PARIS CEDEX 15, FRANCE
SN 0223-5234
J9 EUR J MED CHEM
JI Eur. J. Med. Chem.
PY 1981
VL 16
IS 6
BP 515
EP 524
PG 10
WC Chemistry, Medicinal
SC Pharmacology & Pharmacy
GA MU541
UT WOS:A1981MU54100006
ER

PT J
AU COZANITIS, DA
   VANDEPOL, F
   VANWEZEL, H
   CRUL, JF
AF COZANITIS, DA
   VANDEPOL, F
   VANWEZEL, H
   CRUL, JF
TI ANTAGONISTIC ACTIVITY OF GALANTHAMINE ON CONSTANT INFUSION OF
   PANCURONIUM IN RATS
SO EXPERIENTIA
LA English
DT Article
C1 CATHOLIC UNIV NIJMEGEN,DEPT ANAESTHESIOL,NIJMEGEN,NETHERLANDS.
NR 8
TC 2
Z9 2
PU BIRKHAUSER VERLAG AG
PI BASEL
PA PO BOX 133 KLOSTERBERG 23, CH-4010 BASEL, SWITZERLAND
SN 0014-4754
J9 EXPERIENTIA
JI Experientia
PY 1981
VL 37
IS 12
BP 1326
EP 1327
DI 10.1007/BF01948388
PG 2
WC Multidisciplinary Sciences
SC Science & Technology - Other Topics
GA NA838
UT WOS:A1981NA83800054
ER

PT J
AU KOROBOV, NV
   YAVORSKY, AN
AF KOROBOV, NV
   YAVORSKY, AN
TI TOXICITY OF A NEW ANTI-DEPOLARIZING CURARE-LIKE AGENT DIADONIUM
SO FARMAKOLOGIYA I TOKSIKOLOGIYA
LA Russian
DT Article
C1 ACAD MED SCI USSR,PHARMACOL RES INST,DRUG TOXICOL LAB,MOSCOW 109801,USSR.
RP KOROBOV, NV (reprint author), IM SECHENOV MED INST,DEPT PHARMACOL,MOSCOW,USSR.
NR 4
TC 0
Z9 0
PU IZD VO MEDITSINA
PI MOSCOW
PA PETROVERIGSKII PER 6-8, K-142 MOSCOW, RUSSIA
SN 0014-8318
J9 FARMAKOL TOKSIKOL
PY 1981
VL 44
IS 3
BP 338
EP 342
PG 5
WC Pharmacology & Pharmacy; Toxicology
SC Pharmacology & Pharmacy; Toxicology
GA LP924
UT WOS:A1981LP92400021
ER

PT J
AU KHARKEVICH, DA
   SKOLDINOV, AP
   KLIMOVA, NV
   LAVROVA, LI
   AGAFONOVA, VP
AF KHARKEVICH, DA
   SKOLDINOV, AP
   KLIMOVA, NV
   LAVROVA, LI
   AGAFONOVA, VP
TI THE CURARE-LIKE ACTIVITY OF QUATERNARY AMMONIUM-COMPOUNDS WITH
   2-ADAMANTYL RADICALS
SO FARMAKOLOGIYA I TOKSIKOLOGIYA
LA Russian
DT Article
C1 ACAD MED SCI USSR,PHARMACOL RES INST,DEPT ORGAN SYNTH,MOSCOW 109801,USSR.
RP KHARKEVICH, DA (reprint author), IM SECHENOV MED INST,DEPT PHARMACOL,MOSCOW,USSR.
NR 5
TC 0
Z9 0
PU IZD VO MEDITSINA
PI MOSCOW
PA PETROVERIGSKII PER 6-8, K-142 MOSCOW, RUSSIA
SN 0014-8318
J9 FARMAKOL TOKSIKOL
PY 1981
VL 44
IS 6
BP 670
EP 672
PG 3
WC Pharmacology & Pharmacy; Toxicology
SC Pharmacology & Pharmacy; Toxicology
GA MR247
UT WOS:A1981MR24700008
ER

PT J
AU ADRIANO, DC
   MCLEOD, KW
   CIRAVOLO, TG
AF ADRIANO, DC
   MCLEOD, KW
   CIRAVOLO, TG
TI CURIUM UPTAKE BY CROPS FROM NATURALLY-WEATHERED CONTAMINATED SOIL
SO HEALTH PHYSICS
LA English
DT Article
RP ADRIANO, DC (reprint author), UNIV GEORGIA,SAVANNAH RIVER ECOL LAB,AIKEN,SC 29801, USA.
NR 33
TC 2
Z9 2
PU WILLIAMS & WILKINS
PI BALTIMORE
PA 351 WEST CAMDEN ST, BALTIMORE, MD 21201-2436
SN 0017-9078
J9 HEALTH PHYS
JI Health Phys.
PY 1981
VL 41
IS 1
BP 69
EP 75
DI 10.1097/00004032-198107000-00007
PG 7
WC Environmental Sciences; Environmental Studies; Public, Environmental &
   Occupational Health; Nuclear Science & Technology; Radiology, Nuclear
   Medicine & Medical Imaging
SC Environmental Sciences & Ecology; Public, Environmental & Occupational
   Health; Nuclear Science & Technology; Radiology, Nuclear Medicine &
   Medical Imaging
GA LX108
UT WOS:A1981LX10800008
ER

PT J
AU WHITTAKER, M
   BRITTEN, JJ
AF WHITTAKER, M
   BRITTEN, JJ
TI DIFFERENTIAL INHIBITION OF PLASMA CHOLINESTERASE VARIANTS USING THE
   DIBUTYRATE ANALOG OF PANCURONIUM-BROMIDE
SO HUMAN HEREDITY
LA English
DT Article
RP WHITTAKER, M (reprint author), UNIV EXETER,DEPT CHEM,EXETER EX4 4DA,DEVONSHIRE,ENGLAND.
NR 14
TC 3
Z9 3
PU KARGER
PI BASEL
PA ALLSCHWILERSTRASSE 10, CH-4009 BASEL, SWITZERLAND
SN 0001-5652
J9 HUM HERED
JI Hum. Hered.
PY 1981
VL 31
IS 4
BP 242
EP 247
DI 10.1159/000153216
PG 6
WC Genetics & Heredity
SC Genetics & Heredity
GA ME040
UT WOS:A1981ME04000009
ER

PT J
AU IISALO, EUM
   KANTO, JH
AF IISALO, EUM
   KANTO, JH
TI A COMPARATIVE CLINICAL-STUDY OF DIOXONIUM AND PANCURONIUM AS
   MUSCLE-RELAXANTS IN SMALL CHILDREN
SO INTERNATIONAL JOURNAL OF CLINICAL PHARMACOLOGY AND THERAPEUTICS
LA English
DT Article
C1 UNIV TURKU,DEPT ANAESTHESIOL,SF-20500 TURKU 50,FINLAND.
NR 6
TC 0
Z9 0
PU DUSTRI-VERLAG DR KARL FEISTLE
PI MUNCHEN-DEISENHOFEN
PA BAHNHOFSTRABE 9 POSTFACH 49, W-8024 MUNCHEN-DEISENHOFEN, GERMANY
SN 0946-1965
J9 INT J CLIN PHARM TH
JI Int. J. Clin. Pharmacol. Ther.
PY 1981
VL 19
IS 6
BP 260
EP 265
PG 6
WC Pharmacology & Pharmacy
SC Pharmacology & Pharmacy
GA LX609
UT WOS:A1981LX60900004
ER

PT J
AU HUSAIN, J
   PALMER, RA
   TICKLE, IJ
AF HUSAIN, J
   PALMER, RA
   TICKLE, IJ
TI CRYSTAL AND MOLECULAR-STRUCTURE OF STERCURONIUM IODIDE ETHANOL SOLVATE -
   A PERIPHERAL MUSCLE-RELAXANT
SO JOURNAL OF CRYSTAL AND MOLECULAR STRUCTURE
LA English
DT Article
RP HUSAIN, J (reprint author), UNIV LONDON BIRKBECK COLL, DEPT CRYSTALLOG, LONDON WC1E 7HX, ENGLAND.
NR 44
TC 4
Z9 4
PU KLUWER ACADEMIC/PLENUM PUBLISHERS
PI NEW YORK
PA 233 SPRING ST, NEW YORK, NY 10013 USA
SN 0308-4086
J9 J CRYST MOL STRUCT
PY 1981
VL 11
IS 3-4
BP 87
EP 103
DI 10.1007/BF01200883
PG 17
WC Crystallography
SC Crystallography
GA MP322
UT WOS:A1981MP32200004
ER

PT J
AU MATHEW, E
   MATKAR, VM
   PILLAI, KC
AF MATHEW, E
   MATKAR, VM
   PILLAI, KC
TI DETERMINATION OF PLUTONIUM, AMERICIUM AND CURIUM IN ENVIRONMENTAL
   MATERIALS
SO JOURNAL OF RADIOANALYTICAL CHEMISTRY
LA English
DT Article
RP MATHEW, E (reprint author), BHABHA ATOM RES CTR,DIV HLTH PHYS,ENVIRONM SCI SECT,BOMBAY 400085,INDIA.
NR 16
TC 38
Z9 38
PU ELSEVIER SCIENCE SA LAUSANNE
PI LAUSANNE
PA PO BOX 564, 1001 LAUSANNE, SWITZERLAND
SN 0134-0719
J9 J RADIOANAL CHEM
PY 1981
VL 62
IS 1-2
BP 267
EP 278
DI 10.1007/BF02517356
PG 12
WC Chemistry, Analytical; Nuclear Science & Technology
SC Chemistry; Nuclear Science & Technology
GA LN086
UT WOS:A1981LN08600024
ER

PT J
AU POLLITZER, MJ
   REYNOLDS, EOR
   SHAW, DG
   THOMAS, RM
AF POLLITZER, MJ
   REYNOLDS, EOR
   SHAW, DG
   THOMAS, RM
TI PANCURONIUM DURING MECHANICAL VENTILATION SPEEDS RECOVERY OF LUNGS OF
   INFANTS WITH HYALINE-MEMBRANE DISEASE
SO LANCET
LA English
DT Article
C1 UNIV COLL HOSP LONDON,RAYNE INST,SCH MED,DEPT PAEDIAT,LONDON WC1E 6JJ,ENGLAND.
   UNIV COLL HOSP LONDON,SCH MED,DEPT DIAGNOST RADIOL,LONDON WC1E 6JJ,ENGLAND.
NR 28
TC 54
Z9 54
PU LANCET LTD
PI LONDON
PA 42 BEDFORD SQUARE, LONDON, ENGLAND WC1B 3SL
SN 0140-6736
J9 LANCET
JI Lancet
PY 1981
VL 1
IS 8216
BP 346
EP 348
PG 3
WC Medicine, General & Internal
SC General & Internal Medicine
GA LB440
UT WOS:A1981LB44000002
ER

PT J
AU SMYTHIES, JR
AF SMYTHIES, JR
TI STEREOCHEMICAL RELATIONSHIPS BETWEEN 2 NEW CURARE-LIKE TOXINS AND A
   MODEL OF THE ACETYLCHOLINE-RECEPTOR AT THE NEUROMUSCULAR-JUNCTION
SO MEDICAL HYPOTHESES
LA English
DT Article
C1 UNIV ALABAMA,PROGRAM NEUROSCI,BIRMINGHAM,AL 35294.
RP SMYTHIES, JR (reprint author), UNIV ALABAMA,DEPT PSYCHIAT,BIRMINGHAM,AL 35294, USA.
NR 5
TC 2
Z9 2
PU CHURCHILL LIVINGSTONE
PI EDINBURGH
PA JOURNAL PRODUCTION DEPT, ROBERT STEVENSON HOUSE, 1-3 BAXTERS PLACE,
   LEITH WALK, EDINBURGH EH1 3AF, MIDLOTHIAN, SCOTLAND
SN 0306-9877
J9 MED HYPOTHESES
JI Med. Hypotheses
PY 1981
VL 7
IS 12
BP 1457
EP 1460
DI 10.1016/0306-9877(81)90144-4
PG 4
WC Medicine, Research & Experimental
SC Research & Experimental Medicine
GA MZ093
UT WOS:A1981MZ09300008
ER

PT J
AU NAVE, SE
   HURAY, PG
   PETERSON, JR
   DAMIEN, DA
   HAIRE, RG
AF NAVE, SE
   HURAY, PG
   PETERSON, JR
   DAMIEN, DA
   HAIRE, RG
TI MAGNETIC-SUSCEPTIBILITY OF CURIUM PNICTIDES
SO PHYSICA B & C
LA English
DT Article
C1 UNIV TENNESSEE,KNOXVILLE,TN 37916.
RP NAVE, SE (reprint author), OAK RIDGE NATL LAB,DIV CHEM,TRANSURANIUM LAB,OAK RIDGE,TN 37830, USA.
NR 5
TC 10
Z9 10
PU ELSEVIER SCIENCE BV
PI AMSTERDAM
PA PO BOX 211, 1000 AE AMSTERDAM, NETHERLANDS
SN 0378-4371
J9 PHYSICA B & C
PY 1981
VL 107
IS 1-3
BP 253
EP 254
DI 10.1016/0378-4363(81)90432-0
PG 2
WC Physics, Multidisciplinary
SC Physics
GA MQ367
UT WOS:A1981MQ36700126
ER

PT J
AU SMITH, KJ
   SCHAUF, CL
AF SMITH, KJ
   SCHAUF, CL
TI GALLAMINE TRIETHIODIDE (FLAXEDIL) - TETRAETHYLAMMONIUM-LIKE AND
   PANCURONIUM-LIKE EFFECTS IN MYELINATED NERVE-FIBERS
SO SCIENCE
LA English
DT Article
RP SMITH, KJ (reprint author), RUSH UNIV,DEPT PHYSIOL,CHICAGO,IL 60612, USA.
NR 27
TC 21
Z9 21
PU AMER ASSOC ADVANCEMENT SCIENCE
PI WASHINGTON
PA 1200 NEW YORK AVE, NW, WASHINGTON, DC 20005
SN 0036-8075
J9 SCIENCE
JI Science
PY 1981
VL 212
IS 4499
BP 1170
EP 1172
DI 10.1126/science.7233212
PG 3
WC Multidisciplinary Sciences
SC Science & Technology - Other Topics
GA LR432
UT WOS:A1981LR43200034
ER

PT J
AU SCHULZ, RK
   WINK, GT
   FUJII, LM
AF SCHULZ, RK
   WINK, GT
   FUJII, LM
TI SEQUENTIAL DETERMINATION OF NP-237, PU-238, PLUTONIUM-239,240, AM-241,
   AND CURIUM-244 IN PLANT-MATERIAL
SO SOIL SCIENCE
LA English
DT Article
RP SCHULZ, RK (reprint author), UNIV CALIF BERKELEY,DEPT PLANT & SOIL BIOL,BERKELEY,CA 94720, USA.
NR 22
TC 10
Z9 10
PU WILLIAMS & WILKINS
PI BALTIMORE
PA 351 WEST CAMDEN ST, BALTIMORE, MD 21201-2436
SN 0038-075X
J9 SOIL SCI
JI Soil Sci.
PY 1981
VL 132
IS 1
BP 71
EP 76
DI 10.1097/00010694-198107000-00010
PG 6
WC Soil Science
SC Agriculture
GA MD579
UT WOS:A1981MD57900010
ER

PT J
AU SCHULZ, RK
   RUGGIERI, MR
AF SCHULZ, RK
   RUGGIERI, MR
TI UPTAKE AND TRANSLOCATION OF NP-237, PU-238, PLUTONIUM-239,240, AM-241,
   AND CURIUM-244 BY A WHEAT CROP
SO SOIL SCIENCE
LA English
DT Article
RP SCHULZ, RK (reprint author), UNIV CALIF BERKELEY,DEPT PLANT & SOIL BIOL,BERKELEY,CA 94720, USA.
NR 10
TC 7
Z9 7
PU WILLIAMS & WILKINS
PI BALTIMORE
PA 351 WEST CAMDEN ST, BALTIMORE, MD 21201-2436
SN 0038-075X
J9 SOIL SCI
JI Soil Sci.
PY 1981
VL 132
IS 1
BP 77
EP 82
DI 10.1097/00010694-198107000-00011
PG 6
WC Soil Science
SC Agriculture
GA MD579
UT WOS:A1981MD57900011
ER

PT J
AU ADRIANO, DC
   MCLEOD, KW
   CIRAVOLO, TG
AF ADRIANO, DC
   MCLEOD, KW
   CIRAVOLO, TG
TI PLUTONIUM, CURIUM, AND OTHER RADIONUCLIDE UPTAKE BY THE RICE PLANT FROM
   A NATURALLY WEATHERED, CONTAMINATED SOIL
SO SOIL SCIENCE
LA English
DT Article
RP ADRIANO, DC (reprint author), SAVANNAH RIVER ECOL LAB,AIKEN,SC 29801, USA.
NR 22
TC 7
Z9 7
PU WILLIAMS & WILKINS
PI BALTIMORE
PA 351 WEST CAMDEN ST, BALTIMORE, MD 21201-2436
SN 0038-075X
J9 SOIL SCI
JI Soil Sci.
PY 1981
VL 132
IS 1
BP 83
EP 88
DI 10.1097/00010694-198107000-00012
PG 6
WC Soil Science
SC Agriculture
GA MD579
UT WOS:A1981MD57900012
ER

PT J
AU BARINOV, VM
   VERESCHAGINA, IY
   KOROVIN, YI
   TIMOFEEV, GA
   FILIMONOV, VT
AF BARINOV, VM
   VERESCHAGINA, IY
   KOROVIN, YI
   TIMOFEEV, GA
   FILIMONOV, VT
TI SPECTROCHEMICAL ANALYSIS OF CURIUM AND AMERICIUM SAMPLES
SO SPECTROCHIMICA ACTA PART B-ATOMIC SPECTROSCOPY
LA English
DT Article
RP BARINOV, VM (reprint author), ACAD SCI USSR,SCI COUNCIL SPECT,MOSCOW V-71,USSR.
NR 5
TC 0
Z9 0
PU PERGAMON-ELSEVIER SCIENCE LTD
PI OXFORD
PA THE BOULEVARD, LANGFORD LANE, KIDLINGTON, OXFORD, ENGLAND OX5 1GB
SN 0584-8547
J9 SPECTROCHIM ACTA B
JI Spectroc. Acta Pt. B-Atom. Spectr.
PY 1981
VL 36
IS 12
BP 1215
EP 1221
DI 10.1016/0584-8547(81)80102-4
PG 7
WC Spectroscopy
SC Spectroscopy
GA NG305
UT WOS:A1981NG30500011
ER

PT J
AU CHETVERIKOV, AP
   GABESKIRIYA, VY
   PUCHKOV, VV
AF CHETVERIKOV, AP
   GABESKIRIYA, VY
   PUCHKOV, VV
TI IONIZATION OF URANIUM, PLUTONIUM, AMERICIUM, RHENIUM, CURIUM AND
   CALIFORNIUM ON RHENIUM SURFACE
SO ZHURNAL TEKHNICHESKOI FIZIKI
LA Russian
DT Article
NR 18
TC 0
Z9 0
PU MEZHDUNARODNAYA KNIGA
PI MOSCOW
PA 39 DIMITROVA UL., 113095 MOSCOW, RUSSIA
SN 0044-4642
J9 ZH TEKH FIZ+
JI Zhurnal Tek. Fiz.
PY 1981
VL 51
IS 1
BP 130
EP 133
PG 4
WC Physics, Applied
SC Physics
GA KY698
UT WOS:A1981KY69800021
ER

PT J
AU PIMPL, M
   SCHUTTELKOPF, H
AF PIMPL, M
   SCHUTTELKOPF, H
TI TRANSPORT OF PLUTONIUM, AMERICIUM, AND CURIUM FROM SOILS INTO PLANTS BY
   ROOT UPTAKE
SO NUCLEAR SAFETY
LA English
DT Article
RP PIMPL, M (reprint author), NUCL RES CTR,KARLSRUHE,FED REP GER.
NR 96
TC 12
Z9 12
PU US GOVERNMENT PRINTING OFFICE
PI WASHINGTON
PA SUPT OF DOCUMENTS, WASHINGTON, DC 20402-9325
SN 0029-5604
J9 NUCL SAFETY
JI Nucl. Saf.
PY 1981
VL 22
IS 2
BP 214
EP 225
PG 12
WC Environmental Sciences; Nuclear Science & Technology
SC Environmental Sciences & Ecology; Nuclear Science & Technology
GA LK907
UT WOS:A1981LK90700013
ER

PT J
AU VECERNIK, J
   SUS, F
   KRTIL, J
   LENGYEL, J
   KNOBLOCH, V
AF VECERNIK, J
   SUS, F
   KRTIL, J
   LENGYEL, J
   KNOBLOCH, V
TI DETERMINATION OF THE AMERICIUM AND CURIUM CONTENT IN IRRADIATED FUEL
SO RADIOCHEMICAL AND RADIOANALYTICAL LETTERS
LA English
DT Article
RP VECERNIK, J (reprint author), NUCL RES INST,REZ,CZECHOSLOVAKIA.
NR 9
TC 7
Z9 7
PU ELSEVIER SCIENCE SA LAUSANNE
PI LAUSANNE
PA PO BOX 564, 1001 LAUSANNE, SWITZERLAND
SN 0079-9483
J9 RADIOCHEM RADIOA LET
PY 1981
VL 47
IS 5
BP 275
EP 283
PG 9
WC Chemistry, Analytical; Nuclear Science & Technology
SC Chemistry; Nuclear Science & Technology
GA LS557
UT WOS:A1981LS55700003
ER

PT J
AU ERIN, EA
   VITYUTNEV, VM
   KOPYTOV, VV
   VASILEV, VY
AF ERIN, EA
   VITYUTNEV, VM
   KOPYTOV, VV
   VASILEV, VY
TI EFFECT OF CERTAIN CATIONS ON EXTRACTION-CHROMATOGRAPHIC SEPARATION OF
   CURIUM AND CALIFORNIUM
SO SOVIET RADIOCHEMISTRY
LA English
DT Article
NR 16
TC 0
Z9 0
PU PLENUM PUBL CORP
PI NEW YORK
PA CONSULTANTS BUREAU, 233 SPRING ST, NEW YORK, NY 10013
SN 0038-576X
J9 SOV RADIOCHEM+
PY 1981
VL 23
IS 3
BP 277
EP 280
PG 4
WC Chemistry, Analytical
SC Chemistry
GA NE885
UT WOS:A1981NE88500004
ER

PT J
AU LEBEDEV, IA
   MAZUR, YF
AF LEBEDEV, IA
   MAZUR, YF
TI INVESTIGATION OF THE COMPLEX-FORMATION OF AMERICIUM(III), CURIUM(III),
   AND CALIFORNIUM(III) WITH PERCHLORATE IONS IN AQUEOUS-SOLUTION
SO SOVIET RADIOCHEMISTRY
LA English
DT Article
NR 18
TC 0
Z9 0
PU PLENUM PUBL CORP
PI NEW YORK
PA CONSULTANTS BUREAU, 233 SPRING ST, NEW YORK, NY 10013
SN 0038-576X
J9 SOV RADIOCHEM+
PY 1981
VL 23
IS 3
BP 291
EP 299
PG 9
WC Chemistry, Analytical
SC Chemistry
GA NE885
UT WOS:A1981NE88500007
ER

PT J
AU TIKHOMIROV, VV
   GABESKIRIYA, VY
   CHETVERIKOV, AP
AF TIKHOMIROV, VV
   GABESKIRIYA, VY
   CHETVERIKOV, AP
TI MASS-SPECTROMETRIC DETERMINATION OF RELATIVE CONTENT OF TRANS-URANIUM
   AND RARE-EARTH ELEMENTS .2. DETERMINATION OF TRACE QUANTITIES OF
   TRANS-URANIUM AND RARE-EARTH ELEMENTS IN CURIUM
SO SOVIET RADIOCHEMISTRY
LA English
DT Article
NR 2
TC 0
Z9 0
PU PLENUM PUBL CORP
PI NEW YORK
PA CONSULTANTS BUREAU, 233 SPRING ST, NEW YORK, NY 10013
SN 0038-576X
J9 SOV RADIOCHEM+
PY 1981
VL 23
IS 4
BP 488
EP 490
PG 3
WC Chemistry, Analytical
SC Chemistry
GA NR240
UT WOS:A1981NR24000019
ER

PT J
AU BOOIJ, LHDJ
   KRIEG, N
   CRUL, JF
AF BOOIJ, LHDJ
   KRIEG, N
   CRUL, JF
TI INTRADERMAL HISTAMINE RELEASING EFFECT CAUSED BY ORG-NC-45 - A
   COMPARISON WITH PANCURONIUM, METOCURINE AND D-TUBOCURARINE
SO ACTA ANAESTHESIOLOGICA SCANDINAVICA
LA English
DT Article
RP BOOIJ, LHDJ (reprint author), CATHOLIC UNIV NIJMEGEN,DEPT ANESTHESIOL,NIJMEGEN,NETHERLANDS.
NR 14
TC 27
Z9 27
PU MUNKSGAARD INT PUBL LTD
PI COPENHAGEN
PA 35 NORRE SOGADE, PO BOX 2148, DK-1016 COPENHAGEN, DENMARK
SN 0001-5172
J9 ACTA ANAESTH SCAND
JI Acta Anaesthesiol. Scand.
PY 1980
VL 24
IS 5
BP 393
EP 394
PG 2
WC Anesthesiology
SC Anesthesiology
GA KM811
UT WOS:A1980KM81100007
ER

PT J
AU QVIST, TF
   LANGJENSEN, T
   KORSHIN, JD
   SKOVSTED, P
AF QVIST, TF
   LANGJENSEN, T
   KORSHIN, JD
   SKOVSTED, P
TI THE CARDIOVASCULAR EFFECTS OF PANCURONIUM DURING HALOTHANE AND
   CYCLOPROPANE ANESTHESIA
SO ACTA ANAESTHESIOLOGICA SCANDINAVICA
LA English
DT Article
RP QVIST, TF (reprint author), UNIV HOSP COPENHAGEN,DEPT ANAESTHESIA,DK-2100 COPENHAGEN O,DENMARK.
NR 14
TC 3
Z9 3
PU MUNKSGAARD INT PUBL LTD
PI COPENHAGEN
PA 35 NORRE SOGADE, PO BOX 2148, DK-1016 COPENHAGEN, DENMARK
SN 0001-5172
J9 ACTA ANAESTH SCAND
JI Acta Anaesthesiol. Scand.
PY 1980
VL 24
IS 5
BP 415
EP 418
PG 4
WC Anesthesiology
SC Anesthesiology
GA KM811
UT WOS:A1980KM81100013
ER

PT J
AU DILLARD, RG
   CROWE, JE
   SUMNER, TE
AF DILLARD, RG
   CROWE, JE
   SUMNER, TE
TI PANCURONIUM AND ABNORMAL ABDOMINAL ROENTGENOGRAMS
SO AMERICAN JOURNAL OF DISEASES OF CHILDREN
LA English
DT Article
C1 WAKE FOREST UNIV,BOWMAN GRAY SCH MED,DEPT RADIOL,WINSTON SALEM,NC 27103.
RP DILLARD, RG (reprint author), WAKE FOREST UNIV,BOWMAN GRAY SCH MED,DEPT PEDIAT,WINSTON SALEM,NC 27103, USA.
NR 3
TC 5
Z9 5
PU AMER MEDICAL ASSOC
PI CHICAGO
PA 515 N STATE ST, CHICAGO, IL 60610
SN 0002-922X
J9 AM J DIS CHILD
JI Am. J. Dis. Child.
PY 1980
VL 134
IS 9
BP 821
EP 823
PG 3
WC Pediatrics
SC Pediatrics
GA KL080
UT WOS:A1980KL08000002
ER

PT J
AU BARR, AM
   THORNLEY, BA
AF BARR, AM
   THORNLEY, BA
TI THIOPENTONE AND FAZADINIUM CRASH INDUCTION - COMPARISON WITH THIOPENTONE
   AND PANCURONIUM
SO ANAESTHESIA
LA English
DT Article
C1 HORTON GEN HOSP,BANBURY,ENGLAND.
RP BARR, AM (reprint author), ROYAL BERKSHIRE HOSP,DEPT ANAESTHESIA,READING RG1 5AN,BERKSHIRE,ENGLAND.
NR 7
TC 0
Z9 0
PU BLACKWELL SCIENCE LTD
PI OXFORD
PA OSNEY MEAD, OXFORD, OXON, ENGLAND OX2 0EL
SN 0003-2409
J9 ANAESTHESIA
JI Anaesthesia
PY 1980
VL 35
IS 2
BP 164
EP 168
DI 10.1111/j.1365-2044.1980.tb03798.x
PG 5
WC Anesthesiology
SC Anesthesiology
GA JH313
UT WOS:A1980JH31300005
ER

PT J
AU MARSH, RHK
   CHMIELEWSKI, AT
   GOAT, VA
AF MARSH, RHK
   CHMIELEWSKI, AT
   GOAT, VA
TI RECOVERY FROM PANCURONIUM - A COMPARISON BETWEEN OLD AND YOUNG-PATIENTS
SO ANAESTHESIA
LA English
DT Article
C1 NUFFIELD DEPT ANAESTHET,OXFORD 0X2 6HE,ENGLAND.
NR 16
TC 9
Z9 9
PU BLACKWELL SCIENCE LTD
PI OXFORD
PA OSNEY MEAD, OXFORD, OXON, ENGLAND OX2 0EL
SN 0003-2409
J9 ANAESTHESIA
JI Anaesthesia
PY 1980
VL 35
IS 12
BP 1193
EP 1196
DI 10.1111/j.1365-2044.1980.tb05077.x
PG 4
WC Anesthesiology
SC Anesthesiology
GA KV966
UT WOS:A1980KV96600008
ER

PT J
AU SHANKS, CA
   SOMOGYI, AA
   RAMZAN, MI
   TRIGGS, EJ
AF SHANKS, CA
   SOMOGYI, AA
   RAMZAN, MI
   TRIGGS, EJ
TI TUBOCURARINE AND PANCURONIUM - A PHARMACOKINETIC VIEW
SO ANAESTHESIA AND INTENSIVE CARE
LA English
DT Article
C1 UNIV BONN,MED KLIN,D-5300 BONN 1,FED REP GER.
   UNIV SYDNEY,DEPT PHARM,SYDNEY 2006,NEW S WALES,AUSTRALIA.
RP SHANKS, CA (reprint author), ROYAL PRINCE ALFRED HOSP,DEPT ANAESTHET,CAMPERDOWN 2050,NEW S WALES,AUSTRALIA.
RI Somogyi, Andrew/A-7742-2008
NR 47
TC 5
Z9 5
PU AUSTRALIAN SOC ANAESTHETISTS
PI EDGECLIFF
PA P O BOX 600, EDGECLIFF NSW 2021, AUSTRALIA
SN 0310-057X
J9 ANAESTH INTENS CARE
JI Anaesth. Intensive Care
PY 1980
VL 8
IS 1
BP 4
EP 12
PG 9
WC Anesthesiology; Critical Care Medicine
SC Anesthesiology; General & Internal Medicine
GA JP068
UT WOS:A1980JP06800001
ER

PT J
AU BOOIJ, LHDJ
   EDWARDS, RP
   SOHN, YJ
   MILLER, RD
AF BOOIJ, LHDJ
   EDWARDS, RP
   SOHN, YJ
   MILLER, RD
TI CARDIOVASCULAR AND NEUROMUSCULAR EFFECTS OF ORG NC 45, PANCURONIUM,
   METOCURINE, AND D-TUBOCURARINE IN DOGS
SO ANESTHESIA AND ANALGESIA
LA English
DT Article
C1 UNIV CALIF SAN FRANCISCO,DEPT ANESTHESIA,SAN FRANCISCO,CA 94143.
   UNIV CALIF SAN FRANCISCO,DEPT PHARMACOL,SAN FRANCISCO,CA 94143.
NR 15
TC 83
Z9 83
PU WILLIAMS & WILKINS
PI BALTIMORE
PA 351 WEST CAMDEN ST, BALTIMORE, MD 21201-2436
SN 0003-2999
J9 ANESTH ANALG
JI Anesth. Analg.
PY 1980
VL 59
IS 1
BP 26
EP 30
PG 5
WC Anesthesiology
SC Anesthesiology
GA JA943
UT WOS:A1980JA94300006
ER

PT J
AU AZAR, I
   COTTRELL, J
   GUPTA, B
   TURNDORF, H
AF AZAR, I
   COTTRELL, J
   GUPTA, B
   TURNDORF, H
TI FUROSEMIDE FACILITATES RECOVERY OF EVOKED TWITCH RESPONSE AFTER
   PANCURONIUM
SO ANESTHESIA AND ANALGESIA
LA English
DT Article
C1 NYU,BELLEVUE MED CTR,DEPT ANESTHESIOL,NEW YORK,NY 10016.
NR 7
TC 6
Z9 6
PU WILLIAMS & WILKINS
PI BALTIMORE
PA 351 WEST CAMDEN ST, BALTIMORE, MD 21201-2436
SN 0003-2999
J9 ANESTH ANALG
JI Anesth. Analg.
PY 1980
VL 59
IS 1
BP 55
EP 57
PG 3
WC Anesthesiology
SC Anesthesiology
GA JA943
UT WOS:A1980JA94300012
ER

PT J
AU GLISSON, SN
   SANCHEZ, MM
   ELETR, AA
   LIM, RA
AF GLISSON, SN
   SANCHEZ, MM
   ELETR, AA
   LIM, RA
TI NITROGLYCERIN AND THE NEUROMUSCULAR BLOCKADE PRODUCED BY GALLAMINE,
   SUCCINYLCHOLINE, D-TUBOCURARINE, AND PANCURONIUM
SO ANESTHESIA AND ANALGESIA
LA English
DT Article
C1 LOYOLA UNIV,STRITCH SCH MED,DEPT PHARMACOL,MAYWOOD,IL 60153.
RP GLISSON, SN (reprint author), LOYOLA UNIV,STRITCH SCH MED,DEPT ANESTHESIOL,MAYWOOD,IL 60153, USA.
NR 13
TC 3
Z9 3
PU WILLIAMS & WILKINS
PI BALTIMORE
PA 351 WEST CAMDEN ST, BALTIMORE, MD 21201-2436
SN 0003-2999
J9 ANESTH ANALG
JI Anesth. Analg.
PY 1980
VL 59
IS 2
BP 117
EP 122
PG 6
WC Anesthesiology
SC Anesthesiology
GA JG943
UT WOS:A1980JG94300007
ER

PT J
AU LEBOWITZ, PW
   RAMSEY, FM
   SAVARESE, JJ
   ALI, HH
AF LEBOWITZ, PW
   RAMSEY, FM
   SAVARESE, JJ
   ALI, HH
TI POTENTIATION OF NEUROMUSCULAR BLOCKADE IN MAN PRODUCED BY COMBINATIONS
   OF PANCURONIUM AND METOCURINE OR PANCURONIUM AND D-TUBOCURARINE
SO ANESTHESIA AND ANALGESIA
LA English
DT Article
C1 HARVARD UNIV,SCH MED,DEPT ANESTHESIA,BOSTON,MA 02115.
RP LEBOWITZ, PW (reprint author), MASSACHUSETTS GEN HOSP,DEPT ANESTHESIA,ANESTHESIA SERV,BOSTON,MA 02114, USA.
NR 17
TC 100
Z9 104
PU WILLIAMS & WILKINS
PI BALTIMORE
PA 351 WEST CAMDEN ST, BALTIMORE, MD 21201-2436
SN 0003-2999
J9 ANESTH ANALG
JI Anesth. Analg.
PY 1980
VL 59
IS 8
BP 604
EP 609
PG 6
WC Anesthesiology
SC Anesthesiology
GA KC819
UT WOS:A1980KC81900005
ER

PT J
AU RAO, TLK
   JACOBS, HK
AF RAO, TLK
   JACOBS, HK
TI PULMONARY-FUNCTION FOLLOWING PRETREATMENT DOSE OF PANCURONIUM IN
   VOLUNTEERS
SO ANESTHESIA AND ANALGESIA
LA English
DT Article
C1 LOYOLA UNIV,STRITCH SCH MED,DEPT SURG,MAYWOOD,IL 60153.
RP RAO, TLK (reprint author), LOYOLA UNIV,STRITCH SCH MED,DEPT ANESTHESIOL,MAYWOOD,IL 60153, USA.
NR 7
TC 13
Z9 13
PU WILLIAMS & WILKINS
PI BALTIMORE
PA 351 WEST CAMDEN ST, BALTIMORE, MD 21201-2436
SN 0003-2999
J9 ANESTH ANALG
JI Anesth. Analg.
PY 1980
VL 59
IS 9
BP 659
EP 661
PG 3
WC Anesthesiology
SC Anesthesiology
GA KE903
UT WOS:A1980KE90300004
ER

PT J
AU LEE, C
   YANG, E
   KATZ, RL
AF LEE, C
   YANG, E
   KATZ, RL
TI PREDETERMINATION OF DOSE REQUIREMENT OF PANCURONIUM
SO ANESTHESIA AND ANALGESIA
LA English
DT Article
C1 UNIV CALIF LOS ANGELES,HARBOR GEN HOSP,MED CTR,DEPT ANESTHESIOL,TORRANCE,CA 90509.
RP LEE, C (reprint author), UNIV CALIF LOS ANGELES,MED CTR,DEPT ANESTHESIOL,LOS ANGELES,CA 90024, USA.
NR 2
TC 3
Z9 3
PU WILLIAMS & WILKINS
PI BALTIMORE
PA 351 WEST CAMDEN ST, BALTIMORE, MD 21201-2436
SN 0003-2999
J9 ANESTH ANALG
JI Anesth. Analg.
PY 1980
VL 59
IS 10
BP 722
EP 726
PG 5
WC Anesthesiology
SC Anesthesiology
GA KK660
UT WOS:A1980KK66000002
ER

PT J
AU FERGUSON, A
   EGERSZEGI, P
   BEVAN, DR
AF FERGUSON, A
   EGERSZEGI, P
   BEVAN, DR
TI NEOSTIGMINE, PYRIDOSTIGMINE, AND EDROPHONIUM AS ANTAGONISTS OF
   PANCURONIUM
SO ANESTHESIOLOGY
LA English
DT Article
C1 ROYAL VICTORIA HOSP,DEPT ANAESTHESIA,MONTREAL H3A 1A1,QUEBEC,CANADA.
NR 18
TC 51
Z9 51
PU LIPPINCOTT-RAVEN PUBL
PI PHILADELPHIA
PA 227 EAST WASHINGTON SQ, PHILADELPHIA, PA 19106
SN 0003-3022
J9 ANESTHESIOLOGY
JI Anesthesiology
PY 1980
VL 53
IS 5
BP 390
EP 394
DI 10.1097/00000542-198011000-00006
PG 5
WC Anesthesiology
SC Anesthesiology
GA KN603
UT WOS:A1980KN60300006
ER

PT J
AU SCHICK, LM
   CHAPIN, JC
   MUNSON, ES
   KUSHINS, LG
AF SCHICK, LM
   CHAPIN, JC
   MUNSON, ES
   KUSHINS, LG
TI PANCURONIUM, D-TUBOCURARINE, AND EPINEPHRINE-INDUCED ARRHYTHMIAS DURING
   HALOTHANE ANESTHESIA IN DOGS
SO ANESTHESIOLOGY
LA English
DT Article
C1 UNIV FLORIDA,J HILLIS MILLER HLTH CTR,COLL MED,DEPT ANAESTHESIOL,GAINESVILLE,FL 32610.
NR 11
TC 7
Z9 7
PU LIPPINCOTT-RAVEN PUBL
PI PHILADELPHIA
PA 227 EAST WASHINGTON SQ, PHILADELPHIA, PA 19106
SN 0003-3022
J9 ANESTHESIOLOGY
JI Anesthesiology
PY 1980
VL 52
IS 3
BP 207
EP 209
DI 10.1097/00000542-198003000-00003
PG 3
WC Anesthesiology
SC Anesthesiology
GA JJ123
UT WOS:A1980JJ12300003
ER

PT J
AU RUTH, RA
   JOHNS, ME
   GAL, TF
AF RUTH, RA
   JOHNS, ME
   GAL, TF
TI ACOUSTIC REFLEX RESPONSE DURING CURARE-INDUCED WEAKNESS
SO ANNALS OF OTOLOGY RHINOLOGY AND LARYNGOLOGY
LA English
DT Article
C1 UNIV VIRGINIA,SCH MED,DEPT ANESTHESIOL,CHARLOTTESVILLE,VA 22903.
RP RUTH, RA (reprint author), UNIV VIRGINIA,MED CTR,SCH MED,DEPT OTOLARYNGOL & MAXILLOFACIAL SURG,CHARLOTTESVILLE,VA 22908, USA.
NR 19
TC 5
Z9 5
PU ANNALS PUBL CO
PI ST LOUIS
PA 4507 LACLEDE AVE, ST LOUIS, MO 63108
SN 0003-4894
J9 ANN OTO RHINOL LARYN
JI Ann. Otol. Rhinol. Laryngol.
PY 1980
VL 89
IS 2
BP 188
EP 193
PG 6
WC Otorhinolaryngology
SC Otorhinolaryngology
GA JQ037
UT WOS:A1980JQ03700019
ER

PT J
AU KHARKEVICH, DA
   SHORR, VA
AF KHARKEVICH, DA
   SHORR, VA
TI CARDIOTROPIC ANTI-MUSCARINIC ACTION OF SOME CURARE-LIKE AGENTS
SO ARCHIVES INTERNATIONALES DE PHARMACODYNAMIE ET DE THERAPIE
LA English
DT Article
RP KHARKEVICH, DA (reprint author), IM SECHENOV MED INST,DEPT PHARMACOL,MOSCOW,USSR.
NR 25
TC 3
Z9 3
PU ARCH INT PHARMACODYNAMIE
PI GHENT
PA DE PINTELAAN 185, B-9000 GHENT, BELGIUM
SN 0003-9780
J9 ARCH INT PHARMACOD T
JI Arch. Int. Pharmacodyn. Ther.
PY 1980
VL 248
IS 2
BP 238
EP 250
PG 13
WC Pharmacology & Pharmacy
SC Pharmacology & Pharmacy
GA LM546
UT WOS:A1980LM54600006
ER

PT J
AU KARPATI, E
   BIRO, K
AF KARPATI, E
   BIRO, K
TI PHARMACOLOGICAL STUDY OF A NEW COMPETITIVE NEUROMUSCULAR BLOCKING
   STEROID, PIPECURIUM BROMIDE
SO ARZNEIMITTEL-FORSCHUNG/DRUG RESEARCH
LA English
DT Article
RP KARPATI, E (reprint author), CHEM WORKS GEDEON RICHTER LTD,PHARMACOL LAB,POB 27,H-1475 BUDAPEST,HUNGARY.
NR 26
TC 38
Z9 38
PU ECV-EDITIO CANTOR VERLAG MEDIZIN NATURWISSENSCHAFTEN
PI AULENDORF
PA BANDELSTOCKWEG 20, POSTFACH 1255, D-88322 AULENDORF, GERMANY
SN 0004-4172
J9 ARZNEIMITTEL-FORSCH
JI Arzneimittelforschung
PY 1980
VL 30-1
IS NA2
BP 346
EP 354
PG 9
WC Chemistry, Medicinal; Chemistry, Multidisciplinary; Pharmacology &
   Pharmacy
SC Pharmacology & Pharmacy; Chemistry
GA JS029
UT WOS:A1980JS02900002
ER

PT J
AU ALYAUTDIN, RN
   BUYANOV, VV
   FISENKO, VP
   LEMINA, EJ
   MURATOV, VK
   SAMOILOV, DN
   SHORR, VA
AF ALYAUTDIN, RN
   BUYANOV, VV
   FISENKO, VP
   LEMINA, EJ
   MURATOV, VK
   SAMOILOV, DN
   SHORR, VA
TI ON SOME PROPERTIES OF A NEW STEROID CURARE-LIKE COMPOUND PIPECURIUM
   BROMIDE
SO ARZNEIMITTEL-FORSCHUNG/DRUG RESEARCH
LA English
DT Article
RP ALYAUTDIN, RN (reprint author), IM SECHENOV MED INST,DEPT PHARMACOL,MOSCOW,USSR.
NR 20
TC 5
Z9 5
PU ECV-EDITIO CANTOR VERLAG MEDIZIN NATURWISSENSCHAFTEN
PI AULENDORF
PA BANDELSTOCKWEG 20, POSTFACH 1255, D-88322 AULENDORF, GERMANY
SN 0004-4172
J9 ARZNEIMITTEL-FORSCH
JI Arzneimittelforschung
PY 1980
VL 30-1
IS NA2
BP 355
EP 357
PG 3
WC Chemistry, Medicinal; Chemistry, Multidisciplinary; Pharmacology &
   Pharmacy
SC Pharmacology & Pharmacy; Chemistry
GA JS029
UT WOS:A1980JS02900003
ER

PT J
AU PULAY, I
   ALANT, O
   DARVAS, K
   WELTNER, J
   ZETENY, Z
AF PULAY, I
   ALANT, O
   DARVAS, K
   WELTNER, J
   ZETENY, Z
TI RESPIRATION PARALYZING AND CIRCULATORY EFFECTS OF A NEW NON-DEPOLARIZING
   RELAXANT, PIPECURIUM BROMIDE, IN ANESTHETIZED DOGS
SO ARZNEIMITTEL-FORSCHUNG/DRUG RESEARCH
LA English
DT Article
RP PULAY, I (reprint author), SEMMELWEIS UNIV MED,DEPT SURG 1,H-1082 BUDAPEST,HUNGARY.
NR 8
TC 7
Z9 7
PU ECV-EDITIO CANTOR VERLAG MEDIZIN NATURWISSENSCHAFTEN
PI AULENDORF
PA BANDELSTOCKWEG 20, POSTFACH 1255, D-88322 AULENDORF, GERMANY
SN 0004-4172
J9 ARZNEIMITTEL-FORSCH
JI Arzneimittelforschung
PY 1980
VL 30-1
IS NA2
BP 358
EP 360
PG 3
WC Chemistry, Medicinal; Chemistry, Multidisciplinary; Pharmacology &
   Pharmacy
SC Pharmacology & Pharmacy; Chemistry
GA JS029
UT WOS:A1980JS02900004
ER

PT J
AU SIMON, G
   BIRO, K
   KARPATI, E
   TUBA, Z
AF SIMON, G
   BIRO, K
   KARPATI, E
   TUBA, Z
TI THE EFFECT OF THE STEROID MUSCLE-RELAXANT PIPECURIUM BROMIDE ON THE
   ACETYLCHOLINESTERASE ACTIVITY OF RED-BLOOD-CELLS INVITRO
SO ARZNEIMITTEL-FORSCHUNG/DRUG RESEARCH
LA English
DT Article
C1 CHEM WORKS GEDEON RICHTER LTD,H-1475 BUDAPEST,HUNGARY.
RP SIMON, G (reprint author), SEMMELWEIS UNIV,SCH MED,INST PATHOPHYSIOL,H-1089 BUDAPEST,HUNGARY.
NR 18
TC 3
Z9 3
PU ECV-EDITIO CANTOR VERLAG MEDIZIN NATURWISSENSCHAFTEN
PI AULENDORF
PA BANDELSTOCKWEG 20, POSTFACH 1255, D-88322 AULENDORF, GERMANY
SN 0004-4172
J9 ARZNEIMITTEL-FORSCH
JI Arzneimittelforschung
PY 1980
VL 30-1
IS NA2
BP 360
EP 363
PG 4
WC Chemistry, Medicinal; Chemistry, Multidisciplinary; Pharmacology &
   Pharmacy
SC Pharmacology & Pharmacy; Chemistry
GA JS029
UT WOS:A1980JS02900005
ER

PT J
AU VERECZKEY, L
   SZPORNY, L
AF VERECZKEY, L
   SZPORNY, L
TI DISPOSITION OF PIPECURIUM BROMIDE IN RATS
SO ARZNEIMITTEL-FORSCHUNG/DRUG RESEARCH
LA English
DT Article
RP VERECZKEY, L (reprint author), CHEM WORKS GEDEON RICHTER LTD,DEPT PHARMACOL,H-1475 BUDAPEST,HUNGARY.
NR 8
TC 10
Z9 11
PU ECV-EDITIO CANTOR VERLAG MEDIZIN NATURWISSENSCHAFTEN
PI AULENDORF
PA BANDELSTOCKWEG 20, POSTFACH 1255, D-88322 AULENDORF, GERMANY
SN 0004-4172
J9 ARZNEIMITTEL-FORSCH
JI Arzneimittelforschung
PY 1980
VL 30-1
IS NA2
BP 364
EP 366
PG 3
WC Chemistry, Medicinal; Chemistry, Multidisciplinary; Pharmacology &
   Pharmacy
SC Pharmacology & Pharmacy; Chemistry
GA JS029
UT WOS:A1980JS02900006
ER

PT J
AU BODROGI, L
   FEHER, T
   VARADI, A
   VERECZKEY, L
AF BODROGI, L
   FEHER, T
   VARADI, A
   VERECZKEY, L
TI PHARMACOKINETICS OF PIPECURIUM BROMIDE IN THE RAT
SO ARZNEIMITTEL-FORSCHUNG/DRUG RESEARCH
LA English
DT Article
C1 CHEM WORKS GEDEON RICHTER LTD,DEPT PHARMACOL,H-1475 BUDAPEST,HUNGARY.
RP BODROGI, L (reprint author), SEMMELWEIS UNIV,SCH MED,DEPT MED,H-1083 BUDAPEST,HUNGARY.
NR 8
TC 13
Z9 13
PU ECV-EDITIO CANTOR VERLAG MEDIZIN NATURWISSENSCHAFTEN
PI AULENDORF
PA BANDELSTOCKWEG 20, POSTFACH 1255, D-88322 AULENDORF, GERMANY
SN 0004-4172
J9 ARZNEIMITTEL-FORSCH
JI Arzneimittelforschung
PY 1980
VL 30-1
IS NA2
BP 366
EP 370
PG 5
WC Chemistry, Medicinal; Chemistry, Multidisciplinary; Pharmacology &
   Pharmacy
SC Pharmacology & Pharmacy; Chemistry
GA JS029
UT WOS:A1980JS02900007
ER

PT J
AU CHOLNOKY, E
AF CHOLNOKY, E
TI SUMMARY OF SAFETY TESTS WITH PIPECURIUM BROMIDE, A NEW NEUROMUSCULAR
   BLOCKING-AGENT
SO ARZNEIMITTEL-FORSCHUNG/DRUG RESEARCH
LA English
DT Article
RP CHOLNOKY, E (reprint author), CHEM WORKS GEDEON RICHTER LTD,DEPT PHARMACOL,POB 27,H-1475 BUDAPEST,HUNGARY.
NR 8
TC 3
Z9 3
PU ECV-EDITIO CANTOR VERLAG MEDIZIN NATURWISSENSCHAFTEN
PI AULENDORF
PA BANDELSTOCKWEG 20, POSTFACH 1255, D-88322 AULENDORF, GERMANY
SN 0004-4172
J9 ARZNEIMITTEL-FORSCH
JI Arzneimittelforschung
PY 1980
VL 30-1
IS NA2
BP 370
EP 374
PG 5
WC Chemistry, Medicinal; Chemistry, Multidisciplinary; Pharmacology &
   Pharmacy
SC Pharmacology & Pharmacy; Chemistry
GA JS029
UT WOS:A1980JS02900008
ER

PT J
AU ALANT, O
   DARVAS, K
   PULAY, I
   WELTNER, J
   BIHARI, I
AF ALANT, O
   DARVAS, K
   PULAY, I
   WELTNER, J
   BIHARI, I
TI 1ST CLINICAL-EXPERIENCE WITH A NEW NEUROMUSCULAR BLOCKER PIPECURIUM
   BROMIDE
SO ARZNEIMITTEL-FORSCHUNG/DRUG RESEARCH
LA English
DT Article
RP ALANT, O (reprint author), SEMMELWEIS UNIV MED,DEPT SURG 1,H-1082 BUDAPEST,HUNGARY.
NR 19
TC 13
Z9 13
PU ECV-EDITIO CANTOR VERLAG MEDIZIN NATURWISSENSCHAFTEN
PI AULENDORF
PA BANDELSTOCKWEG 20, POSTFACH 1255, D-88322 AULENDORF, GERMANY
SN 0004-4172
J9 ARZNEIMITTEL-FORSCH
JI Arzneimittelforschung
PY 1980
VL 30-1
IS NA2
BP 374
EP 379
PG 6
WC Chemistry, Medicinal; Chemistry, Multidisciplinary; Pharmacology &
   Pharmacy
SC Pharmacology & Pharmacy; Chemistry
GA JS029
UT WOS:A1980JS02900009
ER

PT J
AU WITTEK, L
   GECSENYI, M
   BARNA, B
   HARGITAY, Z
   ADORJAN, K
AF WITTEK, L
   GECSENYI, M
   BARNA, B
   HARGITAY, Z
   ADORJAN, K
TI REPORT ON CLINICAL-TEST OF PIPECURIUM BROMIDE
SO ARZNEIMITTEL-FORSCHUNG/DRUG RESEARCH
LA English
DT Article
RP WITTEK, L (reprint author), CENT HOSP,DEPT ANAESTHESIOL,BUDAPEST,HUNGARY.
NR 5
TC 9
Z9 9
PU ECV-EDITIO CANTOR VERLAG MEDIZIN NATURWISSENSCHAFTEN
PI AULENDORF
PA BANDELSTOCKWEG 20, POSTFACH 1255, D-88322 AULENDORF, GERMANY
SN 0004-4172
J9 ARZNEIMITTEL-FORSCH
JI Arzneimittelforschung
PY 1980
VL 30-1
IS NA2
BP 379
EP 383
PG 5
WC Chemistry, Medicinal; Chemistry, Multidisciplinary; Pharmacology &
   Pharmacy
SC Pharmacology & Pharmacy; Chemistry
GA JS029
UT WOS:A1980JS02900010
ER

PT J
AU BUNJATJAN, AA
   MIHEEV, VI
AF BUNJATJAN, AA
   MIHEEV, VI
TI CLINICAL-EXPERIENCE WITH A NEW STEROID MUSCLE-RELAXANT - PIPECURIUM
   BROMIDE
SO ARZNEIMITTEL-FORSCHUNG/DRUG RESEARCH
LA English
DT Article
RP BUNJATJAN, AA (reprint author), ALL UNION CLIN & EXPTL SURG RES INST,DEPT ANAESTHESIOL,MOSCOW,USSR.
NR 5
TC 8
Z9 8
PU ECV-EDITIO CANTOR VERLAG MEDIZIN NATURWISSENSCHAFTEN
PI AULENDORF
PA BANDELSTOCKWEG 20, POSTFACH 1255, D-88322 AULENDORF, GERMANY
SN 0004-4172
J9 ARZNEIMITTEL-FORSCH
JI Arzneimittelforschung
PY 1980
VL 30-1
IS NA2
BP 383
EP 385
PG 3
WC Chemistry, Medicinal; Chemistry, Multidisciplinary; Pharmacology &
   Pharmacy
SC Pharmacology & Pharmacy; Chemistry
GA JS029
UT WOS:A1980JS02900011
ER

PT J
AU BARANKAY, A
AF BARANKAY, A
TI CIRCULATORY EFFECTS OF PIPECURIUM BROMIDE DURING ANESTHESIA OF PATIENTS
   WITH SEVERE VALVULAR AND ISCHEMIC HEART-DISEASES
SO ARZNEIMITTEL-FORSCHUNG/DRUG RESEARCH
LA English
DT Article
RP BARANKAY, A (reprint author), HUNGARIAN INST CARDIOL,DEPT CARDIAC SURG,HAMAN K29,H-1096 BUDAPEST,HUNGARY.
NR 4
TC 9
Z9 9
PU ECV-EDITIO CANTOR VERLAG MEDIZIN NATURWISSENSCHAFTEN
PI AULENDORF
PA BANDELSTOCKWEG 20, POSTFACH 1255, D-88322 AULENDORF, GERMANY
SN 0004-4172
J9 ARZNEIMITTEL-FORSCH
JI Arzneimittelforschung
PY 1980
VL 30-1
IS NA2
BP 386
EP 389
PG 4
WC Chemistry, Medicinal; Chemistry, Multidisciplinary; Pharmacology &
   Pharmacy
SC Pharmacology & Pharmacy; Chemistry
GA JS029
UT WOS:A1980JS02900012
ER

PT J
AU BOROS, M
   SZENOHRADSZKY, J
   MAROSI, G
   TOTH, I
AF BOROS, M
   SZENOHRADSZKY, J
   MAROSI, G
   TOTH, I
TI COMPARATIVE CLINICAL-STUDY OF PIPECURIUM BROMIDE AND PANCURONIUM-BROMIDE
SO ARZNEIMITTEL-FORSCHUNG/DRUG RESEARCH
LA English
DT Article
RP BOROS, M (reprint author), MED UNIV SZEGED,DEPT SURG 1,H-6701 SZEGED,HUNGARY.
NR 16
TC 30
Z9 30
PU ECV-EDITIO CANTOR VERLAG MEDIZIN NATURWISSENSCHAFTEN
PI AULENDORF
PA BANDELSTOCKWEG 20, POSTFACH 1255, D-88322 AULENDORF, GERMANY
SN 0004-4172
J9 ARZNEIMITTEL-FORSCH
JI Arzneimittelforschung
PY 1980
VL 30-1
IS NA2
BP 389
EP 393
PG 5
WC Chemistry, Medicinal; Chemistry, Multidisciplinary; Pharmacology &
   Pharmacy
SC Pharmacology & Pharmacy; Chemistry
GA JS029
UT WOS:A1980JS02900013
ER

PT J
AU HUTCHISON, AA
   YU, VYH
AF HUTCHISON, AA
   YU, VYH
TI CURARE IN THE TREATMENT OF PULMONARY-HYPERTENSION AS IT OCCURS IN THE
   IDIOPATHIC RESPIRATORY-DISTRESS SYNDROME
SO AUSTRALIAN PAEDIATRIC JOURNAL
LA English
DT Article
C1 QUEEN VICTORIA MED CTR,DEPT PAEDIAT,MELBOURNE,VIC,AUSTRALIA.
NR 35
TC 3
Z9 3
PU BLACKWELL SCIENCE
PI CARLTON SOUTH
PA 54 UNIVERSITY ST, P O BOX 378, CARLTON SOUTH VICTORIA 3053, AUSTRALIA
SN 0004-993X
J9 AUST PAEDIATR J
PY 1980
VL 16
IS 2
BP 94
EP 100
PG 7
WC Pediatrics
SC Pediatrics
GA JX396
UT WOS:A1980JX39600007
ER

PT J
AU LEE, C
   YANG, E
   LIPPMANN, M
AF LEE, C
   YANG, E
   LIPPMANN, M
TI CONSTRICTIVE EFFECT OF PANCURONIUM ON CAPACITANCE VESSELS
SO BRITISH JOURNAL OF ANAESTHESIA
LA English
DT Article
C1 UNIV CALIF LOS ANGELES,HARBOR GEN HOSP,TORRANCE,CA 90509.
RP LEE, C (reprint author), UNIV CALIF LOS ANGELES,SCH MED,DEPT ANESTHESIOL,LOS ANGELES,CA 90024, USA.
NR 9
TC 6
Z9 6
PU PROF SCI PUBL
PI LONDON
PA TAVISTOCK HOUSE EAST, TAVISTOCK SQUARE, LONDON, ENGLAND WC1H 9JR
SN 0007-0912
J9 BRIT J ANAESTH
JI Br. J. Anaesth.
PY 1980
VL 52
IS 3
BP 261
EP 263
DI 10.1093/bja/52.3.261
PG 3
WC Anesthesiology
SC Anesthesiology
GA JJ872
UT WOS:A1980JJ87200005
ER

PT J
AU SALT, PJ
   BARNES, PK
   CONWAY, CM
AF SALT, PJ
   BARNES, PK
   CONWAY, CM
TI INHIBITION OF NEURONAL UPTAKE OF NORADRENALINE IN THE ISOLATED PERFUSED
   RAT-HEART BY PANCURONIUM AND ITS HOMOLOGS, ORG-6368, ORG-7268 AND NC45
SO BRITISH JOURNAL OF ANAESTHESIA
LA English
DT Article
C1 WESTMINSTER HOSP,MAGILL DEPT ANAESTHET,LONDON SW1,ENGLAND.
NR 26
TC 53
Z9 54
PU PROF SCI PUBL
PI LONDON
PA TAVISTOCK HOUSE EAST, TAVISTOCK SQUARE, LONDON, ENGLAND WC1H 9JR
SN 0007-0912
J9 BRIT J ANAESTH
JI Br. J. Anaesth.
PY 1980
VL 52
IS 3
BP 313
EP 317
DI 10.1093/bja/52.3.313
PG 5
WC Anesthesiology
SC Anesthesiology
GA JJ872
UT WOS:A1980JJ87200014
ER

PT J
AU ABOULEISH, E
   WINGARD, LB
   DELAVEGA, S
   UY, N
AF ABOULEISH, E
   WINGARD, LB
   DELAVEGA, S
   UY, N
TI PANCURONIUM IN CESAREAN-SECTION AND ITS PLACENTAL-TRANSFER
SO BRITISH JOURNAL OF ANAESTHESIA
LA English
DT Article
C1 UNIV PITTSBURGH,SCH MED,DEPT ANESTHESIOL,PITTSBURGH,PA 15260.
   UNIV PITTSBURGH,SCH MED,DEPT PHARMACOL,PITTSBURGH,PA 15260.
RP ABOULEISH, E (reprint author), MAGEE WOMENS HOSP,PITTSBURGH,PA 15213, USA.
NR 13
TC 16
Z9 16
PU PROF SCI PUBL
PI LONDON
PA TAVISTOCK HOUSE EAST, TAVISTOCK SQUARE, LONDON, ENGLAND WC1H 9JR
SN 0007-0912
J9 BRIT J ANAESTH
JI Br. J. Anaesth.
PY 1980
VL 52
IS 5
BP 531
EP 536
DI 10.1093/bja/52.5.531
PG 6
WC Anesthesiology
SC Anesthesiology
GA JS801
UT WOS:A1980JS80100011
ER

PT J
AU DURANT, NN
   HOUWERTJES, MC
   CRUL, JF
AF DURANT, NN
   HOUWERTJES, MC
   CRUL, JF
TI COMPARISON OF THE NEUROMUSCULAR BLOCKING PROPERTIES OF ORG NC-45 AND
   PANCURONIUM IN THE RAT, CAT AND RHESUS-MONKEY
SO BRITISH JOURNAL OF ANAESTHESIA
LA English
DT Article
C1 STATE UNIV GRONINGEN,DEPT PHARMACOL,GRONINGEN,NETHERLANDS.
   CATHOLIC UNIV NIJMEGEN,DEPT ANAESTHESIOL,NIJMEGEN,NETHERLANDS.
   UNIV STRATHCLYDE,DEPT PHYSIOL & PHARMACOL,GLASGOW G1 1XW,SCOTLAND.
NR 32
TC 29
Z9 29
PU PROF SCI PUBL
PI LONDON
PA TAVISTOCK HOUSE EAST, TAVISTOCK SQUARE, LONDON, ENGLAND WC1H 9JR
SN 0007-0912
J9 BRIT J ANAESTH
JI Br. J. Anaesth.
PY 1980
VL 52
IS 8
BP 723
EP 730
DI 10.1093/bja/52.8.723
PG 8
WC Anesthesiology
SC Anesthesiology
GA KD401
UT WOS:A1980KD40100003
ER

PT J
AU KRIEG, N
   CRUL, JF
   BOOIJ, LHDJ
AF KRIEG, N
   CRUL, JF
   BOOIJ, LHDJ
TI RELATIVE POTENCY OF ORG NC-45, PANCURONIUM, ALCURONIUM AND TUBOCURARINE
   IN ANESTHETIZED MAN
SO BRITISH JOURNAL OF ANAESTHESIA
LA English
DT Article
C1 CATHOLIC UNIV NIJMEGEN,DEPT ANAESTHESIOL,NIJMEGEN,NETHERLANDS.
NR 23
TC 92
Z9 92
PU PROF SCI PUBL
PI LONDON
PA TAVISTOCK HOUSE EAST, TAVISTOCK SQUARE, LONDON, ENGLAND WC1H 9JR
SN 0007-0912
J9 BRIT J ANAESTH
JI Br. J. Anaesth.
PY 1980
VL 52
IS 8
BP 783
EP 788
DI 10.1093/bja/52.8.783
PG 6
WC Anesthesiology
SC Anesthesiology
GA KD401
UT WOS:A1980KD40100011
ER

PT J
AU HEINONEN, J
   YRJOLA
AF HEINONEN, J
   YRJOLA
TI COMPARISON OF HEMODYNAMIC-EFFECTS OF METOCURINE AND PANCURONIUM IN
   PATIENTS WITH CORONARY-ARTERY DISEASE
SO BRITISH JOURNAL OF ANAESTHESIA
LA English
DT Article
RP HEINONEN, J (reprint author), UNIV HELSINKI,CENT HOSP,DEPT ANAESTHESIA,SF-00290 HELSINKI 29,FINLAND.
NR 27
TC 6
Z9 6
PU PROF SCI PUBL
PI LONDON
PA TAVISTOCK HOUSE EAST, TAVISTOCK SQUARE, LONDON, ENGLAND WC1H 9JR
SN 0007-0912
J9 BRIT J ANAESTH
JI Br. J. Anaesth.
PY 1980
VL 52
IS 9
BP 931
EP 937
DI 10.1093/bja/52.9.931
PG 7
WC Anesthesiology
SC Anesthesiology
GA KH142
UT WOS:A1980KH14200015
ER

PT J
AU HULL, CJ
   ENGLISH, MJM
   SIBBALD, A
AF HULL, CJ
   ENGLISH, MJM
   SIBBALD, A
TI FAZADINIUM AND PANCURONIUM - A PHARMACODYNAMIC STUDY
SO BRITISH JOURNAL OF ANAESTHESIA
LA English
DT Article
RP HULL, CJ (reprint author), UNIV NEWCASTLE UPON TYNE,DEPT ANAESTHESIA,NEWCASTLE TYNE NE1 7RU,TYNE & WEAR,ENGLAND.
NR 46
TC 31
Z9 31
PU PROF SCI PUBL
PI LONDON
PA TAVISTOCK HOUSE EAST, TAVISTOCK SQUARE, LONDON, ENGLAND WC1H 9JR
SN 0007-0912
J9 BRIT J ANAESTH
JI Br. J. Anaesth.
PY 1980
VL 52
IS 12
BP 1209
EP 1221
DI 10.1093/bja/52.12.1209
PG 13
WC Anesthesiology
SC Anesthesiology
GA KV346
UT WOS:A1980KV34600009
ER

PT J
AU JORGENSEN, BC
   EIKARD, B
   RASMUSSEN, JP
   VIBYMOGENSEN, J
AF JORGENSEN, BC
   EIKARD, B
   RASMUSSEN, JP
   VIBYMOGENSEN, J
TI THIOPENTONE-NITROUS OXIDE-HALOTHANE ANESTHESIA AND SUXAMETHONIUM -
   PRETREATMENT WITH PANCURONIUM AND GALLAMINE
SO BRITISH JOURNAL OF ANAESTHESIA
LA English
DT Article
RP JORGENSEN, BC (reprint author), UNIV COPENHAGEN,HERLEV HOSP,DEPT ANAESTHESIA,DK-2730 HERLEV,DENMARK.
NR 2
TC 5
Z9 5
PU PROF SCI PUBL
PI LONDON
PA TAVISTOCK HOUSE EAST, TAVISTOCK SQUARE, LONDON, ENGLAND WC1H 9JR
SN 0007-0912
J9 BRIT J ANAESTH
JI Br. J. Anaesth.
PY 1980
VL 52
IS 12
BP 1277
EP 1281
DI 10.1093/bja/52.12.1277
PG 5
WC Anesthesiology
SC Anesthesiology
GA KV346
UT WOS:A1980KV34600017
ER

PT J
AU AGOSTON, S
   SALT, P
   NEWTON, D
   BENCINI, A
   BOOMSMA, P
   ERDMANN, W
AF AGOSTON, S
   SALT, P
   NEWTON, D
   BENCINI, A
   BOOMSMA, P
   ERDMANN, W
TI THE NEUROMUSCULAR BLOCKING ACTION OF ORG-NC-45, A NEW PANCURONIUM
   DERIVATIVE, IN ANESTHETIZED PATIENTS - A PILOT-STUDY
SO BRITISH JOURNAL OF ANAESTHESIA
LA English
DT Article
C1 STATE UNIV GRONINGEN,INST CLIN PHARMACOL,RES GRP,GRONINGEN,NETHERLANDS.
RP AGOSTON, S (reprint author), STATE UNIV GRONINGEN,INST ANAESTHESIOL,RES GRP,GRONINGEN,NETHERLANDS.
NR 11
TC 121
Z9 122
PU PROF SCI PUBL
PI LONDON
PA TAVISTOCK HOUSE EAST, TAVISTOCK SQUARE, LONDON, ENGLAND WC1H 9JR
SN 0007-0912
J9 BRIT J ANAESTH
JI Br. J. Anaesth.
PY 1980
VL 52
SU 1
BP S53
EP S59
PG 7
WC Anesthesiology
SC Anesthesiology
GA KD690
UT WOS:A1980KD69000009
ER

PT J
AU SAVAGE, DS
   SLEIGH, T
   CARLYLE, I
AF SAVAGE, DS
   SLEIGH, T
   CARLYLE, I
TI THE EMERGENCE OF ORG-NC-45,
   1-[2-BETA,3-ALPHA,5-ALPHA,16-BETA,17-BETA)-3,
   17-BIS(ACETYLOXY)-2-(1-PIPERIDINYL)-ANDROSTAN-16-YL]-1-METHYLPIPERIDINIU
   M BROMIDE, FROM THE PANCURONIUM SERIES
SO BRITISH JOURNAL OF ANAESTHESIA
LA English
DT Article
RP SAVAGE, DS (reprint author), ORGANON LABS LTD,SCI DEV GRP,NEWHOUSE ML1 5SH,LANARKSHIRE,SCOTLAND.
NR 17
TC 70
Z9 71
PU PROF SCI PUBL
PI LONDON
PA TAVISTOCK HOUSE EAST, TAVISTOCK SQUARE, LONDON, ENGLAND WC1H 9JR
SN 0007-0912
J9 BRIT J ANAESTH
JI Br. J. Anaesth.
PY 1980
VL 52
SU 1
BP S3
EP S9
PG 7
WC Anesthesiology
SC Anesthesiology
GA KD690
UT WOS:A1980KD69000002
ER

PT J
AU DOCHERTY, JR
   MCGRATH, JC
AF DOCHERTY, JR
   MCGRATH, JC
TI A COMPARISON OF THE EFFECTS OF PANCURONIUM-BROMIDE AND ITS
   MONOQUATERNARY ANALOG, ORG-NC-45, ON AUTONOMIC AND SOMATIC
   NEUROTRANSMISSION IN THE RAT
SO BRITISH JOURNAL OF PHARMACOLOGY
LA English
DT Article
C1 UNIV GLASGOW,INST PHYSIOL,GLASGOW G12 8QQ,SCOTLAND.
RI McGrath, John/G-6485-2012
OI McGrath, John/0000-0002-5276-0381
NR 25
TC 15
Z9 15
PU STOCKTON PRESS
PI BASINGSTOKE
PA HOUNDMILLS, BASINGSTOKE, HAMPSHIRE, ENGLAND RG21 6XS
SN 0007-1188
J9 BRIT J PHARMACOL
JI Br. J. Pharmacol.
PY 1980
VL 71
IS 1
BP 225
EP 233
PG 9
WC Pharmacology & Pharmacy
SC Pharmacology & Pharmacy
GA KZ100
UT WOS:A1980KZ10000029
ER

PT J
AU LI, CK
   MITCHELSON, F
AF LI, CK
   MITCHELSON, F
TI THE SELECTIVE ANTI-MUSCARINIC ACTION OF STERCURONIUM
SO BRITISH JOURNAL OF PHARMACOLOGY
LA English
DT Article
RP LI, CK (reprint author), VICTORIAN COLL PHARM,DEPT PHARMACOL,PARKVILLE,VIC 3052,AUSTRALIA.
NR 25
TC 41
Z9 41
PU STOCKTON PRESS
PI BASINGSTOKE
PA HOUNDMILLS, BASINGSTOKE, HAMPSHIRE, ENGLAND RG21 6XS
SN 0007-1188
J9 BRIT J PHARMACOL
JI Br. J. Pharmacol.
PY 1980
VL 70
IS 2
BP 313
EP 321
PG 9
WC Pharmacology & Pharmacy
SC Pharmacology & Pharmacy
GA KL740
UT WOS:A1980KL74000015
ER

PT J
AU CHIARANDINI, DJ
AF CHIARANDINI, DJ
TI CURARE-LIKE EFFECT OF PROPRANOLOL ON RAT EXTRA-OCULAR MUSCLES
SO BRITISH JOURNAL OF PHARMACOLOGY
LA English
DT Article
C1 NYU,DEPT PHYSIOL,NEW YORK,NY 10016.
   NYU,DEPT BIOPHYS,NEW YORK,NY 10016.
RP CHIARANDINI, DJ (reprint author), NYU,DEPT OPHTALMOL,NEW YORK,NY 10016, USA.
NR 14
TC 9
Z9 9
PU STOCKTON PRESS
PI BASINGSTOKE
PA HOUNDMILLS, BASINGSTOKE, HAMPSHIRE, ENGLAND RG21 6XS
SN 0007-1188
J9 BRIT J PHARMACOL
JI Br. J. Pharmacol.
PY 1980
VL 69
IS 1
BP 13
EP 19
PG 7
WC Pharmacology & Pharmacy
SC Pharmacology & Pharmacy
GA JR032
UT WOS:A1980JR03200005
ER

PT J
AU BAXTER, DJ
   ZAMBLE, E
AF BAXTER, DJ
   ZAMBLE, E
TI ATTEMPTS TO TRANSFER PAVLOVIAN APPETITIVE CONDITIONING UNDER CURARE TO
   FOOD-MOTIVATED OPERANT RESPONDING
SO BULLETIN OF THE PSYCHONOMIC SOCIETY
LA English
DT Article
C1 QUEENS UNIV,KINGSTON K7L 3N6,ONTARIO,CANADA.
RP BAXTER, DJ (reprint author), CANADIAN PENITENTIARY SERV,REG PSYCHIAT CTR,DEPT RES,POB 2500,KINGSTON,ONTARIO,CANADA.
NR 8
TC 2
Z9 2
PU PSYCHONOMIC SOC INC
PI AUSTIN
PA 1710 FORTVIEW RD, AUSTIN, TX 78704
SN 0090-5054
J9 B PSYCHONOMIC SOC
PY 1980
VL 15
IS 4
BP 225
EP 228
PG 4
WC Psychology, Mathematical
SC Psychology
GA JQ612
UT WOS:A1980JQ61200007
ER

PT J
AU WHITTAKER, M
   BRITTEN, JJ
AF WHITTAKER, M
   BRITTEN, JJ
TI INHIBITION OF THE PLASMA CHOLINESTERASE VARIANTS BY PANCURONIUM-BROMIDE
   AND SOME OF ITS ANALOGS
SO CLINICA CHIMICA ACTA
LA English
DT Article
RP WHITTAKER, M (reprint author), UNIV EXETER,DEPT CHEM,EXETER EX4 4QD,DEVONSHIRE,ENGLAND.
NR 12
TC 12
Z9 12
PU ELSEVIER SCIENCE BV
PI AMSTERDAM
PA PO BOX 211, 1000 AE AMSTERDAM, NETHERLANDS
SN 0009-8981
J9 CLIN CHIM ACTA
JI Clin. Chim. Acta
PY 1980
VL 108
IS 1
BP 89
EP 94
DI 10.1016/0009-8981(80)90296-X
PG 6
WC Medical Laboratory Technology
SC Medical Laboratory Technology
GA KS564
UT WOS:A1980KS56400011
ER

PT J
AU KUMAR, SM
   KOTHARY, SP
   ZSIGMOND, EK
AF KUMAR, SM
   KOTHARY, SP
   ZSIGMOND, EK
TI LACK OF CARDIOVASCULAR STIMULATION DURING ENDOTRACHEAL INTUBATION IN
   CARDIAC SURGICAL PATIENTS ANESTHETIZED WITH
   DIAZEPAM-KETAMINE-PANCURONIUM
SO CLINICAL THERAPEUTICS
LA English
DT Article
RP KUMAR, SM (reprint author), UNIV MICHIGAN,MED CTR,DEPT UROL,ANN ARBOR,MI 48109, USA.
NR 0
TC 8
Z9 9
PU EXCERPTA MEDICA INC
PI NEW YORK
PA 245 WEST 17TH STREET, NEW YORK, NY 10011
SN 0149-2918
J9 CLIN THER
JI Clin. Ther.
PY 1980
VL 3
IS 1
BP 43
EP 48
PG 6
WC Pharmacology & Pharmacy
SC Pharmacology & Pharmacy
GA KC673
UT WOS:A1980KC67300009
ER

PT J
AU FOURNAU, P
   FOUR, E
   RIOTTE, M
AF FOURNAU, P
   FOUR, E
   RIOTTE, M
TI EXPERIMENTAL SEIZURE AND CURARIZATION
SO COMPTES RENDUS DES SEANCES DE LA SOCIETE DE BIOLOGIE ET DE SES FILIALES
LA French
DT Article
RP FOURNAU, P (reprint author), CTR RECH SERV SANTE ARMEES,DIV CHIM & PHARMACOL,108 BLVD PINEL,F-69272 LYON,FRANCE.
NR 0
TC 1
Z9 1
PU MASSON EDITEUR
PI PARIS 06
PA 120 BLVD SAINT-GERMAIN, 75280 PARIS 06, FRANCE
SN 0037-9026
J9 CR SOC BIOL
PY 1980
VL 174
IS 3
BP 320
EP 324
PG 5
WC Biology
SC Life Sciences & Biomedicine - Other Topics
GA KJ245
UT WOS:A1980KJ24500013
ER

PT J
AU WALKER, J
   SHANKS, CA
   TRIGGS, EJ
AF WALKER, J
   SHANKS, CA
   TRIGGS, EJ
TI CLINICAL PHARMACOKINETICS OF ALCURONIUM CHLORIDE IN MAN
SO EUROPEAN JOURNAL OF CLINICAL PHARMACOLOGY
LA English
DT Article
C1 UNIV SYDNEY,DEPT PHARM,SYDNEY,NSW 2006,AUSTRALIA.
   ROYAL PRINCE ALFRED HOSP,DEPT ANAESTHESIA,CAMPERDOWN,NSW 2050,AUSTRALIA.
NR 21
TC 24
Z9 24
PU SPRINGER VERLAG
PI NEW YORK
PA 175 FIFTH AVE, NEW YORK, NY 10010
SN 0031-6970
J9 EUR J CLIN PHARMACOL
JI Eur. J. Clin. Pharmacol.
PY 1980
VL 17
IS 6
BP 449
EP 457
DI 10.1007/BF00570163
PG 9
WC Pharmacology & Pharmacy
SC Pharmacology & Pharmacy
GA KB267
UT WOS:A1980KB26700009
ER

PT J
AU KHARKEVICH, DA
   SKOLDINOV, AP
AF KHARKEVICH, DA
   SKOLDINOV, AP
TI PRINCIPLES OF INTERACTION OF CURARE-LIKE AGENTS WITH
   ACETYLCHOLINE-RECEPTORS OF SKELETAL-MUSCLES
SO FARMAKOLOGIYA I TOKSIKOLOGIYA
LA Russian
DT Article
C1 ACAD MED SCI USSR,INST PHARMACOL,DEPT ORGAN SYNTH,MOSCOW 109801,USSR.
RP KHARKEVICH, DA (reprint author), IM SECHENOV MED INST,DEPT PHARMACOL,MOSCOW,USSR.
NR 16
TC 1
Z9 1
PU IZD VO MEDITSINA
PI MOSCOW
PA PETROVERIGSKII PER 6-8, K-142 MOSCOW, RUSSIA
SN 0014-8318
J9 FARMAKOL TOKSIKOL
PY 1980
VL 43
IS 4
BP 325
EP 334
PG 10
WC Pharmacology & Pharmacy; Toxicology
SC Pharmacology & Pharmacy; Toxicology
GA KA815
UT WOS:A1980KA81500001
ER

PT J
AU BUYANOV, VV
AF BUYANOV, VV
TI EFFECT OF CURARE-LIKE SUBSTANCES ON CORONARY CIRCULATION AND
   OXYGEN-CONSUMPTION BY THE MYOCARDIUM
SO FARMAKOLOGIYA I TOKSIKOLOGIYA
LA Russian
DT Article
RP BUYANOV, VV (reprint author), IM SECHENOV EVOLUT PHYSIOL & BIOCHEM INST,DEPT PHARMACOL,LENINGRAD,USSR.
NR 10
TC 1
Z9 1
PU IZD VO MEDITSINA
PI MOSCOW
PA PETROVERIGSKII PER 6-8, K-142 MOSCOW, RUSSIA
SN 0014-8318
J9 FARMAKOL TOKSIKOL
PY 1980
VL 43
IS 6
BP 687
EP 690
PG 4
WC Pharmacology & Pharmacy; Toxicology
SC Pharmacology & Pharmacy; Toxicology
GA KT225
UT WOS:A1980KT22500010
ER

PT J
AU SCHRECKHISE, RG
   CLINE, JF
AF SCHRECKHISE, RG
   CLINE, JF
TI COMPARATIVE UPTAKE AND DISTRIBUTION OF PLUTONIUM, AMERICIUM, CURIUM AND
   NEPTUNIUM IN 4 PLANT-SPECIES
SO HEALTH PHYSICS
LA English
DT Article
RP SCHRECKHISE, RG (reprint author), PACIFIC NW LAB, DEPT ECOL SCI, RICHLAND, WA 99352 USA.
NR 18
TC 19
Z9 19
PU WILLIAMS & WILKINS
PI BALTIMORE
PA 351 WEST CAMDEN ST, BALTIMORE, MD 21201-2436
SN 0017-9078
J9 HEALTH PHYS
JI Health Phys.
PY 1980
VL 38
IS 5
BP 817
EP 824
DI 10.1097/00004032-198005000-00009
PG 8
WC Environmental Sciences; Environmental Studies; Public, Environmental &
   Occupational Health; Nuclear Science & Technology; Radiology, Nuclear
   Medicine & Medical Imaging
SC Environmental Sciences & Ecology; Public, Environmental & Occupational
   Health; Nuclear Science & Technology; Radiology, Nuclear Medicine &
   Medical Imaging
GA JS977
UT WOS:A1980JS97700010
ER

PT J
AU COOPER, JR
   STRADLING, GN
   SMITH, H
   HAM, SE
AF COOPER, JR
   STRADLING, GN
   SMITH, H
   HAM, SE
TI THE REACTIONS OF 1 NM PARTICLES OF PU-238 DIOXIDE AND CURIUM-244 DIOXIDE
   WITH LUNG FLUID
SO INTERNATIONAL JOURNAL OF RADIATION BIOLOGY
LA English
DT Article
RP COOPER, JR (reprint author), NATL RADIOL PROTECT BOARD,DIDCOT OX11 0RQ,OXFORDSHIRE,ENGLAND.
NR 17
TC 4
Z9 4
PU TAYLOR & FRANCIS LTD
PI LONDON
PA ONE GUNPOWDER SQUARE, LONDON, ENGLAND EC4A 3DE
SN 0955-3002
J9 INT J RADIAT BIOL
JI Int. J. Radiat. Biol.
PY 1980
VL 38
IS 1
BP 93
EP 103
DI 10.1080/09553008014550971
PG 11
WC Biology; Nuclear Science & Technology; Radiology, Nuclear Medicine &
   Medical Imaging
SC Life Sciences & Biomedicine - Other Topics; Nuclear Science &
   Technology; Radiology, Nuclear Medicine & Medical Imaging
GA KC941
UT WOS:A1980KC94100008
ER

PT J
AU HARRISON, JD
   DAVID, AJ
   STATHER, JW
AF HARRISON, JD
   DAVID, AJ
   STATHER, JW
TI THE WOUND CLEARANCE AND DISTRIBUTION OF PLUTONIUM, AMERICIUM AND CURIUM
   IN RODENTS
SO INTERNATIONAL JOURNAL OF RADIATION BIOLOGY
LA English
DT Article
RP HARRISON, JD (reprint author), NATL RADIOL PROTECT BOARD,DIDCOT OX11 0RQ,OXFORDSHIRE,ENGLAND.
NR 24
TC 6
Z9 6
PU TAYLOR & FRANCIS LTD
PI LONDON
PA ONE GUNPOWDER SQUARE, LONDON, ENGLAND EC4A 3DE
SN 0955-3002
J9 INT J RADIAT BIOL
JI Int. J. Radiat. Biol.
PY 1980
VL 37
IS 5
BP 505
EP 512
DI 10.1080/09553008014550631
PG 8
WC Biology; Nuclear Science & Technology; Radiology, Nuclear Medicine &
   Medical Imaging
SC Life Sciences & Biomedicine - Other Topics; Nuclear Science &
   Technology; Radiology, Nuclear Medicine & Medical Imaging
GA JW630
UT WOS:A1980JW63000005
ER

PT J
AU FRENKEL, VY
   KULYAKO, YM
   LEBEDEV, IA
   TROFIMOV, TI
   MYASOEDOV, BF
AF FRENKEL, VY
   KULYAKO, YM
   LEBEDEV, IA
   TROFIMOV, TI
   MYASOEDOV, BF
TI COULOMETRIC DETERMINATION OF AMERICIUM IN THE PRESENCE OF CURIUM AND
   OTHER ELEMENTS
SO JOURNAL OF ANALYTICAL CHEMISTRY OF THE USSR
LA English
DT Article
RP FRENKEL, VY (reprint author), VI VERNADSKII GEOCHEM & ANAL CHEM INST,MOSCOW,USSR.
NR 8
TC 0
Z9 0
PU PLENUM PUBL CORP
PI NEW YORK
PA CONSULTANTS BUREAU, 233 SPRING ST, NEW YORK, NY 10013
SN 0021-8766
J9 J ANAL CHEM-USSR+
PY 1980
VL 35
IS 9
BP 1151
EP 1153
PG 3
WC Chemistry, Analytical
SC Chemistry
GA MH904
UT WOS:A1980MH90400002
ER

PT J
AU POKLIS, A
   MELANSON, EG
AF POKLIS, A
   MELANSON, EG
TI A SUICIDE BY PANCURONIUM-BROMIDE INJECTION - EVALUATION OF THE
   FLUOROMETRIC-DETERMINATION OF PANCURONIUM IN POSTMORTEM BLOOD, SERUM AND
   URINE
SO JOURNAL OF ANALYTICAL TOXICOLOGY
LA English
DT Article
RP POKLIS, A (reprint author), ST LOUIS UNIV,SCH MED,DIV FORENS & ENVIRONM TOXICOL,ST LOUIS,MO 63104, USA.
NR 43
TC 11
Z9 12
PU PRESTON PUBLICATIONS INC
PI NILES
PA 7800 MERRIMAC AVE PO BOX 48312, NILES, IL 60648
SN 0146-4760
J9 J ANAL TOXICOL
JI J. Anal. Toxicol.
PY 1980
VL 4
IS 6
BP 275
EP 280
PG 6
WC Chemistry, Analytical; Toxicology
SC Chemistry; Toxicology
GA KX681
UT WOS:A1980KX68100003
ER

PT J
AU DETROYER, A
   BASTENIER, J
   DELHEZ, L
AF DETROYER, A
   BASTENIER, J
   DELHEZ, L
TI FUNCTION OF RESPIRATORY MUSCLES DURING PARTIAL CURARIZATION IN HUMANS
SO JOURNAL OF APPLIED PHYSIOLOGY
LA English
DT Article
C1 ERASME UNIV HOSP,BRUSSELS SCH MED,DEPT ANESTHESIOL,BRUSSELS,BELGIUM.
   UNIV LIEGE,INST E MALVOZ,B-4000 LIEGE,BELGIUM.
RP DETROYER, A (reprint author), ERASME UNIV HOSP,BRUSSELS SCH MED,CHEST SERV,BRUSSELS,BELGIUM.
NR 25
TC 65
Z9 65
PU AMER PHYSIOLOGICAL SOC
PI BETHESDA
PA 9650 ROCKVILLE PIKE, BETHESDA, MD 20814
SN 8750-7587
J9 J APPL PHYSIOL
JI J. Appl. Physiol.
PY 1980
VL 49
IS 6
BP 1049
EP 1056
PG 8
WC Physiology; Sport Sciences
SC Physiology; Sport Sciences
GA KV944
UT WOS:A1980KV94400023
ER

EF
