# Supplementary material for: Curare - A Curative Poison: A Scientometric Analysis
Source: PLoS One. 2014 Nov 19;9(11):e112026. doi: 10.1371/journal.pone.0112026 (PMC4237325; doi:10.1371/journal.pone.0112026)
Supplement: Rawdata S7 — (TXT) [file pone.0112026.s007.txt]

FN Thomson Reuters Web of Science™
VR 1.0
PT J
AU GAL, TJ
   GOLDBERG, SK
AF GAL, TJ
   GOLDBERG, SK
TI DIAPHRAGMATIC FUNCTION IN HEALTHY-SUBJECTS DURING PARTIAL CURARIZATION
SO JOURNAL OF APPLIED PHYSIOLOGY
LA English
DT Article
C1 UNIV VIRGINIA,MED CTR,DEPT INTERNAL MED,DIV PULM,CHARLOTTESVILLE,VA 22908.
RP GAL, TJ (reprint author), UNIV VIRGINIA,MED CTR,DEPT ANESTHESIOL,CHARLOTTESVILLE,VA 22908, USA.
NR 24
TC 31
Z9 31
PU AMER PHYSIOLOGICAL SOC
PI BETHESDA
PA 9650 ROCKVILLE PIKE, BETHESDA, MD 20814
SN 8750-7587
J9 J APPL PHYSIOL
JI J. Appl. Physiol.
PY 1980
VL 48
IS 6
BP 921
EP 926
PG 6
WC Physiology; Sport Sciences
SC Physiology; Sport Sciences
GA JW769
UT WOS:A1980JW76900001
ER

PT J
AU WERNIG, A
   PECOTDECHAVASSINE, M
   STOVER, H
AF WERNIG, A
   PECOTDECHAVASSINE, M
   STOVER, H
TI SPROUTING AND REGRESSION OF THE NERVE AT THE FROG NEUROMUSCULAR-JUNCTION
   IN NORMAL CONDITIONS AND AFTER PROLONGED PARALYSIS WITH CURARE
SO JOURNAL OF NEUROCYTOLOGY
LA English
DT Article
C1 UNIV PARIS 06, CYTOL LAB, CNRS, EQUIPE RECH 160, F-75230 PARIS 05, FRANCE.
RP WERNIG, A (reprint author), MAX PLANCK INST PSYCHIAT, KRAEPELINSTR 2, D-8000 MUNICH 40, FED REP GER.
NR 44
TC 143
Z9 144
PU CHAPMAN HALL LTD
PI LONDON
PA 2-6 BOUNDARY ROW, LONDON, ENGLAND SE1 8HN
SN 0300-4864
J9 J NEUROCYTOL
JI J. Neurocytol.
PY 1980
VL 9
IS 3
BP 277
EP 303
DI 10.1007/BF01181538
PG 27
WC Cell Biology; Neurosciences
SC Cell Biology; Neurosciences & Neurology
GA KA219
UT WOS:A1980KA21900001
ER

PT J
AU KHARKEVICH, DA
   SKOLDINOV, AP
AF KHARKEVICH, DA
   SKOLDINOV, AP
TI ON SOME PRINCIPLES OF INTERACTION OF CURARE-LIKE AGENTS WITH
   ACETYLCHOLINE-RECEPTORS OF SKELETAL-MUSCLES
SO JOURNAL OF PHARMACY AND PHARMACOLOGY
LA English
DT Article
C1 ACAD MED SCI USSR,INST PHARMACOL,MOSCOW 109801,USSR.
RP KHARKEVICH, DA (reprint author), IM SECHENOV MED INST,DEPT PHARMACOL,MOSCOW,USSR.
NR 17
TC 8
Z9 8
PU ROYAL PHARMACEUTICAL SOC GREAT BRITAIN
PI LONDON
PA 1 LAMBETH HIGH ST, LONDON, ENGLAND SE1 7JN
SN 0022-3573
J9 J PHARM PHARMACOL
JI J. Pharm. Pharmacol.
PY 1980
VL 32
IS 11
BP 733
EP 739
PG 7
WC Pharmacology & Pharmacy
SC Pharmacology & Pharmacy
GA KR362
UT WOS:A1980KR36200001
ER

PT J
AU CAMPBELL, EJM
   GANDEVIA, SC
   KILLIAN, KJ
   MAHUTTE, CK
   RIGG, JRA
AF CAMPBELL, EJM
   GANDEVIA, SC
   KILLIAN, KJ
   MAHUTTE, CK
   RIGG, JRA
TI CHANGES IN THE PERCEPTION OF INSPIRATORY RESISTIVE LOADS DURING PARTIAL
   CURARIZATION
SO JOURNAL OF PHYSIOLOGY-LONDON
LA English
DT Article
C1 MCMASTER UNIV,DEPT ANAESTHESIA,HAMILTON L8S 4L8,ONTARIO,CANADA.
RP CAMPBELL, EJM (reprint author), MCMASTER UNIV,DEPT MED,HAMILTON L8S 4L8,ONTARIO,CANADA.
RI Gandevia, Simon/D-5009-2011
OI Gandevia, Simon/0000-0002-1345-3821
NR 23
TC 67
Z9 68
PU CAMBRIDGE UNIV PRESS
PI NEW YORK
PA 40 WEST 20TH STREET, NEW YORK, NY 10011-4211
SN 0022-3751
J9 J PHYSIOL-LONDON
JI J. Physiol.-London
PY 1980
VL 309
IS DEC
BP 93
EP 100
PG 8
WC Neurosciences; Physiology
SC Neurosciences & Neurology; Physiology
GA KV862
UT WOS:A1980KV86200008
ER

PT J
AU RAIEH, MA
   ALY, HF
AF RAIEH, MA
   ALY, HF
TI THERMODYNAMICS OF DINONYLNAPHTHALENE SULFONIC-ACID (HD) - EXTRACTION OF
   TRIVALENT AMERICIUM, CURIUM AND CALIFORNIUM
SO JOURNAL OF RADIOANALYTICAL CHEMISTRY
LA English
DT Article
C1 ATOM ENERGY ESTAB,DEPT NUCL CHEM,CAIRO,EGYPT.
NR 7
TC 0
Z9 0
PU ELSEVIER SCIENCE SA LAUSANNE
PI LAUSANNE
PA PO BOX 564, 1001 LAUSANNE, SWITZERLAND
SN 0134-0719
J9 J RADIOANAL CHEM
PY 1980
VL 57
IS 1
BP 17
EP 21
DI 10.1007/BF02519859
PG 5
WC Chemistry, Analytical; Nuclear Science & Technology
SC Chemistry; Nuclear Science & Technology
GA JY318
UT WOS:A1980JY31800002
ER

PT J
AU TACKE, R
   NIEDNER, R
   FROHNECKE, J
   ERNST, L
   SHELDRICK, WS
AF TACKE, R
   NIEDNER, R
   FROHNECKE, J
   ERNST, L
   SHELDRICK, WS
TI SILA-PHARMACA .21. PREPARATION AND PROPERTIES OF SILICON-COMPOUNDS WITH
   POTENTIAL CURARE-LIKE ACTIVITY .2.
SO LIEBIGS ANNALEN DER CHEMIE
LA German
DT Article
C1 TECH UNIV BRUNSWICK,INST PHARMAKOL & TOKIKOL,D-3300 BRUNSWICK,FED REP GER.
   GESELL BIOTECHNOL FORSCH MBH,D-3300 BRUNSWICK,FED REP GER.
RP TACKE, R (reprint author), TECH UNIV BRUNSWICK,INST ANORGAN CHEM,D-3300 BRUNSWICK,FED REP GER.
NR 16
TC 18
Z9 18
PU VCH PUBLISHERS INC
PI DEERFIELD BEACH
PA 303 NW 12TH AVE, DEERFIELD BEACH, FL 33442-1788
SN 0170-2041
J9 LIEBIGS ANN CHEM
PY 1980
IS 11
BP 1859
EP 1876
PG 18
WC Chemistry, Multidisciplinary
SC Chemistry
GA KU221
UT WOS:A1980KU22100022
ER

PT J
AU HALPERIN, J
   BEMIS, CE
   DABBS, JWT
   KETELLE, BH
   STOUGHTON, RW
   HOFF, RW
   DOUGAN, RJ
AF HALPERIN, J
   BEMIS, CE
   DABBS, JWT
   KETELLE, BH
   STOUGHTON, RW
   HOFF, RW
   DOUGAN, RJ
TI PROMPT NEUTRON MULTIPLICITY DISTRIBUTION IN THE SPONTANEOUS FISSION OF
   CURIUM-242
SO NUCLEAR SCIENCE AND ENGINEERING
LA English
DT Article
C1 UNIV CALIF LAWRENCE LIVERMORE LAB,LIVERMORE,CA 94550.
RP HALPERIN, J (reprint author), OAK RIDGE NATL LAB,POB X,OAK RIDGE,TN 37830, USA.
NR 14
TC 2
Z9 2
PU AMER NUCLEAR SOCIETY
PI LA GRANGE PK
PA 555 N KENSINGTON AVENUE, LA GRANGE PK, IL 60525
SN 0029-5639
J9 NUCL SCI ENG
JI Nucl. Sci. Eng.
PY 1980
VL 75
IS 1
BP 56
EP 59
PG 4
WC Nuclear Science & Technology
SC Nuclear Science & Technology
GA JZ048
UT WOS:A1980JZ04800005
ER

PT J
AU FORSBERG, CW
AF FORSBERG, CW
TI SEPARATION OF AMERICIUM, CURIUM, AND TRIVALENT LANTHANIDES FROM
   HIGH-LEVEL WASTES BY OXALATE PRECIPITATION - EXPERIMENTS WITH SYNTHETIC
   WASTE SOLUTIONS
SO NUCLEAR TECHNOLOGY
LA English
DT Article
RP FORSBERG, CW (reprint author), OAK RIDGE NATL LAB,POB X,OAK RIDGE,TN 37830, USA.
NR 8
TC 5
Z9 5
PU AMER NUCLEAR SOCIETY
PI LA GRANGE PK
PA 555 N KENSINGTON AVENUE, LA GRANGE PK, IL 60525
SN 0029-5450
J9 NUCL TECHNOL
JI Nucl. Technol.
PY 1980
VL 49
IS 2
BP 243
EP 252
PG 10
WC Nuclear Science & Technology
SC Nuclear Science & Technology
GA JZ049
UT WOS:A1980JZ04900008
ER

PT J
AU MILLER, RD
   AGOSTON, S
   VANDERPOL, F
   BOOIJ, LHDJ
   CRUL, JF
AF MILLER, RD
   AGOSTON, S
   VANDERPOL, F
   BOOIJ, LHDJ
   CRUL, JF
TI EFFECT OF DIFFERENT ANESTHETICS ON THE PHARMACOKINETICS AND
   PHARMACODYNAMICS OF PANCURONIUM IN THE CAT
SO ACTA ANAESTHESIOLOGICA SCANDINAVICA
LA English
DT Article
C1 UNIV CALIF SAN FRANCISCO,DEPT PHARMACOL,SAN FRANCISCO,CA 94143.
   CATHOLIC UNIV NIJMEGEN,DEPT ANESTHESIOL,NIJMEGEN,NETHERLANDS.
   STATE UNIV GRONINGEN,DEPT EXPTL ANESTHESIA,GRONINGEN,NETHERLANDS.
   STATE UNIV GRONINGEN,DEPT CLIN PHARMACOL,GRONINGEN,NETHERLANDS.
RP MILLER, RD (reprint author), UNIV CALIF SAN FRANCISCO,DEPT ANESTHESIA,SAN FRANCISCO,CA 94143, USA.
NR 16
TC 6
Z9 6
PU MUNKSGAARD INT PUBL LTD
PI COPENHAGEN
PA 35 NORRE SOGADE, PO BOX 2148, DK-1016 COPENHAGEN, DENMARK
SN 0001-5172
J9 ACTA ANAESTH SCAND
JI Acta Anaesthesiol. Scand.
PY 1979
VL 23
IS 3
BP 285
EP 290
PG 6
WC Anesthesiology
SC Anesthesiology
GA GZ817
UT WOS:A1979GZ81700013
ER

PT J
AU SAMUELSON, PN
   REVES, JG
   LELL, WA
AF SAMUELSON, PN
   REVES, JG
   LELL, WA
TI EFFECT OF PANCURONIUM-BROMIDE ON VENTRICULAR RESPONSE IN PATIENTS WITH
   ATRIAL-FIBRILLATION
SO ALABAMA JOURNAL OF MEDICAL SCIENCES
LA English
DT Article
C1 UNIV ALABAMA,MED CTR,DEPT PHARMACOL,BIRMINGHAM,AL 35233.
RP SAMUELSON, PN (reprint author), UNIV ALABAMA,MED CTR,DEPT ANESTHESIOL,BIRMINGHAM,AL 35233, USA.
NR 14
TC 0
Z9 0
PU UNIV ALABAMA
PI BIRMINGHAM
PA ALABAMA J MED SCI 125 C.H.S.B., BIRMINGHAM, AL 35294
SN 0002-4252
J9 ALA J MED SCI
PY 1979
VL 16
IS 1
BP 2
EP 7
PG 6
WC Medicine, General & Internal
SC General & Internal Medicine
GA GM720
UT WOS:A1979GM72000001
ER

PT J
AU BEVAN, DR
AF BEVAN, DR
TI REVERSAL OF PANCURONIUM WITH EDROPHONIUM
SO ANAESTHESIA
LA English
DT Article
C1 ST MARYS HOSP,LONDON,ENGLAND.
NR 28
TC 58
Z9 58
PU BLACKWELL SCIENCE LTD
PI OXFORD
PA OSNEY MEAD, OXFORD, OXON, ENGLAND OX2 0EL
SN 0003-2409
J9 ANAESTHESIA
JI Anaesthesia
PY 1979
VL 34
IS 7
BP 614
EP 619
DI 10.1111/j.1365-2044.1979.tb06359.x
PG 6
WC Anesthesiology
SC Anesthesiology
GA HL241
UT WOS:A1979HL24100006
ER

PT J
AU GRAHAM, CW
   WALTS, LF
AF GRAHAM, CW
   WALTS, LF
TI NITROPRUSSIDE AND THE DURATION OF TUBOCURARINE AND PANCURONIUM
SO ANAESTHESIA
LA English
DT Article
C1 UNIV CALIF LOS ANGELES,DEPT ANESTHESIOL,LOS ANGELES,CA 90024.
RP GRAHAM, CW (reprint author), UNIV CALIF IRVINE,ORANGE CTY MED CTR,DEPT ANESTHESIOL,ORANGE,CA 92668, USA.
NR 14
TC 1
Z9 1
PU BLACKWELL SCIENCE LTD
PI OXFORD
PA OSNEY MEAD, OXFORD, OXON, ENGLAND OX2 0EL
SN 0003-2409
J9 ANAESTHESIA
JI Anaesthesia
PY 1979
VL 34
IS 10
BP 1005
EP 1009
DI 10.1111/j.1365-2044.1979.tb06248.x
PG 5
WC Anesthesiology
SC Anesthesiology
GA JE184
UT WOS:A1979JE18400004
ER

PT J
AU YEUNG, ML
   NG, LY
   KOO, AWL
AF YEUNG, ML
   NG, LY
   KOO, AWL
TI SEVERE BRONCHOSPASM IN AN ASTHMATIC PATIENT FOLLOWING ALCURONIUM AND
   D-TUBOCURARINE
SO ANAESTHESIA AND INTENSIVE CARE
LA English
DT Article
C1 PRINCESS MARGARET HOSP,DEPT ANAESTHESIA,KOWLOON,HONG KONG.
RP YEUNG, ML (reprint author), PRINCESS MARGARET HOSP,DEPT OBSTET & GYNAECOL,KOWLOON,HONG KONG.
NR 25
TC 5
Z9 5
PU AUSTRALIAN SOC ANAESTHETISTS
PI EDGECLIFF
PA P O BOX 600, EDGECLIFF NSW 2021, AUSTRALIA
SN 0310-057X
J9 ANAESTH INTENS CARE
JI Anaesth. Intensive Care
PY 1979
VL 7
IS 1
BP 62
EP 64
PG 3
WC Anesthesiology; Critical Care Medicine
SC Anesthesiology; General & Internal Medicine
GA GN312
UT WOS:A1979GN31200011
ER

PT J
AU BOOIJ, LHDJ
   MILLER, RD
   JONES, MJW
   STANSKI, DR
AF BOOIJ, LHDJ
   MILLER, RD
   JONES, MJW
   STANSKI, DR
TI ANTAGONISM OF PANCURONIUM AND ITS METABOLITES BY NEOSTIGMINE IN CATS
SO ANESTHESIA AND ANALGESIA
LA English
DT Article
C1 UNIV CALIF SAN FRANCISCO,DEPT ANESTHESIA,SAN FRANCISCO,CA 94143.
   UNIV CALIF SAN FRANCISCO,DEPT PHARMACOL,SAN FRANCISCO,CA 94143.
NR 11
TC 1
Z9 1
PU WILLIAMS & WILKINS
PI BALTIMORE
PA 351 WEST CAMDEN ST, BALTIMORE, MD 21201-2436
SN 0003-2999
J9 ANESTH ANALG
JI Anesth. Analg.
PY 1979
VL 58
IS 6
BP 483
EP 486
PG 4
WC Anesthesiology
SC Anesthesiology
GA HW079
UT WOS:A1979HW07900008
ER

PT J
AU FORBES, AR
   COHEN, NH
   EGER, EI
AF FORBES, AR
   COHEN, NH
   EGER, EI
TI PANCURONIUM REDUCES HALOTHANE REQUIREMENT IN MAN
SO ANESTHESIA AND ANALGESIA
LA English
DT Article
C1 UNIV CALIF SAN FRANCISCO,DEPT ANESTHESIOL,SAN FRANCISCO,CA 94143.
RP FORBES, AR (reprint author), VET ADM HOSP,ANESTHESIA SERV,SAN FRANCISCO,CA 94121, USA.
NR 20
TC 70
Z9 72
PU WILLIAMS & WILKINS
PI BALTIMORE
PA 351 WEST CAMDEN ST, BALTIMORE, MD 21201-2436
SN 0003-2999
J9 ANESTH ANALG
JI Anesth. Analg.
PY 1979
VL 58
IS 6
BP 497
EP 499
PG 3
WC Anesthesiology
SC Anesthesiology
GA HW079
UT WOS:A1979HW07900011
ER

PT J
AU GLISSON, SN
   ELETR, AA
   LIM, R
AF GLISSON, SN
   ELETR, AA
   LIM, R
TI PROLONGATION OF PANCURONIUM-INDUCED NEUROMUSCULAR BLOCKADE BY
   INTRAVENOUS-INFUSION OF NITROGLYCERIN
SO ANESTHESIOLOGY
LA English
DT Article
RP GLISSON, SN (reprint author), LOYOLA UNIV,STRITCH SCH MED,DEPT ANESTHESIOL,MAYWOOD,IL 60153, USA.
NR 9
TC 13
Z9 13
PU LIPPINCOTT-RAVEN PUBL
PI PHILADELPHIA
PA 227 EAST WASHINGTON SQ, PHILADELPHIA, PA 19106
SN 0003-3022
J9 ANESTHESIOLOGY
JI Anesthesiology
PY 1979
VL 51
IS 1
BP 47
EP 49
DI 10.1097/00000542-197907000-00010
PG 3
WC Anesthesiology
SC Anesthesiology
GA HB752
UT WOS:A1979HB75200010
ER

PT J
AU SHANKS, CA
   SOMOGYI, AA
   TRIGGS, EJ
AF SHANKS, CA
   SOMOGYI, AA
   TRIGGS, EJ
TI DOSE-RESPONSE AND PLASMA CONCENTRATION RESPONSE RELATIONSHIPS OF
   PANCURONIUM IN MAN
SO ANESTHESIOLOGY
LA English
DT Article
C1 UNIV SYDNEY,DEPT PHARM,SYDNEY 2006,NEW S WALES,AUSTRALIA.
   UNIV SYDNEY,DEPT ANAESTHET,SYDNEY 2006,NEW S WALES,AUSTRALIA.
RP SHANKS, CA (reprint author), ROYAL PRINCE ALFRED HOSP,DEPT ANAESTHET,CAMPERDOWN 2050,NEW S WALES,AUSTRALIA.
NR 29
TC 52
Z9 52
PU LIPPINCOTT-RAVEN PUBL
PI PHILADELPHIA
PA 227 EAST WASHINGTON SQ, PHILADELPHIA, PA 19106
SN 0003-3022
J9 ANESTHESIOLOGY
JI Anesthesiology
PY 1979
VL 51
IS 2
BP 111
EP 118
DI 10.1097/00000542-197908000-00004
PG 8
WC Anesthesiology
SC Anesthesiology
GA HF608
UT WOS:A1979HF60800004
ER

PT J
AU AGOSTON, S
   FELDMAN, SA
   MILLER, RD
AF AGOSTON, S
   FELDMAN, SA
   MILLER, RD
TI PLASMA-CONCENTRATIONS OF PANCURONIUM AND NEUROMUSCULAR BLOCKADE AFTER
   INJECTION INTO THE ISOLATED ARM, BOLUS INJECTION, AND CONTINUOUS
   INFUSION
SO ANESTHESIOLOGY
LA English
DT Article
C1 STATE UNIV GRONINGEN,DEPT CLIN PHARMACOL,GRONINGEN,NETHERLANDS.
   CATHOLIC UNIV NIJMEGEN,INST ANESTHESIOL,NIJMEGEN,NETHERLANDS.
   WESTMINSTER HOSP,DEPT ANESTHESIA,LONDON SW1,ENGLAND.
   UNIV CALIF SAN FRANCISCO,DEPT ANESTHESIA,SAN FRANCISCO,CA 94143.
   UNIV CALIF SAN FRANCISCO,DEPT PHARMACOL,SAN FRANCISCO,CA 94143.
RP AGOSTON, S (reprint author), STATE UNIV GRONINGEN,DEPT ANESTHESIA,GRONINGEN,NETHERLANDS.
NR 7
TC 31
Z9 32
PU LIPPINCOTT-RAVEN PUBL
PI PHILADELPHIA
PA 227 EAST WASHINGTON SQ, PHILADELPHIA, PA 19106
SN 0003-3022
J9 ANESTHESIOLOGY
JI Anesthesiology
PY 1979
VL 51
IS 2
BP 119
EP 122
DI 10.1097/00000542-197908000-00005
PG 4
WC Anesthesiology
SC Anesthesiology
GA HF608
UT WOS:A1979HF60800005
ER

PT J
AU KOPMAN, AF
AF KOPMAN, AF
TI EDROPHONIUM ANTAGONISM OF PANCURONIUM-INDUCED NEUROMUSCULAR BLOCKADE IN
   MAN - REAPPRAISAL
SO ANESTHESIOLOGY
LA English
DT Article
C1 SUNY STONY BROOK,SCH MED,STONY BROOK,NY 11794.
   LONG ISL JEWISH HILLSIDE MED CTR,DEPT ANESTHESIOL,NEW HYDE PK,NY 11040.
NR 9
TC 52
Z9 52
PU LIPPINCOTT-RAVEN PUBL
PI PHILADELPHIA
PA 227 EAST WASHINGTON SQ, PHILADELPHIA, PA 19106
SN 0003-3022
J9 ANESTHESIOLOGY
JI Anesthesiology
PY 1979
VL 51
IS 2
BP 139
EP 142
DI 10.1097/00000542-197908000-00010
PG 4
WC Anesthesiology
SC Anesthesiology
GA HF608
UT WOS:A1979HF60800010
ER

PT J
AU JANSEN, EC
   HANSEN, PH
AF JANSEN, EC
   HANSEN, PH
TI OBJECTIVE MEASUREMENT OF SUCCINYLCHOLINE-INDUCED FASCICULATIONS AND THE
   EFFECT OF PRETREATMENT WITH PANCURONIUM OR GALLAMINE
SO ANESTHESIOLOGY
LA English
DT Article
C1 UNIV COPENHAGEN,HERLEV HOSP,DEPT ANESTHESIA,DK-2730 HERLEV,DENMARK.
RP JANSEN, EC (reprint author), UNIV COPENHAGEN,GENTOFTE HOSP,BIOMECH LAB T2,DK-2900 HELLERUP,DENMARK.
NR 3
TC 14
Z9 14
PU LIPPINCOTT-RAVEN PUBL
PI PHILADELPHIA
PA 227 EAST WASHINGTON SQ, PHILADELPHIA, PA 19106
SN 0003-3022
J9 ANESTHESIOLOGY
JI Anesthesiology
PY 1979
VL 51
IS 2
BP 159
EP 160
DI 10.1097/00000542-197908000-00014
PG 2
WC Anesthesiology
SC Anesthesiology
GA HF608
UT WOS:A1979HF60800014
ER

PT J
AU DAMBRA, MN
   DEDRICK, D
   SAVARESE, JJ
AF DAMBRA, MN
   DEDRICK, D
   SAVARESE, JJ
TI KEARNS-SAYER SYNDROME AND "PANCURONIUM-SUCCINYLCHOLINE-INDUCED
   NEUROMUSCULAR BLOCKADE
SO ANESTHESIOLOGY
LA English
DT Article
RP DAMBRA, MN (reprint author), MASSACHUSETTS GEN HOSP,DEPT ANESTHESIA,BOSTON,MA 02114, USA.
NR 14
TC 22
Z9 22
PU LIPPINCOTT-RAVEN PUBL
PI PHILADELPHIA
PA 227 EAST WASHINGTON SQ, PHILADELPHIA, PA 19106
SN 0003-3022
J9 ANESTHESIOLOGY
JI Anesthesiology
PY 1979
VL 51
IS 4
BP 343
EP 345
DI 10.1097/00000542-197910000-00014
PG 3
WC Anesthesiology
SC Anesthesiology
GA HP140
UT WOS:A1979HP14000014
ER

PT J
AU PARK, WY
   MACNAMARA, TE
AF PARK, WY
   MACNAMARA, TE
TI TEMPERATURE-CHANGE AND NEUROMUSCULAR BLOCKADE BY D-TUBOCURARINE OR
   PANCURONIUM IN MAN
SO ANESTHESIOLOGY
LA English
DT Article
C1 GEORGETOWN UNIV,SCH MED,DEPT ANESTHESIOL,WASHINGTON,DC 20007.
RP PARK, WY (reprint author), VET ADM HOSP,DEPT ANESTHESIOL,WASHINGTON,DC 20422, USA.
NR 10
TC 14
Z9 14
PU LIPPINCOTT-RAVEN PUBL
PI PHILADELPHIA
PA 227 EAST WASHINGTON SQ, PHILADELPHIA, PA 19106
SN 0003-3022
J9 ANESTHESIOLOGY
JI Anesthesiology
PY 1979
VL 50
IS 2
BP 161
EP 163
DI 10.1097/00000542-197902000-00018
PG 3
WC Anesthesiology
SC Anesthesiology
GA GN075
UT WOS:A1979GN07500018
ER

PT J
AU SU, PC
   SU, WL
   ROSEN, AD
AF SU, PC
   SU, WL
   ROSEN, AD
TI PRESYNAPTIC AND POSTSYNAPTIC EFFECTS OF PANCURONIUM AT THE
   NEUROMUSCULAR-JUNCTION OF THE MOUSE
SO ANESTHESIOLOGY
LA English
DT Article
C1 VET ADM HOSP,NEUROL SERV,NORTHPORT,NY 11768.
RP SU, PC (reprint author), SUNY STONY BROOK,DIV NEUROL,STONY BROOK,NY 11794, USA.
NR 22
TC 18
Z9 18
PU LIPPINCOTT-RAVEN PUBL
PI PHILADELPHIA
PA 227 EAST WASHINGTON SQ, PHILADELPHIA, PA 19106
SN 0003-3022
J9 ANESTHESIOLOGY
JI Anesthesiology
PY 1979
VL 50
IS 3
BP 199
EP 204
DI 10.1097/00000542-197903000-00006
PG 6
WC Anesthesiology
SC Anesthesiology
GA GP620
UT WOS:A1979GP62000006
ER

PT J
AU EDWARDS, RP
   MILLER, RD
   ROIZEN, MF
   HAM, J
   WAY, WL
   LAKE, CR
   RODERICK, L
AF EDWARDS, RP
   MILLER, RD
   ROIZEN, MF
   HAM, J
   WAY, WL
   LAKE, CR
   RODERICK, L
TI CARDIAC RESPONSES TO IMIPRAMINE AND PANCURONIUM DURING ANESTHESIA WITH
   HALOTHANE OR ENFLURANE
SO ANESTHESIOLOGY
LA English
DT Article
C1 UNIV CALIF SAN FRANCISCO,DEPT PHARMACOL,SAN FRANCISCO,CA 94143.
RP EDWARDS, RP (reprint author), UNIV CALIF SAN FRANCISCO,DEPT ANESTHESIA,SAN FRANCISCO,CA 94143, USA.
NR 28
TC 50
Z9 50
PU LIPPINCOTT-RAVEN PUBL
PI PHILADELPHIA
PA 227 EAST WASHINGTON SQ, PHILADELPHIA, PA 19106
SN 0003-3022
J9 ANESTHESIOLOGY
JI Anesthesiology
PY 1979
VL 50
IS 5
BP 421
EP 425
DI 10.1097/00000542-197905000-00009
PG 5
WC Anesthesiology
SC Anesthesiology
GA GV956
UT WOS:A1979GV95600009
ER

PT J
AU MANANI, G
   DALVECCHIO, A
   CIVRAN, E
   SUMA, V
   CIRILLO, FM
   GIRON, GP
AF MANANI, G
   DALVECCHIO, A
   CIVRAN, E
   SUMA, V
   CIRILLO, FM
   GIRON, GP
TI PRECURARIZATION USING PANCURONIUM IN THE MALE-SUBJECT - EVALUATION OF
   CERTAIN CLINICAL EFFECTS
SO ANNALES DE L ANESTHESIOLOGIE FRANCAISE
LA French
DT Article
C1 CTR ORTHOPED & TRAUMATOL,SERV ANESTHESIOL & REANIMAT,PADOVA,ITALY.
   HOSP PADOVA,SERV ANESTHESIOL & REANIMAT,PADOVA,ITALY.
RP MANANI, G (reprint author), UNIV PADUA,FAC MED,INST ANESTHESIOL & REANIMAT,I-35100 PADUA,ITALY.
NR 14
TC 3
Z9 3
PU ASSN ANESTHESIOL FRANCAIS
PI PARIS
PA BOITE POSTALE 194, 42005 PARIS, FRANCE
SN 0003-4061
J9 ANN ANESTHESIOL FR
PY 1979
VL 20
IS 1
BP 31
EP 36
PG 6
WC Anesthesiology
SC Anesthesiology
GA GQ536
UT WOS:A1979GQ53600005
ER

PT J
AU NISHAN, G
   GOUDSOUZIAN, NG
   MATHIEU, A
AF NISHAN, G
   GOUDSOUZIAN, NG
   MATHIEU, A
TI COMPARATIVE-STUDY OF THE NEUROMUSCULAR EFFECTS OF 3 CURARE-LIKE AGENTS
   IN CHILDREN
SO ANNALES DE L ANESTHESIOLOGIE FRANCAISE
LA French
DT Article
C1 HARVARD UNIV,MASSACHUSETTS GEN HOSP,SCH MED,BOSTON,MA 02114.
NR 0
TC 0
Z9 0
PU ASSN ANESTHESIOL FRANCAIS
PI PARIS
PA BOITE POSTALE 194, 42005 PARIS, FRANCE
SN 0003-4061
J9 ANN ANESTHESIOL FR
PY 1979
VL 20
IS 4
BP 286
EP 292
PG 7
WC Anesthesiology
SC Anesthesiology
GA HJ671
UT WOS:A1979HJ67100002
ER

PT J
AU BLANCBIMAR, MC
   JADOT, G
   BRUGUEROLLE, B
   VALLI, M
   BOUYARD, P
AF BLANCBIMAR, MC
   JADOT, G
   BRUGUEROLLE, B
   VALLI, M
   BOUYARD, P
TI MODIFICATIONS OF THE CURARIZING ACTION OF 2 SHORT-ACTING CURARE-LIKE
   AGENTS AFTER THE ADMINISTRATION OF 2 ANTI-EPILEPTIC AGENTS
SO ANNALES DE L ANESTHESIOLOGIE FRANCAISE
LA French
DT Article
RP BLANCBIMAR, MC (reprint author), UER MED,PHARMACOL MED LAB,F-13385 MARSEILLE 4,FRANCE.
NR 0
TC 4
Z9 4
PU ASSN ANESTHESIOL FRANCAIS
PI PARIS
PA BOITE POSTALE 194, 42005 PARIS, FRANCE
SN 0003-4061
J9 ANN ANESTHESIOL FR
PY 1979
VL 20
IS 8
BP 685
EP 690
PG 6
WC Anesthesiology
SC Anesthesiology
GA JA915
UT WOS:A1979JA91500003
ER

PT J
AU CARDAN, E
AF CARDAN, E
TI PANCURONIUM REQUIREMENTS - WITH SPECIAL REFERENCE TO SERUM-PROTEIN
   PATTERN
SO ARZNEIMITTEL-FORSCHUNG/DRUG RESEARCH
LA English
DT Article
C1 JAKOBI KRANKENHAUS,DEPT SURG,RHEINE,FED REP GER.
NR 16
TC 0
Z9 0
PU ECV-EDITIO CANTOR VERLAG MEDIZIN NATURWISSENSCHAFTEN
PI AULENDORF
PA BANDELSTOCKWEG 20, POSTFACH 1255, D-88322 AULENDORF, GERMANY
SN 0004-4172
J9 ARZNEIMITTEL-FORSCH
JI Arzneimittelforschung
PY 1979
VL 29-1
IS 6
BP 965
EP 967
PG 3
WC Chemistry, Medicinal; Chemistry, Multidisciplinary; Pharmacology &
   Pharmacy
SC Pharmacology & Pharmacy; Chemistry
GA HB252
UT WOS:A1979HB25200025
ER

PT J
AU PARMENTIER, P
   DAGNELIE, P
AF PARMENTIER, P
   DAGNELIE, P
TI DOSE-RELATED TACHYCARDIA INDUCED BY PANCURONIUM DURING BALANCED
   ANESTHESIA WITH AND WITHOUT DROPERIDOL
SO BRITISH JOURNAL OF ANAESTHESIA
LA English
DT Article
C1 CTR HOSP TIVOLI,DEPT ANAESTHESIA,LA LOUVIERE,BELGIUM.
   FAC SCI AGRON ETAT,DEPT STAT,GEMBLOUX,BELGIUM.
NR 20
TC 2
Z9 2
PU PROF SCI PUBL
PI LONDON
PA TAVISTOCK HOUSE EAST, TAVISTOCK SQUARE, LONDON, ENGLAND WC1H 9JR
SN 0007-0912
J9 BRIT J ANAESTH
JI Br. J. Anaesth.
PY 1979
VL 51
IS 2
BP 157
EP 160
DI 10.1093/bja/51.2.157
PG 4
WC Anesthesiology
SC Anesthesiology
GA GJ938
UT WOS:A1979GJ93800013
ER

PT J
AU MCLEOD, K
   HULL, CJ
   WATSON, MJ
AF MCLEOD, K
   HULL, CJ
   WATSON, MJ
TI EFFECTS OF AGING ON THE PHARMACOKINETICS OF PANCURONIUM
SO BRITISH JOURNAL OF ANAESTHESIA
LA English
DT Article
C1 UNIV NEWCASTLE UPON TYNE,DEPT ANAESTHESIA,NEWCASTLE TYNE NE1 7RU,TYNE & WEAR,ENGLAND.
   UNIV NEWCASTLE UPON TYNE,DEPT CLIN BIOCHEM,NEWCASTLE TYNE NE1 7RU,TYNE & WEAR,ENGLAND.
NR 16
TC 38
Z9 38
PU PROF SCI PUBL
PI LONDON
PA TAVISTOCK HOUSE EAST, TAVISTOCK SQUARE, LONDON, ENGLAND WC1H 9JR
SN 0007-0912
J9 BRIT J ANAESTH
JI Br. J. Anaesth.
PY 1979
VL 51
IS 5
BP 435
EP 438
DI 10.1093/bja/51.5.435
PG 4
WC Anesthesiology
SC Anesthesiology
GA GW232
UT WOS:A1979GW23200008
ER

PT J
AU GEORGE, R
   NURSINGH, A
   DOWNING, JW
   WELSH, NH
AF GEORGE, R
   NURSINGH, A
   DOWNING, JW
   WELSH, NH
TI NON-DEPOLARIZING NEUROMUSCULAR BLOCKERS AND THE EYE - STUDY OF
   INTRA-OCULAR PRESSURE - PANCURONIUM-VERSUS-ALCURONIUM
SO BRITISH JOURNAL OF ANAESTHESIA
LA English
DT Article
C1 DEPT OPHTHALMOL,CONGELLA 4013,DURBAN,SOUTH AFRICA.
RP GEORGE, R (reprint author), DEPT ANAESTHET,POB 17039,CONGELLA 4013,DURBAN,SOUTH AFRICA.
NR 7
TC 21
Z9 21
PU PROF SCI PUBL
PI LONDON
PA TAVISTOCK HOUSE EAST, TAVISTOCK SQUARE, LONDON, ENGLAND WC1H 9JR
SN 0007-0912
J9 BRIT J ANAESTH
JI Br. J. Anaesth.
PY 1979
VL 51
IS 8
BP 789
EP 792
DI 10.1093/bja/51.8.789
PG 4
WC Anesthesiology
SC Anesthesiology
GA HG749
UT WOS:A1979HG74900015
ER

PT J
AU TOMLINSON, DR
AF TOMLINSON, DR
TI MECHANISM OF PANCURONIUM-INDUCED SUPER-SENSITIVITY TO NORADRENALINE IN
   RAT SMOOTH-MUSCLE
SO BRITISH JOURNAL OF PHARMACOLOGY
LA English
DT Article
RP TOMLINSON, DR (reprint author), MED SCH NOTTINGHAM,QUEENS MED CTR,DEPT PHYSIOL & PHARMACOL,CLIFTON BLVD,NOTTINGHAM NG7 2UH,ENGLAND.
NR 17
TC 10
Z9 10
PU STOCKTON PRESS
PI BASINGSTOKE
PA HOUNDMILLS, BASINGSTOKE, HAMPSHIRE, ENGLAND RG21 6XS
SN 0007-1188
J9 BRIT J PHARMACOL
JI Br. J. Pharmacol.
PY 1979
VL 65
IS 3
BP 473
EP 478
PG 6
WC Pharmacology & Pharmacy
SC Pharmacology & Pharmacy
GA GL584
UT WOS:A1979GL58400017
ER

PT J
AU WIG, J
   BALI, IM
AF WIG, J
   BALI, IM
TI RELATION OF PRE-CURARIZATION TO SUXAMETHONIUM TO PROVIDE EASE OF
   INTUBATION AND TO PREVENT POST-SUXAMETHONIUM MUSCLE PAINS
SO CANADIAN ANAESTHETISTS SOCIETY JOURNAL
LA English
DT Article
C1 POSTGRAD INST MED EDUC & RES,CHANDIGARH 160012,INDIA.
NR 22
TC 22
Z9 23
PU CANADIAN ANAESTHETISTS SOC INC
PI TORONTO
PA 1 EGLINTON AVE EAST, SUITE 208, TORONTO ON M4P 3A1, CANADA
SN 0008-2856
J9 CAN ANAESTH SOC J
PY 1979
VL 26
IS 2
BP 94
EP 98
PG 5
WC Anesthesiology
SC Anesthesiology
GA GN707
UT WOS:A1979GN70700002
ER

PT J
AU KONCHIGERI, HN
   LEE, YE
   VENUGOPAL, K
AF KONCHIGERI, HN
   LEE, YE
   VENUGOPAL, K
TI EFFECT OF PANCURONIUM ON INTRA-OCULAR PRESSURE CHANGES INDUCED BY
   SUCCINYLCHOLINE
SO CANADIAN ANAESTHETISTS SOCIETY JOURNAL
LA English
DT Article
RP KONCHIGERI, HN (reprint author), UNIV ILLINOIS HOSP,ABRAHAM LINCOLN SCH MED,DEPT ANESTHESIOL,CHICAGO,IL 60680, USA.
NR 16
TC 3
Z9 3
PU CANADIAN ANAESTHETISTS SOC INC
PI TORONTO
PA 1 EGLINTON AVE EAST, SUITE 208, TORONTO ON M4P 3A1, CANADA
SN 0008-2856
J9 CAN ANAESTH SOC J
PY 1979
VL 26
IS 6
BP 479
EP 481
DI 10.1007/BF03006160
PG 3
WC Anesthesiology
SC Anesthesiology
GA HV096
UT WOS:A1979HV09600005
ER

PT J
AU BROWN, EM
   KRISHNAPRASAD, D
   SMILER, BG
AF BROWN, EM
   KRISHNAPRASAD, D
   SMILER, BG
TI PANCURONIUM FOR RAPID INDUCTION TECHNIQUE FOR TRACHEAL INTUBATION
SO CANADIAN ANAESTHETISTS SOCIETY JOURNAL
LA English
DT Article
C1 SANAI HOSP,DEPT ANESTHESIOL,DETROIT,MI 48235.
RP BROWN, EM (reprint author), WAYNE STATE UNIV,SCH MED,DEPT ANAESTHESIOL,DETROIT,MI 48202, USA.
NR 7
TC 33
Z9 33
PU CANADIAN ANAESTHETISTS SOC INC
PI TORONTO
PA 1 EGLINTON AVE EAST, SUITE 208, TORONTO ON M4P 3A1, CANADA
SN 0008-2856
J9 CAN ANAESTH SOC J
PY 1979
VL 26
IS 6
BP 489
EP 491
DI 10.1007/BF03006163
PG 3
WC Anesthesiology
SC Anesthesiology
GA HV096
UT WOS:A1979HV09600008
ER

PT J
AU SHEPPARD, JC
   CAMPBELL, MJ
   KITTRICK, JA
   HARDT, TL
AF SHEPPARD, JC
   CAMPBELL, MJ
   KITTRICK, JA
   HARDT, TL
TI RETENTION OF NEPTUNIUM, AMERICIUM, AND CURIUM BY DIFFUSIBLE SOIL
   PARTICLES
SO ENVIRONMENTAL SCIENCE & TECHNOLOGY
LA English
DT Article
C1 WASHINGTON STATE UNIV,DEPT AGRON & SOILS,PULLMAN,WA 99163.
   BABCOCK & WILCOX CO,LYNCHBURG RES CTR,LYNCHBURG,VA 24505.
RP SHEPPARD, JC (reprint author), WASHINGTON STATE UNIV,DEPT CHEM ENGN,PULLMAN,WA 99163, USA.
NR 18
TC 15
Z9 15
PU AMER CHEMICAL SOC
PI WASHINGTON
PA 1155 16TH ST, NW, WASHINGTON, DC 20036
SN 0013-936X
J9 ENVIRON SCI TECHNOL
JI Environ. Sci. Technol.
PY 1979
VL 13
IS 6
BP 680
EP 684
DI 10.1021/es60154a006
PG 5
WC Engineering, Environmental; Environmental Sciences
SC Engineering; Environmental Sciences & Ecology
GA GX438
UT WOS:A1979GX43800014
ER

PT J
AU JONES, RS
   HECKMANN, R
   WUERSCH, W
AF JONES, RS
   HECKMANN, R
   WUERSCH, W
TI EFFECT OF HALOTHANE ON THE ACTION OF ALCURONIUM IN THE DOG
SO EXPERIENTIA
LA English
DT Article
C1 UNIV ZURICH,VET CHIRURG KLIN,CH-8057 ZURICH,SWITZERLAND.
NR 8
TC 1
Z9 1
PU BIRKHAUSER VERLAG AG
PI BASEL
PA PO BOX 133 KLOSTERBERG 23, CH-4010 BASEL, SWITZERLAND
SN 0014-4754
J9 EXPERIENTIA
JI Experientia
PY 1979
VL 35
IS 9
BP 1209
EP 1210
DI 10.1007/BF01963294
PG 2
WC Multidisciplinary Sciences
SC Science & Technology - Other Topics
GA HL167
UT WOS:A1979HL16700056
ER

PT J
AU ALYAUTDIN, RN
   BUYANOV, VV
   LEMINA, EY
   MURATOV, VK
   SAMOILOV, DN
   FISENKO, VP
   SHORR, VA
AF ALYAUTDIN, RN
   BUYANOV, VV
   LEMINA, EY
   MURATOV, VK
   SAMOILOV, DN
   FISENKO, VP
   SHORR, VA
TI APPRAISAL OF SOME PHARMACOLOGICAL PROPERTIES OF THE NEW STEROID
   CURARE-LIKE AGENT RGH-1106
SO FARMAKOLOGIYA I TOKSIKOLOGIYA
LA Russian
DT Article
C1 IM SECHENOV MED INST,FAC HYG,DEPT PHARMACOL,MOSCOW,USSR.
RP ALYAUTDIN, RN (reprint author), IM SECHENOV MED INST,FAC THERAPEUT,DEPT PHARMACOL,MOSCOW,USSR.
NR 19
TC 1
Z9 1
PU IZD VO MEDITSINA
PI MOSCOW
PA PETROVERIGSKII PER 6-8, K-142 MOSCOW, RUSSIA
SN 0014-8318
J9 FARMAKOL TOKSIKOL
PY 1979
VL 42
IS 3
BP 239
EP 243
PG 5
WC Pharmacology & Pharmacy; Toxicology
SC Pharmacology & Pharmacy; Toxicology
GA HD236
UT WOS:A1979HD23600010
ER

PT J
AU GRECHISHKIN, LL
   KRASNOVA, EI
   INDENBOM, ML
AF GRECHISHKIN, LL
   KRASNOVA, EI
   INDENBOM, ML
TI DECURARIZATION OF THE MYORELAXANT AND ITS ANTAGONIST MOLECULES BY MEANS
   OF CATION-ANIONIC INTERACTION
SO FARMAKOLOGIYA I TOKSIKOLOGIYA
LA Russian
DT Article
RP GRECHISHKIN, LL (reprint author), ACAD MED SCI USSR,INST EXPTL MED,DEPT PHARMACOL,LENINGRAD P-22,USSR.
NR 9
TC 0
Z9 0
PU IZD VO MEDITSINA
PI MOSCOW
PA PETROVERIGSKII PER 6-8, K-142 MOSCOW, RUSSIA
SN 0014-8318
J9 FARMAKOL TOKSIKOL
PY 1979
VL 42
IS 4
BP 362
EP 365
PG 4
WC Pharmacology & Pharmacy; Toxicology
SC Pharmacology & Pharmacy; Toxicology
GA HC534
UT WOS:A1979HC53400008
ER

PT J
AU DANILOV, AF
   MALYGIN, VV
   STARSHINOVA, LA
   KHROMOVBORISOV, NV
   TORF, SF
   CHEREPANOVA, VP
AF DANILOV, AF
   MALYGIN, VV
   STARSHINOVA, LA
   KHROMOVBORISOV, NV
   TORF, SF
   CHEREPANOVA, VP
TI NEW HIGHLY EFFECTIVE AND SELECTIVE NON-DEPOLARIZING MYORELAXANT
   TERCURONIUM
SO FARMAKOLOGIYA I TOKSIKOLOGIYA
LA Russian
DT Article
C1 ACAD MED SCI USSR,INST EXPTL MED,DEPT PHARMACOL,DRUG SYNTH LAB,LENINGRAD P-22,USSR.
RP DANILOV, AF (reprint author), IM SECHENOV EVOL PHYSIOL & BIOCHEM INST,PHARMACOL LAB,LENINGRAD,USSR.
NR 5
TC 3
Z9 3
PU IZD VO MEDITSINA
PI MOSCOW
PA PETROVERIGSKII PER 6-8, K-142 MOSCOW, RUSSIA
SN 0014-8318
J9 FARMAKOL TOKSIKOL
PY 1979
VL 42
IS 5
BP 478
EP 481
PG 4
WC Pharmacology & Pharmacy; Toxicology
SC Pharmacology & Pharmacy; Toxicology
GA HM033
UT WOS:A1979HM03300006
ER

PT J
AU KRAVITZ, M
   PACE, NL
AF KRAVITZ, M
   PACE, NL
TI MANAGEMENT OF THE MECHANICALLY VENTILATED PATIENT RECEIVING
   PANCURONIUM-BROMIDE
SO HEART & LUNG
LA English
DT Article
C1 UNIV UTAH,MED CTR,DEPT ANESTHESIA,SALT LAKE CITY,UT 84132.
RP KRAVITZ, M (reprint author), UNIV UTAH,MED CTR,INTERMT BURN CTR,SALT LAKE CITY,UT 84132, USA.
NR 27
TC 6
Z9 6
PU MOSBY-YEAR BOOK INC
PI ST LOUIS
PA 11830 WESTLINE INDUSTRIAL DR, ST LOUIS, MO 63146-3318
SN 0147-9563
J9 HEART LUNG
JI Heart Lung
PY 1979
VL 8
IS 1
BP 81
EP 86
PG 6
WC Cardiac & Cardiovascular Systems; Nursing; Respiratory System
SC Cardiovascular System & Cardiology; Nursing; Respiratory System
GA GH334
UT WOS:A1979GH33400006
ER

PT J
AU DUVALDESTIN, P
   GIBERT, C
   HENZEL, D
   GUY, P
   DESMONTS, JM
AF DUVALDESTIN, P
   GIBERT, C
   HENZEL, D
   GUY, P
   DESMONTS, JM
TI PANCURONIUM BLOOD LEVEL MONITORING IN PATIENTS WITH TETANUS
SO INTENSIVE CARE MEDICINE
LA English
DT Article
C1 HOP CLAUDE BERNARD,REANIMAT MED CLIN,F-75019 PARIS,FRANCE.
RP DUVALDESTIN, P (reprint author), HOP BICHAT CLAUDE BERNARD,DEPT ANESTHESIE,PARIS 18,FRANCE.
NR 15
TC 7
Z9 7
PU SPRINGER VERLAG
PI NEW YORK
PA 175 FIFTH AVE, NEW YORK, NY 10010
SN 0342-4642
J9 INTENS CARE MED
JI Intensive Care Med.
PY 1979
VL 5
IS 3
BP 111
EP 114
DI 10.1007/BF01683191
PG 4
WC Critical Care Medicine
SC General & Internal Medicine
GA HS132
UT WOS:A1979HS13200002
ER

PT J
AU STRADLING, GN
   COOPER, JR
   SMITH, H
   HAM, SE
AF STRADLING, GN
   COOPER, JR
   SMITH, H
   HAM, SE
TI USE OF DTPA FOR REMOVING EXTRA-PULMONARY CURIUM-244 FROM THE RAT
SO INTERNATIONAL JOURNAL OF NUCLEAR MEDICINE & BIOLOGY
LA English
DT Article
RP STRADLING, GN (reprint author), NATL RADIOL PROTECT BOARD,DIDCOT OX11 0RQ,OXFORDSHIRE,ENGLAND.
NR 25
TC 2
Z9 2
PU PERGAMON-ELSEVIER SCIENCE LTD
PI OXFORD
PA THE BOULEVARD, LANGFORD LANE, KIDLINGTON, OXFORD, ENGLAND OX5 1GB
SN 0047-0740
J9 INT J NUCL MED BIOL
PY 1979
VL 6
IS 4
BP 183
EP 191
DI 10.1016/0047-0740(79)90037-8
PG 9
WC Radiology, Nuclear Medicine & Medical Imaging
SC Radiology, Nuclear Medicine & Medical Imaging
GA JD426
UT WOS:A1979JD42600001
ER

PT J
AU STRADLING, GN
   COOPER, JR
   SMITH, H
   HAM, SE
AF STRADLING, GN
   COOPER, JR
   SMITH, H
   HAM, SE
TI MOBILITY OF CURIUM-244 DIOXIDE IN THE BRONCHIALLY INTUBATED RAT
SO INTERNATIONAL JOURNAL OF RADIATION BIOLOGY
LA English
DT Article
RP STRADLING, GN (reprint author), NATL RADIOL PROTECT BOARD,HARWELL,DIDCOT OX11 0RQ,OXFORDSHIRE,ENGLAND.
NR 30
TC 14
Z9 14
PU TAYLOR & FRANCIS LTD
PI LONDON
PA ONE GUNPOWDER SQUARE, LONDON, ENGLAND EC4A 3DE
SN 0955-3002
J9 INT J RADIAT BIOL
JI Int. J. Radiat. Biol.
PY 1979
VL 36
IS 1
BP 19
EP 32
DI 10.1080/09553007914550781
PG 14
WC Biology; Nuclear Science & Technology; Radiology, Nuclear Medicine &
   Medical Imaging
SC Life Sciences & Biomedicine - Other Topics; Nuclear Science &
   Technology; Radiology, Nuclear Medicine & Medical Imaging
GA HJ776
UT WOS:A1979HJ77600003
ER

PT J
AU FRENKEL, VY
   KULYAKO, YM
   LEBEDEV, IA
   MYASOEDOV, BF
AF FRENKEL, VY
   KULYAKO, YM
   LEBEDEV, IA
   MYASOEDOV, BF
TI DETERMINATION OF AMERICIUM IN THE PRESENCE OF CURIUM AFTER
   ELECTROCHEMICAL OXIDATION OF AMERICIUM(III) IN DILUTE PERCHLORIC-ACID
   SOLUTIONS
SO JOURNAL OF ANALYTICAL CHEMISTRY OF THE USSR
LA English
DT Article
RP FRENKEL, VY (reprint author), VI VERNADSKII GEOCHEM & ANAL CHEM INST,MOSCOW,USSR.
NR 14
TC 0
Z9 0
PU PLENUM PUBL CORP
PI NEW YORK
PA CONSULTANTS BUREAU, 233 SPRING ST, NEW YORK, NY 10013
SN 0021-8766
J9 J ANAL CHEM-USSR+
PY 1979
VL 34
IS 2
BP 253
EP 255
PG 3
WC Chemistry, Analytical
SC Chemistry
GA HS262
UT WOS:A1979HS26200004
ER

PT J
AU ROIZEN, MF
   FORBES, AR
   MILLER, RD
   LAKE, CR
   STANSKI, DR
AF ROIZEN, MF
   FORBES, AR
   MILLER, RD
   LAKE, CR
   STANSKI, DR
TI SIMILARITY BETWEEN EFFECTS OF PANCURONIUM AND ATROPINE ON PLASMA
   NOREPINEPHRINE LEVELS IN MAN
SO JOURNAL OF PHARMACOLOGY AND EXPERIMENTAL THERAPEUTICS
LA English
DT Article
C1 UNIV CALIF SAN FRANCISCO,MED CTR,DEPT MED,SAN FRANCISCO,CA 94143.
RP ROIZEN, MF (reprint author), UNIV CALIF SAN FRANCISCO,MED CTR,DEPT ANESTHESIA,SAN FRANCISCO,CA 94143, USA.
NR 24
TC 23
Z9 23
PU WILLIAMS & WILKINS
PI BALTIMORE
PA 351 WEST CAMDEN ST, BALTIMORE, MD 21201-2436
SN 0022-3565
J9 J PHARMACOL EXP THER
JI J. Pharmacol. Exp. Ther.
PY 1979
VL 211
IS 2
BP 419
EP 422
PG 4
WC Pharmacology & Pharmacy
SC Pharmacology & Pharmacy
GA HU979
UT WOS:A1979HU97900026
ER

PT J
AU VERCRUYSSE, P
   BOSSUYT, P
   HANEGREEFS, G
   VERBEUREN, TJ
   VANHOUTTE, PM
AF VERCRUYSSE, P
   BOSSUYT, P
   HANEGREEFS, G
   VERBEUREN, TJ
   VANHOUTTE, PM
TI GALLAMINE AND PANCURONIUM INHIBIT PREJUNCTIONAL AND POSTJUNCTIONAL
   MUSCARINIC RECEPTORS IN CANINE SAPHENOUS VEINS
SO JOURNAL OF PHARMACOLOGY AND EXPERIMENTAL THERAPEUTICS
LA English
DT Article
C1 UNIV INSTELLING ANTWERP,DEPT MED,B-2610 WILRIJK,BELGIUM.
RI Vanhoutte, Paul/B-4533-2009
NR 31
TC 34
Z9 34
PU WILLIAMS & WILKINS
PI BALTIMORE
PA 351 WEST CAMDEN ST, BALTIMORE, MD 21201-2436
SN 0022-3565
J9 J PHARMACOL EXP THER
JI J. Pharmacol. Exp. Ther.
PY 1979
VL 209
IS 2
BP 225
EP 230
PG 6
WC Pharmacology & Pharmacy
SC Pharmacology & Pharmacy
GA GX068
UT WOS:A1979GX06800009
ER

PT J
AU DURANT, NN
   MARSHALL, IG
   SAVAGE, DS
   NELSON, DJ
   SLEIGH, T
   CARLYLE, IC
AF DURANT, NN
   MARSHALL, IG
   SAVAGE, DS
   NELSON, DJ
   SLEIGH, T
   CARLYLE, IC
TI NEUROMUSCULAR AND AUTONOMIC BLOCKING ACTIVITIES OF PANCURONIUM,
   ORG-NC-45, AND OTHER PANCURONIUM ANALOGS, IN THE CAT
SO JOURNAL OF PHARMACY AND PHARMACOLOGY
LA English
DT Article
C1 UNIV STRATHCLYDE,DEPT PHYSIOL & PHARMACOL,GLASGOW G1 1XW,SCOTLAND.
   ORGANON LABS,SCI DEV GRP,NEWHOUSE ML1 5SH,LANARKSHIRE,SCOTLAND.
NR 21
TC 105
Z9 106
PU ROYAL PHARMACEUTICAL SOC GREAT BRITAIN
PI LONDON
PA 1 LAMBETH HIGH ST, LONDON, ENGLAND SE1 7JN
SN 0022-3573
J9 J PHARM PHARMACOL
JI J. Pharm. Pharmacol.
PY 1979
VL 31
IS 12
BP 831
EP 836
PG 6
WC Pharmacology & Pharmacy
SC Pharmacology & Pharmacy
GA HX992
UT WOS:A1979HX99200007
ER

PT J
AU GLAVINOVIC, MI
AF GLAVINOVIC, MI
TI PRESYNAPTIC ACTION OF CURARE
SO JOURNAL OF PHYSIOLOGY-LONDON
LA English
DT Article
C1 MCGILL UNIV,DEPT ANAESTHESIA RES,MONTREAL H3G 1Y6,QUEBEC,CANADA.
NR 32
TC 77
Z9 77
PU CAMBRIDGE UNIV PRESS
PI NEW YORK
PA 40 WEST 20TH STREET, NEW YORK, NY 10011-4211
SN 0022-3751
J9 J PHYSIOL-LONDON
JI J. Physiol.-London
PY 1979
VL 290
IS MAY
BP 499
EP 506
PG 8
WC Neurosciences; Physiology
SC Neurosciences & Neurology; Physiology
GA GZ723
UT WOS:A1979GZ72300033
ER

PT J
AU BILLON, A
AF BILLON, A
TI ANALYTICAL SEPARATION OF AMERICIUM AND CURIUM USING HIGH-PERFORMANCE
   LIQUID-CHROMATOGRAPHY
SO JOURNAL OF RADIOANALYTICAL CHEMISTRY
LA English
DT Article
RP BILLON, A (reprint author), CEA,DRA SCAPE BP 6,F-92260 FONTENAY AUX ROSE,FRANCE.
NR 3
TC 4
Z9 4
PU ELSEVIER SCIENCE SA LAUSANNE
PI LAUSANNE
PA PO BOX 564, 1001 LAUSANNE, SWITZERLAND
SN 0134-0719
J9 J RADIOANAL CHEM
PY 1979
VL 51
IS 2
BP 297
EP 305
DI 10.1007/BF02520500
PG 9
WC Chemistry, Analytical; Nuclear Science & Technology
SC Chemistry; Nuclear Science & Technology
GA HL816
UT WOS:A1979HL81600013
ER

PT J
AU DAMIEN, D
   HAIRE, RG
   PETERSON, JR
AF DAMIEN, D
   HAIRE, RG
   PETERSON, JR
TI CURIUM-248 MONOPNICTIDES AND MONOCHALCOGENIDES
SO JOURNAL OF THE LESS-COMMON METALS
LA English
DT Article
C1 UNIV TENNESSEE,DEPT CHEM,KNOXVILLE,TN 37916.
RP DAMIEN, D (reprint author), OAK RIDGE NATL LAB,TRANSURANIUM RES LAB,OAK RIDGE,TN 37830, USA.
NR 19
TC 17
Z9 17
PU ELSEVIER SCIENCE SA LAUSANNE
PI LAUSANNE
PA PO BOX 564, 1001 LAUSANNE, SWITZERLAND
SN 0022-5088
J9 J LESS-COMMON MET
PY 1979
VL 68
IS 2
BP 159
EP 165
DI 10.1016/0022-5088(79)90052-3
PG 7
WC Chemistry, Physical; Metallurgy & Metallurgical Engineering
SC Chemistry; Metallurgy & Metallurgical Engineering
GA JA826
UT WOS:A1979JA82600007
ER

PT J
AU STEVENSON, JN
   PETERSON, JR
AF STEVENSON, JN
   PETERSON, JR
TI PREPARATION AND STRUCTURAL STUDIES OF ELEMENTAL CURIUM-248 AND THE
   NITRIDES OF CURIUM-248 AND BK-249
SO JOURNAL OF THE LESS-COMMON METALS
LA English
DT Article
C1 UNIV TENNESSEE,DEPT CHEM,KNOXVILLE,TN 37916.
   OAK RIDGE NATL LAB,TRANSURANIUM RES LAB,OAK RIDGE,TN 37830.
NR 20
TC 16
Z9 16
PU ELSEVIER SCIENCE SA LAUSANNE
PI LAUSANNE
PA PO BOX 564, 1001 LAUSANNE, SWITZERLAND
SN 0022-5088
J9 J LESS-COMMON MET
PY 1979
VL 66
IS 2
BP 201
EP 210
DI 10.1016/0022-5088(79)90229-7
PG 10
WC Chemistry, Physical; Metallurgy & Metallurgical Engineering
SC Chemistry; Metallurgy & Metallurgical Engineering
GA HK462
UT WOS:A1979HK46200008
ER

PT J
AU KHROMOVBORISOV, NV
   TORF, SF
   CHEREPANOVA, VP
   DANILOVA, AF
AF KHROMOVBORISOV, NV
   TORF, SF
   CHEREPANOVA, VP
   DANILOVA, AF
TI SYNTHESIS AND CURARE-LIKE ACTIVITY OF P,P''-BIS-QUATERNARY AMMONIUM
   DERIVATIVES OF P-TERFENIL
SO KHIMIKO-FARMATSEVTICHESKII ZHURNAL
LA Russian
DT Article
RP KHROMOVBORISOV, NV (reprint author), ACAD MED SCI USSR,EXPTL MED RES INST,LENINGRAD P-22,USSR.
NR 3
TC 0
Z9 0
PU IZD VO MEDITSINA
PI MOSCOW
PA PETROVERIGSKII PER 6-8, K-142 MOSCOW, RUSSIA
SN 0023-1134
J9 KHIM FARM ZH+
PY 1979
VL 13
IS 7
BP 34
EP 39
PG 6
WC Pharmacology & Pharmacy
SC Pharmacology & Pharmacy
GA HF814
UT WOS:A1979HF81400007
ER

PT J
AU AGAFONOVA, VP
   SMIRNOVA, NV
   SOLOVYOV, VM
   SKOLDINOV, AP
   KHARKEVICH, DA
AF AGAFONOVA, VP
   SMIRNOVA, NV
   SOLOVYOV, VM
   SKOLDINOV, AP
   KHARKEVICH, DA
TI CURARE-LIKE ACTIVITY OF IODOMETHYLATES OF SOME DELTA-DIMETHYLAMINOBUTYL
   ESTERS
SO KHIMIKO-FARMATSEVTICHESKII ZHURNAL
LA Russian
DT Article
RP AGAFONOVA, VP (reprint author), ACAD MED SCI USSR,INST PHARMACOL,MOSCOW 109801,USSR.
NR 8
TC 0
Z9 0
PU IZD VO MEDITSINA
PI MOSCOW
PA PETROVERIGSKII PER 6-8, K-142 MOSCOW, RUSSIA
SN 0023-1134
J9 KHIM FARM ZH+
PY 1979
VL 13
IS 7
BP 41
EP 45
PG 5
WC Pharmacology & Pharmacy
SC Pharmacology & Pharmacy
GA HF814
UT WOS:A1979HF81400009
ER

PT J
AU HOROWITZ, SH
   KRARUP, C
AF HOROWITZ, SH
   KRARUP, C
TI NEW REGIONAL CURARE TEST OF THE ELBOW FLEXORS IN MYASTHENIA-GRAVIS
SO MUSCLE & NERVE
LA English
DT Article
C1 RIGSHOSP,CLIN NEUROPHYSIOL LAB,DK-2100 COPENHAGEN O,DENMARK.
   UNIV COPENHAGEN,INST NEUROPHYSIOL,COPENHAGEN,DENMARK.
NR 23
TC 19
Z9 19
PU JOHN WILEY & SONS INC
PI NEW YORK
PA 605 THIRD AVE, NEW YORK, NY 10158-0012
SN 0148-639X
J9 MUSCLE NERVE
JI Muscle Nerve
PY 1979
VL 2
IS 6
BP 478
EP 490
DI 10.1002/mus.880020609
PG 13
WC Clinical Neurology; Neurosciences
SC Neurosciences & Neurology
GA HT077
UT WOS:A1979HT07700008
ER

PT J
AU YAMAMOTO, D
   WASHIO, H
AF YAMAMOTO, D
   WASHIO, H
TI CURARE HAS A VOLTAGE-DEPENDENT BLOCKING ACTION ON THE GLUTAMATE SYNAPSE
SO NATURE
LA English
DT Article
RP YAMAMOTO, D (reprint author), MITSUBISHI KASEI INST LIFE SCI,NEUROPHYSIOL LAB,MACHIDA,TOKYO 194,JAPAN.
NR 26
TC 35
Z9 35
PU MACMILLAN MAGAZINES LTD
PI LONDON
PA PORTERS SOUTH, 4 CRINAN ST, LONDON, ENGLAND N1 9XW
SN 0028-0836
J9 NATURE
JI Nature
PY 1979
VL 281
IS 5730
BP 372
EP 373
DI 10.1038/281372a0
PG 2
WC Multidisciplinary Sciences
SC Science & Technology - Other Topics
GA HN525
UT WOS:A1979HN52500040
ER

PT J
AU LOBIKOV, EA
   STRIGANOV, AR
   LABOZIN, VP
   ODINTSOVA, NK
   POMYTKIN, VF
AF LOBIKOV, EA
   STRIGANOV, AR
   LABOZIN, VP
   ODINTSOVA, NK
   POMYTKIN, VF
TI STUDY OF THE ATOMIC SPECTRUM OF CURIUM
SO OPTIKA I SPEKTROSKOPIYA
LA Russian
DT Article
NR 11
TC 3
Z9 3
PU MEZHDUNARODNAYA KNIGA
PI MOSCOW
PA 39 DIMITROVA UL., 113095 MOSCOW, RUSSIA
SN 0030-4034
J9 OPT SPEKTROSK+
JI Opt. Spektrosk.
PY 1979
VL 46
IS 6
BP 1054
EP 1060
PG 7
WC Optics; Spectroscopy
SC Optics; Spectroscopy
GA HC398
UT WOS:A1979HC39800003
ER

PT J
AU BARTH, L
   DANNHORN, R
AF BARTH, L
   DANNHORN, R
TI TETANUS-MYOMECHANOGRAPHIC MEASUREMENT OF RECEPTOR LIBERATION BY
   PYRIDOSTIGMINE IN NEUROMUSCULAR BLOCK PRODUCED BY D-TUBOCURARINE,
   GALLAMINE, PANCURONIUM OR ALCURONIUM
SO PRAKTISCHE ANASTHESIE WIEDERBELEBUNG UND INTENSIVTHERAPIE
LA German
DT Article
RP BARTH, L (reprint author), ROTES KREUZ KRANKENHAUS,ST PAULI DEICH 24,D-2800 BREMEN,FED REP GER.
NR 0
TC 0
Z9 0
PU GEORG THIEME VERLAG
PI STUTTGART
PA P O BOX 30 11 20, D-70451 STUTTGART, GERMANY
SN 0302-7600
J9 PRAKT ANASTH WIED IN
PY 1979
VL 14
IS 4
BP 303
EP 312
PG 10
WC Anesthesiology
SC Anesthesiology
GA HJ366
UT WOS:A1979HJ36600004
ER

PT J
AU KAWASUJI, I
   FUKASAWA, T
   SUZUKI, S
AF KAWASUJI, I
   FUKASAWA, T
   SUZUKI, S
TI DETERMINATION OF THE ISOTOPIC-RATIOS OF AMERICIUM AND CURIUM BY THE
   ALPHA-RAY AND GAMMA-RAY SPECTROMETRY
SO RADIOCHEMICAL AND RADIOANALYTICAL LETTERS
LA English
DT Article
RP KAWASUJI, I (reprint author), TOHOKU UNIV,IRON STEEL & OTHER MET RES INST,SENDAI,MIYAGI 980,JAPAN.
NR 7
TC 3
Z9 3
PU ELSEVIER SCIENCE SA LAUSANNE
PI LAUSANNE
PA PO BOX 564, 1001 LAUSANNE, SWITZERLAND
SN 0079-9483
J9 RADIOCHEM RADIOA LET
PY 1979
VL 40
IS 4
BP 215
EP 222
PG 8
WC Chemistry, Analytical; Nuclear Science & Technology
SC Chemistry; Nuclear Science & Technology
GA HR450
UT WOS:A1979HR45000002
ER

PT J
AU VAGNYCADILHAC, C
   GEORGESCO, M
   CADILHAC, J
AF VAGNYCADILHAC, C
   GEORGESCO, M
   CADILHAC, J
TI MYOTONIC SEIZURES - ACTION OF CURARE OR RELATED COMPOUNDS ON MYOTONIA
SO REVUE D ELECTROENCEPHALOGRAPHIE ET DE NEUROPHYSIOLOGIE CLINIQUE
LA French
DT Article
C1 CTR HOSP UNIV MONTPELLIER,SERV EXPLORAT FONCTIONNELLES NEUROMUSCULAIRE,F-34000 MONTPELLIER,FRANCE.
NR 0
TC 0
Z9 0
PU MASSON EDITEUR
PI PARIS 06
PA 120 BLVD SAINT-GERMAIN, 75280 PARIS 06, FRANCE
SN 0035-1857
J9 REV EEG NEUROPHYSIOL
PY 1979
VL 9
IS 1
BP 68
EP 70
DI 10.1016/S0370-4475(79)80056-8
PG 3
WC Neurosciences
SC Neurosciences & Neurology
GA HJ839
UT WOS:A1979HJ83900011
ER

PT J
AU VANDERKLOOT, WG
   COHEN, I
AF VANDERKLOOT, WG
   COHEN, I
TI MEMBRANE SURFACE-POTENTIAL CHANGES MAY ALTER DRUG-INTERACTIONS -
   EXAMPLE, ACETYLCHOLINE AND CURARE
SO SCIENCE
LA English
DT Article
RP VANDERKLOOT, WG (reprint author), SUNY STONY BROOK,HLTH SCI CTR,DEPT PHYSIOL & BIOPHYS,STONY BROOK,NY 11749, USA.
NR 11
TC 25
Z9 25
PU AMER ASSOC ADVANCEMENT SCIENCE
PI WASHINGTON
PA 1200 NEW YORK AVE, NW, WASHINGTON, DC 20005
SN 0036-8075
J9 SCIENCE
JI Science
PY 1979
VL 203
IS 4387
BP 1351
EP 1353
DI 10.1126/science.424757
PG 3
WC Multidisciplinary Sciences
SC Science & Technology - Other Topics
GA GN503
UT WOS:A1979GN50300031
ER

PT J
AU SUZUKI, S
   SATO, A
   HARA, M
   MITSUGASHIRA, T
   KAWASUJI, I
   KIKUCHI, H
   FUKASAWA, T
AF SUZUKI, S
   SATO, A
   HARA, M
   MITSUGASHIRA, T
   KAWASUJI, I
   KIKUCHI, H
   FUKASAWA, T
TI PRODUCTION OF CURIUM BY THE NEUTRON-IRRADIATION OF AM-241
SO SCIENCE REPORTS OF THE RESEARCH INSTITUTES TOHOKU UNIVERSITY SERIES
   A-PHYSICS CHEMISTRY AND METALLURGY
LA English
DT Article
RP SUZUKI, S (reprint author), TOHOKU UNIV,IRON STEEL & OTHER MET RES INST,SENDAI,MIYAGI 980,JAPAN.
NR 6
TC 1
Z9 1
PU INST MATERIALS RESEARCH LIBRARY
PI SENDAI
PA TOHOKU UNIV KATAHIRA 2-1-1, SENDAI 980, JAPAN
SN 0040-8808
J9 SCI REP RES TOHOKU A
JI Sci. Rep. Res. Inst. Tohoku Univ. Ser. A-Phys. Chem. Metall.
PY 1979
VL 28
IS 1
BP 73
EP 79
PG 7
WC Materials Science, Multidisciplinary; Metallurgy & Metallurgical
   Engineering
SC Materials Science; Metallurgy & Metallurgical Engineering
GA HX930
UT WOS:A1979HX93000006
ER

PT J
AU CHRISTIAN, CM
   NARAGHI, M
   ADRIANI, J
AF CHRISTIAN, CM
   NARAGHI, M
   ADRIANI, J
TI ADVERSE-EFFECTS OF PANCURONIUM IN PATIENTS WITH HEMORRHAGIC-SHOCK
SO SOUTHERN MEDICAL JOURNAL
LA English
DT Article
C1 CHARITY HOSP,DEPT ANESTHESIOL,NEW ORLEANS,LA 70140.
   LOUISIANA STATE UNIV,MED CTR,SCH MED,DEPT ANESTHESIOL,NEW ORLEANS,LA 70112.
   LOUISIANA STATE UNIV,MED CTR,SCH MED,DEPT PHARMACOL,NEW ORLEANS,LA 70112.
NR 14
TC 4
Z9 4
PU SOUTHERN MEDICAL ASSN
PI BIRMINGHAM
PA 35 LAKESHORE DR PO BOX 190088, BIRMINGHAM, AL 35219
SN 0038-4348
J9 SOUTHERN MED J
JI South.Med.J.
PY 1979
VL 72
IS 9
BP 1113
EP 1115
PG 3
WC Medicine, General & Internal
SC General & Internal Medicine
GA JA618
UT WOS:A1979JA61800006
ER

PT J
AU KLAUSCH, B
   DAUSS, I
   STARK, KH
   PLESSE, R
AF KLAUSCH, B
   DAUSS, I
   STARK, KH
   PLESSE, R
TI EFFECTS OF PAVULON (PANCURONIUM-BROMIDE) ON MATERNAL CIRCULATION AND
   METABOLISM AS WELL AS ON FETAL METABOLISM AND POSTNATAL CONDITION AT
   CESAREAN-SECTION
SO ZENTRALBLATT FUR GYNAKOLOGIE
LA German
DT Article
C1 UNIV ROSTOCK,BEREICH MED,ANAESTHESIA ABT,DDR-25 ROSTOCK 1,GER DEM REP.
RP KLAUSCH, B (reprint author), UNIV ROSTOCK,BEREICH MED,FRAUENKLIN,DDR-25 ROSTOCK 1,GER DEM REP.
NR 31
TC 0
Z9 0
PU JOHANN AMBROSIUS BARTH VERLAG
PI HEIDELBERG
PA IM WEIHER 10, D-69121 HEIDELBERG, GERMANY
SN 0044-4197
J9 ZBL GYNAKOL
JI Zent.bl. Gynakol.
PY 1979
VL 101
IS 12
BP 796
EP 805
PG 10
WC Obstetrics & Gynecology
SC Obstetrics & Gynecology
GA HC610
UT WOS:A1979HC61000007
ER

PT J
AU BULMAN, RA
   GRIFFIN, RJ
AF BULMAN, RA
   GRIFFIN, RJ
TI INTERACTION OF PLUTONIUM, AMERICIUM AND CURIUM WITH PHOSPHOLIPIDS
SO JOURNAL OF INORGANIC & NUCLEAR CHEMISTRY
LA English
DT Article
RP BULMAN, RA (reprint author), NATL RADIOL PROTECT BOARD,DIDCOT OX11 0RQ,OXFORDSHIRE,ENGLAND.
NR 11
TC 5
Z9 5
PU PERGAMON-ELSEVIER SCIENCE LTD
PI OXFORD
PA THE BOULEVARD, LANGFORD LANE, KIDLINGTON, OXFORD, ENGLAND OX5 1GB
SN 0022-1902
J9 J INORG NUCL CHEM
PY 1979
VL 41
IS 11
BP 1639
EP 1641
DI 10.1016/0022-1902(79)80197-9
PG 3
WC Chemistry, Inorganic & Nuclear
SC Chemistry
GA HT561
UT WOS:A1979HT56100030
ER

PT J
AU BILLON, A
AF BILLON, A
TI ANALYTICAL SEPARATION OF AMERICIUM AND CURIUM USING HIGH-PERFORMANCE
   LIQUID-CHROMATOGRAPHY
SO JOURNAL OF RADIOANALYTICAL CHEMISTRY
LA English
DT Article
RP BILLON, A (reprint author), CENFAR,F-92260 FONTENAY AUX ROSE,FRANCE.
NR 3
TC 0
Z9 0
PU ELSEVIER SCIENCE SA LAUSANNE
PI LAUSANNE
PA PO BOX 564, 1001 LAUSANNE, SWITZERLAND
SN 0134-0719
J9 J RADIOANAL CHEM
PY 1979
VL 52
IS 2
BP 297
EP 305
PG 9
WC Chemistry, Analytical; Nuclear Science & Technology
SC Chemistry; Nuclear Science & Technology
GA HR445
UT WOS:A1979HR44500013
ER

PT J
AU ELESIN, AA
   KARASEVA, VA
   FROLOV, VI
AF ELESIN, AA
   KARASEVA, VA
   FROLOV, VI
TI EFFECT OF ION-EXCHANGE COLUMN PACKING ON THE SEPARATION OF AMERICIUM AND
   CURIUM
SO SOVIET RADIOCHEMISTRY
LA English
DT Article
NR 0
TC 0
Z9 0
PU PLENUM PUBL CORP
PI NEW YORK
PA CONSULTANTS BUREAU, 233 SPRING ST, NEW YORK, NY 10013
SN 0038-576X
J9 SOV RADIOCHEM+
PY 1979
VL 21
IS 4
BP 442
EP 446
PG 5
WC Chemistry, Analytical
SC Chemistry
GA KJ662
UT WOS:A1979KJ66200011
ER

PT J
AU DHOLLANDER, AA
   CAMU, F
   SANDERS, M
AF DHOLLANDER, AA
   CAMU, F
   SANDERS, M
TI COMPARATIVE EVALUATION OF NEUROMUSCULAR BLOCKADE AFTER PANCURONIUM
   ADMINISTRATION IN PATIENTS WITH AND WITHOUT RENAL-FAILURE
SO ACTA ANAESTHESIOLOGICA SCANDINAVICA
LA English
DT Article
C1 FREE UNIV BRUSSELS,SCH MED,B-1050 BRUSSELS,BELGIUM.
RP DHOLLANDER, AA (reprint author), BRUGMANN HOSP,DEPT ANESTHESIA,B-1020 BRUSSELS,BELGIUM.
NR 26
TC 7
Z9 7
PU MUNKSGAARD INT PUBL LTD
PI COPENHAGEN
PA 35 NORRE SOGADE, PO BOX 2148, DK-1016 COPENHAGEN, DENMARK
SN 0001-5172
J9 ACTA ANAESTH SCAND
JI Acta Anaesthesiol. Scand.
PY 1978
VL 22
IS 1
BP 21
EP 26
PG 6
WC Anesthesiology
SC Anesthesiology
GA EM316
UT WOS:A1978EM31600005
ER

PT J
AU DUVALDESTIN, P
   DEMETRIOU, M
   HENZEL, D
   DESMONTS, JM
AF DUVALDESTIN, P
   DEMETRIOU, M
   HENZEL, D
   DESMONTS, JM
TI PLACENTAL-TRANSFER OF PANCURONIUM AND ITS PHARMACOKINETICS DURING
   CESAREAN-SECTION
SO ACTA ANAESTHESIOLOGICA SCANDINAVICA
LA English
DT Article
RP DUVALDESTIN, P (reprint author), BICHAT UNIV HOSP,DEPT ANAESTHESIOL,F-75877 PARIS 18,FRANCE.
NR 13
TC 30
Z9 30
PU MUNKSGAARD INT PUBL LTD
PI COPENHAGEN
PA 35 NORRE SOGADE, PO BOX 2148, DK-1016 COPENHAGEN, DENMARK
SN 0001-5172
J9 ACTA ANAESTH SCAND
JI Acta Anaesthesiol. Scand.
PY 1978
VL 22
IS 3
BP 327
EP 333
PG 7
WC Anesthesiology
SC Anesthesiology
GA FC628
UT WOS:A1978FC62800017
ER

PT J
AU KUMAR, SM
   KOTHARY, SP
   ZSIGMOND, EK
AF KUMAR, SM
   KOTHARY, SP
   ZSIGMOND, EK
TI EFFECT OF PANCURONIUM ON PLASMA FREE NOREPINEPHRINE AND EPINEPHRINE IN
   ADULT CARDIAC SURGICAL PATIENTS
SO ACTA ANAESTHESIOLOGICA SCANDINAVICA
LA English
DT Article
RP KUMAR, SM (reprint author), UNIV MICHIGAN,MED CTR,DEPT ANESTHESIOL,ANN ARBOR,MI 48109, USA.
NR 13
TC 2
Z9 2
PU MUNKSGAARD INT PUBL LTD
PI COPENHAGEN
PA 35 NORRE SOGADE, PO BOX 2148, DK-1016 COPENHAGEN, DENMARK
SN 0001-5172
J9 ACTA ANAESTH SCAND
JI Acta Anaesthesiol. Scand.
PY 1978
VL 22
IS 4
BP 423
EP 429
PG 7
WC Anesthesiology
SC Anesthesiology
GA FL921
UT WOS:A1978FL92100010
ER

PT J
AU WALDENLIND, L
AF WALDENLIND, L
TI PHARMACOLOGICAL PROPERTIES OF CURARE-SENSITIVE RECEPTORS MEDIATING
   POST-TETANIC POTENTIATION IN RAT MASSETER MUSCLE
SO ACTA PHYSIOLOGICA SCANDINAVICA
LA English
DT Article
RP WALDENLIND, L (reprint author), KAROLINSKA INST,DEPT PHARMACOL,S-10401 STOCKHOLM 60,SWEDEN.
NR 7
TC 3
Z9 3
PU BLACKWELL SCIENCE LTD
PI OXFORD
PA OSNEY MEAD, OXFORD, OXON, ENGLAND OX2 0EL
SN 0001-6772
J9 ACTA PHYSIOL SCAND
JI Acta Physiol. Scand.
PY 1978
VL 103
IS 2
BP 160
EP 164
DI 10.1111/j.1748-1716.1978.tb06203.x
PG 5
WC Physiology
SC Physiology
GA FD247
UT WOS:A1978FD24700006
ER

PT J
AU SVORAD, D
   LUKOVIC, L
AF SVORAD, D
   LUKOVIC, L
TI CHANGES OF NEURONAL-ACTIVITY OF CAUDATE-NUCLEUS AFTER PENTOBARBITAL AND
   CURARE
SO ACTIVITAS NERVOSA SUPERIOR
LA English
DT Article
RP SVORAD, D (reprint author), SLOVAK ACAD SCI,INST NORMAL & PATHOL PHYSIOL,CS-88423 BRATISLAVA,CZECHOSLOVAKIA.
NR 4
TC 2
Z9 2
PU AVICENUM
PI PRAGUE 1
PA CZECHOSLOVAK MEDICAL PRESS TOMASSKA 1, PRAGUE 1, CZECH REPUBLIC 118 02
SN 0001-7604
J9 ACTIV NERV SUPER
PY 1978
VL 20
IS 2
BP 103
EP 105
PG 3
WC Clinical Neurology; Neurosciences
SC Neurosciences & Neurology
GA FH977
UT WOS:A1978FH97700005
ER

PT J
AU BARR, AM
   THORNLEY, BA
AF BARR, AM
   THORNLEY, BA
TI THIOPENTONE AND PANCURONIUM CRASH INDUCTION - COMPARISON WITH
   THIOPENTONE AND SUXAMETHONIUM
SO ANAESTHESIA
LA English
DT Article
C1 HORTON GEN HOSP,BANBURY,ENGLAND.
RP BARR, AM (reprint author), ROYAL BERKSHIRE HOSP,READING RG1 5AN,BERKSHIRE,ENGLAND.
NR 4
TC 12
Z9 12
PU BLACKWELL SCIENCE LTD
PI OXFORD
PA OSNEY MEAD, OXFORD, OXON, ENGLAND OX2 0EL
SN 0003-2409
J9 ANAESTHESIA
JI Anaesthesia
PY 1978
VL 33
IS 1
BP 25
EP 31
DI 10.1111/j.1365-2044.1978.tb08273.x
PG 7
WC Anesthesiology
SC Anesthesiology
GA EK484
UT WOS:A1978EK48400005
ER

PT J
AU KNIGHT, CL
   BARNES, PK
   FELDMAN, SA
AF KNIGHT, CL
   BARNES, PK
   FELDMAN, SA
TI INTERACTION OF HALOTHANE AND PANCURONIUM-BROMIDE - STUDY IN DOGS
SO ANAESTHESIA
LA English
DT Article
C1 WESTMINSTER HOSP,MAGILL DEPT ANAESTHET,LONDON SW1,ENGLAND.
NR 23
TC 1
Z9 1
PU BLACKWELL SCIENCE LTD
PI OXFORD
PA OSNEY MEAD, OXFORD, OXON, ENGLAND OX2 0EL
SN 0003-2409
J9 ANAESTHESIA
JI Anaesthesia
PY 1978
VL 33
IS 2
BP 139
EP 144
DI 10.1111/j.1365-2044.1978.tb08341.x
PG 6
WC Anesthesiology
SC Anesthesiology
GA EN401
UT WOS:A1978EN40100002
ER

PT J
AU FISHER, MMD
   HALLOWES, RC
   WILSON, RM
AF FISHER, MMD
   HALLOWES, RC
   WILSON, RM
TI ANAPHYLAXIS TO ALCURONIUM
SO ANAESTHESIA AND INTENSIVE CARE
LA English
DT Article
RP FISHER, MMD (reprint author), ROYAL N SHORE HOSP,DEPT ANAESTHET,ST LEONARDS 2065,NEW S WALES,AUSTRALIA.
NR 0
TC 9
Z9 9
PU AUSTRALIAN SOC ANAESTHETISTS
PI EDGECLIFF
PA P O BOX 600, EDGECLIFF NSW 2021, AUSTRALIA
SN 0310-057X
J9 ANAESTH INTENS CARE
JI Anaesth. Intensive Care
PY 1978
VL 6
IS 2
BP 125
EP 128
PG 4
WC Anesthesiology; Critical Care Medicine
SC Anesthesiology; General & Internal Medicine
GA FB411
UT WOS:A1978FB41100005
ER

PT J
AU HAVILL, JH
   MEE, AD
   WALLACE, MR
   CHIN, LS
   ROTHWELL, RPG
AF HAVILL, JH
   MEE, AD
   WALLACE, MR
   CHIN, LS
   ROTHWELL, RPG
TI PROLONGED CURARIZATION IN PRESENCE OF RENAL IMPAIRMENT
SO ANAESTHESIA AND INTENSIVE CARE
LA English
DT Article
RP HAVILL, JH (reprint author), WAIKATO HOSP,INTENS THERAPY UNIT,HAMILTON,NEW ZEALAND.
NR 0
TC 8
Z9 8
PU AUSTRALIAN SOC ANAESTHETISTS
PI EDGECLIFF
PA P O BOX 600, EDGECLIFF NSW 2021, AUSTRALIA
SN 0310-057X
J9 ANAESTH INTENS CARE
JI Anaesth. Intensive Care
PY 1978
VL 6
IS 3
BP 234
EP 238
PG 5
WC Anesthesiology; Critical Care Medicine
SC Anesthesiology; General & Internal Medicine
GA FW593
UT WOS:A1978FW59300009
ER

PT J
AU BUZELLO, W
   AGOSTON, S
AF BUZELLO, W
   AGOSTON, S
TI PHARMACOKINETICS OF PANCURONIUM IN PATIENTS WITH NORMAL AND IMPAIRED
   RENAL-FUNCTION
SO ANAESTHESIST
LA English
DT Article
C1 STATE UNIV GRONINGEN,INST KLIN FARMACOL,GRONINGEN,NETHERLANDS.
   STATE UNIV GRONINGEN,INST KLIN & EXPTL ANESTHESIOL,GRONINGEN,NETHERLANDS.
RP BUZELLO, W (reprint author), UNIV FREIBURG KLIN,INST ANAESTHESIOL,D-7800 FREIBURG,FED REP GER.
NR 30
TC 19
Z9 19
PU SPRINGER VERLAG
PI NEW YORK
PA 175 FIFTH AVE, NEW YORK, NY 10010
SN 0003-2417
J9 ANAESTHESIST
JI Anaesthesist
PY 1978
VL 27
IS 6
BP 291
EP 297
PG 7
WC Anesthesiology
SC Anesthesiology
GA FE588
UT WOS:A1978FE58800007
ER

PT J
AU BUZELLO, W
   AGOSTON, S
AF BUZELLO, W
   AGOSTON, S
TI COMPARATIVE CLINICAL PHARMACOKINETICS OF TUBOCURARINE, GALLAMINE,
   ALCURONIUM AND PANCURONIUM
SO ANAESTHESIST
LA English
DT Article
C1 STATE UNIV GRONINGEN,INST KLIN FARMACOL,GRONINGEN,NETHERLANDS.
   STATE UNIV GRONINGEN,INST KLIN EXPTL ANAESTHESIOL,GRONINGEN,NETHERLANDS.
RP BUZELLO, W (reprint author), UNIV FREIBURG,INST ANAESTHESIOL KLINKEN,D-7800 FREIBURG,FED REP GER.
NR 39
TC 14
Z9 14
PU SPRINGER VERLAG
PI NEW YORK
PA 175 FIFTH AVE, NEW YORK, NY 10010
SN 0003-2417
J9 ANAESTHESIST
JI Anaesthesist
PY 1978
VL 27
IS 7
BP 313
EP 318
PG 6
WC Anesthesiology
SC Anesthesiology
GA FH919
UT WOS:A1978FH91900001
ER

PT J
AU BUZELLO, W
   AGOSTON, S
AF BUZELLO, W
   AGOSTON, S
TI KINETICS OF INTER-COMPARTMENTAL DISPOSITION AND EXCRETION OF
   TUBOCURARINE, GALLAMINE, ALCURONIUM AND PANCURONIUM IN PATIENTS WITH
   NORMAL AND IMPAIRED RENAL-FUNCTION
SO ANAESTHESIST
LA English
DT Article
C1 STATE UNIV GRONINGEN,INST KLIN FARMACOL,GRONINGEN,NETHERLANDS.
   STATE UNIV GRONINGEN,INST KLIN EXPTL ANESTHESIOL,GRONINGEN,NETHERLANDS.
RP BUZELLO, W (reprint author), UNIV FREIBURG,INST ANAESTHESIOL,D-7800 FREIBURG,FED REP GER.
NR 10
TC 11
Z9 11
PU SPRINGER VERLAG
PI NEW YORK
PA 175 FIFTH AVE, NEW YORK, NY 10010
SN 0003-2417
J9 ANAESTHESIST
JI Anaesthesist
PY 1978
VL 27
IS 7
BP 319
EP 321
PG 3
WC Anesthesiology
SC Anesthesiology
GA FH919
UT WOS:A1978FH91900002
ER

PT J
AU BOOIJ, LHDJ
   MILLER, RD
   CRUL, JF
AF BOOIJ, LHDJ
   MILLER, RD
   CRUL, JF
TI NEOSTIGMINE AND 4-AMINOPYRIDINE ANTAGONISM OF LINCOMYCIN-PANCURONIUM
   NEUROMUSCULAR BLOCKADE IN MAN
SO ANESTHESIA AND ANALGESIA
LA English
DT Article
C1 CATHOLIC UNIV NIJMEGEN,DEPT ANESTHESIOL,NIJMEGEN,NETHERLANDS.
NR 9
TC 26
Z9 26
PU WILLIAMS & WILKINS
PI BALTIMORE
PA 351 WEST CAMDEN ST, BALTIMORE, MD 21201-2436
SN 0003-2999
J9 ANESTH ANALG
JI Anesth. Analg.
PY 1978
VL 57
IS 3
BP 316
EP 321
PG 6
WC Anesthesiology
SC Anesthesiology
GA FC851
UT WOS:A1978FC85100007
ER

PT J
AU BRAUER, FS
   ANANTHANARAYAN, CR
AF BRAUER, FS
   ANANTHANARAYAN, CR
TI HISTAMINE-RELEASE BY PANCURONIUM
SO ANESTHESIOLOGY
LA English
DT Article
RP BRAUER, FS (reprint author), LOMA LINDA UNIV,MED CTR,DEPT ANESTHESIOL,LOMA LINDA,CA 92350, USA.
NR 5
TC 11
Z9 11
PU LIPPINCOTT-RAVEN PUBL
PI PHILADELPHIA
PA 227 EAST WASHINGTON SQ, PHILADELPHIA, PA 19106
SN 0003-3022
J9 ANESTHESIOLOGY
JI Anesthesiology
PY 1978
VL 49
IS 6
BP 434
EP 435
DI 10.1097/00000542-197812000-00012
PG 2
WC Anesthesiology
SC Anesthesiology
GA GB440
UT WOS:A1978GB44000012
ER

PT J
AU ROIZEN, MF
   FEELEY, TW
AF ROIZEN, MF
   FEELEY, TW
TI DRUGS 5 YEARS LATER - PANCURONIUM-BROMIDE
SO ANNALS OF INTERNAL MEDICINE
LA English
DT Article
C1 UNIV CALIF SAN FRANCISCO,DEPT MED,SAN FRANCISCO,CA 94143.
RP ROIZEN, MF (reprint author), UNIV CALIF SAN FRANCISCO,DEPT ANESTHESIA,DIV CLIN PHARMACOL,SAN FRANCISCO,CA 94143, USA.
NR 62
TC 29
Z9 29
PU AMER COLL PHYSICIANS
PI PHILADELPHIA
PA INDEPENDENCE MALL WEST 6TH AND RACE ST, PHILADELPHIA, PA 19106-1572
SN 0003-4819
J9 ANN INTERN MED
JI Ann. Intern. Med.
PY 1978
VL 88
IS 1
BP 64
EP 68
PG 5
WC Medicine, General & Internal
SC General & Internal Medicine
GA EH177
UT WOS:A1978EH17700019
ER

PT J
AU SHANKS, CA
   SOMOGYI, AA
   TRIGGS, EJ
AF SHANKS, CA
   SOMOGYI, AA
   TRIGGS, EJ
TI PLASMA CONCENTRATIONS OF PANCURONIUM DURING PREDETERMINED INTENSITIES OF
   NEUROMUSCULAR BLOCKADE
SO BRITISH JOURNAL OF ANAESTHESIA
LA English
DT Article
C1 UNIV SYDNEY,DEPT PHARM,SYDNEY 2006,NEW S WALES,AUSTRALIA.
RP SHANKS, CA (reprint author), ROYAL PRINCE ALFRED HOSP,DEPT ANAESTHET,SYDNEY,NEW S WALES,AUSTRALIA.
NR 14
TC 14
Z9 14
PU PROF SCI PUBL
PI LONDON
PA TAVISTOCK HOUSE EAST, TAVISTOCK SQUARE, LONDON, ENGLAND WC1H 9JR
SN 0007-0912
J9 BRIT J ANAESTH
JI Br. J. Anaesth.
PY 1978
VL 50
IS 3
BP 235
EP 239
DI 10.1093/bja/50.3.235
PG 5
WC Anesthesiology
SC Anesthesiology
GA ER571
UT WOS:A1978ER57100006
ER

PT J
AU MILLER, RD
   RODERICK, LL
AF MILLER, RD
   RODERICK, LL
TI ACID-BASE-BALANCE AND NEOSTIGMINE ANTAGONISM OF PANCURONIUM
   NEUROMUSCULAR BLOCKADE
SO BRITISH JOURNAL OF ANAESTHESIA
LA English
DT Article
C1 UNIV CALIF SAN FRANCISCO,MED CTR,DEPT PHARMACOL,SAN FRANCISCO,CA 94143.
RP MILLER, RD (reprint author), UNIV CALIF SAN FRANCISCO,MED CTR,DEPT ANESTHESIA,SAN FRANCISCO,CA 94143, USA.
NR 15
TC 27
Z9 27
PU PROF SCI PUBL
PI LONDON
PA TAVISTOCK HOUSE EAST, TAVISTOCK SQUARE, LONDON, ENGLAND WC1H 9JR
SN 0007-0912
J9 BRIT J ANAESTH
JI Br. J. Anaesth.
PY 1978
VL 50
IS 4
BP 317
EP 324
DI 10.1093/bja/50.4.317
PG 8
WC Anesthesiology
SC Anesthesiology
GA EV029
UT WOS:A1978EV02900002
ER

PT J
AU BLACKBURN, CL
   MORGAN, M
AF BLACKBURN, CL
   MORGAN, M
TI COMPARISON OF SPEED OF ONSET OF FAZADINIUM, PANCURONIUM, TUBOCURARINE
   AND SUXAMETHONIUM
SO BRITISH JOURNAL OF ANAESTHESIA
LA English
DT Article
RP BLACKBURN, CL (reprint author), HAMMERSMITH HOSP,ROYAL POSTGRAD MED SCH,DEPT ANAESTHET,LONDON W12 0HS,ENGLAND.
NR 16
TC 33
Z9 33
PU PROF SCI PUBL
PI LONDON
PA TAVISTOCK HOUSE EAST, TAVISTOCK SQUARE, LONDON, ENGLAND WC1H 9JR
SN 0007-0912
J9 BRIT J ANAESTH
JI Br. J. Anaesth.
PY 1978
VL 50
IS 4
BP 361
EP 364
DI 10.1093/bja/50.4.361
PG 4
WC Anesthesiology
SC Anesthesiology
GA EV029
UT WOS:A1978EV02900008
ER

PT J
AU MILLER, RD
   RODERICK, LL
AF MILLER, RD
   RODERICK, LL
TI DIURETIC-INDUCED HYPOKALEMIA, PANCURONIUM NEUROMUSCULAR BLOCKADE AND ITS
   ANTAGONISM BY NEOSTIGMINE
SO BRITISH JOURNAL OF ANAESTHESIA
LA English
DT Article
C1 UNIV CALIF SAN FRANCISCO,DEPT PHARMACOL,SAN FRANCISCO,CA 94143.
RP MILLER, RD (reprint author), UNIV CALIF SAN FRANCISCO,DEPT ANESTHESIA,SAN FRANCISCO,CA 94143, USA.
NR 4
TC 17
Z9 17
PU PROF SCI PUBL
PI LONDON
PA TAVISTOCK HOUSE EAST, TAVISTOCK SQUARE, LONDON, ENGLAND WC1H 9JR
SN 0007-0912
J9 BRIT J ANAESTH
JI Br. J. Anaesth.
PY 1978
VL 50
IS 6
BP 541
EP 544
DI 10.1093/bja/50.6.541
PG 4
WC Anesthesiology
SC Anesthesiology
GA FD486
UT WOS:A1978FD48600002
ER

PT J
AU SOMOGYI, AA
   SHANKS, CA
   TRIGGS, EJ
AF SOMOGYI, AA
   SHANKS, CA
   TRIGGS, EJ
TI COMBINED IV BOLUS AND INFUSION OF PANCURONIUM-BROMIDE
SO BRITISH JOURNAL OF ANAESTHESIA
LA English
DT Article
C1 ROYAL PRINCE ALFRED HOSP,DEPT ANAESTHET,SYDNEY,NEW S WALES,AUSTRALIA.
   UNIV SYDNEY,DEPT PHARM,SYDNEY 2006,NEW S WALES,AUSTRALIA.
NR 16
TC 18
Z9 18
PU PROF SCI PUBL
PI LONDON
PA TAVISTOCK HOUSE EAST, TAVISTOCK SQUARE, LONDON, ENGLAND WC1H 9JR
SN 0007-0912
J9 BRIT J ANAESTH
JI Br. J. Anaesth.
PY 1978
VL 50
IS 6
BP 575
EP 582
DI 10.1093/bja/50.6.575
PG 8
WC Anesthesiology
SC Anesthesiology
GA FD486
UT WOS:A1978FD48600009
ER

PT J
AU HENEGHAN, CPH
   FINDLEY, IL
   GILLBE, CE
   FELDMAN, SA
AF HENEGHAN, CPH
   FINDLEY, IL
   GILLBE, CE
   FELDMAN, SA
TI MUSCLE BLOOD-FLOW AND RATE OF RECOVERY FROM PANCURONIUM NEUROMUSCULAR
   BLOCKADE IN DOGS
SO BRITISH JOURNAL OF ANAESTHESIA
LA English
DT Article
C1 WESTMINSTER HOSP,LONDON SW1,ENGLAND.
NR 9
TC 14
Z9 14
PU PROF SCI PUBL
PI LONDON
PA TAVISTOCK HOUSE EAST, TAVISTOCK SQUARE, LONDON, ENGLAND WC1H 9JR
SN 0007-0912
J9 BRIT J ANAESTH
JI Br. J. Anaesth.
PY 1978
VL 50
IS 11
BP 1105
EP 1108
DI 10.1093/bja/50.11.1105
PG 4
WC Anesthesiology
SC Anesthesiology
GA FX182
UT WOS:A1978FX18200005
ER

PT J
AU HULL, CJ
   VANBEEM, HBH
   MCLEOD, K
   SIBBALD, A
   WATSON, MJ
AF HULL, CJ
   VANBEEM, HBH
   MCLEOD, K
   SIBBALD, A
   WATSON, MJ
TI PHARMACODYNAMIC MODEL FOR PANCURONIUM
SO BRITISH JOURNAL OF ANAESTHESIA
LA English
DT Article
C1 UNIV NEWCASTLE UPON TYNE,DEPT CLIN BIOCHEM,NEWCASTLE TYNE NE1 7RU,TYNE & WEAR,ENGLAND.
RP HULL, CJ (reprint author), UNIV NEWCASTLE UPON TYNE,DEPT ANAESTHESIA,NEWCASTLE TYNE NE1 7RU,TYNE & WEAR,ENGLAND.
NR 26
TC 163
Z9 165
PU PROF SCI PUBL
PI LONDON
PA TAVISTOCK HOUSE EAST, TAVISTOCK SQUARE, LONDON, ENGLAND WC1H 9JR
SN 0007-0912
J9 BRIT J ANAESTH
JI Br. J. Anaesth.
PY 1978
VL 50
IS 11
BP 1113
EP 1123
DI 10.1093/bja/50.11.1113
PG 11
WC Anesthesiology
SC Anesthesiology
GA FX182
UT WOS:A1978FX18200007
ER

PT J
AU DUVALDESTIN, P
   AGOSTON, S
   HENZEL, D
   KERSTEN, UW
   DESMONTS, JM
AF DUVALDESTIN, P
   AGOSTON, S
   HENZEL, D
   KERSTEN, UW
   DESMONTS, JM
TI PANCURONIUM PHARMACOKINETICS IN PATIENTS WITH LIVER-CIRRHOSIS
SO BRITISH JOURNAL OF ANAESTHESIA
LA English
DT Article
C1 STATE UNIV GRONINGEN,INST CLIN PHARMACOL,GRONINGEN,NETHERLANDS.
   STATE UNIV GRONINGEN,INST ANAESTHESIOL,GRONINGEN,NETHERLANDS.
RP DUVALDESTIN, P (reprint author), UNIV PARIS 7,HOP BICHAT,DEPT ANAESTHESIA,F-75221 PARIS 05,FRANCE.
NR 19
TC 71
Z9 71
PU PROF SCI PUBL
PI LONDON
PA TAVISTOCK HOUSE EAST, TAVISTOCK SQUARE, LONDON, ENGLAND WC1H 9JR
SN 0007-0912
J9 BRIT J ANAESTH
JI Br. J. Anaesth.
PY 1978
VL 50
IS 11
BP 1131
EP 1136
DI 10.1093/bja/50.11.1131
PG 6
WC Anesthesiology
SC Anesthesiology
GA FX182
UT WOS:A1978FX18200009
ER

PT J
AU DOCHERTY, JR
   MCGRATH, JC
AF DOCHERTY, JR
   MCGRATH, JC
TI SYMPATHOMIMETIC EFFECTS OF PANCURONIUM-BROMIDE ON CARDIOVASCULAR-SYSTEM
   OF PITHED RAT - COMPARISON WITH EFFECTS OF DRUGS BLOCKING NEURONAL
   UPTAKE OF NORADRENALINE
SO BRITISH JOURNAL OF PHARMACOLOGY
LA English
DT Article
RP DOCHERTY, JR (reprint author), UNIV GLASGOW,INST PHYSIOL,GLASGOW G12 8QQ,SCOTLAND.
RI McGrath, John/G-6485-2012
OI McGrath, John/0000-0002-5276-0381
NR 26
TC 68
Z9 68
PU STOCKTON PRESS
PI BASINGSTOKE
PA HOUNDMILLS, BASINGSTOKE, HAMPSHIRE, ENGLAND RG21 6XS
SN 0007-1188
J9 BRIT J PHARMACOL
JI Br. J. Pharmacol.
PY 1978
VL 64
IS 4
BP 589
EP 599
PG 11
WC Pharmacology & Pharmacy
SC Pharmacology & Pharmacy
GA GA989
UT WOS:A1978GA98900014
ER

PT J
AU BODMAN, RI
AF BODMAN, RI
TI PANCURONIUM AND HISTAMINE-RELEASE
SO CANADIAN ANAESTHETISTS SOCIETY JOURNAL
LA English
DT Article
C1 MEM UNIV NEWFOUNDLAND,FAC MED,DEPT ANAESTHESIA,ST JOHNS A1C 5S7,NEWFOUNDLAND,CANADA.
NR 19
TC 9
Z9 9
PU CANADIAN ANAESTHETISTS SOC INC
PI TORONTO
PA 1 EGLINTON AVE EAST, SUITE 208, TORONTO ON M4P 3A1, CANADA
SN 0008-2856
J9 CAN ANAESTH SOC J
PY 1978
VL 25
IS 1
BP 40
EP 42
DI 10.1007/BF03006782
PG 3
WC Anesthesiology
SC Anesthesiology
GA EG621
UT WOS:A1978EG62100009
ER

PT J
AU KLAUBER, PV
   SORENSEN, MB
   CHRISTENSEN, V
   WIBERGJORGENSEN, F
   SKOVSTED, P
AF KLAUBER, PV
   SORENSEN, MB
   CHRISTENSEN, V
   WIBERGJORGENSEN, F
   SKOVSTED, P
TI CARDIOVASCULAR HEMODYNAMICS DURING ENFLURANE-PANCURONIUM ANESTHESIA IN
   PATIENTS WITH VALVULAR HEART-DISEASE
SO CANADIAN ANAESTHETISTS SOCIETY JOURNAL
LA English
DT Article
C1 STATE UNIV HOSP COPENHAGEN,RIGSHOSP,DEPT CARDIAC SURG R,DK-2100 COPENHAGEN,DENMARK.
   STATE UNIV HOSP COPENHAGEN,RIGSHOSP,SURG LAB CIRCULAT RES D,DK-2100 COPENHAGEN,DENMARK.
RP KLAUBER, PV (reprint author), STATE UNIV HOSP COPENHAGEN,RIGSHOSP,DEPT ANAESTHESIA,DK-2100 COPENHAGEN,DENMARK.
NR 14
TC 5
Z9 5
PU CANADIAN ANAESTHETISTS SOC INC
PI TORONTO
PA 1 EGLINTON AVE EAST, SUITE 208, TORONTO ON M4P 3A1, CANADA
SN 0008-2856
J9 CAN ANAESTH SOC J
PY 1978
VL 25
IS 2
BP 113
EP 116
DI 10.1007/BF03005066
PG 4
WC Anesthesiology
SC Anesthesiology
GA ER480
UT WOS:A1978ER48000007
ER

PT J
AU BRUGUEROLLE, B
   VALLI, M
   JADOT, G
   RAKOTO, JC
   BOUYARD, P
AF BRUGUEROLLE, B
   VALLI, M
   JADOT, G
   RAKOTO, JC
   BOUYARD, P
TI CHRONOPHARMACOLOGY OF PANCURONIUM-BROMIDE IN RAT ANESTHETIZED BY CT-1341
   (ALTHESIN)
SO COMPTES RENDUS DES SEANCES DE LA SOCIETE DE BIOLOGIE ET DE SES FILIALES
LA French
DT Article
RP BRUGUEROLLE, B (reprint author), UER MED,PHARMACOL MED LAB,F-13385 MARSEILLE 4,FRANCE.
NR 12
TC 2
Z9 2
PU MASSON EDITEUR
PI PARIS 06
PA 120 BLVD SAINT-GERMAIN, 75280 PARIS 06, FRANCE
SN 0037-9026
J9 CR SOC BIOL
PY 1978
VL 172
IS 3
BP 498
EP 504
PG 7
WC Biology
SC Life Sciences & Biomedicine - Other Topics
GA FW378
UT WOS:A1978FW37800016
ER

PT J
AU PERETRUKHIN, VF
   ERIN, EA
   DZIUBENKO, VI
   KOPYTOV, VV
   POLIUKHOV, VG
   VASILIEV, VJ
   TIMOFEEV, GA
   RYKOR, AG
   KROT, NN
   SPITSYN, VI
AF PERETRUKHIN, VF
   ERIN, EA
   DZIUBENKO, VI
   KOPYTOV, VV
   POLIUKHOV, VG
   VASILIEV, VJ
   TIMOFEEV, GA
   RYKOR, AG
   KROT, NN
   SPITSYN, VI
TI EXPERIMENTAL-EVIDENCE OF CURIUM EXISTENCE IN SEXAVALENT STATE
SO DOKLADY AKADEMII NAUK SSSR
LA Russian
DT Article
C1 VI LENIN ATOM REACTOR RES INST,DIMITROVGRAD,USSR.
RP PERETRUKHIN, VF (reprint author), ACAD SCI USSR,INST PHYS CHEM,MOSCOW V-71,USSR.
NR 15
TC 25
Z9 25
PU MEZHDUNARODNAYA KNIGA
PI MOSCOW
PA 39 DIMITROVA UL., 113095 MOSCOW, RUSSIA
SN 0002-3264
J9 DOKL AKAD NAUK SSSR+
PY 1978
VL 242
IS 6
BP 1359
EP 1362
PG 4
WC Multidisciplinary Sciences
SC Science & Technology - Other Topics
GA FV982
UT WOS:A1978FV98200035
ER

PT J
AU IONOVA, GV
   SPITSYN, VI
AF IONOVA, GV
   SPITSYN, VI
TI STABILITY OF HIGHER VALENT FORMS OF CURIUM
SO DOKLADY AKADEMII NAUK SSSR
LA Russian
DT Article
RP IONOVA, GV (reprint author), ACAD SCI USSR,INST PHYS CHEM,MOSCOW V-71,USSR.
NR 10
TC 2
Z9 2
PU MEZHDUNARODNAYA KNIGA
PI MOSCOW
PA 39 DIMITROVA UL., 113095 MOSCOW, RUSSIA
SN 0002-3264
J9 DOKL AKAD NAUK SSSR+
PY 1978
VL 241
IS 3
BP 590
EP 591
PG 2
WC Multidisciplinary Sciences
SC Science & Technology - Other Topics
GA FK343
UT WOS:A1978FK34300024
ER

PT J
AU LI, CK
   MITCHELSON, F
AF LI, CK
   MITCHELSON, F
TI EFFECT OF STERCURONIUM ON CARDIAC MUSCARINIC RECEPTORS
SO EUROPEAN JOURNAL OF PHARMACOLOGY
LA English
DT Article
RP LI, CK (reprint author), VICTORIAN COLL PHARM,DEPT PHARMACOL,PARKVILLE 3052,VICTORIA,AUSTRALIA.
NR 23
TC 12
Z9 12
PU ELSEVIER SCIENCE BV
PI AMSTERDAM
PA PO BOX 211, 1000 AE AMSTERDAM, NETHERLANDS
SN 0014-2999
J9 EUR J PHARMACOL
JI Eur. J. Pharmacol.
PY 1978
VL 51
IS 3
BP 251
EP 259
PG 9
WC Pharmacology & Pharmacy
SC Pharmacology & Pharmacy
GA FU534
UT WOS:A1978FU53400007
ER

PT J
AU ALYAUTDIN, RN
AF ALYAUTDIN, RN
TI EFFECT OF CURARE-LIKE AGENTS ON SYNAPTIC TRANSMISSION IN SPINAL-CORD
SO FARMAKOLOGIYA I TOKSIKOLOGIYA
LA Russian
DT Article
RP ALYAUTDIN, RN (reprint author), IM SECHENOV MED INST,FAC MED & SANIT HYG,DEPT PHARMACOL,MOSCOW,USSR.
NR 8
TC 0
Z9 0
PU IZD VO MEDITSINA
PI MOSCOW
PA PETROVERIGSKII PER 6-8, K-142 MOSCOW, RUSSIA
SN 0014-8318
J9 FARMAKOL TOKSIKOL
PY 1978
VL 41
IS 4
BP 397
EP 400
PG 4
WC Pharmacology & Pharmacy; Toxicology
SC Pharmacology & Pharmacy; Toxicology
GA FF911
UT WOS:A1978FF91100003
ER

PT J
AU GUBANOV, VA
   CHIRKOV, AK
AF GUBANOV, VA
   CHIRKOV, AK
TI ELECTRONIC-STRUCTURE AND ESCA SPECTRA OF CURIUM DIOXIDE
SO INORGANIC & NUCLEAR CHEMISTRY LETTERS
LA English
DT Article
RP GUBANOV, VA (reprint author), ACAD SCI USSR,INST CHEM,SVERDLOVSK,USSR.
NR 8
TC 1
Z9 1
PU PERGAMON-ELSEVIER SCIENCE LTD
PI OXFORD
PA THE BOULEVARD, LANGFORD LANE, KIDLINGTON, OXFORD, ENGLAND OX5 1GB
SN 0020-1650
J9 INORG NUCL CHEM LETT
PY 1978
VL 14
IS 2-3
BP 139
EP 142
DI 10.1016/0020-1650(78)80047-6
PG 4
WC Chemistry, Inorganic & Nuclear
SC Chemistry
GA EW554
UT WOS:A1978EW55400017
ER

PT J
AU MIGLIO, JJ
AF MIGLIO, JJ
TI DETERMINATION OF AMERICIUM, CURIUM AND CALIFORNIUM IN BIOLOGICAL SAMPLES
   BY COMBINED SOLVENT EXTRACTION LIQUID SCINTILLATION-COUNTING
SO INTERNATIONAL JOURNAL OF APPLIED RADIATION AND ISOTOPES
LA English
DT Article
RP MIGLIO, JJ (reprint author), LOVELACE BIOMED & ENVIRONM RES INST,INHALAT TOXICOL RES INST,POB 5890,ALBUQUERQUE,NM 87115, USA.
NR 5
TC 3
Z9 3
PU PERGAMON-ELSEVIER SCIENCE LTD
PI OXFORD
PA THE BOULEVARD, LANGFORD LANE, KIDLINGTON, OXFORD, ENGLAND OX5 1GB
SN 0020-708X
J9 INT J APPL RADIAT IS
PY 1978
VL 29
IS 9-10
BP 581
EP 584
DI 10.1016/0020-708X(78)90172-2
PG 4
WC Nuclear Science & Technology; Radiology, Nuclear Medicine & Medical
   Imaging
SC Nuclear Science & Technology; Radiology, Nuclear Medicine & Medical
   Imaging
GA FV865
UT WOS:A1978FV86500013
ER

PT J
AU GLADDEN, LB
   MACINTOSH, BR
   STAINSBY, WN
AF GLADDEN, LB
   MACINTOSH, BR
   STAINSBY, WN
TI O-2 UPTAKE AND DEVELOPED TENSION DURING AND AFTER FATIGUE, CURARE BLOCK,
   AND ISCHEMIA
SO JOURNAL OF APPLIED PHYSIOLOGY
LA English
DT Article
RP GLADDEN, LB (reprint author), UNIV FLORIDA,COLL MED,DEPT PHYSIOL,GAINESVILLE,FL 32610, USA.
NR 24
TC 14
Z9 14
PU AMER PHYSIOLOGICAL SOC
PI BETHESDA
PA 9650 ROCKVILLE PIKE, BETHESDA, MD 20814
SN 8750-7587
J9 J APPL PHYSIOL
JI J. Appl. Physiol.
PY 1978
VL 45
IS 5
BP 751
EP 755
PG 5
WC Physiology; Sport Sciences
SC Physiology; Sport Sciences
GA FX442
UT WOS:A1978FX44200014
ER

PT J
AU SAUNDERS, NA
   RIGG, JRA
   PENGELLY, LD
   CAMPBELL, EJM
AF SAUNDERS, NA
   RIGG, JRA
   PENGELLY, LD
   CAMPBELL, EJM
TI EFFECT OF CURARE ON MAXIMUM STATIC PV RELATIONSHIPS OF RESPIRATORY
   SYSTEM
SO JOURNAL OF APPLIED PHYSIOLOGY
LA English
DT Article
C1 MCMASTER UNIV,MED CTR,DEPT ANAESTHESIA,HAMILTON L58 4J9,CANADA.
RP SAUNDERS, NA (reprint author), MCMASTER UNIV,MED CTR,DEPT MED,HAMILTON L58 4J9,ONTARIO,CANADA.
NR 30
TC 33
Z9 33
PU AMER PHYSIOLOGICAL SOC
PI BETHESDA
PA 9650 ROCKVILLE PIKE, BETHESDA, MD 20814
SN 8750-7587
J9 J APPL PHYSIOL
JI J. Appl. Physiol.
PY 1978
VL 44
IS 4
BP 589
EP 595
PG 7
WC Physiology; Sport Sciences
SC Physiology; Sport Sciences
GA EV702
UT WOS:A1978EV70200018
ER

PT J
AU LOUGHEED, RW
   WILD, JF
   HULET, EK
   HOFF, RW
   LANDRUM, JH
AF LOUGHEED, RW
   WILD, JF
   HULET, EK
   HOFF, RW
   LANDRUM, JH
TI NEW ISOTOPE OF CURIUM AND ITS DECAY PROPERTIES - CM-251
SO JOURNAL OF INORGANIC & NUCLEAR CHEMISTRY
LA English
DT Article
RP LOUGHEED, RW (reprint author), UNIV CALIF,LAWRENCE LIVERMORE LAB,LIVERMORE,CA 94550, USA.
NR 16
TC 10
Z9 10
PU PERGAMON-ELSEVIER SCIENCE LTD
PI OXFORD
PA THE BOULEVARD, LANGFORD LANE, KIDLINGTON, OXFORD, ENGLAND OX5 1GB
SN 0022-1902
J9 J INORG NUCL CHEM
PY 1978
VL 40
IS 11
BP 1865
EP 1869
DI 10.1016/0022-1902(78)80244-9
PG 5
WC Chemistry, Inorganic & Nuclear
SC Chemistry
GA FY300
UT WOS:A1978FY30000007
ER

PT J
AU FINCH, CB
   FELLOWS, RL
   YOUNG, JP
AF FINCH, CB
   FELLOWS, RL
   YOUNG, JP
TI SELF-LUMINESCENCE OF SEVERAL FLUORITE-STRUCTURE HALIDES DOPED WITH
   CURIUM OR BERKELIUM
SO JOURNAL OF LUMINESCENCE
LA English
DT Article
C1 OAK RIDGE NATL LAB,TRANSURANIUM RES LAB,DIV ANAL CHEM,OAK RIDGE,TN 37830.
RP FINCH, CB (reprint author), OAK RIDGE NATL LAB,TRANSURANIUM RES LAB,DIV MET & CERAM,OAK RIDGE,TN 37830, USA.
NR 34
TC 4
Z9 4
PU ELSEVIER SCIENCE BV
PI AMSTERDAM
PA PO BOX 211, 1000 AE AMSTERDAM, NETHERLANDS
SN 0022-2313
J9 J LUMIN
JI J. Lumines.
PY 1978
VL 16
IS 1
BP 109
EP 115
DI 10.1016/0022-2313(78)90011-X
PG 7
WC Optics
SC Optics
GA EG895
UT WOS:A1978EG89500010
ER

PT J
AU NAGHAWAY, JA
   SOINE, TO
AF NAGHAWAY, JA
   SOINE, TO
TI HOFMANN ELIMINATION WITH DIAZOMETHANE ON CURARE BASES AND SELECTED
   QUATERNARY TETRAHYDROISOQUINOLINE ALKALOIDS
SO JOURNAL OF PHARMACEUTICAL SCIENCES
LA English
DT Article
C1 UNIV MINNESOTA,COLL PHARM,DEPT MED CHEM,MINNEAPOLIS,MN 55455.
NR 20
TC 5
Z9 5
PU AMER PHARMACEUTICAL ASSN
PI WASHINGTON
PA 2215 CONSTITUTION AVE NW, WASHINGTON, DC 20037
SN 0022-3549
J9 J PHARM SCI
JI J. Pharm. Sci.
PY 1978
VL 67
IS 4
BP 473
EP 477
DI 10.1002/jps.2600670408
PG 5
WC Chemistry, Medicinal; Chemistry, Multidisciplinary; Pharmacology &
   Pharmacy
SC Pharmacology & Pharmacy; Chemistry
GA EU925
UT WOS:A1978EU92500005
ER

PT J
AU NAGHAWAY, JA
   SOINE, TO
AF NAGHAWAY, JA
   SOINE, TO
TI DEQUATERNIZATION OF CURARE BASES WITH SODIUM THIOPHENOXIDE AND
   ETHANOLAMINE
SO JOURNAL OF PHARMACEUTICAL SCIENCES
LA English
DT Article
C1 UNIV MINNESOTA,COLL PHARM,DEPT MED CHEM,MINNEAPOLIS,MN 55455.
NR 31
TC 2
Z9 2
PU AMER PHARMACEUTICAL ASSN
PI WASHINGTON
PA 2215 CONSTITUTION AVE NW, WASHINGTON, DC 20037
SN 0022-3549
J9 J PHARM SCI
JI J. Pharm. Sci.
PY 1978
VL 67
IS 9
BP 1204
EP 1208
DI 10.1002/jps.2600670904
PG 5
WC Chemistry, Medicinal; Chemistry, Multidisciplinary; Pharmacology &
   Pharmacy
SC Pharmacology & Pharmacy; Chemistry
GA FP106
UT WOS:A1978FP10600006
ER

PT J
AU MILLER, RD
   AGOSTON, S
   VANDERPOL, F
   BOOIJ, LHDJ
   CRUL, JF
   HAM, J
AF MILLER, RD
   AGOSTON, S
   VANDERPOL, F
   BOOIJ, LHDJ
   CRUL, JF
   HAM, J
TI HYPOTHERMIA AND PHARMACOKINETICS AND PHARMACODYNAMICS OF PANCURONIUM IN
   CAT
SO JOURNAL OF PHARMACOLOGY AND EXPERIMENTAL THERAPEUTICS
LA English
DT Article
C1 UNIV CALIF SAN FRANCISCO,DEPT PHARMACOL,SAN FRANCISCO,CA 94143.
   STATE UNIV GRONINGEN,DEPT CLIN PHARMACOL,GRONINGEN,NETHERLANDS.
   CATHOLIC UNIV NIJMEGEN,DEPT ANESTHESIOL,NIJMEGEN,NETHERLANDS.
   STATE UNIV GRONINGEN,DEPT EXPTL ANESTHESIA,GRONINGEN,NETHERLANDS.
RP MILLER, RD (reprint author), UNIV CALIF SAN FRANCISCO,DEPT ANESTHESIA,SAN FRANCISCO,CA 94143, USA.
NR 12
TC 45
Z9 45
PU WILLIAMS & WILKINS
PI BALTIMORE
PA 351 WEST CAMDEN ST, BALTIMORE, MD 21201-2436
SN 0022-3565
J9 J PHARMACOL EXP THER
JI J. Pharmacol. Exp. Ther.
PY 1978
VL 207
IS 2
BP 532
EP 538
PG 7
WC Pharmacology & Pharmacy
SC Pharmacology & Pharmacy
GA FZ161
UT WOS:A1978FZ16100031
ER

PT J
AU MILLER, RD
   AGOSTON, S
   BOOIJ, LHDJ
   KERSTEN, UW
   CRUL, JF
   HAM, J
AF MILLER, RD
   AGOSTON, S
   BOOIJ, LHDJ
   KERSTEN, UW
   CRUL, JF
   HAM, J
TI COMPARATIVE POTENCY AND PHARMACOKINETICS OF PANCURONIUM AND ITS
   METABOLITES IN ANESTHETIZED MAN
SO JOURNAL OF PHARMACOLOGY AND EXPERIMENTAL THERAPEUTICS
LA English
DT Article
C1 UNIV CALIF SAN FRANCISCO,DEPT PHARMACOL,SAN FRANCISCO,CA 94143.
   CATHOLIC UNIV NIJMEGEN,DEPT ANESTHESIOL,NIJMEGEN,NETHERLANDS.
   STATE UNIV GRONINGEN,DEPT EXPTL ANESTHESIA,GRONINGEN,NETHERLANDS.
   STATE UNIV GRONINGEN,DEPT CLIN PHARMACOL,GRONINGEN,NETHERLANDS.
RP MILLER, RD (reprint author), UNIV CALIF SAN FRANCISCO,DEPT ANESTHESIA,SAN FRANCISCO,CA 94143, USA.
NR 17
TC 51
Z9 51
PU WILLIAMS & WILKINS
PI BALTIMORE
PA 351 WEST CAMDEN ST, BALTIMORE, MD 21201-2436
SN 0022-3565
J9 J PHARMACOL EXP THER
JI J. Pharmacol. Exp. Ther.
PY 1978
VL 207
IS 2
BP 539
EP 543
PG 5
WC Pharmacology & Pharmacy
SC Pharmacology & Pharmacy
GA FZ161
UT WOS:A1978FZ16100032
ER

PT J
AU GARDIER, RW
   TSEVDOS, EJ
   JACKSON, DB
AF GARDIER, RW
   TSEVDOS, EJ
   JACKSON, DB
TI EFFECT OF PANCURONIUM AND GALLAMINE ON MUSCARINIC TRANSMISSION IN
   SUPERIOR CERVICAL GANGLION
SO JOURNAL OF PHARMACOLOGY AND EXPERIMENTAL THERAPEUTICS
LA English
DT Article
C1 OHIO STATE UNIV,COLL MED,DEPT PHARMACOL,COLUMBUS,OH 43210.
   OHIO STATE UNIV,COLL MED,DEPT ANAESTHESIOL,COLUMBUS,OH 43210.
NR 19
TC 44
Z9 44
PU WILLIAMS & WILKINS
PI BALTIMORE
PA 351 WEST CAMDEN ST, BALTIMORE, MD 21201-2436
SN 0022-3565
J9 J PHARMACOL EXP THER
JI J. Pharmacol. Exp. Ther.
PY 1978
VL 204
IS 1
BP 46
EP 53
PG 8
WC Pharmacology & Pharmacy
SC Pharmacology & Pharmacy
GA EH665
UT WOS:A1978EH66500006
ER

PT J
AU MALLART, A
   MOLGO, J
AF MALLART, A
   MOLGO, J
TI EFFECTS OF PH AND CURARE ON TIME COURSE OF ENDPLATE CURRENTS AT
   NEUROMUSCULAR-JUNCTION OF FROG
SO JOURNAL OF PHYSIOLOGY-LONDON
LA English
DT Article
RP MALLART, A (reprint author), CNRS,NEUROBIOL CELLULAIRE LAB,PHYSIOL NEUROMUSCULAIRE UNITE,F-91190 GIF SUR YVETTE,FRANCE.
NR 32
TC 37
Z9 37
PU CAMBRIDGE UNIV PRESS
PI NEW YORK
PA 40 WEST 20TH STREET, NEW YORK, NY 10011-4211
SN 0022-3751
J9 J PHYSIOL-LONDON
JI J. Physiol.-London
PY 1978
VL 276
IS MAR
BP 343
EP 352
PG 10
WC Neurosciences; Physiology
SC Neurosciences & Neurology; Physiology
GA EU167
UT WOS:A1978EU16700024
ER

PT J
AU YOUNG, JP
   HAIRE, RG
   FELLOWS, RL
   PETERSON, JR
AF YOUNG, JP
   HAIRE, RG
   FELLOWS, RL
   PETERSON, JR
TI SPECTROPHOTOMETRIC STUDIES OF TRANSCURIUM ELEMENT HALIDES AND OXYHALIDES
   IN SOLID-STATE
SO JOURNAL OF RADIOANALYTICAL CHEMISTRY
LA English
DT Article
C1 OAK RIDGE NATL LAB,TRANSURANIUM RES LAB,OAK RIDGE,TN 37830.
   UNIV TENNESSEE,DEPT CHEM,KNOXVILLE,TN 37916.
NR 13
TC 44
Z9 44
PU ELSEVIER SCIENCE SA LAUSANNE
PI LAUSANNE
PA PO BOX 564, 1001 LAUSANNE, SWITZERLAND
SN 0134-0719
J9 J RADIOANAL CHEM
PY 1978
VL 43
IS 2
BP 479
EP 488
DI 10.1007/BF02519508
PG 10
WC Chemistry, Analytical; Nuclear Science & Technology
SC Chemistry; Nuclear Science & Technology
GA EY780
UT WOS:A1978EY78000015
ER

PT J
AU AGAFONOVA, VP
   IBADOVA, DN
   SKOLDINOV, AP
   KHARKEVICH, DA
   SMIRNOVA, NV
   SOLOVYOV, VM
AF AGAFONOVA, VP
   IBADOVA, DN
   SKOLDINOV, AP
   KHARKEVICH, DA
   SMIRNOVA, NV
   SOLOVYOV, VM
TI LIPOPHILITY OF RADICALS AND MECHANISM OF CURARE-LIKE ACTION OF SOME
   QUATERNARY AMMONIUM-SALTS
SO KHIMIKO-FARMATSEVTICHESKII ZHURNAL
LA Russian
DT Article
RP AGAFONOVA, VP (reprint author), ACAD MED SCI USSR,INST PHARMACOL,MOSCOW 109801,USSR.
NR 12
TC 0
Z9 0
PU IZD VO MEDITSINA
PI MOSCOW
PA PETROVERIGSKII PER 6-8, K-142 MOSCOW, RUSSIA
SN 0023-1134
J9 KHIM FARM ZH+
PY 1978
VL 12
IS 12
BP 46
EP 49
PG 4
WC Pharmacology & Pharmacy
SC Pharmacology & Pharmacy
GA GB570
UT WOS:A1978GB57000010
ER

PT J
AU HOROWITZ, SH
   SIVAK, M
AF HOROWITZ, SH
   SIVAK, M
TI REGIONAL CURARE TEST AND ELECTROPHYSIOLOGIC DIAGNOSIS OF
   MYASTHENIA-GRAVIS - FURTHER-STUDIES
SO MUSCLE & NERVE
LA English
DT Article
C1 MT SINAI HOSP & MED CTR,DEPT NEUROL,EMG LAB,NEW YORK,NY 10029.
   CUNY,MT SINAI SCH MED,NEW YORK,NY 10029.
RP HOROWITZ, SH (reprint author), MT SINAI HOSP & MED CTR,EMG LAB,NEW YORK,NY 10029, USA.
NR 3
TC 18
Z9 18
PU JOHN WILEY & SONS INC
PI NEW YORK
PA 605 THIRD AVE, NEW YORK, NY 10158-0012
SN 0148-639X
J9 MUSCLE NERVE
JI Muscle Nerve
PY 1978
VL 1
IS 5
BP 432
EP 434
DI 10.1002/mus.880010519
PG 3
WC Clinical Neurology; Neurosciences
SC Neurosciences & Neurology
GA FY054
UT WOS:A1978FY05400018
ER

PT J
AU ZISKIND, L
   DENNIS, MJ
AF ZISKIND, L
   DENNIS, MJ
TI DEPOLARIZING EFFECT OF CURARE ON EMBRYONIC RAT MUSCLES
SO NATURE
LA English
DT Article
C1 UNIV CALIF SAN FRANCISCO,SCH MED,DEPT BIOCHEM,SAN FRANCISCO,CA 94143.
   UNIV CALIF SAN FRANCISCO,SCH MED,DEPT BIOPHYS,SAN FRANCISCO,CA 94143.
RP ZISKIND, L (reprint author), UNIV CALIF SAN FRANCISCO,SCH MED,DEPT PHYSIOL,SAN FRANCISCO,CA 94143, USA.
NR 17
TC 83
Z9 83
PU MACMILLAN MAGAZINES LTD
PI LONDON
PA PORTERS SOUTH, 4 CRINAN ST, LONDON, ENGLAND N1 9XW
SN 0028-0836
J9 NATURE
JI Nature
PY 1978
VL 276
IS 5688
BP 622
EP 623
DI 10.1038/276622a0
PG 2
WC Multidisciplinary Sciences
SC Science & Technology - Other Topics
GA FZ266
UT WOS:A1978FZ26600055
ER

PT J
AU HOLM, E
   PERSSON, BRR
AF HOLM, E
   PERSSON, BRR
TI GLOBAL FALLOUT OF CURIUM
SO NATURE
LA English
DT Article
RP HOLM, E (reprint author), UNIV LUND,DEPT RADIAT PHYS,S-22185 LUND,SWEDEN.
NR 9
TC 16
Z9 16
PU MACMILLAN MAGAZINES LTD
PI LONDON
PA PORTERS SOUTH, 4 CRINAN ST, LONDON, ENGLAND N1 9XW
SN 0028-0836
J9 NATURE
JI Nature
PY 1978
VL 273
IS 5660
BP 289
EP 290
DI 10.1038/273289a0
PG 2
WC Multidisciplinary Sciences
SC Science & Technology - Other Topics
GA EZ908
UT WOS:A1978EZ90800025
ER

PT J
AU BULMAN, RA
AF BULMAN, RA
TI MOVEMENT OF PLUTONIUM, AMERICIUM, AND CURIUM THROUGH FOOD-CHAIN
SO NATURWISSENSCHAFTEN
LA English
DT Article
RP BULMAN, RA (reprint author), NATL RADIOL PROTECT BOARD,DIDCOT OX11 ORQ,OXFORDSHIRE,ENGLAND.
NR 58
TC 4
Z9 5
PU SPRINGER VERLAG
PI NEW YORK
PA 175 FIFTH AVE, NEW YORK, NY 10010
SN 0028-1042
J9 NATURWISSENSCHAFTEN
JI Naturwissenschaften
PY 1978
VL 65
IS 3
BP 137
EP 143
DI 10.1007/BF00440342
PG 7
WC Multidisciplinary Sciences
SC Science & Technology - Other Topics
GA EU873
UT WOS:A1978EU87300004
ER

PT J
AU SKAU, KA
   GERALD, MC
AF SKAU, KA
   GERALD, MC
TI CURARE-LIKE EFFECTS OF AMPHETAMINE ISOMERS ON NEUROMUSCULAR-TRANSMISSION
SO NEUROPHARMACOLOGY
LA English
DT Article
C1 OHIO STATE UNIV,COLL PHARM,DIV PHARMACOL,COLUMBUS,OH 43210.
NR 24
TC 7
Z9 7
PU PERGAMON-ELSEVIER SCIENCE LTD
PI OXFORD
PA THE BOULEVARD, LANGFORD LANE, KIDLINGTON, OXFORD, ENGLAND OX5 1GB
SN 0028-3908
J9 NEUROPHARMACOLOGY
JI Neuropharmacology
PY 1978
VL 17
IS 4-5
BP 271
EP 276
DI 10.1016/0028-3908(78)90111-9
PG 6
WC Neurosciences; Pharmacology & Pharmacy
SC Neurosciences & Neurology; Pharmacology & Pharmacy
GA EY115
UT WOS:A1978EY11500007
ER

PT J
AU PACKAN, NH
   COGHLAN, WA
AF PACKAN, NH
   COGHLAN, WA
TI INJECTING IRRADIATION SAMPLES WITH A UNIFORM CONCENTRATION OF HELIUM
   USING CURIUM-244
SO NUCLEAR TECHNOLOGY
LA English
DT Article
RP PACKAN, NH (reprint author), OAK RIDGE NATL LAB,DIV METALS & CERAM,POB X,OAK RIDGE,TN 37830, USA.
NR 9
TC 6
Z9 6
PU AMER NUCLEAR SOCIETY
PI LA GRANGE PK
PA 555 N KENSINGTON AVENUE, LA GRANGE PK, IL 60525
SN 0029-5450
J9 NUCL TECHNOL
JI Nucl. Technol.
PY 1978
VL 40
IS 2
BP 208
EP 213
PG 6
WC Nuclear Science & Technology
SC Nuclear Science & Technology
GA FM802
UT WOS:A1978FM80200009
ER

PT J
AU PETERSON, KL
   ANDERSON, DL
   PARSONS, ML
AF PETERSON, KL
   ANDERSON, DL
   PARSONS, ML
TI SPECTRAL CLASSIFICATION USING PATTERN-RECOGNITION TECHNIQUES .2.
   APPLICATION TO CURIUM ENERGY-LEVELS
SO PHYSICAL REVIEW A
LA English
DT Article
RP PETERSON, KL (reprint author), ARIZONA STATE UNIV,DEPT CHEM,TEMPE,AZ 85281, USA.
NR 7
TC 15
Z9 15
PU AMERICAN PHYSICAL SOC
PI COLLEGE PK
PA ONE PHYSICS ELLIPSE, COLLEGE PK, MD 20740-3844 USA
SN 1050-2947
J9 PHYS REV A
JI Phys. Rev. A
PY 1978
VL 17
IS 1
BP 270
EP 276
DI 10.1103/PhysRevA.17.270
PG 7
WC Optics; Physics, Atomic, Molecular & Chemical
SC Optics; Physics
GA EN462
UT WOS:A1978EN46200035
ER

PT J
AU KATZ, B
   MILEDI, R
AF KATZ, B
   MILEDI, R
TI RE-EXAMINATION OF CURARE ACTION AT MOTOR ENDPLATE
SO PROCEEDINGS OF THE ROYAL SOCIETY SERIES B-BIOLOGICAL SCIENCES
LA English
DT Article
RP KATZ, B (reprint author), UCL, DEPT BIOPHYS, LONDON WC1E 6BT, ENGLAND.
NR 31
TC 161
Z9 161
SN 0080-4649
J9 PROC R SOC SER B-BIO
PY 1978
VL 203
IS 1151
BP 119
EP 133
DI 10.1098/rspb.1978.0096
PG 15
WC Biology
SC Life Sciences & Biomedicine - Other Topics
GA GA546
UT WOS:A1978GA54600002
ER

PT J
AU KELLER, OL
AF KELLER, OL
TI CHEMISTRY OF PROTOACTINIUM, NEPTUNIUM, AMERICIUM, AND CURIUM IN THE
   NUCLEAR-FUEL CYCLE
SO RADIOCHIMICA ACTA
LA English
DT Article
RP KELLER, OL (reprint author), OAK RIDGE NATL LAB,OAK RIDGE,TN 37830, USA.
NR 56
TC 10
Z9 10
PU R OLDENBOURG VERLAG
PI MUNCHEN
PA LEKTORAT M/N, K BERBER-NERLINGER, POSTFACH 80 13 60, D-81613 MUNCHEN,
   GERMANY
SN 0033-8230
J9 RADIOCHIM ACTA
JI Radiochim. Acta
PY 1978
VL 25
IS 3-4
BP 211
EP 223
PG 13
WC Chemistry, Inorganic & Nuclear; Nuclear Science & Technology
SC Chemistry; Nuclear Science & Technology
GA GY757
UT WOS:A1978GY75700011
ER

PT J
AU FERRER, S
   HAMMERSLEY, F
   STUARDO, A
AF FERRER, S
   HAMMERSLEY, F
   STUARDO, A
TI REGIONAL CURARE TEST IN EVALUATION OF MYASTHENIA-GRAVIS
SO REVISTA MEDICA DE CHILE
LA Spanish
DT Article
RP FERRER, S (reprint author), UNIV CINCINNATI,HOSP SALVADOR,FAC MED,SERV NEUROL,CINCINNATI,OH 45221, USA.
NR 25
TC 0
Z9 0
PU SOC MEDICA SANTIAGO
PI SANTIAGO 9
PA BERNARDA MORIN 488 PROVIDENCIA, CASILLA 168 CORREO 55, SANTIAGO 9, CHILE
SN 0034-9887
J9 REV MED CHILE
JI Rev. Medica Chile
PY 1978
VL 106
IS 4
BP 250
EP 258
PG 9
WC Medicine, General & Internal
SC General & Internal Medicine
GA EX973
UT WOS:A1978EX97300002
ER

PT J
AU TACKE, R
   NIEDNER, R
AF TACKE, R
   NIEDNER, R
TI SILA-DRUGS, .9. PREPARATION AND PROPERTIES OF SILICON-COMPOUNDS WITH
   POTENTIAL CURARE-LIKE ACTIVITY, I
SO ZEITSCHRIFT FUR NATURFORSCHUNG SECTION B-A JOURNAL OF CHEMICAL SCIENCES
LA German
DT Article
C1 TECH UNIV BRUNSWICK,INST PHARMACOL & TOXICOL,D-3300 BRUNSWICK,FED REP GER.
RP TACKE, R (reprint author), TECH UNIV BRUNSWICK,INST ANORGAN CHEM,D-3300 BRUNSWICK,FED REP GER.
NR 18
TC 10
Z9 10
PU VERLAG Z NATURFORSCH
PI TUBINGEN
PA POSTFACH 2645, W-7400 TUBINGEN, GERMANY
SN 0932-0776
J9 Z NATURFORSCH B
JI Z.Naturforsch.(B)
PY 1978
VL 33
IS 4
BP 412
EP 416
PG 5
WC Chemistry, Inorganic & Nuclear; Chemistry, Organic
SC Chemistry
GA EW388
UT WOS:A1978EW38800013
ER

PT J
AU ERIKSEN, S
   BRAMSEN, T
   HOMMELGAARD, P
AF ERIKSEN, S
   BRAMSEN, T
   HOMMELGAARD, P
TI SOME ASPECTS OF OCULAR FUNCTION AFTER PRE-CURARIZATION
SO ACTA ANAESTHESIOLOGICA SCANDINAVICA
LA English
DT Article
C1 AARHUS UNIV,ARHUS KOMMUNEHOSP,DEPT THORAC SURG,DK-8000 AARHUS C,DENMARK.
   AARHUS UNIV,ARHUS KOMMUNEHOSP,DEPT OPTHALMOL,DK-8000 AARHUS C,DENMARK.
   AARHUS UNIV,ARHUS KOMMUNEHOSP,DEPT ANESTHESIOL,DK-8000 AARHUS C,DENMARK.
NR 15
TC 6
Z9 6
PU MUNKSGAARD INT PUBL LTD
PI COPENHAGEN
PA 35 NORRE SOGADE, PO BOX 2148, DK-1016 COPENHAGEN, DENMARK
SN 0001-5172
J9 ACTA ANAESTH SCAND
JI Acta Anaesthesiol. Scand.
PY 1977
VL 21
IS 5
BP 385
EP 389
PG 5
WC Anesthesiology
SC Anesthesiology
GA DW270
UT WOS:A1977DW27000006
ER

PT J
AU HOMMELGAARD, P
   ERIKSEN, S
AF HOMMELGAARD, P
   ERIKSEN, S
TI EFFECTS OF PRE-CURARIZATION ON HEART MEASURED BY SYSTOLIC-TIME INTERVALS
SO ACTA ANAESTHESIOLOGICA SCANDINAVICA
LA English
DT Article
C1 AARHUS UNIV,DEPT ANESTHESIOL,DK-8000 AARHUS C,DENMARK.
NR 30
TC 2
Z9 2
PU MUNKSGAARD INT PUBL LTD
PI COPENHAGEN
PA 35 NORRE SOGADE, PO BOX 2148, DK-1016 COPENHAGEN, DENMARK
SN 0001-5172
J9 ACTA ANAESTH SCAND
JI Acta Anaesthesiol. Scand.
PY 1977
VL 21
IS 5
BP 430
EP 436
PG 7
WC Anesthesiology
SC Anesthesiology
GA DW270
UT WOS:A1977DW27000013
ER

PT J
AU MICHOEL, A
   KINGET, R
AF MICHOEL, A
   KINGET, R
TI KINETIC STUDY OF HYDROLYSIS OF PANCURONIUM-BROMIDE .3. MEDIA EFFECTS
SO ACTA PHARMACEUTICA SUECICA
LA English
DT Article
C1 CATHOLIC UNIV LEUVEN,DEPT PHARM,GALEN & IND PHARM LAB,B-3000 LEUVEN,BELGIUM.
NR 13
TC 2
Z9 2
PU SWEDISH PHARMACEUTICAL PR
PI STOCKHOLM
PA PO BOX 1136, S-111 81 STOCKHOLM, SWEDEN
SN 0001-6675
J9 ACTA PHARM SUEC
PY 1977
VL 14
IS 3
BP 255
EP 266
PG 12
WC Pharmacology & Pharmacy
SC Pharmacology & Pharmacy
GA DW656
UT WOS:A1977DW65600005
ER

PT J
AU HARTLEY, JMF
   FIDLER, K
AF HARTLEY, JMF
   FIDLER, K
TI RAPID INTUBATION WITH FAZADINIUM - COMPARISON OF FAZADINIUM WITH
   SUXAMETHONIUM AND ALCURONIUM
SO ANAESTHESIA
LA English
DT Article
C1 PETERBOROUGH DIST HOSP,DEPT ANAESTHESIA,PETERBOROUGH PE3 6DA,ENGLAND.
   GLAXO RES LTD,DIV CLIN,GREENFORD,MIDDLESEX,ENGLAND.
NR 24
TC 11
Z9 11
PU BLACKWELL SCIENCE LTD
PI OXFORD
PA OSNEY MEAD, OXFORD, OXON, ENGLAND OX2 0EL
SN 0003-2409
J9 ANAESTHESIA
JI Anaesthesia
PY 1977
VL 32
IS 1
BP 14
EP 20
DI 10.1111/j.1365-2044.1977.tb11551.x
PG 7
WC Anesthesiology
SC Anesthesiology
GA CT319
UT WOS:A1977CT31900004
ER

PT J
AU ROUSE, JM
   GALLEY, RLA
   BEVAN, DR
AF ROUSE, JM
   GALLEY, RLA
   BEVAN, DR
TI PROLONGED CURARIZATION FOLLOWING RENAL-TRANSPLANTATION - RETROSPECTIVE
   STUDY
SO ANAESTHESIA
LA English
DT Article
C1 ST MARYS HOSP,DEPT ANAESTHESIOL,LONDON W2 1NY,ENGLAND.
NR 16
TC 15
Z9 15
PU BLACKWELL SCIENCE LTD
PI OXFORD
PA OSNEY MEAD, OXFORD, OXON, ENGLAND OX2 0EL
SN 0003-2409
J9 ANAESTHESIA
JI Anaesthesia
PY 1977
VL 32
IS 3
BP 247
EP 251
DI 10.1111/j.1365-2044.1977.tb11602.x
PG 5
WC Anesthesiology
SC Anesthesiology
GA CY244
UT WOS:A1977CY24400004
ER

PT J
AU BOOTH, PN
   WATSON, MJ
   MCLEOD, K
AF BOOTH, PN
   WATSON, MJ
   MCLEOD, K
TI PANCURONIUM AND PLACENTAL BARRIER
SO ANAESTHESIA
LA English
DT Article
C1 ROYAL VICTORIA INFIRM,DEPT ANAESTHESIA,NEWCASTLE TYNE NE1 4LP,NORTHUMBERLAND,ENGLAND.
   ROYAL VICTORIA INFIRM,DEPT CLIN BIOCHEM,NEWCASTLE TYNE NE1 4LP,NORTHUMBERLAND,ENGLAND.
NR 12
TC 18
Z9 18
PU BLACKWELL SCIENCE LTD
PI OXFORD
PA OSNEY MEAD, OXFORD, OXON, ENGLAND OX2 0EL
SN 0003-2409
J9 ANAESTHESIA
JI Anaesthesia
PY 1977
VL 32
IS 4
BP 320
EP 323
DI 10.1111/j.1365-2044.1977.tb11628.x
PG 4
WC Anesthesiology
SC Anesthesiology
GA DD387
UT WOS:A1977DD38700002
ER

PT J
AU QUADER, MA
   HEALY, TEJ
AF QUADER, MA
   HEALY, TEJ
TI MUSCLE FIBRILLATION FOLLOWING THIOPENTONE AND PANCURONIUM-BROMIDE -
   ASSOCIATION WITH METACHROMATIC LEUCODYSTROPHY
SO ANAESTHESIA
LA English
DT Article
C1 NOTTINGHAM GEN HOSP,NOTTINGHAM,ENGLAND.
NR 14
TC 1
Z9 1
PU BLACKWELL SCIENCE LTD
PI OXFORD
PA OSNEY MEAD, OXFORD, OXON, ENGLAND OX2 0EL
SN 0003-2409
J9 ANAESTHESIA
JI Anaesthesia
PY 1977
VL 32
IS 7
BP 644
EP 646
DI 10.1111/j.1365-2044.1977.tb10025.x
PG 3
WC Anesthesiology
SC Anesthesiology
GA DR031
UT WOS:A1977DR03100010
ER

PT J
AU BARAKA, A
AF BARAKA, A
TI IRREVERSIBLE CURARIZATION
SO ANAESTHESIA AND INTENSIVE CARE
LA English
DT Article
C1 AMER UNIV BEIRUT,BEIRUT,LEBANON.
NR 0
TC 7
Z9 7
PU AUSTRALIAN SOC ANAESTHETISTS
PI EDGECLIFF
PA P O BOX 600, EDGECLIFF NSW 2021, AUSTRALIA
SN 0310-057X
J9 ANAESTH INTENS CARE
JI Anaesth. Intensive Care
PY 1977
VL 5
IS 3
BP 244
EP 246
PG 3
WC Anesthesiology; Critical Care Medicine
SC Anesthesiology; General & Internal Medicine
GA DY699
UT WOS:A1977DY69900012
ER

PT J
AU SCHUH, FT
AF SCHUH, FT
TI INHIBITION OF CHOLINESTERASES BY PANCURONIUM
SO ANAESTHESIST
LA German
DT Article
C1 CHRISTIAN ALBRECHTS UNIV KLINIKUM,ANAESTHESIOL ABT,D-2300 KIEL,FED REP GER.
NR 21
TC 15
Z9 15
PU SPRINGER VERLAG
PI NEW YORK
PA 175 FIFTH AVE, NEW YORK, NY 10010
SN 0003-2417
J9 ANAESTHESIST
JI Anaesthesist
PY 1977
VL 26
IS 3
BP 125
EP 129
PG 5
WC Anesthesiology
SC Anesthesiology
GA CZ596
UT WOS:A1977CZ59600004
ER

PT J
AU WALTS, LF
   RUSIN, WD
AF WALTS, LF
   RUSIN, WD
TI INFLUENCE OF SUCCINYLCHOLINE ON DURATION OF PANCURONIUM NEUROMUSCULAR
   BLOCKADE
SO ANESTHESIA AND ANALGESIA
LA English
DT Article
C1 UNIV CALIF LOS ANGELES,SCH MED,DEPT ANESTHESIOL,LOS ANGELES,CA 90024.
NR 12
TC 10
Z9 10
PU WILLIAMS & WILKINS
PI BALTIMORE
PA 351 WEST CAMDEN ST, BALTIMORE, MD 21201-2436
SN 0003-2999
J9 ANESTH ANALG
JI Anesth. Analg.
PY 1977
VL 56
IS 1
BP 22
EP 25
PG 4
WC Anesthesiology
SC Anesthesiology
GA CV006
UT WOS:A1977CV00600005
ER

PT J
AU WATERMAN, PM
   SMITH, RB
AF WATERMAN, PM
   SMITH, RB
TI TOBRAMYCIN-CURARE INTERACTION
SO ANESTHESIA AND ANALGESIA
LA English
DT Article
C1 UNIV PITTSBURGH,CTR HLTH,DEPT ANESTHESIOL,PITTSBURGH,PA 15261.
NR 9
TC 21
Z9 21
PU WILLIAMS & WILKINS
PI BALTIMORE
PA 351 WEST CAMDEN ST, BALTIMORE, MD 21201-2436
SN 0003-2999
J9 ANESTH ANALG
JI Anesth. Analg.
PY 1977
VL 56
IS 4
BP 587
EP 588
PG 2
WC Anesthesiology
SC Anesthesiology
GA DQ958
UT WOS:A1977DQ95800028
ER

PT J
AU STANLEY, TH
   LIU, WS
AF STANLEY, TH
   LIU, WS
TI CARDIOVASCULAR EFFECTS OF MEPERIDINE-N2O ANESTHESIA BEFORE AND AFTER
   PANCURONIUM
SO ANESTHESIA AND ANALGESIA
LA English
DT Article
C1 UNIV UTAH,COLL MED,DEPT ANESTHESIOL,SALT LAKE CITY,UT 84132.
NR 13
TC 25
Z9 25
PU WILLIAMS & WILKINS
PI BALTIMORE
PA 351 WEST CAMDEN ST, BALTIMORE, MD 21201-2436
SN 0003-2999
J9 ANESTH ANALG
JI Anesth. Analg.
PY 1977
VL 56
IS 5
BP 669
EP 673
PG 5
WC Anesthesiology
SC Anesthesiology
GA DX223
UT WOS:A1977DX22300013
ER

PT J
AU LAXENAIRE, MC
   VIGNERON, C
   PETRY, T
   SIGIEL, M
   TOURRAND, P
   BASSINOT, JF
AF LAXENAIRE, MC
   VIGNERON, C
   PETRY, T
   SIGIEL, M
   TOURRAND, P
   BASSINOT, JF
TI DELAY IN REVERSAL OF CURARIZATION DUE TO LOW PSEUDOCHOLINESTERASE
   ACTIVITY
SO ANESTHESIE ANALGESIE REANIMATION
LA French
DT Article
C1 HOP CENT NANCY,DEPT ANESTHESIOL,F-54037 NANCY,FRANCE.
NR 22
TC 0
Z9 0
PU MASSON EDITEUR
PI PARIS 06
PA 120 BLVD SAINT-GERMAIN, 75280 PARIS 06, FRANCE
SN 0003-3014
J9 ANESTH ANALG REANIM
PY 1977
VL 34
IS 1
BP 61
EP 67
PG 7
WC Anesthesiology
SC Anesthesiology
GA DE521
UT WOS:A1977DE52100006
ER

PT J
AU AGOSTON, S
   CRUL, JF
   KERSTEN, UW
   SCAF, AHJ
AF AGOSTON, S
   CRUL, JF
   KERSTEN, UW
   SCAF, AHJ
TI RELATIONSHIP OF SERUM CONCENTRATION OF PANCURONIUM TO ITS NEUROMUSCULAR
   ACTIVITY IN MAN
SO ANESTHESIOLOGY
LA English
DT Article
C1 STATE UNIV GRONINGEN,INST CLIN PHARMACOL,GRONINGEN,NETHERLANDS.
   STATE UNIV GRONINGEN,INST CLIN EXPTL ANESTHESIOL,GRONINGEN,NETHERLANDS.
   CATHOLIC UNIV HOSP NIJMEGEN,INST ANESTHESIOL,NIJMEGEN,NETHERLANDS.
NR 14
TC 43
Z9 43
PU LIPPINCOTT-RAVEN PUBL
PI PHILADELPHIA
PA 227 EAST WASHINGTON SQ, PHILADELPHIA, PA 19106
SN 0003-3022
J9 ANESTHESIOLOGY
JI Anesthesiology
PY 1977
VL 47
IS 6
BP 509
EP 512
DI 10.1097/00000542-197712000-00007
PG 4
WC Anesthesiology
SC Anesthesiology
GA ED830
UT WOS:A1977ED83000007
ER

PT J
AU MILLER, RD
   RODERICK, LL
AF MILLER, RD
   RODERICK, LL
TI PANCURONIUM-INDUCED NEUROMUSCULAR BLOCKADE, AND ITS ANTAGONISM BY
   NEOSTIGMINE, AT 29, 37, AND 41-C
SO ANESTHESIOLOGY
LA English
DT Article
C1 UNIV CALIF SAN FRANCISCO,DEPT ANESTHESIA,SAN FRANCISCO,CA 94143.
   UNIV CALIF SAN FRANCISCO,DEPT PHARMACOL,SAN FRANCISCO,CA 94143.
NR 15
TC 24
Z9 24
PU LIPPINCOTT-RAVEN PUBL
PI PHILADELPHIA
PA 227 EAST WASHINGTON SQ, PHILADELPHIA, PA 19106
SN 0003-3022
J9 ANESTHESIOLOGY
JI Anesthesiology
PY 1977
VL 46
IS 5
BP 333
EP 335
DI 10.1097/00000542-197705000-00006
PG 3
WC Anesthesiology
SC Anesthesiology
GA DD605
UT WOS:A1977DD60500006
ER

PT J
AU GEHA, DG
   ROZELLE, BC
   RAESSLER, KL
   GROVES, BM
   WIGHTMAN, MA
   BLITT, CD
AF GEHA, DG
   ROZELLE, BC
   RAESSLER, KL
   GROVES, BM
   WIGHTMAN, MA
   BLITT, CD
TI PANCURONIUM-BROMIDE ENHANCES ATRIOVENTRICULAR-CONDUCTION IN
   HALOTHANE-ANESTHETIZED DOGS
SO ANESTHESIOLOGY
LA English
DT Article
C1 UNIV ARIZONA,COLL MED,DEPT ANESTHESIOL,TUCSON,AZ 85724.
   UNIV ARIZONA,COLL MED,DEPT INTERNAL MED,BIOL SECT,TUCSON,AZ 85724.
NR 21
TC 14
Z9 14
PU LIPPINCOTT-RAVEN PUBL
PI PHILADELPHIA
PA 227 EAST WASHINGTON SQ, PHILADELPHIA, PA 19106
SN 0003-3022
J9 ANESTHESIOLOGY
JI Anesthesiology
PY 1977
VL 46
IS 5
BP 342
EP 345
DI 10.1097/00000542-197705000-00009
PG 4
WC Anesthesiology
SC Anesthesiology
GA DD605
UT WOS:A1977DD60500009
ER

PT J
AU DOENICKE, A
   LORENZ, W
AF DOENICKE, A
   LORENZ, W
TI COMPARATIVE-STUDY OF HISTAMINE LIBERATION AFTER ADMINISTRATION OF
   ANESTHETIC SUBSTANCES, CURARE AGENTS AND PLASMA SUBSTITUTES IN MAN
SO ANNALES DE L ANESTHESIOLOGIE FRANCAISE
LA French
DT Article
C1 UNIV MUNCHEN,ANAESTHESC ABT,CHIRURG POLIKLIN,D-8000 MUNCHEN 17,FED REP GER.
NR 0
TC 10
Z9 10
PU ASSN ANESTHESIOL FRANCAIS
PI PARIS
PA BOITE POSTALE 194, 42005 PARIS, FRANCE
SN 0003-4061
J9 ANN ANESTHESIOL FR
PY 1977
VL 18
IS 7-8
BP 691
EP 700
PG 10
WC Anesthesiology
SC Anesthesiology
GA EB088
UT WOS:A1977EB08800016
ER

PT J
AU SEED, RF
   CHAMBERLAIN, JH
AF SEED, RF
   CHAMBERLAIN, JH
TI MYOCARDIAL STIMULATION BY PANCURONIUM-BROMIDE
SO BRITISH JOURNAL OF ANAESTHESIA
LA English
DT Article
C1 GUYS HOSP,DEPT ANAESTHET,LONDON SE1 9RT,ENGLAND.
   GUYS HOSP,DEPT CLIN PHYSIOL,LONDON SE1 9RT,ENGLAND.
NR 29
TC 21
Z9 21
PU PROF SCI PUBL
PI LONDON
PA TAVISTOCK HOUSE EAST, TAVISTOCK SQUARE, LONDON, ENGLAND WC1H 9JR
SN 0007-0912
J9 BRIT J ANAESTH
JI Br. J. Anaesth.
PY 1977
VL 49
IS 5
BP 401
EP 407
DI 10.1093/bja/49.5.401
PG 7
WC Anesthesiology
SC Anesthesiology
GA DF939
UT WOS:A1977DF93900002
ER

PT J
AU LEE, C
   MOK, MS
   BARNES, A
   KATZ, RL
AF LEE, C
   MOK, MS
   BARNES, A
   KATZ, RL
TI ABSENCE OF RECURARIZATION IN PATIENTS WITH DEMONSTRATED PROLONGED
   NEUROMUSCULAR BLOCK
SO BRITISH JOURNAL OF ANAESTHESIA
LA English
DT Article
C1 UNIV CALIF LOS ANGELES,HARBOR GEN HOSP,SCH MED,DEPT ANESTHESIOL,LOS ANGELES,CA 90024.
NR 17
TC 4
Z9 4
PU PROF SCI PUBL
PI LONDON
PA TAVISTOCK HOUSE EAST, TAVISTOCK SQUARE, LONDON, ENGLAND WC1H 9JR
SN 0007-0912
J9 BRIT J ANAESTH
JI Br. J. Anaesth.
PY 1977
VL 49
IS 5
BP 485
EP 489
DI 10.1093/bja/49.5.485
PG 5
WC Anesthesiology
SC Anesthesiology
GA DF939
UT WOS:A1977DF93900015
ER

PT J
AU CORALL, IM
   WARD, ME
   PAGE, J
   STRUNIN, L
AF CORALL, IM
   WARD, ME
   PAGE, J
   STRUNIN, L
TI CONDITIONS FOR TRACHEAL INTUBATION FOLLOWING FAZADINIUM AND PANCURONIUM
SO BRITISH JOURNAL OF ANAESTHESIA
LA English
DT Article
C1 UNIV LONDON,KINGS COLL HOSP & MED SCH,DEPT ANAESTHET,LONDON SE5,ENGLAND.
NR 14
TC 5
Z9 5
PU PROF SCI PUBL
PI LONDON
PA TAVISTOCK HOUSE EAST, TAVISTOCK SQUARE, LONDON, ENGLAND WC1H 9JR
SN 0007-0912
J9 BRIT J ANAESTH
JI Br. J. Anaesth.
PY 1977
VL 49
IS 6
BP 615
EP 617
DI 10.1093/bja/49.6.615
PG 3
WC Anesthesiology
SC Anesthesiology
GA DK039
UT WOS:A1977DK03900015
ER

PT J
AU CAIN, PA
   ELLIS, FR
AF CAIN, PA
   ELLIS, FR
TI ANESTHESIA FOR PATIENTS SUSCEPTIBLE TO MALIGNANT HYPERPYREXIA - STUDY OF
   PANCURONIUM AND METHYLPREDNISOLONE
SO BRITISH JOURNAL OF ANAESTHESIA
LA English
DT Article
C1 UNIV LEEDS,DEPT ANESTHESIOL,LEEDS LS2 9JT,W YORKSHIRE,ENGLAND.
NR 8
TC 28
Z9 28
PU PROF SCI PUBL
PI LONDON
PA TAVISTOCK HOUSE EAST, TAVISTOCK SQUARE, LONDON, ENGLAND WC1H 9JR
SN 0007-0912
J9 BRIT J ANAESTH
JI Br. J. Anaesth.
PY 1977
VL 49
IS 9
BP 941
EP 944
DI 10.1093/bja/49.9.941
PG 4
WC Anesthesiology
SC Anesthesiology
GA DV374
UT WOS:A1977DV37400015
ER

PT J
AU SOMOGYI, AA
   SHANKS, CA
   TRIGGS, EJ
AF SOMOGYI, AA
   SHANKS, CA
   TRIGGS, EJ
TI DISPOSITION KINETICS OF PANCURONIUM-BROMIDE IN PATIENTS WITH TOTAL
   BILIARY OBSTRUCTION
SO BRITISH JOURNAL OF ANAESTHESIA
LA English
DT Article
C1 UNIV SYDNEY,DEPT PHARM,SYDNEY 2006,NEW S WALES,AUSTRALIA.
   ROYAL PRINCE ALFRED HOSP,DEPT ANAESTHET,SYDNEY,NEW S WALES,AUSTRALIA.
NR 21
TC 63
Z9 63
PU PROF SCI PUBL
PI LONDON
PA TAVISTOCK HOUSE EAST, TAVISTOCK SQUARE, LONDON, ENGLAND WC1H 9JR
SN 0007-0912
J9 BRIT J ANAESTH
JI Br. J. Anaesth.
PY 1977
VL 49
IS 11
BP 1103
EP 1108
DI 10.1093/bja/49.11.1103
PG 6
WC Anesthesiology
SC Anesthesiology
GA EB295
UT WOS:A1977EB29500006
ER

PT J
AU HEINONEN, J
   TAKKUNEN, O
AF HEINONEN, J
   TAKKUNEN, O
TI BRADYCARDIA DURING ANTAGONISM OF PANCURONIUM-INDUCED NEUROMUSCULAR BLOCK
SO BRITISH JOURNAL OF ANAESTHESIA
LA English
DT Article
C1 UNIV HELSINKI,CENT HOSP,DEPT ANAESTHESIA,SF-00290 HELSINKI 29,FINLAND.
NR 22
TC 8
Z9 8
PU PROF SCI PUBL
PI LONDON
PA TAVISTOCK HOUSE EAST, TAVISTOCK SQUARE, LONDON, ENGLAND WC1H 9JR
SN 0007-0912
J9 BRIT J ANAESTH
JI Br. J. Anaesth.
PY 1977
VL 49
IS 11
BP 1109
EP 1115
DI 10.1093/bja/49.11.1109
PG 7
WC Anesthesiology
SC Anesthesiology
GA EB295
UT WOS:A1977EB29500007
ER

PT J
AU ERIKSEN, S
   HOMMELGARD, P
   VIDEBAEK, J
AF ERIKSEN, S
   HOMMELGARD, P
   VIDEBAEK, J
TI CHANGES IN MYOCARDIAL PERFORMANCE INDUCED BY PANCURONIUM AND GALLAMINE
   IN HYPERCAPNIC AND HYPOCAPNIC DOGS
SO BRITISH JOURNAL OF ANAESTHESIA
LA English
DT Article
C1 UNIV HOSP AARHUS,DEPT THORAC SURG,DK-8000 AARHUS C,DENMARK.
   UNIV HOSP AARHUS,DEPT ANESTHESIOL,DK-8000 AARHUS C,DENMARK.
   UNIV HOSP AARHUS,DEPT CARDIOL,DK-8000 AARHUS C,DENMARK.
NR 38
TC 5
Z9 5
PU PROF SCI PUBL
PI LONDON
PA TAVISTOCK HOUSE EAST, TAVISTOCK SQUARE, LONDON, ENGLAND WC1H 9JR
SN 0007-0912
J9 BRIT J ANAESTH
JI Br. J. Anaesth.
PY 1977
VL 49
IS 12
BP 1199
EP 1206
DI 10.1093/bja/49.12.1199
PG 8
WC Anesthesiology
SC Anesthesiology
GA EE454
UT WOS:A1977EE45400003
ER

PT J
AU IVANKOVICH, AD
   SIDELL, N
   CAIROLI, VJ
   DIETZ, AA
   ALBRECHT, RF
AF IVANKOVICH, AD
   SIDELL, N
   CAIROLI, VJ
   DIETZ, AA
   ALBRECHT, RF
TI DUAL ACTION OF PANCURONIUM ON SUCCINYLCHOLINE BLOCK
SO CANADIAN ANAESTHETISTS SOCIETY JOURNAL
LA English
DT Article
C1 UNIV ILLINOIS,ABRAHAM LINCOLN SCH MED,MASON MED CTR,DEPT ANESTHESIOL,CHICAGO,IL 60612.
   MICHAEL REESE HOSP & MED CTR,DEPT ANESTHESIOL,CHICAGO,IL 60616.
   VET ADM HOSP,BIOCHEM LAB,HINES,IL 60141.
NR 20
TC 6
Z9 6
PU CANADIAN ANAESTHETISTS SOC INC
PI TORONTO
PA 1 EGLINTON AVE EAST, SUITE 208, TORONTO ON M4P 3A1, CANADA
SN 0008-2856
J9 CAN ANAESTH SOC J
PY 1977
VL 24
IS 2
BP 228
EP 242
DI 10.1007/BF03006236
PG 15
WC Anesthesiology
SC Anesthesiology
GA CZ155
UT WOS:A1977CZ15500009
ER

PT J
AU LIU, WS
   BIDWAI, AV
   LUNN, JK
   STANLEY, TH
AF LIU, WS
   BIDWAI, AV
   LUNN, JK
   STANLEY, TH
TI URINE CATECHOLAMINE EXCRETION AFTER LARGE DOSES OF FENTANYL, FENTANYL
   AND DIAZEPAM AND FENTANYL, DIAZEPAM AND PANCURONIUM
SO CANADIAN ANAESTHETISTS SOCIETY JOURNAL
LA English
DT Article
C1 UNIV UTAH,COLL MED,DEPT ANESTHESIOL,SALT LAKE CITY,UT 84132.
NR 17
TC 19
Z9 19
PU CANADIAN ANAESTHETISTS SOC INC
PI TORONTO
PA 1 EGLINTON AVE EAST, SUITE 208, TORONTO ON M4P 3A1, CANADA
SN 0008-2856
J9 CAN ANAESTH SOC J
PY 1977
VL 24
IS 3
BP 371
EP 379
DI 10.1007/BF03005110
PG 9
WC Anesthesiology
SC Anesthesiology
GA DF823
UT WOS:A1977DF82300009
ER

PT J
AU PATENAUDE, BL
   ROBBLEE, JA
   WATSON, AG
AF PATENAUDE, BL
   ROBBLEE, JA
   WATSON, AG
TI VALUE OF PANCURONIUM IN PROLONGED INTRAOCULAR OPERATIONS
SO CANADIAN JOURNAL OF OPHTHALMOLOGY-JOURNAL CANADIEN D OPHTALMOLOGIE
LA English
DT Article
C1 OTTAWA GEN HOSP,OTTAWA,ONTARIO,CANADA.
   UNIV OTTAWA,DEPT ANESTHESIA,OTTAWA K1N 6N5,ONTARIO,CANADA.
   UNIV OTTAWA,DEPT OPHTHALMOL,OTTAWA K1N 6N5,ONTARIO,CANADA.
NR 8
TC 4
Z9 4
PU CANADIAN OPHTHAL SOC
PI OTTAWA
PA 1525 CARLING AVE SUITE 610, OTTAWA ON K1Z 8R9, CANADA
SN 0008-4182
J9 CAN J OPHTHALMOL
JI Can. J. Opthalmol.-J. Can. Opthalmol.
PY 1977
VL 12
IS 4
BP 265
EP 267
PG 3
WC Ophthalmology
SC Ophthalmology
GA EA345
UT WOS:A1977EA34500005
ER

PT J
AU OEHL, R
AF OEHL, R
TI CONTRIBUTIONS TO CHEMISTRY OF CARBAZOL DERIVATIVES WITH SKELETON OF
   DIMERIC CALEBASH CURARE ALKALOIDS .1. INVESTIGATIONS ON STRUCTURE OF A
   MODEL COMPOUND FOR CHROMOPHORE OF ULTRACURINES
SO CHEMISCHE BERICHTE-RECUEIL
LA German
DT Article
C1 UNIV FRANKFURT,INST ORGAN CHEM,D-6000 FRANKFURT 50,FED REP GER.
NR 18
TC 1
Z9 1
PU VCH PUBLISHERS INC
PI DEERFIELD BEACH
PA 303 NW 12TH AVE, DEERFIELD BEACH, FL 33442-1788
SN 0009-2940
J9 CHEM BER-RECL
JI Chem. Ber.-Recl.
PY 1977
VL 110
IS 2
BP 449
EP 462
DI 10.1002/cber.19771100207
PG 14
WC Chemistry, Multidisciplinary
SC Chemistry
GA CW217
UT WOS:A1977CW21700006
ER

PT J
AU BOUET, F
   MENEZ, A
   FROMAGEOT, P
AF BOUET, F
   MENEZ, A
   FROMAGEOT, P
TI STUDY OF RATES OF STRUCTURAL RECOVERY OF CURARE-LIKE POLYPEPTIDES FROM
   COBRA VENOM
SO COMPTES RENDUS HEBDOMADAIRES DES SEANCES DE L ACADEMIE DES SCIENCES
   SERIE D
LA French
DT Article
RP BOUET, F (reprint author), CENS,DEPT BIOL,BIOCHIM SERV,F-91190 GIF SUR YVETTE,FRANCE.
NR 18
TC 3
Z9 3
PU GAUTHIER-VILLARS
PI PARIS
PA 120 BLVD SAINT-GERMAIN, 75280 PARIS, FRANCE
J9 CR ACAD SCI D NAT
PY 1977
VL 285
IS 16
BP 1527
EP 1530
PG 4
WC Multidisciplinary Sciences
SC Science & Technology - Other Topics
GA EJ854
UT WOS:A1977EJ85400040
ER

PT J
AU HERTEL, G
   RICKER, K
AF HERTEL, G
   RICKER, K
TI CURARE TEST FOR DIAGNOSING MYASTHENIA-GRAVIS
SO DEUTSCHE MEDIZINISCHE WOCHENSCHRIFT
LA German
DT Article
C1 UNIV WURZBURG,NEUROL KLIN,D-8700 WURZBURG,FED REP GER.
NR 8
TC 1
Z9 1
PU GEORG THIEME VERLAG
PI STUTTGART
PA P O BOX 30 11 20, D-70451 STUTTGART, GERMANY
SN 0012-0472
J9 DEUT MED WOCHENSCHR
JI Dtsch. Med. Wochenschr.
PY 1977
VL 102
IS 3
BP 90
EP 92
PG 3
WC Medicine, General & Internal
SC General & Internal Medicine
GA CS644
UT WOS:A1977CS64400005
ER

PT J
AU MAGORA, F
   EIMERL, D
   MAGORA, A
   GONEN, B
AF MAGORA, F
   EIMERL, D
   MAGORA, A
   GONEN, B
TI EFFECT OF CURARE ON ELECTROPHYSIOLOGICAL MUSCULAR FATIGUE DURING
   ISOMETRIC CONTRACTION
SO ELECTROMYOGRAPHY AND CLINICAL NEUROPHYSIOLOGY
LA English
DT Article
RP MAGORA, F (reprint author), HADASSAH UNIV HOSP & MED SCH,DEPT ANAESTHESIOL,JERUSALEM,ISRAEL.
NR 0
TC 0
Z9 0
PU NAUWELAERTS PUBL HOUSE
PI LOUVAIN
PA MUNTSTRAAT 10, LOUVAIN, BELGIUM
SN 0301-150X
J9 ELECTROMYO CLIN NEUR
PY 1977
VL 17
IS 6
BP 469
EP 482
PG 14
WC Neurosciences; Physiology
SC Neurosciences & Neurology; Physiology
GA ER897
UT WOS:A1977ER89700004
ER

PT J
AU SOMOGYI, AA
   SHANKS, CA
   TRIGGS, EJ
AF SOMOGYI, AA
   SHANKS, CA
   TRIGGS, EJ
TI EFFECT OF RENAL-FAILURE ON DISPOSITION AND NEUROMUSCULAR BLOCKING ACTION
   OF PANCURONIUM-BROMIDE
SO EUROPEAN JOURNAL OF CLINICAL PHARMACOLOGY
LA English
DT Article
C1 UNIV SYDNEY, DEPT PHARM, SYDNEY 2006, NEW S WALES, AUSTRALIA.
   ROYAL PRINCE ALFRED HOSP, DEPT ANAESTHET, SYDNEY 2006, NEW S WALES, AUSTRALIA.
NR 23
TC 44
Z9 44
PU SPRINGER HEIDELBERG
PI HEIDELBERG
PA TIERGARTENSTRASSE 17, D-69121 HEIDELBERG, GERMANY
SN 0031-6970
EI 1432-1041
J9 EUR J CLIN PHARMACOL
JI Eur. J. Clin. Pharmacol.
PY 1977
VL 12
IS 1
BP 23
EP 29
DI 10.1007/BF00561401
PG 7
WC Pharmacology & Pharmacy
SC Pharmacology & Pharmacy
GA DT308
UT WOS:A1977DT30800004
ER

PT J
AU BOIARDI, A
   BUSSONE, G
   NEGRI, S
AF BOIARDI, A
   BUSSONE, G
   NEGRI, S
TI CRITICAL-ASSESSMENT OF LOCAL CURARE TEST IN MYASTHENIA-GRAVIS
SO EUROPEAN NEUROLOGY
LA English
DT Article
C1 IST NEUROL C BESTA,I-20133 MILAN,ITALY.
NR 13
TC 1
Z9 1
PU KARGER
PI BASEL
PA ALLSCHWILERSTRASSE 10, CH-4009 BASEL, SWITZERLAND
SN 0014-3022
J9 EUR NEUROL
JI Eur. Neurol.
PY 1977
VL 15
IS 5
BP 275
EP 280
DI 10.1159/000114813
PG 6
WC Clinical Neurology; Neurosciences
SC Neurosciences & Neurology
GA DQ867
UT WOS:A1977DQ86700005
ER

PT J
AU GALEFFI, C
   SCARPETTI, P
   MARINIBETTOLO, GB
AF GALEFFI, C
   SCARPETTI, P
   MARINIBETTOLO, GB
TI NEW CURARE ALKALOIDS .2. NEW BISBENZYLISOQUINOLINE ALKALOIDS FROM
   ABUTA-GRISEBACHII (MENISPERMACEAE)
SO FARMACO-EDIZIONE SCIENTIFICA
LA English
DT Article
C1 CNR,CTR STUDIO CHIM RECETTORI & MOLEC,I-00131 ROME,ITALY.
   UNIV CATTOLICA SACRO CUORE,CNR,CTR,STUDIO CHIM RECETTORI & MOLEC BIOL ATT,IST CHIM,ROME,ITALY.
NR 29
TC 8
Z9 8
PU SOC CHIMICA ITALIANA
PI ROME
PA VIALE LIEGI 48, I-00198 ROME, ITALY
SN 0014-827X
J9 FARMACO-ED SCI
PY 1977
VL 32
IS 12
BP 853
EP 865
PG 13
WC Pharmacology & Pharmacy
SC Pharmacology & Pharmacy
GA EF043
UT WOS:A1977EF04300002
ER

PT J
AU VARMA, YS
   SHARMA, PL
   MINOCHA, KB
AF VARMA, YS
   SHARMA, PL
   MINOCHA, KB
TI COMPARATIVE EVALUATION OF CEREBRAL AND HEPATIC BLOOD-FLOW UNDER
   D-TUBOCURARINE AND PANCURONIUM IN DOGS
SO INDIAN JOURNAL OF MEDICAL RESEARCH
LA English
DT Article
C1 JAWAHARLAL INST POSTGRAD MED EDUC & RES,DEPT ANESTHESIOL,PONDICHERRY 605006,INDIA.
   JAWAHARLAL INST POSTGRAD MED EDUC & RES,DEPT PHARMACOL,PONDICHERRY 605006,INDIA.
   DAYANAND MED COLL,DEPT PHARMACOL,LUDHIANA,INDIA.
NR 10
TC 3
Z9 3
PU INDIAN COUNCIL MEDICAL RES
PI NEW DELHI
PA PO BOX 4508 ANSARI NAGAR, NEW DELHI 110029, INDIA
SN 0971-5916
J9 INDIAN J MED RES
JI Indian J. Med. Res.
PY 1977
VL 66
IS 2
BP 317
EP 322
PG 6
WC Immunology; Medicine, General & Internal; Medicine, Research &
   Experimental
SC Immunology; General & Internal Medicine; Research & Experimental
   Medicine
GA DV724
UT WOS:A1977DV72400020
ER

PT J
AU BRUGUEROLLE, B
   MESDJIAN, E
   VALLI, M
   JADOT, G
   AGOPIAN, B
   BOUYARD, P
AF BRUGUEROLLE, B
   MESDJIAN, E
   VALLI, M
   JADOT, G
   AGOPIAN, B
   BOUYARD, P
TI CHRONOPHARMACOLOGICAL STUDY OF PANCURONIUM-BROMIDE ON RAT
SO JOURNAL DE PHARMACOLOGIE
LA French
DT Article
C1 UER MED,PHARMACOL MED LAB,F-13385 MARSEILLE 4,FRANCE.
NR 10
TC 10
Z9 11
PU MASSON EDITEUR
PI PARIS 06
PA 120 BLVD SAINT-GERMAIN, 75280 PARIS 06, FRANCE
SN 0021-793X
J9 J PHARMACOL-PARIS
PY 1977
VL 8
IS 1
BP 49
EP 58
PG 10
WC Pharmacology & Pharmacy
SC Pharmacology & Pharmacy
GA DB957
UT WOS:A1977DB95700005
ER

PT J
AU VANDERMAEDEN, FPB
   VANRENS, PT
   BUYTENHUYS, FA
   BUURMAN, E
AF VANDERMAEDEN, FPB
   VANRENS, PT
   BUYTENHUYS, FA
   BUURMAN, E
TI QUANTITATIVE-ANALYSIS OF D-TUBOCURARINE CHLORIDE IN CURARE BY COLUMN
   LIQUID-CHROMATOGRAPHY
SO JOURNAL OF CHROMATOGRAPHY
LA English
DT Article
C1 AKZO RES LABS,DEPT CORP RES,ARNHEM,NETHERLANDS.
   VERENIGDE PHARMACEUT FABRIEKEN BV,DIV AKZO PHARM,APELDOORN,NETHERLANDS.
NR 23
TC 31
Z9 31
PU ELSEVIER SCIENCE BV
PI AMSTERDAM
PA PO BOX 211, 1000 AE AMSTERDAM, NETHERLANDS
SN 0021-9673
J9 J CHROMATOGR
PY 1977
VL 142
IS NOV
BP 715
EP 723
DI 10.1016/S0021-9673(01)92079-5
PG 9
WC Chemistry, Analytical
SC Chemistry
GA EB661
UT WOS:A1977EB66100058
ER

PT J
AU YEH, JZ
   NARAHASHI, T
AF YEH, JZ
   NARAHASHI, T
TI KINETIC-ANALYSIS OF PANCURONIUM INTERACTION WITH SODIUM CHANNELS IN
   SQUID AXON-MEMBRANES
SO JOURNAL OF GENERAL PHYSIOLOGY
LA English
DT Article
C1 DUKE UNIV,MED CTR,DEPT PHYSIOL & PHARMACOL,DURHAM,NC 27710.
NR 30
TC 126
Z9 126
PU ROCKEFELLER UNIV PRESS
PI NEW YORK
PA 1114 FIRST AVE, 4TH FL, NEW YORK, NY 10021
SN 0022-1295
J9 J GEN PHYSIOL
JI J. Gen. Physiol.
PY 1977
VL 69
IS 3
BP 293
EP 323
DI 10.1085/jgp.69.3.293
PG 31
WC Physiology
SC Physiology
GA CZ183
UT WOS:A1977CZ18300002
ER

PT J
AU CARPENTER, DO
   SWANN, JW
   YAROWSKY, PJ
AF CARPENTER, DO
   SWANN, JW
   YAROWSKY, PJ
TI EFFECT OF CURARE ON RESPONSES TO DIFFERENT PUTATIVE NEUROTRANSMITTERS IN
   APLYSIA NEURONS
SO JOURNAL OF NEUROBIOLOGY
LA English
DT Article
C1 ARMED FORCES RADIOBIOL RES INST,DEPT NEUROBIOL,BETHESDA,MD 20014.
   GEORGE WASHINGTON UNIV,MED CTR,DEPT PHYSIOL,WASHINGTON,DC 20037.
NR 31
TC 113
Z9 113
PU JOHN WILEY & SONS INC
PI NEW YORK
PA 605 THIRD AVE, NEW YORK, NY 10158-0012
SN 0022-3034
J9 J NEUROBIOL
JI J. Neurobiol.
PY 1977
VL 8
IS 2
BP 119
EP 132
DI 10.1002/neu.480080204
PG 14
WC Neurosciences
SC Neurosciences & Neurology
GA DA889
UT WOS:A1977DA88900003
ER

PT J
AU HERTEL, G
   RICKER, K
   HIRSCH, A
AF HERTEL, G
   RICKER, K
   HIRSCH, A
TI REGIONAL CURARE TEST IN MYASTHENIA-GRAVIS
SO JOURNAL OF NEUROLOGY
LA English
DT Article
C1 UNIV WURZBURG,NEUROL KLIN,D-8700 WURZBURG,FED REP GER.
NR 11
TC 6
Z9 6
PU SPRINGER VERLAG
PI NEW YORK
PA 175 FIFTH AVE, NEW YORK, NY 10010
SN 0340-5354
J9 J NEUROL
JI J. Neurol.
PY 1977
VL 214
IS 4
BP 257
EP 265
DI 10.1007/BF00316571
PG 9
WC Clinical Neurology
SC Neurosciences & Neurology
GA DA747
UT WOS:A1977DA74700003
ER

PT J
AU GANDEVIA, SC
   MCCLOSKEY, DI
AF GANDEVIA, SC
   MCCLOSKEY, DI
TI CHANGES IN MOTOR COMMANDS, AS SHOWN BY CHANGES IN PERCEIVED HEAVINESS,
   DURING PARTIAL CURARIZATION AND PERIPHERAL ANESTHESIA IN MAN
SO JOURNAL OF PHYSIOLOGY-LONDON
LA English
DT Article
C1 UNIV NEW S WALES,SCH PHYSIOL & PHARMACOL,KENSINGTON 2033,NEW S WALES,AUSTRALIA.
RI Gandevia, Simon/D-5009-2011
OI Gandevia, Simon/0000-0002-1345-3821
NR 30
TC 134
Z9 134
PU CAMBRIDGE UNIV PRESS
PI NEW YORK
PA 40 WEST 20TH STREET, NEW YORK, NY 10011-4211
SN 0022-3751
J9 J PHYSIOL-LONDON
JI J. Physiol.-London
PY 1977
VL 272
IS 3
BP 673
EP 689
PG 17
WC Neurosciences; Physiology
SC Neurosciences & Neurology; Physiology
GA EC799
UT WOS:A1977EC79900010
ER

PT J
AU KHARKEVICH, DA
   SKOLDINOV, AP
   ARENDARUK, AP
   KAZAKOVA, TP
   EGOROV, NV
   ASTASHINA, IA
   GUREVICH, GI
   SHMARIYAN, MI
   MAISKY, VV
AF KHARKEVICH, DA
   SKOLDINOV, AP
   ARENDARUK, AP
   KAZAKOVA, TP
   EGOROV, NV
   ASTASHINA, IA
   GUREVICH, GI
   SHMARIYAN, MI
   MAISKY, VV
TI CYCLOBUTONIUM - NEW SOVIET CURARE-FORM AGENT
SO KHIMIKO-FARMATSEVTICHESKII ZHURNAL
LA Russian
DT Article
C1 ACAD MED SCI USSR,PHARMACOL INST,MOSCOW,USSR.
   IM SECHENOV MED INST,MOSCOW,USSR.
NR 9
TC 0
Z9 0
PU IZD VO MEDITSINA
PI MOSCOW
PA PETROVERIGSKII PER 6-8, K-142 MOSCOW, RUSSIA
SN 0023-1134
J9 KHIM FARM ZH+
PY 1977
VL 11
IS 2
BP 145
EP 150
PG 6
WC Pharmacology & Pharmacy
SC Pharmacology & Pharmacy
GA CW996
UT WOS:A1977CW99600038
ER

PT J
AU MANALIS, RS
AF MANALIS, RS
TI VOLTAGE-DEPENDENT EFFECT OF CURARE AT FROG NEUROMUSCULAR-JUNCTION
SO NATURE
LA English
DT Article
C1 UNIV CINCINNATI,DEPT PHYSIOL,CINCINNATI,OH 45267.
NR 20
TC 89
Z9 89
PU MACMILLAN MAGAZINES LTD
PI LONDON
PA PORTERS SOUTH, 4 CRINAN ST, LONDON, ENGLAND N1 9XW
SN 0028-0836
J9 NATURE
JI Nature
PY 1977
VL 267
IS 5609
BP 366
EP 368
DI 10.1038/267366a0
PG 3
WC Multidisciplinary Sciences
SC Science & Technology - Other Topics
GA DG465
UT WOS:A1977DG46500049
ER

PT J
AU FOURNIER, JM
   BLAISE, A
   MULLER, W
   SPIRLET, JC
AF FOURNIER, JM
   BLAISE, A
   MULLER, W
   SPIRLET, JC
TI CURIUM - NEW MAGNETIC ELEMENT
SO PHYSICA B & C
LA English
DT Article
C1 CEN,DRF PHS,F-38041 GRENOBLE,FRANCE.
   EURATOM,EUROPA INST TRANSURANE,D-7700 KARLSRUHE,FED REP GER.
NR 4
TC 16
Z9 16
PU ELSEVIER SCIENCE BV
PI AMSTERDAM
PA PO BOX 211, 1000 AE AMSTERDAM, NETHERLANDS
SN 0378-4371
J9 PHYSICA B & C
PY 1977
VL 86
IS JAN-M
BP 30
EP 31
DI 10.1016/0378-4363(77)90214-5
PG 2
WC Physics, Multidisciplinary
SC Physics
GA CY348
UT WOS:A1977CY34800007
ER

PT J
AU MULLER, W
   REUL, J
   SPIRLET, JC
AF MULLER, W
   REUL, J
   SPIRLET, JC
TI PREPARATION OF HIGHLY PURE CURIUM METAL
SO REVUE DE CHIMIE MINERALE
LA French
DT Article
C1 EURATOM,INST EUROPEEN TRANSURANIENS,D-7500 KARLSRUHE,FED REP GER.
NR 27
TC 8
Z9 8
PU GAUTHIER-VILLARS
PI PARIS
PA 120 BLVD SAINT-GERMAIN, 75280 PARIS, FRANCE
SN 0035-1032
J9 REV CHIM MINER
PY 1977
VL 14
IS 2
BP 212
EP &
PG 0
WC Chemistry, Inorganic & Nuclear
SC Chemistry
GA DN744
UT WOS:A1977DN74400011
ER

PT J
AU MICHOEL, A
   KINGET, R
AF MICHOEL, A
   KINGET, R
TI KINETIC STUDY OF HYDROLYSIS OF PANCURONIUM-BROMIDE .1. SPECIFIC ACID
   CATALYSIS
SO ACTA PHARMACEUTICA SUECICA
LA English
DT Article
C1 CATHOLIC UNIV LEUVEN,DEPT PHARM,GALENIC & IND PHARM LAB,B-3000 LEUVEN,BELGIUM.
NR 15
TC 4
Z9 4
PU SWEDISH PHARMACEUTICAL PR
PI STOCKHOLM
PA PO BOX 1136, S-111 81 STOCKHOLM, SWEDEN
SN 0001-6675
J9 ACTA PHARM SUEC
PY 1976
VL 13
IS 3
BP 267
EP 276
PG 10
WC Pharmacology & Pharmacy
SC Pharmacology & Pharmacy
GA BX395
UT WOS:A1976BX39500010
ER

PT J
AU KINGET, R
   MICHOEL, A
AF KINGET, R
   MICHOEL, A
TI KINETIC STUDY OF HYDROLYSIS OF PANCURONIUM-BROMIDE .2. SPECIFIC AND
   GENERAL BASE CATALYSIS
SO ACTA PHARMACEUTICA SUECICA
LA English
DT Article
C1 CATHOLIC UNIV LEUVEN,DEPT PHARM,GALENICAL & IND PHARM LAB,B-3000 LEUVEN,BELGIUM.
NR 13
TC 4
Z9 4
PU SWEDISH PHARMACEUTICAL PR
PI STOCKHOLM
PA PO BOX 1136, S-111 81 STOCKHOLM, SWEDEN
SN 0001-6675
J9 ACTA PHARM SUEC
PY 1976
VL 13
IS 4
BP 321
EP 330
PG 10
WC Pharmacology & Pharmacy
SC Pharmacology & Pharmacy
GA CM892
UT WOS:A1976CM89200004
ER

PT J
AU THOMPSON, JM
AF THOMPSON, JM
TI PANCURONIUM BINDING BY SERUM-PROTEINS
SO ANAESTHESIA
LA English
DT Article
C1 UNIV BIRMINGHAM,QUEEN ELIZABETH HOSP,DEPT ANAESTHETICS,BIRMINGHAM B15 2TH,ENGLAND.
NR 25
TC 34
Z9 34
PU BLACKWELL SCIENCE LTD
PI OXFORD
PA P O BOX 88, OSNEY MEAD, OXFORD, OXON, ENGLAND OX2 0NE
SN 0003-2409
J9 ANAESTHESIA
JI Anaesthesia
PY 1976
VL 31
IS 2
BP 219
EP 227
DI 10.1111/j.1365-2044.1976.tb11795.x
PG 9
WC Anesthesiology
SC Anesthesiology
GA BH950
UT WOS:A1976BH95000009
ER

PT J
AU BUZELLO, W
   RUTHVENMURRAY, J
AF BUZELLO, W
   RUTHVENMURRAY, J
TI SERUM CONCENTRATIONS OF PANCURONIUM IN ANURIC PATIENTS
SO ANAESTHESIST
LA German
DT Article
C1 UNIV FREIBURG KLIN,INST ANAESTHESIOL,D-7800 FREIBURG,BUNDES REPUBLIK.
NR 16
TC 4
Z9 4
PU SPRINGER VERLAG
PI NEW YORK
PA 175 FIFTH AVE, NEW YORK, NY 10010
SN 0003-2417
J9 ANAESTHESIST
JI Anaesthesist
PY 1976
VL 25
IS 9
BP 440
EP 443
PG 4
WC Anesthesiology
SC Anesthesiology
GA CE571
UT WOS:A1976CE57100005
ER

PT J
AU VANNYHUIS, LS
   MILLER, RD
   FOGDALL, RP
AF VANNYHUIS, LS
   MILLER, RD
   FOGDALL, RP
TI INTERACTION BETWEEN D-TUBOCURARINE, PANCURONIUM, POLYMYXIN-B, AND
   NEOSTIGMINE ON NEUROMUSCULAR FUNCTION
SO ANESTHESIA AND ANALGESIA
LA English
DT Article
C1 UNIV CALIF SAN FRANCISCO,CTR MED,DEPT ANESTHESIOL,SAN FRANCISCO,CA 94122.
   UNIV CALIF SAN FRANCISCO,CTR MED,DEPT PHARMACOL,SAN FRANCISCO,CA 94122.
NR 13
TC 15
Z9 15
PU WILLIAMS & WILKINS
PI BALTIMORE
PA 351 WEST CAMDEN ST, BALTIMORE, MD 21201-2436
SN 0003-2999
J9 ANESTH ANALG
JI Anesth. Analg.
PY 1976
VL 55
IS 2
BP 224
EP 228
PG 5
WC Anesthesiology
SC Anesthesiology
GA BM445
UT WOS:A1976BM44500013
ER

PT J
AU GEHA, DG
   BLITT, CD
   MOON, BJ
AF GEHA, DG
   BLITT, CD
   MOON, BJ
TI PROLONGED NEUROMUSCULAR BLOCKADE WITH PANCURONIUM IN PRESENCE OF ACUTE
   RENAL-FAILURE - CASE-REPORT
SO ANESTHESIA AND ANALGESIA
LA English
DT Article
C1 UNIV ARIZONA,COLL MED,DEPT ANESTHESIOL,TUCSON,AZ 85724.
NR 12
TC 8
Z9 8
PU WILLIAMS & WILKINS
PI BALTIMORE
PA 351 WEST CAMDEN ST, BALTIMORE, MD 21201-2436
SN 0003-2999
J9 ANESTH ANALG
JI Anesth. Analg.
PY 1976
VL 55
IS 3
BP 343
EP 345
PG 3
WC Anesthesiology
SC Anesthesiology
GA BT756
UT WOS:A1976BT75600009
ER

PT J
AU KONCHIGERI, HN
   TAY, CH
AF KONCHIGERI, HN
   TAY, CH
TI INFLUENCE OF PANCURONIUM ON POTASSIUM EFFLUX PRODUCED BY SUCCINYLCHOLINE
SO ANESTHESIA AND ANALGESIA
LA English
DT Article
C1 UNIV ILLINOIS HOSP,ABRAHAM LINCOLN SCH MED,DEPT ANESTHESIOL,CHICAGO,IL 60680.
NR 20
TC 13
Z9 13
PU WILLIAMS & WILKINS
PI BALTIMORE
PA 351 WEST CAMDEN ST, BALTIMORE, MD 21201-2436
SN 0003-2999
J9 ANESTH ANALG
JI Anesth. Analg.
PY 1976
VL 55
IS 4
BP 474
EP 477
PG 4
WC Anesthesiology
SC Anesthesiology
GA BZ710
UT WOS:A1976BZ71000003
ER

PT J
AU STOELTING, RK
AF STOELTING, RK
TI INFLUENCE OF PANCURONIUM OR D-TUBOCURARINE ON CIRCULATORY RESPONSES
   DURING THIAMYLAL-N2O-HALOTHANE ANESTHESIA
SO ANESTHESIA AND ANALGESIA
LA English
DT Article
C1 INDIANA UNIV,SCH MED,INDIANAPOLIS,IN 46202.
NR 5
TC 3
Z9 3
PU WILLIAMS & WILKINS
PI BALTIMORE
PA 351 WEST CAMDEN ST, BALTIMORE, MD 21201-2436
SN 0003-2999
J9 ANESTH ANALG
JI Anesth. Analg.
PY 1976
VL 55
IS 4
BP 485
EP 488
PG 4
WC Anesthesiology
SC Anesthesiology
GA BZ710
UT WOS:A1976BZ71000006
ER

PT J
AU MILLER, RD
   EGER, EI
AF MILLER, RD
   EGER, EI
TI EARLY AND LATE RELATIVE POTENCIES OF PANCURONIUM AND D-TUBOCURARINE IN
   MAN
SO ANESTHESIOLOGY
LA English
DT Article
C1 UNIV CALIF SAN FRANCISCO,DEPT ANESTHESIA,SAN FRANCISCO,CA 94143.
   UNIV CALIF SAN FRANCISCO,DEPT PHARMACOL,SAN FRANCISCO,CA 94143.
NR 11
TC 18
Z9 18
PU LIPPINCOTT-RAVEN PUBL
PI PHILADELPHIA
PA 227 EAST WASHINGTON SQ, PHILADELPHIA, PA 19106
SN 0003-3022
J9 ANESTHESIOLOGY
JI Anesthesiology
PY 1976
VL 44
IS 4
BP 297
EP 300
DI 10.1097/00000542-197604000-00005
PG 4
WC Anesthesiology
SC Anesthesiology
GA BL030
UT WOS:A1976BL03000004
ER

PT J
AU CAMBIER, E
AF CAMBIER, E
TI EFFECT OF CURARIZATION ON SENSITIVITY TO ELECTRIC-CURRENT OF CHICKEN
   LATISSIMUS DORSI 5 FIGURES
SO ARCHIVES INTERNATIONALES DE PHYSIOLOGIE DE BIOCHIMIE ET DE BIOPHYSIQUE
LA French
DT Article
C1 UNIV NATL ZAIRE,UNITE PHYSIOL,KINSHASA 11,ZAIRE.
NR 37
TC 1
Z9 1
PU SWETS ZEITLINGER PUBLISHERS
PI LISSE
PA P O BOX 825, 2160 SZ LISSE, NETHERLANDS
SN 0003-9799
J9 ARCH INT PHYSIOL BIO
JI Arch. Int. Physiol. Biochim. Biophys.
PY 1976
VL 84
IS 1
BP 69
EP 79
DI 10.3109/13813457609072348
PG 11
WC Biochemistry & Molecular Biology; Biophysics; Physiology
SC Biochemistry & Molecular Biology; Biophysics; Physiology
GA BV017
UT WOS:A1976BV01700007
ER

PT J
AU MILLER, RD
   CULLEN, DJ
AF MILLER, RD
   CULLEN, DJ
TI RENAL-FAILURE AND POSTOPERATIVE RESPIRATORY-FAILURE - RE-CURARIZATION
SO BRITISH JOURNAL OF ANAESTHESIA
LA English
DT Article
C1 UNIV CALIF,MED CTR,DEPT ANESTHESIA 436 S,SAN FRANCISCO,CA 94143.
NR 13
TC 34
Z9 34
PU PROF SCI PUBL
PI LONDON
PA TAVISTOCK HOUSE EAST, TAVISTOCK SQUARE, LONDON, ENGLAND WC1H 9JR
SN 0007-0912
J9 BRIT J ANAESTH
JI Br. J. Anaesth.
PY 1976
VL 48
IS 3
BP 253
EP 256
DI 10.1093/bja/48.3.253
PG 4
WC Anesthesiology
SC Anesthesiology
GA BH757
UT WOS:A1976BH75700014
ER

PT J
AU MCLEOD, K
   WATSON, MJ
   RAWLINS, MD
AF MCLEOD, K
   WATSON, MJ
   RAWLINS, MD
TI PHARMACOKINETICS OF PANCURONIUM IN PATIENTS WITH NORMAL AND IMPAIRED
   RENAL-FUNCTION
SO BRITISH JOURNAL OF ANAESTHESIA
LA English
DT Article
C1 UNIV NEWCASTLE UPON TYNE,DEPT ANAESTHESIA,NEWCASTLE TYNE NE1 7RU,ENGLAND.
   UNIV NEWCASTLE UPON TYNE,DEPT CLIN BIOCHEM,NEWCASTLE TYNE NE1 7RU,ENGLAND.
   UNIV NEWCASTLE UPON TYNE,DEPT PHARMACOL SCI,NEWCASTLE TYNE NE1 7RU,ENGLAND.
NR 9
TC 111
Z9 113
PU PROF SCI PUBL
PI LONDON
PA TAVISTOCK HOUSE EAST, TAVISTOCK SQUARE, LONDON, ENGLAND WC1H 9JR
SN 0007-0912
J9 BRIT J ANAESTH
JI Br. J. Anaesth.
PY 1976
VL 48
IS 4
BP 341
EP 345
DI 10.1093/bja/48.4.341
PG 5
WC Anesthesiology
SC Anesthesiology
GA BM006
UT WOS:A1976BM00600009
ER

PT J
AU YEUNG, ML
AF YEUNG, ML
TI PLASMA-PROTEINS, PACKED-CELL VOLUME AND REQUIREMENTS FOR ALCURONIUM
SO BRITISH JOURNAL OF ANAESTHESIA
LA English
DT Article
C1 QUEEN ELIZABETH HOSP,DEPT ANAESTHESIA,HONG KONG,HONG KONG.
NR 9
TC 1
Z9 1
PU PROF SCI PUBL
PI LONDON
PA TAVISTOCK HOUSE EAST, TAVISTOCK SQUARE, LONDON, ENGLAND WC1H 9JR
SN 0007-0912
J9 BRIT J ANAESTH
JI Br. J. Anaesth.
PY 1976
VL 48
IS 9
BP 859
EP 863
DI 10.1093/bja/48.9.859
PG 5
WC Anesthesiology
SC Anesthesiology
GA CD346
UT WOS:A1976CD34600007
ER

PT J
AU SEGARRADOMENECH, J
   CARLOSGARCIA, R
   RODRIGUEZSASIAIN, JM
   QUINTANALOYOLA, A
   SANTAFEOROZ, J
AF SEGARRADOMENECH, J
   CARLOSGARCIA, R
   RODRIGUEZSASIAIN, JM
   QUINTANALOYOLA, A
   SANTAFEOROZ, J
TI PANCURONIUM-BROMIDE - INDIRECT SYMPATHOMIMETIC AGENT
SO BRITISH JOURNAL OF ANAESTHESIA
LA English
DT Article
C1 UNIV BILBAO,SCH MED,DEPT PHARMACOL,BILBAO,SPAIN.
NR 14
TC 8
Z9 8
PU PROF SCI PUBL
PI LONDON
PA TAVISTOCK HOUSE EAST, TAVISTOCK SQUARE, LONDON, ENGLAND WC1H 9JR
SN 0007-0912
J9 BRIT J ANAESTH
JI Br. J. Anaesth.
PY 1976
VL 48
IS 12
BP 1143
EP 1148
PG 6
WC Anesthesiology
SC Anesthesiology
GA CN367
UT WOS:A1976CN36700003
ER

PT J
AU BOWEN, DJ
   MCGRAND, JC
   PALMER, RJ
AF BOWEN, DJ
   MCGRAND, JC
   PALMER, RJ
TI INTRAOCULAR PRESSURES AFTER SUXAMETHONIUM AND ENDOTRACHEAL INTUBATION IN
   PATIENTS PRETREATED WITH PANCURONIUM
SO BRITISH JOURNAL OF ANAESTHESIA
LA English
DT Article
C1 ROY HAMPSHIRE CTY HOSP,DEPT ANAESTHETICS,WINCHESTER,HAMPSHIRE,ENGLAND.
   ROY HAMPSHIRE CTY HOSP,DEPT OPHTHALMOL,WINCHESTER,HAMPSHIRE,ENGLAND.
NR 19
TC 20
Z9 20
PU PROF SCI PUBL
PI LONDON
PA TAVISTOCK HOUSE EAST, TAVISTOCK SQUARE, LONDON, ENGLAND WC1H 9JR
SN 0007-0912
J9 BRIT J ANAESTH
JI Br. J. Anaesth.
PY 1976
VL 48
IS 12
BP 1201
EP 1205
DI 10.1093/bja/48.12.1201
PG 5
WC Anesthesiology
SC Anesthesiology
GA CN367
UT WOS:A1976CN36700013
ER

PT J
AU BHARKSUWANA, E
   MAHER, WJ
AF BHARKSUWANA, E
   MAHER, WJ
TI CURARE, AN AID IN SURGERY OF CATARACT
SO BULLETIN OF THE NEW YORK ACADEMY OF MEDICINE
LA English
DT Article
C1 ST CLARES HOSP,DEPT OPHTHALMOL,NEW YORK,NY 10019.
NR 13
TC 2
Z9 2
PU NEW YORK ACAD MEDICINE
PI NEW YORK
PA 1216 FIFTH AVE, NEW YORK, NY 10029
SN 0028-7091
J9 B NEW YORK ACAD MED
JI Bull. N. Y. Acad. med.
PY 1976
VL 52
IS 2
BP 212
EP 215
PG 4
WC Public, Environmental & Occupational Health; Medicine, General &
   Internal
SC Public, Environmental & Occupational Health; General & Internal Medicine
GA BE117
UT WOS:A1976BE11700003
ER

PT J
AU LIU, WS
   BIDWAI, AV
   STANLEY, TH
   LOESER, EA
   BIDWAI, V
AF LIU, WS
   BIDWAI, AV
   STANLEY, TH
   LOESER, EA
   BIDWAI, V
TI CARDIOVASCULAR EFFECTS OF DIAZEPAM AND OF DIAZEPAM AND PANCURONIUM
   DURING FENTANYL AND OXYGEN ANESTHESIA
SO CANADIAN ANAESTHETISTS SOCIETY JOURNAL
LA English
DT Article
C1 UNIV UTAH,COLL MED,DEPT ANESTHESIOL,SALT LAKE CITY,UT 84132.
NR 25
TC 9
Z9 9
PU CANADIAN ANAESTHETISTS SOC INC
PI TORONTO
PA 1 EGLINTON AVE EAST, SUITE 208, TORONTO ON M4P 3A1, CANADA
SN 0008-2856
J9 CAN ANAESTH SOC J
PY 1976
VL 23
IS 4
BP 395
EP 403
PG 9
WC Anesthesiology
SC Anesthesiology
GA BW622
UT WOS:A1976BW62200006
ER

PT J
AU SAPRYKIN, AS
   SHILOV, VP
   SPITSYN, VI
   KROT, NN
AF SAPRYKIN, AS
   SHILOV, VP
   SPITSYN, VI
   KROT, NN
TI STABILIZATION OF AMERICIUM, CURIUM, AND TERBIUM TETRAVALENT STATE IN
   AQUEOUS-SOLUTIONS
SO DOKLADY AKADEMII NAUK SSSR
LA Russian
DT Article
NR 12
TC 85
Z9 85
PU MEZHDUNARODNAYA KNIGA
PI MOSCOW
PA 39 DIMITROVA UL., 113095 MOSCOW, RUSSIA
SN 0002-3264
J9 DOKL AKAD NAUK SSSR+
PY 1976
VL 226
IS 4
BP 853
EP 856
PG 4
WC Multidisciplinary Sciences
SC Science & Technology - Other Topics
GA BQ931
UT WOS:A1976BQ93100032
ER

PT J
AU SOMOGYI, AA
   SHANKS, CA
   TRIGGS, EJ
AF SOMOGYI, AA
   SHANKS, CA
   TRIGGS, EJ
TI CLINICAL PHARMACOKINETICS OF PANCURONIUM-BROMIDE
SO EUROPEAN JOURNAL OF CLINICAL PHARMACOLOGY
LA English
DT Article
C1 UNIV SYDNEY,DEPT PHARM,SYDNEY 2006,NEW S WALES,AUSTRALIA.
   UNIV SYDNEY,DEPT ANAESTHETICS,SYDNEY 2006,NEW S WALES,AUSTRALIA.
   ROY PRINCE ALFRED HOSP,DEPT ANAESTHETICS,SYDNEY,NEW S WALES,AUSTRALIA.
   ROY PRINCE ALFRED HOSP,DEPT PHARM,SYDNEY,NEW S WALES,AUSTRALIA.
NR 14
TC 46
Z9 46
PU SPRINGER VERLAG
PI NEW YORK
PA 175 FIFTH AVE, NEW YORK, NY 10010
SN 0031-6970
J9 EUR J CLIN PHARMACOL
JI Eur. J. Clin. Pharmacol.
PY 1976
VL 10
IS 5
BP 367
EP 372
DI 10.1007/BF00565627
PG 6
WC Pharmacology & Pharmacy
SC Pharmacology & Pharmacy
GA CG511
UT WOS:A1976CG51100011
ER

PT J
AU MICHOEL, A
   KINGET, R
AF MICHOEL, A
   KINGET, R
TI INSITU QUANTITATION OF PANCURONIUM-BROMIDE AND HYDROLYSIS PRODUCTS BY
   SPECTRODENSITOMETRY OF THIN-LAYER CHROMATOGRAMS
SO FARMACO-EDIZIONE PRATICA
LA English
DT Article
C1 CATHOLIC UNIV LEUVEN,GALENICAL & IND PHARM LAB,B-3000 LEUVEN,BELGIUM.
NR 9
TC 0
Z9 0
PU SOC CHIMICA ITALIANA
PI ROME
PA VIALE LIEGI 48, I-00198 ROME, ITALY
SN 0014-827X
J9 FARM ED PRAT
PY 1976
VL 31
IS 7
BP 352
EP 358
PG 7
WC Pharmacology & Pharmacy
SC Pharmacology & Pharmacy
GA BY444
UT WOS:A1976BY44400003
ER

PT J
AU CRAWLEY, FEH
   GODDARD, EA
AF CRAWLEY, FEH
   GODDARD, EA
TI TRANSLOCATION OF 241-AMERICIUM AND 242-CURIUM FROM RESPIRATORY SYSTEM OF
   RAT
SO HEALTH PHYSICS
LA English
DT Article
C1 NATL RADIOL PROTECTION BOARD,HARWELL,OXFORDSHIRE,ENGLAND.
NR 17
TC 7
Z9 7
PU WILLIAMS & WILKINS
PI BALTIMORE
PA 351 WEST CAMDEN ST, BALTIMORE, MD 21201-2436
SN 0017-9078
J9 HEALTH PHYS
JI Health Phys.
PY 1976
VL 30
IS 2
BP 191
EP 197
DI 10.1097/00004032-197602000-00006
PG 7
WC Environmental Sciences; Environmental Studies; Public, Environmental &
   Occupational Health; Nuclear Science & Technology; Radiology, Nuclear
   Medicine & Medical Imaging
SC Environmental Sciences & Ecology; Public, Environmental & Occupational
   Health; Nuclear Science & Technology; Radiology, Nuclear Medicine &
   Medical Imaging
GA BF008
UT WOS:A1976BF00800006
ER

PT J
AU DAMIEN, D
   WOJAKOWSKI, A
   MULLER, W
AF DAMIEN, D
   WOJAKOWSKI, A
   MULLER, W
TI CURIUM TELLURIDES
SO INORGANIC & NUCLEAR CHEMISTRY LETTERS
LA English
DT Article
C1 EUROPEAN INST TRANSURANIUM ELEMENTS,D-7500 KARLSRUHE,FED REP GER.
   CENFAR,DEPT GENIE RADIOACTIF,F-92260 FONTENAY AUX ROSE,FRANCE.
NR 17
TC 14
Z9 14
PU PERGAMON-ELSEVIER SCIENCE LTD
PI OXFORD
PA THE BOULEVARD, LANGFORD LANE, KIDLINGTON, OXFORD, ENGLAND OX5 1GB
SN 0020-1650
J9 INORG NUCL CHEM LETT
PY 1976
VL 12
IS 6
BP 441
EP 449
DI 10.1016/0020-1650(76)80143-2
PG 9
WC Chemistry, Inorganic & Nuclear
SC Chemistry
GA BQ967
UT WOS:A1976BQ96700001
ER

PT J
AU DAMIEN, D
   WOJAKOWSKI, A
   MULLER, W
AF DAMIEN, D
   WOJAKOWSKI, A
   MULLER, W
TI ALPHA AND BETA CURIUM SESQUISULFIDES
SO INORGANIC & NUCLEAR CHEMISTRY LETTERS
LA English
DT Article
C1 CENFAR,DEPT GENIE RADIOACT,HYDROMET & CHIM TRANSURANIENS SERV,F-92260 FONTENAY AUX ROSE,FRANCE.
   EUROPEAN INST TRANSURANIUM ELEMENTS,D-7500 KARLSRUHE,FED REP GER.
NR 15
TC 2
Z9 2
PU PERGAMON-ELSEVIER SCIENCE LTD
PI OXFORD
PA THE BOULEVARD, LANGFORD LANE, KIDLINGTON, OXFORD, ENGLAND OX5 1GB
SN 0020-1650
J9 INORG NUCL CHEM LETT
PY 1976
VL 12
IS 7
BP 533
EP 538
DI 10.1016/0020-1650(76)80017-7
PG 6
WC Chemistry, Inorganic & Nuclear
SC Chemistry
GA BV927
UT WOS:A1976BV92700003
ER

PT J
AU SULLIVAN, JC
   GORDON, S
   MULAC, WA
   SCHMIDT, KH
   COHEN, D
   SJOBLOM, R
AF SULLIVAN, JC
   GORDON, S
   MULAC, WA
   SCHMIDT, KH
   COHEN, D
   SJOBLOM, R
TI PULSE-RADIOLYSIS STUDIES OF AMERICIUM(III) AND CURIUM(III) IONS IN
   PERCHLORATE MEDIA - PREPARATION OF AMII, AMIV, CMII AND CMIV
SO INORGANIC & NUCLEAR CHEMISTRY LETTERS
LA English
DT Article
C1 ARGONNE NATL LAB,DIV CHEM,ARGONNE,IL 60439.
NR 10
TC 22
Z9 22
PU PERGAMON-ELSEVIER SCIENCE LTD
PI OXFORD
PA THE BOULEVARD, LANGFORD LANE, KIDLINGTON, OXFORD, ENGLAND OX5 1GB
SN 0020-1650
J9 INORG NUCL CHEM LETT
PY 1976
VL 12
IS 8
BP 599
EP 601
DI 10.1016/0020-1650(76)80076-1
PG 3
WC Chemistry, Inorganic & Nuclear
SC Chemistry
GA CA041
UT WOS:A1976CA04100003
ER

PT J
AU PATON, WDM
AF PATON, WDM
TI EXPERIMENT OF BERNARD,C ON CURARE - ORIGINS OF PHYSIOLOGICAL SOCIETY
SO JOURNAL OF PHYSIOLOGY-LONDON
LA English
DT Article
C1 UNIV OXFORD,DEPT PHARMACOL,OXFORD OX1 3QT,ENGLAND.
NR 17
TC 2
Z9 2
PU CAMBRIDGE UNIV PRESS
PI NEW YORK
PA 40 WEST 20TH STREET, NEW YORK, NY 10011-4211
SN 0022-3751
J9 J PHYSIOL-LONDON
JI J. Physiol.-London
PY 1976
VL 263
IS 1
BP P26
EP P29
PG 4
WC Neurosciences; Physiology
SC Neurosciences & Neurology; Physiology
GA CS914
UT WOS:A1976CS91400006
ER

PT J
AU MICHOEL, AJ
   KINGET, RD
AF MICHOEL, AJ
   KINGET, RD
TI ION-PAIR EXTRACTION METHOD FOR QUANTITATION OF A BISQUATERNARY AMMONIUM
   COMPOUND, PANCURONIUM-BROMIDE
SO JOURNAL OF THE ASSOCIATION OF OFFICIAL ANALYTICAL CHEMISTS
LA English
DT Article
C1 CATHOLIC UNIV LEUVEN,DEPT PHARM,GALENICAL & IND PHARM LAB,B-3000 LEUVEN,BELGIUM.
NR 15
TC 1
Z9 1
PU AOAC INTERNATIONAL
PI GAITHERSBURG
PA 481 NORTH FREDRICK AVE, STE 500, GAITHERSBURG, MD 20877-2504
SN 0004-5756
J9 J ASSOC OFF ANA CHEM
PY 1976
VL 59
IS 4
BP 802
EP 806
PG 5
WC Chemistry, Analytical
SC Chemistry
GA CB144
UT WOS:A1976CB14400018
ER

PT J
AU WORDEN, EF
   CONWAY, JG
AF WORDEN, EF
   CONWAY, JG
TI ENERGY-LEVELS OF 1ST SPECTRUM OF CURIUM, CMI
SO JOURNAL OF THE OPTICAL SOCIETY OF AMERICA
LA English
DT Article
C1 UNIV CALIF,LAWRENCE LIVERMORE LAB,LIVERMORE,CA 94550.
   UNIV CALIF,LAWRENCE BERKELEY LAB,BERKELEY,CA 94720.
NR 27
TC 27
Z9 27
PU AMER INST PHYSICS
PI WOODBURY
PA CIRCULATION FULFILLMENT DIV, 500 SUNNYSIDE BLVD, WOODBURY, NY 11797-2999
SN 0030-3941
J9 J OPT SOC AM
PY 1976
VL 66
IS 2
BP 109
EP 121
DI 10.1364/JOSA.66.000109
PG 13
WC Physics, Multidisciplinary
SC Physics
GA BE835
UT WOS:A1976BE83500004
ER

PT J
AU MARTY, A
   NEILD, T
   ASCHER, P
AF MARTY, A
   NEILD, T
   ASCHER, P
TI VOLTAGE SENSITIVITY OF ACETYLCHOLINE CURRENTS IN APLYSIA NEURONS IN
   PRESENCE OF CURARE
SO NATURE
LA English
DT Article
C1 ECOLE NORM SUPER,NEUROBIOL LAB,F-75005 PARIS,FRANCE.
NR 15
TC 62
Z9 62
PU MACMILLAN MAGAZINES LTD
PI LONDON
PA PORTERS SOUTH, 4 CRINAN ST, LONDON, ENGLAND N1 9XW
SN 0028-0836
J9 NATURE
JI Nature
PY 1976
VL 261
IS 5560
BP 501
EP 503
DI 10.1038/261501a0
PG 3
WC Multidisciplinary Sciences
SC Science & Technology - Other Topics
GA BT725
UT WOS:A1976BT72500039
ER

PT J
AU HOROWITZ, SH
   GENKINS, G
   KORNFELD, P
   PAPATESTAS, AE
AF HOROWITZ, SH
   GENKINS, G
   KORNFELD, P
   PAPATESTAS, AE
TI ELECTROPHYSIOLOGIC DIAGNOSIS OF MYASTHENIA-GRAVIS AND REGIONAL CURARE
   TEST
SO NEUROLOGY
LA English
DT Article
C1 MT SINAI HOSP,DEPT NEUROL,NEW YORK,NY 10029.
   MT SINAI HOSP,DEPT MED,NEW YORK,NY 10029.
   MT SINAI HOSP,DEPT SURG,NEW YORK,NY 10029.
   MT SINAI HOSP MYASTHENIA GRAVIS CLIN & LAB,NEW YORK,NY.
   SUNY COLL NEW YORK,SCH MED,NEW YORK,NY 10010.
NR 26
TC 34
Z9 34
PU LIPPINCOTT-RAVEN PUBL
PI PHILADELPHIA
PA 227 EAST WASHINGTON SQ, PHILADELPHIA, PA 19106
SN 0028-3878
J9 NEUROLOGY
JI Neurology
PY 1976
VL 26
IS 5
BP 410
EP 417
PG 8
WC Clinical Neurology
SC Neurosciences & Neurology
GA BR117
UT WOS:A1976BR11700003
ER

PT J
AU BRUENGER, FW
   GRUBE, BJ
   ATHERTON, DR
   TAYLOR, GN
   STEVENS, W
AF BRUENGER, FW
   GRUBE, BJ
   ATHERTON, DR
   TAYLOR, GN
   STEVENS, W
TI SUBCELLULAR-DISTRIBUTION OF CURIUM IN BEAGLE LIVER
SO RADIATION RESEARCH
LA English
DT Article
C1 UNIV UTAH,DEPT ANAT,DIV RADIOBIOL,SALT LAKE CITY,UT 84132.
NR 21
TC 3
Z9 3
PU RADIATION RESEARCH SOC
PI OAK BROOK
PA 2021 SPRING RD, STE 600, OAK BROOK, IL 60521
SN 0033-7587
J9 RADIAT RES
JI Radiat. Res.
PY 1976
VL 66
IS 3
BP 443
EP 452
DI 10.2307/3574450
PG 10
WC Biology; Biophysics; Radiology, Nuclear Medicine & Medical Imaging
SC Life Sciences & Biomedicine - Other Topics; Biophysics; Radiology,
   Nuclear Medicine & Medical Imaging
GA BW246
UT WOS:A1976BW24600002
ER

PT J
AU KHARKEVICH, DA
   SKOLDINOV, AP
AF KHARKEVICH, DA
   SKOLDINOV, AP
TI VALUE OF HYDROPHOBIC RADICALS FOR REACTION OF CURARE-LIKE SUBSTANCES
   WITH CHOLINORECEPTORS
SO ZHURNAL VSESOYUZNOGO KHIMICHESKOGO OBSHCHESTVA IMENI D I MENDELEEVA
LA Russian
DT Article
NR 27
TC 9
Z9 9
PU MENDELEEV CHEMICAL SOCIETY
PI MOSCOW
PA KRIVOKOLENNYI CENTER 12, MOSCOW, RUSSIA
J9 ZH VSES KHIM OVA+
PY 1976
VL 21
IS 2
BP 124
EP 129
PG 6
WC Chemistry, Multidisciplinary
SC Chemistry
GA BQ933
UT WOS:A1976BQ93300002
ER

PT J
AU LILLEAASEN, P
   AUNE, H
   STOVNER, J
AF LILLEAASEN, P
   AUNE, H
   STOVNER, J
TI KETAMINE-PANCURONIUM INDUCTION IN PATIENTS WITH AORTIC-STENOSIS
SO ACTA ANAESTHESIOLOGICA SCANDINAVICA
LA English
DT Article
C1 RIKS HOSP OSLO,DEPT ANAESTHESIA,OSLO,NORWAY.
NR 9
TC 0
Z9 0
PU MUNKSGAARD INT PUBL LTD
PI COPENHAGEN
PA 35 NORRE SOGADE, PO BOX 2148, DK-1016 COPENHAGEN, DENMARK
SN 0001-5172
J9 ACTA ANAESTH SCAND
JI Acta Anaesthesiol. Scand.
PY 1975
VL 19
IS 3
BP 193
EP 198
PG 6
WC Anesthesiology
SC Anesthesiology
GA AL132
UT WOS:A1975AL13200005
ER

PT J
AU REITAN, JA
   WARPINSKI, MA
AF REITAN, JA
   WARPINSKI, MA
TI CARDIOVASCULAR EFFECTS OF PANCURONIUM-BROMIDE IN MONGREL DOGS
SO AMERICAN JOURNAL OF VETERINARY RESEARCH
LA English
DT Article
NR 12
TC 2
Z9 2
PU AMER VETERINARY MEDICAL ASSOC
PI SCHAUMBURG
PA 1931 N MEACHAM RD SUITE 100, SCHAUMBURG, IL 60173-4360
SN 0002-9645
J9 AM J VET RES
JI Am. J. Vet. Res.
PY 1975
VL 36
IS 9
BP 1309
EP 1311
PG 3
WC Veterinary Sciences
SC Veterinary Sciences
GA AP355
UT WOS:A1975AP35500007
ER

PT J
AU BUZELLO, W
AF BUZELLO, W
TI METABOLISM OF PANCURONIUM IN MAN
SO ANAESTHESIST
LA German
DT Article
C1 UNIV FREIBURG KLIN,INST ANAESTHESIOL,HUGSTETTER STR 55,D-7800 FREIBURG,FED REP GER.
NR 16
TC 36
Z9 36
PU SPRINGER VERLAG
PI NEW YORK
PA 175 FIFTH AVE, NEW YORK, NY 10010
SN 0003-2417
J9 ANAESTHESIST
JI Anaesthesist
PY 1975
VL 24
IS 1
BP 13
EP 18
PG 6
WC Anesthesiology
SC Anesthesiology
GA V5135
UT WOS:A1975V513500003
ER

PT J
AU MARTINOT, L
   REUL, J
   DUYCKAERTS, G
   MULLER, W
AF MARTINOT, L
   REUL, J
   DUYCKAERTS, G
   MULLER, W
TI CHRONOPOTENTIOMETRIC STUDY OF REDUCTION OF TRIVALENT CURIUM IN MOLTEN
   (LI-K)CL EUTECTIC
SO ANALYTICAL LETTERS
LA English
DT Article
C1 UNIV LIEGE SART TILMAN,LAB NUCL CHEM,B-4000 LIEGE,BELGIUM.
   EUROPEAN INST TRANSURANIUM ELEMENTS,KARLSRUHE,FED REP GER.
NR 6
TC 3
Z9 3
PU MARCEL DEKKER INC
PI NEW YORK
PA 270 MADISON AVE, NEW YORK, NY 10016
SN 0003-2719
J9 ANAL LETT
JI Anal. Lett.
PY 1975
VL 8
IS 4
BP 233
EP 239
PG 7
WC Chemistry, Analytical
SC Chemistry
GA W2083
UT WOS:A1975W208300003
ER

PT J
AU DOMAOAL, AM
   WENIGER, FC
   WOLFSON, B
AF DOMAOAL, AM
   WENIGER, FC
   WOLFSON, B
TI PRECURARIZATION USING PANCURONIUM
SO ANESTHESIA AND ANALGESIA
LA English
DT Article
C1 MERCY HOSP,DEPT ANESTHESIOL,PITTSBURGH,PA 15219.
NR 11
TC 11
Z9 11
PU WILLIAMS & WILKINS
PI BALTIMORE
PA 351 WEST CAMDEN ST, BALTIMORE, MD 21201-2436
SN 0003-2999
J9 ANESTH ANALG
JI Anesth. Analg.
PY 1975
VL 54
IS 1
BP 71
EP 75
PG 5
WC Anesthesiology
SC Anesthesiology
GA V4803
UT WOS:A1975V480300012
ER

PT J
AU SAMUELSON, RJ
   GIESECKE, AH
   KALLUS, FT
   STANLEY, VF
AF SAMUELSON, RJ
   GIESECKE, AH
   KALLUS, FT
   STANLEY, VF
TI LINCOMYCIN-CURARE INTERACTION
SO ANESTHESIA AND ANALGESIA
LA English
DT Article
C1 UNIV TEXAS,SOUTHWESTERN MED SCH,DEPT ANESTHESIOL,DALLAS,TX 75235.
NR 9
TC 15
Z9 15
PU WILLIAMS & WILKINS
PI BALTIMORE
PA 351 WEST CAMDEN ST, BALTIMORE, MD 21201-2436
SN 0003-2999
J9 ANESTH ANALG
JI Anesth. Analg.
PY 1975
VL 54
IS 1
BP 103
EP 105
PG 3
WC Anesthesiology
SC Anesthesiology
GA V4803
UT WOS:A1975V480300018
ER

PT J
AU LIGHT, RW
   BENGFORT, JL
   GEORGE, RB
AF LIGHT, RW
   BENGFORT, JL
   GEORGE, RB
TI ADULT RESPIRATORY-DISTRESS SYNDROME AND PANCURONIUM-BROMIDE
SO ANESTHESIA AND ANALGESIA
LA English
DT Article
C1 LOUISIANA STATE UNIV, MED CTR, DEPT MED, SHREVEPORT, LA 71130 USA.
NR 18
TC 15
Z9 15
PU LIPPINCOTT WILLIAMS & WILKINS
PI PHILADELPHIA
PA 530 WALNUT ST, PHILADELPHIA, PA 19106-3621 USA
SN 0003-2999
EI 1526-7598
J9 ANESTH ANALG
JI Anesth. Analg.
PY 1975
VL 54
IS 2
BP 219
EP 223
PG 5
WC Anesthesiology
SC Anesthesiology
GA V9959
UT WOS:A1975V995900011
ER

PT J
AU RAVIN, MB
AF RAVIN, MB
TI PYRIDOSTIGMINE AS AN ANTAGONIST OF D-TUBOCURARINE-INDUCED AND
   PANCURONIUM-INDUCED NEUROMUSCULAR BLOCKADE
SO ANESTHESIA AND ANALGESIA
LA English
DT Article
C1 UNIV KENTUCKY,MED CTR,DEPT ANESTHESIOL,LEXINGTON,KY 40506.
   UNIV FLORIDA,COLL MED,J HILLIS MILLER HLTH CTR,DEPT ANESTHESIOL,GAINESVILLE,FL 32610.
NR 12
TC 4
Z9 4
PU WILLIAMS & WILKINS
PI BALTIMORE
PA 351 WEST CAMDEN ST, BALTIMORE, MD 21201-2436
SN 0003-2999
J9 ANESTH ANALG
JI Anesth. Analg.
PY 1975
VL 54
IS 3
BP 317
EP 321
PG 5
WC Anesthesiology
SC Anesthesiology
GA AC682
UT WOS:A1975AC68200007
ER

PT J
AU LEVIN, RM
   SELENY, FL
   STRECZYN, MV
AF LEVIN, RM
   SELENY, FL
   STRECZYN, MV
TI KETAMINE-PANCURONIUM-NARCOTIC TECHNIQUE FOR CARDIOVASCULAR-SURGERY IN
   INFANTS - COMPARATIVE STUDY
SO ANESTHESIA AND ANALGESIA
LA English
DT Article
C1 CHILDRENS MEM HOSP,DEPT ANESTHESIOL,CHICAGO,IL 60614.
   NORTHWESTERN UNIV,MED CTR,CHICAGO,IL.
NR 10
TC 2
Z9 2
PU WILLIAMS & WILKINS
PI BALTIMORE
PA 351 WEST CAMDEN ST, BALTIMORE, MD 21201-2436
SN 0003-2999
J9 ANESTH ANALG
JI Anesth. Analg.
PY 1975
VL 54
IS 6
BP 800
EP 805
PG 6
WC Anesthesiology
SC Anesthesiology
GA AY301
UT WOS:A1975AY30100022
ER

PT J
AU FOGDALL, RP
   MILLER, RD
AF FOGDALL, RP
   MILLER, RD
TI NEUROMUSCULAR EFFECTS OF ENFLURANE, ALONE AND COMBINED WITH
   D-TUBOCURARINE, PANCURONIUM, AND SUCCINYLCHOLINE, IN MAN
SO ANESTHESIOLOGY
LA English
DT Article
C1 UNIV CALIF,DEPT ANESTHES 436 S,SAN FRANCISCO,CA 94143.
NR 11
TC 61
Z9 61
PU LIPPINCOTT-RAVEN PUBL
PI PHILADELPHIA
PA 227 EAST WASHINGTON SQ, PHILADELPHIA, PA 19106
SN 0003-3022
J9 ANESTHESIOLOGY
JI Anesthesiology
PY 1975
VL 42
IS 2
BP 173
EP 178
DI 10.1097/00000542-197502000-00010
PG 6
WC Anesthesiology
SC Anesthesiology
GA V5416
UT WOS:A1975V541600010
ER

PT J
AU MILLER, RD
   EGER, EI
   STEVENS, WC
   GIBBONS, R
AF MILLER, RD
   EGER, EI
   STEVENS, WC
   GIBBONS, R
TI PANCURONIUM-INDUCED TACHYCARDIA IN RELATION TO ALVEOLAR HALOTHANE, DOSE
   OF PANCURONIUM, AND PRIOR ATROPINE
SO ANESTHESIOLOGY
LA English
DT Article
C1 UNIV CALIF,DEPT PHARMACOL,SAN FRANCISCO,CA 94143.
   UNIV CALIF,DEPT ANESTHESIA,SAN FRANCISCO,CA 94143.
NR 9
TC 48
Z9 49
PU LIPPINCOTT-RAVEN PUBL
PI PHILADELPHIA
PA 227 EAST WASHINGTON SQ, PHILADELPHIA, PA 19106
SN 0003-3022
J9 ANESTHESIOLOGY
JI Anesthesiology
PY 1975
VL 42
IS 3
BP 352
EP 355
DI 10.1097/00000542-197503000-00019
PG 4
WC Anesthesiology
SC Anesthesiology
GA V7738
UT WOS:A1975V773800018
ER

PT J
AU ABRAMS, RE
   HORNBEIN, TF
AF ABRAMS, RE
   HORNBEIN, TF
TI INABILITY TO REVERSE PANCURONIUM BLOCKADE IN A PATIENT WITH
   RENAL-FAILURE AND HEPATIC DISEASE
SO ANESTHESIOLOGY
LA English
DT Article
C1 UNIV WASHINGTON,SCH MED,DEPT ANESTHESIOL,SEATTLE,WA 98195.
   UNIV WASHINGTON,ANESTHESIA RES CTR,SCH MED,SEATTLE,WA 98195.
NR 8
TC 23
Z9 23
PU LIPPINCOTT-RAVEN PUBL
PI PHILADELPHIA
PA 227 EAST WASHINGTON SQ, PHILADELPHIA, PA 19106
SN 0003-3022
J9 ANESTHESIOLOGY
JI Anesthesiology
PY 1975
VL 42
IS 3
BP 362
EP 364
DI 10.1097/00000542-197503000-00024
PG 3
WC Anesthesiology
SC Anesthesiology
GA V7738
UT WOS:A1975V773800023
ER

PT J
AU BLITT, CD
   WRIGHT, WA
   PEAT, J
AF BLITT, CD
   WRIGHT, WA
   PEAT, J
TI PANCURONIUM AND PATIENT WITH MYASTHENIA-GRAVIS
SO ANESTHESIOLOGY
LA English
DT Article
C1 UNIV ARIZONA,COLL MED,DEPT ANESTHESIOL,TUCSON,AZ 85724.
NR 8
TC 13
Z9 13
PU LIPPINCOTT-RAVEN PUBL
PI PHILADELPHIA
PA 227 EAST WASHINGTON SQ, PHILADELPHIA, PA 19106
SN 0003-3022
J9 ANESTHESIOLOGY
JI Anesthesiology
PY 1975
VL 42
IS 5
BP 624
EP 626
DI 10.1097/00000542-197505000-00027
PG 3
WC Anesthesiology
SC Anesthesiology
GA AA101
UT WOS:A1975AA10100018
ER

PT J
AU HOROWITZ, SH
   GENKINS, G
   KORNFELD, P
   PAPATESTAS, AE
AF HOROWITZ, SH
   GENKINS, G
   KORNFELD, P
   PAPATESTAS, AE
TI REGIONAL CURARE TEST IN EVALUATION OF OCULAR MYASTHENIA
SO ARCHIVES OF NEUROLOGY
LA English
DT Article
C1 MT SINAI HOSP,MYASTHENIA GRAVIS CLIN & LAB,NEW YORK,NY 10029.
   MT SINAI HOSP,DEPT NEUROL,NEW YORK,NY 10029.
   MT SINAI HOSP,DEPT MED,NEW YORK,NY 10029.
   MT SINAI HOSP,DEPT SURG,NEW YORK,NY 10029.
   CITY UNIV NEW YORK,SCH MED,NEW YORK,NY 10020.
NR 17
TC 37
Z9 37
PU AMER MEDICAL ASSOC
PI CHICAGO
PA 515 N STATE ST, CHICAGO, IL 60610
SN 0003-9942
J9 ARCH NEUROL-CHICAGO
JI Arch. Neurol.
PY 1975
VL 32
IS 2
BP 84
EP 88
PG 5
GA V5546
UT WOS:A1975V554600004
ER

PT J
AU ADRAGNA, NC
   SALAS, PJI
   PARISI, M
   DEROBERTIS, E
AF ADRAGNA, NC
   SALAS, PJI
   PARISI, M
   DEROBERTIS, E
TI CURARE BLOCKS CATIONIC CONDUCTANCE IN ARTIFICIAL MEMBRANES CONTAINING
   HYDROPHOBIC PROTEINS FROM CHOLINERGIC TISSUES
SO BIOCHEMICAL AND BIOPHYSICAL RESEARCH COMMUNICATIONS
LA English
DT Article
C1 UNIV BUENOS AIRES,FAC MED,INST BIOL CELULAR,BUENOS AIRES,ARGENTINA.
NR 13
TC 3
Z9 3
PU ACADEMIC PRESS INC JNL-COMP SUBSCRIPTIONS
PI SAN DIEGO
PA 525 B ST, STE 1900, SAN DIEGO, CA 92101-4495
SN 0006-291X
J9 BIOCHEM BIOPH RES CO
JI Biochem. Biophys. Res. Commun.
PY 1975
VL 62
IS 1
BP 110
EP 117
DI 10.1016/S0006-291X(75)80412-8
PG 8
WC Biochemistry & Molecular Biology; Biophysics
SC Biochemistry & Molecular Biology; Biophysics
GA V2884
UT WOS:A1975V288400017
ER

PT J
AU BENNETT, EJ
   RAMAMURTHY, S
   DALAL, FY
   SALEM, MR
AF BENNETT, EJ
   RAMAMURTHY, S
   DALAL, FY
   SALEM, MR
TI PANCURONIUM AND NEONATE
SO BRITISH JOURNAL OF ANAESTHESIA
LA English
DT Article
C1 UNIV ILLINOIS HOSP,DEPT ANESTHESIOL,840 S WOOD ST,CHICAGO,IL 60612.
   LOYOLA UNIV,STRITCH SCH MED,DEPT ANESTHESIOL,MAYWOOD,IL 60153.
NR 10
TC 24
Z9 24
PU PROF SCI PUBL
PI LONDON
PA TAVISTOCK HOUSE EAST, TAVISTOCK SQUARE, LONDON, ENGLAND WC1H 9JR
SN 0007-0912
J9 BRIT J ANAESTH
JI Br. J. Anaesth.
PY 1975
VL 47
IS 1
BP 75
EP 78
DI 10.1093/bja/47.1.75
PG 4
WC Anesthesiology
SC Anesthesiology
GA AB427
UT WOS:A1975AB42700013
ER

PT J
AU METCALF, G
   DETTMAR, PW
AF METCALF, G
   DETTMAR, PW
TI EVALUATION OF RX 72601 AS AN ANTI-CURARE AGENT
SO BRITISH JOURNAL OF ANAESTHESIA
LA English
DT Article
C1 RECKITT & COLMAN LTD,PHARMACOL DEPT,PHARM DIV,DANSOM LANE,HULL HU8 7DS,ENGLAND.
NR 7
TC 3
Z9 3
PU PROF SCI PUBL
PI LONDON
PA TAVISTOCK HOUSE EAST, TAVISTOCK SQUARE, LONDON, ENGLAND WC1H 9JR
SN 0007-0912
J9 BRIT J ANAESTH
JI Br. J. Anaesth.
PY 1975
VL 47
IS 4
BP 451
EP 456
DI 10.1093/bja/47.4.451
PG 6
WC Anesthesiology
SC Anesthesiology
GA AC249
UT WOS:A1975AC24900006
ER

PT J
AU LYONS, SM
   CLARKE, RSJ
   YOUNG, HSA
AF LYONS, SM
   CLARKE, RSJ
   YOUNG, HSA
TI CLINICAL COMPARISON OF AH8165 AND PANCURONIUM AS MUSCLE-RELAXANTS IN
   PATIENTS UNDERGOING CARDIAC-SURGERY
SO BRITISH JOURNAL OF ANAESTHESIA
LA English
DT Article
C1 ROY VICTORIA HOSP,BELFAST BT12 6BA,NORTH IRELAND.
   QUEENS UNIV BELFAST,BELFAST BT7 1NN,NORTH IRELAND.
NR 16
TC 7
Z9 7
PU PROF SCI PUBL
PI LONDON
PA TAVISTOCK HOUSE EAST, TAVISTOCK SQUARE, LONDON, ENGLAND WC1H 9JR
SN 0007-0912
J9 BRIT J ANAESTH
JI Br. J. Anaesth.
PY 1975
VL 47
IS 6
BP 725
EP 729
DI 10.1093/bja/47.6.725
PG 5
WC Anesthesiology
SC Anesthesiology
GA AF032
UT WOS:A1975AF03200015
ER

PT J
AU STOVNER, J
   OFTEDAL, N
   HOLMBOE, J
AF STOVNER, J
   OFTEDAL, N
   HOLMBOE, J
TI INHIBITION OF CHOLINESTERASES BY PANCURONIUM
SO BRITISH JOURNAL OF ANAESTHESIA
LA English
DT Article
C1 RIKS HOSP OSLO,INST SURG RES,OSLO,NORWAY.
   RIKS HOSP OSLO,DEPT ANAESTHESIA,OSLO,NORWAY.
NR 29
TC 55
Z9 55
PU PROF SCI PUBL
PI LONDON
PA TAVISTOCK HOUSE EAST, TAVISTOCK SQUARE, LONDON, ENGLAND WC1H 9JR
SN 0007-0912
J9 BRIT J ANAESTH
JI Br. J. Anaesth.
PY 1975
VL 47
IS 9
BP 949
EP 954
DI 10.1093/bja/47.9.949
PG 6
WC Anesthesiology
SC Anesthesiology
GA AW221
UT WOS:A1975AW22100008
ER

PT J
AU WARD, ME
   ADUGYAMFI, Y
   STRUNIN, L
AF WARD, ME
   ADUGYAMFI, Y
   STRUNIN, L
TI ALTHESIN AND PANCURONIUM IN CHRONIC LIVER-DISEASE
SO BRITISH JOURNAL OF ANAESTHESIA
LA English
DT Article
C1 KINGS COLL HOSP,DEPT ANAESTHETICS,DENMARK HILL,LONDON SE5,ENGLAND.
NR 13
TC 24
Z9 24
PU PROF SCI PUBL
PI LONDON
PA TAVISTOCK HOUSE EAST, TAVISTOCK SQUARE, LONDON, ENGLAND WC1H 9JR
SN 0007-0912
J9 BRIT J ANAESTH
JI Br. J. Anaesth.
PY 1975
VL 47
IS 11
BP 1199
EP 1204
DI 10.1093/bja/47.11.1199
PG 6
WC Anesthesiology
SC Anesthesiology
GA AZ576
UT WOS:A1975AZ57600013
ER

PT J
AU BLACKMAN, JG
   GAULDIE, RW
   MILNE, RJ
AF BLACKMAN, JG
   GAULDIE, RW
   MILNE, RJ
TI INTERACTION OF COMPETITIVE ANTAGONISTS - ANTI-CURARE ACTION OF
   HEXAMETHONIUM AND OTHER ANTAGONISTS AT SKELETAL NEUROMUSCULAR-JUNCTION
SO BRITISH JOURNAL OF PHARMACOLOGY
LA English
DT Article
C1 UNIV OTAGO,MED SCH,DEPT PHARMACOL,DUNEDIN,NEW ZEALAND.
NR 23
TC 26
Z9 26
PU STOCKTON PRESS
PI BASINGSTOKE
PA HOUNDMILLS, BASINGSTOKE, HAMPSHIRE, ENGLAND RG21 6XS
SN 0007-1188
J9 BRIT J PHARMACOL
JI Br. J. Pharmacol.
PY 1975
VL 54
IS 1
BP 91
EP 100
PG 10
WC Pharmacology & Pharmacy
SC Pharmacology & Pharmacy
GA AE157
UT WOS:A1975AE15700013
ER

PT J
AU KHARKOVICH, DA
   SKOLDINOV, AP
AF KHARKOVICH, DA
   SKOLDINOV, AP
TI EFFECT OF 1-ADAMANTYL RADICALS ON CURARE-LIKE ACTIVITY
SO BULLETIN OF EXPERIMENTAL BIOLOGY AND MEDICINE
LA English
DT Article
C1 ACAD MED SCI USSR,PHARMACOL INST,MOSCOW,USSR.
   IM SECHENOV MED INST,THERAPEUTIC FAC,PHARMACOL DEPT,MOSCOW,USSR.
NR 10
TC 0
Z9 0
PU PLENUM PUBL CORP
PI NEW YORK
PA CONSULTANTS BUREAU, 233 SPRING ST, NEW YORK, NY 10013
SN 0007-4888
J9 B EXP BIOL MED+
JI Bull. Exp. Biol. Med.
PY 1975
VL 79
IS 5
BP 545
EP 548
DI 10.1007/BF00800498
PG 4
WC Medicine, Research & Experimental
SC Research & Experimental Medicine
GA AY478
UT WOS:A1975AY47800021
ER

PT J
AU MORISOT, P
   LOYGUE, J
   GUILMET, C
AF MORISOT, P
   LOYGUE, J
   GUILMET, C
TI EFFECTS OF POSTOPERATIVE DECURARIZATION VIA NEOSTIGMINE ON
   DIGESTIVE-TRACT ANASTOMOSES
SO CANADIAN ANAESTHETISTS SOCIETY JOURNAL
LA French
DT Article
C1 HOP ST ANTOINE,DEPT ANESTHESIOL,PARIS,FRANCE.
NR 15
TC 7
Z9 7
PU CANADIAN ANAESTHETISTS SOC INC
PI TORONTO
PA 1 EGLINTON AVE EAST, SUITE 208, TORONTO ON M4P 3A1, CANADA
SN 0008-2856
J9 CAN ANAESTH SOC J
PY 1975
VL 22
IS 2
BP 144
EP 148
DI 10.1007/BF03004969
PG 5
WC Anesthesiology
SC Anesthesiology
GA AT865
UT WOS:A1975AT86500004
ER

PT J
AU TAUB, HA
   EISENBERG, L
AF TAUB, HA
   EISENBERG, L
TI COMPARISON OF MEMORY UNDER 3 METHODS OF ANESTHESIA WITH NITROUS-OXIDE
   AND CURARE
SO CANADIAN ANAESTHETISTS SOCIETY JOURNAL
LA English
DT Article
C1 SUNY, UPSTATE MED CTR, SYRACUSE, NY 13210 USA.
NR 14
TC 4
Z9 4
PU CANADIAN ANESTHESIOLOGISTS SOC
PI TORONTO
PA 1 EGLINTON AVE EAST, SUITE 208, TORONTO, ONTARIO M4P 3A1, CANADA
SN 0008-2856
J9 CAN ANAESTH SOC J
PY 1975
VL 22
IS 3
BP 298
EP 306
DI 10.1007/BF03004839
PG 9
WC Anesthesiology
SC Anesthesiology
GA AT866
UT WOS:A1975AT86600006
ER

PT J
AU DUKE, PC
   FUNG, H
   GARTNER, J
AF DUKE, PC
   FUNG, H
   GARTNER, J
TI MYOCARDIAL EFFECTS OF PANCURONIUM
SO CANADIAN ANAESTHETISTS SOCIETY JOURNAL
LA English
DT Article
C1 UNIV MANITOBA,HLTH SCI CTR GEN,DEPT ANESTHESIOL,WINNEPEG,MANITOBA,CANADA.
   UNIV MANITOBA,HLTH SCI CTR GEN,DEPT MED & PHARMACOL,WINNEPEG,MANITOBA,CANADA.
   UNIV MANITOBA,FAC MED,WINNEPEG,MANITOBA,CANADA.
NR 9
TC 14
Z9 14
PU CANADIAN ANAESTHETISTS SOC INC
PI TORONTO
PA 1 EGLINTON AVE EAST, SUITE 208, TORONTO ON M4P 3A1, CANADA
SN 0008-2856
J9 CAN ANAESTH SOC J
PY 1975
VL 22
IS 6
BP 680
EP 686
PG 7
WC Anesthesiology
SC Anesthesiology
GA BD621
UT WOS:A1975BD62100007
ER

PT J
AU GYERMEK, L
AF GYERMEK, L
TI CLINICAL STUDIES ON REVERSAL OF NEUROMUSCULAR BLOCKADE PRODUCED BY
   PANCURONIUM-BROMIDE .1. EFFECTS OF GLYCOPYRROLATE AND PYRIDOSTIGMINE
SO CURRENT THERAPEUTIC RESEARCH-CLINICAL AND EXPERIMENTAL
LA English
DT Article
C1 SHRINERS HOSP CRIPPLED CHILDREN,SAN FRANCISCO,CA.
   SEQUOIA HOSP,REDWOOD CITY,CA.
NR 17
TC 9
Z9 9
PU EXCERPTA MEDICA INC
PI NEW YORK
PA 245 WEST 17TH STREET, NEW YORK, NY 10011
SN 0011-393X
J9 CURR THER RES CLIN E
JI Curr. Ther. Res.-Clin. Exp.
PY 1975
VL 18
IS 3
BP 377
EP 386
PG 10
WC Medicine, Research & Experimental; Pharmacology & Pharmacy
SC Research & Experimental Medicine; Pharmacology & Pharmacy
GA AR089
UT WOS:A1975AR08900001
ER

PT J
AU FISENKO, VP
   MITSOV, V
AF FISENKO, VP
   MITSOV, V
TI DECURARIZATION SEQUENCE IN DIFFERENT GROUPS OF SKELETAL-MUSCLES UPON USE
   OF MUSCLE RELAXANT ANTAGONISTS
SO FARMAKOLOGIYA I TOKSIKOLOGIYA
LA Russian
DT Article
C1 IM SECHENOV MED INST,THERAPEUTIC & HYG FAC,PHARMACOL DEPT,MOSCOW,USSR.
   SOFIA MED ACAD,MED FAC,PHARMACOL DEPT,SOFIA,BULGARIA.
NR 13
TC 3
Z9 3
PU IZD VO MEDITSINA
PI MOSCOW
PA PETROVERIGSKII PER 6-8, K-142 MOSCOW, RUSSIA
SN 0014-8318
J9 FARMAKOL TOKSIKOL
PY 1975
VL 38
IS 1
BP 34
EP 38
PG 5
WC Pharmacology & Pharmacy; Toxicology
SC Pharmacology & Pharmacy; Toxicology
GA V2445
UT WOS:A1975V244500011
ER

PT J
AU SHORR, VA
AF SHORR, VA
TI FEATURES PECULIAR TO ACTION PRODUCED BY CURARE-FORM AGENTS ON
   M-CHOLINORECEPTORS OF DIFFERENT LOCALIZATION
SO FARMAKOLOGIYA I TOKSIKOLOGIYA
LA Russian
DT Article
C1 IM SECHENOV MED INST,THERAPEUTIC & HYG FAC,PHARMACOL DEPT,MOSCOW,USSR.
NR 9
TC 1
Z9 1
PU IZD VO MEDITSINA
PI MOSCOW
PA PETROVERIGSKII PER 6-8, K-142 MOSCOW, RUSSIA
SN 0014-8318
J9 FARMAKOL TOKSIKOL
PY 1975
VL 38
IS 1
BP 38
EP 43
PG 6
WC Pharmacology & Pharmacy; Toxicology
SC Pharmacology & Pharmacy; Toxicology
GA V2445
UT WOS:A1975V244500012
ER

PT J
AU FUGER, J
   REUL, J
   MULLER, W
AF FUGER, J
   REUL, J
   MULLER, W
TI NEW DETERMINATION OF ENTHALPY OF SOLUTION OF CURIUM METAL AND ENTHALPIES
   OF FORMATION OF CM3+(AQ) AND CMCL3(S)
SO INORGANIC & NUCLEAR CHEMISTRY LETTERS
LA English
DT Article
C1 UNIV LIEGE,INST RADIOCHEM,B-4000 LIEGE,BELGIUM.
   EUROPEAN INST TRANSURANIUM ELEMENTS,KARLSRUHE,FED REP GER.
NR 21
TC 9
Z9 9
PU PERGAMON-ELSEVIER SCIENCE LTD
PI OXFORD
PA THE BOULEVARD, LANGFORD LANE, KIDLINGTON, OXFORD, ENGLAND OX5 1GB
SN 0020-1650
J9 INORG NUCL CHEM LETT
PY 1975
VL 11
IS 5
BP 265
EP 275
DI 10.1016/0020-1650(75)80034-1
PG 11
WC Chemistry, Inorganic & Nuclear
SC Chemistry
GA V9940
UT WOS:A1975V994000001
ER

PT J
AU DAMIEN, D
   CHARVILLAT, JP
   MULLER, W
AF DAMIEN, D
   CHARVILLAT, JP
   MULLER, W
TI PREPARATION AND LATTICE-PARAMETERS OF CURIUM SULFIDES AND SELENIDES
SO INORGANIC & NUCLEAR CHEMISTRY LETTERS
LA English
DT Article
C1 CEN,SHCT,DEPT GENET RADIOACT,92260 FONTENAY AUX ROSES,FRANCE.
   EUROPEAN INST TRANSURANIUM ELEMENTS,D-75 KARLSRUHE,FED REP GER.
NR 12
TC 7
Z9 7
PU PERGAMON-ELSEVIER SCIENCE LTD
PI OXFORD
PA THE BOULEVARD, LANGFORD LANE, KIDLINGTON, OXFORD, ENGLAND OX5 1GB
SN 0020-1650
J9 INORG NUCL CHEM LETT
PY 1975
VL 11
IS 7-8
BP 451
EP 457
DI 10.1016/0020-1650(75)80017-1
PG 7
WC Chemistry, Inorganic & Nuclear
SC Chemistry
GA AH152
UT WOS:A1975AH15200003
ER

PT J
AU ZAKHAROV, EA
   MYASOEDOV, BF
   LEBEDEV, IA
AF ZAKHAROV, EA
   MYASOEDOV, BF
   LEBEDEV, IA
TI DETERMINATION OF AMERICIUM IN CURIUM BY MEANS OF A HOLLOW-CATHODE
   DISCHARGE
SO JOURNAL OF ANALYTICAL CHEMISTRY OF THE USSR
LA English
DT Article
C1 VI VERNADSKII GEOCHEM & ANAL CHEM INST,MOSCOW,USSR.
NR 18
TC 0
Z9 0
PU PLENUM PUBL CORP
PI NEW YORK
PA CONSULTANTS BUREAU, 233 SPRING ST, NEW YORK, NY 10013
SN 0021-8766
J9 J ANAL CHEM-USSR+
PY 1975
VL 30
IS 7
BP 1131
EP 1134
PG 4
WC Chemistry, Analytical
SC Chemistry
GA BF566
UT WOS:A1975BF56600001
ER

PT J
AU WARD, JW
   OHSE, RW
   REUL, R
AF WARD, JW
   OHSE, RW
   REUL, R
TI VAPOR-PRESSURE OF HIGH-PURITY SOLID AND LIQUID CURIUM
SO JOURNAL OF CHEMICAL PHYSICS
LA English
DT Article
C1 EURATOM,EUROPAISCHES INST TRANSURANE,POB 2266,75 KARLSRUHE,FED REP GER.
NR 25
TC 20
Z9 20
PU AMER INST PHYSICS
PI WOODBURY
PA CIRCULATION FULFILLMENT DIV, 500 SUNNYSIDE BLVD, WOODBURY, NY 11797-2999
SN 0021-9606
J9 J CHEM PHYS
JI J. Chem. Phys.
PY 1975
VL 62
IS 6
BP 2366
EP 2372
DI 10.1063/1.430762
PG 7
WC Physics, Atomic, Molecular & Chemical
SC Physics
GA V9751
UT WOS:A1975V975100048
ER

PT J
AU BROWN, JC
   CHARLTON, JE
   WHITE, DJK
AF BROWN, JC
   CHARLTON, JE
   WHITE, DJK
TI REGIONAL TECHNIQUE FOR STUDY OF SENSITIVITY TO CURARE IN HUMAN MUSCLE
SO JOURNAL OF NEUROLOGY NEUROSURGERY AND PSYCHIATRY
LA English
DT Article
C1 ROY VICTORIA INFIRM,DEPT ANAESTHESIA,NEWCASTLE TYNE,ENGLAND.
   ROY VICTORIA INFIRM,DEPT NEUROL,NEWCASTLE TYNE,ENGLAND.
NR 22
TC 19
Z9 19
PU BRITISH MED JOURNAL PUBL GROUP
PI LONDON
PA BRITISH MED ASSOC HOUSE, TAVISTOCK SQUARE, LONDON, ENGLAND WC1H 9JR
SN 0022-3050
J9 J NEUROL NEUROSUR PS
JI J. Neurol. Neurosurg. Psychiatry
PY 1975
VL 38
IS 1
BP 18
EP 26
DI 10.1136/jnnp.38.1.18
PG 9
WC Clinical Neurology; Psychiatry; Surgery
SC Neurosciences & Neurology; Psychiatry; Surgery
GA V9817
UT WOS:A1975V981700004
ER

PT J
AU BROWN, JC
   CHARLTON, JE
AF BROWN, JC
   CHARLTON, JE
TI STUDY OF SENSITIVITY TO CURARE IN MYASTHENIC DISORDERS USING A REGIONAL
   TECHNIQUE
SO JOURNAL OF NEUROLOGY NEUROSURGERY AND PSYCHIATRY
LA English
DT Article
C1 ROY VICTORIA INFIRM,DEPT ANAESTHESIA,NEWCASTLE TYNE,ENGLAND.
   ROY VICTORIA INFIRM,DEPT NEUROL,NEWCASTLE TYNE,ENGLAND.
NR 14
TC 21
Z9 21
PU BRITISH MED JOURNAL PUBL GROUP
PI LONDON
PA BRITISH MED ASSOC HOUSE, TAVISTOCK SQUARE, LONDON, ENGLAND WC1H 9JR
SN 0022-3050
J9 J NEUROL NEUROSUR PS
JI J. Neurol. Neurosurg. Psychiatry
PY 1975
VL 38
IS 1
BP 27
EP 33
DI 10.1136/jnnp.38.1.27
PG 7
WC Clinical Neurology; Psychiatry; Surgery
SC Neurosciences & Neurology; Psychiatry; Surgery
GA V9817
UT WOS:A1975V981700005
ER

PT J
AU BROWN, JC
   CHARLTON, JE
AF BROWN, JC
   CHARLTON, JE
TI STUDY OF SENSITIVITY TO CURARE IN CERTAIN NEUROLOGICAL DISORDERS USING A
   REGIONAL TECHNIQUE
SO JOURNAL OF NEUROLOGY NEUROSURGERY AND PSYCHIATRY
LA English
DT Article
C1 ROY VICTORIA INFIRM,DEPT ANAESTHESIA,NEWCASTLE TYNE,ENGLAND.
   ROY VICTORIA INFIRM,DEPT NEUROL,NEWCASTLE TYNE,ENGLAND.
NR 24
TC 20
Z9 20
PU BRITISH MED JOURNAL PUBL GROUP
PI LONDON
PA BRITISH MED ASSOC HOUSE, TAVISTOCK SQUARE, LONDON, ENGLAND WC1H 9JR
SN 0022-3050
J9 J NEUROL NEUROSUR PS
JI J. Neurol. Neurosurg. Psychiatry
PY 1975
VL 38
IS 1
BP 34
EP 45
DI 10.1136/jnnp.38.1.34
PG 12
WC Clinical Neurology; Psychiatry; Surgery
SC Neurosciences & Neurology; Psychiatry; Surgery
GA V9817
UT WOS:A1975V981700006
ER

PT J
AU SCHILLER, HH
   STALBERG, E
   SCHWARTZ, MS
AF SCHILLER, HH
   STALBERG, E
   SCHWARTZ, MS
TI REGIONAL CURARE FOR REDUCTION OF SAFETY FACTOR IN HUMAN MOTOR ENDPLATES
   STUDIED WITH SINGLE FIBER ELECTROMYOGRAPHY
SO JOURNAL OF NEUROLOGY NEUROSURGERY AND PSYCHIATRY
LA English
DT Article
C1 UNIV HOSP UPPSALA,DEPT CLIN NEUROPHYSIOL,UPPSALA,SWEDEN.
NR 23
TC 15
Z9 15
PU BRITISH MED JOURNAL PUBL GROUP
PI LONDON
PA BRITISH MED ASSOC HOUSE, TAVISTOCK SQUARE, LONDON, ENGLAND WC1H 9JR
SN 0022-3050
J9 J NEUROL NEUROSUR PS
JI J. Neurol. Neurosurg. Psychiatry
PY 1975
VL 38
IS 8
BP 805
EP 809
DI 10.1136/jnnp.38.8.805
PG 5
WC Clinical Neurology; Psychiatry; Surgery
SC Neurosciences & Neurology; Psychiatry; Surgery
GA AS138
UT WOS:A1975AS13800014
ER

PT J
AU IVANKOVICH, AD
   MILETICH, DJ
   ALBRECHT, RF
   ZAHED, B
AF IVANKOVICH, AD
   MILETICH, DJ
   ALBRECHT, RF
   ZAHED, B
TI EFFECT OF PANCURONIUM ON MYOCARDIAL-CONTRACTION AND CATECHOLAMINE
   METABOLISM
SO JOURNAL OF PHARMACY AND PHARMACOLOGY
LA English
DT Article
C1 MICHAEL REESE MED CTR,DEPT ANESTHESIOL,CHICAGO,IL 60616.
NR 14
TC 53
Z9 53
PU ROYAL PHARMACEUTICAL SOC GREAT BRITAIN
PI LONDON
PA 1 LAMBETH HIGH ST, LONDON, ENGLAND SE1 7JN
SN 0022-3573
J9 J PHARM PHARMACOL
JI J. Pharm. Pharmacol.
PY 1975
VL 27
IS 11
BP 837
EP 841
PG 5
WC Pharmacology & Pharmacy
SC Pharmacology & Pharmacy
GA AW229
UT WOS:A1975AW22900007
ER

PT J
AU FLETCHER, P
   FORRESTER, T
AF FLETCHER, P
   FORRESTER, T
TI EFFECT OF CURARE ON RELEASE OF ACETYLCHOLINE FROM MAMMALIAN MOTOR-NERVE
   TERMINALS AND AN ESTIMATE OF QUANTUM CONTENT
SO JOURNAL OF PHYSIOLOGY-LONDON
LA English
DT Article
C1 UNIV GLASGOW,INST PHYSIOL,GLASGOW G12 8QQ,SCOTLAND.
   PAISLEY COLL TECHNOL,DEPT BIOL,PAISLEY PA1 2BE,SCOTLAND.
NR 43
TC 93
Z9 96
PU CAMBRIDGE UNIV PRESS
PI NEW YORK
PA 40 WEST 20TH STREET, NEW YORK, NY 10011-4211
SN 0022-3751
J9 J PHYSIOL-LONDON
JI J. Physiol.-London
PY 1975
VL 251
IS 1
BP 131
EP 144
PG 14
WC Neurosciences; Physiology
SC Neurosciences & Neurology; Physiology
GA AS526
UT WOS:A1975AS52600005
ER

PT J
AU ZALUTSKY, MR
   MACIAS, ES
AF ZALUTSKY, MR
   MACIAS, ES
TI EXPERIMENTAL DETERMINATION OF L2-L3X COSTER-KRONIG
   TRANSITION-PROBABILITY IN EUROPIUM, PLUTONIUM, AND CURIUM
SO PHYSICAL REVIEW A
LA English
DT Article
C1 WASHINGTON UNIV,DEPT CHEM,ST LOUIS,MO 63160.
NR 19
TC 9
Z9 9
PU AMERICAN PHYSICAL SOC
PI COLLEGE PK
PA ONE PHYSICS ELLIPSE, COLLEGE PK, MD 20740-3844 USA
SN 1050-2947
J9 PHYS REV A
JI Phys. Rev. A
PY 1975
VL 11
IS 1
BP 71
EP 74
DI 10.1103/PhysRevA.11.71
PG 4
WC Optics; Physics, Atomic, Molecular & Chemical
SC Optics; Physics
GA V3287
UT WOS:A1975V328700010
ER

PT J
AU WILSON, JR
   DICARA, LV
AF WILSON, JR
   DICARA, LV
TI EFFECTS OF PREVIOUS CURARE-IMMOBILIZATION ON PAVLOVIAN CONDITIONED HEART
   DECELERATIONS IN CURARIZED RAT
SO PHYSIOLOGY & BEHAVIOR
LA English
DT Article
C1 UNIV MICHIGAN,MED CTR,MENTAL HLTH RES INST,DEPT PSYCHIAT,ANN ARBOR,MI 48104.
NR 24
TC 3
Z9 3
PU PERGAMON-ELSEVIER SCIENCE LTD
PI OXFORD
PA THE BOULEVARD, LANGFORD LANE, KIDLINGTON, OXFORD, ENGLAND OX5 1GB
SN 0031-9384
J9 PHYSIOL BEHAV
JI Physiol. Behav.
PY 1975
VL 14
IS 3
BP 259
EP 264
DI 10.1016/0031-9384(75)90031-1
PG 6
WC Psychology, Biological; Behavioral Sciences
SC Psychology; Behavioral Sciences
GA AD594
UT WOS:A1975AD59400005
ER

PT J
AU CHARVILLAT, JP
   BENEDICT, U
   DAMIEN, D
   MULLER, W
AF CHARVILLAT, JP
   BENEDICT, U
   DAMIEN, D
   MULLER, W
TI PREPARATION AND PARAMETERS OF MESH OF SOME AMERICIUM AND CURIUM
   PNICTIDES
SO RADIOCHEMICAL AND RADIOANALYTICAL LETTERS
LA French
DT Article
C1 COMM ENERGIE ATOM,DEPT GENIE RADIOACTIF,SERV HYDROMET & CHIM TRANSURANIENS,FONTENAY ROSES,FRANCE.
   INST EUROPEEN TRANSURANIENS,KARLSRUHE,FED REP GER.
NR 13
TC 18
Z9 18
PU ELSEVIER SCIENCE SA LAUSANNE
PI LAUSANNE
PA PO BOX 564, 1001 LAUSANNE, SWITZERLAND
SN 0079-9483
J9 RADIOCHEM RADIOA LET
PY 1975
VL 20
IS 6
BP 371
EP 381
PG 11
WC Chemistry, Analytical; Nuclear Science & Technology
SC Chemistry; Nuclear Science & Technology
GA W2196
UT WOS:A1975W219600006
ER

PT J
AU KANELLAKOPULOS, B
   BLAISE, A
   FOURNIER, JM
   MULLER, W
AF KANELLAKOPULOS, B
   BLAISE, A
   FOURNIER, JM
   MULLER, W
TI MAGNETIC-SUSCEPTIBILITY OF AMERICIUM AND CURIUM METAL
SO SOLID STATE COMMUNICATIONS
LA English
DT Article
C1 GESELL KERN FORSCH,INST HEISSE CHEM,D-75 KARLSRUHE,FED REP GER.
   CEN,DEPT RECH FONDAMENTALE,POB 85,F-38041 GRENOBLE,FRANCE.
   EURATOM,EUROPA INST TRANSURANE,D-75 KARLSRUHE,FED REP GER.
NR 10
TC 23
Z9 23
PU PERGAMON-ELSEVIER SCIENCE LTD
PI OXFORD
PA THE BOULEVARD, LANGFORD LANE, KIDLINGTON, OXFORD, ENGLAND OX5 1GB
SN 0038-1098
J9 SOLID STATE COMMUN
JI Solid State Commun.
PY 1975
VL 17
IS 6
BP 713
EP 715
DI 10.1016/0038-1098(75)90392-0
PG 3
WC Physics, Condensed Matter
SC Physics
GA AR022
UT WOS:A1975AR02200015
ER

PT J
AU VILCOV, N
AF VILCOV, N
TI ISOMERIC FISSION STUDY IN PLUTONIUM-CURIUM REGION OF NUCLEI
SO STUDII SI CERCETARI DE FIZICA
LA Rumanian
DT Article
C1 INST FIZ ATOM,CP5206,BUCHAREST,ROMANIA.
NR 56
TC 0
Z9 0
PU EDITURA ACADEMIEI ROMANE
PI BUCHAREST
PA CALEA VICTORIEI 125, BUCHAREST 79717, ROMANIA
SN 0039-3940
J9 STUD CERCET FIZ
PY 1975
VL 27
IS 4
BP 343
EP 373
PG 31
WC Physics, Multidisciplinary
SC Physics
GA AL734
UT WOS:A1975AL73400003
ER

PT J
AU NIKOLAEV, VM
   LEBEDEV, VM
AF NIKOLAEV, VM
   LEBEDEV, VM
TI EXTRACTION OF MICROAMOUNTS OF CURIUM AND CERIUM FROM LACTIC-ACID
   SOLUTIONS IN D2EGFK
SO ZHURNAL NEORGANICHESKOI KHIMII
LA Russian
DT Article
NR 8
TC 3
Z9 3
PU INST OBS NEORG KHIMII
PI MOSCOW
PA IM N S KURNAKOVA LENINSKI PROSPEKT 31, 71 MOSCOW, RUSSIA
SN 0044-457X
J9 ZH NEORG KHIM+
JI Zhurnal Neorg. Khimii
PY 1975
VL 20
IS 5
BP 1359
EP 1361
PG 3
WC Chemistry, Inorganic & Nuclear
SC Chemistry
GA AC851
UT WOS:A1975AC85100043
ER

PT J
AU HARTRIDG.VB
AF HARTRIDG.VB
TI PANCURONIUM BROMIDE (PAVULON)
SO AANA JOURNAL-AMERICAN ASSOCIATION OF NURSE ANESTHETISTS
LA English
DT Article
C1 UNIV MINNESOTA,MAYO CLIN SCH NURSE ANESTHESIA,ROCHESTER,MN 55901.
   UNIV MINNESOTA,MAYO MED SCH,ROCHESTER,MN 55901.
NR 0
TC 0
Z9 0
PU AMER ASSOC NURSE ANESTHETISTS
PI CHICAGO
PA SUITE 929 111 E WACKER DRIVE, CHICAGO, IL 60601
SN 0094-6354
J9 AANA J
PY 1974
VL 42
IS 4
BP 301
EP 310
PG 10
WC Anesthesiology; Nursing
SC Anesthesiology; Nursing
GA T8111
UT WOS:A1974T811100001
ER

PT J
AU BOND, AC
   DAVIES, CK
AF BOND, AC
   DAVIES, CK
TI KETAMINE AND PANCURONIUM FOR SHOCKED PATIENT
SO ANAESTHESIA
LA English
DT Article
C1 CAMBRIDGE MIL HOSP,ALDERSHOT,HANTS,ENGLAND.
NR 5
TC 36
Z9 36
PU BLACKWELL SCIENCE LTD
PI OXFORD
PA P O BOX 88, OSNEY MEAD, OXFORD, OXON, ENGLAND OX2 0NE
SN 0003-2409
J9 ANAESTHESIA
JI Anaesthesia
PY 1974
VL 29
IS 1
BP 59
EP 62
DI 10.1111/j.1365-2044.1974.tb00583.x
PG 4
WC Anesthesiology
SC Anesthesiology
GA R5218
UT WOS:A1974R521800007
ER

PT J
AU BUZELLO, W
AF BUZELLO, W
TI COLORIMETRIC DETERMINATION OF PANCURONIUM AND ITS DEACETYL DERIVATIVES
   IN HUMAN BODY-FLUIDS
SO ANAESTHESIST
LA German
DT Article
C1 UNIV KLIN FREIBURG,INST ANAESTHESIOL,NUGSTETTER STR 55,D 7800 FREIBURG,WEST GERMANY.
NR 26
TC 15
Z9 15
PU SPRINGER VERLAG
PI NEW YORK
PA 175 FIFTH AVE, NEW YORK, NY 10010
SN 0003-2417
J9 ANAESTHESIST
JI Anaesthesist
PY 1974
VL 23
IS 10
BP 443
EP 449
PG 7
WC Anesthesiology
SC Anesthesiology
GA U6441
UT WOS:A1974U644100007
ER

PT J
AU NEELD, JB
   SEABROOK, PD
   CHASTAIN, GM
   FREDERIC.EL
AF NEELD, JB
   SEABROOK, PD
   CHASTAIN, GM
   FREDERIC.EL
TI CLINICAL COMPARISON OF PANCURONIUM AND TUBOCURARINE FOR CESAREAN-SECTION
   ANESTHESIA
SO ANESTHESIA AND ANALGESIA
LA English
DT Article
C1 EMORY UNIV,DEPT ANESTHESIOL,ATLANTA,GA 30322.
NR 15
TC 4
Z9 4
PU WILLIAMS & WILKINS
PI BALTIMORE
PA 351 WEST CAMDEN ST, BALTIMORE, MD 21201-2436
SN 0003-2999
J9 ANESTH ANALG
JI Anesth. Analg.
PY 1974
VL 53
IS 1
BP 7
EP 11
PG 5
WC Anesthesiology
SC Anesthesiology
GA R9960
UT WOS:A1974R996000002
ER

PT J
AU LIPPMANN, M
   ROGOFF, RC
AF LIPPMANN, M
   ROGOFF, RC
TI CLINICAL EVALUATION OF PYRIDOSTIGMINE BROMIDE IN REVERSAL PANCURONIUM
SO ANESTHESIA AND ANALGESIA
LA English
DT Article
C1 HARBOR GEN HOSP,DEPT ANESTHESIA,TORRANCE,CA 90509.
   UNIV CALIF,SCH MED,DEPT ANESTHESIS,LOS ANGELES,CA.
NR 13
TC 4
Z9 4
PU WILLIAMS & WILKINS
PI BALTIMORE
PA 351 WEST CAMDEN ST, BALTIMORE, MD 21201-2436
SN 0003-2999
J9 ANESTH ANALG
JI Anesth. Analg.
PY 1974
VL 53
IS 1
BP 20
EP 23
PG 4
WC Anesthesiology
SC Anesthesiology
GA R9960
UT WOS:A1974R996000005
ER

PT J
AU VAUGHAN, RW
   COBB, ML
AF VAUGHAN, RW
   COBB, ML
TI PANCURONIUM-BROMIDE AS SOLE MUSCLE RELAXANT FOR MAJOR SURGERY
SO ANESTHESIA AND ANALGESIA
LA English
DT Article
C1 WASHINGTON UNIV,SCH MED,DEPT ANESTHESIOL,ST LOUIS,MO 63110.
NR 16
TC 3
Z9 3
PU WILLIAMS & WILKINS
PI BALTIMORE
PA 351 WEST CAMDEN ST, BALTIMORE, MD 21201-2436
SN 0003-2999
J9 ANESTH ANALG
JI Anesth. Analg.
PY 1974
VL 53
IS 1
BP 56
EP 63
PG 8
WC Anesthesiology
SC Anesthesiology
GA R9960
UT WOS:A1974R996000011
ER

PT J
AU DEANGELI.J
AF DEANGELI.J
TI CLINICAL STUDIES INVOLVING NEOSTIGMINE REVERSAL OF D-TUBOCURARINE,
   GALLAMINE, AND PANCURONIUM IN MAN
SO ANESTHESIA AND ANALGESIA
LA English
DT Article
C1 UNIV CALIF,SCH MED,DEPT ANESTHESIA,LOS ANGELES,CA.
NR 10
TC 1
Z9 1
PU WILLIAMS & WILKINS
PI BALTIMORE
PA 351 WEST CAMDEN ST, BALTIMORE, MD 21201-2436
SN 0003-2999
J9 ANESTH ANALG
JI Anesth. Analg.
PY 1974
VL 53
IS 2
BP 268
EP 270
PG 3
WC Anesthesiology
SC Anesthesiology
GA S5361
UT WOS:A1974S536100019
ER

PT J
AU WONG, AY
   SALEM, MR
   MANI, M
   PADILLO, E
   MEHTA, AB
AF WONG, AY
   SALEM, MR
   MANI, M
   PADILLO, E
   MEHTA, AB
TI GLYCOPYRROLATE AS A SUBSTITUTE FOR ATROPINE IN REVERSAL OF CURARIZATION
   IN PEDIATRIC CARDIAC PATIENTS
SO ANESTHESIA AND ANALGESIA
LA English
DT Article
C1 COOK CTY HOSP,DIV PEDIAT CARDIOL,CHICAGO,IL.
   COOK CTY HOSP,HEKTOEN INST MED RES,CHICAGO,IL 60612.
   COOK CTY HOSP,DEPT ANESTHESIOL CARDIOL,CHICAGO,IL 60612.
NR 19
TC 14
Z9 14
PU WILLIAMS & WILKINS
PI BALTIMORE
PA 351 WEST CAMDEN ST, BALTIMORE, MD 21201-2436
SN 0003-2999
J9 ANESTH ANALG
JI Anesth. Analg.
PY 1974
VL 53
IS 3
BP 412
EP 418
PG 7
WC Anesthesiology
SC Anesthesiology
GA T0993
UT WOS:A1974T099300016
ER

PT J
AU JOHNSTON, RR
   MILLER, RD
   WAY, WL
AF JOHNSTON, RR
   MILLER, RD
   WAY, WL
TI INTERACTION OF KETAMINE WITH D-TUBOCURARINE, PANCURONIUM, AND
   SUCCINYLCHOLINE IN MAN
SO ANESTHESIA AND ANALGESIA
LA English
DT Article
C1 UNIV CALIF,MED CTR,DEPT ANESTHESIA,SAN FRANCISCO,CA 94143.
   UNIV CALIF,MED CTR,DEPT PHARMACOL,SAN FRANCISCO,CA.
NR 17
TC 29
Z9 29
PU WILLIAMS & WILKINS
PI BALTIMORE
PA 351 WEST CAMDEN ST, BALTIMORE, MD 21201-2436
SN 0003-2999
J9 ANESTH ANALG
JI Anesth. Analg.
PY 1974
VL 53
IS 4
BP 496
EP 501
PG 6
WC Anesthesiology
SC Anesthesiology
GA T6474
UT WOS:A1974T647400003
ER

PT J
AU COLE, WHJ
   MORETON, RR
AF COLE, WHJ
   MORETON, RR
TI COMPARISON BETWEEN PANCURONIUM AND TUBOCURARINE ADMINISTRATION IN
   INJURED MEN
SO ANESTHESIA AND ANALGESIA
LA English
DT Article
C1 ROY MELBOURNE HOSP,DEPT ANAESTHESIA,3050 VICTORIA,AUSTRALIA.
NR 3
TC 0
Z9 0
PU WILLIAMS & WILKINS
PI BALTIMORE
PA 351 WEST CAMDEN ST, BALTIMORE, MD 21201-2436
SN 0003-2999
J9 ANESTH ANALG
JI Anesth. Analg.
PY 1974
VL 53
IS 5
BP 645
EP 649
PG 5
WC Anesthesiology
SC Anesthesiology
GA U2990
UT WOS:A1974U299000002
ER

PT J
AU LIPPMANN, M
   ROGOFF, RC
AF LIPPMANN, M
   ROGOFF, RC
TI CLINICAL EXPERIENCE WITH PANCURONIUM-BROMIDE IN CHILDREN
SO ANESTHESIA AND ANALGESIA
LA English
DT Article
C1 UNIV CALIF,HARBOR GEN HOSP,SCH MED,DEPT ANESTHESIA,TORRANCE,CA 90509.
NR 10
TC 1
Z9 1
PU WILLIAMS & WILKINS
PI BALTIMORE
PA 351 WEST CAMDEN ST, BALTIMORE, MD 21201-2436
SN 0003-2999
J9 ANESTH ANALG
JI Anesth. Analg.
PY 1974
VL 53
IS 5
BP 684
EP 687
PG 4
WC Anesthesiology
SC Anesthesiology
GA U2990
UT WOS:A1974U299000007
ER

PT J
AU PARK, WY
   BALINGIT, PE
   MACNAMAR.TE
AF PARK, WY
   BALINGIT, PE
   MACNAMAR.TE
TI INTERACTIONS OF GALLAMINE AND PANCURONIUM WITH TUBOCURARINE UNDER
   MORPHINE-NITROUS OXIDE OXYGEN ANESTHESIA IN MAN
SO ANESTHESIA AND ANALGESIA
LA English
DT Article
C1 GEORGETOWN UNIV,VET ADM HOSP,SCH MED,DEPT ANESTHESIOL,WASHINGTON,DC 20422.
NR 16
TC 1
Z9 1
PU WILLIAMS & WILKINS
PI BALTIMORE
PA 351 WEST CAMDEN ST, BALTIMORE, MD 21201-2436
SN 0003-2999
J9 ANESTH ANALG
JI Anesth. Analg.
PY 1974
VL 53
IS 5
BP 723
EP 729
PG 7
WC Anesthesiology
SC Anesthesiology
GA U2990
UT WOS:A1974U299000015
ER

PT J
AU VAUGHAN, RW
   COBB, ML
   ROA, NL
AF VAUGHAN, RW
   COBB, ML
   ROA, NL
TI CARDIOVASCULAR-RESPONSES TO LARYNGOSCOPY AND ENDOTRACHEAL INTUBATION
   WITH PANCURONIUM DURING LIGHT GENERAL-ANESTHESIA
SO ANESTHESIOLOGY
LA English
DT Article
C1 WASHINGTON UNIV,SCH MED,DEPT ANESTHESIOL,660 S EUCLID AVE,ST LOUIS,MO 63110.
NR 10
TC 11
Z9 11
PU LIPPINCOTT-RAVEN PUBL
PI PHILADELPHIA
PA 227 EAST WASHINGTON SQ, PHILADELPHIA, PA 19106
SN 0003-3022
J9 ANESTHESIOLOGY
JI Anesthesiology
PY 1974
VL 40
IS 1
BP 75
EP 80
DI 10.1097/00000542-197401000-00019
PG 6
WC Anesthesiology
SC Anesthesiology
GA R8690
UT WOS:A1974R869000014
ER

PT J
AU FOGDALL, RP
   MILLER, RD
AF FOGDALL, RP
   MILLER, RD
TI PROLONGATION OF A PANCURONIUM-INDUCED NEUROMUSCULAR BLOCKADE BY
   POLYMYXIN-B
SO ANESTHESIOLOGY
LA English
DT Article
C1 UNIV CALIF,MED CTR,DEPT ANESTHESIA,SAN FRANCISCO,CA 94143.
NR 5
TC 19
Z9 19
PU LIPPINCOTT-RAVEN PUBL
PI PHILADELPHIA
PA 227 EAST WASHINGTON SQ, PHILADELPHIA, PA 19106
SN 0003-3022
J9 ANESTHESIOLOGY
JI Anesthesiology
PY 1974
VL 40
IS 1
BP 84
EP 87
DI 10.1097/00000542-197401000-00022
PG 4
WC Anesthesiology
SC Anesthesiology
GA R8690
UT WOS:A1974R869000017
ER

PT J
AU ZAMBLE, E
AF ZAMBLE, E
TI PAVLOVIAN APPETITIVE CONDITIONING UNDER CURARE IN RATS
SO ANIMAL LEARNING & BEHAVIOR
LA English
DT Article
C1 QUEENS UNIV,DEPT PSYCHOL,KINGSTON,ONTARIO,CANADA.
NR 7
TC 5
Z9 5
PU PSYCHONOMIC SOC INC
PI AUSTIN
PA 1710 FORTVIEW RD, AUSTIN, TX 78704
SN 0090-4996
J9 ANIM LEARN BEHAV
JI Anim. Learn. Behav.
PY 1974
VL 2
IS 2
BP 101
EP 105
DI 10.3758/BF03199131
PG 5
WC Psychology, Biological; Behavioral Sciences; Psychology, Experimental;
   Zoology
SC Psychology; Behavioral Sciences; Zoology
GA T5881
UT WOS:A1974T588100006
ER

PT J
AU TAYLOR, RG
   LAYZER, RB
   MARTA, JA
   FOWLER, WM
AF TAYLOR, RG
   LAYZER, RB
   MARTA, JA
   FOWLER, WM
TI MOTOR UNIT STUDY BY REGIONAL INTRAVENOUS PERFUSION WITH CURARE
SO ARCHIVES OF PHYSICAL MEDICINE AND REHABILITATION
LA English
DT Article
C1 UNIV CALIF,DEPT ANESTHESIOL,DAVIS,CA.
   SACRAMENTO MED CTR,SACRAMENTO,CA.
   UNIV CALIF,DEPT NEUROL,SAN FRANCISCO,CA.
   UNIV CALIF,SCH MED,DEPT PHYS MED & REHABIL,DAVIS,CA 95616.
NR 18
TC 4
Z9 4
PU W B SAUNDERS CO
PI PHILADELPHIA
PA INDEPENDENCE SQUARE WEST CURTIS CENTER, STE 300, PHILADELPHIA, PA
   19106-3399
SN 0003-9993
J9 ARCH PHYS MED REHAB
JI Arch. Phys. Med. Rehabil.
PY 1974
VL 55
IS 4
BP 152
EP 160
PG 9
WC Rehabilitation; Sport Sciences
SC Rehabilitation; Sport Sciences
GA S8573
UT WOS:A1974S857300002
ER

PT J
AU HEANEY, GAH
AF HEANEY, GAH
TI PANCURONIUM IN MATERNAL AND FETAL SERUM
SO BRITISH JOURNAL OF ANAESTHESIA
LA English
DT Article
C1 DUDLEY RD HOSP,MIDLAND AREA TRAINING SCHEME,CLIN INVEST UNIT,BIRMINGHAM B18 7QH,ENGLAND.
NR 9
TC 7
Z9 7
PU PROF SCI PUBL
PI LONDON
PA TAVISTOCK HOUSE EAST, TAVISTOCK SQUARE, LONDON, ENGLAND WC1H 9JR
SN 0007-0912
J9 BRIT J ANAESTH
JI Br. J. Anaesth.
PY 1974
VL 46
IS 4
BP 282
EP 287
DI 10.1093/bja/46.4.282
PG 6
WC Anesthesiology
SC Anesthesiology
GA AA904
UT WOS:A1974AA90400012
ER

PT J
AU ALABRAK, MH
   SAMUEL, JR
AF ALABRAK, MH
   SAMUEL, JR
TI EFFECTS OF GENERAL ANESTHESIA ON INTRAOCULAR-PRESSURE IN MAN -
   COMPARISON OF TUBOCURARINE AND PANCURONIUM IN NITROUS-OXIDE AND OXYGEN
SO BRITISH JOURNAL OF OPHTHALMOLOGY
LA English
DT Article
C1 ROY COLL SURG,RES DEPT ANAESTHETICS,LINCOLNS INN FIELD,LONDON WC2A 3PN,ENGLAND.
   ST PETERS HOSP,LONDON,ENGLAND.
NR 31
TC 39
Z9 39
PU BRITISH MED JOURNAL PUBL GROUP
PI LONDON
PA BRITISH MED ASSOC HOUSE, TAVISTOCK SQUARE, LONDON, ENGLAND WC1H 9JR
SN 0007-1161
J9 BRIT J OPHTHALMOL
JI Br. J. Ophthalmol.
PY 1974
VL 58
IS 9
BP 806
EP 810
DI 10.1136/bjo.58.9.806
PG 5
WC Ophthalmology
SC Ophthalmology
GA V0923
UT WOS:A1974V092300006
ER

PT J
AU DERY, R
AF DERY, R
TI EFFECTS OF PRECURARIZATION WITH A PROTECTIVE DOSE OF D-TUBOCURARINE IN
   CONSCIOUS PATIENT
SO CANADIAN ANAESTHETISTS SOCIETY JOURNAL
LA English
DT Article
C1 HOTEL DIEU,DEPT ANAESTHESIA & RESUSCITATION,QUEBEC CITY,QUEBEC,CANADA.
   LAVAL UNIV,LAVAL,QUEBEC,CANADA.
NR 21
TC 5
Z9 5
PU CANADIAN ANAESTHETISTS SOC INC
PI TORONTO
PA 1 EGLINTON AVE EAST, SUITE 208, TORONTO ON M4P 3A1, CANADA
SN 0008-2856
J9 CAN ANAESTH SOC J
PY 1974
VL 21
IS 1
BP 68
EP 78
DI 10.1007/BF03004580
PG 11
WC Anesthesiology
SC Anesthesiology
GA R6667
UT WOS:A1974R666700006
ER

PT J
AU BORDEN, H
   CLARKE, MT
   KATZ, H
AF BORDEN, H
   CLARKE, MT
   KATZ, H
TI USE OF PANCURONIUM-BROMIDE IN PATIENTS RECEIVING LITHIUM-CARBONATE
SO CANADIAN ANAESTHETISTS SOCIETY JOURNAL
LA English
DT Article
C1 ST JOHNS HOSP,1328 22ND ST,SANTA MONICA,CA 90404.
NR 18
TC 55
Z9 55
PU CANADIAN ANAESTHETISTS SOC INC
PI TORONTO
PA 1 EGLINTON AVE EAST, SUITE 208, TORONTO ON M4P 3A1, CANADA
SN 0008-2856
J9 CAN ANAESTH SOC J
PY 1974
VL 21
IS 1
BP 79
EP 82
DI 10.1007/BF03004581
PG 4
WC Anesthesiology
SC Anesthesiology
GA R6667
UT WOS:A1974R666700007
ER

PT J
AU LEIGHTON, KM
   KOTH, B
   BRUCE, C
AF LEIGHTON, KM
   KOTH, B
   BRUCE, C
TI PANCURONIUM AND RENAL PERFUSION - COMPARISON OF NEUROMUSCULAR
   BLOCKING-AGENTS
SO CANADIAN ANAESTHETISTS SOCIETY JOURNAL
LA English
DT Article
C1 UNIV BRIT COLUMBIA,FAC MED,DEPT ANAESTHESIA,VANCOUVER 8,BRIT COLUMBI,CANADA.
   UNIV BRIT COLUMBIA,FAC MED,DEPT PHARMACOL,VANCOUVER 8,BRIT COLUMBI,CANADA.
NR 20
TC 4
Z9 4
PU CANADIAN ANAESTHETISTS SOC INC
PI TORONTO
PA 1 EGLINTON AVE EAST, SUITE 208, TORONTO ON M4P 3A1, CANADA
SN 0008-2856
J9 CAN ANAESTH SOC J
PY 1974
VL 21
IS 2
BP 131
EP 138
PG 8
WC Anesthesiology
SC Anesthesiology
GA S4252
UT WOS:A1974S425200001
ER

PT J
AU DUKE, PC
   MITTLER, G
   WADE, JG
AF DUKE, PC
   MITTLER, G
   WADE, JG
TI EFFECT OF PANCURONIUM ON REFLEX REGULATION OF HEART-RATE IN MAN
SO CANADIAN ANAESTHETISTS SOCIETY JOURNAL
LA English
DT Article
C1 HLTH SCI CTR,DEPT ANAESTHESIA,WINNIPEG,MANITOBA,CANADA.
   UNIV MANITOBA,WINNIPEG,MANITOBA,CANADA.
NR 28
TC 3
Z9 3
PU CANADIAN ANAESTHETISTS SOC INC
PI TORONTO
PA 1 EGLINTON AVE EAST, SUITE 208, TORONTO ON M4P 3A1, CANADA
SN 0008-2856
J9 CAN ANAESTH SOC J
PY 1974
VL 21
IS 2
BP 139
EP 146
PG 8
WC Anesthesiology
SC Anesthesiology
GA S4252
UT WOS:A1974S425200002
ER

PT J
AU ZSIGMOND, EK
   MATSUKI, A
   KOTHARY, SP
   KELSCH, RC
AF ZSIGMOND, EK
   MATSUKI, A
   KOTHARY, SP
   KELSCH, RC
TI EFFECT OF PANCURONIUM-BROMIDE ON PLASMA NOREPINEPHRINE AND CORTISOL
   CONCENTRATIONS DURING THIAMYLAL INDUCTION
SO CANADIAN ANAESTHETISTS SOCIETY JOURNAL
LA English
DT Article
C1 UNIV MICHIGAN,MED CTR,DEPT ANAESTHESIOL,ANN ARBOR,MI 48104.
   UNIV MICHIGAN,MED CTR,DEPT PAEDIAT,ANN ARBOR,MI 48104.
NR 24
TC 18
Z9 18
PU CANADIAN ANAESTHETISTS SOC INC
PI TORONTO
PA 1 EGLINTON AVE EAST, SUITE 208, TORONTO ON M4P 3A1, CANADA
SN 0008-2856
J9 CAN ANAESTH SOC J
PY 1974
VL 21
IS 2
BP 147
EP 152
PG 6
WC Anesthesiology
SC Anesthesiology
GA S4252
UT WOS:A1974S425200003
ER

PT J
AU MATSUKI, A
   ZSIGMOND, EK
   KELSCH, RC
   KOTHARY, SP
AF MATSUKI, A
   ZSIGMOND, EK
   KELSCH, RC
   KOTHARY, SP
TI EFFECT OF PANCURONIUM-BROMIDE ON PLASMA NOREPINEPHRINE CONCENTRATIONS
   DURING KETAMINE-INDUCTION
SO CANADIAN ANAESTHETISTS SOCIETY JOURNAL
LA English
DT Article
C1 UNIV MICHIGAN,MED CTR,DEPT ANAESTHESIOL,ANN ARBOR,MI 48104.
   UNIV MICHIGAN,MED CTR,DEPT PAEDIAT,ANN ARBOR,MI 48104.
NR 12
TC 8
Z9 8
PU CANADIAN ANAESTHETISTS SOC INC
PI TORONTO
PA 1 EGLINTON AVE EAST, SUITE 208, TORONTO ON M4P 3A1, CANADA
SN 0008-2856
J9 CAN ANAESTH SOC J
PY 1974
VL 21
IS 3
BP 315
EP 320
DI 10.1007/BF03005736
PG 6
WC Anesthesiology
SC Anesthesiology
GA S8741
UT WOS:A1974S874100006
ER

PT J
AU BRITT, BA
   WEBB, GE
   LEDUC, C
AF BRITT, BA
   WEBB, GE
   LEDUC, C
TI MALIGNANT HYPERTHERMIA INDUCED BY CURARE
SO CANADIAN ANAESTHETISTS SOCIETY JOURNAL
LA English
DT Article
C1 UNIV TORONTO,DEPT ANAESTHESIA,TORONTO,ONTARIO,CANADA.
   UNIV TEXAS,HLTH SCI CTR,DEPT ANAESTHESIA,SAN ANTONIO,TX.
   HOP ST JUSTINE,MONTREAL,QUEBEC,CANADA.
NR 19
TC 29
Z9 29
PU CANADIAN ANAESTHETISTS SOC INC
PI TORONTO
PA 1 EGLINTON AVE EAST, SUITE 208, TORONTO ON M4P 3A1, CANADA
SN 0008-2856
J9 CAN ANAESTH SOC J
PY 1974
VL 21
IS 4
BP 371
EP 375
PG 5
WC Anesthesiology
SC Anesthesiology
GA T3993
UT WOS:A1974T399300001
ER

PT J
AU MCINTYRE, JW
   DOBSON, D
   AITKEN, G
AF MCINTYRE, JW
   DOBSON, D
   AITKEN, G
TI KETAMINE WITH PANCURONIUM FOR INDUCTION OF ANESTHESIA
SO CANADIAN ANAESTHETISTS SOCIETY JOURNAL
LA English
DT Article
C1 UNIV HOSP EDMONTON,DEPT ANAESTHESIA,EDMONTON,ALBERTA,CANADA.
NR 18
TC 1
Z9 1
PU CANADIAN ANAESTHETISTS SOC INC
PI TORONTO
PA 1 EGLINTON AVE EAST, SUITE 208, TORONTO ON M4P 3A1, CANADA
SN 0008-2856
J9 CAN ANAESTH SOC J
PY 1974
VL 21
IS 5
BP 475
EP 481
DI 10.1007/BF03005842
PG 7
WC Anesthesiology
SC Anesthesiology
GA U0789
UT WOS:A1974U078900006
ER

PT J
AU CHINYANGA, HM
   STOYKA, WW
AF CHINYANGA, HM
   STOYKA, WW
TI EFFECT OF COLYMYCIN-M, GENTAMICIN AND KANAMYCIN ON DEPRESSION OF
   NEUROMUSCULAR-TRANSMISSION INDUCED BY PANCURONIUM-BROMIDE
SO CANADIAN ANAESTHETISTS SOCIETY JOURNAL
LA English
DT Article
C1 UNIV TORONTO,TORONTO,ONTARIO,CANADA.
   ST MICHAELS HOSP,DEPT ANAESTHESIA,TORONTO,ONTARIO,CANADA.
NR 22
TC 3
Z9 3
PU CANADIAN ANAESTHETISTS SOC INC
PI TORONTO
PA 1 EGLINTON AVE EAST, SUITE 208, TORONTO ON M4P 3A1, CANADA
SN 0008-2856
J9 CAN ANAESTH SOC J
PY 1974
VL 21
IS 6
BP 569
EP 579
DI 10.1007/BF03006018
PG 11
WC Anesthesiology
SC Anesthesiology
GA V3482
UT WOS:A1974V348200005
ER

PT J
AU SHINDO, H
   NAKAJIMA, E
   MIYAKOSH.N
   SHIGEHAR.E
AF SHINDO, H
   NAKAJIMA, E
   MIYAKOSH.N
   SHIGEHAR.E
TI AUTORADIOGRAPHIC STUDIES ON DISTRIBUTION OF QUATERNARY
   AMMONIUM-COMPOUNDS .3. DISTRIBUTION, EXCRETION AND METABOLISM OF
   C-14-LABELED PANCURONIUM-BROMIDE IN RATS
SO CHEMICAL & PHARMACEUTICAL BULLETIN
LA English
DT Article
C1 SANKYO CO LTD,CENT RES LABS,HIROMACHI 1,SHINAGAWA,TOKYO,JAPAN.
NR 12
TC 14
Z9 14
PU PHARMACEUTICAL SOC JAPAN
PI TOKYO
PA 2-12-15-201 SHIBUYA, SHIBUYA-KU, TOKYO 150, JAPAN
SN 0009-2363
J9 CHEM PHARM BULL
JI Chem. Pharm. Bull.
PY 1974
VL 22
IS 11
BP 2502
EP 2510
PG 9
WC Chemistry, Medicinal; Chemistry, Multidisciplinary; Pharmacology &
   Pharmacy
SC Pharmacology & Pharmacy; Chemistry
GA U9406
UT WOS:A1974U940600002
ER

PT J
AU TANAKA, K
   HIOKI, M
   SHINDO, H
AF TANAKA, K
   HIOKI, M
   SHINDO, H
TI DETERMINATION OF PANCURONIUM-BROMIDE AND ITS METABOLITES IN HUMAN URINE
   BY DYE-EXTRACTION METHOD-RELATION BETWEEN EXTRACTABILITY AND STRUCTURE
   OF QUATERNARY AMMONIUM-IONS
SO CHEMICAL & PHARMACEUTICAL BULLETIN
LA English
DT Article
C1 SANKYO CO LTD,CENT RES LABS,2-58 HIROMACHI 1,SHINAGAWA 140,TOKYO,JAPAN.
NR 15
TC 17
Z9 17
PU PHARMACEUTICAL SOC JAPAN
PI TOKYO
PA 2-12-15-201 SHIBUYA, SHIBUYA-KU, TOKYO 150, JAPAN
SN 0009-2363
J9 CHEM PHARM BULL
JI Chem. Pharm. Bull.
PY 1974
VL 22
IS 11
BP 2599
EP 2606
PG 8
WC Chemistry, Medicinal; Chemistry, Multidisciplinary; Pharmacology &
   Pharmacy
SC Pharmacology & Pharmacy; Chemistry
GA U9406
UT WOS:A1974U940600015
ER

PT J
AU ABBOUD, RT
   FREEDMAN, MT
   ROGERS, RM
   DANIELE, RP
AF ABBOUD, RT
   FREEDMAN, MT
   ROGERS, RM
   DANIELE, RP
TI METHAQUALONE POISONING WITH MUSCULAR HYPERACTIVITY NECESSITATING USE OF
   CURARE
SO CHEST
LA English
DT Article
C1 UNIV PENN HOSP,RESP INTENS CARE UNIT,PHILADELPHIA,PA.
NR 11
TC 6
Z9 6
PU AMER COLL CHEST PHYSICIANS
PI NORTHBROOK
PA 3300 DUNDEE ROAD, NORTHBROOK, IL 60062-2348
SN 0012-3692
J9 CHEST
JI Chest
PY 1974
VL 65
IS 2
BP 204
EP 205
DI 10.1378/chest.65.2.204
PG 2
WC Critical Care Medicine; Respiratory System
SC General & Internal Medicine; Respiratory System
GA R7604
UT WOS:A1974R760400022
ER

PT J
AU BOUYARD, P
   BRUGUEROLLE, B
   JADOT, G
   MESDJIAN, E
   VALLI, M
AF BOUYARD, P
   BRUGUEROLLE, B
   JADOT, G
   MESDJIAN, E
   VALLI, M
TI NYCTHEMERAL RHYTHM IN CURARIZATION PHENOMENON ON RAT
SO COMPTES RENDUS DES SEANCES DE LA SOCIETE DE BIOLOGIE ET DE SES FILIALES
LA French
DT Article
C1 UER MED,LAB PHARMACOL MED,27 BLVD JEAN MOULIN,13385 MARSEILLE,FRANCE.
NR 11
TC 9
Z9 9
PU MASSON EDITEUR
PI PARIS 06
PA 120 BLVD SAINT-GERMAIN, 75280 PARIS 06, FRANCE
SN 0037-9026
J9 CR SOC BIOL
PY 1974
VL 168
IS 8-9
BP 1005
EP 1007
PG 3
WC Biology
SC Life Sciences & Biomedicine - Other Topics
GA V8237
UT WOS:A1974V823700016
ER

PT J
AU KHARKEVI.DA
   SKOLDINO.AP
AF KHARKEVI.DA
   SKOLDINO.AP
TI SIGNIFICANCE OF HYDROPHOBIC INTERACTIONS FOR MECHANISM OF CURARE-LIKE
   AGENT ACTION
SO DOKLADY AKADEMII NAUK SSSR
LA Russian
DT Article
C1 ACAD MED SCI USSR,PHARMACOL INST,MOSCOW,USSR.
   IM SECHENOV MED INST,MOSCOW,USSR.
NR 15
TC 9
Z9 9
PU MEZHDUNARODNAYA KNIGA
PI MOSCOW
PA 39 DIMITROVA UL., 113095 MOSCOW, RUSSIA
SN 0002-3264
J9 DOKL AKAD NAUK SSSR+
PY 1974
VL 219
IS 3
BP 762
EP 765
PG 4
WC Multidisciplinary Sciences
SC Science & Technology - Other Topics
GA V0428
UT WOS:A1974V042800071
ER

PT J
AU LLOYD, RD
   ATHERTON, DR
   MAYS, CW
   MCFARLAN.SS
   WILLIAMS, JL
AF LLOYD, RD
   ATHERTON, DR
   MAYS, CW
   MCFARLAN.SS
   WILLIAMS, JL
TI EARLY EXCRETION, RETENTION AND DISTRIBUTION OF INJECTED CURIUM CITRATE
   IN BEAGLES
SO HEALTH PHYSICS
LA English
DT Article
C1 UNIV UTAH,DEPT ANAT,RADIOBIOL DIV,SALT LAKE CITY,UT 84132.
NR 38
TC 16
Z9 16
PU WILLIAMS & WILKINS
PI BALTIMORE
PA 351 WEST CAMDEN ST, BALTIMORE, MD 21201-2436
SN 0017-9078
J9 HEALTH PHYS
JI Health Phys.
PY 1974
VL 27
IS 1
BP 61
EP 67
DI 10.1097/00004032-197407000-00008
PG 7
WC Environmental Sciences; Environmental Studies; Public, Environmental &
   Occupational Health; Nuclear Science & Technology; Radiology, Nuclear
   Medicine & Medical Imaging
SC Environmental Sciences & Ecology; Public, Environmental & Occupational
   Health; Nuclear Science & Technology; Radiology, Nuclear Medicine &
   Medical Imaging
GA T1905
UT WOS:A1974T190500008
ER

PT J
AU HUBERT, S
   HUSSONNO.M
   BRILLARD, L
   GOBY, G
   GUILLAUM.R
AF HUBERT, S
   HUSSONNO.M
   BRILLARD, L
   GOBY, G
   GUILLAUM.R
TI SIMULTANEOUS DETERMINATION OF CONSTANT FORMATION OF CITRIC COMPLEXES OF
   AMERICIUM, CURIUM, CALIFORNIUM, EINSTEINIUM AND FERMIUM
SO JOURNAL OF INORGANIC & NUCLEAR CHEMISTRY
LA French
DT Article
C1 UNIV PARIS S,INST PHYS NUCL,LAB RADIOCHIM,BATIMENT 100,91406 ORSAY,FRANCE.
NR 17
TC 13
Z9 13
PU PERGAMON-ELSEVIER SCIENCE LTD
PI OXFORD
PA THE BOULEVARD, LANGFORD LANE, KIDLINGTON, OXFORD, ENGLAND OX5 1GB
SN 0022-1902
J9 J INORG NUCL CHEM
PY 1974
VL 36
IS 10
BP 2361
EP 2366
DI 10.1016/0022-1902(74)80284-8
PG 6
WC Chemistry, Inorganic & Nuclear
SC Chemistry
GA U3670
UT WOS:A1974U367000037
ER

PT J
AU KHARKEVI.DA
AF KHARKEVI.DA
TI NEW CURARE-LIKE AGENTS
SO JOURNAL OF PHARMACY AND PHARMACOLOGY
LA English
DT Article
C1 ACAD MED SCI,MED INST,INST PHARMACOL,MOSCOW,USSR.
NR 52
TC 13
Z9 13
PU ROYAL PHARMACEUTICAL SOC GREAT BRITAIN
PI LONDON
PA 1 LAMBETH HIGH ST, LONDON, ENGLAND SE1 7JN
SN 0022-3573
J9 J PHARM PHARMACOL
JI J. Pharm. Pharmacol.
PY 1974
VL 26
IS 3
BP 153
EP 165
PG 13
WC Pharmacology & Pharmacy
SC Pharmacology & Pharmacy
GA S4905
UT WOS:A1974S490500001
ER

PT J
AU BIBLER, NE
AF BIBLER, NE
TI CURIUM-244 ALPHA RADIOLYSIS OF NITRIC-ACID - OXYGEN PRODUCTION FROM
   DIRECT RADIOLYSIS OF NITRATE IONS
SO JOURNAL OF PHYSICAL CHEMISTRY
LA English
DT Article
C1 DUPONT CO,SAVANNAH RIVER LAB,AIKEN,SC 29801.
NR 31
TC 10
Z9 10
PU AMER CHEMICAL SOC
PI WASHINGTON
PA 1155 16TH ST, NW, WASHINGTON, DC 20036
SN 0022-3654
J9 J PHYS CHEM-US
JI J. Phys. Chem.
PY 1974
VL 78
IS 3
BP 211
EP 215
DI 10.1021/j100596a003
PG 5
WC Chemistry, Physical
SC Chemistry
GA R9944
UT WOS:A1974R994400003
ER

PT J
AU HAUG, HO
AF HAUG, HO
TI FINAL PURIFICATION AND CONCENTRATION OF AMERICIUM-CURIUM SEPARATED FROM
   HIGH-LEVEL REPROCESSING WASTE
SO JOURNAL OF RADIOANALYTICAL CHEMISTRY
LA English
DT Article
C1 KERNFORSCH ZENTRUM,INST HEISSE CHEM,POSTFACH 3640,75 KARLSRUHE,WEST GERMANY.
NR 8
TC 1
Z9 1
PU ELSEVIER SCIENCE SA LAUSANNE
PI LAUSANNE
PA PO BOX 564, 1001 LAUSANNE, SWITZERLAND
SN 0134-0719
J9 J RADIOANAL CHEM
PY 1974
VL 21
IS 1
BP 187
EP 198
DI 10.1007/BF02520861
PG 12
WC Chemistry, Analytical; Nuclear Science & Technology
SC Chemistry; Nuclear Science & Technology
GA T9833
UT WOS:A1974T983300020
ER

PT J
AU LEBEDEV, IA
   MYASOEDO.BF
   GUSEVA, LI
AF LEBEDEV, IA
   MYASOEDO.BF
   GUSEVA, LI
TI USE OF ALCOHOLIC SOLUTIONS FOR ISOLATION AND PURIFICATION OF AMERICIUM
   AND CURIUM WITH ANION-EXCHANGERS
SO JOURNAL OF RADIOANALYTICAL CHEMISTRY
LA English
DT Article
C1 VERNADSKY GEOCHEM & ANAL CHEM INST,MOSCOW,USSR.
NR 16
TC 32
Z9 32
PU ELSEVIER SCIENCE SA LAUSANNE
PI LAUSANNE
PA PO BOX 564, 1001 LAUSANNE, SWITZERLAND
SN 0134-0719
J9 J RADIOANAL CHEM
PY 1974
VL 21
IS 1
BP 259
EP 266
DI 10.1007/BF02520867
PG 8
WC Chemistry, Analytical; Nuclear Science & Technology
SC Chemistry; Nuclear Science & Technology
GA T9833
UT WOS:A1974T983300026
ER

PT J
AU BENJAMIN, RW
   AHLFELD, CE
   HARVEY, JA
   HILL, NW
AF BENJAMIN, RW
   AHLFELD, CE
   HARVEY, JA
   HILL, NW
TI NEUTRON TOTAL CROSS-SECTION OF CURIUM-248
SO NUCLEAR SCIENCE AND ENGINEERING
LA English
DT Article
C1 DUPONT CO,SAVANNAH RIVER LAB,AIKEN,SC 29801.
   UNION CARBIDE CORP,OAK RIDGE NATL LAB,OAK RIDGE,TN 37830.
NR 29
TC 12
Z9 12
PU AMER NUCLEAR SOCIETY
PI LA GRANGE PK
PA 555 N KENSINGTON AVENUE, LA GRANGE PK, IL 60525
SN 0029-5639
J9 NUCL SCI ENG
JI Nucl. Sci. Eng.
PY 1974
VL 55
IS 4
BP 440
EP 449
PG 10
WC Nuclear Science & Technology
SC Nuclear Science & Technology
GA U8198
UT WOS:A1974U819800008
ER

PT J
AU MCLOUGHLIN, JV
AF MCLOUGHLIN, JV
TI CURARE AND POSTMORTEM CHANGES IN SKELETAL-MUSCLE OF PIETRAIN PIGS
SO PROCEEDINGS OF THE ROYAL IRISH ACADEMY SECTION B-BIOLOGICAL GEOLOGICAL
   AND CHEMICAL SCIENCE
LA English
DT Article
C1 AGR INST,ANIM PROD RES CTR,CASTLEKNOCK,IRELAND.
NR 27
TC 4
Z9 4
PU ROYAL IRISH ACADEMY
PI DUBLIN
PA 19 DAWSON STREET, DUBLIN 2, IRELAND
SN 0035-8983
J9 P ROY IRISH ACAD B
PY 1974
VL 74
IS 19
BP 305
EP 312
PG 8
WC Multidisciplinary Sciences
SC Science & Technology - Other Topics
GA W0757
UT WOS:A1974W075700001
ER

PT J
AU DELEO, BC
   LANGLEY, AE
   DELAUNOI.AL
   GARDIER, RW
AF DELEO, BC
   LANGLEY, AE
   DELAUNOI.AL
   GARDIER, RW
TI COMPARATIVE EFFECTS OF PANCURONIUM AND D-TUBOCURARINE ON BLOOD HISTAMINE
   AND SYMPATHETIC ACTIVITY
SO PROCEEDINGS OF THE SOCIETY FOR EXPERIMENTAL BIOLOGY AND MEDICINE
LA English
DT Article
C1 OHIO STATE UNIV,COLL MED,DEPT ANESTHESIOL,COLUMBUS,OH 43210.
   OHIO STATE UNIV,COLL MED,DEPT PHARMACOL,COLUMBUS,OH 43210.
NR 7
TC 2
Z9 2
PU BLACKWELL SCIENCE INC
PI MALDEN
PA 350 MAIN ST, MALDEN, MA 02148
SN 0037-9727
J9 P SOC EXP BIOL MED
JI Proc. Soc. Exp. Biol. Med.
PY 1974
VL 147
IS 2
BP 354
EP 356
PG 3
WC Medicine, Research & Experimental
SC Research & Experimental Medicine
GA V0288
UT WOS:A1974V028800005
ER

PT J
AU GRENOM, A
   BERGER, C
   SOUTOUL, JH
AF GRENOM, A
   BERGER, C
   SOUTOUL, JH
TI USE OF A CURARIFORM AGENT, PANCURONIUM-BROMIDE, IN ANESTHESIA FOR
   GYNECOLOGICAL COELIOSCOPY
SO REVUE FRANCAISE DE GYNECOLOGIE ET D OBSTETRIQUE
LA French
DT Article
C1 CTR UNIV HOSP BRETONNEAU,SERV GYNECOL OBSTET,2 BLVD TONNELLE,37033 TOURS,FRANCE.
   CTR HOSP UNIV BRETONNEAU,DEPT ANESTHESIOL,2 BLVD TONNELLE,37033 TOURS,FRANCE.
NR 30
TC 0
Z9 0
PU EXPANSION SCI FRANCAISE
PI PARIS
PA 31 BLVD LATOUR MAUBOURG, 75007 PARIS, FRANCE
SN 0035-290X
J9 REV FR GYNECOL OBSTE
PY 1974
VL 69
IS 4
BP 275
EP 277
PG 3
WC Obstetrics & Gynecology
SC Obstetrics & Gynecology
GA S8287
UT WOS:A1974S828700008
ER

PT J
AU ARKOMIHE.D
AF ARKOMIHE.D
TI CLINICAL APPLICATION OF PANCURONIUM BROMIDE (PAVULON) IN PATIENTS ON
   CONTROLLED VENTILATION
SO ZDRAVSTVENI VESTNIK
LA Slovene
DT Article
C1 REANIMACIJO SPLOSNE BOLNISNICE MARIBOR,ODDELEK ANESTEZIOLOGIJO,LJUBLJANSKA 5 A,62000 MARIBOR,YUGOSLAVIA.
NR 0
TC 0
Z9 0
PU SLOVENSKEGA ZDRAVNISKEGA
PI LJUBLJANA
PA KOMENSKEGA UL 4, LJUBLJANA, SLOVENIA 61001
SN 0350-0063
J9 ZDRAV VESTN
PY 1974
VL 43
IS 1
BP 7
EP 10
PG 4
WC Medicine, General & Internal
SC General & Internal Medicine
GA S0792
UT WOS:A1974S079200003
ER

PT J
AU CHUVELEVA, EA
   KHARITONOVA, OV
   GELIS, VM
   NAZAROV, PP
   CHMUTOV, KV
AF CHUVELEVA, EA
   KHARITONOVA, OV
   GELIS, VM
   NAZAROV, PP
   CHMUTOV, KV
TI CHROMATOGRAPHIC-SEPARATION OF CURIUM, AMERICIUM AND RARE-EARTH ELEMENTS
   BY ORGANOPHOSPHORUS COMPLEXONS
SO ZHURNAL FIZICHESKOI KHIMII
LA Russian
DT Article
C1 ACAD SCI USSR,PHYS CHEM INST,MOSCOW,USSR.
NR 10
TC 0
Z9 0
PU MEZHDUNARODNAYA KNIGA
PI MOSCOW
PA 39 DIMITROVA UL., 113095 MOSCOW, RUSSIA
SN 0044-4537
J9 ZH FIZ KHIM+
JI Zhurnal Fiz. Khimii
PY 1974
VL 48
IS 11
BP 2846
EP 2848
PG 3
WC Chemistry, Physical
SC Chemistry
GA U8108
UT WOS:A1974U810800055
ER

PT J
AU CHUVELEVA, EA
   NAZAROV, PP
   CHMUTOV, KV
AF CHUVELEVA, EA
   NAZAROV, PP
   CHMUTOV, KV
TI CHROMATOGRAPHIC-SEPARATION OF CURIUM, AMERICIUM AND RARE-EARTH ELEMENTS
   BY DIETHYLENETRIAMINEPENTAACETIC AND NITRILETRIACETIC ACIDS
SO ZHURNAL FIZICHESKOI KHIMII
LA Russian
DT Article
C1 ACAD SCI USSR,PHYS CHEM INST,MOSCOW,USSR.
NR 11
TC 9
Z9 9
PU MEZHDUNARODNAYA KNIGA
PI MOSCOW
PA 39 DIMITROVA UL., 113095 MOSCOW, RUSSIA
SN 0044-4537
J9 ZH FIZ KHIM+
JI Zhurnal Fiz. Khimii
PY 1974
VL 48
IS 12
BP 3078
EP 3081
PG 4
WC Chemistry, Physical
SC Chemistry
GA V1874
UT WOS:A1974V187400043
ER

PT J
AU NANA, A
   CARDAN, E
   DOMOKOS, M
AF NANA, A
   CARDAN, E
   DOMOKOS, M
TI BLOOD CATECHOLAMINE CHANGES AFTER PANCURONIUM
SO ACTA ANAESTHESIOLOGICA SCANDINAVICA
LA English
DT Article
C1 UNIV CLUJ HOSP,SURG CLIN,CLUJ,ROMANIA.
NR 26
TC 47
Z9 48
PU MUNKSGAARD INT PUBL LTD
PI COPENHAGEN
PA 35 NORRE SOGADE, PO BOX 2148, DK-1016 COPENHAGEN, DENMARK
SN 0001-5172
J9 ACTA ANAESTH SCAND
JI Acta Anaesthesiol. Scand.
PY 1973
VL 17
IS 2
BP 83
EP 87
DI 10.1111/j.1399-6576.1973.tb00802.x
PG 5
WC Anesthesiology
SC Anesthesiology
GA Q2715
UT WOS:A1973Q271500001
ER

PT J
AU AGOSTON, S
   KERSTEN, UW
   MEIJER, DKF
AF AGOSTON, S
   KERSTEN, UW
   MEIJER, DKF
TI FATE OF PANCURONIUM BROMIDE IN CAT
SO ACTA ANAESTHESIOLOGICA SCANDINAVICA
LA English
DT Article
C1 RIJKS UNIV GRONINGEN,LAB FARMACOL,GRONINGEN,NETHERLANDS.
   RIJKS UNIV GRONINGEN,INST KLIN FARMACOL,GRONINGEN,NETHERLANDS.
NR 26
TC 38
Z9 38
PU MUNKSGAARD INT PUBL LTD
PI COPENHAGEN
PA 35 NORRE SOGADE, PO BOX 2148, DK-1016 COPENHAGEN, DENMARK
SN 0001-5172
J9 ACTA ANAESTH SCAND
JI Acta Anaesthesiol. Scand.
PY 1973
VL 17
IS 2
BP 129
EP 135
DI 10.1111/j.1399-6576.1973.tb00807.x
PG 7
WC Anesthesiology
SC Anesthesiology
GA Q2715
UT WOS:A1973Q271500006
ER

PT J
AU AGOSTON, S
   VERMEER, GA
   KERSTEN, UW
   MEIJER, DKF
AF AGOSTON, S
   VERMEER, GA
   KERSTEN, UW
   MEIJER, DKF
TI FATE OF PANCURONIUM-BROMIDE IN MAN
SO ACTA ANAESTHESIOLOGICA SCANDINAVICA
LA English
DT Article
C1 STATE UNIV GRONINGEN,CLIN PHARMACOL INST,BLOEMSINGEL 1,GRONINGEN,NETHERLANDS.
   STATE UNIV GRONINGEN,PHARMACOL LAB,BLOEMSINGEL 1,GRONINGEN,NETHERLANDS.
NR 18
TC 104
Z9 105
PU MUNKSGAARD INT PUBL LTD
PI COPENHAGEN
PA 35 NORRE SOGADE, PO BOX 2148, DK-1016 COPENHAGEN, DENMARK
SN 0001-5172
J9 ACTA ANAESTH SCAND
JI Acta Anaesthesiol. Scand.
PY 1973
VL 17
IS 4
BP 267
EP 275
DI 10.1111/j.1399-6576.1973.tb00839.x
PG 9
WC Anesthesiology
SC Anesthesiology
GA R6218
UT WOS:A1973R621800007
ER

PT J
AU HEATH, ML
AF HEATH, ML
TI BRONCHOSPASM IN AN ASTHMATIC PATIENT FOLLOWING PANCURONIUM
SO ANAESTHESIA
LA English
DT Article
C1 LEWISHAM HOSP,LONDON SE13,ENGLAND.
NR 8
TC 21
Z9 21
PU BLACKWELL SCIENCE LTD
PI OXFORD
PA P O BOX 88, OSNEY MEAD, OXFORD, OXON, ENGLAND OX2 0NE
SN 0003-2409
J9 ANAESTHESIA
JI Anaesthesia
PY 1973
VL 28
IS 4
BP 437
EP 440
DI 10.1111/j.1365-2044.1973.tb00494.x
PG 4
WC Anesthesiology
SC Anesthesiology
GA Q1212
UT WOS:A1973Q121200010
ER

PT J
AU BARTH, L
AF BARTH, L
TI PARADOXICAL INTERACTION BETWEEN HALOTHANE AND PANCURONIUM
SO ANAESTHESIA
LA English
DT Article
C1 GERMAN ACAD SCI,CANC RES INST,BERLIN,WEST GERMANY.
NR 16
TC 6
Z9 6
PU BLACKWELL SCIENCE LTD
PI OXFORD
PA P O BOX 88, OSNEY MEAD, OXFORD, OXON, ENGLAND OX2 0NE
SN 0003-2409
J9 ANAESTHESIA
JI Anaesthesia
PY 1973
VL 28
IS 5
BP 514
EP 520
DI 10.1111/j.1365-2044.1973.tb00517.x
PG 7
WC Anesthesiology
SC Anesthesiology
GA Q5422
UT WOS:A1973Q542200005
ER

PT J
AU GAUCH, D
   PICHLMAY.I
   SCHMITZF.I
   TADGER, K
   HUNDESHA.H
AF GAUCH, D
   PICHLMAY.I
   SCHMITZF.I
   TADGER, K
   HUNDESHA.H
TI ANIMAL EXPERIMENTS ON PERFUSION, VASCULAR-RESISTANCE AND OXYGEN-UPTAKE
   OF BRAIN UNDER SUXAMETHONIUM AND ALCURONIUM
SO ANAESTHESIST
LA German
DT Article
C1 MED HSCH HANOVER,INST NUCL MED & SPEZIELLE BIOPHYS,HANOVER,WEST GERMANY.
   MED HSCH HANOVER,INST ANAESTHESIOL,KARL WIECHERT ALLEE 9,D-3000 HANOVER,WEST GERMANY.
NR 5
TC 0
Z9 0
PU SPRINGER VERLAG
PI NEW YORK
PA 175 FIFTH AVE, NEW YORK, NY 10010
SN 0003-2417
J9 ANAESTHESIST
JI Anaesthesist
PY 1973
VL 22
IS 7
BP 311
EP 312
PG 2
WC Anesthesiology
SC Anesthesiology
GA Q4064
UT WOS:A1973Q406400006
ER

PT J
AU BENNETT, EJ
   BOWYER, DE
   GIESECKE, AH
   STEPHEN, CR
AF BENNETT, EJ
   BOWYER, DE
   GIESECKE, AH
   STEPHEN, CR
TI PANCURONIUM BROMIDE - DOUBLE-BLIND STUDY IN CHILDREN
SO ANESTHESIA AND ANALGESIA
LA English
DT Article
C1 UNIV TEXAS,SW MED SCH,DEPT ANESTHESIOL,DALLAS,TX 75235.
NR 21
TC 12
Z9 12
PU WILLIAMS & WILKINS
PI BALTIMORE
PA 351 WEST CAMDEN ST, BALTIMORE, MD 21201-2436
SN 0003-2999
J9 ANESTH ANALG
JI Anesth. Analg.
PY 1973
VL 52
IS 1
BP 12
EP 18
PG 7
WC Anesthesiology
SC Anesthesiology
GA O5411
UT WOS:A1973O541100002
ER

PT J
AU BENNETT, EJ
   GIESZL, GS
   DALAL, FY
AF BENNETT, EJ
   GIESZL, GS
   DALAL, FY
TI PANCURONIUM BROMIDE - DOUBLE-BLIND COMPARISON WITH D-TUBOCURARINE FOR
   INTUBATION IN ADULTS
SO ANESTHESIA AND ANALGESIA
LA English
DT Article
C1 UNIV TEXAS,SW MED SCH,DEPT ANESTHESIOL,DALLAS,TX 75235.
NR 13
TC 9
Z9 9
PU WILLIAMS & WILKINS
PI BALTIMORE
PA 351 WEST CAMDEN ST, BALTIMORE, MD 21201-2436
SN 0003-2999
J9 ANESTH ANALG
JI Anesth. Analg.
PY 1973
VL 52
IS 2
BP 195
EP 197
PG 3
WC Anesthesiology
SC Anesthesiology
GA P1256
UT WOS:A1973P125600009
ER

PT J
AU CHASAPAK.G
   KEKIS, N
   SAKKALIS, C
   KOLIOS, D
AF CHASAPAK.G
   KEKIS, N
   SAKKALIS, C
   KOLIOS, D
TI USE OF KETAMINE AND PANCURONIUM FOR ANESTHESIA FOR PATIENTS IN
   HEMORRHAGIC-SHOCK
SO ANESTHESIA AND ANALGESIA
LA English
DT Article
C1 MUNICIPAL HOSP ATHENS,DEPT ANAESTHESIA,ATHENS,GREECE.
NR 12
TC 30
Z9 30
PU WILLIAMS & WILKINS
PI BALTIMORE
PA 351 WEST CAMDEN ST, BALTIMORE, MD 21201-2436
SN 0003-2999
J9 ANESTH ANALG
JI Anesth. Analg.
PY 1973
VL 52
IS 2
BP 282
EP 287
PG 6
WC Anesthesiology
SC Anesthesiology
GA P1256
UT WOS:A1973P125600026
ER

PT J
AU PARK, WY
   MACNAMAR.TE
AF PARK, WY
   MACNAMAR.TE
TI CLINICAL STUDY OF PANCURONIUM AS MUSCLE RELAXANT IN ANESTHESIA
SO ANESTHESIA AND ANALGESIA
LA English
DT Article
C1 GEORGETOWN UNIV,SCH MED,DEPT ANESTHESIOL,WASHINGTON,DC 20422.
NR 15
TC 1
Z9 1
PU WILLIAMS & WILKINS
PI BALTIMORE
PA 351 WEST CAMDEN ST, BALTIMORE, MD 21201-2436
SN 0003-2999
J9 ANESTH ANALG
JI Anesth. Analg.
PY 1973
VL 52
IS 4
BP 502
EP 507
PG 6
WC Anesthesiology
SC Anesthesiology
GA Q0743
UT WOS:A1973Q074300002
ER

PT J
AU MILLER, RD
   STEVENS, WC
   WAY, WL
   ALI, HH
AF MILLER, RD
   STEVENS, WC
   WAY, WL
   ALI, HH
TI EFFECT OF RENAL-FAILURE AND HYPERKALEMIA ON DURATION OF PANCURONIUM
   NEUROMUSCULAR BLOCKADE IN MAN
SO ANESTHESIA AND ANALGESIA
LA English
DT Article
C1 UNIV CALIF,MED CTR,DEPT ANESTHESIA,SAN FRANCISCO,CA 94122.
   HARVARD UNIV,MASSACHUSETTS GEN HOSP,MED SCH,DEPT ANESTHESIA,BOSTON,MA.
NR 23
TC 39
Z9 39
PU WILLIAMS & WILKINS
PI BALTIMORE
PA 351 WEST CAMDEN ST, BALTIMORE, MD 21201-2436
SN 0003-2999
J9 ANESTH ANALG
JI Anesth. Analg.
PY 1973
VL 52
IS 4
BP 661
EP 666
PG 6
WC Anesthesiology
SC Anesthesiology
GA Q0743
UT WOS:A1973Q074300030
ER

PT J
AU WALTS, LF
   DREXLER, H
AF WALTS, LF
   DREXLER, H
TI RESPONSE TO CURARE - STUDY OF NATIONAL GROUPS
SO ANESTHESIA AND ANALGESIA
LA English
DT Article
C1 UNIV CALIF,MED SCH,DEPT ANESTHESIOL,LOS ANGELES,CA 90024.
   HADASSAH UNIV HOSP,JERUSALEM,ISRAEL.
NR 4
TC 1
Z9 1
PU WILLIAMS & WILKINS
PI BALTIMORE
PA 351 WEST CAMDEN ST, BALTIMORE, MD 21201-2436
SN 0003-2999
J9 ANESTH ANALG
JI Anesth. Analg.
PY 1973
VL 52
IS 5
BP 753
EP 756
PG 4
WC Anesthesiology
SC Anesthesiology
GA Q7667
UT WOS:A1973Q766700012
ER

PT J
AU DOBKIN, AB
   ARANDIA, HY
   LEVY, AA
AF DOBKIN, AB
   ARANDIA, HY
   LEVY, AA
TI EFFECT OF PANCURONIUM BROMIDE ON PLASMA HISTAMINE LEVELS IN MAN
SO ANESTHESIA AND ANALGESIA
LA English
DT Article
C1 SUNY, STATE UNIV HOSP, DEPT ANESTHESIOL, SYRACUSE, NY 13210 USA.
NR 17
TC 11
Z9 11
PU LIPPINCOTT WILLIAMS & WILKINS
PI PHILADELPHIA
PA 530 WALNUT ST, PHILADELPHIA, PA 19106-3621 USA
SN 0003-2999
J9 ANESTH ANALG
JI Anesth. Analg.
PY 1973
VL 52
IS 5
BP 772
EP 775
PG 4
WC Anesthesiology
SC Anesthesiology
GA Q7667
UT WOS:A1973Q766700017
ER

PT J
AU BENNETT, EJ
   MONTGOME.SJ
   DALAL, FY
   RAJ, PP
AF BENNETT, EJ
   MONTGOME.SJ
   DALAL, FY
   RAJ, PP
TI PANCURONIUM AND FASCICULATIONS OF SUCCINYLCHOLINE
SO ANESTHESIA AND ANALGESIA
LA English
DT Article
C1 UNIV ILLINOIS HOSP,DEPT ANESTHESIOL,CHICAGO,IL 60612.
   UNIV TEXAS,SW MED SCH,DEPT ANESTHESIOL,DALLAS,TX.
NR 17
TC 20
Z9 20
PU WILLIAMS & WILKINS
PI BALTIMORE
PA 351 WEST CAMDEN ST, BALTIMORE, MD 21201-2436
SN 0003-2999
J9 ANESTH ANALG
JI Anesth. Analg.
PY 1973
VL 52
IS 6
BP 892
EP 896
PG 5
WC Anesthesiology
SC Anesthesiology
GA R4333
UT WOS:A1973R433300007
ER

PT J
AU FOGDALL, RP
   MILLER, RD
AF FOGDALL, RP
   MILLER, RD
TI ANTAGONISM OF D-TUBOCURARINE-INDUCED AND PANCURONIUM-INDUCED
   NEUROMUSCULAR BLOCKADES BY PYRIDOSTIGMINE IN MAN
SO ANESTHESIOLOGY
LA English
DT Article
C1 UNIV CALIF,MED CTR,DEPT ANESTHESIA,SAN FRANCISCO,CA 94122.
NR 8
TC 32
Z9 32
PU LIPPINCOTT-RAVEN PUBL
PI PHILADELPHIA
PA 227 EAST WASHINGTON SQ, PHILADELPHIA, PA 19106
SN 0003-3022
J9 ANESTHESIOLOGY
JI Anesthesiology
PY 1973
VL 39
IS 5
BP 504
EP 509
DI 10.1097/00000542-197311000-00009
PG 6
WC Anesthesiology
SC Anesthesiology
GA R2942
UT WOS:A1973R294200006
ER

PT J
AU MCKLVEEN, JR
   SOKOLL, MD
   GERGIS, SD
   DRETCHEN, KL
AF MCKLVEEN, JR
   SOKOLL, MD
   GERGIS, SD
   DRETCHEN, KL
TI ABSENCE OF RECURARIZATION UPON REWARMING
SO ANESTHESIOLOGY
LA English
DT Article
C1 UNIV IOWA,COLL MED,DEPT ANESTHESIA,IOWA CITY,IA 52240.
NR 9
TC 6
Z9 6
PU LIPPINCOTT-RAVEN PUBL
PI PHILADELPHIA
PA 227 EAST WASHINGTON SQ, PHILADELPHIA, PA 19106
SN 0003-3022
J9 ANESTHESIOLOGY
JI Anesthesiology
PY 1973
VL 38
IS 2
BP 153
EP 156
DI 10.1097/00000542-197302000-00010
PG 4
WC Anesthesiology
SC Anesthesiology
GA O6697
UT WOS:A1973O669700008
ER

PT J
AU EPSTEIN, RA
   EPSTEIN, RM
AF EPSTEIN, RA
   EPSTEIN, RM
TI ELECTROMYOGRAM AND MECHANICAL RESPONSE OF INDIRECTLY STIMULATED MUSCLE
   IN ANESTHETIZED MAN FOLLOWING CURARIZATION
SO ANESTHESIOLOGY
LA English
DT Article
C1 COLUMBIA UNIV,COLL PHYS & SURG,DEPT ANESTHESIOL,NEW YORK,NY 10032.
   PRESBYTERIAN HOSP,NEW YORK,NY 10032.
NR 17
TC 75
Z9 75
PU LIPPINCOTT-RAVEN PUBL
PI PHILADELPHIA
PA 227 EAST WASHINGTON SQ, PHILADELPHIA, PA 19106
SN 0003-3022
J9 ANESTHESIOLOGY
JI Anesthesiology
PY 1973
VL 38
IS 3
BP 212
EP 223
DI 10.1097/00000542-197303000-00003
PG 12
WC Anesthesiology
SC Anesthesiology
GA O9430
UT WOS:A1973O943000003
ER

PT J
AU TAKKI, S
   TAMMISTO, T
AF TAKKI, S
   TAMMISTO, T
TI EFFECT OF PANCURONIUM AND TUBOCURARINE ON PLASMA CATECHOLAMINES
SO ANNALES CHIRURGIAE ET GYNAECOLOGIAE
LA English
DT Article
C1 UNIV HELSINKI,CENT HOSP,DEPT ANAESTHESIA,HAARTMANINKATU 4,00290 HELSINKI 29,FINLAND.
NR 18
TC 8
Z9 8
PU FINNISH SURGICAL SOC
PI HELSINKI
PA MAKELANKATU 2, SF-00550 HELSINKI, FINLAND
SN 0355-9521
J9 ANN CHIR GYNAECOL FE
JI Ann. Chir. Gynaecol.
PY 1973
VL 62
IS 5
BP 260
EP 264
PG 5
WC Obstetrics & Gynecology; Surgery
SC Obstetrics & Gynecology; Surgery
GA R7136
UT WOS:A1973R713600005
ER

PT J
AU HAIDVOGE.N
   REITSAME.G
   GRASS, F
AF HAIDVOGE.N
   REITSAME.G
   GRASS, F
TI SORPTION OF PLUTONIUM, AMERICIUM AND CURIUM ON ION-EXCHANGE-RESINS IN
   MIXED AQUEOUS ORGANIC SOLUTIONS
SO ATOMKERNENERGIE
LA German
DT Article
C1 UNIV VIENNA,OSTERREICHISCHEN HSCH & ANAL INST,ATOM INST,VIENNA,AUSTRIA.
NR 40
TC 3
Z9 3
PU VERLAG KARL THIEMIG
PI MUNICH 90
PA PILGERSHEIMER STRASSE 38 POSTFACH 900740, W-8000 MUNICH 90, GERMANY
J9 ATOMKERNENERG/KERNT
PY 1973
VL 22
IS 2
BP 117
EP 127
PG 11
WC Energy & Fuels; Nuclear Science & Technology; Physics, Atomic, Molecular
   & Chemical
SC Energy & Fuels; Nuclear Science & Technology; Physics
GA R4440
UT WOS:A1973R444000011
ER

PT J
AU NIGHTING.DA
   BUSH, GH
AF NIGHTING.DA
   BUSH, GH
TI CLINICAL COMPARISON BETWEEN TUBOCURARINE AND PANCURONIUM IN CHILDREN
SO BRITISH JOURNAL OF ANAESTHESIA
LA English
DT Article
C1 ALDER HEY CHILDRENS HOSP,DEPT ANAESTHESIA,LIVERPOOL L12 2AP,LANCASHIRE,ENGLAND.
NR 12
TC 23
Z9 23
PU PROF SCI PUBL
PI LONDON
PA TAVISTOCK HOUSE EAST, TAVISTOCK SQUARE, LONDON, ENGLAND WC1H 9JR
SN 0007-0912
J9 BRIT J ANAESTH
JI Br. J. Anaesth.
PY 1973
VL 45
IS 1
BP 63
EP 70
DI 10.1093/bja/45.1.63
PG 8
WC Anesthesiology
SC Anesthesiology
GA O9825
UT WOS:A1973O982500009
ER

PT J
AU BUCKLAND, RW
   AVERY, AF
AF BUCKLAND, RW
   AVERY, AF
TI HISTAMINE-RELEASE FOLLOWING PANCURONIUM - CASE REPORT
SO BRITISH JOURNAL OF ANAESTHESIA
LA English
DT Article
C1 SOUTHAMPTON GEN HOSP,DEPT ANAESTHETICS,SOUTHAMPTON SQ9 4XY,ENGLAND.
NR 23
TC 27
Z9 27
PU PROF SCI PUBL
PI LONDON
PA TAVISTOCK HOUSE EAST, TAVISTOCK SQUARE, LONDON, ENGLAND WC1H 9JR
SN 0007-0912
J9 BRIT J ANAESTH
JI Br. J. Anaesth.
PY 1973
VL 45
IS 5
BP 518
EP 521
DI 10.1093/bja/45.5.518
PG 4
WC Anesthesiology
SC Anesthesiology
GA Q0200
UT WOS:A1973Q020000020
ER

PT J
AU SILVA, AJCD
AF SILVA, AJCD
TI MAGNESIUM INTOXICATION - UNCOMMON CAUSE OF PROLONGED CURARIZATION - CASE
   REPORT
SO BRITISH JOURNAL OF ANAESTHESIA
LA English
DT Article
C1 WAIKATO HOSP,DEPT ANAESTHESIA,PRIVATE BAG,HAMILTON,NEW ZEALAND.
NR 5
TC 0
Z9 0
PU PROF SCI PUBL
PI LONDON
PA TAVISTOCK HOUSE EAST, TAVISTOCK SQUARE, LONDON, ENGLAND WC1H 9JR
SN 0007-0912
J9 BRIT J ANAESTH
JI Br. J. Anaesth.
PY 1973
VL 45
IS 12
BP 1228
EP 1229
PG 2
WC Anesthesiology
SC Anesthesiology
GA S6484
UT WOS:A1973S648400016
ER

PT J
AU FERRY, CB
   MARSHALL, AR
AF FERRY, CB
   MARSHALL, AR
TI ANTI-CURARE EFFECT OF HEXAMETHONIUM AT MAMMALIAN NEUROMUSCULAR JUNCTION
SO BRITISH JOURNAL OF PHARMACOLOGY
LA English
DT Article
C1 UNIV NEWCASTLE,DEPT PHARMACOL,NEWCASTLE,NORTHUMBERLAND,ENGLAND.
NR 8
TC 21
Z9 21
PU STOCKTON PRESS
PI BASINGSTOKE
PA HOUNDMILLS, BASINGSTOKE, HAMPSHIRE, ENGLAND RG21 6XS
SN 0007-1188
J9 BRIT J PHARMACOL
JI Br. J. Pharmacol.
PY 1973
VL 47
IS 2
BP 353
EP 362
PG 10
WC Pharmacology & Pharmacy
SC Pharmacology & Pharmacy
GA O8587
UT WOS:A1973O858700018
ER

PT J
AU NICKORIC.E
   REYNOLDS, FB
AF NICKORIC.E
   REYNOLDS, FB
TI CLINICAL COMPARISON OF D-TUBOCURARINE AND PANCURONIUM - DOSAGE SCHEDULE
   BASED ON LEAN BODY MASS
SO CANADIAN ANAESTHETISTS SOCIETY JOURNAL
LA English
DT Article
C1 UNIV SASKATCHEWAN HOSP,SASKATOON,SASKATCHEWAN,CANADA.
   UNIV SASKATCHEWAN,DEPT ANAESTHESIA,SASKATOON,SASKATCHEWAN,CANADA.
NR 12
TC 1
Z9 1
PU CANADIAN ANAESTHETISTS SOC INC
PI TORONTO
PA 1 EGLINTON AVE EAST, SUITE 208, TORONTO ON M4P 3A1, CANADA
SN 0008-2856
J9 CAN ANAESTH SOC J
PY 1973
VL 20
IS 2
BP 217
EP 226
PG 10
WC Anesthesiology
SC Anesthesiology
GA O8992
UT WOS:A1973O899200011
ER

PT J
AU SMITH, RB
   LEANO, N
AF SMITH, RB
   LEANO, N
TI INTRAOCULAR-PRESSURE FOLLOWING PANCURONIUM
SO CANADIAN ANAESTHETISTS SOCIETY JOURNAL
LA English
DT Article
C1 EYE & EAR HOSP,DEPT ANESTHESIOL,230 LOTHROP ST,PITTSBURGH,PA 15213.
   UNIV PITTSBURGH,SCH MED,DEPT ANESTHESIOL,PITTSBURGH,PA 15213.
NR 9
TC 19
Z9 19
PU CANADIAN ANAESTHETISTS SOC INC
PI TORONTO
PA 1 EGLINTON AVE EAST, SUITE 208, TORONTO ON M4P 3A1, CANADA
SN 0008-2856
J9 CAN ANAESTH SOC J
PY 1973
VL 20
IS 6
BP 742
EP 746
PG 5
WC Anesthesiology
SC Anesthesiology
GA R2895
UT WOS:A1973R289500004
ER

PT J
AU LAHUE, R
   CORNING, W
AF LAHUE, R
   CORNING, W
TI EFFECTS OF CURARE IN LIMULUS CENTRAL NERVOUS-SYSTEM
SO CANADIAN JOURNAL OF PHYSIOLOGY AND PHARMACOLOGY
LA English
DT Article
C1 UNIV WATERLOO,DEPT PSYCHOL,DIV BIOPSYCHOL,WATERLOO N2L 3G1,ONTARIO,CANADA.
NR 11
TC 1
Z9 1
PU NATL RESEARCH COUNCIL CANADA
PI OTTAWA
PA RESEARCH JOURNALS, MONTREAL RD, OTTAWA ON K1A 0R6, CANADA
SN 0008-4212
J9 CAN J PHYSIOL PHARM
JI Can. J. Physiol. Pharmacol.
PY 1973
VL 51
IS 5
BP 366
EP 370
PG 5
WC Pharmacology & Pharmacy; Physiology
SC Pharmacology & Pharmacy; Physiology
GA P7659
UT WOS:A1973P765900008
ER

PT J
AU KERSTEN, UW
   MEIJER, DKF
   AGOSTON, S
AF KERSTEN, UW
   MEIJER, DKF
   AGOSTON, S
TI FLUORIMETRIC AND CHROMATOGRAPHIC DETERMINATION OF PANCURONIUM BROMIDE
   AND ITS METABOLITES IN BIOLOGICAL-MATERIALS
SO CLINICA CHIMICA ACTA
LA English
DT Article
C1 STATE UNIV GRONINGEN,DEPT CLIN PHARMACOL,GRONINGEN,NETHERLANDS.
   STATE UNIV GRONINGEN,DEPT PHARMACOL,GRONINGEN,NETHERLANDS.
NR 4
TC 115
Z9 115
PU ELSEVIER SCIENCE BV
PI AMSTERDAM
PA PO BOX 211, 1000 AE AMSTERDAM, NETHERLANDS
SN 0009-8981
J9 CLIN CHIM ACTA
JI Clin. Chim. Acta
PY 1973
VL 44
IS 1
BP 59
EP 66
DI 10.1016/0009-8981(73)90160-5
PG 8
WC Medical Laboratory Technology
SC Medical Laboratory Technology
GA P0649
UT WOS:A1973P064900006
ER

PT J
AU MESDJIAN, E
   GASTAUT, JA
   JADOT, G
   BOUYARD, P
AF MESDJIAN, E
   GASTAUT, JA
   JADOT, G
   BOUYARD, P
TI CURARIZATION ON HYPERLIPEMIC RAT
SO COMPTES RENDUS DES SEANCES DE LA SOCIETE DE BIOLOGIE ET DE SES FILIALES
LA French
DT Article
C1 UNITE ENSEIGNMANT & RECH MED,LAB PHARMACOL MED,MARSEILLE 13385,FRANCE.
NR 8
TC 2
Z9 2
PU MASSON EDITEUR
PI PARIS 06
PA 120 BLVD SAINT-GERMAIN, 75280 PARIS 06, FRANCE
SN 0037-9026
J9 CR SOC BIOL
PY 1973
VL 167
IS 1
BP 92
EP 96
PG 5
WC Biology
SC Life Sciences & Biomedicine - Other Topics
GA P8940
UT WOS:A1973P894000021
ER

PT J
AU GASTAUT, JA
   MESDJIAN, E
   BALANSAR.P
   JADOT, G
   BOUYARD, P
AF GASTAUT, JA
   MESDJIAN, E
   BALANSAR.P
   JADOT, G
   BOUYARD, P
TI STEROIDIC CURARIMIMETIC AGENT - PANCURONIUM-BROMIDE
SO COMPTES RENDUS DES SEANCES DE LA SOCIETE DE BIOLOGIE ET DE SES FILIALES
LA French
DT Article
C1 UNITE ETUD RECH MED,LAB PHARMACOL MED,13385 MARSEILLE,FRANCE.
NR 12
TC 2
Z9 2
PU MASSON EDITEUR
PI PARIS 06
PA 120 BLVD SAINT-GERMAIN, 75280 PARIS 06, FRANCE
SN 0037-9026
J9 CR SOC BIOL
PY 1973
VL 167
IS 8-9
BP 1192
EP 1197
PG 6
WC Biology
SC Life Sciences & Biomedicine - Other Topics
GA S0443
UT WOS:A1973S044300025
ER

PT J
AU BISCOE, TJ
   DUGGAN, AW
   LODGE, D
AF BISCOE, TJ
   DUGGAN, AW
   LODGE, D
TI ACTIONS OF PANCURONIUM ON RENSHAW CELLS OF RAT SPINAL-CORD
SO GENERAL PHARMACOLOGY
LA English
DT Article
C1 UNIV BRISTOL,MED SCH,DEPT PHYSIOL,BRISTOL BS8 1TD,ENGLAND.
NR 11
TC 0
Z9 0
PU PERGAMON-ELSEVIER SCIENCE LTD
PI OXFORD
PA THE BOULEVARD, LANGFORD LANE, KIDLINGTON, OXFORD, ENGLAND OX5 1GB
SN 0306-3623
J9 GEN PHARMACOL
JI Gen. Pharmacol.
PY 1973
VL 4
IS 14
BP 179
EP 181
PG 3
WC Pharmacology & Pharmacy
SC Pharmacology & Pharmacy
GA Q7121
UT WOS:A1973Q712100010
ER

PT J
AU HEROLD, TR
AF HEROLD, TR
TI NUCLEAR INSTRUMENTATION FOR CURIUM AND CALIFORNIUM PROCESSING
SO IEEE TRANSACTIONS ON NUCLEAR SCIENCE
LA English
DT Article
C1 DUPONT CO,SAVANNAH RIVER LAB,AIKEN,SC 29801.
NR 16
TC 0
Z9 0
PU IEEE-INST ELECTRICAL ELECTRONICS ENGINEERS INC
PI NEW YORK
PA 345 E 47TH ST, NEW YORK, NY 10017-2394
SN 0018-9499
J9 IEEE T NUCL SCI
JI IEEE Trans. Nucl. Sci.
PY 1973
VL NS20
IS 1
BP 232
EP 241
DI 10.1109/TNS.1973.4326914
PG 10
WC Engineering, Electrical & Electronic; Nuclear Science & Technology
SC Engineering; Nuclear Science & Technology
GA P0331
UT WOS:A1973P033100035
ER

PT J
AU [Anonymous]
AF [Anonymous]
TI EVALUATION OF A MUSCLE RELAXANT - PANCURONIUM BROMIDE (PAVULON)
SO JAMA-JOURNAL OF THE AMERICAN MEDICAL ASSOCIATION
LA English
DT Article
NR 0
TC 0
Z9 0
PU AMER MEDICAL ASSOC
PI CHICAGO
PA 515 N STATE ST, CHICAGO, IL 60610
SN 0098-7484
J9 JAMA-J AM MED ASSOC
JI JAMA-J. Am. Med. Assoc.
PY 1973
VL 225
IS 7
BP 745
EP 746
PG 2
WC Medicine, General & Internal
SC General & Internal Medicine
GA Q3719
UT WOS:A1973Q371900015
ER

PT J
AU HALE, WH
   MOSLEY, WC
AF HALE, WH
   MOSLEY, WC
TI PREPARATION OF CURIUM OXYSULFATE AND CURIUM OXIDE BY RESIN CALCINATION
SO JOURNAL OF INORGANIC & NUCLEAR CHEMISTRY
LA English
DT Article
C1 DUPONT CO,SAVANNAH RIVER LAB,AIKEN,SC 29801.
NR 8
TC 6
Z9 6
PU PERGAMON-ELSEVIER SCIENCE LTD
PI OXFORD
PA THE BOULEVARD, LANGFORD LANE, KIDLINGTON, OXFORD, ENGLAND OX5 1GB
SN 0022-1902
J9 J INORG NUCL CHEM
PY 1973
VL 35
IS 1
BP 165
EP 171
DI 10.1016/0022-1902(73)80621-9
PG 7
WC Chemistry, Inorganic & Nuclear
SC Chemistry
GA O6188
UT WOS:A1973O618800020
ER

PT J
AU PETERSON, JR
   BURNS, JH
AF PETERSON, JR
   BURNS, JH
TI SINGLE-CRYSTAL AND POWDER DIFFRACTION STUDIES OF CURIUM-248 TRICHLORIDE,
   CM-248-CL3
SO JOURNAL OF INORGANIC & NUCLEAR CHEMISTRY
LA English
DT Article
C1 UNIV TENNESSEE,DEPT CHEM,KNOXVILLE,TN 37916.
   OAK RIDGE NATL LAB,TRANSURANIUM RES LAB,OAK RIDGE,TN 37830.
NR 20
TC 14
Z9 14
PU PERGAMON-ELSEVIER SCIENCE LTD
PI OXFORD
PA THE BOULEVARD, LANGFORD LANE, KIDLINGTON, OXFORD, ENGLAND OX5 1GB
SN 0022-1902
J9 J INORG NUCL CHEM
PY 1973
VL 35
IS 5
BP 1525
EP 1530
DI 10.1016/0022-1902(73)80241-6
PG 6
WC Chemistry, Inorganic & Nuclear
SC Chemistry
GA P2122
UT WOS:A1973P212200016
ER

PT J
AU BUCKETT, WR
   HEWETT, CL
   SAVAGE, DS
AF BUCKETT, WR
   HEWETT, CL
   SAVAGE, DS
TI PANCURONIUM BROMIDE AND OTHER STEROIDAL NEUROMUSCULAR BLOCKING-AGENTS
   CONTAINING ACETYLCHOLINE FRAGMENTS
SO JOURNAL OF MEDICINAL CHEMISTRY
LA English
DT Article
C1 ORGANON LABS LTD,NEWHOUSE,LANARKSHIRE,SCOTL.
NR 17
TC 60
Z9 65
PU AMER CHEMICAL SOC
PI WASHINGTON
PA 1155 16TH ST, NW, WASHINGTON, DC 20036
SN 0022-2623
J9 J MED CHEM
JI J. Med. Chem.
PY 1973
VL 16
IS 10
BP 1116
EP 1124
DI 10.1021/jm00268a011
PG 9
WC Chemistry, Medicinal
SC Pharmacology & Pharmacy
GA Q8261
UT WOS:A1973Q826100011
ER

PT J
AU RAO, MN
   GOPALAN, K
AF RAO, MN
   GOPALAN, K
TI CURIUM-248 IN EARLY SOLAR SYSTEM
SO NATURE
LA English
DT Article
C1 TATA INST FUNDAMENTAL RES,HOMI BHABHA RD,BOMBAY 5,INDIA.
NR 33
TC 0
Z9 0
PU MACMILLAN MAGAZINES LTD
PI LONDON
PA PORTERS SOUTH, 4 CRINAN ST, LONDON, ENGLAND N1 9XW
SN 0028-0836
J9 NATURE
JI Nature
PY 1973
VL 245
IS 5424
BP 305
EP 307
PG 3
WC Multidisciplinary Sciences
SC Science & Technology - Other Topics
GA Q9374
UT WOS:A1973Q937400023
ER

PT J
AU WASER, PG
AF WASER, PG
TI LOCALIZATION OF C-14 PANCURONIUM BY HISTO-AUTORADIOGRAPHY AND WHOLEBODY
   AUTORADIOGRAPHY IN NORMAL AND PREGNANT MICE
SO NAUNYN-SCHMIEDEBERGS ARCHIVES OF PHARMACOLOGY
LA English
DT Article
C1 UNIV ZURICH,INST PHARMAKOL,GLORIA STR 32,CH-8006 ZURICH,SWITZERLAND.
NR 11
TC 43
Z9 43
PU SPRINGER VERLAG
PI NEW YORK
PA 175 FIFTH AVE, NEW YORK, NY 10010
SN 0028-1298
J9 N-S ARCH PHARMACOL
JI Naunyn-Schmiedebergs Arch. Pharmacol.
PY 1973
VL 279
IS 4
BP 399
EP 412
DI 10.1007/BF00500805
PG 14
WC Pharmacology & Pharmacy
SC Pharmacology & Pharmacy
GA R0824
UT WOS:A1973R082400009
ER

PT J
AU COX, EC
   DAVIS, MW
AF COX, EC
   DAVIS, MW
TI EXTRACTION THEORY AND FORM OF EXTRACTION COMPLEX FOR METALS DYSPROSIUM,
   HOLMIUM, THULIUM, AND CURIUM IN SYNERGISTIC SYSTEM
   KEROSENE/HTTA/TBP/DILUTE HNO3
SO SEPARATION SCIENCE
LA English
DT Article
C1 UNIV S CAROLINA,COLL ENGN,COLUMBIA,SC 29208.
NR 22
TC 24
Z9 24
PU MARCEL DEKKER INC
PI NEW YORK
PA 270 MADISON AVE, NEW YORK, NY 10016
J9 SEPAR SCI
PY 1973
VL 8
IS 2
BP 205
EP 243
DI 10.1080/00372367308057998
PG 39
WC Chemistry, Analytical
SC Chemistry
GA Q3270
UT WOS:A1973Q327000006
ER

PT J
AU MYASOEDO.BF
   CHERNOV, GM
   MYAGKOV, AP
   LEBEDEV, IA
AF MYASOEDO.BF
   CHERNOV, GM
   MYAGKOV, AP
   LEBEDEV, IA
TI DETERMINATION OF AMERICIUM-241 AND AMERICIUM-243 IN PRESENCE OF LARGE
   AMOUNTS OF CURIUM AND FISSION-PRODUCTS BY METHOD OF ALPHA-GAMMA
   COINCIDENCE
SO ZHURNAL ANALITICHESKOI KHIMII
LA Russian
DT Article
NR 10
TC 0
Z9 0
SN 0044-4502
J9 J ANAL CHEM-USSR+
PY 1973
VL 28
IS 2
BP 294
EP 300
PG 7
WC Chemistry, Analytical
SC Chemistry
GA O9810
UT WOS:A1973O981000018
ER

PT J
AU KARHUNEN, U
   TAMMISTO, T
   HEINONEN, J
AF KARHUNEN, U
   TAMMISTO, T
   HEINONEN, J
TI EFFECT OF TUBOCURARINE AND ALCURONIUM ON SUXAMETHONIUM-INDUCED CHANGES
   IN CARDIAC RATE AND RHYTHM
SO ACTA ANAESTHESIOLOGICA SCANDINAVICA
LA English
DT Article
NR 26
TC 15
Z9 15
PU MUNKSGAARD INT PUBL LTD
PI COPENHAGEN
PA 35 NORRE SOGADE, PO BOX 2148, DK-1016 COPENHAGEN, DENMARK
SN 0001-5172
J9 ACTA ANAESTH SCAND
JI Acta Anaesthesiol. Scand.
PY 1972
VL 16
IS 1
BP 3
EP &
DI 10.1111/j.1399-6576.1972.tb00560.x
PG 0
WC Anesthesiology
SC Anesthesiology
GA M6644
UT WOS:A1972M664400001
ER

PT J
AU BARTH, L
AF BARTH, L
TI EFFECT OF HALOTHANE ON NEUROMUSCULAR BLOCKING ACTION OF PANCURONIUM
   (PAVULON)
SO ACTA ANAESTHESIOLOGICA SCANDINAVICA
LA English
DT Article
NR 10
TC 4
Z9 4
PU MUNKSGAARD INT PUBL LTD
PI COPENHAGEN
PA 35 NORRE SOGADE, PO BOX 2148, DK-1016 COPENHAGEN, DENMARK
SN 0001-5172
J9 ACTA ANAESTH SCAND
JI Acta Anaesthesiol. Scand.
PY 1972
VL 16
IS 2
BP 99
EP &
DI 10.1111/j.1399-6576.1972.tb00576.x
PG 0
WC Anesthesiology
SC Anesthesiology
GA N5426
UT WOS:A1972N542600007
ER

PT J
AU KOLLIKER, K
AF KOLLIKER, K
TI EFFECTS OF PANCURONIUM BROMIDE AND GALLAMINE TRIETHIODIDE DURING
   BARBITURATE, N2O - HALOTHANE ANESTHESIA
SO ACTA ANAESTHESIOLOGICA SCANDINAVICA
LA English
DT Article
C1 GENTOFTE HOSP,DEPT ANAESTHESIA 1,HELLERUP 2900,DENMARK.
   GENTOFTE HOSP,DEPT ANAESTHESIA 2,HELLERUP 2900,DENMARK.
   GENTOFTE HOSP,DEPT ANAESTHESIA 3,HELLERUP 2900,DENMARK.
NR 11
TC 2
Z9 2
PU MUNKSGAARD INT PUBL LTD
PI COPENHAGEN
PA 35 NORRE SOGADE, PO BOX 2148, DK-1016 COPENHAGEN, DENMARK
SN 0001-5172
J9 ACTA ANAESTH SCAND
JI Acta Anaesthesiol. Scand.
PY 1972
VL 16
IS 4
BP 240
EP 245
DI 10.1111/j.1399-6576.1972.tb00980.x
PG 6
WC Anesthesiology
SC Anesthesiology
GA O5182
UT WOS:A1972O518200008
ER

PT J
AU NANA, A
   CARDAN, E
   LEITERSD.T
AF NANA, A
   CARDAN, E
   LEITERSD.T
TI PANCURONIUM BROMIDE - ITS USE IN ASTHMATICS AND PATIENTS WITH
   LIVER-DISEASE
SO ANAESTHESIA
LA English
DT Article
NR 19
TC 15
Z9 15
PU BLACKWELL SCIENCE LTD
PI OXFORD
PA P O BOX 88, OSNEY MEAD, OXFORD OX2 0NE, OXON, ENGLAND
SN 0003-2409
J9 ANAESTHESIA
JI Anaesthesia
PY 1972
VL 27
IS 2
BP 154
EP &
DI 10.1111/j.1365-2044.1972.tb08190.x
PG 0
WC Anesthesiology
SC Anesthesiology
GA M2883
UT WOS:A1972M288300005
ER

PT J
AU MONKS, PS
AF MONKS, PS
TI REVERSAL OF NON-DEPOLARIZING RELAXANTS - COMPARISON OF TUBOCURARINE,
   GALLAMINE AND PANCURONIUM
SO ANAESTHESIA
LA English
DT Article
NR 16
TC 12
Z9 12
PU BLACKWELL SCIENCE LTD
PI OXFORD
PA P O BOX 88, OSNEY MEAD, OXFORD OX2 0NE, OXON, ENGLAND
SN 0003-2409
J9 ANAESTHESIA
JI Anaesthesia
PY 1972
VL 27
IS 3
BP 313
EP &
DI 10.1111/j.1365-2044.1972.tb08225.x
PG 0
WC Anesthesiology
SC Anesthesiology
GA N0004
UT WOS:A1972N000400009
ER

PT J
AU COLEMAN, AJ
   STYLES, M
   LEARY, WP
   MOYES, DG
   DOWNING, JW
AF COLEMAN, AJ
   STYLES, M
   LEARY, WP
   MOYES, DG
   DOWNING, JW
TI IMMEDIATE CARDIOVASCULAR EFFECTS OF PANCURONIUM, ALCURONIUM AND
   TUBOCURARINE IN MAN
SO ANAESTHESIA
LA English
DT Article
NR 16
TC 63
Z9 63
PU BLACKWELL SCIENCE LTD
PI OXFORD
PA P O BOX 88, OSNEY MEAD, OXFORD OX2 0NE, OXON, ENGLAND
SN 0003-2409
J9 ANAESTHESIA
JI Anaesthesia
PY 1972
VL 27
IS 4
BP 415
EP &
DI 10.1111/j.1365-2044.1972.tb08247.x
PG 0
WC Anesthesiology
SC Anesthesiology
GA N8924
UT WOS:A1972N892400007
ER

PT J
AU DANNEMAN.H
   LUBKE, P
   FRITSCHE, P
   BOEGL, P
AF DANNEMAN.H
   LUBKE, P
   FRITSCHE, P
   BOEGL, P
TI CARDIOVASCULAR EFFECTS OF ALLOFERIN (ALCURONIUM) IN VALIUM COMBINATION
   AND HALOTHANE ANESTHESIA
SO ANAESTHESIST
LA German
DT Article
NR 21
TC 3
Z9 3
PU SPRINGER VERLAG
PI NEW YORK
PA 175 FIFTH AVE, NEW YORK, NY 10010
SN 0003-2417
J9 ANAESTHESIST
JI Anaesthesist
PY 1972
VL 21
IS 9
BP 391
EP &
PG 0
WC Anesthesiology
SC Anesthesiology
GA N7262
UT WOS:A1972N726200003
ER

PT J
AU MENGES, G
   CARDAN, E
   SCHEERER, R
AF MENGES, G
   CARDAN, E
   SCHEERER, R
TI INFLUENCE OF CURARE ON SUCCINYL-CHOLINE-INDUCED DISTURBANCES OF
   HEART-RATE AND CARDIAC RHYTHM
SO ANAESTHESIST
LA German
DT Article
NR 23
TC 1
Z9 1
PU SPRINGER VERLAG
PI NEW YORK
PA 175 FIFTH AVE, NEW YORK, NY 10010
SN 0003-2417
J9 ANAESTHESIST
JI Anaesthesist
PY 1972
VL 21
IS 9
BP 394
EP &
PG 0
WC Anesthesiology
SC Anesthesiology
GA N7262
UT WOS:A1972N726200004
ER

PT J
AU YAMAMOTO, T
   SHIRATSU.T
   BABA, H
AF YAMAMOTO, T
   SHIRATSU.T
   BABA, H
TI CLINICAL EXPERIENCE WITH PANCURONIUM BROMIDE IN INFANTS AND CHILDREN
SO ANESTHESIA AND ANALGESIA CURRENT RESEARCHES
LA English
DT Article
NR 18
TC 11
Z9 11
PU LIPPINCOTT WILLIAMS & WILKINS
PI PHILADELPHIA
PA 227 EAST WASHINGTON SQ, PHILADELPHIA, PA 19106
J9 ANESTH ANAL CURR RES
PY 1972
VL 51
IS 6
BP 919
EP &
PG 0
WC Anesthesiology
SC Anesthesiology
GA O2129
UT WOS:A1972O212900015
ER

PT J
AU MADRE, F
   CAMBE, M
   MONTAGNE, J
   SONNET, M
AF MADRE, F
   CAMBE, M
   MONTAGNE, J
   SONNET, M
TI CONTRIBUTION TO CLINICAL STUDY OF PANCURONIUM BROMIDE
SO ANESTHESIE ANALGESIE REANIMATION
LA French
DT Article
NR 19
TC 1
Z9 1
PU MASSON EDITEUR
PI PARIS 06
PA 120 BLVD SAINT-GERMAIN, 75280 PARIS 06, FRANCE
SN 0003-3014
J9 ANESTH ANALG REANIM
PY 1972
VL 29
IS 1
BP 35
EP &
PG 0
WC Anesthesiology
SC Anesthesiology
GA M1092
UT WOS:A1972M109200003
ER

PT J
AU MILLER, RD
   WAY, WL
   LARSON, CP
AF MILLER, RD
   WAY, WL
   LARSON, CP
TI COMPARATIVE ANTAGONISM OF D-TUBOCURARINE-INDUCED, GALLAMINE-INDUCED, AND
   PANCURONIUM-INDUCED NEUROMUSCULAR BLOCKADES BY NEOSTIGMINE
SO ANESTHESIOLOGY
LA English
DT Article
NR 25
TC 52
Z9 52
PU LIPPINCOTT WILLIAMS & WILKINS
PI PHILADELPHIA
PA 227 EAST WASHINGTON SQ, PHILADELPHIA, PA 19106
SN 0003-3022
J9 ANESTHESIOLOGY
JI Anesthesiology
PY 1972
VL 37
IS 5
BP 503
EP &
PG 0
WC Anesthesiology
SC Anesthesiology
GA N8204
UT WOS:A1972N820400007
ER

PT J
AU MILLER, RD
   WAY, WL
   STEVENS, WC
   DOLAN, WM
   EGER, EI
AF MILLER, RD
   WAY, WL
   STEVENS, WC
   DOLAN, WM
   EGER, EI
TI DEPENDENCE OF PANCURONIUM AND D-TUBOCURARINE-INDUCED NEUROMUSCULAR
   BLOCKADES ON ALVEOLAR CONCENTRATIONS OF HALOTHANE AND FORANE
SO ANESTHESIOLOGY
LA English
DT Article
NR 21
TC 97
Z9 100
PU LIPPINCOTT WILLIAMS & WILKINS
PI PHILADELPHIA
PA 227 EAST WASHINGTON SQ, PHILADELPHIA, PA 19106
SN 0003-3022
J9 ANESTHESIOLOGY
JI Anesthesiology
PY 1972
VL 37
IS 6
BP 573
EP &
DI 10.1097/00000542-197212000-00001
PG 0
WC Anesthesiology
SC Anesthesiology
GA O1045
UT WOS:A1972O104500001
ER

PT J
AU GADDY, RH
AF GADDY, RH
TI EMISSION SPECTROGRAPHIC DETERMINATION OF AMERICIUM IN CURIUM OXIDE
SO APPLIED SPECTROSCOPY
LA English
DT Article
NR 12
TC 5
Z9 5
PU SOC APPLIED SPECTROSCOPY
PI FREDERICK
PA 201B BROADWAY ST, FREDERICK, MD 21701
SN 0003-7028
J9 APPL SPECTROSC
JI Appl. Spectrosc.
PY 1972
VL 26
IS 1
BP 49
EP &
DI 10.1366/000370272774352498
PG 0
WC Instruments & Instrumentation; Spectroscopy
SC Instruments & Instrumentation; Spectroscopy
GA L6178
UT WOS:A1972L617800005
ER

PT J
AU MANANI, G
   MAMMANO, S
   GALZIGNA, L
   GASPARET.A
AF MANANI, G
   MAMMANO, S
   GALZIGNA, L
   GASPARET.A
TI EXPERIMENTAL AND CLINICAL STUDY OF EFFECTS OF PANCURONIUM BROMIDE, -
   NEUROMUSCULAR BLOCKING-AGENT
SO ARZNEIMITTEL-FORSCHUNG
LA English
DT Article
NR 18
TC 1
Z9 1
PU ECV-EDITIO CANTOR VERLAG MEDIZIN NATURWISSENSCHAFTEN
PI AULENDORF
PA BANDELSTOCKWEG 20, POSTFACH 1255, D-88322 AULENDORF, GERMANY
J9 ARZNEI-FORSCHUNG
PY 1972
VL 22
IS 9
BP 1528
EP &
PG 0
WC Chemistry, Medicinal; Chemistry, Multidisciplinary; Pharmacology &
   Pharmacy
SC Pharmacology & Pharmacy; Chemistry
GA N6401
UT WOS:A1972N640100023
ER

PT J
AU PROKHORO.LI
   RACHEV, VV
   SMIRENKI.GN
   NESTEROV, VG
   NIKITIN, EA
   GRISHIN, GV
   POLYNOV, VN
AF PROKHORO.LI
   RACHEV, VV
   SMIRENKI.GN
   NESTEROV, VG
   NIKITIN, EA
   GRISHIN, GV
   POLYNOV, VN
TI NEUTRON YIELD FOR SPONTANEOUS FISSION OF EVEN-EVEN CURIUM ISOTOPES
SO ATOMNAYA ENERGIYA
LA Russian
DT Article
NR 21
TC 2
Z9 2
PU MEZHDUNARODNAYA KNIGA
PI MOSCOW
PA 39 DIMITROVA UL., 113095 MOSCOW, RUSSIA
J9 SOV ATOM ENERGY+
PY 1972
VL 33
IS 3
BP 767
EP &
PG 0
WC Physics, Atomic, Molecular & Chemical
SC Physics
GA O2360
UT WOS:A1972O236000009
ER

PT J
AU CHALSTRE.LJ
   EDWARDS, GB
AF CHALSTRE.LJ
   EDWARDS, GB
TI FATAL HYPERPYREXIA FOLLOWING USE OF PANCURONIUM BROMIDE IN PIG
SO BRITISH JOURNAL OF ANAESTHESIA
LA English
DT Article
NR 6
TC 15
Z9 15
PU PROF SCI PUBL
PI LONDON
PA TAVISTOCK HOUSE EAST, TAVISTOCK SQUARE, LONDON WC1H 9JR, ENGLAND
SN 0007-0912
J9 BRIT J ANAESTH
JI Br. J. Anaesth.
PY 1972
VL 44
IS 1
BP 91
EP &
DI 10.1093/bja/44.1.91
PG 0
WC Anesthesiology
SC Anesthesiology
GA L8181
UT WOS:A1972L818100013
ER

PT J
AU CHAN, CS
   YEUNG, ML
AF CHAN, CS
   YEUNG, ML
TI ANAPHYLACTIC REACTION TO ALCURONIUM - CASE REPORT
SO BRITISH JOURNAL OF ANAESTHESIA
LA English
DT Article
NR 8
TC 10
Z9 10
PU PROF SCI PUBL
PI LONDON
PA TAVISTOCK HOUSE EAST, TAVISTOCK SQUARE, LONDON WC1H 9JR, ENGLAND
SN 0007-0912
J9 BRIT J ANAESTH
JI Br. J. Anaesth.
PY 1972
VL 44
IS 1
BP 103
EP &
DI 10.1093/bja/44.1.103
PG 0
WC Anesthesiology
SC Anesthesiology
GA L8181
UT WOS:A1972L818100017
ER

PT J
AU SPEIRS, I
   SIM, AW
AF SPEIRS, I
   SIM, AW
TI PLACENTAL TRANSFER ON PANCURONIUM BROMIDE
SO BRITISH JOURNAL OF ANAESTHESIA
LA English
DT Article
NR 9
TC 26
Z9 26
PU PROF SCI PUBL
PI LONDON
PA TAVISTOCK HOUSE EAST, TAVISTOCK SQUARE, LONDON WC1H 9JR, ENGLAND
SN 0007-0912
J9 BRIT J ANAESTH
JI Br. J. Anaesth.
PY 1972
VL 44
IS 4
BP 370
EP &
DI 10.1093/bja/44.4.370
PG 0
WC Anesthesiology
SC Anesthesiology
GA M4738
UT WOS:A1972M473800009
ER

PT J
AU KAMVYSSI.S
   PAPADIMI.K
   DOUSAITO.P
AF KAMVYSSI.S
   PAPADIMI.K
   DOUSAITO.P
TI USE OF PANCURONIUM BROMIDE IN OPERATIONS FOR RENAL-INSUFFICIENCY
SO BRITISH JOURNAL OF ANAESTHESIA
LA English
DT Article
C1 KING PAUL HOSP,DEPT ANAESTHESIA,ATHENS,GREECE.
NR 6
TC 8
Z9 8
PU PROF SCI PUBL
PI LONDON
PA TAVISTOCK HOUSE EAST, TAVISTOCK SQUARE, LONDON, ENGLAND WC1H 9JR
SN 0007-0912
J9 BRIT J ANAESTH
JI Br. J. Anaesth.
PY 1972
VL 44
IS 11
BP 1217
EP 1218
DI 10.1093/bja/44.11.1217
PG 2
WC Anesthesiology
SC Anesthesiology
GA O3139
UT WOS:A1972O313900019
ER

PT J
AU BOULANGE.M
AF BOULANGE.M
TI CEREBRAL CURARIZATION - ONE CASE
SO CANADIAN ANAESTHETISTS SOCIETY JOURNAL
LA French
DT Article
NR 5
TC 3
Z9 3
PU CANADIAN ANAESTHETISTS SOC INC
PI TORONTO
PA 1 EGLINTON AVE EAST, SUITE 208, TORONTO ON M4P 3A1, CANADA
SN 0008-2856
J9 CAN ANAESTH SOC J
PY 1972
VL 19
IS 2
BP 198
EP &
DI 10.1007/BF03005050
PG 0
WC Anesthesiology
SC Anesthesiology
GA L7796
UT WOS:A1972L779600011
ER

PT J
AU CATTON, DV
   BROWNE, RA
AF CATTON, DV
   BROWNE, RA
TI DOUBLE-BLIND COMPARISON OF PANCURONIUM AND D-TUBOCURARINE FOR
   ENDOTRACHEAL INTUBATION
SO CANADIAN ANAESTHETISTS SOCIETY JOURNAL
LA English
DT Article
NR 3
TC 5
Z9 5
PU CANADIAN ANAESTHETISTS SOC INC
PI TORONTO
PA 1 EGLINTON AVE EAST, SUITE 208, TORONTO ON M4P 3A1, CANADA
SN 0008-2856
J9 CAN ANAESTH SOC J
PY 1972
VL 19
IS 3
BP 305
EP &
PG 0
WC Anesthesiology
SC Anesthesiology
GA M3077
UT WOS:A1972M307700011
ER

PT J
AU DECHENE, JP
   DESROSIE.R
   BEDARD, O
AF DECHENE, JP
   DESROSIE.R
   BEDARD, O
TI CLINICAL STUDY OF PANCURONIUM, A NEW MUSCULAR RELAXANT FOR ABDOMINAL
   SURGERY
SO CANADIAN ANAESTHETISTS SOCIETY JOURNAL
LA English
DT Article
NR 15
TC 0
Z9 0
PU CANADIAN ANAESTHETISTS SOC INC
PI TORONTO
PA 1 EGLINTON AVE EAST, SUITE 208, TORONTO ON M4P 3A1, CANADA
SN 0008-2856
J9 CAN ANAESTH SOC J
PY 1972
VL 19
IS 4
BP 412
EP &
DI 10.1007/BF03005965
PG 0
WC Anesthesiology
SC Anesthesiology
GA M7921
UT WOS:A1972M792100009
ER

PT J
AU GERTEL, M
   FOX, GS
   RABOW, FI
   GRAHAM, DH
AF GERTEL, M
   FOX, GS
   RABOW, FI
   GRAHAM, DH
TI CARDIOVASCULAR EFFECTS OF PANCURONIUM BROMIDE DURING HALOTHANE
   ANESTHESIA
SO CANADIAN ANAESTHETISTS SOCIETY JOURNAL
LA English
DT Article
NR 11
TC 20
Z9 20
PU CANADIAN ANAESTHETISTS SOC INC
PI TORONTO
PA 1 EGLINTON AVE EAST, SUITE 208, TORONTO ON M4P 3A1, CANADA
SN 0008-2856
J9 CAN ANAESTH SOC J
PY 1972
VL 19
IS 6
BP 599
EP &
DI 10.1007/BF03006102
PG 0
WC Anesthesiology
SC Anesthesiology
GA N7393
UT WOS:A1972N739300001
ER

PT J
AU CRAGO, RR
   WINESTOC.AE
   BRYAN, AC
   LAWS, AK
AF CRAGO, RR
   WINESTOC.AE
   BRYAN, AC
   LAWS, AK
TI RESPIRATORY FLOW RESISTANCE AFTER CURARE AND PANCURONIUM, MEASURED BY
   FORCED OSCILLATIONS
SO CANADIAN ANAESTHETISTS SOCIETY JOURNAL
LA English
DT Article
NR 15
TC 20
Z9 20
PU CANADIAN ANAESTHETISTS SOC INC
PI TORONTO
PA 1 EGLINTON AVE EAST, SUITE 208, TORONTO ON M4P 3A1, CANADA
SN 0008-2856
J9 CAN ANAESTH SOC J
PY 1972
VL 19
IS 6
BP 607
EP &
DI 10.1007/BF03006103
PG 0
WC Anesthesiology
SC Anesthesiology
GA N7393
UT WOS:A1972N739300002
ER

PT J
AU MAGBAGBE.JA
AF MAGBAGBE.JA
TI CLINICAL COMPARISON OF PANCURONIUM BROMIDE WITH D-TUBOCURARINE IN ADULT
   NIGERIAN PATIENTS
SO CANADIAN ANAESTHETISTS SOCIETY JOURNAL
LA English
DT Article
NR 9
TC 0
Z9 0
PU CANADIAN ANAESTHETISTS SOC INC
PI TORONTO
PA 1 EGLINTON AVE EAST, SUITE 208, TORONTO ON M4P 3A1, CANADA
SN 0008-2856
J9 CAN ANAESTH SOC J
PY 1972
VL 19
IS 6
BP 615
EP &
DI 10.1007/BF03006104
PG 0
WC Anesthesiology
SC Anesthesiology
GA N7393
UT WOS:A1972N739300003
ER

PT J
AU BOUYARD, P
   GASTAUT, JA
   GIUDICEL.H
   JADOT, G
AF BOUYARD, P
   GASTAUT, JA
   GIUDICEL.H
   JADOT, G
TI EVENTUAL MODIFICATION OF CURARIZATION ACCORDING TO SEX IN ADULT WISTAR
   RAT
SO COMPTES RENDUS DES SEANCES DE LA SOCIETE DE BIOLOGIE ET DE SES FILIALES
LA French
DT Article
NR 21
TC 3
Z9 3
PU MASSON EDITEUR
PI PARIS 06
PA 120 BLVD SAINT-GERMAIN, 75280 PARIS 06, FRANCE
SN 0037-9026
J9 CR SOC BIOL
PY 1972
VL 166
IS 2-3
BP 418
EP &
PG 0
WC Biology
SC Life Sciences & Biomedicine - Other Topics
GA N9548
UT WOS:A1972N954800041
ER

PT J
AU BOUYARD, P
   BALANSAR.P
   MESDJIAN, E
   JADOT, G
AF BOUYARD, P
   BALANSAR.P
   MESDJIAN, E
   JADOT, G
TI COMPARATIVE EFFECTS OF HEPTAMINOLHYDROCHLORIDE AND ACEFYLLINATE ON
   CURARIZATION
SO COMPTES RENDUS DES SEANCES DE LA SOCIETE DE BIOLOGIE ET DE SES FILIALES
LA French
DT Article
NR 10
TC 5
Z9 5
PU MASSON EDITEUR
PI PARIS 06
PA 120 BLVD SAINT-GERMAIN, 75280 PARIS 06, FRANCE
SN 0037-9026
J9 CR SOC BIOL
PY 1972
VL 166
IS 4-5
BP 662
EP &
PG 0
WC Biology
SC Life Sciences & Biomedicine - Other Topics
GA O1397
UT WOS:A1972O139700037
ER

PT J
AU CHAGAS, C
   ESQUIBEL, MA
   NESRALLA.H
AF CHAGAS, C
   ESQUIBEL, MA
   NESRALLA.H
TI ACTION IN-VIVO OF TRUE CURARE ON ACTIVITY OF ADENYLCYCLASE
SO COMPTES RENDUS HEBDOMADAIRES DES SEANCES DE L ACADEMIE DES SCIENCES
   SERIE D
LA French
DT Article
NR 3
TC 2
Z9 2
PU GAUTHIER-VILLARS/EDITIONS ELSEVIER
PI PARIS
PA 23 RUE LINOIS, 75015 PARIS, FRANCE
J9 CR ACAD SCI D NAT
PY 1972
VL 274
IS 11
BP 1705
EP &
PG 0
WC Multidisciplinary Sciences
SC Science & Technology - Other Topics
GA L9745
UT WOS:A1972L974500028
ER

PT J
AU RAY, RD
AF RAY, RD
TI USE OF CONDITIONAL REFLEX TO ASSESS TEMPORAL CHARACTERISTICS OF
   CURARIZATION EFFECTS ON HEART RATE RESPONDING
SO CONDITIONAL REFLEX
LA English
DT Article
C1 ROLLINS COLL,DEPT BEHAV SCI,WINTER PK,FL.
NR 24
TC 8
Z9 8
SN 0010-5392
J9 COND REFLEX
PY 1972
VL 7
IS 1
BP 19
EP 32
PG 14
WC Psychology, Biological
SC Psychology
GA Z0982
UT WOS:A1972Z098200003
ER

PT J
AU SPEIGHT, TM
   AVERY, GS
AF SPEIGHT, TM
   AVERY, GS
TI PANCURONIUM BROMIDE - REVIEW OF ITS PHARMACOLOGICAL PROPERTIES AND
   CLINICAL APPLICATION
SO DRUGS
LA English
DT Article
C1 AUSTRALASIAN DRUG INFORMATION SERV,AUCKLAND 9,NEW ZEALAND.
NR 122
TC 32
Z9 32
PU ADIS INTERNATIONAL LTD
PI AUCKLAND
PA 41 CENTORIAN DR, PRIVATE BAG 65901, MAIRANGI BAY, AUCKLAND 10, NEW
   ZEALAND
SN 0012-6667
J9 DRUGS
JI Drugs
PY 1972
VL 4
IS 3-4
BP 163
EP 226
DI 10.2165/00003495-197204030-00002
PG 64
WC Pharmacology & Pharmacy; Toxicology
SC Pharmacology & Pharmacy; Toxicology
GA O4279
UT WOS:A1972O427900002
ER

PT J
AU DRETCHEN, KL
   SOKOLL, MD
   GERGIS, SD
   LONG, JP
AF DRETCHEN, KL
   SOKOLL, MD
   GERGIS, SD
   LONG, JP
TI EFFECTS OF PANCURONIUM BROMIDE ON MOTOR-NERVE TERMINAL
SO EUROPEAN JOURNAL OF PHARMACOLOGY
LA English
DT Article
NR 15
TC 7
Z9 7
PU ELSEVIER SCIENCE BV
PI AMSTERDAM
PA PO BOX 211, 1000 AE AMSTERDAM, NETHERLANDS
SN 0014-2999
J9 EUR J PHARMACOL
JI Eur. J. Pharmacol.
PY 1972
VL 20
IS 1
BP 46
EP &
DI 10.1016/0014-2999(72)90214-2
PG 0
WC Pharmacology & Pharmacy
SC Pharmacology & Pharmacy
GA N7128
UT WOS:A1972N712800006
ER

PT J
AU DUFOURCQ, J
   LEMANCEA.B
   CLIN, B
AF DUFOURCQ, J
   LEMANCEA.B
   CLIN, B
TI NMR STUDY OF GANGLION-BLOCKING AND CURARE-LIKE DIMETHONIUMS CONFORMATION
   IN AQUEOUS-SOLUTIONS
SO FEBS LETTERS
LA English
DT Article
NR 18
TC 13
Z9 13
PU ELSEVIER SCIENCE BV
PI AMSTERDAM
PA PO BOX 211, 1000 AE AMSTERDAM, NETHERLANDS
SN 0014-5793
J9 FEBS LETT
JI FEBS Lett.
PY 1972
VL 22
IS 2
BP 205
EP &
DI 10.1016/0014-5793(72)80046-2
PG 0
WC Biochemistry & Molecular Biology; Biophysics; Cell Biology
SC Biochemistry & Molecular Biology; Biophysics; Cell Biology
GA M3562
UT WOS:A1972M356200014
ER

PT J
AU FAHEY, JA
   BAYBARZ, RD
   PETERSON, JR
AF FAHEY, JA
   BAYBARZ, RD
   PETERSON, JR
TI SOME PROPERTIES OF BERKELIUM METAL AND APPARENT TREND TOWARD DIVALENT
   CHARACTER IN TRANSCURIUM ACTINIDE METALS
SO INORGANIC & NUCLEAR CHEMISTRY LETTERS
LA English
DT Article
NR 19
TC 14
Z9 14
PU PERGAMON-ELSEVIER SCIENCE LTD
PI OXFORD
PA THE BOULEVARD, LANGFORD LANE, KIDLINGTON, OXFORD OX5 1GB, ENGLAND
SN 0020-1650
J9 INORG NUCL CHEM LETT
PY 1972
VL 8
IS 1
BP 101
EP &
DI 10.1016/0020-1650(72)80092-8
PG 0
WC Chemistry, Inorganic & Nuclear
SC Chemistry
GA L2845
UT WOS:A1972L284500018
ER

PT J
AU BIBLER, NE
AF BIBLER, NE
TI HYDROXIDE METATHESIS OF MULTIGRAM AMOUNTS OF CURIUM OXALATE
SO INORGANIC & NUCLEAR CHEMISTRY LETTERS
LA English
DT Article
NR 6
TC 1
Z9 1
PU PERGAMON-ELSEVIER SCIENCE LTD
PI OXFORD
PA THE BOULEVARD, LANGFORD LANE, KIDLINGTON, OXFORD OX5 1GB, ENGLAND
SN 0020-1650
J9 INORG NUCL CHEM LETT
PY 1972
VL 8
IS 2
BP 153
EP &
DI 10.1016/0020-1650(72)80102-8
PG 0
WC Chemistry, Inorganic & Nuclear
SC Chemistry
GA L5562
UT WOS:A1972L556200009
ER

PT J
AU BANUAZIZ.A
AF BANUAZIZ.A
TI DISCRIMINATIVE SHOCK-AVOIDANCE LEARNING OF AN AUTONOMIC RESPONSE UNDER
   CURARE
SO JOURNAL OF COMPARATIVE AND PHYSIOLOGICAL PSYCHOLOGY
LA English
DT Article
NR 16
TC 5
Z9 5
PU AMER PSYCHOLOGICAL ASSOC
PI WASHINGTON
PA 750 FIRST ST NE, WASHINGTON, DC 20002-4242
SN 0021-9940
J9 J COMP PHYSIOL PSYCH
PY 1972
VL 81
IS 2
BP 336
EP &
DI 10.1037/h0033512
PG 0
WC Psychology, Biological; Psychology; Psychology, Multidisciplinary
SC Psychology
GA O0491
UT WOS:A1972O049100022
ER

PT J
AU MOSLEY, WC
AF MOSLEY, WC
TI PHASES AND TRANSFORMATIONS IN CURIUM-OXYGEN SYSTEM
SO JOURNAL OF INORGANIC & NUCLEAR CHEMISTRY
LA English
DT Article
NR 38
TC 21
Z9 21
PU PERGAMON-ELSEVIER SCIENCE LTD
PI OXFORD
PA THE BOULEVARD, LANGFORD LANE, KIDLINGTON, OXFORD OX5 1GB, ENGLAND
SN 0022-1902
J9 J INORG NUCL CHEM
PY 1972
VL 34
IS 2
BP 539
EP &
DI 10.1016/0022-1902(72)80434-2
PG 0
WC Chemistry, Inorganic & Nuclear
SC Chemistry
GA L7284
UT WOS:A1972L728400020
ER

PT J
AU MAREI, SA
   CUNNINGH.BB
AF MAREI, SA
   CUNNINGH.BB
TI MAGNETIC MEASUREMENTS OF CURIUM METAL CMF3 AND CMOCL
SO JOURNAL OF INORGANIC & NUCLEAR CHEMISTRY
LA English
DT Article
NR 12
TC 5
Z9 5
PU PERGAMON-ELSEVIER SCIENCE LTD
PI OXFORD
PA THE BOULEVARD, LANGFORD LANE, KIDLINGTON, OXFORD OX5 1GB, ENGLAND
SN 0022-1902
J9 J INORG NUCL CHEM
PY 1972
VL 34
IS 4
BP 1203
EP &
DI 10.1016/0022-1902(72)80320-8
PG 0
WC Chemistry, Inorganic & Nuclear
SC Chemistry
GA M1981
UT WOS:A1972M198100012
ER

PT J
AU PETERSON, JR
AF PETERSON, JR
TI CRYSTAL-STRUCTURE AND LATTICE-PARAMETERS OF CURIUM-248 OXYCHLORIDE,
   CM-248 OCL
SO JOURNAL OF INORGANIC & NUCLEAR CHEMISTRY
LA English
DT Article
NR 15
TC 4
Z9 4
PU PERGAMON-ELSEVIER SCIENCE LTD
PI OXFORD
PA THE BOULEVARD, LANGFORD LANE, KIDLINGTON, OXFORD OX5 1GB, ENGLAND
SN 0022-1902
J9 J INORG NUCL CHEM
PY 1972
VL 34
IS NK
BP 1603
EP &
DI 10.1016/0022-1902(72)80281-1
PG 0
WC Chemistry, Inorganic & Nuclear
SC Chemistry
GA M3029
UT WOS:A1972M302900016
ER

PT J
AU BAYBARZ, RD
   ADAIR, HL
AF BAYBARZ, RD
   ADAIR, HL
TI PREPARATION OF HIGH-TEMPERATURE FORM OF CURIUM METAL
SO JOURNAL OF INORGANIC & NUCLEAR CHEMISTRY
LA English
DT Article
NR 8
TC 19
Z9 19
PU PERGAMON-ELSEVIER SCIENCE LTD
PI OXFORD
PA THE BOULEVARD, LANGFORD LANE, KIDLINGTON, OXFORD OX5 1GB, ENGLAND
SN 0022-1902
J9 J INORG NUCL CHEM
PY 1972
VL 34
IS 10
BP 3127
EP &
DI 10.1016/0022-1902(72)80109-X
PG 0
WC Chemistry, Inorganic & Nuclear
SC Chemistry
GA N3596
UT WOS:A1972N359600017
ER

PT J
AU UENO, K
   SAGAWA, C
   WATANABE, K
AF UENO, K
   SAGAWA, C
   WATANABE, K
TI SEPARATION OF CURIUM FROM NEUTRON-IRRADIATED AM-241
SO JOURNAL OF NUCLEAR SCIENCE AND TECHNOLOGY
LA English
DT Article
NR 9
TC 2
Z9 2
PU ATOMIC ENERGY SOC JAPAN
PI TOKYO
PA 1-1-13 SHIMBASHI MINATO-KU, TOKYO 105, JAPAN
SN 0022-3131
J9 J NUCL SCI TECHNOL
JI J. Nucl. Sci. Technol.
PY 1972
VL 9
IS 2
BP 113
EP &
PG 0
WC Nuclear Science & Technology
SC Nuclear Science & Technology
GA M1076
UT WOS:A1972M107600007
ER

PT J
AU FELMLEE, TL
   RANDALL, CH
   HYDE, BG
AF FELMLEE, TL
   RANDALL, CH
   HYDE, BG
TI PHASE REACTIONS IN SYSTEM CURIUM OXIDE + OXYGEN
SO JOURNAL OF SOLID STATE CHEMISTRY
LA English
DT Article
NR 10
TC 4
Z9 4
PU ACADEMIC PRESS INC
PI SAN DIEGO
PA 525 B ST, STE 1900, SAN DIEGO, CA 92101-4495
SN 0022-4596
J9 J SOLID STATE CHEM
JI J. Solid State Chem.
PY 1972
VL 5
IS 2
BP 286
EP &
DI 10.1016/0022-4596(72)90041-2
PG 0
WC Chemistry, Inorganic & Nuclear; Chemistry, Physical
SC Chemistry
GA N3593
UT WOS:A1972N359300018
ER

PT J
AU LEVIN, N
   DILLON, JB
AF LEVIN, N
   DILLON, JB
TI STATUS ASTHMATICUS AND PANCURONIUM BROMIDE
SO JOURNAL OF THE AMERICAN MEDICAL ASSOCIATION
LA English
DT Article
NR 17
TC 21
Z9 21
PU AMER MEDICAL ASSOC
PI CHICAGO
PA 515 N STATE ST, CHICAGO, IL 60610
J9 J AMER MED ASSOC
PY 1972
VL 222
IS 10
BP 1265
EP &
PG 0
WC Medicine, General & Internal
SC General & Internal Medicine
GA O1198
UT WOS:A1972O119800002
ER

PT J
AU CODDING, PW
   JAMES, MNG
AF CODDING, PW
   JAMES, MNG
TI MOLECULAR CONFORMATION OF (+)-TUBOCURARINE CHLORIDE, A MONO-QUATERNARY
   CURARE ALKALOID
SO JOURNAL OF THE CHEMICAL SOCIETY-CHEMICAL COMMUNICATIONS
LA English
DT Article
NR 6
TC 13
Z9 13
PU ROYAL SOC CHEMISTRY
PI CAMBRIDGE
PA THOMAS GRAHAM HOUSE, SCIENCE PARK, MILTON ROAD, CAMBRIDGE CB4 0WF,
   CAMBS, ENGLAND
SN 0022-4936
J9 J CHEM SOC CHEM COMM
JI J. Chem. Soc.-Chem. Commun.
PY 1972
IS 21
BP 1174
EP &
DI 10.1039/c39720001174
PG 0
WC Chemistry, Multidisciplinary
SC Chemistry
GA N9858
UT WOS:A1972N985800010
ER

PT J
AU KEENAN, RL
AF KEENAN, RL
TI NITROUS OXIDE-CURARE ANESTHESIA - REAPPRAISAL
SO MEDICAL COLLEGE OF VIRGINIA QUARTERLY
LA English
DT Article
NR 7
TC 1
Z9 1
PU MED COLLEGE VIRGINIA VIRGINIA COMMONWEALTH UNIV
PI RICHMOND
PA BOX 26 MCV STATION, RICHMOND, VA 23298
SN 0025-7141
J9 MED COLL VA QUART
PY 1972
VL 8
IS 2
BP 142
EP &
PG 0
WC Medicine, General & Internal
SC General & Internal Medicine
GA M9733
UT WOS:A1972M973300013
ER

PT J
AU ROZEN, MS
   WHAN, FM
AF ROZEN, MS
   WHAN, FM
TI PROLONGED CURARIZATION ASSOCIATED WITH PROPRANOLOL
SO MEDICAL JOURNAL OF AUSTRALIA
LA English
DT Article
NR 5
TC 14
Z9 14
PU AUSTRALASIAN MED PUBL CO LTD
PI SYDNEY
PA LEVEL 1, 76 BERRY ST, SYDNEY NSW 2060, AUSTRALIA
SN 0025-729X
J9 MED J AUSTRALIA
JI Med. J. Aust.
PY 1972
VL 1
IS 10
BP 467
EP &
PG 0
WC Medicine, General & Internal
SC General & Internal Medicine
GA L7466
UT WOS:A1972L746600008
ER

PT J
AU LESTER, HA
AF LESTER, HA
TI VULNERABILITY OF DESENSITIZED OR CURARE-TREATED ACETYLCHOLINE RECEPTORS
   TO IRREVERSIBLE BLOCKADE BY COBRA TOXIN
SO MOLECULAR PHARMACOLOGY
LA English
DT Article
NR 36
TC 34
Z9 34
PU AMER SOC PHARMACOLOGY EXPERIMENTAL THERAPEUTICS
PI BETHESDA
PA 9650 ROCKVILLE PIKE, BETHESDA, MD 20814-3998
SN 0026-895X
J9 MOL PHARMACOL
JI Mol. Pharmacol.
PY 1972
VL 8
IS 6
BP 632
EP &
PG 0
WC Pharmacology & Pharmacy
SC Pharmacology & Pharmacy
GA O1934
UT WOS:A1972O193400004
ER

PT J
AU ESTERLUN.RA
   STEINBER.EP
   STEHNEY, AF
AF ESTERLUN.RA
   STEINBER.EP
   STEHNEY, AF
TI SECONDARY NUCLEAR-REACTIONS OF 11.5 GEV PROTONS ON URANIUM - SEARCH FOR
   PRODUCTION OF TRANSCURIUM ACTINIDE ELEMENTS
SO NUCLEAR PHYSICS A
LA English
DT Article
NR 13
TC 5
Z9 5
PU ELSEVIER SCIENCE BV
PI AMSTERDAM
PA PO BOX 211, 1000 AE AMSTERDAM, NETHERLANDS
SN 0375-9474
J9 NUCL PHYS A
JI Nucl. Phys. A
PY 1972
VL A179
IS 3
BP 645
EP &
DI 10.1016/0375-9474(72)90609-4
PG 0
WC Physics, Nuclear
SC Physics
GA L8763
UT WOS:A1972L876300006
ER

PT J
AU BERRETH, JR
   RUSCHE, BC
   SIMPSON, FB
AF BERRETH, JR
   RUSCHE, BC
   SIMPSON, FB
TI TOTAL NEUTRON CROSS-SECTIONS OF CURIUM ISOTOPES FROM 0.01 TO 30 EV
SO NUCLEAR SCIENCE AND ENGINEERING
LA English
DT Article
NR 11
TC 9
Z9 9
PU AMER NUCLEAR SOCIETY
PI LA GRANGE PK
PA 555 N KENSINGTON AVENUE, LA GRANGE PK, IL 60525
SN 0029-5639
J9 NUCL SCI ENG
JI Nucl. Sci. Eng.
PY 1972
VL 49
IS 2
BP 145
EP &
PG 0
WC Nuclear Science & Technology
SC Nuclear Science & Technology
GA N3784
UT WOS:A1972N378400003
ER

PT J
AU BENJAMIN, RW
   SPENCER, JD
   MACMURDO, KW
AF BENJAMIN, RW
   SPENCER, JD
   MACMURDO, KW
TI FISSION CROSS-SECTIONS FOR 5 ISOTOPES OF CURIUM AND CALIFORNIUM-249
SO NUCLEAR SCIENCE AND ENGINEERING
LA English
DT Article
NR 14
TC 19
Z9 19
PU AMER NUCLEAR SOCIETY
PI LA GRANGE PK
PA 555 N KENSINGTON AVENUE, LA GRANGE PK, IL 60525
SN 0029-5639
J9 NUCL SCI ENG
JI Nucl. Sci. Eng.
PY 1972
VL 47
IS 2
BP 203
EP &
PG 0
WC Nuclear Science & Technology
SC Nuclear Science & Technology
GA L4183
UT WOS:A1972L418300004
ER

PT J
AU DONOVAN, JA
   STUCKEY, JE
   SMITH, PK
   RANKIN, DT
   MCDONELL, WR
AF DONOVAN, JA
   STUCKEY, JE
   SMITH, PK
   RANKIN, DT
   MCDONELL, WR
TI INTERACTION OF CURIUM SESQUIOXIDE WITH REFRACTORY-METAL MATRICES IN
   PRESSED AND SINTERED CERMET COMPACTS
SO NUCLEAR TECHNOLOGY
LA English
DT Article
NR 10
TC 1
Z9 1
PU AMER NUCLEAR SOCIETY
PI LA GRANGE PK
PA 555 N KENSINGTON AVENUE, LA GRANGE PK, IL 60525
SN 0029-5450
J9 NUCL TECHNOL
JI Nucl. Technol.
PY 1972
VL 13
IS 3
BP 273
EP &
PG 0
WC Nuclear Science & Technology
SC Nuclear Science & Technology
GA M1141
UT WOS:A1972M114100006
ER

PT J
AU CHU, YY
   PERLMAN, ML
   DITTNER, PF
   BEMIS, CE
AF CHU, YY
   PERLMAN, ML
   DITTNER, PF
   BEMIS, CE
TI ELECTRON BINDING-ENERGIES, X-RAY-SPECTRA, AND L-SHELL FLUORESCENCE
   YIELDS IN CURIUM (Z=96)
SO PHYSICAL REVIEW A
LA English
DT Article
NR 21
TC 11
Z9 11
PU AMERICAN PHYSICAL SOC
PI COLLEGE PK
PA ONE PHYSICS ELLIPSE, COLLEGE PK, MD 20740-3844 USA
J9 PHYS REV A
PY 1972
VL 5
IS 1
BP 67
EP &
DI 10.1103/PhysRevA.5.67
PG 0
WC Physics, Multidisciplinary
SC Physics
GA L2559
UT WOS:A1972L255900010
ER

PT J
AU DITTNER, PF
   BEMIS, CE
AF DITTNER, PF
   BEMIS, CE
TI K-SERIES X-RAY ENERGIES AND INTENSITIES FOR CURIUM, BERKELIUM,
   CALIFORNIUM, AND EINSTEINIUM
SO PHYSICAL REVIEW A
LA English
DT Article
NR 17
TC 14
Z9 14
PU AMERICAN PHYSICAL SOC
PI COLLEGE PK
PA ONE PHYSICS ELLIPSE, COLLEGE PK, MD 20740-3844 USA
J9 PHYS REV A
PY 1972
VL 5
IS 2
BP 481
EP &
DI 10.1103/PhysRevA.5.481
PG 0
WC Physics, Multidisciplinary
SC Physics
GA L6157
UT WOS:A1972L615700001
ER

PT J
AU WOLF, KL
   UNIK, JP
AF WOLF, KL
   UNIK, JP
TI FISSIONING ISOMERS OF AMERICIUM, CURIUM AND BERKELIUM ISOTOPES
SO PHYSICS LETTERS B
LA English
DT Article
NR 10
TC 22
Z9 22
PU ELSEVIER SCIENCE BV
PI AMSTERDAM
PA PO BOX 211, 1000 AE AMSTERDAM, NETHERLANDS
SN 0370-2693
J9 PHYS LETT B
JI Phys. Lett. B
PY 1972
VL B 38
IS 6
BP 405
EP &
DI 10.1016/0370-2693(72)90167-0
PG 0
WC Physics, Multidisciplinary
SC Physics
GA L9441
UT WOS:A1972L944100014
ER

PT J
AU SOBELL, HM
   SAKORE, TD
   TAVALE, SS
   CANEPA, FG
   PETCHER, TJ
   PAULING, P
AF SOBELL, HM
   SAKORE, TD
   TAVALE, SS
   CANEPA, FG
   PETCHER, TJ
   PAULING, P
TI STEREOCHEMISTRY OF A CURARE ALKALOID - 0,0',N-TRIMETHYL-D-TUBOCURARINE
SO PROCEEDINGS OF THE NATIONAL ACADEMY OF SCIENCES OF THE UNITED STATES OF
   AMERICA
LA English
DT Article
NR 13
TC 35
Z9 35
PU NATL ACAD SCIENCES
PI WASHINGTON
PA 2101 CONSTITUTION AVE NW, WASHINGTON, DC 20418
SN 0027-8424
J9 P NATL ACAD SCI USA
JI Proc. Natl. Acad. Sci. U. S. A.
PY 1972
VL 69
IS 8
BP 2212
EP &
DI 10.1073/pnas.69.8.2212
PG 0
WC Multidisciplinary Sciences
SC Science & Technology - Other Topics
GA N2433
UT WOS:A1972N243300050
ER

PT J
AU GERGIS, SD
   SOKOLL, MD
   DRETCHEN, KL
   LONG, JP
AF GERGIS, SD
   SOKOLL, MD
   DRETCHEN, KL
   LONG, JP
TI EFFECT OF PANCURONIUM BROMIDE ON ACETYLCHOLINE RELEASE
SO PROCEEDINGS OF THE SOCIETY FOR EXPERIMENTAL BIOLOGY AND MEDICINE
LA English
DT Article
NR 6
TC 20
Z9 20
PU BLACKWELL SCIENCE INC
PI MALDEN
PA 350 MAIN ST, MALDEN, MA 02148
SN 0037-9727
J9 P SOC EXP BIOL MED
JI Proc. Soc. Exp. Biol. Med.
PY 1972
VL 139
IS 1
BP 74
EP &
PG 0
WC Medicine, Research & Experimental
SC Research & Experimental Medicine
GA L4186
UT WOS:A1972L418600018
ER

PT J
AU CHIPPERF.AR
   TAYLOR, DM
AF CHIPPERF.AR
   TAYLOR, DM
TI BINDING OF THORIUM(IV), PLUTONIUM(IV), AMERICIUM(III) AND CURIUM(III) TO
   CONSTITUENTS OF BOVINE CORTICAL BONE IN-VITRO
SO RADIATION RESEARCH
LA English
DT Article
NR 41
TC 17
Z9 17
PU RADIATION RESEARCH SOC
PI OAK BROOK
PA 2021 SPRING RD, STE 600, OAK BROOK, IL 60521
SN 0033-7587
J9 RADIAT RES
JI Radiat. Res.
PY 1972
VL 51
IS 1
BP 15
EP &
DI 10.2307/3573641
PG 0
WC Biology; Biophysics; Radiology, Nuclear Medicine & Medical Imaging
SC Life Sciences & Biomedicine - Other Topics; Biophysics; Radiology,
   Nuclear Medicine & Medical Imaging
GA M9326
UT WOS:A1972M932600003
ER

PT J
AU GALINDO, A
AF GALINDO, A
TI CURARE AND PANCURONIUM COMPARED - EFFECTS ON PREVIOUSLY UNDEPRESSED
   MAMMALIAN MYONEURAL JUNCTIONS
SO SCIENCE
LA English
DT Article
NR 24
TC 0
Z9 0
PU AMER ASSOC ADVANCEMENT SCIENCE
PI WASHINGTON
PA 1200 NEW YORK AVE, NW, WASHINGTON, DC 20005
SN 0036-8075
J9 SCIENCE
JI Science
PY 1972
VL 178
IS 4062
BP 754
EP &
PG 0
WC Multidisciplinary Sciences
SC Science & Technology - Other Topics
GA N9406
UT WOS:A1972N940600016
ER

PT J
AU DOWNING, JW
   MOYES, DG
   LEARY, WP
   COLEMAN, AJ
AF DOWNING, JW
   MOYES, DG
   LEARY, WP
   COLEMAN, AJ
TI IMMEDIATE CARDIOVASCULAR EFFECTS OF PANCURONIUM
SO SOUTH AFRICAN MEDICAL JOURNAL
LA English
DT Article
NR 8
TC 3
Z9 3
PU MED ASSOC S AFRICA
PI JOHANNESBURG
PA MED HOUSE CENTRAL SQ 7430 PINELANDS JOHANNESBURG, SOUTH AFRICA
SN 0038-2469
J9 S AFR MED J
JI S. Afr. Med. J.
PY 1972
VL 46
IS 28
BP 962
EP &
PG 0
WC Medicine, General & Internal
SC General & Internal Medicine
GA M8620
UT WOS:A1972M862000008
ER

PT J
AU SOLOVEV, SM
   TYVIN, LI
   EISMONT, VP
AF SOLOVEV, SM
   TYVIN, LI
   EISMONT, VP
TI FLUORESCENCE YIELD FOR L2 SUBSHELL IN CURIUM
SO SOVIET PHYSICS JETP-USSR
LA English
DT Article
NR 19
TC 2
Z9 2
PU AMER INST PHYSICS
PI WOODBURY
PA CIRCULATION FULFILLMENT DIV, 500 SUNNYSIDE BLVD, WOODBURY, NY 11797-2999
SN 0038-5646
J9 SOV PHYS JETP-USSR
PY 1972
VL 35
IS 1
BP 18
EP &
PG 0
WC Physics, Multidisciplinary
SC Physics
GA N7157
UT WOS:A1972N715700005
ER

PT J
AU MOZGOVA, EM
AF MOZGOVA, EM
TI OXIDATIVE-PHOSPHORYLATION AND ACTIVITY IF CREATINE KINASE IN MUSCLES
   UNDER CONDITIONS OF CURARIZATION
SO UKRAINSKII BIOKHIMICHESKII ZHURNAL
LA Russian
DT Article
NR 20
TC 2
Z9 2
PU INST BIOKHIM IM A B PALLADINA
PI KIEV
PA AKAD NAUK UKRAINY, BVL MIKOLI LEONTOBICH A 9, KIEV 252601, MCP, UKRAINE
SN 0201-8470
J9 UKR BIOKHIM ZH+
JI Ukr. Biokhimicheskii Zhurnal
PY 1972
VL 44
IS 5
BP 648
EP &
PG 0
WC Biochemistry & Molecular Biology
SC Biochemistry & Molecular Biology
GA O0679
UT WOS:A1972O067900022
ER

PT J
AU ALY, HF
   ABDELRAS.AA
AF ALY, HF
   ABDELRAS.AA
TI SEPARATION OF CURIUM-CALIFORNIUM BY EXTRACTION CHROMATOGRAPHY
SO ZEITSCHRIFT FUR ANORGANISCHE UND ALLGEMEINE CHEMIE
LA English
DT Article
NR 15
TC 4
Z9 4
PU WILEY-V C H VERLAG GMBH
PI BERLIN
PA MUHLENSTRASSE 33-34, D-13187 BERLIN, GERMANY
SN 0044-2313
J9 Z ANORG ALLG CHEM
JI Z. Anorg. Allg. Chem.
PY 1972
VL 387
IS 2
BP 252
EP &
DI 10.1002/zaac.19723870212
PG 0
WC Chemistry, Inorganic & Nuclear
SC Chemistry
GA M6631
UT WOS:A1972M663100011
ER

PT J
AU MILYUKOV.MS
   MYASOEDO.BF
   RYZHOVA, LV
AF MILYUKOV.MS
   MYASOEDO.BF
   RYZHOVA, LV
TI SPECTROPHOTOMETRIC STUDY OF REACTION OF AMERICIUM AND CURIUM WITH
   ARSENAZO(III
SO ZHURNAL ANALITICHESKOI KHIMII
LA Russian
DT Article
NR 10
TC 0
Z9 0
SN 0044-4502
J9 J ANAL CHEM-USSR+
PY 1972
VL 27
IS 9
BP 1769
EP &
PG 0
WC Chemistry, Analytical
SC Chemistry
GA N5296
UT WOS:A1972N529600016
ER

PT J
AU SOLOVEV, SM
   TYVIN, LI
   EISMONT, VP
AF SOLOVEV, SM
   TYVIN, LI
   EISMONT, VP
TI FLUORESCENCE YIELD FOR L2 SUBSHELL IN CURIUM
SO ZHURNAL EKSPERIMENTALNOI I TEORETICHESKOI FIZIKI
LA Russian
DT Article
NR 18
TC 4
Z9 4
PU MEZHDUNARODNAYA KNIGA
PI MOSCOW
PA 39 DIMITROVA UL., 113095 MOSCOW, RUSSIA
SN 0044-4510
J9 ZH EKSP TEOR FIZ+
JI Zhurnal Eksperimentalnoi Teor. Fiz.
PY 1972
VL 62
IS 1
BP 31
EP &
PG 0
WC Physics, Multidisciplinary
SC Physics
GA L4497
UT WOS:A1972L449700005
ER

PT J
AU SPIVAKOV, BY
   ZOLOTOV, YA
   MYASOEDO.BF
   CHMUTOVA, MK
   KOCHETKO.NE
AF SPIVAKOV, BY
   ZOLOTOV, YA
   MYASOEDO.BF
   CHMUTOVA, MK
   KOCHETKO.NE
TI EXTRACTION OF AMERICIUM(III), CURIUM(III) AND EUROPIUM(III) FROM A
   TRIOCTYLAMYL AND TRIBUTYLPHOSPHATE MIXTURE IN NITRATE SOLUTION
SO ZHURNAL NEORGANICHESKOI KHIMII
LA Russian
DT Article
C1 VI VERNADSKII GEOCHEM & ANAL CHEM INST,MOSCOW,USSR.
NR 12
TC 10
Z9 10
PU INST OBS NEORG KHIMII
PI MOSCOW
PA IM N S KURNAKOVA LENINSKI PROSPEKT 31, 71 MOSCOW, RUSSIA
SN 0044-457X
J9 ZH NEORG KHIM+
JI Zhurnal Neorg. Khimii
PY 1972
VL 17
IS 12
BP 3334
EP 3340
PG 7
WC Chemistry, Inorganic & Nuclear
SC Chemistry
GA O1922
UT WOS:A1972O192200035
ER

PT J
AU LORHAN, PH
   LIPPMANN, M
AF LORHAN, PH
   LIPPMANN, M
TI CLINICAL APPRAISAL OF PANCURONIUM BROMIDE FOR AGED PATIENT
SO ANESTHESIA AND ANALGESIA CURRENT RESEARCHES
LA English
DT Article
NR 7
TC 3
Z9 3
PU LIPPINCOTT WILLIAMS & WILKINS
PI PHILADELPHIA
PA 227 EAST WASHINGTON SQ, PHILADELPHIA, PA 19106
J9 ANESTH ANAL CURR RES
PY 1972
VL 51
IS 6
BP 914
EP &
PG 0
WC Anesthesiology
SC Anesthesiology
GA O2129
UT WOS:A1972O212900014
ER

PT J
AU LISS, WJ
   WEBER, LJ
AF LISS, WJ
   WEBER, LJ
TI UNEXPECTED RESPONSES OF PECTORAL MUSCLE IN RAINBOW-TROUT
   (SALMO-GAIRDNERI) AND LARGEMOUTH BASS (MICROPTERUS-SALMOIDES) TO
   SUCCINYLCHOLINE AND CURARE
SO PROCEEDINGS OF THE WESTERN PHARMACOLOGY SOCIETY
LA English
DT Article
NR 5
TC 1
Z9 1
PU IZD VO MEDITSINA
PI MOSCOW
PA PETROVERIGSKII PER 6-8, K-142 MOSCOW, RUSSIA
SN 0083-8969
J9 P W PHARMACOL SOC
JI Proc.West.Pharmacol.Soc.
PY 1972
VL 15
BP 35
EP &
PG 0
WC Pharmacology & Pharmacy
SC Pharmacology & Pharmacy
GA M3991
UT WOS:A1972M399100010
ER

PT J
AU TELIVUO, L
   ERTAMA, P
   AALTOSET.M
   APPELQVI.R
   KALJUNEN, A
   KARHUNEN, U
   NUUTTILA, K
   WELLING, I
AF TELIVUO, L
   ERTAMA, P
   AALTOSET.M
   APPELQVI.R
   KALJUNEN, A
   KARHUNEN, U
   NUUTTILA, K
   WELLING, I
TI CLINICAL STUDY OF PANCURONIUM BROMIDE AS A NEUROMUSCULAR BLOCKING AGENT
   IN ANAESTHESIA
SO ACTA ANAESTHESIOLOGICA SCANDINAVICA
LA English
DT Article
NR 8
TC 4
Z9 4
PU MUNKSGAARD INT PUBL LTD
PI COPENHAGEN
PA 35 NORRE SOGADE, PO BOX 2148, DK-1016 COPENHAGEN, DENMARK
SN 0001-5172
J9 ACTA ANAESTH SCAND
JI Acta Anaesthesiol. Scand.
PY 1971
VL 15
IS 4
BP 261
EP &
DI 10.1111/j.1399-6576.1971.tb00770.x
PG 0
WC Anesthesiology
SC Anesthesiology
GA L1292
UT WOS:A1971L129200005
ER

PT J
AU DARUTZI, A
   LITARCZE.G
AF DARUTZI, A
   LITARCZE.G
TI USEFULNESS OF PANTOTHENATE AS CURARE ANTAGONIST
SO ANAESTHESIST
LA German
DT Article
NR 5
TC 0
Z9 0
PU SPRINGER VERLAG
PI NEW YORK
PA 175 FIFTH AVE, NEW YORK, NY 10010
SN 0003-2417
J9 ANAESTHESIST
JI Anaesthesist
PY 1971
VL 20
IS 3
BP 110
EP &
PG 0
WC Anesthesiology
SC Anesthesiology
GA I7786
UT WOS:A1971I778600007
ER

PT J
AU LUBKE, P
   WILHELM, G
   BIHLER, K
AF LUBKE, P
   WILHELM, G
   BIHLER, K
TI DETERMINATION OF PANCURONIUM BROMIDE IN URINE
SO ANAESTHESIST
LA German
DT Article
NR 15
TC 11
Z9 11
PU SPRINGER VERLAG
PI NEW YORK
PA 175 FIFTH AVE, NEW YORK, NY 10010
SN 0003-2417
J9 ANAESTHESIST
JI Anaesthesist
PY 1971
VL 20
IS 6
BP 221
EP &
PG 0
WC Anesthesiology
SC Anesthesiology
GA J6652
UT WOS:A1971J665200004
ER

PT J
AU PLOTZ, J
   CUNITZ, G
AF PLOTZ, J
   CUNITZ, G
TI EXPERIMENTAL STUDIES IN ANIMALS ON I V TOLERANCE OF NEW MUSCLE RELAXANT
   PANCURONIUM BROMIDE
SO ANAESTHESIST
LA German
DT Article
NR 11
TC 1
Z9 1
PU SPRINGER VERLAG
PI NEW YORK
PA 175 FIFTH AVE, NEW YORK, NY 10010
SN 0003-2417
J9 ANAESTHESIST
JI Anaesthesist
PY 1971
VL 20
IS 6
BP 224
EP &
PG 0
WC Anesthesiology
SC Anesthesiology
GA J6652
UT WOS:A1971J665200005
ER

PT J
AU COZANITI.DA
AF COZANITI.DA
TI EXPERIENCES WITH GALANTHAMINE HYDROBROMIDE AS CURARE ANTAGONIST
SO ANAESTHESIST
LA English
DT Article
NR 7
TC 19
Z9 19
PU SPRINGER VERLAG
PI NEW YORK
PA 175 FIFTH AVE, NEW YORK, NY 10010
SN 0003-2417
J9 ANAESTHESIST
JI Anaesthesist
PY 1971
VL 20
IS 6
BP 226
EP &
PG 0
WC Anesthesiology
SC Anesthesiology
GA J6652
UT WOS:A1971J665200006
ER

PT J
AU LUBKE, P
   DANNEMAN.HJ
AF LUBKE, P
   DANNEMAN.HJ
TI INFLUENCE OF PANCURONIUM BROMIDE ON CARDIOVASCULAR SYSTEM UNDER
   NEUROLEPT-ANALGESIA
SO ANAESTHESIST
LA German
DT Article
NR 13
TC 2
Z9 2
PU SPRINGER VERLAG
PI NEW YORK
PA 175 FIFTH AVE, NEW YORK, NY 10010
SN 0003-2417
J9 ANAESTHESIST
JI Anaesthesist
PY 1971
VL 20
IS 10
BP 402
EP &
PG 0
WC Anesthesiology
SC Anesthesiology
GA K7026
UT WOS:A1971K702600006
ER

PT J
AU EEROLA, R
   EEROLA, M
   KAUKINEN, S
   KAUKINEN, L
AF EEROLA, R
   EEROLA, M
   KAUKINEN, S
   KAUKINEN, L
TI CARDIAC ARRHYTHMIAS DURING INDUCTION - EFFECT OF DOSE OF THIOPENTAL AND
   COMPARISON OF SUCCINYLCHOLINE AND PANCURONIUM
SO ANAESTHESIST
LA German
DT Article
NR 14
TC 3
Z9 3
PU SPRINGER VERLAG
PI NEW YORK
PA 175 FIFTH AVE, NEW YORK, NY 10010
SN 0003-2417
J9 ANAESTHESIST
JI Anaesthesist
PY 1971
VL 20
IS 12
BP 468
EP &
PG 0
WC Anesthesiology
SC Anesthesiology
GA L2111
UT WOS:A1971L211100004
ER

PT J
AU ZAMAN, N
   MERCINY, E
   DUYCKAER.G
AF ZAMAN, N
   MERCINY, E
   DUYCKAER.G
TI QUATERNARY AMMONIUM SALTS OF HIGH MOLECULAR WEIGHT IN EXTRACTION OF
   HYDROXYETHYLETHYLENEDIAMINETRIACETIC ACID AND ITS COMPLEXES WITH
   TRIVALENT ACTINIDES AND LANTHANIDES .2. EXTRACTION OF AMERICIUM AND
   CURIUM
SO ANALYTICA CHIMICA ACTA
LA French
DT Article
NR 4
TC 6
Z9 6
PU ELSEVIER SCIENCE BV
PI AMSTERDAM
PA PO BOX 211, 1000 AE AMSTERDAM, NETHERLANDS
SN 0003-2670
J9 ANAL CHIM ACTA
JI Anal. Chim. Acta
PY 1971
VL 56
IS 2
BP 271
EP &
DI 10.1016/S0003-2670(01)82420-X
PG 0
WC Chemistry, Analytical
SC Chemistry
GA K5447
UT WOS:A1971K544700011
ER

PT J
AU GEBBIE, D
AF GEBBIE, D
TI COLISTIMETHATE AND CURARE - CASE REPORT
SO ANESTHESIA AND ANALGESIA CURRENT RESEARCHES
LA English
DT Article
NR 16
TC 0
Z9 0
PU LIPPINCOTT WILLIAMS & WILKINS
PI PHILADELPHIA
PA 227 EAST WASHINGTON SQ, PHILADELPHIA, PA 19106
J9 ANESTH ANAL CURR RES
PY 1971
VL 50
IS 1
BP 109
EP &
PG 0
WC Anesthesiology
SC Anesthesiology
GA I3800
UT WOS:A1971I380000020
ER

PT J
AU BENNETT, EJ
   DAUGHETY, MJ
   BOWYER, DE
   STEPHEN, CR
AF BENNETT, EJ
   DAUGHETY, MJ
   BOWYER, DE
   STEPHEN, CR
TI PANCURONIUM BROMIDE - EXPERIENCES IN 100 PEDIATRIC PATIENTS
SO ANESTHESIA AND ANALGESIA CURRENT RESEARCHES
LA English
DT Article
NR 20
TC 33
Z9 34
PU LIPPINCOTT WILLIAMS & WILKINS
PI PHILADELPHIA
PA 227 EAST WASHINGTON SQ, PHILADELPHIA, PA 19106
J9 ANESTH ANAL CURR RES
PY 1971
VL 50
IS 5
BP 798
EP &
DI 10.1213/00000539-197150050-00020
PG 0
WC Anesthesiology
SC Anesthesiology
GA K2762
UT WOS:A1971K276200018
ER

PT J
AU LEVIN, N
   DILLON, JB
AF LEVIN, N
   DILLON, JB
TI CARDIOVASCULAR EFFECTS OF PANCURONIUM BROMIDE
SO ANESTHESIA AND ANALGESIA CURRENT RESEARCHES
LA English
DT Article
NR 15
TC 24
Z9 24
PU LIPPINCOTT WILLIAMS & WILKINS
PI PHILADELPHIA
PA 227 EAST WASHINGTON SQ, PHILADELPHIA, PA 19106
J9 ANESTH ANAL CURR RES
PY 1971
VL 50
IS 5
BP 808
EP &
DI 10.1213/00000539-197150050-00021
PG 0
WC Anesthesiology
SC Anesthesiology
GA K2762
UT WOS:A1971K276200019
ER

PT J
AU MCINTYRE, JW
   GAIN, EA
AF MCINTYRE, JW
   GAIN, EA
TI INITIAL EXPERIENCE DURING CLINICAL USE OF PANCURONIUM BROMIDE
SO ANESTHESIA AND ANALGESIA CURRENT RESEARCHES
LA English
DT Article
NR 2
TC 26
Z9 26
PU LIPPINCOTT WILLIAMS & WILKINS
PI PHILADELPHIA
PA 227 EAST WASHINGTON SQ, PHILADELPHIA, PA 19106
J9 ANESTH ANAL CURR RES
PY 1971
VL 50
IS 5
BP 813
EP &
DI 10.1213/00000539-197150050-00022
PG 0
WC Anesthesiology
SC Anesthesiology
GA K2762
UT WOS:A1971K276200020
ER

PT J
AU WALTS, LF
   THORPE, WK
   DILLON, JB
AF WALTS, LF
   THORPE, WK
   DILLON, JB
TI RECURARIZATION - FACT OR FICTION
SO ANESTHESIA AND ANALGESIA CURRENT RESEARCHES
LA English
DT Article
NR 34
TC 7
Z9 7
PU LIPPINCOTT WILLIAMS & WILKINS
PI PHILADELPHIA
PA 227 EAST WASHINGTON SQ, PHILADELPHIA, PA 19106
J9 ANESTH ANAL CURR RES
PY 1971
VL 50
IS 5
BP 879
EP &
DI 10.1213/00000539-197150050-00033
PG 0
WC Anesthesiology
SC Anesthesiology
GA K2762
UT WOS:A1971K276200028
ER

PT J
AU PANDIT, SK
   DUNDEE, JW
   STEVENSO.HM
AF PANDIT, SK
   DUNDEE, JW
   STEVENSO.HM
TI CLINICAL COMPARISON OF PANCURONIUM WITH TUBOCURARINE AND ALCURONIUM IN
   MAJOR CARDIOTHORACIC SURGERY
SO ANESTHESIA AND ANALGESIA CURRENT RESEARCHES
LA English
DT Article
NR 19
TC 10
Z9 10
PU LIPPINCOTT WILLIAMS & WILKINS
PI PHILADELPHIA
PA 227 EAST WASHINGTON SQ, PHILADELPHIA, PA 19106
J9 ANESTH ANAL CURR RES
PY 1971
VL 50
IS 6
BP 926
EP &
DI 10.1213/00000539-197150060-00005
PG 0
WC Anesthesiology
SC Anesthesiology
GA K9558
UT WOS:A1971K955800004
ER

PT J
AU PACEFLOR.A
   TROP, D
AF PACEFLOR.A
   TROP, D
TI USE OF PANCURONIUM BROMIDE - STEROIDAL NEUROMUSCULAR BLOCKING AGENT - IN
   PROLONGED OPERATIONS
SO ANESTHESIA AND ANALGESIA CURRENT RESEARCHES
LA English
DT Article
NR 13
TC 7
Z9 7
PU LIPPINCOTT WILLIAMS & WILKINS
PI PHILADELPHIA
PA 227 EAST WASHINGTON SQ, PHILADELPHIA, PA 19106
J9 ANESTH ANAL CURR RES
PY 1971
VL 50
IS 6
BP 987
EP &
DI 10.1213/00000539-197150060-00018
PG 0
WC Anesthesiology
SC Anesthesiology
GA K9558
UT WOS:A1971K955800016
ER

PT J
AU VOURCH, G
   LECHARNY, B
   MADRE, F
AF VOURCH, G
   LECHARNY, B
   MADRE, F
TI PANCURONIUM - NEW CURARE AGENT
SO ANESTHESIE ANALGESIE REANIMATION
LA French
DT Article
NR 17
TC 9
Z9 9
PU MASSON EDITEUR
PI PARIS 06
PA 120 BLVD SAINT-GERMAIN, 75280 PARIS 06, FRANCE
SN 0003-3014
J9 ANESTH ANALG REANIM
PY 1971
VL 28
IS 1
BP 1
EP &
PG 0
WC Anesthesiology
SC Anesthesiology
GA I6194
UT WOS:A1971I619400001
ER

PT J
AU FOLDES, FF
   KLONYMUS, DH
   MAISEL, W
   SCIAMMAS, F
   PAN, T
AF FOLDES, FF
   KLONYMUS, DH
   MAISEL, W
   SCIAMMAS, F
   PAN, T
TI STUDIES OF PANCURONIUM IN CONSCIOUS AND ANESTHETIZED MAN
SO ANESTHESIOLOGY
LA English
DT Article
NR 13
TC 32
Z9 32
PU LIPPINCOTT WILLIAMS & WILKINS
PI PHILADELPHIA
PA 227 EAST WASHINGTON SQ, PHILADELPHIA, PA 19106
SN 0003-3022
J9 ANESTHESIOLOGY
JI Anesthesiology
PY 1971
VL 35
IS 5
BP 496
EP &
DI 10.1097/00000542-197111000-00009
PG 0
WC Anesthesiology
SC Anesthesiology
GA K6865
UT WOS:A1971K686500008
ER

PT J
AU MILLER, RD
   WAY, WL
   DOLAN, WM
   STEVENS, WC
   EGER, EI
AF MILLER, RD
   WAY, WL
   DOLAN, WM
   STEVENS, WC
   EGER, EI
TI COMPARATIVE NEUROMUSCULAR EFFECTS OF PANCURONIUM, GALLAMINE, AND
   SUCCINYLCHOLINE DURING FORANE AND HALOTHANE ANESTHESIA IN MAN
SO ANESTHESIOLOGY
LA English
DT Article
NR 21
TC 93
Z9 94
PU LIPPINCOTT WILLIAMS & WILKINS
PI PHILADELPHIA
PA 227 EAST WASHINGTON SQ, PHILADELPHIA, PA 19106
SN 0003-3022
J9 ANESTHESIOLOGY
JI Anesthesiology
PY 1971
VL 35
IS 5
BP 509
EP &
DI 10.1097/00000542-197111000-00011
PG 0
WC Anesthesiology
SC Anesthesiology
GA K6865
UT WOS:A1971K686500010
ER

PT J
AU KATZ, RL
AF KATZ, RL
TI MODIFICATION OF ACTION OF PANCURONIUM BY SUCCINYLCHOLINE AND HALOTHANE
SO ANESTHESIOLOGY
LA English
DT Article
NR 21
TC 84
Z9 84
PU LIPPINCOTT WILLIAMS & WILKINS
PI PHILADELPHIA
PA 227 EAST WASHINGTON SQ, PHILADELPHIA, PA 19106
SN 0003-3022
J9 ANESTHESIOLOGY
JI Anesthesiology
PY 1971
VL 35
IS 6
BP 602
EP &
DI 10.1097/00000542-197112000-00009
PG 0
WC Anesthesiology
SC Anesthesiology
GA L0187
UT WOS:A1971L018700007
ER

PT J
AU KATZ, RL
AF KATZ, RL
TI CLINICAL NEUROMUSCULAR PHARMACOLOGY OF PANCURONIUM
SO ANESTHESIOLOGY
LA English
DT Article
NR 20
TC 128
Z9 129
PU LIPPINCOTT WILLIAMS & WILKINS
PI PHILADELPHIA
PA 227 EAST WASHINGTON SQ, PHILADELPHIA, PA 19106
SN 0003-3022
J9 ANESTHESIOLOGY
JI Anesthesiology
PY 1971
VL 34
IS 6
BP 550
EP &
DI 10.1097/00000542-197106000-00015
PG 0
WC Anesthesiology
SC Anesthesiology
GA J3956
UT WOS:A1971J395600009
ER

PT J
AU SAXENA, PR
   BONTA, IL
AF SAXENA, PR
   BONTA, IL
TI SPECIFIC BLOCKADE OF CARDIAC MUSCARINIC RECEPTORS BY PANCURONIUM BROMIDE
SO ARCHIVES INTERNATIONALES DE PHARMACODYNAMIE ET DE THERAPIE
LA English
DT Article
NR 2
TC 26
Z9 26
PU ARCH INT PHARMACODYNAMIE
PI GHENT
PA DE PINTELAAN 185, B-9000 GHENT, BELGIUM
SN 0003-9780
J9 ARCH INT PHARMACOD T
JI Arch. Int. Pharmacodyn. Ther.
PY 1971
VL 189
IS 2
BP 410
EP &
PG 0
WC Pharmacology & Pharmacy
SC Pharmacology & Pharmacy
GA I5976
UT WOS:A1971I597600033
ER

PT J
AU HESPE, W
   WIERIKS, J
AF HESPE, W
   WIERIKS, J
TI METABOLIC FATE OF SHORT-ACTING PERIPHERAL NEUROMUSCULAR BLOCKING AGENT
   STERCURONIUM IN RAT, AS RELATED TO ITS ACTION
SO BIOCHEMICAL PHARMACOLOGY
LA English
DT Article
NR 13
TC 10
Z9 10
PU PERGAMON-ELSEVIER SCIENCE LTD
PI OXFORD
PA THE BOULEVARD, LANGFORD LANE, KIDLINGTON, OXFORD OX5 1GB, ENGLAND
SN 0006-2952
J9 BIOCHEM PHARMACOL
JI Biochem. Pharmacol.
PY 1971
VL 20
IS 6
BP 1213
EP &
DI 10.1016/0006-2952(71)90351-0
PG 0
WC Pharmacology & Pharmacy
SC Pharmacology & Pharmacy
GA J5460
UT WOS:A1971J546000020
ER

PT J
AU NORMAN, J
   KATZ, RL
AF NORMAN, J
   KATZ, RL
TI SOME EFFECTS OF STEROIDAL MUSCLE RELAXANT, DACURONIUM BROMIDE, IN
   ANAESTHETIZED PATIENTS
SO BRITISH JOURNAL OF ANAESTHESIA
LA English
DT Article
NR 10
TC 28
Z9 28
PU PROF SCI PUBL
PI LONDON
PA TAVISTOCK HOUSE EAST, TAVISTOCK SQUARE, LONDON WC1H 9JR, ENGLAND
SN 0007-0912
J9 BRIT J ANAESTH
JI Br. J. Anaesth.
PY 1971
VL 43
IS 4
BP 313
EP &
DI 10.1093/bja/43.4.313
PG 0
WC Anesthesiology
SC Anesthesiology
GA J2831
UT WOS:A1971J283100003
ER

PT J
AU KELMAN, GR
   KENNEDY, BR
AF KELMAN, GR
   KENNEDY, BR
TI CARDIOVASCULAR EFFECTS OF PANCURONIUM IN MAN
SO BRITISH JOURNAL OF ANAESTHESIA
LA English
DT Article
NR 10
TC 142
Z9 142
PU PROF SCI PUBL
PI LONDON
PA TAVISTOCK HOUSE EAST, TAVISTOCK SQUARE, LONDON WC1H 9JR, ENGLAND
SN 0007-0912
J9 BRIT J ANAESTH
JI Br. J. Anaesth.
PY 1971
VL 43
IS 4
BP 335
EP &
DI 10.1093/bja/43.4.335
PG 0
WC Anesthesiology
SC Anesthesiology
GA J2831
UT WOS:A1971J283100006
ER

PT J
AU STOVNER, J
   THEODORS.L
   BJELKE, E
AF STOVNER, J
   THEODORS.L
   BJELKE, E
TI SENSITIVITY TO TUBOCURARINE AND ALCURONIUM WITH SPECIAL REFERENCE TO
   PLASMA PROTEIN PATTERN
SO BRITISH JOURNAL OF ANAESTHESIA
LA English
DT Article
NR 28
TC 32
Z9 32
PU PROF SCI PUBL
PI LONDON
PA TAVISTOCK HOUSE EAST, TAVISTOCK SQUARE, LONDON WC1H 9JR, ENGLAND
SN 0007-0912
J9 BRIT J ANAESTH
JI Br. J. Anaesth.
PY 1971
VL 43
IS 4
BP 385
EP &
DI 10.1093/bja/43.4.385
PG 0
WC Anesthesiology
SC Anesthesiology
GA J2831
UT WOS:A1971J283100013
ER

PT J
AU RIORDAN, DD
   GILBERTS.AA
AF RIORDAN, DD
   GILBERTS.AA
TI PROLONGED CURARIZATION IN A PATIENT WITH RENAL FAILURE
SO BRITISH JOURNAL OF ANAESTHESIA
LA English
DT Article
NR 9
TC 30
Z9 30
PU PROF SCI PUBL
PI LONDON
PA TAVISTOCK HOUSE EAST, TAVISTOCK SQUARE, LONDON WC1H 9JR, ENGLAND
SN 0007-0912
J9 BRIT J ANAESTH
JI Br. J. Anaesth.
PY 1971
VL 43
IS 5
BP 506
EP &
DI 10.1093/bja/43.5.506
PG 0
WC Anesthesiology
SC Anesthesiology
GA J5590
UT WOS:A1971J559000017
ER

PT J
AU FUZZEY, GJJ
   EDWARDS, JC
AF FUZZEY, GJJ
   EDWARDS, JC
TI CHANGE IN CALF MUSCLE BLOOD FLOW IN ISCHAEMIC LIMB DURING ANAESTHESIA
   WITH PANCURONIUM BROMIDE
SO BRITISH JOURNAL OF ANAESTHESIA
LA English
DT Article
NR 26
TC 4
Z9 4
PU PROF SCI PUBL
PI LONDON
PA TAVISTOCK HOUSE EAST, TAVISTOCK SQUARE, LONDON WC1H 9JR, ENGLAND
SN 0007-0912
J9 BRIT J ANAESTH
JI Br. J. Anaesth.
PY 1971
VL 43
IS 8
BP 753
EP &
DI 10.1093/bja/43.8.753
PG 0
WC Anesthesiology
SC Anesthesiology
GA K3266
UT WOS:A1971K326600005
ER

PT J
AU STOVNER, J
   THEODORS.L
   BJELKE, E
AF STOVNER, J
   THEODORS.L
   BJELKE, E
TI SENSITIVITY TO GALLAMINE AND PANCURONIUM WITH SPECIAL REFERENCE TO SERUM
   PROTEINS
SO BRITISH JOURNAL OF ANAESTHESIA
LA English
DT Article
NR 19
TC 28
Z9 28
PU PROF SCI PUBL
PI LONDON
PA TAVISTOCK HOUSE EAST, TAVISTOCK SQUARE, LONDON WC1H 9JR, ENGLAND
SN 0007-0912
J9 BRIT J ANAESTH
JI Br. J. Anaesth.
PY 1971
VL 43
IS 10
BP 953
EP &
DI 10.1093/bja/43.10.953
PG 0
WC Anesthesiology
SC Anesthesiology
GA K6944
UT WOS:A1971K694400011
ER

PT J
AU DANN, WL
AF DANN, WL
TI EFFECTS OF DIFFERENT LEVELS OF VENTILATION ON ACTION OF PANCURONIUM IN
   MAN
SO BRITISH JOURNAL OF ANAESTHESIA
LA English
DT Article
NR 10
TC 8
Z9 8
PU PROF SCI PUBL
PI LONDON
PA TAVISTOCK HOUSE EAST, TAVISTOCK SQUARE, LONDON WC1H 9JR, ENGLAND
SN 0007-0912
J9 BRIT J ANAESTH
JI Br. J. Anaesth.
PY 1971
VL 43
IS 10
BP 959
EP &
DI 10.1093/bja/43.10.959
PG 0
WC Anesthesiology
SC Anesthesiology
GA K6944
UT WOS:A1971K694400012
ER

PT J
AU CATTON, DV
   BROWNE, RA
AF CATTON, DV
   BROWNE, RA
TI INNOVAR AS AN ADJUNCT TO NITROUS OXIDE, OXYGEN, CURARE ANAESTHESIA
SO CANADIAN ANAESTHETISTS SOCIETY JOURNAL
LA English
DT Article
NR 9
TC 3
Z9 3
PU CANADIAN ANAESTHETISTS SOC INC
PI TORONTO
PA 1 EGLINTON AVE EAST, SUITE 208, TORONTO ON M4P 3A1, CANADA
SN 0008-2856
J9 CAN ANAESTH SOC J
PY 1971
VL 18
IS 2
BP 172
EP &
PG 0
WC Anesthesiology
SC Anesthesiology
GA I5923
UT WOS:A1971I592300007
ER

PT J
AU DOBKIN, AB
   EVERS, W
   GHANOONI, S
   LEVY, AA
   THOMAS, ET
AF DOBKIN, AB
   EVERS, W
   GHANOONI, S
   LEVY, AA
   THOMAS, ET
TI PANCURONIUM BROMIDE (PAVULON) EVALUATION OF ITS CLINICAL PHARMACOLOGY
SO CANADIAN ANAESTHETISTS SOCIETY JOURNAL
LA English
DT Article
NR 23
TC 21
Z9 21
PU CANADIAN ANAESTHETISTS SOC INC
PI TORONTO
PA 1 EGLINTON AVE EAST, SUITE 208, TORONTO ON M4P 3A1, CANADA
SN 0008-2856
J9 CAN ANAESTH SOC J
PY 1971
VL 18
IS 5
BP 512
EP &
PG 0
WC Anesthesiology
SC Anesthesiology
GA K1779
UT WOS:A1971K177900004
ER

PT J
AU MCFARLAN.JE
   FONG, KTY
AF MCFARLAN.JE
   FONG, KTY
TI POTENTIATION BY CURARE OF ACTION OF ACETYLCHOLINE ON HOUSE CRICKET HEART
   (ORTHOPTERA-GRYLLIDAE)
SO CANADIAN ENTOMOLOGIST
LA English
DT Article
NR 6
TC 1
Z9 1
PU ENTOMOL SOC CANADA
PI OTTAWA
PA 393 WINSTON AVE, OTTAWA ON K2A 1Y8, CANADA
SN 0008-347X
J9 CAN ENTOMOL
JI Can. Entomol.
PY 1971
VL 103
IS 6
BP 873
EP &
PG 0
WC Entomology
SC Entomology
GA J5902
UT WOS:A1971J590200005
ER

PT J
AU BELLEAU, B
   DITULLIO, V
AF BELLEAU, B
   DITULLIO, V
TI SPECIFIC LABELLING OF CURARE BINDING SITES OF ACETYLCHOLINESTERASE AND
   SOME PROPERTIES OF MODIFIED ENZYME
SO CANADIAN JOURNAL OF BIOCHEMISTRY
LA English
DT Article
NR 10
TC 27
Z9 27
PU NATL RESEARCH COUNCIL CANADA
PI OTTAWA
PA RESEARCH JOURNALS, MONTREAL RD, OTTAWA ON K1A 0R6, CANADA
SN 0008-4018
J9 CAN J BIOCHEM CELL B
PY 1971
VL 49
IS 10
BP 1131
EP &
PG 0
WC Biochemistry & Molecular Biology
SC Biochemistry & Molecular Biology
GA K5697
UT WOS:A1971K569700006
ER

PT J
AU BOUYARD, P
   BALANSAR.P
   JADOT, G
AF BOUYARD, P
   BALANSAR.P
   JADOT, G
TI CURARIZATION WITH GALLAMINE IN WISTAR EOPS RAT
SO COMPTES RENDUS DES SEANCES DE LA SOCIETE DE BIOLOGIE ET DE SES FILIALES
LA French
DT Article
NR 2
TC 3
Z9 3
PU MASSON EDITEUR
PI PARIS 06
PA 120 BLVD SAINT-GERMAIN, 75280 PARIS 06, FRANCE
SN 0037-9026
J9 CR SOC BIOL
PY 1971
VL 165
IS 6
BP 1360
EP &
PG 0
WC Biology
SC Life Sciences & Biomedicine - Other Topics
GA L8650
UT WOS:A1971L865000031
ER

PT J
AU BOUYARD, P
   BLANCBIM.MC
   BALANSAR.P
   JADOT, G
AF BOUYARD, P
   BLANCBIM.MC
   BALANSAR.P
   JADOT, G
TI INFLUENCE OF THYROID FUNCTION UPON CURARIZATION IN WISTAR SPF RAT
SO COMPTES RENDUS DES SEANCES DE LA SOCIETE DE BIOLOGIE ET DE SES FILIALES
LA French
DT Article
NR 10
TC 4
Z9 4
PU MASSON EDITEUR
PI PARIS 06
PA 120 BLVD SAINT-GERMAIN, 75280 PARIS 06, FRANCE
SN 0037-9026
J9 CR SOC BIOL
PY 1971
VL 165
IS 12
BP 2381
EP &
PG 0
WC Biology
SC Life Sciences & Biomedicine - Other Topics
GA N0353
UT WOS:A1971N035300033
ER

PT J
AU CHAGAS, C
AF CHAGAS, C
TI INFLUENCE OF FREQUENCY OF NERVE STIMULATION ON CURARIZATION PROCESS
SO COMPTES RENDUS HEBDOMADAIRES DES SEANCES DE L ACADEMIE DES SCIENCES
   SERIE D
LA French
DT Article
NR 5
TC 0
Z9 0
PU GAUTHIER-VILLARS/EDITIONS ELSEVIER
PI PARIS
PA 23 RUE LINOIS, 75015 PARIS, FRANCE
J9 CR ACAD SCI D NAT
PY 1971
VL 273
IS 3
BP 388
EP &
PG 0
WC Multidisciplinary Sciences
SC Science & Technology - Other Topics
GA K1916
UT WOS:A1971K191600033
ER

PT J
AU KHARKEVI.DA
   SKOLDINO.AP
AF KHARKEVI.DA
   SKOLDINO.AP
TI INFLUENCE OF LIPOIDOPHILIC RADICALS IN MOLECULE OF CURARE-LIKE AGENTS ON
   MECHANISM OF THEIR ACTION
SO DOKLADY AKADEMII NAUK SSSR
LA Russian
DT Article
NR 9
TC 16
Z9 16
PU MEZHDUNARODNAYA KNIGA
PI MOSCOW
PA 39 DIMITROVA UL., 113095 MOSCOW, RUSSIA
SN 0002-3264
J9 DOKL AKAD NAUK SSSR+
PY 1971
VL 198
IS 4
BP 985
EP &
PG 0
WC Multidisciplinary Sciences
SC Science & Technology - Other Topics
GA J5830
UT WOS:A1971J583000070
ER

PT J
AU SUAREZKU.G
   PAULO, LG
AF SUAREZKU.G
   PAULO, LG
TI SPECIES DIFFERENCES IN INFLUENCE OF CHLOROTHIAZIDE ON CURARIZATION
SO EXPERIENTIA
LA English
DT Article
RI Suarez-Kurtz, Guilherme/J-6648-2012
NR 5
TC 2
Z9 2
PU BIRKHAUSER VERLAG AG
PI BASEL
PA VIADUKSTRASSE 40-44, PO BOX 133, CH-4010 BASEL, SWITZERLAND
SN 0014-4754
J9 EXPERIENTIA
JI Experientia
PY 1971
VL 27
IS 5
BP 539
EP &
DI 10.1007/BF02147587
PG 0
WC Multidisciplinary Sciences
SC Science & Technology - Other Topics
GA J2977
UT WOS:A1971J297700031
ER

PT J
AU VARMA, YS
   SHARMA, PL
AF VARMA, YS
   SHARMA, PL
TI CLINICAL EXPERIENCE WITH PANCURONIUM BROMIDE (NA97) - NEW STEROID
   NEUROMUSCULAR BLOCKING AGENT
SO INDIAN JOURNAL OF MEDICAL RESEARCH
LA English
DT Article
NR 6
TC 5
Z9 5
PU INDIAN COUNCIL MEDICAL RES
PI NEW DELHI
PA PO BOX 4508 ANSARI NAGAR, NEW DELHI 110029, INDIA
SN 0971-5916
J9 INDIAN J MED RES
JI Indian J. Med. Res.
PY 1971
VL 59
IS 1
BP 69
EP &
PG 0
WC Immunology; Medicine, General & Internal; Medicine, Research &
   Experimental
SC Immunology; General & Internal Medicine; Research & Experimental
   Medicine
GA J3806
UT WOS:A1971J380600012
ER

PT J
AU SAINI, RK
   SHARMA, PL
AF SAINI, RK
   SHARMA, PL
TI EFFECT OF SOME ADRENERGIC BETA-RECEPTOR ANTAGONISTS ON ACTION OF
   D-TUBOCURARINE AND PANCURONIUM BROMIDE
SO INDIAN JOURNAL OF MEDICAL RESEARCH
LA English
DT Article
NR 14
TC 7
Z9 7
PU INDIAN COUNCIL MEDICAL RES
PI NEW DELHI
PA PO BOX 4508 ANSARI NAGAR, NEW DELHI 110029, INDIA
SN 0971-5916
J9 INDIAN J MED RES
JI Indian J. Med. Res.
PY 1971
VL 59
IS 7
BP 1104
EP &
PG 0
WC Immunology; Medicine, General & Internal; Medicine, Research &
   Experimental
SC Immunology; General & Internal Medicine; Research & Experimental
   Medicine
GA K8590
UT WOS:A1971K859000019
ER

PT J
AU GALINDO, A
AF GALINDO, A
TI PREJUNCTIONAL EFFECT OF CURARE - ITS RELATIVE IMPORTANCE
SO JOURNAL OF NEUROPHYSIOLOGY
LA English
DT Article
NR 40
TC 76
Z9 76
PU AMER PHYSIOLOGICAL SOC
PI BETHESDA
PA 9650 ROCKVILLE PIKE, BETHESDA, MD 20814
SN 0022-3077
J9 J NEUROPHYSIOL
JI J. Neurophysiol.
PY 1971
VL 34
IS 2
BP 289
EP &
PG 0
WC Neurosciences; Physiology
SC Neurosciences & Neurology; Physiology
GA I6873
UT WOS:A1971I687300009
ER

PT J
AU AUERBACH, A
   BETZ, W
AF AUERBACH, A
   BETZ, W
TI DOES CURARE AFFECT TRANSMITTER RELEASE
SO JOURNAL OF PHYSIOLOGY-LONDON
LA English
DT Article
NR 19
TC 71
Z9 71
PU CAMBRIDGE UNIV PRESS
PI NEW YORK
PA 40 WEST 20TH STREET, NEW YORK, NY 10011-4211
SN 0022-3751
J9 J PHYSIOL-LONDON
JI J. Physiol.-London
PY 1971
VL 213
IS 3
BP 691
EP &
PG 0
WC Neurosciences; Physiology
SC Neurosciences & Neurology; Physiology
GA J1097
UT WOS:A1971J109700014
ER

PT J
AU MOSLEY, WC
AF MOSLEY, WC
TI SELF-RADIATION DAMAGE IN CURIUM-244 OXIDE AND ALUMINATE
SO JOURNAL OF THE AMERICAN CERAMIC SOCIETY
LA English
DT Article
NR 13
TC 22
Z9 22
PU AMER CERAMIC SOC
PI WESTERVILLE
PA 735 CERAMIC PLACE, PO BOX 6136, WESTERVILLE, OH 43081-6136
SN 0002-7820
J9 J AM CERAM SOC
JI J. Am. Ceram. Soc.
PY 1971
VL 54
IS 10
BP 475
EP &
DI 10.1111/j.1151-2916.1971.tb12182.x
PG 0
WC Materials Science, Ceramics
SC Materials Science
GA K6451
UT WOS:A1971K645100001
ER

PT J
AU SAVAGE, DS
   CAMERON, AF
   FERGUSON, G
   HANNAWAY, C
   MACKAY, IR
AF SAVAGE, DS
   CAMERON, AF
   FERGUSON, G
   HANNAWAY, C
   MACKAY, IR
TI MOLECULAR STRUCTURE OF PANCURONIUM BROMIDE
   (3ALPHA,17BETA-DIACETOXY-2BETA, 16BETA-DIPIPERIDINO-5ALPHA-ANDROSTANE
   DIMETHOBROMIDE), A NEUROMUSCULAR BLOCKING AGENT CRYSTAL AND MOLECULAR
   STRUCTURE OF WATER-METHYLENE CHLORIDE SOLVATE
SO JOURNAL OF THE CHEMICAL SOCIETY B-PHYSICAL ORGANIC
LA English
DT Article
RI Mackay, Ian/A-7228-2010
NR 22
TC 43
Z9 43
PU ROYAL SOC CHEMISTRY
PI CAMBRIDGE
PA THOMAS GRAHAM HOUSE, SCIENCE PARK, MILTON ROAD, CAMBRIDGE CB4 0WF,
   CAMBS, ENGLAND
J9 J CHEM SOC B
PY 1971
IS 3
BP 410
EP &
DI 10.1039/j29710000410
PG 0
WC Chemistry, Organic; Chemistry, Physical
SC Chemistry
GA I9093
UT WOS:A1971I909300002
ER

PT J
AU CRAWLEY, GC
   HARLEYMA.J
AF CRAWLEY, GC
   HARLEYMA.J
TI TOTAL SYNTHESIS OF (+1-)-FLUOROCURARINE, RACEMATE OF A CALABASH-CURARE
   ALKALOID
SO JOURNAL OF THE CHEMICAL SOCIETY D-CHEMICAL COMMUNICATIONS
LA English
DT Article
NR 7
TC 13
Z9 13
J9 J CHEM SOC CHEM COMM
PY 1971
IS 13
BP 685
EP &
DI 10.1039/c29710000685
PG 0
WC Chemistry, Multidisciplinary
SC Chemistry
GA J7828
UT WOS:A1971J782800030
ER

PT J
AU KHROMOVB.NV
   INDENBOM, ML
   DANILOV, AF
AF KHROMOVB.NV
   INDENBOM, ML
   DANILOV, AF
TI BIS-QUARTERNARY-AMMONIUM CURARE-LIKE COMPOUNDS WITH A RIGID STRUCTURE OF
   MOLECULE
SO KHIMIKO-FARMATSEVTICHESKII ZHURNAL
LA Russian
DT Article
NR 10
TC 1
Z9 1
PU IZD VO MEDITSINA
PI MOSCOW
PA PETROVERIGSKII PER 6-8, K-142 MOSCOW, RUSSIA
SN 0023-1134
J9 KHIM FARM ZH+
PY 1971
VL 5
IS 9
BP 3
EP &
PG 0
WC Pharmacology & Pharmacy
SC Pharmacology & Pharmacy
GA K4271
UT WOS:A1971K427100001
ER

PT J
AU BHARGAVA, VK
   MELDRUM, BS
AF BHARGAVA, VK
   MELDRUM, BS
TI BLOCKADE BY ESERINE OF CEREBRAL CORTICAL EFFECTS OF STRYCHNINE AND
   CURARE
SO NATURE-NEW BIOLOGY
LA English
DT Article
NR 2
TC 4
Z9 4
PU STOCKTON PRESS LTD
PI BASINGSTOKE,HAMPSHIRE
PA BRUNEL RD HOUNDMILLS, BASINGSTOKE,HAMPSHIRE RG21 2XS, ENGLAND
J9 NATURE-NEW BIOL
PY 1971
VL 230
IS 13
BP 152
EP &
PG 0
WC Biology
SC Life Sciences & Biomedicine - Other Topics
GA J0154
UT WOS:A1971J015400015
ER

PT J
AU BAUER, V
   CAPEK, R
AF BAUER, V
   CAPEK, R
TI NEUROPHARMACOLOGY OF PAPAVERINE .1. CURARE-LIKE ACTION ISOLATED
   NERVE-MUSCLE PREPARATION
SO NEUROPHARMACOLOGY
LA English
DT Article
NR 18
TC 10
Z9 10
PU PERGAMON-ELSEVIER SCIENCE LTD
PI OXFORD
PA THE BOULEVARD, LANGFORD LANE, KIDLINGTON, OXFORD OX5 1GB, ENGLAND
SN 0028-3908
J9 NEUROPHARMACOLOGY
JI Neuropharmacology
PY 1971
VL 10
IS 4
BP 499
EP &
DI 10.1016/0028-3908(71)90077-3
PG 0
WC Neurosciences; Pharmacology & Pharmacy
SC Neurosciences & Neurology; Pharmacology & Pharmacy
GA K0190
UT WOS:A1971K019000013
ER

PT J
AU JACOBS, RS
   BLABER, LC
AF JACOBS, RS
   BLABER, LC
TI ANTI-CURARE ACTION OF SODIUM FLUORIDE AT NEUROMUSCULAR JUNCTION OF CAT
   TENUISSIMUS MUSCLE
SO NEUROPHARMACOLOGY
LA English
DT Article
NR 17
TC 18
Z9 18
PU PERGAMON-ELSEVIER SCIENCE LTD
PI OXFORD
PA THE BOULEVARD, LANGFORD LANE, KIDLINGTON, OXFORD OX5 1GB, ENGLAND
SN 0028-3908
J9 NEUROPHARMACOLOGY
JI Neuropharmacology
PY 1971
VL 10
IS 5
BP 607
EP &
DI 10.1016/0028-3908(71)90026-8
PG 0
WC Neurosciences; Pharmacology & Pharmacy
SC Neurosciences & Neurology; Pharmacology & Pharmacy
GA K3391
UT WOS:A1971K339100009
ER

PT J
AU WATSON, RL
   LI, TK
AF WATSON, RL
   LI, TK
TI ENERGIES AND INTENSITIES OF CURIUM-L X-RAYS EMITTED IN COINCIDENCE WITH
   ALPHA-DECAY OF CF-252
SO NUCLEAR PHYSICS A
LA English
DT Article
NR 33
TC 15
Z9 15
PU ELSEVIER SCIENCE BV
PI AMSTERDAM
PA PO BOX 211, 1000 AE AMSTERDAM, NETHERLANDS
SN 0375-9474
J9 NUCL PHYS A
JI Nucl. Phys. A
PY 1971
VL A178
IS 1
BP 201
EP &
DI 10.1016/0375-9474(71)90198-9
PG 0
WC Physics, Nuclear
SC Physics
GA L2142
UT WOS:A1971L214200020
ER

PT J
AU KRUCKENB.P
   BAUER, H
AF KRUCKENB.P
   BAUER, H
TI DISSOCIATION CONSTANT BETWEEN CURARE AND ACETYLCHOLINE RECEPTOR
SO PFLUGERS ARCHIV-EUROPEAN JOURNAL OF PHYSIOLOGY
LA German
DT Article
NR 13
TC 7
Z9 7
PU SPRINGER VERLAG
PI NEW YORK
PA 175 FIFTH AVE, NEW YORK, NY 10010
SN 0031-6768
J9 PFLUG ARCH EUR J PHY
JI Pflugers Arch.
PY 1971
VL 326
IS 2
BP 184
EP &
DI 10.1007/BF00586909
PG 0
WC Physiology
SC Physiology
GA J8860
UT WOS:A1971J886000007
ER

PT J
AU MOORE, MS
   KEYWORTH, GA
AF MOORE, MS
   KEYWORTH, GA
TI ANALYSIS OF FISSION AND CAPTURE CROSS SECTIONS OF CURIUM ISOTOPES
SO PHYSICAL REVIEW C
LA English
DT Article
NR 37
TC 53
Z9 53
PU AMERICAN PHYSICAL SOC
PI COLLEGE PK
PA ONE PHYSICS ELLIPSE, COLLEGE PK, MD 20740-3844 USA
SN 0556-2813
J9 PHYS REV C
JI Phys. Rev. C
PY 1971
VL 3
IS 4
BP 1656
EP &
DI 10.1103/PhysRevC.3.1656
PG 0
WC Physics, Nuclear
SC Physics
GA I9518
UT WOS:A1971I951800026
ER

PT J
AU CONNES, R
AF CONNES, R
TI BUDDING VARIATIONS IN SEA OF TETHYA-LYNCURIUM LAMARCK
SO VIE ET MILIEU SERIE A-BIOLOGIE MARINE
LA French
DT Article
C1 FAC SCI MONTPELLIER,LAB BIOL ANIM,MONTPELLIER,FRANCE.
NR 9
TC 0
Z9 0
PU MASSON EDITEUR
PI PARIS 06
PA 120 BLVD SAINT-GERMAIN, 75280 PARIS 06, FRANCE
J9 VIE MILIEU A BIOL MA
PY 1971
VL 22
IS 1A
BP 133
EP 141
PG 9
WC Marine & Freshwater Biology
SC Marine & Freshwater Biology
GA O1087
UT WOS:A1971O108700008
ER

PT J
AU SAIR, RA
   LISTER, D
   MOODY, WG
   CASSENS, RG
   HOEKSTRA, WG
   BRISKEY, EJ
AF SAIR, RA
   LISTER, D
   MOODY, WG
   CASSENS, RG
   HOEKSTRA, WG
   BRISKEY, EJ
TI ACTION OF CURARE AND MAGNESIUM ON STRIATED MUSCLE OF STRESS-SUSCEPTIBLE
   PIGS
SO AMERICAN JOURNAL OF PHYSIOLOGY
LA English
DT Article
NR 31
TC 51
Z9 51
PU AMER PHYSIOLOGICAL SOC
PI BETHESDA
PA 9650 ROCKVILLE PIKE, BETHESDA, MD 20814
SN 0002-9513
J9 AM J PHYSIOL
JI Am. J. Physiol.
PY 1970
VL 218
IS 1
BP 108
EP &
PG 0
WC Physiology
SC Physiology
GA F0891
UT WOS:A1970F089100019
ER

PT J
AU FELDMAN, SA
   TYRRELL, MF
AF FELDMAN, SA
   TYRRELL, MF
TI A NEW STEROID MUSCLE RELAXANT - DACURONIUM-NB.68 (ORGANON)
SO ANAESTHESIA
LA English
DT Article
NR 5
TC 17
Z9 17
PU BLACKWELL SCIENCE LTD
PI OXFORD
PA P O BOX 88, OSNEY MEAD, OXFORD OX2 0NE, OXON, ENGLAND
SN 0003-2409
J9 ANAESTHESIA
JI Anaesthesia
PY 1970
VL 25
IS 3
BP 349
EP &
DI 10.1111/j.1365-2044.1970.tb00220.x
PG 0
WC Anesthesiology
SC Anesthesiology
GA G7979
UT WOS:A1970G797900006
ER

PT J
AU LOH, L
AF LOH, L
TI CARDIOVASCULAR EFFECTS OF PANCURONIUM BROMIDE
SO ANAESTHESIA
LA English
DT Article
NR 8
TC 70
Z9 70
PU BLACKWELL SCIENCE LTD
PI OXFORD
PA P O BOX 88, OSNEY MEAD, OXFORD OX2 0NE, OXON, ENGLAND
SN 0003-2409
J9 ANAESTHESIA
JI Anaesthesia
PY 1970
VL 25
IS 3
BP 356
EP &
DI 10.1111/j.1365-2044.1970.tb00221.x
PG 0
WC Anesthesiology
SC Anesthesiology
GA G7979
UT WOS:A1970G797900007
ER

PT J
AU DICK, W
   DROH, R
AF DICK, W
   DROH, R
TI PANCURONIUM BROMIDE - CLINICAL EXPERIENCES WITH A NEW STEROID MUSCLE
   RELAXANT
SO ANAESTHESIST
LA German
DT Article
NR 9
TC 7
Z9 7
PU SPRINGER VERLAG
PI NEW YORK
PA 175 FIFTH AVE, NEW YORK, NY 10010
SN 0003-2417
J9 ANAESTHESIST
JI Anaesthesist
PY 1970
VL 19
IS 5
BP 173
EP &
PG 0
WC Anesthesiology
SC Anesthesiology
GA G4107
UT WOS:A1970G410700003
ER

PT J
AU DICK, W
   DROH, R
   FREY, R
   HADJIDIM.M
   HALMAGYI, M
   HEYMER, G
   OETTEL, P
AF DICK, W
   DROH, R
   FREY, R
   HADJIDIM.M
   HALMAGYI, M
   HEYMER, G
   OETTEL, P
TI EXPERIMENTAL AND CLINICAL INVESTIGATIONS OF MUSCLE RELAXANT PANCURONIUM
   BROMIDE
SO ANAESTHESIST
LA German
DT Article
NR 7
TC 3
Z9 3
PU SPRINGER VERLAG
PI NEW YORK
PA 175 FIFTH AVE, NEW YORK, NY 10010
SN 0003-2417
J9 ANAESTHESIST
JI Anaesthesist
PY 1970
VL 19
IS 7
BP 248
EP &
PG 0
WC Anesthesiology
SC Anesthesiology
GA H0346
UT WOS:A1970H034600005
ER

PT J
AU WALTS, LF
   DILLON, JB
AF WALTS, LF
   DILLON, JB
TI INFLUNECE OF ANESTHETIC AGENT ON ACTION OF CURARE IN MAN
SO ANESTHESIA AND ANALGESIA CURRENT RESEARCHES
LA English
DT Article
NR 10
TC 16
Z9 16
PU LIPPINCOTT WILLIAMS & WILKINS
PI PHILADELPHIA
PA 227 EAST WASHINGTON SQ, PHILADELPHIA, PA 19106
J9 ANESTH ANAL CURR RES
PY 1970
VL 49
IS 1
BP 17
EP &
PG 0
WC Anesthesiology
SC Anesthesiology
GA F2571
UT WOS:A1970F257100003
ER

PT J
AU JOHANSEN, SH
   OSGOOD, P
AF JOHANSEN, SH
   OSGOOD, P
TI VENTILATORY RESERVE IN DOG DURING PARTIAL CURARIZATION
SO ANESTHESIOLOGY
LA English
DT Article
NR 27
TC 0
Z9 0
PU LIPPINCOTT WILLIAMS & WILKINS
PI PHILADELPHIA
PA 227 EAST WASHINGTON SQ, PHILADELPHIA, PA 19106
SN 0003-3022
J9 ANESTHESIOLOGY
JI Anesthesiology
PY 1970
VL 33
IS 3
BP 322
EP &
DI 10.1097/00000542-197009000-00010
PG 0
WC Anesthesiology
SC Anesthesiology
GA H1574
UT WOS:A1970H157400005
ER

PT J
AU CLOUTIER, G
   GOYER, GR
AF CLOUTIER, G
   GOYER, GR
TI IN VITRO STUDY OF CURARIZATION MECHANISM OF ACETYLENIC GALLAMINE
SO ARCHIVES INTERNATIONALES DE PHARMACODYNAMIE ET DE THERAPIE
LA French
DT Article
NR 10
TC 0
Z9 0
PU ARCH INT PHARMACODYNAMIE
PI GHENT
PA DE PINTELAAN 185, B-9000 GHENT, BELGIUM
SN 0003-9780
J9 ARCH INT PHARMACOD T
JI Arch. Int. Pharmacodyn. Ther.
PY 1970
VL 184
IS 2
BP 299
EP &
PG 0
WC Pharmacology & Pharmacy
SC Pharmacology & Pharmacy
GA G1501
UT WOS:A1970G150100011
ER

PT J
AU MATHEW, NT
   JACOB, JC
   CHANDY, J
AF MATHEW, NT
   JACOB, JC
   CHANDY, J
TI FAMILIAL OCULAR MYOPATHY WITH CURARE SENSITIVITY
SO ARCHIVES OF NEUROLOGY
LA English
DT Article
NR 24
TC 12
Z9 12
PU AMER MEDICAL ASSOC
PI CHICAGO
PA 515 N STATE ST, CHICAGO, IL 60610
SN 0003-9942
J9 ARCH NEUROL-CHICAGO
JI Arch. Neurol.
PY 1970
VL 22
IS 1
BP 68
EP &
PG 0
GA E9124
UT WOS:A1970E912400012
ER

PT J
AU KENNEDY, BR
   KELMAN, GR
AF KENNEDY, BR
   KELMAN, GR
TI CARDIOVASCULAR EFFECTS OF ALCURONIUM IN MAN
SO BRITISH JOURNAL OF ANAESTHESIA
LA English
DT Article
NR 14
TC 22
Z9 22
PU PROF SCI PUBL
PI LONDON
PA TAVISTOCK HOUSE EAST, TAVISTOCK SQUARE, LONDON WC1H 9JR, ENGLAND
SN 0007-0912
J9 BRIT J ANAESTH
JI Br. J. Anaesth.
PY 1970
VL 42
IS 7
BP 625
EP &
DI 10.1093/bja/42.7.625
PG 0
WC Anesthesiology
SC Anesthesiology
GA G8800
UT WOS:A1970G880000011
ER

PT J
AU NORMAN, J
   KATZ, RL
   SEED, RF
AF NORMAN, J
   KATZ, RL
   SEED, RF
TI NEUROMUSCULAR BLOCKING ACTION OF PANCURONIUM IN MAN DURING ANAESTHESIA
SO BRITISH JOURNAL OF ANAESTHESIA
LA English
DT Article
NR 17
TC 63
Z9 63
PU PROF SCI PUBL
PI LONDON
PA TAVISTOCK HOUSE EAST, TAVISTOCK SQUARE, LONDON WC1H 9JR, ENGLAND
SN 0007-0912
J9 BRIT J ANAESTH
JI Br. J. Anaesth.
PY 1970
VL 42
IS 8
BP 702
EP &
DI 10.1093/bja/42.8.702
PG 0
WC Anesthesiology
SC Anesthesiology
GA H1280
UT WOS:A1970H128000009
ER

PT J
AU SMITH, G
   PROCTOR, DW
   SPENCE, AA
AF SMITH, G
   PROCTOR, DW
   SPENCE, AA
TI COMPARISON OF SOME CARDIOVASCULAR EFFECTS OF TUBOCURARINE AND
   PANCURONIUM IN DOGS
SO BRITISH JOURNAL OF ANAESTHESIA
LA English
DT Article
NR 14
TC 46
Z9 46
PU PROF SCI PUBL
PI LONDON
PA TAVISTOCK HOUSE EAST, TAVISTOCK SQUARE, LONDON WC1H 9JR, ENGLAND
SN 0007-0912
J9 BRIT J ANAESTH
JI Br. J. Anaesth.
PY 1970
VL 42
IS 11
BP 923
EP &
DI 10.1093/bja/42.11.923
PG 0
WC Anesthesiology
SC Anesthesiology
GA I0315
UT WOS:A1970I031500003
ER

PT J
AU SALEM, MR
   YLAGAN, LB
   ANGEL, JJ
   VEDAM, VS
   COLLINS, VJ
AF SALEM, MR
   YLAGAN, LB
   ANGEL, JJ
   VEDAM, VS
   COLLINS, VJ
TI REVERSAL OF CURARIZATION WITH ATROPINE-NEOSTIGMINE MIXTURE IN PATIENTS
   WITH CONGENITAL CARDIAC DISEASE
SO BRITISH JOURNAL OF ANAESTHESIA
LA English
DT Article
NR 11
TC 8
Z9 8
PU PROF SCI PUBL
PI LONDON
PA TAVISTOCK HOUSE EAST, TAVISTOCK SQUARE, LONDON WC1H 9JR, ENGLAND
SN 0007-0912
J9 BRIT J ANAESTH
JI Br. J. Anaesth.
PY 1970
VL 42
IS 11
BP 991
EP &
DI 10.1093/bja/42.11.991
PG 0
WC Anesthesiology
SC Anesthesiology
GA I0315
UT WOS:A1970I031500017
ER

PT J
AU GOTTA, AW
   SULLIVAN, CA
AF GOTTA, AW
   SULLIVAN, CA
TI A CLINICAL EVALUATION OF PYRIDOSTIGMIN BROMIDE IN REVERSAL OF
   CURARIZATION
SO CANADIAN ANAESTHETISTS SOCIETY JOURNAL
LA English
DT Article
NR 23
TC 6
Z9 6
PU CANADIAN ANAESTHETISTS SOC INC
PI TORONTO
PA 1 EGLINTON AVE EAST, SUITE 208, TORONTO ON M4P 3A1, CANADA
SN 0008-2856
J9 CAN ANAESTH SOC J
PY 1970
VL 17
IS 5
BP 527
EP &
DI 10.1007/BF03004802
PG 0
WC Anesthesiology
SC Anesthesiology
GA H1195
UT WOS:A1970H119500011
ER

PT J
AU KLAVER, KH
AF KLAVER, KH
TI CURARE-PRESERVING EFFECT OF A SKELETAL MUSCLE RELAXANT, NORFLEX, IN
   MAJOR SURGERY
SO CHIRURG
LA German
DT Article
NR 6
TC 1
Z9 1
PU SPRINGER VERLAG
PI NEW YORK
PA 175 FIFTH AVE, NEW YORK, NY 10010
SN 0009-4722
J9 CHIRURG
JI Chirurg
PY 1970
VL 41
IS 2
BP 81
EP &
PG 0
WC Surgery
SC Surgery
GA F5341
UT WOS:A1970F534100008
ER

PT J
AU SAXENA, PR
   BONTA, IL
AF SAXENA, PR
   BONTA, IL
TI MECHANISM OF SELECTIVE CARDIAC VAGOLYTIC ACTION OF PANCURONIUM BROMIDE -
   SPECIFIC BLOCKADE OF CARDIAC MUSCARINIC RECEPTORS
SO EUROPEAN JOURNAL OF PHARMACOLOGY
LA English
DT Article
NR 26
TC 128
Z9 128
PU ELSEVIER SCIENCE BV
PI AMSTERDAM
PA PO BOX 211, 1000 AE AMSTERDAM, NETHERLANDS
SN 0014-2999
J9 EUR J PHARMACOL
JI Eur. J. Pharmacol.
PY 1970
VL 11
IS 3
BP 332
EP &
DI 10.1016/0014-2999(70)90009-9
PG 0
WC Pharmacology & Pharmacy
SC Pharmacology & Pharmacy
GA H3055
UT WOS:A1970H305500009
ER

PT J
AU MEIJER, DKF
   WEITERIN.JG
AF MEIJER, DKF
   WEITERIN.JG
TI CURARE-LIKE AGENTS - RELATION BETWEEN LIPID SOLUBILITY AND TRANSPORT
   INTO BILE IN PERFUSED RAT LIVER
SO EUROPEAN JOURNAL OF PHARMACOLOGY
LA English
DT Article
NR 24
TC 38
Z9 38
PU ELSEVIER SCIENCE BV
PI AMSTERDAM
PA PO BOX 211, 1000 AE AMSTERDAM, NETHERLANDS
SN 0014-2999
J9 EUR J PHARMACOL
JI Eur. J. Pharmacol.
PY 1970
VL 10
IS 2
BP 283
EP &
DI 10.1016/0014-2999(70)90284-0
PG 0
WC Pharmacology & Pharmacy
SC Pharmacology & Pharmacy
GA G3013
UT WOS:A1970G301300018
ER

PT J
AU NENOT, JC
   MORIN, M
   LAFUMA, J
AF NENOT, JC
   MORIN, M
   LAFUMA, J
TI EXPERIMENTAL STUDY OF CONTAMINATIONS BY CURIUM-242 AND THEIR TREATMENT
SO HEALTH PHYSICS
LA French
DT Article
NR 27
TC 15
Z9 15
PU LIPPINCOTT WILLIAMS & WILKINS
PI PHILADELPHIA
PA 227 EAST WASHINGTON SQ, PHILADELPHIA, PA 19106
SN 0017-9078
J9 HEALTH PHYS
JI Health Phys.
PY 1970
VL 18
IS 6
BP 613
EP &
DI 10.1097/00004032-197006000-00002
PG 0
WC Environmental Sciences; Environmental Studies; Public, Environmental &
   Occupational Health; Nuclear Science & Technology; Radiology, Nuclear
   Medicine & Medical Imaging
SC Environmental Sciences & Ecology; Public, Environmental & Occupational
   Health; Nuclear Science & Technology; Radiology, Nuclear Medicine &
   Medical Imaging
GA G5091
UT WOS:A1970G509100002
ER

PT J
AU SHARMA, PL
AF SHARMA, PL
TI EFFECT OF PANCURONIUM BROMIDE A NEW STEROIDAL NEUROMUSCULAR BLOCKING
   AGENT ON HALOTHANE-ADRENALINE-EVOKED VENTRICULAR ARRHYTHMIAS IN DOG
SO INDIAN JOURNAL OF MEDICAL RESEARCH
LA English
DT Article
NR 10
TC 3
Z9 3
PU INDIAN COUNCIL MEDICAL RES
PI NEW DELHI
PA PO BOX 4508 ANSARI NAGAR, NEW DELHI 110029, INDIA
SN 0971-5916
J9 INDIAN J MED RES
JI Indian J. Med. Res.
PY 1970
VL 58
IS 12
BP 1736
EP &
PG 0
WC Immunology; Medicine, General & Internal; Medicine, Research &
   Experimental
SC Immunology; General & Internal Medicine; Research & Experimental
   Medicine
GA I8973
UT WOS:A1970I897300013
ER

PT J
AU LAUBEREA.PG
   BURNS, JH
AF LAUBEREA.PG
   BURNS, JH
TI TRICYCLOPENTADIENYL-CURIUM
SO INORGANIC & NUCLEAR CHEMISTRY LETTERS
LA English
DT Article
NR 8
TC 21
Z9 21
PU PERGAMON-ELSEVIER SCIENCE LTD
PI OXFORD
PA THE BOULEVARD, LANGFORD LANE, KIDLINGTON, OXFORD OX5 1GB, ENGLAND
SN 0020-1650
J9 INORG NUCL CHEM LETT
PY 1970
VL 6
IS 1
BP 59
EP &
DI 10.1016/0020-1650(70)80285-9
PG 0
WC Chemistry, Inorganic & Nuclear
SC Chemistry
GA F3752
UT WOS:A1970F375200013
ER

PT J
AU NOE, M
   FUGER, J
   DUYCKAER.G
AF NOE, M
   FUGER, J
   DUYCKAER.G
TI SOME RECENT OBSERVATIONS ON CURIUM SESQUIOXIDE
SO INORGANIC & NUCLEAR CHEMISTRY LETTERS
LA English
DT Article
NR 12
TC 16
Z9 16
PU PERGAMON-ELSEVIER SCIENCE LTD
PI OXFORD
PA THE BOULEVARD, LANGFORD LANE, KIDLINGTON, OXFORD OX5 1GB, ENGLAND
SN 0020-1650
J9 INORG NUCL CHEM LETT
PY 1970
VL 6
IS 1
BP 111
EP &
DI 10.1016/0020-1650(70)80294-X
PG 0
WC Chemistry, Inorganic & Nuclear
SC Chemistry
GA F3752
UT WOS:A1970F375200022
ER

PT J
AU BANSAL, BM
   DAMIEN, D
AF BANSAL, BM
   DAMIEN, D
TI CURIUM HYDRIDE
SO INORGANIC & NUCLEAR CHEMISTRY LETTERS
LA English
DT Article
NR 6
TC 6
Z9 6
PU PERGAMON-ELSEVIER SCIENCE LTD
PI OXFORD
PA THE BOULEVARD, LANGFORD LANE, KIDLINGTON, OXFORD OX5 1GB, ENGLAND
SN 0020-1650
J9 INORG NUCL CHEM LETT
PY 1970
VL 6
IS 7
BP 603
EP &
DI 10.1016/0020-1650(70)80055-1
PG 0
WC Chemistry, Inorganic & Nuclear
SC Chemistry
GA G8267
UT WOS:A1970G826700002
ER

PT J
AU FRIEDMAN, KJ
   CARLSON, AD
AF FRIEDMAN, KJ
   CARLSON, AD
TI EFFECTS OF CURARE IN COCKROACH .1. DTC-INDUCED FAILURE OF LEG
   CONTRACTION
SO JOURNAL OF EXPERIMENTAL BIOLOGY
LA English
DT Article
NR 27
TC 4
Z9 4
PU COMPANY OF BIOLOGISTS LTD
PI CAMBRIDGE
PA BIDDER BUILDING CAMBRIDGE COMMERCIAL PARK COWLEY RD, CAMBRIDGE CB4 4DL,
   CAMBS, ENGLAND
SN 0022-0949
J9 J EXP BIOL
JI J. Exp. Biol.
PY 1970
VL 52
IS 3
BP 583
EP &
PG 0
WC Biology
SC Life Sciences & Biomedicine - Other Topics
GA G7257
UT WOS:A1970G725700010
ER

PT J
AU FRIEDMAN, KJ
   CARLSON, AD
AF FRIEDMAN, KJ
   CARLSON, AD
TI EFFECTS OF CURARE IN COCKROACH .2. BLOCKAGE OF NERVE IMPULSES BY DTC
SO JOURNAL OF EXPERIMENTAL BIOLOGY
LA English
DT Article
NR 27
TC 8
Z9 8
PU COMPANY OF BIOLOGISTS LTD
PI CAMBRIDGE
PA BIDDER BUILDING CAMBRIDGE COMMERCIAL PARK COWLEY RD, CAMBRIDGE CB4 4DL,
   CAMBS, ENGLAND
SN 0022-0949
J9 J EXP BIOL
JI J. Exp. Biol.
PY 1970
VL 52
IS 3
BP 593
EP &
PG 0
WC Biology
SC Life Sciences & Biomedicine - Other Topics
GA G7257
UT WOS:A1970G725700011
ER

PT J
AU GIBBY, RL
   MCNEILLY, CE
   CHIKALLA, TD
AF GIBBY, RL
   MCNEILLY, CE
   CHIKALLA, TD
TI THERMAL DIFFUSIVITY, THERMAL CONDUCTIVITY, AND TRANSFORMATION
   TEMPERATURES OF CURIUM SESQUIOXIDE
SO JOURNAL OF NUCLEAR MATERIALS
LA English
DT Article
NR 22
TC 8
Z9 8
PU ELSEVIER SCIENCE BV
PI AMSTERDAM
PA PO BOX 211, 1000 AE AMSTERDAM, NETHERLANDS
SN 0022-3115
J9 J NUCL MATER
JI J. Nucl. Mater.
PY 1970
VL 34
IS 3
BP 299
EP &
DI 10.1016/0022-3115(70)90196-0
PG 0
WC Materials Science, Multidisciplinary; Nuclear Science & Technology;
   Mining & Mineral Processing
SC Materials Science; Nuclear Science & Technology; Mining & Mineral
   Processing
GA F8922
UT WOS:A1970F892200005
ER

PT J
AU BAUMGART.F
   FISCHER, EO
   BILLICH, H
   DORNBERG.E
   KANELLAK.B
   ROTH, W
   STIEGLIT.L
AF BAUMGART.F
   FISCHER, EO
   BILLICH, H
   DORNBERG.E
   KANELLAK.B
   ROTH, W
   STIEGLIT.L
TI TRICYCLOPENTADIENYLCURIUM(244)-(III)
SO JOURNAL OF ORGANOMETALLIC CHEMISTRY
LA German
DT Article
RI Roth, Wieslaw/C-2295-2013
NR 4
TC 7
Z9 7
PU ELSEVIER SCIENCE SA
PI LAUSANNE
PA PO BOX 564, 1001 LAUSANNE, SWITZERLAND
SN 0022-328X
J9 J ORGANOMET CHEM
JI J. Organomet. Chem.
PY 1970
VL 22
IS 2
BP C17
EP &
DI 10.1016/S0022-328X(00)86036-2
PG 0
WC Chemistry, Inorganic & Nuclear; Chemistry, Organic
SC Chemistry
GA F9373
UT WOS:A1970F937300001
ER

PT J
AU LU, TC
AF LU, TC
TI AFFINITY OF CURARE-LIKE COMPOUNDS AND THEIR POTENCY IN BLOCKING
   NEUROMUSCULAR TRANSMISSION
SO JOURNAL OF PHARMACOLOGY AND EXPERIMENTAL THERAPEUTICS
LA English
DT Article
NR 16
TC 37
Z9 37
PU AMER SOC PHARMACOLOGY EXPERIMENTAL THERAPEUTICS
PI BETHESDA
PA 9650 ROCKVILLE PIKE, BETHESDA, MD 20814-3998
SN 0022-3565
J9 J PHARMACOL EXP THER
JI J. Pharmacol. Exp. Ther.
PY 1970
VL 174
IS 3
BP 560
EP &
PG 0
WC Pharmacology & Pharmacy
SC Pharmacology & Pharmacy
GA H2931
UT WOS:A1970H293100025
ER

PT J
AU KOMESARO.D
AF KOMESARO.D
TI FURTHER CLINICAL STUDIES ON PANCURONIUM BROMIDE .1. A COMPARISON WITH
   OTHER NON-DEPOLARIZING MUSCLE RELAXANTS
SO MEDICAL JOURNAL OF AUSTRALIA
LA English
DT Article
NR 11
TC 6
Z9 6
PU AUSTRALASIAN MED PUBL CO LTD
PI SYDNEY
PA LEVEL 1, 76 BERRY ST, SYDNEY NSW 2060, AUSTRALIA
SN 0025-729X
J9 MED J AUSTRALIA
JI Med. J. Aust.
PY 1970
VL 2
IS 11
BP 494
EP &
PG 0
WC Medicine, General & Internal
SC General & Internal Medicine
GA H2235
UT WOS:A1970H223500006
ER

PT J
AU KOMESARO.D
AF KOMESARO.D
TI FURTHER CLINICAL STUDIES ON PANCURONIUM BROMIDE .2. A STUDY OF EFFECTS
   ON BLOOD PRESSURE AND PULSE RATE
SO MEDICAL JOURNAL OF AUSTRALIA
LA English
DT Article
NR 3
TC 9
Z9 9
PU AUSTRALASIAN MED PUBL CO LTD
PI SYDNEY
PA LEVEL 1, 76 BERRY ST, SYDNEY NSW 2060, AUSTRALIA
SN 0025-729X
J9 MED J AUSTRALIA
JI Med. J. Aust.
PY 1970
VL 2
IS 11
BP 497
EP &
PG 0
WC Medicine, General & Internal
SC General & Internal Medicine
GA H2235
UT WOS:A1970H223500007
ER

PT J
AU ABRAHAM, MM
   BOATNER, LA
   FINCH, CB
   REYNOLDS, RW
   ZELDES, H
AF ABRAHAM, MM
   BOATNER, LA
   FINCH, CB
   REYNOLDS, RW
   ZELDES, H
TI ELECTRON PARAMAGNETIC RESONANCE INVESTIGATIONS OF DIVALENT AMERICIUM AND
   TRIVALENT CURIUM IN STRONTIUM CHLORIDE
SO PHYSICAL REVIEW B
LA English
DT Article
NR 28
TC 20
Z9 20
PU AMERICAN PHYSICAL SOC
PI COLLEGE PK
PA ONE PHYSICS ELLIPSE, COLLEGE PK, MD 20740-3844 USA
J9 PHYS REV B
PY 1970
VL 1
IS 9
BP 3555
EP &
DI 10.1103/PhysRevB.1.3555
PG 0
WC Physics, Condensed Matter
SC Physics
GA G6298
UT WOS:A1970G629800003
ER

PT J
AU BAIRD, WLM
AF BAIRD, WLM
TI CLINICAL EXPERIENCE WITH PANCURONIUM
SO PROCEEDINGS OF THE ROYAL SOCIETY OF MEDICINE-LONDON
LA English
DT Article
NR 8
TC 7
Z9 7
PU ROYAL SOC MEDICINE PRESS LTD
PI LONDON
PA 1 WIMPOLE STREET, LONDON W1M 8AE, ENGLAND
SN 0035-9157
J9 P ROY SOC MED
PY 1970
VL 63
IS 7
BP 697
EP &
PG 0
WC Medicine, General & Internal
SC General & Internal Medicine
GA G6656
UT WOS:A1970G665600019
ER

PT J
AU ALY, HF
   LATIMER, RM
AF ALY, HF
   LATIMER, RM
TI EXTRACTION OF TRANSPLUTONIUM ELEMENTS BY DI-2-ETHYLHEXYLPHOSPHORIC ACID
   .1. STABILITY CONSTANTS OF CURIUM, BBERKELIUM, CALIFORNIUM AND
   EINSTEINIUM WITH SOME HYDROXYCARBOXYLIC ACIDS
SO RADIOCHIMICA ACTA
LA English
DT Article
NR 15
TC 10
Z9 10
PU R OLDENBOURG VERLAG
PI MUNICH
PA LEKTORAT M/N, K BERBER-NERLINGER, POSTFACH 80 13 60, D-81613 MUNICH,
   GERMANY
SN 0033-8230
J9 RADIOCHIM ACTA
JI Radiochim. Acta
PY 1970
VL 14
IS 1
BP 27
EP &
PG 0
WC Chemistry, Inorganic & Nuclear; Nuclear Science & Technology
SC Chemistry; Nuclear Science & Technology
GA H2940
UT WOS:A1970H294000006
ER

PT J
AU ALY, HF
   LATIMER, RM
   ABDELRAS.AA
AF ALY, HF
   LATIMER, RM
   ABDELRAS.AA
TI RESOLUTION CONCEPT FOR SEPARATION OF CURIUM FROM CALIFORNIUM BY
   ION-EXCHANGE CHROMATOGRAPHY
SO TALANTA
LA English
DT Article
NR 20
TC 7
Z9 7
PU ELSEVIER SCIENCE BV
PI AMSTERDAM
PA PO BOX 211, 1000 AE AMSTERDAM, NETHERLANDS
SN 0039-9140
J9 TALANTA
JI Talanta
PY 1970
VL 17
IS 4
BP 265
EP &
DI 10.1016/0039-9140(70)80212-0
PG 0
WC Chemistry, Analytical
SC Chemistry
GA G0186
UT WOS:A1970G018600003
ER

PT J
AU AZIZ, A
   LYLE, SJ
AF AZIZ, A
   LYLE, SJ
TI PARTITION OF FLUOROCATIONS OF SCANDIUM, YTTRIUM, LANTHANUM,
   AMERICIUM(III) AND CURIUM(III) BETWEEN A CATION-EXCHANGER AND AN AQUEOUS
   SOLUTION
SO JOURNAL OF INORGANIC & NUCLEAR CHEMISTRY
LA English
DT Article
NR 8
TC 4
Z9 4
PU PERGAMON-ELSEVIER SCIENCE LTD
PI OXFORD
PA THE BOULEVARD, LANGFORD LANE, KIDLINGTON, OXFORD OX5 1GB, ENGLAND
SN 0022-1902
J9 J INORG NUCL CHEM
PY 1970
VL 32
IS 7
BP 2383
EP &
DI 10.1016/0022-1902(70)80520-6
PG 0
WC Chemistry, Inorganic & Nuclear
SC Chemistry
GA G6533
UT WOS:A1970G653300036
ER

PT J
AU ALY, HF
   LATIMER, RM
AF ALY, HF
   LATIMER, RM
TI EXTRACTION OF CURIUM AND EINSTEINIUM BY DIBUTYL,N,N,DIETHYL CARBAMYL
   PHOSPHONATE (DBDECP) FROM MINERAL ACIDS
SO JOURNAL OF INORGANIC & NUCLEAR CHEMISTRY
LA English
DT Article
NR 6
TC 14
Z9 14
PU PERGAMON-ELSEVIER SCIENCE LTD
PI OXFORD
PA THE BOULEVARD, LANGFORD LANE, KIDLINGTON, OXFORD OX5 1GB, ENGLAND
SN 0022-1902
J9 J INORG NUCL CHEM
PY 1970
VL 32
IS 9
BP 3081
EP &
DI 10.1016/0022-1902(70)80375-X
PG 0
WC Chemistry, Inorganic & Nuclear
SC Chemistry
GA H1549
UT WOS:A1970H154900033
ER

PT J
AU MYASOEDO.VF
   MOLOCHNI.NP
AF MYASOEDO.VF
   MOLOCHNI.NP
TI PROCEDURE FOR CONCENTRATING AMERICIUM AND CURIUM COMBINED WITH THEIR
   SEPARATION FROM PLUTONIUM AND FISSION PRODUCTS USING A CHELATING RESIN
SO JOURNAL OF RADIOANALYTICAL CHEMISTRY
LA English
DT Article
NR 7
TC 1
Z9 1
PU ELSEVIER SCIENCE SA
PI LAUSANNE
PA PO BOX 564, 1001 LAUSANNE, SWITZERLAND
SN 0134-0719
J9 J RADIOANAL CHEM
PY 1970
VL 6
IS 1
BP 67
EP &
DI 10.1007/BF02513901
PG 0
WC Chemistry, Analytical; Nuclear Science & Technology
SC Chemistry; Nuclear Science & Technology
GA I0115
UT WOS:A1970I011500008
ER

PT J
AU LUND, I
   STOVNER, J
AF LUND, I
   STOVNER, J
TI DOSE-RESPONSE CURVES FOR TUBOCURARINE, ALCURONIUM AND PANCURONIUM
SO ACTA ANAESTHESIOLOGICA SCANDINAVICA
LA English
DT Article
NR 5
TC 1
Z9 1
PU MUNKSGAARD INT PUBL LTD
PI COPENHAGEN
PA 35 NORRE SOGADE, PO BOX 2148, DK-1016 COPENHAGEN, DENMARK
SN 0001-5172
J9 ACTA ANAESTH SCAND
JI Acta Anaesthesiol. Scand.
PY 1969
BP 238
EP &
PG 0
WC Anesthesiology
SC Anesthesiology
GA G0501
UT WOS:A1969G050100047
ER

PT J
AU MCDOWELL, SA
   CLARKE, RSJ
AF MCDOWELL, SA
   CLARKE, RSJ
TI A CLINICAL COMPARISON OF PANCURONIUM WITH D-TUBOCURARINE
SO ANAESTHESIA
LA English
DT Article
NR 20
TC 72
Z9 72
PU BLACKWELL SCIENCE LTD
PI OXFORD
PA P O BOX 88, OSNEY MEAD, OXFORD OX2 0NE, OXON, ENGLAND
SN 0003-2409
J9 ANAESTHESIA
JI Anaesthesia
PY 1969
VL 24
IS 4
BP 581
EP &
DI 10.1111/j.1365-2044.1969.tb02912.x
PG 0
WC Anesthesiology
SC Anesthesiology
GA E3205
UT WOS:A1969E320500009
ER

PT J
AU CASCORBI, HF
AF CASCORBI, HF
TI EXPERIMENTAL INVESTIGATIONS ON POSITION OF PANTOTHENOL AMONG
   CURARE-ANTAGONISTS
SO ANAESTHESIST
LA German
DT Article
NR 6
TC 1
Z9 1
PU SPRINGER VERLAG
PI NEW YORK
PA 175 FIFTH AVE, NEW YORK, NY 10010
SN 0003-2417
J9 ANAESTHESIST
JI Anaesthesist
PY 1969
VL 18
IS 2
BP 33
EP &
PG 0
WC Anesthesiology
SC Anesthesiology
GA C7184
UT WOS:A1969C718400001
ER

PT J
AU STANLEY, VF
   GIESECKE, AH
AF STANLEY, VF
   GIESECKE, AH
TI NEOMYCIN - CURARE NEUROMUSCULAR BLOCK AND REVERSAL IN CATS
SO ANESTHESIOLOGY
LA English
DT Article
NR 9
TC 23
Z9 23
PU LIPPINCOTT WILLIAMS & WILKINS
PI PHILADELPHIA
PA 227 EAST WASHINGTON SQ, PHILADELPHIA, PA 19106
SN 0003-3022
J9 ANESTHESIOLOGY
JI Anesthesiology
PY 1969
VL 31
IS 3
BP 228
EP &
PG 0
WC Anesthesiology
SC Anesthesiology
GA E0270
UT WOS:A1969E027000005
ER

PT J
AU KOCH, G
AF KOCH, G
TI RECOVERY OF NEPTUNIUM AMERICIUM AND CURIUM BY IRRADIATION OF NUCLEAR
   FUELS
SO ATOMPRAXIS
LA German
DT Article
NR 30
TC 2
Z9 2
J9 ATOMPRAXIS
PY 1969
VL 15
IS 1
BP 26
EP &
PG 0
WC Physics, Atomic, Molecular & Chemical
SC Physics
GA C5886
UT WOS:A1969C588600004
ER

PT J
AU THOMAS, J
   CLIMIE, CR
   MATHER, LE
AF THOMAS, J
   CLIMIE, CR
   MATHER, LE
TI PLACENTAL TRANSFER OF ALCURONIUM - A PRELIMINARY REPORT
SO BRITISH JOURNAL OF ANAESTHESIA
LA English
DT Article
RI Mather, Laurence/G-8155-2011
NR 19
TC 25
Z9 25
PU PROF SCI PUBL
PI LONDON
PA TAVISTOCK HOUSE EAST, TAVISTOCK SQUARE, LONDON WC1H 9JR, ENGLAND
SN 0007-0912
J9 BRIT J ANAESTH
JI Br. J. Anaesth.
PY 1969
VL 41
IS 4
BP 297
EP &
DI 10.1093/bja/41.4.297
PG 0
WC Anesthesiology
SC Anesthesiology
GA D0271
UT WOS:A1969D027100004
ER

PT J
AU TAMMISTO, T
   WELLING, I
AF TAMMISTO, T
   WELLING, I
TI EFFECT OF ALCURONIUM AND TUBOCURARINE ON BLOOD PRESSURE AND HEART RATE -
   A CLINICAL COMPARISON
SO BRITISH JOURNAL OF ANAESTHESIA
LA English
DT Article
NR 20
TC 18
Z9 18
PU PROF SCI PUBL
PI LONDON
PA TAVISTOCK HOUSE EAST, TAVISTOCK SQUARE, LONDON WC1H 9JR, ENGLAND
SN 0007-0912
J9 BRIT J ANAESTH
JI Br. J. Anaesth.
PY 1969
VL 41
IS 4
BP 317
EP &
DI 10.1093/bja/41.4.317
PG 0
WC Anesthesiology
SC Anesthesiology
GA D0271
UT WOS:A1969D027100009
ER

PT J
AU MCKIE, BD
AF MCKIE, BD
TI HYPOCALCAEMIA AND PROLONGED CURARIZATION - A CASE REPORT
SO BRITISH JOURNAL OF ANAESTHESIA
LA English
DT Article
NR 22
TC 3
Z9 3
PU PROF SCI PUBL
PI LONDON
PA TAVISTOCK HOUSE EAST, TAVISTOCK SQUARE, LONDON WC1H 9JR, ENGLAND
SN 0007-0912
J9 BRIT J ANAESTH
JI Br. J. Anaesth.
PY 1969
VL 41
IS 12
BP 1091
EP &
DI 10.1093/bja/41.12.1091
PG 0
WC Anesthesiology
SC Anesthesiology
GA F0041
UT WOS:A1969F004100017
ER

PT J
AU BHARGAVA, VK
   MELDRUM, BS
AF BHARGAVA, VK
   MELDRUM, BS
TI STRYCHNINE-LIKE ACTION OF CURARE AND RELATED COMPOUNDS ON SOMATOSENSORY
   EVOKED RESPONSE OF RAT CORTEX
SO BRITISH JOURNAL OF PHARMACOLOGY
LA English
DT Article
NR 28
TC 18
Z9 18
PU STOCKTON PRESS
PI BASINGSTOKE
PA HOUNDMILLS, BASINGSTOKE RG21 6XS, HAMPSHIRE, ENGLAND
SN 0007-1188
J9 BRIT J PHARMACOL
JI Br. J. Pharmacol.
PY 1969
VL 37
IS 1
BP 112
EP &
PG 0
WC Pharmacology & Pharmacy
SC Pharmacology & Pharmacy
GA E3219
UT WOS:A1969E321900014
ER

PT J
AU BELLEAU, B
   TANI, H
AF BELLEAU, B
   TANI, H
TI SELECTIVE IRREVERSIBLE BLOCKADE OF CATECHOLAMINE A-RECEPTOR BY A
   LEPTOCURARE-LIKE BIS-ALKYLATING AGENT
SO CANADIAN JOURNAL OF PHARMACEUTICAL SCIENCES
LA English
DT Article
NR 15
TC 4
Z9 4
PU CANADIAN PHARMACEUT ASSN
PI OTTAWA
PA 1815 ALTA VISTA DRIVE, OTTAWA ON K1G 3Y6, CANADA
SN 0008-4190
J9 CAN J PHARM SCI
PY 1969
VL 4
IS 1
BP 14
EP &
PG 0
WC Pharmacology & Pharmacy
SC Pharmacology & Pharmacy
GA D4463
UT WOS:A1969D446300004
ER

PT J
AU CONSTANT.B
   BOUYARD, P
AF CONSTANT.B
   BOUYARD, P
TI RELATIONS OF DIALLYLNORTOXIFERIN BICHLORHYDRATE WITH ANTI-CURARE EFFECT
   OF ADRENALIN IN ANAESTHETIZED RABBIT
SO COMPTES RENDUS DES SEANCES DE LA SOCIETE DE BIOLOGIE ET DE SES FILIALES
LA French
DT Article
NR 8
TC 0
Z9 0
PU MASSON EDITEUR
PI PARIS 06
PA 120 BLVD SAINT-GERMAIN, 75280 PARIS 06, FRANCE
SN 0037-9026
J9 CR SOC BIOL
PY 1969
VL 163
IS 2
BP 478
EP &
PG 0
WC Biology
SC Life Sciences & Biomedicine - Other Topics
GA D6996
UT WOS:A1969D699600043
ER

PT J
AU DESIRE, B
   HUSSONNO.M
   GUILLAUM.R
AF DESIRE, B
   HUSSONNO.M
   GUILLAUM.R
TI DETERMINATION OF FIRST HYDROLYSIS CONSTANT FOR AMERICIUM, CURIUM,
   BERKELIUM AND CALIFORNIUM
SO COMPTES RENDUS HEBDOMADAIRES DES SEANCES DE L ACADEMIE DES SCIENCES
   SERIE C
LA French
DT Article
NR 7
TC 26
Z9 26
PU GAUTHIER-VILLARS/EDITIONS ELSEVIER
PI PARIS
PA 23 RUE LINOIS, 75015 PARIS, FRANCE
J9 CR ACAD SCI C CHIM
PY 1969
VL 269
IS 7
BP 448
EP &
PG 0
WC Biochemistry & Molecular Biology; Chemistry, Multidisciplinary;
   Multidisciplinary Sciences
SC Biochemistry & Molecular Biology; Chemistry; Science & Technology -
   Other Topics
GA E2202
UT WOS:A1969E220200004
ER

PT J
AU GUILLAUM.R
   DEMIRAND.CF
   GALIN, M
AF GUILLAUM.R
   DEMIRAND.CF
   GALIN, M
TI DETERMINATION OF FIRST CONSTANT OF CURIUM HYDROLYSIS
SO COMPTES RENDUS HEBDOMADAIRES DES SEANCES DE L ACADEMIE DES SCIENCES
   SERIE C
LA French
DT Article
NR 8
TC 3
Z9 3
PU GAUTHIER-VILLARS/EDITIONS ELSEVIER
PI PARIS
PA 23 RUE LINOIS, 75015 PARIS, FRANCE
J9 CR ACAD SCI C CHIM
PY 1969
VL 268
IS 2
BP 140
EP &
PG 0
WC Biochemistry & Molecular Biology; Chemistry, Multidisciplinary;
   Multidisciplinary Sciences
SC Biochemistry & Molecular Biology; Chemistry; Science & Technology -
   Other Topics
GA C8184
UT WOS:A1969C818400005
ER

PT J
AU KEHOE, JS
AF KEHOE, JS
TI SELECTIVE SUPPRESSION BY TETRAETHYLAMMONIUM ION OF CHOLINERGIC
   INHIBITION RESISTANT TO CURARE
SO COMPTES RENDUS HEBDOMADAIRES DES SEANCES DE L ACADEMIE DES SCIENCES
   SERIE D
LA French
DT Article
NR 17
TC 8
Z9 8
PU GAUTHIER-VILLARS/EDITIONS ELSEVIER
PI PARIS
PA 23 RUE LINOIS, 75015 PARIS, FRANCE
J9 CR ACAD SCI D NAT
PY 1969
VL 268
IS 1
BP 111
EP &
PG 0
WC Multidisciplinary Sciences
SC Science & Technology - Other Topics
GA C5573
UT WOS:A1969C557300033
ER

PT J
AU KHROMOVB.NV
   GMIRO, VE
   MAGAZANI.LG
AF KHROMOVB.NV
   GMIRO, VE
   MAGAZANI.LG
TI ON REMOVAL OF CURARE-LIKE EFFECT BY DIRECT BY DIRECT INACTIVATION OF
   MYORELAXANT MOLECULE BY RUPTURING DISULPHIDE BOND
SO DOKLADY AKADEMII NAUK SSSR
LA Russian
DT Article
NR 1
TC 4
Z9 4
PU MEZHDUNARODNAYA KNIGA
PI MOSCOW
PA 39 DIMITROVA UL., 113095 MOSCOW, RUSSIA
SN 0002-3264
J9 DOKL AKAD NAUK SSSR+
PY 1969
VL 186
IS 1
BP 236
EP &
PG 0
WC Multidisciplinary Sciences
SC Science & Technology - Other Topics
GA D3454
UT WOS:A1969D345400067
ER

PT J
AU GEMMELL, KW
   ROBERTSO.JM
   SIM, GA
   BERNAUER, K
   GUGGISBE.A
   HESSE, M
   SCHMID, H
   KARRER, P
AF GEMMELL, KW
   ROBERTSO.JM
   SIM, GA
   BERNAUER, K
   GUGGISBE.A
   HESSE, M
   SCHMID, H
   KARRER, P
TI STRUCTURE OF ANHYDOR-ISOCALEBASSINE METHYL ETHER . ACID-CATALYZED
   REARRANGEMENT OF A CURARE ALKALOID C-CALEBASSINE .60. CALEBASH ALKALOIDS
SO HELVETICA CHIMICA ACTA
LA German
DT Article
NR 19
TC 4
Z9 4
PU WILEY-V C H VERLAG GMBH
PI BERLIN
PA MUHLENSTRASSE 33-34, D-13187 BERLIN, GERMANY
SN 0018-019X
J9 HELV CHIM ACTA
JI Helv. Chim. Acta
PY 1969
VL 52
IS 3
BP 689
EP &
DI 10.1002/hlca.19690520317
PG 0
WC Chemistry, Multidisciplinary
SC Chemistry
GA D0700
UT WOS:A1969D070000015
ER

PT J
AU VOGEL, R
   STIRNEMA.H
   ROTH, F
AF VOGEL, R
   STIRNEMA.H
   ROTH, F
TI CURARIZATION AND CONTINUOUS RESPIRATION IN MANAGEMENT OF ABDOMINAL
   HERNIA
SO HELVETICA CHIRURGICA ACTA
LA German
DT Article
NR 16
TC 0
Z9 0
PU SCHWABE & CO AG VERLAG
PI MUTTENZ 1
PA FARNSBURGERSTRASSE 8, CH-4132 MUTTENZ 1, SWITZERLAND
SN 0018-0181
J9 HELV CHIR ACTA
PY 1969
VL 36
IS 1-2
BP 88
EP &
PG 0
WC Surgery
SC Surgery
GA C7302
UT WOS:A1969C730200024
ER

PT J
AU MOLBECH, S
   JOHANSEN, SH
AF MOLBECH, S
   JOHANSEN, SH
TI ENDURANCE TIME IN STATIC WORK DURING PARTIAL CURARIZATION
SO JOURNAL OF APPLIED PHYSIOLOGY
LA English
DT Article
NR 37
TC 23
Z9 23
PU AMER PHYSIOLOGICAL SOC
PI BETHESDA
PA 9650 ROCKVILLE PIKE, BETHESDA, MD 20814
SN 8750-7587
J9 J APPL PHYSIOL
JI J. Appl. Physiol.
PY 1969
VL 27
IS 1
BP 44
EP &
PG 0
WC Physiology; Sport Sciences
SC Physiology; Sport Sciences
GA D6511
UT WOS:A1969D651100010
ER

EF
