# Supplementary material for: Curare - A Curative Poison: A Scientometric Analysis
Source: PLoS One. 2014 Nov 19;9(11):e112026. doi: 10.1371/journal.pone.0112026 (PMC4237325; doi:10.1371/journal.pone.0112026)
Supplement: Rawdata S8 — (TXT) [file pone.0112026.s008.txt]

FN Thomson Reuters Web of Science™
VR 1.0
PT J
AU SMITH, PK
   HALE, WH
   THOMPSON, MC
AF SMITH, PK
   HALE, WH
   THOMPSON, MC
TI VAPOR PRESSURE AND CRYSTAL STRUCTURE OF CURIUM METAL
SO JOURNAL OF CHEMICAL PHYSICS
LA English
DT Article
NR 28
TC 13
Z9 13
PU AMER INST PHYSICS
PI WOODBURY
PA CIRCULATION FULFILLMENT DIV, 500 SUNNYSIDE BLVD, WOODBURY, NY 11797-2999
SN 0021-9606
J9 J CHEM PHYS
JI J. Chem. Phys.
PY 1969
VL 50
IS 12
BP 5066
EP &
DI 10.1063/1.1671020
PG 0
WC Physics, Atomic, Molecular & Chemical
SC Physics
GA D7839
UT WOS:A1969D783900002
ER

PT J
AU DICARA, LV
   WEISS, JM
AF DICARA, LV
   WEISS, JM
TI EFFECT OF HEART-RATE LEARNING UNDER CURARE ON SUBSEQUENT NONCURARIZED
   AVOIDANCE LEARNING
SO JOURNAL OF COMPARATIVE AND PHYSIOLOGICAL PSYCHOLOGY
LA English
DT Article
NR 18
TC 22
Z9 22
PU AMER PSYCHOLOGICAL ASSOC
PI WASHINGTON
PA 750 FIRST ST NE, WASHINGTON, DC 20002-4242
SN 0021-9940
J9 J COMP PHYSIOL PSYCH
PY 1969
VL 69
IS 2
BP 368
EP &
DI 10.1037/h0028189
PG 0
WC Psychology, Biological; Psychology; Psychology, Multidisciplinary
SC Psychology
GA E4466
UT WOS:A1969E446600026
ER

PT J
AU CHIKALLA, TD
   EYRING, L
AF CHIKALLA, TD
   EYRING, L
TI CURIUM-OXYGEN SYSTEM
SO JOURNAL OF INORGANIC & NUCLEAR CHEMISTRY
LA English
DT Article
NR 14
TC 19
Z9 19
PU PERGAMON-ELSEVIER SCIENCE LTD
PI OXFORD
PA THE BOULEVARD, LANGFORD LANE, KIDLINGTON, OXFORD OX5 1GB, ENGLAND
SN 0022-1902
J9 J INORG NUCL CHEM
PY 1969
VL 31
IS 1
BP 85
EP &
DI 10.1016/0022-1902(69)80057-6
PG 0
WC Chemistry, Inorganic & Nuclear
SC Chemistry
GA C3859
UT WOS:A1969C385900010
ER

PT J
AU KELLER, C
   SCHRECK, H
AF KELLER, C
   SCHRECK, H
TI CHELATE FORMATION AND EXTRACTION OF 3-VALENT ACTINIUM AMERICIUM CURIUM
   AND CALIFORNIUM WITH ACETYL ACETOE AND SOME OF ITS DERIVATIVES
SO JOURNAL OF INORGANIC & NUCLEAR CHEMISTRY
LA German
DT Article
NR 18
TC 25
Z9 26
PU PERGAMON-ELSEVIER SCIENCE LTD
PI OXFORD
PA THE BOULEVARD, LANGFORD LANE, KIDLINGTON, OXFORD OX5 1GB, ENGLAND
SN 0022-1902
J9 J INORG NUCL CHEM
PY 1969
VL 31
IS 4
BP 1121
EP &
DI 10.1016/0022-1902(69)80161-2
PG 0
WC Chemistry, Inorganic & Nuclear
SC Chemistry
GA C7288
UT WOS:A1969C728800027
ER

PT J
AU HORWITZ, EP
   BLOOMQUI.CA
   HENDERSO.DJ
   NELSON, DE
AF HORWITZ, EP
   BLOOMQUI.CA
   HENDERSO.DJ
   NELSON, DE
TI EXTRACTION CHROMATOGRAPHY OF AMERICIUM, CURIUM, BERKELIUM AND
   CALIFORNIUM WITH DI(2-ETHYLHEXYL)ORTHOPHOSPHORIC ACID
SO JOURNAL OF INORGANIC & NUCLEAR CHEMISTRY
LA English
DT Article
NR 16
TC 32
Z9 32
PU PERGAMON-ELSEVIER SCIENCE LTD
PI OXFORD
PA THE BOULEVARD, LANGFORD LANE, KIDLINGTON, OXFORD OX5 1GB, ENGLAND
SN 0022-1902
J9 J INORG NUCL CHEM
PY 1969
VL 31
IS 10
BP 3255
EP &
DI 10.1016/0022-1902(69)80113-2
PG 0
WC Chemistry, Inorganic & Nuclear
SC Chemistry
GA E1726
UT WOS:A1969E172600034
ER

PT J
AU AZIZ, A
   LYLE, SJ
AF AZIZ, A
   LYLE, SJ
TI EQUILIBRIUM CONSTANTS FOR AQUEOUS FLUORO COMPLEXES OF SCANDIUM, YTTRIUM,
   AMERICIUM(3) AND CURIUM(3) BY EXTRACTION INTO DI-2-ETHYLHEXYL PHOSPHORIC
   ACID
SO JOURNAL OF INORGANIC & NUCLEAR CHEMISTRY
LA English
DT Article
NR 8
TC 22
Z9 22
PU PERGAMON-ELSEVIER SCIENCE LTD
PI OXFORD
PA THE BOULEVARD, LANGFORD LANE, KIDLINGTON, OXFORD OX5 1GB, ENGLAND
SN 0022-1902
J9 J INORG NUCL CHEM
PY 1969
VL 31
IS 11
BP 3471
EP &
DI 10.1016/0022-1902(69)80332-5
PG 0
WC Chemistry, Inorganic & Nuclear
SC Chemistry
GA E3544
UT WOS:A1969E354400016
ER

PT J
AU KOMESARO.D
   FIELD, JE
AF KOMESARO.D
   FIELD, JE
TI PANCURONIUM BROMIDE - A NEW NON-DEPOLARIZING MUSCLE RELAXANT
SO MEDICAL JOURNAL OF AUSTRALIA
LA English
DT Article
NR 8
TC 11
Z9 11
PU AUSTRALASIAN MED PUBL CO LTD
PI SYDNEY
PA LEVEL 1, 76 BERRY ST, SYDNEY NSW 2060, AUSTRALIA
SN 0025-729X
J9 MED J AUSTRALIA
JI Med. J. Aust.
PY 1969
VL 1
IS 18
BP 908
EP &
PG 0
WC Medicine, General & Internal
SC General & Internal Medicine
GA D0878
UT WOS:A1969D087800006
ER

PT J
AU KHROMOVB.NV
   GMIRO, VE
   MAGAZANI.LG
AF KHROMOVB.NV
   GMIRO, VE
   MAGAZANI.LG
TI SYNTHESIS OF MEDICINAL SUBSTANCES WITH CONTROLLABLE LENGTH OF ACTION (IN
   CASE OF CURARE-LIKE COMPOUNDS)
SO PHARMACEUTICAL CHEMISTRY JOURNAL-USSR
LA English
DT Article
NR 4
TC 0
Z9 0
J9 PHARM CHEM J-USSR
PY 1969
IS 6
BP 325
EP &
PG 0
WC Chemistry, Medicinal; Pharmacology & Pharmacy
SC Pharmacology & Pharmacy
GA H0172
UT WOS:A1969H017200009
ER

PT J
AU KOCH, L
   GEERLING.MW
AF KOCH, L
   GEERLING.MW
TI DETERMINATION OF CONCENTRATION AND ISOTOPIC ABUNDANCE OF AMERICIUM AND
   CURIUM
SO RADIOCHIMICA ACTA
LA German
DT Article
NR 3
TC 1
Z9 1
PU R OLDENBOURG VERLAG
PI MUNICH
PA LEKTORAT M/N, K BERBER-NERLINGER, POSTFACH 80 13 60, D-81613 MUNICH,
   GERMANY
SN 0033-8230
J9 RADIOCHIM ACTA
JI Radiochim. Acta
PY 1969
VL 11
IS 1
BP 49
EP &
PG 0
WC Chemistry, Inorganic & Nuclear; Nuclear Science & Technology
SC Chemistry; Nuclear Science & Technology
GA D1015
UT WOS:A1969D101500010
ER

PT J
AU MOUTTE, A
   GUILLAUM.R
AF MOUTTE, A
   GUILLAUM.R
TI CITRIC COMPLEXES OF ACTINIUM AND CURIUM
SO REVUE DE CHIMIE MINERALE
LA French
DT Article
NR 4
TC 4
Z9 4
PU GAUTHIER-VILLARS/EDITIONS ELSEVIER
PI PARIS
PA 23 RUE LINOIS, 75015 PARIS, FRANCE
SN 0035-1032
J9 REV CHIM MINER
PY 1969
VL 6
IS 3
BP 603
EP &
PG 0
WC Chemistry, Inorganic & Nuclear
SC Chemistry
GA D7415
UT WOS:A1969D741500006
ER

PT J
AU THOMAS, WA
   JACOBS, DG
AF THOMAS, WA
   JACOBS, DG
TI CURIUM BEHAVIOR IN PLANTS AND SOIL
SO SOIL SCIENCE
LA English
DT Article
NR 10
TC 6
Z9 6
PU LIPPINCOTT WILLIAMS & WILKINS
PI PHILADELPHIA
PA 227 EAST WASHINGTON SQ, PHILADELPHIA, PA 19106
SN 0038-075X
J9 SOIL SCI
JI Soil Sci.
PY 1969
VL 108
IS 4
BP 305
EP &
DI 10.1097/00010694-196910000-00012
PG 0
WC Soil Science
SC Agriculture
GA E4499
UT WOS:A1969E449900012
ER

PT J
AU GAUTHIER.JP
   WEILL, M
   DUPUIS, J
AF GAUTHIER.JP
   WEILL, M
   DUPUIS, J
TI FR ANTIBIOTICS AND CURARIZATION
SO ANESTHESIE ANALGESIE REANIMATION
LA English
DT Article
NR 0
TC 0
Z9 0
PU MASSON EDITEUR
PI PARIS 06
PA 120 BLVD SAINT-GERMAIN, 75280 PARIS 06, FRANCE
SN 0003-3014
J9 ANESTH ANALG REANIM
PY 1969
VL 26
IS 1
BP 143
EP &
PG 0
WC Anesthesiology
SC Anesthesiology
GA D3196
UT WOS:A1969D319600014
ER

PT J
AU STOJANOV, E
AF STOJANOV, E
TI POSSIBILITIES FOR CLINICAL USE OF NEW STEROID NEUROMUSCULAR BLOCKER
   PANCURONIUM BROMIDE IN ANAESTHESIOLOGICAL PRACTICE
SO ARZNEIMITTEL-FORSCHUNG
LA English
DT Article
NR 12
TC 13
Z9 13
PU ECV-EDITIO CANTOR VERLAG MEDIZIN NATURWISSENSCHAFTEN
PI AULENDORF
PA BANDELSTOCKWEG 20, POSTFACH 1255, D-88322 AULENDORF, GERMANY
J9 ARZNEI-FORSCHUNG
PY 1969
VL 19
IS 10
BP 1723
EP &
PG 0
WC Chemistry, Medicinal; Chemistry, Multidisciplinary; Pharmacology &
   Pharmacy
SC Pharmacology & Pharmacy; Chemistry
GA E5121
UT WOS:A1969E512100021
ER

PT J
AU VAUGHEN, VCA
   MCDUFFEE, WT
   LAMB, E
   ROBINSON, RA
AF VAUGHEN, VCA
   MCDUFFEE, WT
   LAMB, E
   ROBINSON, RA
TI PREPARATION OF MULTIGRAM QUANTITIES OF CURIUM-242 FOR SNAP-11
SO NUCLEAR APPLICATIONS
LA English
DT Article
NR 5
TC 4
Z9 4
J9 NUCL APPL
PY 1969
VL 6
IS 6
BP 549
EP &
PG 0
WC Nuclear Science & Technology
SC Nuclear Science & Technology
GA D3007
UT WOS:A1969D300700004
ER

PT J
AU NYSTROM, B
AF NYSTROM, B
TI POST-TETANIC DECURARIZATION IN DEVELOPING CAT LEG MUSCLES
SO ACTA PHYSIOLOGICA SCANDINAVICA
LA English
DT Article
NR 23
TC 3
Z9 3
PU BLACKWELL SCIENCE LTD
PI OXFORD
PA P O BOX 88, OSNEY MEAD, OXFORD OX2 0NE, OXON, ENGLAND
SN 0001-6772
J9 ACTA PHYSIOL SCAND
JI Acta Physiol. Scand.
PY 1968
VL 74
IS 1-2
BP 226
EP &
DI 10.1111/j.1748-1716.1968.tb04230.x
PG 0
WC Physiology
SC Physiology
GA B9960
UT WOS:A1968B996000022
ER

PT J
AU BENNETT, AE
AF BENNETT, AE
TI HISTORY OF INTRODUCTION OF CURARE INTO MEDICINE
SO ANESTHESIA AND ANALGESIA CURRENT RESEARCHES
LA English
DT Article
NR 30
TC 9
Z9 9
PU LIPPINCOTT WILLIAMS & WILKINS
PI PHILADELPHIA
PA 227 EAST WASHINGTON SQ, PHILADELPHIA, PA 19106
J9 ANESTH ANAL CURR RES
PY 1968
VL 47
IS 5
BP 484
EP &
PG 0
WC Anesthesiology
SC Anesthesiology
GA B6986
UT WOS:A1968B698600006
ER

PT J
AU FRITZ, H
   RUBACH, G
AF FRITZ, H
   RUBACH, G
TI SYNTHESES IN INDOLE AND INDOLE ALKALOID SERIES .7.8SYNTHESIS OF AN
   UNDECACYCLIC DI-INDOLINE DI-ETHER OF DIMERIC CALEBASSENCURARE ALKALOID
   TYPE
SO ANNALEN DER CHEMIE-JUSTUS LIEBIG
LA German
DT Article
NR 15
TC 8
Z9 8
PU VCH PUBLISHERS INC
PI DEERFIELD BEACH
PA 303 NW 12TH AVE, DEERFIELD BEACH, FL 33442-1788 USA
SN 0075-4617
J9 LIEBIGS ANN CHEM
PY 1968
VL 715
IS AUG
BP 135
EP +
PG 0
WC Chemistry, Multidisciplinary
SC Chemistry
GA B7831
UT WOS:A1968B783100014
ER

PT J
AU RUMP, S
   KALISZAN, A
   EDELWEJN, Z
AF RUMP, S
   KALISZAN, A
   EDELWEJN, Z
TI ACTIONS OF CURARE-LIKE AGENTS ON NEUROMUSCULAR ABNORMALITIES CAUSED BY
   AN ORGANOPHOSPHATE IN RAT
SO ARCHIVES INTERNATIONALES DE PHARMACODYNAMIE ET DE THERAPIE
LA English
DT Article
NR 12
TC 5
Z9 5
PU ARCH INT PHARMACODYNAMIE
PI GHENT
PA DE PINTELAAN 185, B-9000 GHENT, BELGIUM
SN 0003-9780
J9 ARCH INT PHARMACOD T
JI Arch. Int. Pharmacodyn. Ther.
PY 1968
VL 173
IS 1
BP 173
EP &
PG 0
WC Pharmacology & Pharmacy
SC Pharmacology & Pharmacy
GA B1851
UT WOS:A1968B185100016
ER

PT J
AU GOYER, GR
   SALVADOR, RL
   BOLDUC, R
AF GOYER, GR
   SALVADOR, RL
   BOLDUC, R
TI ACETYLENE PHENOL BIS-ETHERS WITH CURARE ACTIVITIES .I. SERIES OF
   TRIETHYLAMMONIUM IODIDES
SO ARCHIVES INTERNATIONALES DE PHARMACODYNAMIE ET DE THERAPIE
LA English
DT Article
NR 12
TC 3
Z9 3
PU ARCH INT PHARMACODYNAMIE
PI GHENT
PA DE PINTELAAN 185, B-9000 GHENT, BELGIUM
SN 0003-9780
J9 ARCH INT PHARMACOD T
JI Arch. Int. Pharmacodyn. Ther.
PY 1968
VL 171
IS 1
BP 18
EP &
PG 0
WC Pharmacology & Pharmacy
SC Pharmacology & Pharmacy
GA A5759
UT WOS:A1968A575900003
ER

PT J
AU BUCKETT, WR
   MARJORIB.CE
   MARWICK, FA
   MORTON, MB
AF BUCKETT, WR
   MARJORIB.CE
   MARWICK, FA
   MORTON, MB
TI PHARMACOLOGY OF PANCURONIUM BROMIDE (ORG.NA97) A NEW POTENT STEROIDAL
   NEUROMUSCULAR BLOCKING AGENT
SO BRITISH JOURNAL OF PHARMACOLOGY
LA English
DT Article
NR 18
TC 155
Z9 155
PU STOCKTON PRESS
PI BASINGSTOKE
PA HOUNDMILLS, BASINGSTOKE RG21 6XS, HAMPSHIRE, ENGLAND
SN 0007-1188
J9 BRIT J PHARMACOL
JI Br. J. Pharmacol.
PY 1968
VL 32
IS 3
BP 671
EP &
PG 0
WC Pharmacology & Pharmacy
SC Pharmacology & Pharmacy
GA A9039
UT WOS:A1968A903900023
ER

PT J
AU CLANET, F
AF CLANET, F
TI PAPER CHROMATOGRAPHY OF ELEMENTS THORIUM TO CURIUM IN HCL AND HNO3 MEDIA
   .I. PROCEDURES AND EXPERIMENTAL DATA
SO BULLETIN DE LA SOCIETE CHIMIQUE DE FRANCE
LA English
DT Article
NR 12
TC 2
Z9 2
PU EDITIONS SCIENTIFIQUES MEDICALES ELSEVIER
PI PARIS CEDEX 15
PA 23 RUE LINOIS, 75724 PARIS CEDEX 15, FRANCE
SN 0037-8968
J9 B SOC CHIM FR
JI Bull. Soc. Chim. Fr.
PY 1968
IS 8
BP 3484
EP &
PG 0
WC Biochemistry & Molecular Biology; Chemistry, Multidisciplinary;
   Chemistry, Organic
SC Biochemistry & Molecular Biology; Chemistry
GA B7233
UT WOS:A1968B723300074
ER

PT J
AU CLANET, F
AF CLANET, F
TI PAPER CHROMATOGRAPHY OF ELEMENTS THORIUM TO CURIUM IN HCL AND HNO3 MEDIA
   .2. INTERPRETATION OF DATA AND ANALYTICAL APPLICATIONS
SO BULLETIN DE LA SOCIETE CHIMIQUE DE FRANCE
LA English
DT Article
NR 20
TC 1
Z9 1
PU EDITIONS SCIENTIFIQUES MEDICALES ELSEVIER
PI PARIS CEDEX 15
PA 23 RUE LINOIS, 75724 PARIS CEDEX 15, FRANCE
SN 0037-8968
J9 B SOC CHIM FR
JI Bull. Soc. Chim. Fr.
PY 1968
IS 8
BP 3491
EP &
PG 0
WC Biochemistry & Molecular Biology; Chemistry, Multidisciplinary;
   Chemistry, Organic
SC Biochemistry & Molecular Biology; Chemistry
GA B7233
UT WOS:A1968B723300075
ER

PT J
AU MIDDLER, SA
   KLEEMAN, CR
   EDWARDS, E
AF MIDDLER, SA
   KLEEMAN, CR
   EDWARDS, E
TI INFLUENCE OF HYPOVOLEMIA AND CURARIZATION ON REABSORPTION OF WATER FROM
   INTACT URINARY BLADDER OF TOAD BUFO MARINUS
SO COMPARATIVE BIOCHEMISTRY AND PHYSIOLOGY
LA English
DT Article
NR 11
TC 10
Z9 10
J9 COMP BIOCHEM PHYSIOL
PY 1968
VL 25
IS 1
BP 335
EP &
DI 10.1016/0010-406X(68)90941-9
PG 0
WC Biochemistry & Molecular Biology; Physiology
SC Biochemistry & Molecular Biology; Physiology
GA A8279
UT WOS:A1968A827900031
ER

PT J
AU BONTA, IL
   GOORISSE.EM
   DERKX, FH
AF BONTA, IL
   GOORISSE.EM
   DERKX, FH
TI PHARMACOLOGICAL INTERACTION BETWEEN PANCURONIUM BROMIDE AND ANAESTHETICS
SO EUROPEAN JOURNAL OF PHARMACOLOGY
LA English
DT Article
NR 13
TC 64
Z9 64
PU ELSEVIER SCIENCE BV
PI AMSTERDAM
PA PO BOX 211, 1000 AE AMSTERDAM, NETHERLANDS
SN 0014-2999
J9 EUR J PHARMACOL
JI Eur. J. Pharmacol.
PY 1968
VL 4
IS 1
BP 83
EP &
DI 10.1016/0014-2999(68)90013-7
PG 0
WC Pharmacology & Pharmacy
SC Pharmacology & Pharmacy
GA B7355
UT WOS:A1968B735500012
ER

PT J
AU BONTA, IL
   GOORISSE.EM
AF BONTA, IL
   GOORISSE.EM
TI DIFFERENT POTENCY OF PANCURONIUM BROMIDE ON 2 TYPES OF SKELETAL MUSCLE
SO EUROPEAN JOURNAL OF PHARMACOLOGY
LA English
DT Article
NR 11
TC 20
Z9 20
PU ELSEVIER SCIENCE BV
PI AMSTERDAM
PA PO BOX 211, 1000 AE AMSTERDAM, NETHERLANDS
SN 0014-2999
J9 EUR J PHARMACOL
JI Eur. J. Pharmacol.
PY 1968
VL 4
IS 3
BP 303
EP &
DI 10.1016/0014-2999(68)90098-8
PG 0
WC Pharmacology & Pharmacy
SC Pharmacology & Pharmacy
GA C0287
UT WOS:A1968C028700010
ER

PT J
AU EUBANKS, ID
   LOWE, JT
AF EUBANKS, ID
   LOWE, JT
TI STEADY-STATE SOLVENT EXTRACTION CALCULATIONS FOR CURIUM RECOVERY
SO INDUSTRIAL & ENGINEERING CHEMISTRY PROCESS DESIGN AND DEVELOPMENT
LA English
DT Article
NR 15
TC 2
Z9 2
PU AMER CHEMICAL SOC
PI WASHINGTON
PA 1155 16TH ST, NW, WASHINGTON, DC 20036
SN 0196-4305
J9 IND ENG CHEM PROC DD
PY 1968
VL 7
IS 2
BP 172
EP &
DI 10.1021/i260026a003
PG 0
WC Engineering, Chemical; Engineering, Industrial
SC Engineering
GA A8242
UT WOS:A1968A824200003
ER

PT J
AU AZIZ, A
   LYLE, SJ
   NAQVI, SJ
AF AZIZ, A
   LYLE, SJ
   NAQVI, SJ
TI CHEMICAL EQUILIBRIA IN AMERICIUM AND CURIUM SULPHATE AND OXALATE SYSTEMS
   AND AN APPLICATION OF A LIQUID SCINTILLATION COUNTING METHOD
SO JOURNAL OF INORGANIC & NUCLEAR CHEMISTRY
LA English
DT Article
NR 20
TC 18
Z9 18
PU PERGAMON-ELSEVIER SCIENCE LTD
PI OXFORD
PA THE BOULEVARD, LANGFORD LANE, KIDLINGTON, OXFORD OX5 1GB, ENGLAND
SN 0022-1902
J9 J INORG NUCL CHEM
PY 1968
VL 30
IS 4
BP 1013
EP &
DI 10.1016/0022-1902(68)80320-3
PG 0
WC Chemistry, Inorganic & Nuclear
SC Chemistry
GA B3244
UT WOS:A1968B324400012
ER

PT J
AU SCHERER, V
   FOCHLER, M
AF SCHERER, V
   FOCHLER, M
TI THERMAL DECOMPOSITION OF CURIUM(3) OXALATE IO-HYDRATE
SO JOURNAL OF INORGANIC & NUCLEAR CHEMISTRY
LA English
DT Article
NR 11
TC 6
Z9 6
PU PERGAMON-ELSEVIER SCIENCE LTD
PI OXFORD
PA THE BOULEVARD, LANGFORD LANE, KIDLINGTON, OXFORD OX5 1GB, ENGLAND
SN 0022-1902
J9 J INORG NUCL CHEM
PY 1968
VL 30
IS 6
BP 1433
EP &
DI 10.1016/0022-1902(68)80282-9
PG 0
WC Chemistry, Inorganic & Nuclear
SC Chemistry
GA B5520
UT WOS:A1968B552000011
ER

PT J
AU FOLDES, FF
   KLONYMUS, DH
   MAISEL, W
   OSSERMAN, KE
AF FOLDES, FF
   KLONYMUS, DH
   MAISEL, W
   OSSERMAN, KE
TI A NEW CURARE TEST FOR DIAGNOSIS OF MYASTHENIA GRAVIS
SO JOURNAL OF THE AMERICAN MEDICAL ASSOCIATION
LA English
DT Article
NR 14
TC 21
Z9 21
PU AMER MEDICAL ASSOC
PI CHICAGO
PA 515 N STATE ST, CHICAGO, IL 60610
J9 J AMER MED ASSOC
PY 1968
VL 203
IS 9
BP 649
EP &
DI 10.1001/jama.203.9.649
PG 0
WC Medicine, General & Internal
SC General & Internal Medicine
GA A6623
UT WOS:A1968A662300009
ER

PT J
AU HASSONVO.A
AF HASSONVO.A
TI CURARE AND ACETYLCHOLINE RECEPTOR SUBSTANCE
SO NATURE
LA English
DT Article
NR 62
TC 11
Z9 12
PU MACMILLAN MAGAZINES LTD
PI LONDON
PA PORTERS SOUTH, 4 CRINAN ST, LONDON N1 9XW, ENGLAND
SN 0028-0836
J9 NATURE
JI Nature
PY 1968
VL 218
IS 5139
BP 330
EP &
DI 10.1038/218330a0
PG 0
WC Multidisciplinary Sciences
SC Science & Technology - Other Topics
GA B0124
UT WOS:A1968B012400003
ER

PT J
AU BURNEY, GA
AF BURNEY, GA
TI SEPARATION OF AMERICIUM FROM CURIUM BY PRECIPITATION OF K3AMO2(CO3)2
SO NUCLEAR APPLICATIONS
LA English
DT Article
NR 19
TC 20
Z9 20
J9 NUCL APPL
PY 1968
VL 4
IS 4
BP 217
EP &
PG 0
WC Nuclear Science & Technology
SC Nuclear Science & Technology
GA A8660
UT WOS:A1968A866000003
ER

PT J
AU ABRAHAM, MM
   FINCH, CB
   CLARK, GW
AF ABRAHAM, MM
   FINCH, CB
   CLARK, GW
TI ELECTRON SPIN RESONANCE OF TRIPOSITIVE CURIUM IN THO2 AND CEO2
SO PHYSICAL REVIEW
LA English
DT Article
NR 14
TC 15
Z9 15
PU AMERICAN PHYSICAL SOC
PI COLLEGE PK
PA ONE PHYSICS ELLIPSE, COLLEGE PK, MD 20740-3844 USA
SN 0031-899X
J9 PHYS REV
PY 1968
VL 168
IS 3
BP 933
EP &
DI 10.1103/PhysRev.168.933
PG 0
WC Physics, Multidisciplinary
SC Physics
GA A9828
UT WOS:A1968A982800036
ER

PT J
AU TURNER, GA
   TAYLOR, DM
AF TURNER, GA
   TAYLOR, DM
TI TRANSPORT OF PLUTONIUM AMERICIUM AND CURIUM IN BLOOD OF RATS
SO PHYSICS IN MEDICINE AND BIOLOGY
LA English
DT Article
NR 23
TC 48
Z9 48
PU IOP PUBLISHING LTD
PI BRISTOL
PA DIRAC HOUSE, TEMPLE BACK, BRISTOL BS1 6BE, ENGLAND
SN 0031-9155
J9 PHYS MED BIOL
JI Phys. Med. Biol.
PY 1968
VL 13
IS 4
BP 535
EP &
DI 10.1088/0031-9155/13/4/304
PG 0
WC Engineering, Biomedical; Radiology, Nuclear Medicine & Medical Imaging
SC Engineering; Radiology, Nuclear Medicine & Medical Imaging
GA B8955
UT WOS:A1968B895500004
ER

PT J
AU HUNTER, AR
AF HUNTER, AR
TI ALCURONIUM
SO PRACTITIONER
LA English
DT Article
NR 15
TC 1
Z9 1
PU MILLER FREEMAN TECHNICAL LTD
PI LONDON
PA 30 CALDERWOOD ST, LONDON SE18 6QH, ENGLAND
SN 0032-6518
J9 PRACTITIONER
JI Practitioner
PY 1968
VL 200
IS 1198
BP 590
EP &
PG 0
WC Medicine, General & Internal
SC General & Internal Medicine
GA A9080
UT WOS:A1968A908000023
ER

PT J
AU HOHLEIN, G
   BORN, HJ
   WEINLAND.W
AF HOHLEIN, G
   BORN, HJ
   WEINLAND.W
TI ISOLATION OF 242-CURIUM FROM NEUTRON IRRADIATION OF 241-AMERICIUM
SO RADIOCHIMICA ACTA
LA German
DT Article
NR 10
TC 6
Z9 6
PU R OLDENBOURG VERLAG
PI MUNICH
PA LEKTORAT M/N, K BERBER-NERLINGER, POSTFACH 80 13 60, D-81613 MUNICH,
   GERMANY
SN 0033-8230
J9 RADIOCHIM ACTA
JI Radiochim. Acta
PY 1968
VL 10
IS 1-2
BP 85
EP &
PG 0
WC Chemistry, Inorganic & Nuclear; Nuclear Science & Technology
SC Chemistry; Nuclear Science & Technology
GA C4907
UT WOS:A1968C490700019
ER

PT J
AU HAISSINS.M
   DRAN, JC
   KLEIN, R
   PLUCHET, E
AF HAISSINS.M
   DRAN, JC
   KLEIN, R
   PLUCHET, E
TI ANODE OXIDATION OF CURIUM
SO JOURNAL DE CHIMIE PHYSIQUE ET DE PHYSICO-CHIMIE BIOLOGIQUE
LA French
DT Article
NR 14
TC 1
Z9 1
PU E D P SCIENCES
PI LES ULIS CEDEXA
PA 7, AVE DU HOGGAR, PARC D ACTIVITES COURTABOEUF, BP 112, F-91944 LES ULIS
   CEDEXA, FRANCE
SN 0021-7689
J9 J CHIM PHYS PCB
JI J. Chim. Phys.-Chim. Biol.
PY 1968
VL 65
IS 11-1
BP 2119
EP &
PG 0
WC Biochemistry & Molecular Biology; Chemistry, Physical
SC Biochemistry & Molecular Biology; Chemistry
GA C4857
UT WOS:A1968C485700025
ER

PT J
AU SCOTT, RL
AF SCOTT, RL
TI CURIUM DECONTAMINATION OF WATER-COOLED REACTORS
SO NUCLEAR SAFETY
LA English
DT Article
NR 7
TC 0
Z9 0
PU US GOVERNMENT PRINTING OFFICE
PI WASHINGTON
PA SUPERINTENDENT DOCUMENTS, WASHINGTON, DC 20402-9325
SN 0029-5604
J9 NUCL SAFETY
JI Nucl. Saf.
PY 1968
VL 9
IS 4
BP 322
EP &
PG 0
WC Environmental Sciences; Nuclear Science & Technology
SC Environmental Sciences & Ecology; Nuclear Science & Technology
GA B2931
UT WOS:A1968B293100003
ER

PT J
AU MOORE, FL
   JURRIAAN.A
AF MOORE, FL
   JURRIAAN.A
TI SEPARATION OF CALIFORNIUM FROM CURIUM AND BERKELIUM FROM CERIUM BY
   EXTRACTION CHROMATOGRAPHY
SO ANALYTICAL CHEMISTRY
LA English
DT Article
NR 18
TC 27
Z9 27
PU AMER CHEMICAL SOC
PI WASHINGTON
PA 1155 16TH ST, NW, WASHINGTON, DC 20036
SN 0003-2700
J9 ANAL CHEM
JI Anal. Chem.
PY 1967
VL 39
IS 7
BP 733
EP &
DI 10.1021/ac60251a012
PG 0
WC Chemistry, Analytical
SC Chemistry
GA 93738
UT WOS:A19679373800021
ER

PT J
AU DYKES, MHM
AF DYKES, MHM
TI PROLONGED ANESTHESIA OVERCURARIZATION AND RESECTION OF ABDOMINAL WALL
SO ANESTHESIOLOGY
LA English
DT Article
NR 10
TC 2
Z9 2
PU LIPPINCOTT WILLIAMS & WILKINS
PI PHILADELPHIA
PA 227 EAST WASHINGTON SQ, PHILADELPHIA, PA 19106
SN 0003-3022
J9 ANESTHESIOLOGY
JI Anesthesiology
PY 1967
VL 28
IS 1
BP 231
EP &
DI 10.1097/00000542-196701000-00033
PG 0
WC Anesthesiology
SC Anesthesiology
GA 88164
UT WOS:A19678816400049
ER

PT J
AU BENNETT, AE
AF BENNETT, AE
TI HOW INDIAN ARROW POISON CURARE BECAME A USEFUL DRUG
SO ANESTHESIOLOGY
LA English
DT Article
NR 30
TC 7
Z9 7
PU LIPPINCOTT WILLIAMS & WILKINS
PI PHILADELPHIA
PA 227 EAST WASHINGTON SQ, PHILADELPHIA, PA 19106
SN 0003-3022
J9 ANESTHESIOLOGY
JI Anesthesiology
PY 1967
VL 28
IS 2
BP 446
EP &
DI 10.1097/00000542-196703000-00032
PG 0
WC Anesthesiology
SC Anesthesiology
GA 90504
UT WOS:A19679050400021
ER

PT J
AU BAIRD, WLM
   REID, AM
AF BAIRD, WLM
   REID, AM
TI NEUROMUSCULAR BLOCKING PROPERTIES OF A NEW STEROID COMPOUND PANCURONIUM
   BROMIDE - A PILOT STUDY IN MAN
SO BRITISH JOURNAL OF ANAESTHESIA
LA English
DT Article
NR 4
TC 137
Z9 138
PU PROF SCI PUBL
PI LONDON
PA TAVISTOCK HOUSE EAST, TAVISTOCK SQUARE, LONDON WC1H 9JR, ENGLAND
SN 0007-0912
J9 BRIT J ANAESTH
JI Br. J. Anaesth.
PY 1967
VL 39
IS 10
BP 775
EP &
DI 10.1093/bja/39.10.775
PG 0
WC Anesthesiology
SC Anesthesiology
GA A1066
UT WOS:A1967A106600004
ER

PT J
AU LEMEIGNA.M
   LECHAT, P
AF LEMEIGNA.M
   LECHAT, P
TI SUR LACTION ANTICURARE DES ANIMOPYRIDINES
SO COMPTES RENDUS HEBDOMADAIRES DES SEANCES DE L ACADEMIE DES SCIENCES
   SERIE D
LA English
DT Article
NR 2
TC 50
Z9 50
PU GAUTHIER-VILLARS/EDITIONS ELSEVIER
PI PARIS
PA 23 RUE LINOIS, 75015 PARIS, FRANCE
J9 CR ACAD SCI D NAT
PY 1967
VL 264
IS 1
BP 169
EP &
PG 0
WC Multidisciplinary Sciences
SC Science & Technology - Other Topics
GA 90807
UT WOS:A19679080700046
ER

PT J
AU WALLMANN, JC
   FUGER, J
   HAUG, H
   MAREI, SA
   BANSAL, BM
AF WALLMANN, JC
   FUGER, J
   HAUG, H
   MAREI, SA
   BANSAL, BM
TI HEAT OF SOLUTION OF CURIUM METAL AND HEATS OF FORMATION OF CM+3(AQ) AND
   CMCL3(C)
SO JOURNAL OF INORGANIC & NUCLEAR CHEMISTRY
LA English
DT Article
NR 7
TC 6
Z9 6
PU PERGAMON-ELSEVIER SCIENCE LTD
PI OXFORD
PA THE BOULEVARD, LANGFORD LANE, KIDLINGTON, OXFORD OX5 1GB, ENGLAND
SN 0022-1902
J9 J INORG NUCL CHEM
PY 1967
VL 29
IS 8
BP 2097
EP &
PG 0
WC Chemistry, Inorganic & Nuclear
SC Chemistry
GA 97159
UT WOS:A19679715900034
ER

PT J
AU WALLMANN, JC
   FUGER, J
   PETERSON, JR
   GREEN, JL
AF WALLMANN, JC
   FUGER, J
   PETERSON, JR
   GREEN, JL
TI CRYSTAL STRUCTURE AND LATTICE PARAMETERS OF CURIUM TRICHLORIDE
SO JOURNAL OF INORGANIC & NUCLEAR CHEMISTRY
LA English
DT Article
NR 8
TC 5
Z9 5
PU PERGAMON-ELSEVIER SCIENCE LTD
PI OXFORD
PA THE BOULEVARD, LANGFORD LANE, KIDLINGTON, OXFORD OX5 1GB, ENGLAND
SN 0022-1902
J9 J INORG NUCL CHEM
PY 1967
VL 29
IS 11
BP 2745
EP &
DI 10.1016/0022-1902(67)80013-7
PG 0
WC Chemistry, Inorganic & Nuclear
SC Chemistry
GA A0800
UT WOS:A1967A080000013
ER

PT J
AU PLEUVRY, BJ
   HUNTER, AR
AF PLEUVRY, BJ
   HUNTER, AR
TI A QUANTITATIVE COMPARISON OF ANTAGONISM OF TUBOCURARINE AND
   DIALLYLNORTOXIFERINE BY 4 ANTICURARE AGENTS
SO JOURNAL OF PHARMACY AND PHARMACOLOGY
LA English
DT Article
NR 26
TC 3
Z9 3
PU ROYAL PHARMACEUTICAL SOC GREAT BRITAIN
PI LONDON
PA 1 LAMBETH HIGH ST, LONDON SE1 7JN, ENGLAND
SN 0022-3573
J9 J PHARM PHARMACOL
JI J. Pharm. Pharmacol.
PY 1967
VL 19
IS 11
BP 714
EP &
PG 0
WC Pharmacology & Pharmacy
SC Pharmacology & Pharmacy
GA A2835
UT WOS:A1967A283500003
ER

PT J
AU TOLKACHE.ON
AF TOLKACHE.ON
TI SYNTHETIC INVESTIGATIONS OF CURARE ALKALOIDS
SO JOURNAL OF SCIENTIFIC & INDUSTRIAL RESEARCH
LA English
DT Article
NR 36
TC 1
Z9 1
PU NATL INST SCIENCE COMMUNICATION
PI NEW DELHI
PA DR K S KRISHNAN MARG, NEW DELHI 110 012, INDIA
SN 0022-4456
J9 J SCI IND RES INDIA
JI J. Sci. Ind. Res.
PY 1967
VL 26
IS 5
BP 209
EP &
PG 0
WC Engineering, Multidisciplinary
SC Engineering
GA 96437
UT WOS:A19679643700008
ER

PT J
AU WAY, WL
   KATZUNG, BG
   LARSON, CP
AF WAY, WL
   KATZUNG, BG
   LARSON, CP
TI RECURARIZATION WITH QUINIDINE
SO JOURNAL OF THE AMERICAN MEDICAL ASSOCIATION
LA English
DT Article
NR 3
TC 23
Z9 23
PU AMER MEDICAL ASSOC
PI CHICAGO
PA 515 N STATE ST, CHICAGO, IL 60610
J9 J AMER MED ASSOC
PY 1967
VL 200
IS 2
BP 153
EP &
DI 10.1001/jama.200.2.153
PG 0
WC Medicine, General & Internal
SC General & Internal Medicine
GA 91479
UT WOS:A19679147900012
ER

PT J
AU HALD, T
   MYGIND, T
AF HALD, T
   MYGIND, T
TI EFFECT OF CURARE ON CANINE MICTURITION
SO JOURNAL OF UROLOGY
LA English
DT Article
NR 9
TC 3
Z9 3
PU LIPPINCOTT WILLIAMS & WILKINS
PI PHILADELPHIA
PA 227 EAST WASHINGTON SQ, PHILADELPHIA, PA 19106
SN 0022-5347
J9 J UROLOGY
JI J. Urol.
PY 1967
VL 97
IS 1
BP 101
EP &
PG 0
WC Urology & Nephrology
SC Urology & Nephrology
GA 88002
UT WOS:A19678800200022
ER

PT J
AU MOAURO, A
   MARANGIO, G
   DOBICI, F
AF MOAURO, A
   MARANGIO, G
   DOBICI, F
TI DETERMINATION OF IODINE RELEASE IN HUMAN URINE FROM A SYNTHETIC
   CURARE-LIKE COMPOUND BY NEUTRON ACTIVATION ANALYSIS
SO MINERVA FISICONUCLEAR-GIORNALE DI FISICA SANITARIA PROTEZIONE CONTRO LE
   RADIZIONI
LA English
DT Article
NR 8
TC 0
Z9 0
J9 MINERVA FISICONUCL
PY 1967
VL 11
IS 2
BP 109
EP &
PG 0
WC Nuclear Science & Technology
SC Nuclear Science & Technology
GA 97954
UT WOS:A19679795400004
ER

PT J
AU LULLMANN, H
   MONDON, A
   SEIDEL, PR
AF LULLMANN, H
   MONDON, A
   SEIDEL, PR
TI CURARE LIKE ACTING MOIETY OF MOLECULES OF ERYTHRINA ALKALOIDS
SO NAUNYN-SCHMIEDEBERGS ARCHIV FUR PHARMAKOLOGIE
LA English
DT Article
NR 31
TC 4
Z9 4
SN 0340-5249
J9 N-S ARCH PHARMAKOL
PY 1967
VL 258
IS 2
BP 91
EP &
DI 10.1007/BF00535785
PG 0
WC Pharmacology & Pharmacy
SC Pharmacology & Pharmacy
GA 97870
UT WOS:A19679787000001
ER

PT J
AU HORWITZ, EP
   BLOOMQUI.CA
   ORLANDIN.KA
   HENDERSO.DJ
AF HORWITZ, EP
   BLOOMQUI.CA
   ORLANDIN.KA
   HENDERSO.DJ
TI SEPARATION OF MILLIGRAM QUANTITIES OF AMERICIUM AND CURIUM BY EXTRACTION
   CHROMATOGRAPHY
SO RADIOCHIMICA ACTA
LA English
DT Article
NR 11
TC 19
Z9 19
PU R OLDENBOURG VERLAG
PI MUNICH
PA LEKTORAT M/N, K BERBER-NERLINGER, POSTFACH 80 13 60, D-81613 MUNICH,
   GERMANY
SN 0033-8230
J9 RADIOCHIM ACTA
JI Radiochim. Acta
PY 1967
VL 8
IS 3
BP 127
EP &
PG 0
WC Chemistry, Inorganic & Nuclear; Nuclear Science & Technology
SC Chemistry; Nuclear Science & Technology
GA A9512
UT WOS:A1967A951200004
ER

PT J
AU FOMUSHKI.EF
   GUTNIKOV.EK
   ZAMYATNI.YS
   MASLENNI.BK
   BELOV, VN
   SURIN, VM
   NASYROV, F
   PASHKIN, NF
AF FOMUSHKI.EF
   GUTNIKOV.EK
   ZAMYATNI.YS
   MASLENNI.BK
   BELOV, VN
   SURIN, VM
   NASYROV, F
   PASHKIN, NF
TI CROSS SECTIONS AND FRAGMENT ANGULAR ANISOTROPY IN FAST-NEUTRON FISSION
   OF SOME ISOTOPES OF PLUTONIUM AMERICIUM AND CURIUM
SO SOVIET JOURNAL OF NUCLEAR PHYSICS-USSR
LA English
DT Article
NR 16
TC 15
Z9 15
PU AMER INST PHYSICS
PI WOODBURY
PA CIRCULATION FULFILLMENT DIV, 500 SUNNYSIDE BLVD, WOODBURY, NY 11797-2999
SN 0038-5506
J9 SOV J NUCL PHYS+
PY 1967
VL 5
IS 5
BP 689
EP &
PG 0
WC Physics, Nuclear; Physics, Particles & Fields
SC Physics
GA A3901
UT WOS:A1967A390100008
ER

PT J
AU BARANOV, SA
   RODIONOV, YF
   KULAKOV, VM
   SHATINSK.VM
AF BARANOV, SA
   RODIONOV, YF
   KULAKOV, VM
   SHATINSK.VM
TI ALPHA DECAY OF 5 CURIUM ISOTOPES WITH MASS NUMBERS 242-246
SO SOVIET JOURNAL OF NUCLEAR PHYSICS-USSR
LA English
DT Article
NR 26
TC 23
Z9 23
PU AMER INST PHYSICS
PI WOODBURY
PA CIRCULATION FULFILLMENT DIV, 500 SUNNYSIDE BLVD, WOODBURY, NY 11797-2999
SN 0038-5506
J9 SOV J NUCL PHYS+
PY 1967
VL 4
IS 6
BP 798
EP &
PG 0
WC Physics, Nuclear; Physics, Particles & Fields
SC Physics
GA 94635
UT WOS:A19679463500003
ER

PT J
AU CONNES, R
AF CONNES, R
TI DEFENSE REACTION OF SPONGE TETHYA LYNCURIUM LAMARCK TO MICROORGANISMS
   AND AMPHIPODA LEUCOTHOE SPINICARPA ABILDG
SO VIE ET MILIEU SERIE A-BIOLOGIE MARINE
LA French
DT Article
NR 7
TC 16
Z9 16
PU MASSON EDITEUR
PI PARIS 06
PA 120 BLVD SAINT-GERMAIN, 75280 PARIS 06, FRANCE
J9 VIE MILIEU A BIOL MA
PY 1967
VL 18
IS 2
BP 281
EP &
PG 0
WC Marine & Freshwater Biology
SC Marine & Freshwater Biology
GA D3369
UT WOS:A1967D336900003
ER

PT J
AU SCHOUMAC.C
   MERCINY, E
   DUYCKAER.G
AF SCHOUMAC.C
   MERCINY, E
   DUYCKAER.G
TI SEPARATION OF AMERICIUM AND CURIUM ON ION EXCHANGE BY
   HYDROXYETHYLENEDIAMINOTRIACETIC ACID .3. STUDY OF INFLUENCE OF
   CONCENTRATION IN HYDROXYETHYLENEDIAMINOTRIACETIC ACID ON SEPARATION
   FACTOR AND COLUMN EFFICIENCY
SO JOURNAL OF CHROMATOGRAPHY
LA English
DT Article
NR 5
TC 3
Z9 3
PU ELSEVIER SCIENCE BV
PI AMSTERDAM
PA PO BOX 211, 1000 AE AMSTERDAM, NETHERLANDS
SN 0021-9673
J9 J CHROMATOGR
PY 1967
VL 31
IS 2
BP 510
EP &
DI 10.1016/S0021-9673(01)86101-X
PG 0
WC Chemistry, Analytical
SC Chemistry
GA A3094
UT WOS:A1967A309400023
ER

PT J
AU HAUG, HO
AF HAUG, HO
TI CURIUM SESQUIOXIDE CM2O3
SO JOURNAL OF INORGANIC & NUCLEAR CHEMISTRY
LA English
DT Article
NR 18
TC 12
Z9 12
PU PERGAMON-ELSEVIER SCIENCE LTD
PI OXFORD
PA THE BOULEVARD, LANGFORD LANE, KIDLINGTON, OXFORD OX5 1GB, ENGLAND
SN 0022-1902
J9 J INORG NUCL CHEM
PY 1967
VL 29
IS 11
BP 2753
EP &
DI 10.1016/0022-1902(67)80014-9
PG 0
WC Chemistry, Inorganic & Nuclear
SC Chemistry
GA A0800
UT WOS:A1967A080000014
ER

PT J
AU BATTERSB.AR
   HODSON, HF
   RAO, GV
   YEOWELL, DA
AF BATTERSB.AR
   HODSON, HF
   RAO, GV
   YEOWELL, DA
TI ALKALOIDS OF CALABASH CURARE AND STRYCHNOS SPECIES .4. CARACURINE-2
SO JOURNAL OF THE CHEMICAL SOCIETY C-ORGANIC
LA English
DT Article
NR 19
TC 1
Z9 1
PU ROYAL SOC CHEMISTRY
PI CAMBRIDGE
PA THOMAS GRAHAM HOUSE, SCIENCE PARK, MILTON RD, CAMBRIDGE CB4 0WF, CAMBS,
   ENGLAND
J9 J CHEM SOC C
PY 1967
IS 22
BP 2335
EP &
DI 10.1039/j39670002335
PG 0
WC Chemistry, Organic
SC Chemistry
GA A2341
UT WOS:A1967A234100020
ER

PT J
AU LANARI, A
   AMALFARA, ML
AF LANARI, A
   AMALFARA, ML
TI ABSENCE OF DEGENERATION PHENOMENA IN DOG STRIATED MUSCLE AFTER PROLONGED
   CURARIZATION
SO ACTA PHYSIOLOGICA LATINOAMERICANA
LA English
DT Article
NR 16
TC 1
Z9 1
PU ASSN LATINOAMER CIENC FISIOL
PI BUENOS AIRES
PA SERRANO 665, 1414 BUENOS AIRES, ARGENTINA
SN 0001-6764
J9 ACTA PHYSIOL LAT AM
PY 1966
VL 16
IS 2
BP 115
EP &
PG 0
WC Physiology
SC Physiology
GA 81233
UT WOS:A19668123300003
ER

PT J
AU BOUNOUS, G
   MCARDLE, AH
   HODGES, DM
   HAMPSON, LG
   GURD, FN
AF BOUNOUS, G
   MCARDLE, AH
   HODGES, DM
   HAMPSON, LG
   GURD, FN
TI BIOSYNTHESIS OF INTESTINAL MUCIN IN SHOCK - RELATIONSHIP TO TRYPTIC
   HEMORRHAGIC ENTERITIS AND PERMEABILITY TO CURARE
SO ANNALS OF SURGERY
LA English
DT Article
NR 11
TC 64
Z9 64
PU LIPPINCOTT WILLIAMS & WILKINS
PI PHILADELPHIA
PA 227 EAST WASHINGTON SQ, PHILADELPHIA, PA 19106
SN 0003-4932
J9 ANN SURG
JI Ann. Surg.
PY 1966
VL 164
IS 1
BP 13
EP &
DI 10.1097/00000658-196607000-00002
PG 0
WC Surgery
SC Surgery
GA 80150
UT WOS:A19668015000002
ER

PT J
AU SCHOPP, RT
   WALSH, RR
   RIFE, EM
AF SCHOPP, RT
   WALSH, RR
   RIFE, EM
TI DIFFERENTIAL NEUROMUSCULAR ACTIONS OF 5-HYDROXYTRYPTAMINE
   5-METHOXYTRYPTAMINE AND TRYPTAMINE FOLLOWING PARTIAL CURARIZATION
SO ARCHIVES INTERNATIONALES DE PHARMACODYNAMIE ET DE THERAPIE
LA English
DT Article
NR 24
TC 5
Z9 5
PU ARCH INT PHARMACODYNAMIE
PI GHENT
PA DE PINTELAAN 185, B-9000 GHENT, BELGIUM
SN 0003-9780
J9 ARCH INT PHARMACOD T
JI Arch. Int. Pharmacodyn. Ther.
PY 1966
VL 162
IS 2
BP 265
EP &
PG 0
WC Pharmacology & Pharmacy
SC Pharmacology & Pharmacy
GA 81905
UT WOS:A19668190500002
ER

PT J
AU BARROW, MEH
   JOHNSON, JK
AF BARROW, MEH
   JOHNSON, JK
TI A STUDY OF ANTICHOLINESTERASE AND ANTICURARE EFFECTS OF SOME
   CHOLINESTERASE INHIBITORS
SO BRITISH JOURNAL OF ANAESTHESIA
LA English
DT Article
NR 27
TC 14
Z9 14
PU PROF SCI PUBL
PI LONDON
PA TAVISTOCK HOUSE EAST, TAVISTOCK SQUARE, LONDON WC1H 9JR, ENGLAND
SN 0007-0912
J9 BRIT J ANAESTH
JI Br. J. Anaesth.
PY 1966
VL 38
IS 6
BP 420
EP &
DI 10.1093/bja/38.6.420
PG 0
WC Anesthesiology
SC Anesthesiology
GA 78844
UT WOS:A19667884400002
ER

PT J
AU PAGES, M
   DEMICHEL.R
AF PAGES, M
   DEMICHEL.R
TI SUR LEXISTENCE DUNE VALENCE SUPERIEURE DU CURIUM EN SOLUTION . ETUDE
   CRITIQUE DE LOXYDATION PAR LOZONE
SO COMPTES RENDUS HEBDOMADAIRES DES SEANCES DE L ACADEMIE DES SCIENCES
   SERIE C
LA English
DT Article
NR 4
TC 0
Z9 0
PU GAUTHIER-VILLARS/EDITIONS ELSEVIER
PI PARIS
PA 23 RUE LINOIS, 75015 PARIS, FRANCE
J9 CR ACAD SCI C CHIM
PY 1966
VL 263
IS 16
BP 938
EP &
PG 0
WC Biochemistry & Molecular Biology; Chemistry, Multidisciplinary;
   Multidisciplinary Sciences
SC Biochemistry & Molecular Biology; Chemistry; Science & Technology -
   Other Topics
GA 85958
UT WOS:A19668595800012
ER

PT J
AU KHARKEVI.DA
AF KHARKEVI.DA
TI PHARMACOLOGICAL PROPERTIES OF A NEW CURARE-LIKE DRUG ANATRUXONIUM
SO FEDERATION PROCEEDINGS
LA English
DT Article
NR 14
TC 3
Z9 3
PU FEDERATION AMER SOC EXP BIOL
PI BETHESDA
PA 9650 ROCKVILLE PIKE, BETHESDA, MD 20814-3998
SN 0014-9446
J9 FED PROC
PY 1966
VL 25
IS 3P2S
BP T521
EP &
PG 0
WC Biology
SC Life Sciences & Biomedicine - Other Topics
GA 78593
UT WOS:A19667859300042
ER

PT J
AU GRUBER, JB
   COCHRAN, WR
   CONWAY, JG
   NICOL, AT
AF GRUBER, JB
   COCHRAN, WR
   CONWAY, JG
   NICOL, AT
TI OPTICAL SPECTRA OF TRIPOSITIVE CURIUM-244 IN LANTHANUM TRICHLORIDE
SO JOURNAL OF CHEMICAL PHYSICS
LA English
DT Article
NR 10
TC 38
Z9 38
PU AMER INST PHYSICS
PI WOODBURY
PA CIRCULATION FULFILLMENT DIV, 500 SUNNYSIDE BLVD, WOODBURY, NY 11797-2999
SN 0021-9606
J9 J CHEM PHYS
JI J. Chem. Phys.
PY 1966
VL 45
IS 5
BP 1423
EP &
DI 10.1063/1.1727778
PG 0
WC Physics, Atomic, Molecular & Chemical
SC Physics
GA 82767
UT WOS:A19668276700010
ER

PT J
AU DAVISON, GC
AF DAVISON, GC
TI ANXIETY UNDER TOTAL CURARIZATION - IMPLICATIONS FOR ROLE OF MUSCULAR
   RELAXATION IN DESENSITIZATION OF NEUROTIC FEARS
SO JOURNAL OF NERVOUS AND MENTAL DISEASE
LA English
DT Article
NR 54
TC 44
Z9 43
PU LIPPINCOTT WILLIAMS & WILKINS
PI PHILADELPHIA
PA 227 EAST WASHINGTON SQ, PHILADELPHIA, PA 19106
SN 0022-3018
J9 J NERV MENT DIS
JI J. Nerv. Ment. Dis.
PY 1966
VL 143
IS 5
BP 443
EP &
DI 10.1097/00005053-196611000-00007
PG 0
WC Clinical Neurology; Psychiatry
SC Neurosciences & Neurology; Psychiatry
GA 91617
UT WOS:A19669161700007
ER

PT J
AU MCCARTY, LP
   CHENOWET.MB
AF MCCARTY, LP
   CHENOWET.MB
TI CURARE-LIKE ACTIVITY OF POLYBUTYLENE GLYCOL ADDUCTS
SO JOURNAL OF PHARMACOLOGY AND EXPERIMENTAL THERAPEUTICS
LA English
DT Article
NR 15
TC 1
Z9 1
PU AMER SOC PHARMACOLOGY EXPERIMENTAL THERAPEUTICS
PI BETHESDA
PA 9650 ROCKVILLE PIKE, BETHESDA, MD 20814-3998
SN 0022-3565
J9 J PHARMACOL EXP THER
JI J. Pharmacol. Exp. Ther.
PY 1966
VL 153
IS 2
BP 367
EP &
PG 0
WC Pharmacology & Pharmacy
SC Pharmacology & Pharmacy
GA 81798
UT WOS:A19668179800026
ER

PT J
AU REES, JMH
AF REES, JMH
TI ANTICURARE ACTIVITY OF TACRINE (THA) IN VITRO
SO JOURNAL OF PHARMACY AND PHARMACOLOGY
LA English
DT Article
NR 13
TC 5
Z9 5
PU ROYAL PHARMACEUTICAL SOC GREAT BRITAIN
PI LONDON
PA 1 LAMBETH HIGH ST, LONDON SE1 7JN, ENGLAND
SN 0022-3573
J9 J PHARM PHARMACOL
JI J. Pharm. Pharmacol.
PY 1966
VL 18
IS 5
BP 289
EP &
PG 0
WC Pharmacology & Pharmacy
SC Pharmacology & Pharmacy
GA 76837
UT WOS:A19667683700005
ER

PT J
AU BENDALL, JR
AF BENDALL, JR
TI EFFECT OF PRE-TREATMENT OF PIGS WITH CURARE ON POST-MORTEM RATE OF PH
   FALL AND ONSET OF RIGOR MORTIS IN MUSCULATURE
SO JOURNAL OF THE SCIENCE OF FOOD AND AGRICULTURE
LA English
DT Article
NR 22
TC 40
Z9 40
PU JOHN WILEY & SONS LTD
PI W SUSSEX
PA BAFFINS LANE CHICHESTER, W SUSSEX PO19 1UD, ENGLAND
SN 0022-5142
J9 J SCI FOOD AGR
JI J. Sci. Food Agric.
PY 1966
VL 17
IS 8
BP 333
EP &
DI 10.1002/jsfa.2740170801
PG 0
WC Agriculture, Multidisciplinary; Chemistry, Applied; Food Science &
   Technology
SC Agriculture; Chemistry; Food Science & Technology
GA 82428
UT WOS:A19668242800001
ER

PT J
AU BLAW, ME
   GOOD, RA
   PETERSON, RD
AF BLAW, ME
   GOOD, RA
   PETERSON, RD
TI CURARE SENSITIVITY IN NEONATALLY THYMECTOMIZED MICE
SO NATURE
LA English
DT Article
NR 20
TC 5
Z9 5
PU MACMILLAN MAGAZINES LTD
PI LONDON
PA PORTERS SOUTH, 4 CRINAN ST, LONDON N1 9XW, ENGLAND
SN 0028-0836
J9 NATURE
JI Nature
PY 1966
VL 210
IS 5032
BP 129
EP &
DI 10.1038/210129a0
PG 0
WC Multidisciplinary Sciences
SC Science & Technology - Other Topics
GA 75298
UT WOS:A19667529800015
ER

PT J
AU MCCANN, FV
AF MCCANN, FV
TI CURARE AS A NEUROMUSCULAR BLOCKING AGENT IN INSECTS
SO SCIENCE
LA English
DT Article
NR 8
TC 14
Z9 14
PU AMER ASSOC ADVANCEMENT SCIENCE
PI WASHINGTON
PA 1200 NEW YORK AVE, NW, WASHINGTON, DC 20005
SN 0036-8075
J9 SCIENCE
JI Science
PY 1966
VL 154
IS 3752
BP 1023
EP &
DI 10.1126/science.154.3752.1023
PG 0
WC Multidisciplinary Sciences
SC Science & Technology - Other Topics
GA 85288
UT WOS:A19668528800030
ER

PT J
AU MAYRHOFE.O
AF MAYRHOFE.O
TI CLINICAL EXPERIENCES WITH DIALLYL-NOR-TOXIFERINE AND CURARE ANTIDOTE
   GALANTHAMINE
SO SOUTHERN MEDICAL JOURNAL
LA English
DT Article
NR 10
TC 14
Z9 14
PU SOUTHERN MEDICAL ASSN
PI BIRMINGHAM
PA 35 LAKESHORE DR PO BOX 190088, BIRMINGHAM, AL 35219
SN 0038-4348
J9 SOUTHERN MED J
JI South.Med.J.
PY 1966
VL 59
IS 11
BP 1364
EP &
PG 0
WC Medicine, General & Internal
SC General & Internal Medicine
GA 85166
UT WOS:A19668516600027
ER

PT J
AU TOLKACHE.ON
   KVASHNIN.LP
   PREOBRAZ.NA
AF TOLKACHE.ON
   KVASHNIN.LP
   PREOBRAZ.NA
TI SYNTHESIS IN CURARE ALKALOID FIELD .15. SYNTHESIS OF MONOMETHYL ETHER OF
   RACEMIC N,N'-DIDEMETHYLCHONDRODENDRINE
SO JOURNAL OF GENERAL CHEMISTRY USSR
LA English
DT Article
NR 5
TC 0
Z9 0
PU PLENUM PUBL CORP
PI NEW YORK
PA CONSULTANTS BUREAU, 233 SPRING ST, NEW YORK, NY 10013
J9 J GEN CHEM USSR
PY 1966
VL 36
IS 10
BP 1758
EP &
PG 0
WC Chemistry, Multidisciplinary
SC Chemistry
GA 98128
UT WOS:A19669812800015
ER

PT J
AU TOKLACHE.ON
   CHERNOVA, VP
   FANGLIN, P
   KUZNETSO.EV
   PREOBRAZ.NA
AF TOKLACHE.ON
   CHERNOVA, VP
   FANGLIN, P
   KUZNETSO.EV
   PREOBRAZ.NA
TI SYNTHESIS IN CURARE ALKALOID FIELD .16. SYNTHESIS OF
   8-BROMO-1-(3-BROMO-4-METHOXYBENZYL)-1.2,3,4-TETRAHYDRO-6,7-DIMETHOXY-2-M
   ETHYLISOQUINOLINE
SO JOURNAL OF GENERAL CHEMISTRY USSR
LA English
DT Article
NR 6
TC 0
Z9 0
PU PLENUM PUBL CORP
PI NEW YORK
PA CONSULTANTS BUREAU, 233 SPRING ST, NEW YORK, NY 10013
J9 J GEN CHEM USSR
PY 1966
VL 36
IS 10
BP 1761
EP &
PG 0
WC Chemistry, Multidisciplinary
SC Chemistry
GA 98128
UT WOS:A19669812800016
ER

PT J
AU KRAAK, W
   VANDERHE.WA
AF KRAAK, W
   VANDERHE.WA
TI ANION EXCHANGE SEPARATION BETWEEN AMERICIUM AND CURIUM AND BETWEEN
   SEVERAL LANTHANIDE ELEMENTS
SO JOURNAL OF INORGANIC & NUCLEAR CHEMISTRY
LA English
DT Article
NR 8
TC 3
Z9 3
PU PERGAMON-ELSEVIER SCIENCE LTD
PI OXFORD
PA THE BOULEVARD, LANGFORD LANE, KIDLINGTON, OXFORD OX5 1GB, ENGLAND
SN 0022-1902
J9 J INORG NUCL CHEM
PY 1966
VL 28
IS 1
BP 221
EP &
DI 10.1016/0022-1902(66)80248-8
PG 0
WC Chemistry, Inorganic & Nuclear
SC Chemistry
GA 72383
UT WOS:A19667238300029
ER

PT J
AU HANSEN, EP
AF HANSEN, EP
TI INCREASED SENSITIVITY TO CURARE
SO ACTA ANAESTHESIOLOGICA SCANDINAVICA
LA English
DT Article
NR 19
TC 1
Z9 1
PU MUNKSGAARD INT PUBL LTD
PI COPENHAGEN
PA 35 NORRE SOGADE, PO BOX 2148, DK-1016 COPENHAGEN, DENMARK
SN 0001-5172
J9 ACTA ANAESTH SCAND
JI Acta Anaesthesiol. Scand.
PY 1965
VL 9
IS 3
BP 179
EP &
DI 10.1111/j.1399-6576.1965.tb00505.x
PG 0
WC Anesthesiology
SC Anesthesiology
GA 70311
UT WOS:A19657031100006
ER

PT J
AU ASMUSSEN, E
   JOHANSEN, SH
   JORGENSE.M
   NIELSEN, M
AF ASMUSSEN, E
   JOHANSEN, SH
   JORGENSE.M
   NIELSEN, M
TI ON NERVOUS FACTORS CONTROLLING RESPIRATION AND CIRCULATION DURING
   EXERCISE EXPERIMENTS WITH CURARIZATION
SO ACTA PHYSIOLOGICA SCANDINAVICA
LA English
DT Article
NR 13
TC 114
Z9 114
PU BLACKWELL SCIENCE LTD
PI OXFORD
PA P O BOX 88, OSNEY MEAD, OXFORD OX2 0NE, OXON, ENGLAND
SN 0001-6772
J9 ACTA PHYSIOL SCAND
JI Acta Physiol. Scand.
PY 1965
VL 63
IS 3
BP 343
EP &
DI 10.1111/j.1748-1716.1965.tb04073.x
PG 0
WC Physiology
SC Physiology
GA 63904
UT WOS:A19656390400014
ER

PT J
AU BUTLER, FE
AF BUTLER, FE
TI DETERMINATION OF URANIUM AND AMERICIUM CURIUM IN URINE BY LIQUID ION
   EXCHANGE
SO ANALYTICAL CHEMISTRY
LA English
DT Article
NR 8
TC 30
Z9 30
PU AMER CHEMICAL SOC
PI WASHINGTON
PA 1155 16TH ST, NW, WASHINGTON, DC 20036
SN 0003-2700
J9 ANAL CHEM
JI Anal. Chem.
PY 1965
VL 37
IS 3
BP 340
EP &
DI 10.1021/ac60222a008
PG 0
WC Chemistry, Analytical
SC Chemistry
GA 61749
UT WOS:A19656174900033
ER

PT J
AU BOUTROS, AR
AF BOUTROS, AR
TI EFFECTS OF NITROUS OXIDE-CURARE ETHER AND CYCLOPROPANE ON POSTOPERATIVE
   RESPIRATORY ADEQUACY
SO ANESTHESIOLOGY
LA English
DT Article
NR 14
TC 8
Z9 8
PU LIPPINCOTT WILLIAMS & WILKINS
PI PHILADELPHIA
PA 227 EAST WASHINGTON SQ, PHILADELPHIA, PA 19106
SN 0003-3022
J9 ANESTHESIOLOGY
JI Anesthesiology
PY 1965
VL 26
IS 6P1
BP 743
EP &
DI 10.1097/00000542-196511000-00008
PG 0
WC Anesthesiology
SC Anesthesiology
GA 69654
UT WOS:A19656965400010
ER

PT J
AU KELLER, C
AF KELLER, C
TI SYNTHESIS OF TRANSCURIUM ELEMENTS BY NUCLEAR REACTIONS WITH HEAVY IONS
SO ANGEWANDTE CHEMIE-INTERNATIONAL EDITION
LA English
DT Article
NR 93
TC 2
Z9 2
PU WILEY-V C H VERLAG GMBH
PI BERLIN
PA MUHLENSTRASSE 33-34, D-13187 BERLIN, GERMANY
SN 1433-7851
J9 ANGEW CHEM INT EDIT
JI Angew. Chem.-Int. Edit.
PY 1965
VL 4
IS 11
BP 903
EP &
DI 10.1002/anie.196509031
PG 0
WC Chemistry, Multidisciplinary
SC Chemistry
GA 70703
UT WOS:A19657070300001
ER

PT J
AU PODLESNA.AI
AF PODLESNA.AI
TI ON PRESENCE OF A SUBSTANCE WITH AN ANTIACETYLCHOLINESTERASE ACTION IN
   CURARE DRUGS
SO ARCHIVES INTERNATIONALES DE PHARMACODYNAMIE ET DE THERAPIE
LA English
DT Article
NR 7
TC 0
Z9 0
PU ARCH INT PHARMACODYNAMIE
PI GHENT
PA DE PINTELAAN 185, B-9000 GHENT, BELGIUM
SN 0003-9780
J9 ARCH INT PHARMACOD T
JI Arch. Int. Pharmacodyn. Ther.
PY 1965
VL 153
IS 2
BP 308
EP &
PG 0
WC Pharmacology & Pharmacy
SC Pharmacology & Pharmacy
GA 62639
UT WOS:A19656263900007
ER

PT J
AU PORSZASZ, J
   GIBISZER.K
   FOLDEAK, S
   MATKOVIC.B
AF PORSZASZ, J
   GIBISZER.K
   FOLDEAK, S
   MATKOVIC.B
TI CURARE-WIRKSAME AMINOAETHAN- UND -AETHEN-DERIVATE
SO ARZNEIMITTEL-FORSCHUNG
LA English
DT Article
NR 4
TC 3
Z9 3
PU ECV-EDITIO CANTOR VERLAG MEDIZIN NATURWISSENSCHAFTEN
PI AULENDORF
PA BANDELSTOCKWEG 20, POSTFACH 1255, D-88322 AULENDORF, GERMANY
J9 ARZNEI-FORSCHUNG
PY 1965
VL 15
IS 2
BP 126
EP &
PG 0
WC Chemistry, Medicinal; Chemistry, Multidisciplinary; Pharmacology &
   Pharmacy
SC Pharmacology & Pharmacy; Chemistry
GA 62042
UT WOS:A19656204200004
ER

PT J
AU SZENDEY, GL
   MUNNES, S
AF SZENDEY, GL
   MUNNES, S
TI SYNTHESE UND CURARE-AHNLICHE WIRKUNG EINIGER BISQUATERNARER
   BIPHENYLEN-DIMETHYLEN-BIS-TROPEINE
SO ARZNEIMITTEL-FORSCHUNG
LA English
DT Article
NR 10
TC 4
Z9 4
PU ECV-EDITIO CANTOR VERLAG MEDIZIN NATURWISSENSCHAFTEN
PI AULENDORF
PA BANDELSTOCKWEG 20, POSTFACH 1255, D-88322 AULENDORF, GERMANY
J9 ARZNEI-FORSCHUNG
PY 1965
VL 15
IS 2
BP 130
EP &
PG 0
WC Chemistry, Medicinal; Chemistry, Multidisciplinary; Pharmacology &
   Pharmacy
SC Pharmacology & Pharmacy; Chemistry
GA 62042
UT WOS:A19656204200005
ER

PT J
AU ASPREY, LB
   KEENAN, TK
   KRUSE, FH
AF ASPREY, LB
   KEENAN, TK
   KRUSE, FH
TI CRYSTAL STRUCTURES OF TRIFLUORIDES TRICHLORIDES TRIBROMIDES AND
   TRIIODIDES OF AMERICIUM AND CURIUM
SO INORGANIC CHEMISTRY
LA English
DT Article
NR 13
TC 24
Z9 24
PU AMER CHEMICAL SOC
PI WASHINGTON
PA 1155 16TH ST, NW, WASHINGTON, DC 20036
SN 0020-1669
J9 INORG CHEM
JI Inorg. Chem.
PY 1965
VL 4
IS 7
BP 985
EP &
DI 10.1021/ic50029a013
PG 0
WC Chemistry, Inorganic & Nuclear
SC Chemistry
GA 65840
UT WOS:A19656584000013
ER

PT J
AU OSTFELD, E
   ELIAHOU, HE
AF OSTFELD, E
   ELIAHOU, HE
TI NEOSTIGMINE RESISTANT CURARIZATION ASSOCIATED WITH OLIGURIA OF ACUTE
   ONSET
SO ISRAEL JOURNAL OF MEDICAL SCIENCES
LA English
DT Article
NR 9
TC 0
Z9 0
PU ISRAEL JOURNAL MED SCIENCES
PI JERUSALEM
PA 2 ETZEL ST, FRENCH HILL, JERUSALEM 97853, ISRAEL
SN 0021-2180
J9 ISRAEL J MED SCI
JI Isr. J. Med. Sci.
PY 1965
VL 1
IS 4P1
BP 594
EP &
PG 0
WC Medicine, General & Internal
SC General & Internal Medicine
GA 67516
UT WOS:A19656751600015
ER

PT J
AU ROTH, JA
   HENRY, HE
AF ROTH, JA
   HENRY, HE
TI EXTRACTION OF AMERICIUM-CURIUM-EUROPIUM FROM LITHIUM
   CHLORIDE-HYDROCHLORIC ACID BY TERIARY AMINES
SO JOURNAL OF CHEMICAL AND ENGINEERING DATA
LA English
DT Article
NR 7
TC 8
Z9 8
PU AMER CHEMICAL SOC
PI WASHINGTON
PA 1155 16TH ST, NW, WASHINGTON, DC 20036
SN 0021-9568
J9 J CHEM ENG DATA
JI J. Chem. Eng. Data
PY 1965
VL 10
IS 3
BP 298
EP &
DI 10.1021/je60026a029
PG 0
WC Chemistry, Multidisciplinary; Engineering, Chemical
SC Chemistry; Engineering
GA 67006
UT WOS:A19656700600029
ER

PT J
AU DRACHMAN, DB
AF DRACHMAN, DB
TI DEVELOPING MOTOR END-PLATE - CURARE TOLERANCE IN CHICK EMBRYO
SO JOURNAL OF PHYSIOLOGY-LONDON
LA English
DT Article
NR 17
TC 3
Z9 3
PU CAMBRIDGE UNIV PRESS
PI NEW YORK
PA 40 WEST 20TH STREET, NEW YORK, NY 10011-4211
SN 0022-3751
J9 J PHYSIOL-LONDON
JI J. Physiol.-London
PY 1965
VL 180
IS 4
BP 735
EP &
PG 0
WC Neurosciences; Physiology
SC Neurosciences & Neurology; Physiology
GA 69690
UT WOS:A19656969000005
ER

PT J
AU WASER, PG
AF WASER, PG
TI DIE PHARMAKOLOGISCHE UNTERSUCHUNG VON DROGEN MIT CHOLINERGISCHEN ODER
   CHOLINOLYTISCHEN ALKALOIDEN (MUSCARIN UND CALEBASSEN-CURARE)
SO PLANTA MEDICA
LA English
DT Article
NR 43
TC 1
Z9 1
PU GEORG THIEME VERLAG
PI STUTTGART
PA P O BOX 30 11 20, D-70451 STUTTGART, GERMANY
SN 0032-0943
J9 PLANTA MED
JI Planta Med.
PY 1965
VL 13
IS 3
BP 296
EP &
PG 0
WC Plant Sciences; Chemistry, Medicinal; Pharmacology & Pharmacy
SC Plant Sciences; Pharmacology & Pharmacy
GA 72118
UT WOS:A19657211800005
ER

PT J
AU ZALIS, EG
   KAPLAN, G
   LUNDBERG, GD
   KNUTSON, RA
AF ZALIS, EG
   KAPLAN, G
   LUNDBERG, GD
   KNUTSON, RA
TI ACUTE LETHALITY OF AMPHETAMINES IN DOGS AND ITS ANTAGONISM BY CURARE
SO PROCEEDINGS OF THE SOCIETY FOR EXPERIMENTAL BIOLOGY AND MEDICINE
LA English
DT Article
NR 28
TC 23
Z9 23
PU BLACKWELL SCIENCE INC
PI MALDEN
PA 350 MAIN ST, MALDEN, MA 02148
SN 0037-9727
J9 P SOC EXP BIOL MED
JI Proc. Soc. Exp. Biol. Med.
PY 1965
VL 118
IS 2
BP 557
EP &
PG 0
WC Medicine, Research & Experimental
SC Research & Experimental Medicine
GA 62157
UT WOS:A19656215700079
ER

PT J
AU RADULESC.T
   COTARIU, D
AF RADULESC.T
   COTARIU, D
TI EFFECT OF DENERVATION NARCOSIS AND CURARIZATION ON CATION MOVEMENTS IN
   STRIATED MUSCLES
SO REVUE ROUMAINE DE BIOCHIMIE
LA English
DT Article
NR 15
TC 2
Z9 2
PU EDITURA ACADEMIEI ROMANE
PI BUCHAREST
PA CALEA 13 SEPTEMBRIE 13, SECTOR 5, BUCHAREST RO-76117, ROMANIA
SN 0001-4214
J9 REV ROUM BIOCHIM
PY 1965
VL 2
IS 4
BP 343
EP &
PG 0
WC Biochemistry & Molecular Biology
SC Biochemistry & Molecular Biology
GA 78534
UT WOS:A19657853400004
ER

PT J
AU BIANCONI, R
   REIS, DJ
   GRANIT, R
AF BIANCONI, R
   REIS, DJ
   GRANIT, R
TI EFFECTS OF EXTENSOR MUSCLE SPINDLES + TENDON ORGANS ON HOMONYMOUS
   MOTONEURONES IN RELATION TO GAMMA-BIAS + CURARIZATION
SO ACTA PHYSIOLOGICA SCANDINAVICA
LA English
DT Article
NR 61
TC 33
Z9 33
PU BLACKWELL SCIENCE LTD
PI OXFORD
PA P O BOX 88, OSNEY MEAD, OXFORD OX2 0NE, OXON, ENGLAND
SN 0001-6772
J9 ACTA PHYSIOL SCAND
JI Acta Physiol. Scand.
PY 1964
VL 61
IS 4
BP 331
EP &
PG 0
WC Physiology
SC Physiology
GA 2195A
UT WOS:A19642195A00002
ER

PT J
AU BIANCONI, R
   REIS, DJ
   GRANIT, R
AF BIANCONI, R
   REIS, DJ
   GRANIT, R
TI EFFECTS OF FLEXOR MUSCLE SPINDLES + TENDON ORGANS ON HOMONYMOUS
   MOTONEURONES IN RELATION TO GAMMA-BIAS + CURARIZATION
SO ACTA PHYSIOLOGICA SCANDINAVICA
LA English
DT Article
NR 25
TC 28
Z9 28
PU BLACKWELL SCIENCE LTD
PI OXFORD
PA P O BOX 88, OSNEY MEAD, OXFORD OX2 0NE, OXON, ENGLAND
SN 0001-6772
J9 ACTA PHYSIOL SCAND
JI Acta Physiol. Scand.
PY 1964
VL 61
IS 4
BP 348
EP &
PG 0
WC Physiology
SC Physiology
GA 2195A
UT WOS:A19642195A00003
ER

PT J
AU HOLCOMB, HP
AF HOLCOMB, HP
TI SEPARATION OF AMERICIUM FROM CURIUM WITH CALCIUM FLUORIDE
SO ANALYTICAL CHEMISTRY
LA English
DT Article
NR 8
TC 22
Z9 22
PU AMER CHEMICAL SOC
PI WASHINGTON
PA 1155 16TH ST, NW, WASHINGTON, DC 20036
SN 0003-2700
J9 ANAL CHEM
JI Anal. Chem.
PY 1964
VL 36
IS 12
BP 2329
EP &
DI 10.1021/ac60218a033
PG 0
WC Chemistry, Analytical
SC Chemistry
GA 4048A
UT WOS:A19644048A00029
ER

PT J
AU BUSH, GH
   BARAKA, A
AF BUSH, GH
   BARAKA, A
TI FACTORS AFFECTING TERMINATION OF CURARIZATION IN HUMAN SUBJECT
SO BRITISH JOURNAL OF ANAESTHESIA
LA English
DT Article
NR 13
TC 23
Z9 23
PU PROF SCI PUBL
PI LONDON
PA TAVISTOCK HOUSE EAST, TAVISTOCK SQUARE, LONDON WC1H 9JR, ENGLAND
SN 0007-0912
J9 BRIT J ANAESTH
JI Br. J. Anaesth.
PY 1964
VL 36
IS 6
BP 356
EP &
DI 10.1093/bja/36.6.356
PG 0
WC Anesthesiology
SC Anesthesiology
GA 7492A
UT WOS:A19647492A00003
ER

PT J
AU KUPERMAN, AS
   OKAMOTO, M
AF KUPERMAN, AS
   OKAMOTO, M
TI RELATIONSHIP BETWEEN ANTICURARE ACTIVITY + TIME COURSE OF ENDPLATE
   POTENTIAL - STRUCTURE-ACTIVITY APPROACH
SO BRITISH JOURNAL OF PHARMACOLOGY AND CHEMOTHERAPY
LA English
DT Article
NR 22
TC 10
Z9 10
PU STOCKTON PRESS LTD
PI BASINGSTOKE,HAMPSHIRE
PA BRUNEL RD HOUNDMILLS, BASINGSTOKE,HAMPSHIRE RG21 2XS, ENGLAND
SN 0007-1188
J9 BRIT J PHARM CHEMOTH
PY 1964
VL 23
IS 3
BP 575
EP &
PG 0
WC Oncology; Pharmacology & Pharmacy
SC Oncology; Pharmacology & Pharmacy
GA 7621A
UT WOS:A19647621A00015
ER

PT J
AU WEBSTER, JL
   PICKERING, D
AF WEBSTER, JL
   PICKERING, D
TI ACUTE MUSHROOM POISONING - TREATMENT WITH CURARE + INTERMITTENT POSITIVE
   PRESSURE RESPIRATION
SO CLINICAL PEDIATRICS
LA English
DT Article
NR 6
TC 0
Z9 0
PU WESTMINSTER PUBL INC
PI GLEN HEAD
PA 708 GLEN COVE AVE, GLEN HEAD, NY 11545
SN 0009-9228
J9 CLIN PEDIATR
JI Clin. Pediatr.
PY 1964
VL 3
IS 9
BP 523
EP &
DI 10.1177/000992286400300906
PG 0
WC Pediatrics
SC Pediatrics
GA 8957A
UT WOS:A19648957A00012
ER

PT J
AU CHAGAS, C
   ESQUIBEL, MA
   MILHAUD, G
   PERAULT, AM
AF CHAGAS, C
   ESQUIBEL, MA
   MILHAUD, G
   PERAULT, AM
TI ETUDE DE LA FIXATION DUN CURARE PAR LELECTROPLAQUE ISOLEE DELECTROPHORUS
   ELECTRICUS
SO COMPTES RENDUS HEBDOMADAIRES DES SEANCES DE L ACADEMIE DES SCIENCES
LA English
DT Article
NR 4
TC 0
Z9 0
PU GAUTHIER-VILLARS/EDITIONS ELSEVIER
PI PARIS
PA 23 RUE LINOIS, 75015 PARIS, FRANCE
J9 CR HEBD ACAD SCI
PY 1964
VL 259
IS 2
BP 469
EP &
PG 0
WC Multidisciplinary Sciences
SC Science & Technology - Other Topics
GA 9302A
UT WOS:A19649302A00017
ER

PT J
AU LEAF, RC
AF LEAF, RC
TI AVOIDANCE RESPONSE EVOCATION AS FUNCTION OF PRIOR DISCRIMINATIVE FEAR
   CONDITIONING UNDER CURARE
SO JOURNAL OF COMPARATIVE AND PHYSIOLOGICAL PSYCHOLOGY
LA English
DT Article
NR 10
TC 16
Z9 16
PU AMER PSYCHOLOGICAL ASSOC
PI WASHINGTON
PA 750 FIRST ST NE, WASHINGTON, DC 20002-4242
SN 0021-9940
J9 J COMP PHYSIOL PSYCH
PY 1964
VL 58
IS 3
BP 446
EP &
DI 10.1037/h0045975
PG 0
WC Psychology, Biological; Psychology; Psychology, Multidisciplinary
SC Psychology
GA 4528B
UT WOS:A19644528B00014
ER

PT J
AU WETHERILL, GW
   BARTON, GW
   LIBBY, WF
AF WETHERILL, GW
   BARTON, GW
   LIBBY, WF
TI SEARCH FOR NATURAL CURIUM 247
SO JOURNAL OF GEOPHYSICAL RESEARCH
LA English
DT Article
NR 5
TC 2
Z9 2
PU AMER GEOPHYSICAL UNION
PI WASHINGTON
PA 2000 FLORIDA AVE NW, WASHINGTON, DC 20009
SN 0148-0227
J9 J GEOPHYS RES
PY 1964
VL 69
IS 8
BP 1603
EP &
DI 10.1029/JZ069i008p01603
PG 0
WC Geochemistry & Geophysics; Geosciences, Multidisciplinary
SC Geochemistry & Geophysics; Geology
GA 5227B
UT WOS:A19645227B00028
ER

PT J
AU CUNNINGHAM, BB
   WALLMANN, JC
AF CUNNINGHAM, BB
   WALLMANN, JC
TI CRYSTAL STRUCTURE AND MELTING POINT OF CURIUM METAL
SO JOURNAL OF INORGANIC & NUCLEAR CHEMISTRY
LA English
DT Article
NR 8
TC 39
Z9 39
PU PERGAMON-ELSEVIER SCIENCE LTD
PI OXFORD
PA THE BOULEVARD, LANGFORD LANE, KIDLINGTON, OXFORD OX5 1GB, ENGLAND
SN 0022-1902
J9 J INORG NUCL CHEM
PY 1964
VL 26
IS 2
BP 271
EP 275
DI 10.1016/0022-1902(64)80069-5
PG 5
WC Chemistry, Inorganic & Nuclear
SC Chemistry
GA WN309
UT WOS:A1964WN30900011
ER

PT J
AU WALLMANN, JC
AF WALLMANN, JC
TI A STRUCTURAL TRANSFORMATION OF CURIUM SESQUIOXIDE
SO JOURNAL OF INORGANIC & NUCLEAR CHEMISTRY
LA English
DT Article
NR 12
TC 31
Z9 31
PU PERGAMON-ELSEVIER SCIENCE LTD
PI OXFORD
PA THE BOULEVARD, LANGFORD LANE, KIDLINGTON, OXFORD OX5 1GB, ENGLAND
SN 0022-1902
J9 J INORG NUCL CHEM
PY 1964
VL 26
IS 12
BP 2053
EP 2057
DI 10.1016/0022-1902(64)80149-4
PG 5
WC Chemistry, Inorganic & Nuclear
SC Chemistry
GA WN319
UT WOS:A1964WN31900003
ER

PT J
AU TAYLOR, DB
   SCHOLES, NW
   CREESE, R
AF TAYLOR, DB
   SCHOLES, NW
   CREESE, R
TI EFFECT OF CURARE CONCENTRATION TEMPERATURE + POTASSIUM ION CONCENTRATION
   ON RATE OF UPTAKE OF NEUROMUSCULAR BLOCKING AGENT LABELED WITH
   RADIOACTIVE IODINE
SO JOURNAL OF PHARMACOLOGY AND EXPERIMENTAL THERAPEUTICS
LA English
DT Article
NR 10
TC 12
Z9 12
PU AMER SOC PHARMACOLOGY EXPERIMENTAL THERAPEUTICS
PI BETHESDA
PA 9650 ROCKVILLE PIKE, BETHESDA, MD 20814-3998
SN 0022-3565
J9 J PHARMACOL EXP THER
JI J. Pharmacol. Exp. Ther.
PY 1964
VL 144
IS 3
BP 293
EP &
PG 0
WC Pharmacology & Pharmacy
SC Pharmacology & Pharmacy
GA 6467B
UT WOS:A19646467B00016
ER

PT J
AU GRDINIC, M
   BOEKELHEIDE, V
   NELSON, DA
AF GRDINIC, M
   BOEKELHEIDE, V
   NELSON, DA
TI CALABASH CURARE ALKALOIDS . SPECIFIC DEUTERIUM LABELING + NUCLEAR
   MAGNETIC RESONANCE STUDIES
SO JOURNAL OF THE AMERICAN CHEMICAL SOCIETY
LA English
DT Article
NR 29
TC 5
Z9 5
PU AMER CHEMICAL SOC
PI WASHINGTON
PA 1155 16TH ST, NW, WASHINGTON, DC 20036
SN 0002-7863
J9 J AM CHEM SOC
JI J. Am. Chem. Soc.
PY 1964
VL 86
IS 16
BP 3357
EP &
DI 10.1021/ja01070a030
PG 0
WC Chemistry, Multidisciplinary
SC Chemistry
GA 3126B
UT WOS:A19643126B00013
ER

PT J
AU BATTERSBY, AR
   YEOWELL, DA
AF BATTERSBY, AR
   YEOWELL, DA
TI ALKALOIDS OF CALABASH-CURARE + STRYCHNOS SPECIES .3. STRUCTURE +
   ABSOLUTE STEREOCHEMISTRY OF MACUSINE-A MACUSINE-B + MACUSINE-C
SO JOURNAL OF THE CHEMICAL SOCIETY
LA English
DT Article
NR 39
TC 22
Z9 22
PU ROYAL SOC CHEMISTRY
PI CAMBRIDGE
PA THOMAS GRAHAM HOUSE, SCIENCE PARK, MILTON RD, CAMBRIDGE CB4 0WF, CAMBS,
   ENGLAND
J9 J CHEM SOC
PY 1964
IS NOV
BP 4419
EP &
DI 10.1039/jr9640004419
PG 0
WC Chemistry, Multidisciplinary
SC Chemistry
GA 4240B
UT WOS:A19644240B00010
ER

PT J
AU ROSS, RT
AF ROSS, RT
TI EFFECT OF DECAMETHONIUM ON CURARE SENSITIVE OCULAR MYOPATHY
SO NEUROLOGY
LA English
DT Article
NR 5
TC 4
Z9 4
PU LIPPINCOTT WILLIAMS & WILKINS
PI PHILADELPHIA
PA 227 EAST WASHINGTON SQ, PHILADELPHIA, PA 19106
SN 0028-3878
J9 NEUROLOGY
JI Neurology
PY 1964
VL 14
IS 7
BP 684
EP &
PG 0
WC Clinical Neurology
SC Neurosciences & Neurology
GA 9020B
UT WOS:A19649020B00013
ER

PT J
AU DZHELEPOV, BS
   IVANOV, RB
   NEDOVESOV, VG
   CHECHEV, VP
AF DZHELEPOV, BS
   IVANOV, RB
   NEDOVESOV, VG
   CHECHEV, VP
TI ALPHA-DECAY OF CURIUM ISOTOPES
SO SOVIET PHYSICS JETP-USSR
LA English
DT Article
NR 28
TC 12
Z9 12
PU AMER INST PHYSICS
PI WOODBURY
PA CIRCULATION FULFILLMENT DIV, 500 SUNNYSIDE BLVD, WOODBURY, NY 11797-2999
SN 0038-5646
J9 SOV PHYS JETP-USSR
PY 1964
VL 18
IS 4
BP 937
EP 944
PG 8
WC Physics, Multidisciplinary
SC Physics
GA WM222
UT WOS:A1964WM22200010
ER

PT J
AU BUTAEV, BM
AF BUTAEV, BM
TI CHOLINOMIMETIC EFFECT OF SOME SOVIET PREPARATIONS WITH CURARE-LIKE
   ACTION
SO BULLETIN OF EXPERIMENTAL BIOLOGY AND MEDICINE,USSR
LA English
DT Article
NR 4
TC 0
Z9 0
PU PLENUM PUBL CORP
PI NEW YORK
PA CONSULTANTS BUREAU, 233 SPRING ST, NEW YORK, NY 10013
SN 0007-4888
J9 B EXP BIOL MED-USSR
PY 1964
VL 58
IS 10
BP 1197
EP &
PG 0
WC Medicine, Research & Experimental
SC Research & Experimental Medicine
GA 68154
UT WOS:A19646815400019
ER

PT J
AU CONNES, R
AF CONNES, R
TI SUR LEVOLUTION DES BOURGEONS CHEZ LEPONGE SILICEUSE TETHYA LYNCURIUM
   LAMARCK
SO COMPTES RENDUS HEBDOMADAIRES DES SEANCES DE L ACADEMIE DES SCIENCES
LA English
DT Article
NR 8
TC 0
Z9 0
PU GAUTHIER-VILLARS/EDITIONS ELSEVIER
PI PARIS
PA 23 RUE LINOIS, 75015 PARIS, FRANCE
J9 CR HEBD ACAD SCI
PY 1964
VL 259
IS 15
BP 2522
EP &
PG 0
WC Multidisciplinary Sciences
SC Science & Technology - Other Topics
GA 9297A
UT WOS:A19649297A00016
ER

PT J
AU TOLKACHE.ON
   CHERNOVA, VP
   KUZNETSO.EV
   PAO, FL
   PREOBRAZ.NA
AF TOLKACHE.ON
   CHERNOVA, VP
   KUZNETSO.EV
   PAO, FL
   PREOBRAZ.NA
TI SYNTHETIC INVESTIGATIONS IN FIELD OF CURARE ALKALOIDS .11. SYNTHESIS OF
   5-BROMOSUBSTITUTED BETA-PHENYLETHYLAMINES
SO JOURNAL OF GENERAL CHEMISTRY USSR
LA English
DT Article
NR 9
TC 0
Z9 0
PU PLENUM PUBL CORP
PI NEW YORK
PA CONSULTANTS BUREAU, 233 SPRING ST, NEW YORK, NY 10013
J9 J GEN CHEM USSR
PY 1964
VL 34
IS 2
BP 547
EP &
PG 0
WC Chemistry, Multidisciplinary
SC Chemistry
GA 65104
UT WOS:A19646510400047
ER

PT J
AU TOLKACHE.ON
   YAGUBSKI.EB
   DOROFEEV.LT
   PREOBRAZ.NA
AF TOLKACHE.ON
   YAGUBSKI.EB
   DOROFEEV.LT
   PREOBRAZ.NA
TI SYNTHETIC INVESTIGATIONS IN FIELD OF CURARE ALKALOIDS .12. SYNTHESIS OF
   1-(4'HYDROXYBENZYL)-6-METHOXY-7-ALKOXY-8-BROMO-3,4-DIHYDROISOGUINOLINES
SO JOURNAL OF GENERAL CHEMISTRY USSR
LA English
DT Article
NR 15
TC 0
Z9 0
PU PLENUM PUBL CORP
PI NEW YORK
PA CONSULTANTS BUREAU, 233 SPRING ST, NEW YORK, NY 10013
J9 J GEN CHEM USSR
PY 1964
VL 34
IS 2
BP 550
EP &
PG 0
WC Chemistry, Multidisciplinary
SC Chemistry
GA 65104
UT WOS:A19646510400048
ER

PT J
AU GALVAO, PE
   TARASANT.J
   DEMAGALHAES, CA
AF GALVAO, PE
   TARASANT.J
   DEMAGALHAES, CA
TI ENERGY METABOLISM IN DOGS DURING ANESTHESIA, CURARIZATION, OR ACUTE
   ARTERIAL HYPOTENSION
SO AMERICAN JOURNAL OF PHYSIOLOGY
LA English
DT Article
NR 14
TC 6
Z9 6
PU AMER PHYSIOLOGICAL SOC
PI BETHESDA
PA 9650 ROCKVILLE PIKE, BETHESDA, MD 20814
SN 0002-9513
J9 AM J PHYSIOL
JI Am. J. Physiol.
PY 1963
VL 204
IS 2
BP 337
EP &
PG 0
WC Physiology
SC Physiology
GA 3446A
UT WOS:A19633446A00026
ER

PT J
AU FRITZ, H
   KREKEL, A
   MEYER, H
AF FRITZ, H
   KREKEL, A
   MEYER, H
TI UBER DIE ALKALOIDE AUS CALEBASSEN-CURARE .20. UNTERSUCHUNGEN UBER DIE
   KONSTITUTIONEN DER ULTRACURINE
SO ANNALEN DER CHEMIE-JUSTUS LIEBIG
LA German
DT Article
NR 19
TC 9
Z9 9
PU VCH PUBLISHERS INC
PI DEERFIELD BEACH
PA 303 NW 12TH AVE, DEERFIELD BEACH, FL 33442-1788 USA
SN 0075-4617
J9 LIEBIGS ANN CHEM
PY 1963
VL 664
BP 188
EP +
PG 0
WC Chemistry, Multidisciplinary
SC Chemistry
GA 4473A
UT WOS:A19634473A00002
ER

PT J
AU NACHMANSOHN, D
AF NACHMANSOHN, D
TI CHEMICAL BASIS OF CLAUDE BERNARDS OBSERVATIONS ON CURARE
SO BIOCHEMISCHE ZEITSCHRIFT
LA English
DT Article
NR 58
TC 2
Z9 2
PU SPRINGER VERLAG
PI NEW YORK
PA 175 FIFTH AVE, NEW YORK, NY 10010
SN 0014-2956
J9 BIOCHEM Z
PY 1963
VL 338
BP 454
EP &
PG 0
WC Biochemistry & Molecular Biology
SC Biochemistry & Molecular Biology
GA 7152A
UT WOS:A19637152A00045
ER

PT J
AU ROSENBERG, P
   PODLESKI, TR
AF ROSENBERG, P
   PODLESKI, TR
TI ABILITY OF VENOMS TO RENDER SQUID AXONS SENSITIVE TO CURARE AND
   ACETYLCHOLINE
SO BIOCHIMICA ET BIOPHYSICA ACTA
LA English
DT Article
NR 31
TC 48
Z9 48
PU ELSEVIER SCIENCE BV
PI AMSTERDAM
PA PO BOX 211, 1000 AE AMSTERDAM, NETHERLANDS
SN 0006-3002
J9 BIOCHIM BIOPHYS ACTA
PY 1963
VL 75
IS 1
BP 104
EP &
DI 10.1016/0006-3002(63)90584-5
PG 0
WC Biochemistry & Molecular Biology; Biophysics
SC Biochemistry & Molecular Biology; Biophysics
GA 6851A
UT WOS:A19636851A00017
ER

PT J
AU ROSENBERG, P
   NG, KY
AF ROSENBERG, P
   NG, KY
TI FACTORS IN VENOMS LEADING TO BLOCK OF AXONAL CONDUCTION BY CURARE
SO BIOCHIMICA ET BIOPHYSICA ACTA
LA English
DT Article
NR 58
TC 32
Z9 32
PU ELSEVIER SCIENCE BV
PI AMSTERDAM
PA PO BOX 211, 1000 AE AMSTERDAM, NETHERLANDS
SN 0006-3002
J9 BIOCHIM BIOPHYS ACTA
PY 1963
VL 75
IS 1
BP 116
EP &
DI 10.1016/0006-3002(63)90585-7
PG 0
WC Biochemistry & Molecular Biology; Biophysics
SC Biochemistry & Molecular Biology; Biophysics
GA 6851A
UT WOS:A19636851A00018
ER

PT J
AU HASSON, A
   LIEPIN, LL
AF HASSON, A
   LIEPIN, LL
TI REVERSIBLE INHIBITION OF ELECTRIC-ORGAN CHOLINESTERASE BY CURARE AND
   CURARE-LIKE AGENTS
SO BIOCHIMICA ET BIOPHYSICA ACTA
LA English
DT Article
NR 12
TC 19
Z9 19
PU ELSEVIER SCIENCE BV
PI AMSTERDAM
PA PO BOX 211, 1000 AE AMSTERDAM, NETHERLANDS
SN 0006-3002
J9 BIOCHIM BIOPHYS ACTA
PY 1963
VL 75
IS 3
BP 397
EP &
DI 10.1016/0006-3002(63)90627-9
PG 0
WC Biochemistry & Molecular Biology; Biophysics
SC Biochemistry & Molecular Biology; Biophysics
GA 6852A
UT WOS:A19636852A00008
ER

PT J
AU ROSS, RT
AF ROSS, RT
TI OCULAR MYOPATHY SENSITIVE TO CURARE
SO BRAIN
LA English
DT Article
NR 19
TC 21
Z9 21
PU OXFORD UNIV PRESS
PI OXFORD
PA GREAT CLARENDON ST, OXFORD OX2 6DP, ENGLAND
SN 0006-8950
J9 BRAIN
JI Brain
PY 1963
VL 86
IS 1
BP 67
EP &
DI 10.1093/brain/86.1.67
PG 0
WC Clinical Neurology; Neurosciences
SC Neurosciences & Neurology
GA 7816A
UT WOS:A19637816A00011
ER

PT J
AU MORRIS, LE
AF MORRIS, LE
TI CONCEPT OF ADEQUATE VENTILATION USING APNOEIC THRESHOLD DURING CURARE
   AND NITROUS OXIDE ANAESTHESIA
SO BRITISH JOURNAL OF ANAESTHESIA
LA English
DT Article
NR 6
TC 6
Z9 6
PU PROF SCI PUBL
PI LONDON
PA TAVISTOCK HOUSE EAST, TAVISTOCK SQUARE, LONDON WC1H 9JR, ENGLAND
SN 0007-0912
J9 BRIT J ANAESTH
JI Br. J. Anaesth.
PY 1963
VL 35
IS 1
BP 35
EP &
DI 10.1093/bja/35.1.35
PG 0
WC Anesthesiology
SC Anesthesiology
GA 7474A
UT WOS:A19637474A00007
ER

PT J
AU DETTBARN, WD
AF DETTBARN, WD
TI ACTION OF ACETYLCHOLINE AND CURARE ON LOBSTER AXONS
SO LIFE SCIENCES
LA English
DT Article
NR 13
TC 1
Z9 1
PU PERGAMON-ELSEVIER SCIENCE LTD
PI OXFORD
PA THE BOULEVARD, LANGFORD LANE, KIDLINGTON, OXFORD OX5 1GB, ENGLAND
SN 0024-3205
J9 LIFE SCI
JI Life Sci.
PY 1963
IS 12
BP 910
EP 916
PG 7
WC Medicine, Research & Experimental; Pharmacology & Pharmacy
SC Research & Experimental Medicine; Pharmacology & Pharmacy
GA WR177
UT WOS:A1963WR17700004
ER

PT J
AU LLOYD, MH
AF LLOYD, MH
TI AN ANION EXCHANGE PROCESS FOR AMERICIUM-CURIUM RECOVERY FROM PLUTONIUM
   PROCESS WASTE
SO NUCLEAR SCIENCE AND ENGINEERING
LA English
DT Article
NR 7
TC 12
Z9 12
PU AMER NUCLEAR SOCIETY
PI LA GRANGE PK
PA 555 N KENSINGTON AVENUE, LA GRANGE PK, IL 60525
SN 0029-5639
J9 NUCL SCI ENG
JI Nucl. Sci. Eng.
PY 1963
VL 17
IS 3
BP 452
EP &
PG 0
WC Nuclear Science & Technology
SC Nuclear Science & Technology
GA 9237B
UT WOS:A19639237B00018
ER

PT J
AU FIELDS, PR
   LERNER, J
   FRIEDMAN, AM
   SJOBLOM, R
   METTA, D
AF FIELDS, PR
   LERNER, J
   FRIEDMAN, AM
   SJOBLOM, R
   METTA, D
TI POSSIBLE EXISTENCE OF CURIUM IN NATURE .2.
SO PHYSICAL REVIEW
LA English
DT Article
NR 3
TC 11
Z9 11
PU AMERICAN PHYSICAL SOC
PI COLLEGE PK
PA ONE PHYSICS ELLIPSE, COLLEGE PK, MD 20740-3844 USA
SN 0031-899X
J9 PHYS REV
PY 1963
VL 131
IS 3
BP 1249
EP &
DI 10.1103/PhysRev.131.1249
PG 0
WC Physics, Multidisciplinary
SC Physics
GA 1500C
UT WOS:A19631500C00021
ER

PT J
AU ABRAHAM, M
   JUDD, BR
   WICKMAN, HH
AF ABRAHAM, M
   JUDD, BR
   WICKMAN, HH
TI PARAMAGNETIC RESONANCE OF TRIPOSITIVE CURIUM ION IN ETHYLSULFATE AND
   TRICHLORIDE CRYSTALS
SO PHYSICAL REVIEW
LA English
DT Article
NR 6
TC 23
Z9 23
PU AMERICAN PHYSICAL SOC
PI COLLEGE PK
PA ONE PHYSICS ELLIPSE, COLLEGE PK, MD 20740-3844 USA
SN 0031-899X
J9 PHYS REV
PY 1963
VL 130
IS 2
BP 611
EP &
DI 10.1103/PhysRev.130.611
PG 0
WC Physics, Multidisciplinary
SC Physics
GA 1493C
UT WOS:A19631493C00001
ER

PT J
AU PAVANSDE.M
   THINEY, Y
AF PAVANSDE.M
   THINEY, Y
TI CYTOLOGIE - MICROSCOPIE ELECTRONIQUE DE LA FIBROGENESE CELLULAIRE DU
   COLLAGENE, CHEZ LEPONGE SILICEUSE TETHYA LYNCURIUM LK
SO COMPTES RENDUS HEBDOMADAIRES DES SEANCES DE L ACADEMIE DES SCIENCES
LA English
DT Article
NR 7
TC 3
Z9 3
PU GAUTHIER-VILLARS/EDITIONS ELSEVIER
PI PARIS
PA 23 RUE LINOIS, 75015 PARIS, FRANCE
J9 CR HEBD ACAD SCI
PY 1963
VL 256
IS 25
BP 5406
EP &
PG 0
WC Multidisciplinary Sciences
SC Science & Technology - Other Topics
GA 9230A
UT WOS:A19639230A00048
ER

PT J
AU COHEN, EN
AF COHEN, EN
TI THIOPENTAL-CURARE-NITROUS OXIDE ANESTHESIA FOR CESAREAN SECTION
SO ANESTHESIA AND ANALGESIA
LA English
DT Article
NR 6
TC 13
Z9 13
PU LIPPINCOTT WILLIAMS & WILKINS
PI PHILADELPHIA
PA 227 EAST WASHINGTON SQ, PHILADELPHIA, PA 19106
SN 0003-2999
J9 ANESTH ANALG
JI Anesth. Analg.
PY 1962
VL 41
IS 2
BP 122
EP &
PG 0
WC Anesthesiology
SC Anesthesiology
GA 4176A
UT WOS:A19624176A00002
ER

PT J
AU WESCOTT, DA
   BENDIXEN, HH
AF WESCOTT, DA
   BENDIXEN, HH
TI NEOSTIGMINE AS A CURARE ANTAGONIST - A CLINICAL STUDY
SO ANESTHESIOLOGY
LA English
DT Article
NR 27
TC 17
Z9 19
PU LIPPINCOTT WILLIAMS & WILKINS
PI PHILADELPHIA
PA 227 EAST WASHINGTON SQ, PHILADELPHIA, PA 19106
SN 0003-3022
J9 ANESTHESIOLOGY
JI Anesthesiology
PY 1962
VL 23
IS 3
BP 324
EP &
DI 10.1097/00000542-196205000-00006
PG 0
WC Anesthesiology
SC Anesthesiology
GA 4201A
UT WOS:A19624201A00022
ER

PT J
AU NEET, KE
   FRIESS, SL
AF NEET, KE
   FRIESS, SL
TI CURARE-BINDING MACROMOLECULES FROM MEDULLATED NERVE TISSUE
SO ARCHIVES OF BIOCHEMISTRY AND BIOPHYSICS
LA English
DT Article
NR 18
TC 8
Z9 8
PU ACADEMIC PRESS INC
PI SAN DIEGO
PA 525 B ST, STE 1900, SAN DIEGO, CA 92101-4495
SN 0003-9861
J9 ARCH BIOCHEM BIOPHYS
JI Arch. Biochem. Biophys.
PY 1962
VL 99
IS 3
BP 484
EP &
DI 10.1016/0003-9861(62)90297-7
PG 0
WC Biochemistry & Molecular Biology; Biophysics
SC Biochemistry & Molecular Biology; Biophysics
GA 5222A
UT WOS:A19625222A00018
ER

PT J
AU STEIDL, RM
   OSWALD, AJ
   KOTTKE, FJ
AF STEIDL, RM
   OSWALD, AJ
   KOTTKE, FJ
TI MYASTHENIC SYNDROME WITH ASSOCIATED NEUROPATHY - REPORT OF A CASE,
   INCLUDING RESPONSE TO CURARE THERAPY
SO ARCHIVES OF NEUROLOGY
LA English
DT Article
NR 83
TC 16
Z9 16
PU AMER MEDICAL ASSOC
PI CHICAGO
PA 515 N STATE ST, CHICAGO, IL 60610
SN 0003-9942
J9 ARCH NEUROL-CHICAGO
JI Arch. Neurol.
PY 1962
VL 6
IS 6
BP 451
EP &
PG 0
GA 5688A
UT WOS:A19625688A00008
ER

PT J
AU WISLICKI, L
AF WISLICKI, L
TI PREVENTION OF RECURARIZATION
SO BRITISH JOURNAL OF ANAESTHESIA
LA English
DT Article
NR 24
TC 6
Z9 6
PU PROF SCI PUBL
PI LONDON
PA TAVISTOCK HOUSE EAST, TAVISTOCK SQUARE, LONDON WC1H 9JR, ENGLAND
SN 0007-0912
J9 BRIT J ANAESTH
JI Br. J. Anaesth.
PY 1962
VL 34
IS 3
BP 195
EP &
DI 10.1093/bja/34.3.195
PG 0
WC Anesthesiology
SC Anesthesiology
GA 7467A
UT WOS:A19627467A00016
ER

PT J
AU DURANTEAU, A
   DUVELLEROY, M
AF DURANTEAU, A
   DUVELLEROY, M
TI PERFUSION ASSERVIE DE CURARE
SO COMPTES RENDUS DES SEANCES DE LA SOCIETE DE BIOLOGIE ET DE SES FILIALES
LA English
DT Article
NR 2
TC 1
Z9 1
PU MASSON EDITEUR
PI PARIS 06
PA 120 BLVD SAINT-GERMAIN, 75280 PARIS 06, FRANCE
SN 0037-9026
J9 CR SOC BIOL
PY 1962
VL 156
IS 3
BP 416
EP &
PG 0
WC Biology
SC Life Sciences & Biomedicine - Other Topics
GA 9429A
UT WOS:A19629429A00017
ER

PT J
AU MOREI, E
   PETTER, C
   MATTI, AM
AF MOREI, E
   PETTER, C
   MATTI, AM
TI CURARE, CHLORHYDRATE DHEPTAMINOL ET VENTILATION
SO COMPTES RENDUS DES SEANCES DE LA SOCIETE DE BIOLOGIE ET DE SES FILIALES
LA English
DT Article
NR 8
TC 2
Z9 2
PU MASSON EDITEUR
PI PARIS 06
PA 120 BLVD SAINT-GERMAIN, 75280 PARIS 06, FRANCE
SN 0037-9026
J9 CR SOC BIOL
PY 1962
VL 156
IS 3
BP 432
EP &
PG 0
WC Biology
SC Life Sciences & Biomedicine - Other Topics
GA 9429A
UT WOS:A19629429A00037
ER

PT J
AU WEISSMANN, C
   SCHMID, H
   KARRER, P
AF WEISSMANN, C
   SCHMID, H
   KARRER, P
TI UBER NEUE, AUS STRYCHANON GEWONNENE VERBINDUNGEN .54. UBER
   CURARE-ALKALOIDE
SO HELVETICA CHIMICA ACTA
LA English
DT Article
NR 18
TC 4
Z9 4
PU WILEY-V C H VERLAG GMBH
PI BERLIN
PA MUHLENSTRASSE 33-34, D-13187 BERLIN, GERMANY
SN 0018-019X
J9 HELV CHIM ACTA
JI Helv. Chim. Acta
PY 1962
VL 45
IS 1
BP 62
EP &
DI 10.1002/hlca.19620450110
PG 0
WC Chemistry, Multidisciplinary
SC Chemistry
GA 2107B
UT WOS:A19622107B00048
ER

PT J
AU DEYRUP, JA
   SCHMID, H
   KARRER, P
AF DEYRUP, JA
   SCHMID, H
   KARRER, P
TI ZUR CHEMIE DES WIELAND-GUMLICH-ALDEHYDS .55. UBER CURARE-ALKALOIDE
SO HELVETICA CHIMICA ACTA
LA English
DT Article
NR 18
TC 23
Z9 23
PU WILEY-V C H VERLAG GMBH
PI BERLIN
PA MUHLENSTRASSE 33-34, D-13187 BERLIN, GERMANY
SN 0018-019X
J9 HELV CHIM ACTA
JI Helv. Chim. Acta
PY 1962
VL 45
IS 6
BP 2266
EP &
DI 10.1002/hlca.19620450661
PG 0
WC Chemistry, Multidisciplinary
SC Chemistry
GA 2110B
UT WOS:A19622110B00019
ER

PT J
AU KIYOTA, K
AF KIYOTA, K
TI INTERACTION OF CURARE AND SOLUBLE BRAIN PROTEINS DEMONSTRATED BY
   TECHNIQUE OF CROSSING PAPER ELECTROPHORESIS
SO JOURNAL OF NEUROCHEMISTRY
LA English
DT Article
NR 4
TC 4
Z9 4
PU LIPPINCOTT WILLIAMS & WILKINS
PI PHILADELPHIA
PA 227 EAST WASHINGTON SQ, PHILADELPHIA, PA 19106
SN 0022-3042
J9 J NEUROCHEM
JI J. Neurochem.
PY 1962
VL 9
IS NOV
BP 555
EP &
DI 10.1111/j.1471-4159.1962.tb04210.x
PG 0
WC Biochemistry & Molecular Biology; Neurosciences
SC Biochemistry & Molecular Biology; Neurosciences & Neurology
GA 6031B
UT WOS:A19626031B00007
ER

PT J
AU MCCARTY, LP
   CHENOWETH, MB
AF MCCARTY, LP
   CHENOWETH, MB
TI CURARE-LIKE ACTIVITY OF POLYPROPYLENE GLYCOL ADDUCTS
SO JOURNAL OF PHARMACOLOGY AND EXPERIMENTAL THERAPEUTICS
LA English
DT Article
NR 18
TC 1
Z9 1
PU AMER SOC PHARMACOLOGY EXPERIMENTAL THERAPEUTICS
PI BETHESDA
PA 9650 ROCKVILLE PIKE, BETHESDA, MD 20814-3998
SN 0022-3565
J9 J PHARMACOL EXP THER
JI J. Pharmacol. Exp. Ther.
PY 1962
VL 138
IS 3
BP 315
EP &
PG 0
WC Pharmacology & Pharmacy
SC Pharmacology & Pharmacy
GA 6449B
UT WOS:A19626449B00010
ER

PT J
AU BELLA, DD
   ROGNONI, F
   TEOTINO, UM
AF BELLA, DD
   ROGNONI, F
   TEOTINO, UM
TI CURARE-LIKE DRUGS AND VAGAL SYNAPSES - COMPARATIVE STUDY IN-VITRO ON
   ISOLATED VAGUS-STOMACH PREPARATION OF RAT
SO JOURNAL OF PHARMACY AND PHARMACOLOGY
LA English
DT Article
NR 10
TC 0
Z9 0
PU ROYAL PHARMACEUTICAL SOC GREAT BRITAIN
PI LONDON
PA 1 LAMBETH HIGH ST, LONDON SE1 7JN, ENGLAND
SN 0022-3573
J9 J PHARM PHARMACOL
JI J. Pharm. Pharmacol.
PY 1962
VL 14
IS 11
BP 701
EP &
PG 0
WC Pharmacology & Pharmacy
SC Pharmacology & Pharmacy
GA 6489B
UT WOS:A19626489B00003
ER

PT J
AU SOLOMON, RL
   TURNER, LH
AF SOLOMON, RL
   TURNER, LH
TI DISCRIMINATIVE CLASSICAL-CONDITIONING IN DOGS PARALYZED BY CURARE CAN
   LATER CONTROL DISCRIMINATIVE AVOIDANCE RESPONSES IN THE NORMAL STATE
SO PSYCHOLOGICAL REVIEW
LA English
DT Article
NR 26
TC 104
Z9 104
PU AMER PSYCHOLOGICAL ASSOC
PI WASHINGTON
PA 750 FIRST ST NE, WASHINGTON, DC 20002-4242
SN 0033-295X
J9 PSYCHOL REV
JI Psychol. Rev.
PY 1962
VL 69
IS 3
BP 202
EP 219
DI 10.1037/h0049385
PG 18
WC Psychology; Psychology, Multidisciplinary
SC Psychology
GA WN801
UT WOS:A1962WN80100004
ER

PT J
AU LASLO, M
   IDOMOKOSH, B
   IFERENTS, K
   IKAROI, U
AF LASLO, M
   IDOMOKOSH, B
   IFERENTS, K
   IKAROI, U
TI CONTROLLED-RESPIRATION PLUS CURARIZATION FOR TREATING
   INFANTILE-CONVULSIONS
SO ZHURNAL NEVROPATOLOGII I PSIKHIATRII IMENI S S KORSAKOVA
LA Russian
DT Article
NR 10
TC 0
Z9 0
PU IZD VO MEDITSINA
PI MOSCOW
PA PETROVERIGSKII PER 6-8, K-142 MOSCOW, RUSSIA
SN 0044-4588
J9 ZH NEVROPATOL PSIKH
JI Zhurnal Nevropatol. Psikhiatrii Im. S S Korsakova
PY 1962
VL 62
IS 7
BP 1000
EP 1005
PG 6
WC Clinical Neurology; Pathology; Psychiatry
SC Neurosciences & Neurology; Pathology; Psychiatry
GA CLW54
UT WOS:A1962CLW5400008
ER

PT J
AU TOLKACHEV, OP
   KLIMOVA, LI
   OLOVYANISHNIKOVA, ZA
AF TOLKACHEV, OP
   KLIMOVA, LI
   OLOVYANISHNIKOVA, ZA
TI SYNTHETIC INVESTIGATIONS IN FIELD OF CURARE ALKALOIDS SYNTHESIS OF
   1-ETHYLIDENE-12-HYDROXY-1,2,3,4,5,6,12,13,13A,13B-DECAHYDRONAPHTHYRIDINO
   -(1,7)-[7,8,1-LMA]-BETA-CARBOLINE
SO JOURNAL OF GENERAL CHEMISTRY USSR
LA English
DT Article
NR 3
TC 0
Z9 0
PU PLENUM PUBL CORP
PI NEW YORK
PA CONSULTANTS BUREAU, 233 SPRING ST, NEW YORK, NY 10013
J9 J GEN CHEM USSR
PY 1962
VL 32
IS 11
BP 3757
EP &
PG 0
WC Chemistry, Multidisciplinary
SC Chemistry
GA 5040B
UT WOS:A19625040B00072
ER

PT J
AU SANDULESCU, A
   STIHI, M
AF SANDULESCU, A
   STIHI, M
TI FAVOURED ALPHA REDUCED WIDTHS FOR URANIUM, PLUTONIUM, CURIUM AND
   CALIFORNIUM
SO NUCLEAR PHYSICS
LA English
DT Article
NR 9
TC 3
Z9 3
SN 0029-5582
J9 NUCL PHYS
PY 1962
VL 37
IS 2
BP 344
EP &
DI 10.1016/0029-5582(62)90270-5
PG 0
WC Physics, Nuclear
SC Physics
GA 9129B
UT WOS:A19629129B00014
ER

PT J
AU BODA, D
   MURANYI, L
AF BODA, D
   MURANYI, L
TI INTERMITTENT POSITIVE PRESSURE BREATHING AND CURARE IN TREATMENT OF
   SEVERE PNEUMONIC RESPIRATORY DISTRESS
SO ACTA PAEDIATRICA
LA English
DT Article
NR 10
TC 2
Z9 2
PU SCANDINAVIAN UNIVERSITY PRESS
PI OSLO
PA PO BOX 2959 TOYEN, JOURNAL DIVISION CUSTOMER SERVICE, N-0608 OSLO,
   NORWAY
SN 0803-5253
J9 ACTA PAEDIATR
JI Acta Paediatr.
PY 1961
VL 2
IS 3
BP 261
EP &
PG 0
WC Pediatrics
SC Pediatrics
GA 1921A
UT WOS:A19611921A00001
ER

PT J
AU ACHESON, F
   MURPHY, O
AF ACHESON, F
   MURPHY, O
TI EFFECTS OF REPEATED DOSES OF CURARE ON NEUROMUSCULAR BLOCK IN CAT
SO AMERICAN JOURNAL OF PHYSIOLOGY
LA English
DT Article
NR 10
TC 3
Z9 3
PU AMER PHYSIOLOGICAL SOC
PI BETHESDA
PA 9650 ROCKVILLE PIKE, BETHESDA, MD 20814
SN 0002-9513
J9 AM J PHYSIOL
JI Am. J. Physiol.
PY 1961
VL 200
IS 5
BP 947
EP &
PG 0
WC Physiology
SC Physiology
GA 3426A
UT WOS:A19613426A00001
ER

PT J
AU DAM, WH
   GULDMANN, N
AF DAM, WH
   GULDMANN, N
TI INADEQUATE POSTANESTHETIC VENTILATION - CURARE, ANESTHETIC, NARCOTIC,
   DIFFUSION HYPOXIA
SO ANESTHESIOLOGY
LA English
DT Article
NR 75
TC 27
Z9 27
PU LIPPINCOTT WILLIAMS & WILKINS
PI PHILADELPHIA
PA 227 EAST WASHINGTON SQ, PHILADELPHIA, PA 19106
SN 0003-3022
J9 ANESTHESIOLOGY
JI Anesthesiology
PY 1961
VL 22
IS 5
BP 699
EP &
DI 10.1097/00000542-196109000-00005
PG 0
WC Anesthesiology
SC Anesthesiology
GA 4197A
UT WOS:A19614197A00006
ER

PT J
AU WISLICKI, L
AF WISLICKI, L
TI EFFECTS OF CURARE AND CURARIFORM SUBSTANCES ON NORMAL AND DENERVATED
   MUSCLE
SO ARCHIVES INTERNATIONALES DE PHARMACODYNAMIE ET DE THERAPIE
LA English
DT Article
NR 29
TC 3
Z9 3
PU ARCH INT PHARMACODYNAMIE
PI GHENT
PA DE PINTELAAN 185, B-9000 GHENT, BELGIUM
SN 0003-9780
J9 ARCH INT PHARMACOD T
JI Arch. Int. Pharmacodyn. Ther.
PY 1961
VL 132
IS 3-4
BP 413
EP &
PG 0
WC Pharmacology & Pharmacy
SC Pharmacology & Pharmacy
GA 5481A
UT WOS:A19615481A00029
ER

PT J
AU HEYMANS, C
   PIETTE, Y
   DESCHAEPDRYVER, AF
AF HEYMANS, C
   PIETTE, Y
   DESCHAEPDRYVER, AF
TI CURARIZATION AND CARDIOVASCULAR EFFECTS OF ELECTROSHOCK IN RESERPINIZED
   RABBITS
SO ARCHIVES INTERNATIONALES DE PHARMACODYNAMIE ET DE THERAPIE
LA English
DT Article
NR 14
TC 6
Z9 6
PU ARCH INT PHARMACODYNAMIE
PI GHENT
PA DE PINTELAAN 185, B-9000 GHENT, BELGIUM
SN 0003-9780
J9 ARCH INT PHARMACOD T
JI Arch. Int. Pharmacodyn. Ther.
PY 1961
VL 130
IS 3-4
BP 417
EP &
PG 0
WC Pharmacology & Pharmacy
SC Pharmacology & Pharmacy
GA 5477A
UT WOS:A19615477A00012
ER

PT J
AU ROSENBERG, P
   EHRENPREIS, S
AF ROSENBERG, P
   EHRENPREIS, S
TI REVERSIBLE BLOCK OF AXONAL CONDUCTION BY CURARE AFTER TREATMENT WITH
   COBRA VENOM
SO BIOCHEMICAL PHARMACOLOGY
LA English
DT Article
NR 43
TC 64
Z9 64
PU PERGAMON-ELSEVIER SCIENCE LTD
PI OXFORD
PA THE BOULEVARD, LANGFORD LANE, KIDLINGTON, OXFORD OX5 1GB, ENGLAND
SN 0006-2952
J9 BIOCHEM PHARMACOL
JI Biochem. Pharmacol.
PY 1961
VL 8
IS 2
BP 192
EP &
DI 10.1016/0006-2952(61)90002-8
PG 0
WC Pharmacology & Pharmacy
SC Pharmacology & Pharmacy
GA 7007A
UT WOS:A19617007A00011
ER

PT J
AU JENKINS, IR
AF JENKINS, IR
TI 3 CASES OF APPARENT RECURARIZATION
SO BRITISH JOURNAL OF ANAESTHESIA
LA English
DT Article
NR 21
TC 16
Z9 16
PU PROF SCI PUBL
PI LONDON
PA TAVISTOCK HOUSE EAST, TAVISTOCK SQUARE, LONDON WC1H 9JR, ENGLAND
SN 0007-0912
J9 BRIT J ANAESTH
JI Br. J. Anaesth.
PY 1961
VL 33
IS 6
BP 314
EP &
DI 10.1093/bja/33.6.314
PG 0
WC Anesthesiology
SC Anesthesiology
GA 7458A
UT WOS:A19617458A00005
ER

PT J
AU MORLOCK, N
   WARD, AA
AF MORLOCK, N
   WARD, AA
TI EFFECTS OF CURARE ON CORTICAL ACTIVITY
SO ELECTROENCEPHALOGRAPHY AND CLINICAL NEUROPHYSIOLOGY
LA English
DT Article
NR 31
TC 21
Z9 21
PU ELSEVIER SCI IRELAND LTD
PI CLARE
PA CUSTOMER RELATIONS MANAGER, BAY 15, SHANNON INDUSTRIAL ESTATE CO, CLARE,
   IRELAND
SN 0013-4694
J9 ELECTROEN CLIN NEURO
JI Electroencephalogr. Clin. Neurophysiol.
PY 1961
VL 13
IS 1
BP 60
EP &
DI 10.1016/0013-4694(61)90075-X
PG 0
WC Engineering, Biomedical; Clinical Neurology
SC Engineering; Neurosciences & Neurology
GA 1193B
UT WOS:A19611193B00063
ER

PT J
AU KHARKEVICH, D
AF KHARKEVICH, D
TI PHARMACOLOGY OF A NEW CURARE-LIKE AGENT TRUXYLONIUM
SO FARMAKOLOGIYA I TOKSIKOLOGIYA
LA English
DT Article
NR 9
TC 2
Z9 2
PU IZD VO MEDITSINA
PI MOSCOW
PA PETROVERIGSKII PER 6-8, K-142 MOSCOW, RUSSIA
SN 0014-8318
J9 FARMAKOL TOKSIKOL
PY 1961
VL 24
IS 3
BP 318
EP &
PG 0
WC Pharmacology & Pharmacy; Toxicology
SC Pharmacology & Pharmacy; Toxicology
GA 1596B
UT WOS:A19611596B00006
ER

PT J
AU BRISKIN, AI
   FLEROV, BA
AF BRISKIN, AI
   FLEROV, BA
TI EFFECT OF CURARE-LIKE SUBSTANCES ON CONDITIONED REFLEX ACTIVITY OF WHITE
   RATS
SO FARMAKOLOGIYA I TOKSIKOLOGIYA
LA English
DT Article
NR 14
TC 0
Z9 0
PU IZD VO MEDITSINA
PI MOSCOW
PA PETROVERIGSKII PER 6-8, K-142 MOSCOW, RUSSIA
SN 0014-8318
J9 FARMAKOL TOKSIKOL
PY 1961
VL 24
IS 5
BP 523
EP &
PG 0
WC Pharmacology & Pharmacy; Toxicology
SC Pharmacology & Pharmacy; Toxicology
GA 1598B
UT WOS:A19611598B00004
ER

PT J
AU KOMISSAR.I
AF KOMISSAR.I
TI CURARE-LIKE ACTION AND CORRELATION BETWEEN ISOSTERISM AND COMPETITION IN
   SERIES OF RESORCINOL AND HYDROQUININE ESTERS 1,1'-BIS N-SUBSTITUTED
   QUATERNARY 3-AMINOPROPANDIOL-1,2' DERIVATIVES
SO FARMAKOLOGIYA I TOKSIKOLOGIYA
LA English
DT Article
NR 12
TC 0
Z9 0
PU IZD VO MEDITSINA
PI MOSCOW
PA PETROVERIGSKII PER 6-8, K-142 MOSCOW, RUSSIA
SN 0014-8318
J9 FARMAKOL TOKSIKOL
PY 1961
VL 24
IS 6
BP 695
EP &
PG 0
WC Pharmacology & Pharmacy; Toxicology
SC Pharmacology & Pharmacy; Toxicology
GA 1599B
UT WOS:A19611599B00005
ER

PT J
AU JAEGER, L
   KARRER, P
   SCHMID, H
AF JAEGER, L
   KARRER, P
   SCHMID, H
TI UBER DIE ZUSAMMENSETZUNG EINES UBER 63 JAHRE ALTEN PRAPARATES VON
   CALEBASSEN-CURARE .51. UBER CALEBASSEN-ALKALOIDE
SO HELVETICA CHIMICA ACTA
LA English
DT Article
NR 3
TC 0
Z9 0
PU WILEY-V C H VERLAG GMBH
PI BERLIN
PA MUHLENSTRASSE 33-34, D-13187 BERLIN, GERMANY
SN 0018-019X
J9 HELV CHIM ACTA
JI Helv. Chim. Acta
PY 1961
VL 44
IS 7
BP 1881
EP &
DI 10.1002/hlca.19610440708
PG 0
WC Chemistry, Multidisciplinary
SC Chemistry
GA 2106B
UT WOS:A19612106B00025
ER

PT J
AU HESSE, M
   HILTEBRA.H
   SCHMID, H
   WEISSMANN, C
   KARRER, P
   BERNAUER, K
   PHILIPSBORN, WV
AF HESSE, M
   HILTEBRA.H
   SCHMID, H
   WEISSMANN, C
   KARRER, P
   BERNAUER, K
   PHILIPSBORN, WV
TI UBER DIE KONSTITUTION DER CURARE-ALKALOIDE C-CALEBASSIN UND C-ALKALOID A
   .53. UBER CALEBASSEN-ALKALOIDE
SO HELVETICA CHIMICA ACTA
LA English
DT Article
NR 16
TC 14
Z9 14
PU WILEY-V C H VERLAG GMBH
PI BERLIN
PA MUHLENSTRASSE 33-34, D-13187 BERLIN, GERMANY
SN 0018-019X
J9 HELV CHIM ACTA
JI Helv. Chim. Acta
PY 1961
VL 44
IS 7
BP 2211
EP &
DI 10.1002/hlca.19610440750
PG 0
WC Chemistry, Multidisciplinary
SC Chemistry
GA 2106B
UT WOS:A19612106B00020
ER

PT J
AU SMITH, WT
   RYAN, JW
AF SMITH, WT
   RYAN, JW
TI POTENTIAL CURARE-LIKE COMPOUNDS DERIVED FROM BISDIALKYLAMINOALKYL ESTERS
   OF SOME 3-PHENYLGLUTARIC ACIDS
SO JOURNAL OF ORGANIC CHEMISTRY
LA English
DT Article
NR 13
TC 4
Z9 4
PU AMER CHEMICAL SOC
PI WASHINGTON
PA 1155 16TH ST, NW, WASHINGTON, DC 20036
SN 0022-3263
J9 J ORG CHEM
JI J. Org. Chem.
PY 1961
VL 26
IS 10
BP 3856
EP &
DI 10.1021/jo01068a055
PG 0
WC Chemistry, Organic
SC Chemistry
GA 6261B
UT WOS:A19616261B00130
ER

PT J
AU DELLABELLA, D
   GOPAL, K
   ROGNONI, F
AF DELLABELLA, D
   GOPAL, K
   ROGNONI, F
TI CURARE-LIKE DRUGS AND CARDIOVAGAL SYNAPSES - COMPARATIVE STUDY IN VITRO
   ON ISOLATED GUINEA-PIG VAGUS-HEART PREPARATION
SO JOURNAL OF PHARMACY AND PHARMACOLOGY
LA English
DT Article
NR 15
TC 7
Z9 7
PU ROYAL PHARMACEUTICAL SOC GREAT BRITAIN
PI LONDON
PA 1 LAMBETH HIGH ST, LONDON SE1 7JN, ENGLAND
SN 0022-3573
J9 J PHARM PHARMACOL
JI J. Pharm. Pharmacol.
PY 1961
VL 13
IS 2
BP 93
EP &
PG 0
WC Pharmacology & Pharmacy
SC Pharmacology & Pharmacy
GA 6478B
UT WOS:A19616478B00007
ER

PT J
AU MCLENNAN, H
AF MCLENNAN, H
TI ON RESPONSE OF VASOMOTOR SYSTEM TO SOMATIC AFFERENT NERVE STIMULATION,
   AND EFFECTS OF ANAESTHESIA AND CURARE THEREON
SO PFLUGERS ARCHIV FUR DIE GESAMTE PHYSIOLOGIE DES MENSCHEN UND DER TIERE
LA English
DT Article
NR 14
TC 29
Z9 29
PU SPRINGER VERLAG
PI NEW YORK
PA 175 FIFTH AVE, NEW YORK, NY 10010
J9 PFLUG ARCH GES PHYS
PY 1961
VL 273
IS 6
BP 604
EP &
DI 10.1007/BF00361630
PG 0
WC Physiology
SC Physiology
GA 1217C
UT WOS:A19611217C00008
ER

PT J
AU BATTERSBY, A
   YEOWELL, DA
AF BATTERSBY, A
   YEOWELL, DA
TI ALKALOIDS OF CALABASH CURARE - STRUCTURE OF MACUSINE-B
SO PROCEEDINGS OF THE CHEMICAL SOCIETY OF LONDON
LA English
DT Article
NR 18
TC 25
Z9 25
PU ROYAL SOC CHEMISTRY
PI CAMBRIDGE
PA THOMAS GRAHAM HOUSE, SCIENCE PARK, MILTON RD, CAMBRIDGE CB4 0WF, CAMBS,
   ENGLAND
J9 P CHEM SOC LONDON
PY 1961
IS JAN
BP 17
EP &
PG 0
WC Chemistry, Multidisciplinary
SC Chemistry
GA 9599B
UT WOS:A19619599B00003
ER

PT J
AU MCPHAIL, AT
   YEOWELL, DA
   HODSON, HF
   BATTERSBY, AR
   ROBERTSON, JM
   SIM, GA
AF MCPHAIL, AT
   YEOWELL, DA
   HODSON, HF
   BATTERSBY, AR
   ROBERTSON, JM
   SIM, GA
TI ALKALOIDS OF CALABASH CURARE - STRUCTURE OF MACUSINE-A
SO PROCEEDINGS OF THE CHEMICAL SOCIETY OF LONDON
LA English
DT Article
NR 7
TC 19
Z9 19
PU ROYAL SOC CHEMISTRY
PI CAMBRIDGE
PA THOMAS GRAHAM HOUSE, SCIENCE PARK, MILTON RD, CAMBRIDGE CB4 0WF, CAMBS,
   ENGLAND
J9 P CHEM SOC LONDON
PY 1961
IS JUN
BP 223
EP &
PG 0
WC Chemistry, Multidisciplinary
SC Chemistry
GA 9601B
UT WOS:A19619601B00015
ER

PT J
AU STOLYAROVA, LG
AF STOLYAROVA, LG
TI CURARE TYPE PREPARATIONS FOR SPASTIC PARESIS DURING RECOVERY FROM
   CEREBRAL-HEMORRHAGE
SO ZHURNAL NEVROPATOLOGII I PSIKHIATRII IMENI S S KORSAKOVA
LA Russian
DT Article
NR 7
TC 0
Z9 0
PU IZD VO MEDITSINA
PI MOSCOW
PA PETROVERIGSKII PER 6-8, K-142 MOSCOW, RUSSIA
SN 0044-4588
J9 ZH NEVROPATOL PSIKH
JI Zhurnal Nevropatol. Psikhiatrii Im. S S Korsakova
PY 1961
VL 61
IS 10
BP 1463
EP 1468
PG 6
WC Clinical Neurology; Pathology; Psychiatry
SC Neurosciences & Neurology; Pathology; Psychiatry
GA CLV65
UT WOS:A1961CLV6500005
ER

PT J
AU TOLKACHEV, ON
   PREOBRAZENSKII, NA
   VORONIN, VG
   KRIVKO, LN
   LYUTIK, AI
   PROKHORO.AB
AF TOLKACHEV, ON
   PREOBRAZENSKII, NA
   VORONIN, VG
   KRIVKO, LN
   LYUTIK, AI
   PROKHORO.AB
TI SYNTHETIC INVESTIGATIONS IN FIELD OF CURARE ALKALOIDS .7. SYNTHESIS OF
   2-METHOXY-4-(BETA-ACYLAMINOETHYL)-2'-ALKOXY-5'-CARBALKOXYMETHYLDIPHENYL
   ETHERS
SO ZHURNAL OBSHCHEI KHIMII
LA English
DT Article
NR 0
TC 4
Z9 4
PU MEZHDUNARODNAYA KNIGA
PI MOSCOW
PA 39 DIMITROVA UL., 113095 MOSCOW, RUSSIA
SN 0044-460X
J9 ZH OBSHCH KHIM+
JI Zhurnal Obshchei Khimii
PY 1961
VL 31
IS 5
BP 1540
EP &
PG 0
WC Chemistry, Multidisciplinary
SC Chemistry
GA 4280C
UT WOS:A19614280C00068
ER

PT J
AU TOLKACHEV, O
   VORONIN, VG
   KRIVKO, LN
   LYUTIK, AI
   PROKHORO.AB
   PREOBRAZENSKII, NA
AF TOLKACHEV, O
   VORONIN, VG
   KRIVKO, LN
   LYUTIK, AI
   PROKHORO.AB
   PREOBRAZENSKII, NA
TI SYNTHETIC INVESTIGATIONS IN FIELD OF CURARE ALKALOIDS .7. SYNTHESIS OF
   2-METHOXY-4-(BETA-ACYLAMINOETHYL)-2'-ALKOXY-5'-CARBALKOXYMETHYL DIPHENYL
   ETHERS
SO JOURNAL OF GENERAL CHEMISTRY USSR
LA English
DT Article
NR 7
TC 1
Z9 1
PU PLENUM PUBL CORP
PI NEW YORK
PA CONSULTANTS BUREAU, 233 SPRING ST, NEW YORK, NY 10013
J9 J GEN CHEM USSR
PY 1961
VL 31
IS 5
BP 1429
EP &
PG 0
WC Chemistry, Multidisciplinary
SC Chemistry
GA 5032B
UT WOS:A19615032B00069
ER

PT J
AU BATTERSBY, A
   HODSON, HF
   RAO, GV
   YEOWELL, DA
AF BATTERSBY, A
   HODSON, HF
   RAO, GV
   YEOWELL, DA
TI ALKALOIDS OF CALABASH CURARE - CARACURINE-II AND C-ALKALOID D
SO PROCEEDINGS OF THE CHEMICAL SOCIETY OF LONDON
LA English
DT Article
NR 15
TC 7
Z9 7
PU ROYAL SOC CHEMISTRY
PI CAMBRIDGE
PA THOMAS GRAHAM HOUSE, SCIENCE PARK, MILTON RD, CAMBRIDGE CB4 0WF, CAMBS,
   ENGLAND
J9 P CHEM SOC LONDON
PY 1961
IS NOV
BP 412
EP &
PG 0
WC Chemistry, Multidisciplinary
SC Chemistry
GA 9604B
UT WOS:A19619604B00004
ER

PT J
AU BATTERSBY, A
   YEOWELL, DA
   JACKMAN, LM
AF BATTERSBY, A
   YEOWELL, DA
   JACKMAN, LM
TI ALKALOIDS OF CALABASH CURARE - STRUCTURE OF CARACURINE-II AND C-ALKALOID
   D
SO PROCEEDINGS OF THE CHEMICAL SOCIETY OF LONDON
LA English
DT Article
NR 7
TC 13
Z9 13
PU ROYAL SOC CHEMISTRY
PI CAMBRIDGE
PA THOMAS GRAHAM HOUSE, SCIENCE PARK, MILTON RD, CAMBRIDGE CB4 0WF, CAMBS,
   ENGLAND
J9 P CHEM SOC LONDON
PY 1961
IS NOV
BP 413
EP &
PG 0
WC Chemistry, Multidisciplinary
SC Chemistry
GA 9604B
UT WOS:A19619604B00005
ER

PT J
AU NEWTON, JEO
   GANTT, WH
AF NEWTON, JEO
   GANTT, WH
TI CURARE REVEALS CENTRAL RATHER THAN PERIPHERAL FACTOR DETERMINING CARDIAC
   ORIENTING REFLEX
SO AMERICAN JOURNAL OF PHYSIOLOGY
LA English
DT Article
NR 16
TC 4
Z9 4
PU AMER PHYSIOLOGICAL SOC
PI BETHESDA
PA 9650 ROCKVILLE PIKE, BETHESDA, MD 20814
SN 0002-9513
J9 AM J PHYSIOL
JI Am. J. Physiol.
PY 1960
VL 199
IS 6
BP 978
EP 980
PG 3
WC Physiology
SC Physiology
GA WE178
UT WOS:A1960WE17800005
ER

PT J
AU FRITZ, H
   MEYER, H
   WIELAND, T
AF FRITZ, H
   MEYER, H
   WIELAND, T
TI UBER DIE ALKALOIDE AUS CALEBASSEN-CURARE .17. UMWANDLUNG VON
   ULTRACURIN-A IN C-CURARIN-III UND ULTRACURIN-B
SO ANNALEN DER CHEMIE-JUSTUS LIEBIG
LA German
DT Article
NR 6
TC 3
Z9 3
PU VCH PUBLISHERS INC
PI DEERFIELD BEACH
PA 303 NW 12TH AVE, DEERFIELD BEACH, FL 33442-1788 USA
SN 0075-4617
J9 LIEBIGS ANN CHEM
PY 1960
VL 633
IS 1-3
BP 156
EP 157
PG 2
WC Chemistry, Multidisciplinary
SC Chemistry
GA WL030
UT WOS:A1960WL03000016
ER

PT J
AU OKEN, D
   GRINKER, RR
   HEATH, HA
   SABSHIN, M
   SCHWARTZ, N
AF OKEN, D
   GRINKER, RR
   HEATH, HA
   SABSHIN, M
   SCHWARTZ, N
TI STRESS RESPONSE IN A GROUP OF CHRONIC PSYCHIATRIC-PATIENTS - SPECIAL
   REFERENCE TO THE USE OF CURARE AS A STRESSFUL STIMULUS
SO ARCHIVES OF GENERAL PSYCHIATRY
LA English
DT Article
NR 25
TC 19
Z9 19
PU AMER MEDICAL ASSOC
PI CHICAGO
PA 515 N STATE ST, CHICAGO, IL 60610
SN 0003-990X
J9 ARCH GEN PSYCHIAT
JI Arch. Gen. Psychiatry
PY 1960
VL 3
IS 5
BP 451
EP 466
PG 16
WC Psychiatry
SC Psychiatry
GA WF146
UT WOS:A1960WF14600001
ER

PT J
AU BUCHI, J
   GYI, KK
   WASER, P
AF BUCHI, J
   GYI, KK
   WASER, P
TI SYNTHESE UND WIRKUNG EINIGER CURARE-ARTIGER BIS-AMMONIUM-DERIVATE MIT
   ESTER-FUNKTIONEN, KETON-FUNKTIONEN UND ALKOHOL-FUNKTIONEN
SO ARZNEIMITTEL-FORSCHUNG-DRUG RESEARCH
LA English
DT Article
NR 81
TC 0
Z9 0
PU ECV-EDITIO CANTOR VERLAG MEDIZIN NATURWISSENSCHAFTEN
PI AULENDORF
PA BANDELSTOCKWEG 20, POSTFACH 1255, D-88322 AULENDORF, GERMANY
SN 0004-4172
J9 ARZNEIMITTEL-FORSCH
JI Arzneimittelforschung
PY 1960
VL 10
IS 9
BP 699
EP 709
PG 11
WC Chemistry, Medicinal; Chemistry, Multidisciplinary; Pharmacology &
   Pharmacy
SC Pharmacology & Pharmacy; Chemistry
GA WN368
UT WOS:A1960WN36800001
ER

PT J
AU DECECCATTY, MP
AF DECECCATTY, MP
TI LES STRUCTURES CELLULAIRES DE TYPE NERVEUX ET DE TYPE MUSCULAIRE DE
   LEPONGE SILICEUSE TETHYA-LYNCURIUM LMK
SO COMPTES RENDUS HEBDOMADAIRES DES SEANCES DE L ACADEMIE DES SCIENCES
LA English
DT Article
NR 3
TC 12
Z9 12
PU GAUTHIER-VILLARS/EDITIONS ELSEVIER
PI PARIS
PA 23 RUE LINOIS, 75015 PARIS, FRANCE
J9 CR HEBD ACAD SCI
PY 1960
VL 251
IS 17
BP 1818
EP 1819
PG 2
WC Multidisciplinary Sciences
SC Science & Technology - Other Topics
GA WP118
UT WOS:A1960WP11800044
ER

PT J
AU LOCKE, S
   HENNEMAN, E
AF LOCKE, S
   HENNEMAN, E
TI FRACTIONATION OF MOTOR UNITS BY CURARE
SO EXPERIMENTAL NEUROLOGY
LA English
DT Article
NR 8
TC 10
Z9 10
PU ACADEMIC PRESS INC
PI SAN DIEGO
PA 525 B ST, STE 1900, SAN DIEGO, CA 92101-4495
SN 0014-4886
J9 EXP NEUROL
JI Exp. Neurol.
PY 1960
VL 2
IS 6
BP 638
EP 651
DI 10.1016/0014-4886(60)90038-8
PG 14
WC Neurosciences
SC Neurosciences & Neurology
GA XD094
UT WOS:A1960XD09400007
ER

PT J
AU BATTERSBY, AR
   HODSON, HF
AF BATTERSBY, AR
   HODSON, HF
TI ALKALOIDS OF CALABASH CURARE AND STRYCHNOS SPECIES .1. CHEMISTRY AND
   STRUCTURE OF HEMITOXIFERINE-I AND TOXIFERINE-I, INCLUDING THE
   PREPARATION OF TOXIFERINE-I
SO JOURNAL OF THE CHEMICAL SOCIETY
LA English
DT Article
NR 22
TC 21
Z9 21
PU ROYAL SOC CHEMISTRY
PI CAMBRIDGE
PA THOMAS GRAHAM HOUSE, SCIENCE PARK, MILTON RD, CAMBRIDGE CB4 0WF, CAMBS,
   ENGLAND
J9 J CHEM SOC
PY 1960
IS FEB
BP 736
EP 741
DI 10.1039/jr9600000736
PG 6
WC Chemistry, Multidisciplinary
SC Chemistry
GA WK693
UT WOS:A1960WK69300055
ER

PT J
AU DETTBARN, WD
AF DETTBARN, WD
TI EFFECT OF CURARE ON CONDUCTION IN MYELINATED, ISOLATED NERVE FIBRES OF
   THE FROG
SO NATURE
LA English
DT Article
NR 6
TC 56
Z9 56
PU MACMILLAN MAGAZINES LTD
PI LONDON
PA PORTERS SOUTH, 4 CRINAN ST, LONDON N1 9XW, ENGLAND
SN 0028-0836
J9 NATURE
JI Nature
PY 1960
VL 186
IS 4728
BP 891
EP 892
DI 10.1038/186891a0
PG 2
WC Multidisciplinary Sciences
SC Science & Technology - Other Topics
GA ZQ061
UT WOS:A1960ZQ06100055
ER

PT J
AU BATTERSBY, AR
   HODSON, HF
AF BATTERSBY, AR
   HODSON, HF
TI ALKALOIDS OF CALABASH-CURARE AND STRYCHNOS SPECIES
SO QUARTERLY REVIEWS
LA English
DT Article
NR 92
TC 29
Z9 29
PU ROYAL SOC CHEMISTRY
PI CAMBRIDGE
PA THOMAS GRAHAM HOUSE, SCIENCE PARK, MILTON RD, CAMBRIDGE CB4 0WF, CAMBS,
   ENGLAND
J9 Q REV CHEM SOC
PY 1960
VL 14
IS 1
BP 77
EP 103
DI 10.1039/qr9601400077
PG 27
WC Chemistry, Multidisciplinary
SC Chemistry
GA WW688
UT WOS:A1960WW68800004
ER

PT J
AU VANTAMELEN, EE
   DOLBY, LJ
   LAWTON, RG
AF VANTAMELEN, EE
   DOLBY, LJ
   LAWTON, RG
TI A BIOGENETICALLY-PATTERNED LABORATORY SYNTHESIS IN THE STRYCHNINE -
   CURARE ALKALOID SERIES
SO TETRAHEDRON LETTERS
LA English
DT Article
NR 8
TC 30
Z9 30
PU PERGAMON-ELSEVIER SCIENCE LTD
PI OXFORD
PA THE BOULEVARD, LANGFORD LANE, KIDLINGTON, OXFORD OX5 1GB, ENGLAND
SN 0040-4039
J9 TETRAHEDRON LETT
JI Tetrahedron Lett.
PY 1960
IS 19
BP 30
EP 35
PG 6
WC Chemistry, Organic
SC Chemistry
GA WT016
UT WOS:A1960WT01600006
ER

PT J
AU ISAAC, NM
   WILKINS, JW
   FIELDS, PR
AF ISAAC, NM
   WILKINS, JW
   FIELDS, PR
TI SEPARATION OF TRANS-CURIUM ELEMENTS FROM LARGE QUANTITIES OF CURIUM, BY
   LIQUID-LIQUID EXTRACTION
SO JOURNAL OF INORGANIC & NUCLEAR CHEMISTRY
LA English
DT Article
NR 5
TC 4
Z9 4
PU PERGAMON-ELSEVIER SCIENCE LTD
PI OXFORD
PA THE BOULEVARD, LANGFORD LANE, KIDLINGTON, OXFORD OX5 1GB, ENGLAND
SN 0022-1902
J9 J INORG NUCL CHEM
PY 1960
VL 15
IS 1-2
BP 151
EP &
DI 10.1016/0022-1902(60)80023-1
PG 0
WC Chemistry, Inorganic & Nuclear
SC Chemistry
GA WR342
UT WOS:A1960WR34200022
ER

PT J
AU BATTERSBY, AR
   BINKS, R
   HODSON, HF
   YEOWELL, DA
AF BATTERSBY, AR
   BINKS, R
   HODSON, HF
   YEOWELL, DA
TI ALKALOIDS OF CALABASH-CURARE AND STRYCHNOS SPECIES .2. ISOLATION OF NEW
   ALKALOIDS
SO JOURNAL OF THE CHEMICAL SOCIETY
LA English
DT Article
NR 18
TC 20
Z9 20
PU ROYAL SOC CHEMISTRY
PI CAMBRIDGE
PA THOMAS GRAHAM HOUSE, SCIENCE PARK, MILTON RD, CAMBRIDGE CB4 0WF, CAMBS,
   ENGLAND
J9 J CHEM SOC
PY 1960
IS APR
BP 1848
EP 1854
DI 10.1039/jr9600001848
PG 7
WC Chemistry, Multidisciplinary
SC Chemistry
GA WK695
UT WOS:A1960WK69500084
ER

PT J
AU OCHS, S
AF OCHS, S
TI CURARE AND LOW BLOOD PRESSURE EFFECTS ON DIRECT CORTICAL RESPONSES
SO AMERICAN JOURNAL OF PHYSIOLOGY
LA English
DT Article
NR 12
TC 13
Z9 13
PU AMER PHYSIOLOGICAL SOC
PI BETHESDA
PA 9650 ROCKVILLE PIKE, BETHESDA, MD 20814
SN 0002-9513
J9 AM J PHYSIOL
JI Am. J. Physiol.
PY 1959
VL 197
IS 5
BP 1136
EP 1140
PG 5
WC Physiology
SC Physiology
GA WE165
UT WOS:A1959WE16500045
ER

PT J
AU CHAGAS, C
AF CHAGAS, C
TI STUDIES ON THE MECHANISM OF CURARIZATION
SO ANNALS OF THE NEW YORK ACADEMY OF SCIENCES
LA English
DT Article
NR 12
TC 47
Z9 47
PU NEW YORK ACAD SCIENCES
PI NEW YORK
PA 2 E 63RD ST, NEW YORK, NY 10021
SN 0077-8923
J9 ANN NY ACAD SCI
JI Ann.NY Acad.Sci.
PY 1959
VL 81
IS 2
BP 345
EP 357
DI 10.1111/j.1749-6632.1959.tb49318.x
PG 13
WC Multidisciplinary Sciences
SC Science & Technology - Other Topics
GA WQ496
UT WOS:A1959WQ49600009
ER

PT J
AU STEINKE, HJ
   SONDERMEIER, D
AF STEINKE, HJ
   SONDERMEIER, D
TI STUDIES ON THE DEMONSTRATION AND INTERPRETATION OF ALTERNATE ANTAGONISM
   BETWEEN PACHYCURARE AND LEPTOCURARE COMPOUNDS
SO ARZNEIMITTEL-FORSCHUNG-DRUG RESEARCH
LA German
DT Article
NR 20
TC 1
Z9 1
PU ECV-EDITIO CANTOR VERLAG MEDIZIN NATURWISSENSCHAFTEN
PI AULENDORF
PA BANDELSTOCKWEG 20, POSTFACH 1255, D-88322 AULENDORF, GERMANY
SN 0004-4172
J9 ARZNEIMITTEL-FORSCH
JI Arzneimittelforschung
PY 1959
VL 9
IS 11
BP 680
EP 683
PG 4
WC Chemistry, Medicinal; Chemistry, Multidisciplinary; Pharmacology &
   Pharmacy
SC Pharmacology & Pharmacy; Chemistry
GA WU171
UT WOS:A1959WU17100008
ER

PT J
AU BURCHELL, GB
   LAMONT, S
AF BURCHELL, GB
   LAMONT, S
TI THE APPLICATION OF A REGIME FOR THE TREATMENT OF NEOSTIGMINE RESISTANT
   CURARIZATION
SO BRITISH JOURNAL OF ANAESTHESIA
LA English
DT Article
NR 11
TC 1
Z9 1
PU PROF SCI PUBL
PI LONDON
PA TAVISTOCK HOUSE EAST, TAVISTOCK SQUARE, LONDON WC1H 9JR, ENGLAND
SN 0007-0912
J9 BRIT J ANAESTH
JI Br. J. Anaesth.
PY 1959
VL 31
IS 4
BP 182
EP 185
DI 10.1093/bja/31.4.182
PG 4
WC Anesthesiology
SC Anesthesiology
GA WS478
UT WOS:A1959WS47800007
ER

PT J
AU FELDMAN, SA
AF FELDMAN, SA
TI AN INTERESTING CASE OF RECURARIZATION
SO BRITISH JOURNAL OF ANAESTHESIA
LA English
DT Article
NR 10
TC 12
Z9 12
PU PROF SCI PUBL
PI LONDON
PA TAVISTOCK HOUSE EAST, TAVISTOCK SQUARE, LONDON WC1H 9JR, ENGLAND
SN 0007-0912
J9 BRIT J ANAESTH
JI Br. J. Anaesth.
PY 1959
VL 31
IS 10
BP 461
EP 463
DI 10.1093/bja/31.10.461
PG 3
WC Anesthesiology
SC Anesthesiology
GA WS484
UT WOS:A1959WS48400009
ER

PT J
AU FRIEDMAN, E
   FORSTER, PL
   GEORGE, AT
   VIEZE, JW
AF FRIEDMAN, E
   FORSTER, PL
   GEORGE, AT
   VIEZE, JW
TI CONVULSIVE THERAPY WITHOUT CURARIZATION IN SEVERE SOMATIC COMPLICATIONS
SO DISEASES OF THE NERVOUS SYSTEM
LA English
DT Article
NR 63
TC 1
Z9 1
PU PHYSICIANS POSTGRADUATE PRESS
PI MEMPHIS
PA P O BOX 240008, MEMPHIS, TN 38124
SN 0012-3714
J9 DIS NERV SYST
PY 1959
VL 20
IS 7
BP 308
EP 316
PG 9
WC Clinical Neurology; Psychiatry
SC Neurosciences & Neurology; Psychiatry
GA CLC98
UT WOS:A1959CLC9800007
ER

PT J
AU BERLAGE, F
   BERNAUER, K
   VONPHILIPSBORN, W
   WASER, P
   SCHMID, H
   KARRER, P
AF BERLAGE, F
   BERNAUER, K
   VONPHILIPSBORN, W
   WASER, P
   SCHMID, H
   KARRER, P
TI NOTIZ ZUR SYNTHESE DES C-TOXIFERINS-I AUS WIELAND-GUMLICH-ALDEHYD -
   TOXIZITATSVERGLEICH BEI SYNTHETISCHEN UND NATURLICHEN CURARE-ALKALOIDEN
   .38. UBER CALEBASSEN-ALKALOIDE
SO HELVETICA CHIMICA ACTA
LA English
DT Article
NR 6
TC 24
Z9 24
PU WILEY-V C H VERLAG GMBH
PI BERLIN
PA MUHLENSTRASSE 33-34, D-13187 BERLIN, GERMANY
SN 0018-019X
J9 HELV CHIM ACTA
JI Helv. Chim. Acta
PY 1959
VL 42
IS 1
BP 394
EP 397
DI 10.1002/hlca.19590420138
PG 4
WC Chemistry, Multidisciplinary
SC Chemistry
GA WH777
UT WOS:A1959WH77700037
ER

PT J
AU CARNALL, WT
   FIELDS, PR
AF CARNALL, WT
   FIELDS, PR
TI A STUDY OF THE COMPLEXES OF CURIUM(III) BY ABSORPTION SPECTROMETRY
SO JOURNAL OF THE AMERICAN CHEMICAL SOCIETY
LA English
DT Article
NR 24
TC 19
Z9 19
PU AMER CHEMICAL SOC
PI WASHINGTON
PA 1155 16TH ST, NW, WASHINGTON, DC 20036
SN 0002-7863
J9 J AM CHEM SOC
JI J. Am. Chem. Soc.
PY 1959
VL 81
IS 17
BP 4445
EP 4449
DI 10.1021/ja01526a002
PG 5
WC Chemistry, Multidisciplinary
SC Chemistry
GA WB368
UT WOS:A1959WB36800002
ER

PT J
AU INGALLS, JW
   GREENBERG, L
AF INGALLS, JW
   GREENBERG, L
TI A STUDY OF MEPROBAMATE-CURARE INTERACTION
SO JOURNAL OF THE AMERICAN PHARMACEUTICAL ASSOCIATION
LA English
DT Article
NR 24
TC 1
Z9 1
PU AMER PHARMACEUTICAL ASSN
PI WASHINGTON
PA 2215 CONSTITUTION AVE NW, WASHINGTON, DC 20037
J9 J AM PHARM ASSOC
PY 1959
VL 48
IS 9
BP 513
EP 515
PG 3
WC Pharmacology & Pharmacy
SC Pharmacology & Pharmacy
GA WK618
UT WOS:A1959WK61800007
ER

PT J
AU HUBBS, JC
   MARRUS, R
   WINOCUR, JO
AF HUBBS, JC
   MARRUS, R
   WINOCUR, JO
TI ZEEMAN INVESTIGATIONS OF CURIUM-242
SO PHYSICAL REVIEW
LA English
DT Article
NR 10
TC 7
Z9 7
PU AMERICAN PHYSICAL SOC
PI COLLEGE PK
PA ONE PHYSICS ELLIPSE, COLLEGE PK, MD 20740-3844 USA
SN 0031-899X
J9 PHYS REV
PY 1959
VL 114
IS 2
BP 586
EP 589
DI 10.1103/PhysRev.114.586
PG 4
WC Physics, Multidisciplinary
SC Physics
GA WB769
UT WOS:A1959WB76900028
ER

PT J
AU EHRENPREIS, S
AF EHRENPREIS, S
TI INTERACTION OF CURARE AND RELATED SUBSTANCES WITH ACETYLCHOLINE
   RECEPTOR-LIKE PROTEIN
SO SCIENCE
LA English
DT Article
NR 9
TC 27
Z9 27
PU AMER ASSOC ADVANCEMENT SCIENCE
PI WASHINGTON
PA 1200 NEW YORK AVE, NW, WASHINGTON, DC 20005
SN 0036-8075
J9 SCIENCE
JI Science
PY 1959
VL 129
IS 3363
BP 1613
EP 1614
DI 10.1126/science.129.3363.1613
PG 2
WC Multidisciplinary Sciences
SC Science & Technology - Other Topics
GA ZQ456
UT WOS:A1959ZQ45600012
ER

PT J
AU STOVNER, J
AF STOVNER, J
TI THE ANTICURARE ACTIVITY OF TETRAETHYLAMMONIUM (TEA)
SO ACTA PHARMACOLOGICA ET TOXICOLOGICA
LA English
DT Article
NR 32
TC 35
Z9 35
PU MUNKSGAARD INT PUBL LTD
PI COPENHAGEN
PA 35 NORRE SOGADE, PO BOX 2148, DK-1016 COPENHAGEN, DENMARK
SN 0001-6683
J9 ACTA PHARMACOL TOX
PY 1958
VL 14
IS 4
BP 317
EP 332
PG 16
WC Pharmacology & Pharmacy; Toxicology
SC Pharmacology & Pharmacy; Toxicology
GA WS080
UT WOS:A1958WS08000003
ER

PT J
AU WARREN, WD
   EASTWOOD, DW
   MULLER, WH
AF WARREN, WD
   EASTWOOD, DW
   MULLER, WH
TI ACUTE MYASTHENIA GRAVIS FOLLOWING SURGERY FOR ACUTE DISSECTING AORTIC
   ANEURYSM UNDER NITROUS OXIDE, PENTOTHAL-CURARE ANESTHESIA
SO AMERICAN JOURNAL OF SURGERY
LA English
DT Article
NR 14
TC 4
Z9 4
PU CAHNERS PUBL CO
PI NEW YORK
PA 249 WEST 17 STREET, NEW YORK, NY 10011
SN 0002-9610
J9 AM J SURG
JI Am. J. Surg.
PY 1958
VL 96
IS 1
BP 102
EP 106
DI 10.1016/0002-9610(58)90883-3
PG 5
WC Surgery
SC Surgery
GA WG629
UT WOS:A1958WG62900022
ER

PT J
AU KARRER, P
   SCHMID, H
   BERNAUER, K
   BERLAGE, F
   PHILIPSBORN, WV
AF KARRER, P
   SCHMID, H
   BERNAUER, K
   BERLAGE, F
   PHILIPSBORN, WV
TI RECENT RESULTS OF THE CALABASH-CURARE-RESEARCH
SO ANGEWANDTE CHEMIE-INTERNATIONAL EDITION
LA German
DT Article
NR 14
TC 3
Z9 3
PU WILEY-V C H VERLAG GMBH
PI BERLIN
PA MUHLENSTRASSE 33-34, D-13187 BERLIN, GERMANY
SN 1433-7851
J9 ANGEW CHEM INT EDIT
JI Angew. Chem.-Int. Edit.
PY 1958
VL 70
IS 21
BP 644
EP 645
DI 10.1002/ange.19580702103
PG 2
WC Chemistry, Multidisciplinary
SC Chemistry
GA WT177
UT WOS:A1958WT17700002
ER

PT J
AU FRITZ, H
   MEYER, H
AF FRITZ, H
   MEYER, H
TI UBER DIE ALKALOIDE AUS CALEBASSEN-CURARE .14. ULTRACURIN-A UND
   ULTRACURIN-B, ZWEI NEUE UMWANDLUNGSPRODUKTE VON C-CURARIN-I
SO ANNALEN DER CHEMIE-JUSTUS LIEBIG
LA German
DT Article
NR 3
TC 9
Z9 9
PU VCH PUBLISHERS INC
PI DEERFIELD BEACH
PA 303 NW 12TH AVE, DEERFIELD BEACH, FL 33442-1788 USA
SN 0075-4617
J9 LIEBIGS ANN CHEM
PY 1958
VL 617
IS 1-3
BP 162
EP 166
PG 5
WC Chemistry, Multidisciplinary
SC Chemistry
GA WL014
UT WOS:A1958WL01400016
ER

PT J
AU FRITZ, H
   BESCH, E
   WIELAND, T
AF FRITZ, H
   BESCH, E
   WIELAND, T
TI UBER DIE ALKALOIDE AUS CALEBASSEN-CURARE .15. ZUR KENNTNIS VON
   C-CURARIN-III (C-FLUOROCURARIN)
SO ANNALEN DER CHEMIE-JUSTUS LIEBIG
LA German
DT Article
NR 19
TC 11
Z9 11
PU VCH PUBLISHERS INC
PI DEERFIELD BEACH
PA 303 NW 12TH AVE, DEERFIELD BEACH, FL 33442-1788 USA
SN 0075-4617
J9 LIEBIGS ANN CHEM
PY 1958
VL 617
IS 1-3
BP 166
EP 181
PG 16
WC Chemistry, Multidisciplinary
SC Chemistry
GA WL014
UT WOS:A1958WL01400017
ER

PT J
AU FRITZ, H
   WIELAND, T
AF FRITZ, H
   WIELAND, T
TI UBER DIE ALKALOIDE AUS CALEBASSEN-CURARE .12. UMWANDLUNG VON C-MAVACURIN
   IN C-FLUOROCURIN UBER DAS C-ALKALOID-Y
SO ANNALEN DER CHEMIE-JUSTUS LIEBIG
LA German
DT Article
NR 19
TC 8
Z9 8
PU VCH PUBLISHERS INC
PI DEERFIELD BEACH
PA 303 NW 12TH AVE, DEERFIELD BEACH, FL 33442-1788 USA
SN 0075-4617
J9 LIEBIGS ANN CHEM
PY 1958
VL 611
IS 1-3
BP 268
EP 276
PG 9
WC Chemistry, Multidisciplinary
SC Chemistry
GA WL008
UT WOS:A1958WL00800026
ER

PT J
AU FRITZ, H
   WIELAND, T
AF FRITZ, H
   WIELAND, T
TI UBER DIE ALKALOIDE AUS CALEBASSEN-CURARE .13. UMWANDLUNG VON C-CURARIN-I
   IN C-CURARIN-III
SO ANNALEN DER CHEMIE-JUSTUS LIEBIG
LA German
DT Article
NR 9
TC 14
Z9 14
PU VCH PUBLISHERS INC
PI DEERFIELD BEACH
PA 303 NW 12TH AVE, DEERFIELD BEACH, FL 33442-1788 USA
SN 0075-4617
J9 LIEBIGS ANN CHEM
PY 1958
VL 611
IS 1-3
BP 277
EP 279
PG 3
WC Chemistry, Multidisciplinary
SC Chemistry
GA WL008
UT WOS:A1958WL00800027
ER

PT J
AU PLIML, J
   BOROVICKA, M
   PROTIVA, M
AF PLIML, J
   BOROVICKA, M
   PROTIVA, M
TI SYNTHETISCHE ANALOGA DER CURARE-ALKALOIDE .6. EINIGE BEMERKUNGEN ZUR
   DARSTELLUNG VON PYROGALLOL-TRIS-(2-DIATHYLAMINOATHYL) ATHER
SO COLLECTION OF CZECHOSLOVAK CHEMICAL COMMUNICATIONS
LA English
DT Article
NR 22
TC 2
Z9 2
PU INST ORGANIC CHEM AND BIOCHEM
PI PRAGUE 6
PA ACAD SCI CZECH REPUBLIC, FLEMINGOVO NAM 2, PRAGUE 6 166 10, CZECH
   REPUBLIC
SN 0010-0765
J9 COLLECT CZECH CHEM C
JI Collect. Czech. Chem. Commun.
PY 1958
VL 23
IS 4
BP 704
EP 711
PG 8
WC Chemistry, Multidisciplinary
SC Chemistry
GA WP759
UT WOS:A1958WP75900018
ER

PT J
AU PROTIVA, M
   BOROVICKA, M
   CIMLER, L
   SEDIVY, Z
AF PROTIVA, M
   BOROVICKA, M
   CIMLER, L
   SEDIVY, Z
TI SYNTHETISCHE ANALOGA DER CURARE-ALKALOIDE .7. ZWEI NEUE MODELLE DES
   TUBOCURARINS UND ZWEI WEITERE BISQUARTARE AMMONIUMSALZE
SO COLLECTION OF CZECHOSLOVAK CHEMICAL COMMUNICATIONS
LA English
DT Article
NR 19
TC 2
Z9 2
PU INST ORGANIC CHEM AND BIOCHEM
PI PRAGUE 6
PA ACAD SCI CZECH REPUBLIC, FLEMINGOVO NAM 2, PRAGUE 6 166 10, CZECH
   REPUBLIC
SN 0010-0765
J9 COLLECT CZECH CHEM C
JI Collect. Czech. Chem. Commun.
PY 1958
VL 23
IS 4
BP 712
EP 719
PG 8
WC Chemistry, Multidisciplinary
SC Chemistry
GA WP759
UT WOS:A1958WP75900019
ER

PT J
AU MAJKOWSKI, J
AF MAJKOWSKI, J
TI THE ENCEPHALOGRAM AND ELECTROMYOGRAM OF MOTOR CONDITIONED REFLEXES AFTER
   PARALYSIS WITH CURARE
SO ELECTROENCEPHALOGRAPHY AND CLINICAL NEUROPHYSIOLOGY
LA English
DT Article
NR 20
TC 12
Z9 12
PU ELSEVIER SCI IRELAND LTD
PI CLARE
PA CUSTOMER RELATIONS MANAGER, BAY 15, SHANNON INDUSTRIAL ESTATE CO, CLARE,
   IRELAND
SN 0013-4694
J9 ELECTROEN CLIN NEURO
JI Electroencephalogr. Clin. Neurophysiol.
PY 1958
VL 10
IS 3
BP 503
EP 514
DI 10.1016/0013-4694(58)90009-9
PG 12
WC Engineering, Biomedical; Clinical Neurology
SC Engineering; Neurosciences & Neurology
GA WR965
UT WOS:A1958WR96500009
ER

PT J
AU GELLHORN, E
AF GELLHORN, E
TI THE INFLUENCE OF CURARE ON HYPOTHALAMIC EXCITABILITY AND THE
   ELECTROENCEPHALOGRAM
SO ELECTROENCEPHALOGRAPHY AND CLINICAL NEUROPHYSIOLOGY
LA English
DT Article
NR 15
TC 34
Z9 34
PU ELSEVIER SCI IRELAND LTD
PI CLARE
PA CUSTOMER RELATIONS MANAGER, BAY 15, SHANNON INDUSTRIAL ESTATE CO, CLARE,
   IRELAND
SN 0013-4694
J9 ELECTROEN CLIN NEURO
JI Electroencephalogr. Clin. Neurophysiol.
PY 1958
VL 10
IS 4
BP 697
EP 703
DI 10.1016/0013-4694(58)90071-3
PG 7
WC Engineering, Biomedical; Clinical Neurology
SC Engineering; Neurosciences & Neurology
GA WR966
UT WOS:A1958WR96600010
ER

PT J
AU BLACK, AH
AF BLACK, AH
TI THE EXTINCTION OF AVOIDANCE RESPONSES UNDER CURARE
SO JOURNAL OF COMPARATIVE AND PHYSIOLOGICAL PSYCHOLOGY
LA English
DT Article
NR 8
TC 58
Z9 57
PU AMER PSYCHOLOGICAL ASSOC
PI WASHINGTON
PA 750 FIRST ST NE, WASHINGTON, DC 20002-4242
SN 0021-9940
J9 J COMP PHYSIOL PSYCH
PY 1958
VL 51
IS 5
BP 519
EP 524
DI 10.1037/h0046045
PG 6
WC Psychology, Biological; Psychology; Psychology, Multidisciplinary
SC Psychology
GA WJ249
UT WOS:A1958WJ24900001
ER

PT J
AU ASPREY, LB
   KEENAN, TK
AF ASPREY, LB
   KEENAN, TK
TI TETRAVALENT AMERICIUM AND CURIUM - THE ABSORPTION SPECTRA OF THE
   TRIFLUORIDES AND TETRAFLUORIDES OF THESE ELEMENTS
SO JOURNAL OF INORGANIC & NUCLEAR CHEMISTRY
LA English
DT Article
NR 11
TC 30
Z9 30
PU PERGAMON-ELSEVIER SCIENCE LTD
PI OXFORD
PA THE BOULEVARD, LANGFORD LANE, KIDLINGTON, OXFORD OX5 1GB, ENGLAND
SN 0022-1902
J9 J INORG NUCL CHEM
PY 1958
VL 7
IS 1-2
BP 27
EP 31
DI 10.1016/0022-1902(58)80022-6
PG 5
WC Chemistry, Inorganic & Nuclear
SC Chemistry
GA WT790
UT WOS:A1958WT79000004
ER

PT J
AU CARNALL, WT
   FIELDS, PR
   STEWART, DC
   KEENAN, TK
AF CARNALL, WT
   FIELDS, PR
   STEWART, DC
   KEENAN, TK
TI THE ABSORPTION SPECTRUM OF AQUEOUS CURIUM(III)
SO JOURNAL OF INORGANIC & NUCLEAR CHEMISTRY
LA English
DT Article
NR 12
TC 14
Z9 14
PU PERGAMON-ELSEVIER SCIENCE LTD
PI OXFORD
PA THE BOULEVARD, LANGFORD LANE, KIDLINGTON, OXFORD OX5 1GB, ENGLAND
SN 0022-1902
J9 J INORG NUCL CHEM
PY 1958
VL 6
IS 3
BP 213
EP 216
DI 10.1016/0022-1902(58)80150-5
PG 4
WC Chemistry, Inorganic & Nuclear
SC Chemistry
GA WT788
UT WOS:A1958WT78800009
ER

PT J
AU EASTWOOD, TA
   SCHUMAN, RP
AF EASTWOOD, TA
   SCHUMAN, RP
TI CURIUM-249
SO JOURNAL OF INORGANIC & NUCLEAR CHEMISTRY
LA English
DT Article
NR 7
TC 2
Z9 2
PU PERGAMON-ELSEVIER SCIENCE LTD
PI OXFORD
PA THE BOULEVARD, LANGFORD LANE, KIDLINGTON, OXFORD OX5 1GB, ENGLAND
SN 0022-1902
J9 J INORG NUCL CHEM
PY 1958
VL 6
IS 4
BP 261
EP 262
DI 10.1016/0022-1902(58)80107-4
PG 2
WC Chemistry, Inorganic & Nuclear
SC Chemistry
GA WT789
UT WOS:A1958WT78900001
ER

PT J
AU FUGER, J
AF FUGER, J
TI ION EXCHANGE BEHAVIOUR AND DISSOCIATION CONSTANTS OF AMERICIUM, CURIUM,
   AND CALIFORNIUM COMPLEXES WITH ETHYLENEDIAMINETETRA-ACETIC ACID
SO JOURNAL OF INORGANIC & NUCLEAR CHEMISTRY
LA English
DT Article
NR 14
TC 39
Z9 39
PU PERGAMON-ELSEVIER SCIENCE LTD
PI OXFORD
PA THE BOULEVARD, LANGFORD LANE, KIDLINGTON, OXFORD OX5 1GB, ENGLAND
SN 0022-1902
J9 J INORG NUCL CHEM
PY 1958
VL 5
IS 4
BP 332
EP 338
DI 10.1016/0022-1902(58)80011-1
PG 7
WC Chemistry, Inorganic & Nuclear
SC Chemistry
GA WU533
UT WOS:A1958WU53300011
ER

PT J
AU ZURCHER, A
   CEDER, O
   BOEKELHEIDE, V
AF ZURCHER, A
   CEDER, O
   BOEKELHEIDE, V
TI CALABASH CURARE OF THE PIAROA INDIANS - CONVERSION OF C-CURARINE-I TO
   C-CURARINE-III
SO JOURNAL OF THE AMERICAN CHEMICAL SOCIETY
LA English
DT Article
NR 18
TC 16
Z9 16
PU AMER CHEMICAL SOC
PI WASHINGTON
PA 1155 16TH ST, NW, WASHINGTON, DC 20036
SN 0002-7863
J9 J AM CHEM SOC
JI J. Am. Chem. Soc.
PY 1958
VL 80
IS 6
BP 1500
EP 1504
DI 10.1021/ja01539a055
PG 5
WC Chemistry, Multidisciplinary
SC Chemistry
GA WB381
UT WOS:A1958WB38100055
ER

PT J
AU HENATSCH, HD
   SCHULTE, FJ
AF HENATSCH, HD
   SCHULTE, FJ
TI EINFLUSSE VON CURARE UND FLAXEDIL AUF DIE MUSKELSPINDELN DES FROSCHES
SO NAUNYN-SCHMIEDEBERGS ARCHIV FUR EXPERIMENTELLE PATHOLOGIE UND
   PHARMAKOLOGI
LA English
DT Article
NR 28
TC 6
Z9 6
PU SPRINGER VERLAG
PI NEW YORK
PA 175 FIFTH AVE, NEW YORK, NY 10010
SN 0365-2009
J9 N-S ARCH EX PATH PH
PY 1958
VL 234
IS 3
BP 247
EP 263
PG 17
WC Pharmacology & Pharmacy
SC Pharmacology & Pharmacy
GA WT565
UT WOS:A1958WT56500007
ER

PT J
AU RASMUSSEN, JO
   HANSEN, ER
AF RASMUSSEN, JO
   HANSEN, ER
TI NUMERICAL SOLUTIONS OF THE CURIUM-242 ALPHA-DECAY WAVE EQUATION
SO PHYSICAL REVIEW
LA English
DT Article
NR 16
TC 17
Z9 17
PU AMERICAN PHYSICAL SOC
PI COLLEGE PK
PA ONE PHYSICS ELLIPSE, COLLEGE PK, MD 20740-3844 USA
SN 0031-899X
J9 PHYS REV
PY 1958
VL 109
IS 5
BP 1656
EP 1663
DI 10.1103/PhysRev.109.1656
PG 8
WC Physics, Multidisciplinary
SC Physics
GA WB742
UT WOS:A1958WB74200042
ER

PT J
AU SCHUESSLER, R
AF SCHUESSLER, R
TI ONE MANS POISON - CURARE TAKES ITS PLACE IN MEDICINE
SO AMERICAS
LA English
DT Article
NR 1
TC 0
Z9 0
PU ACAD AMER FRANCISCAN HIST
PI WEST BETHESDA
PA BOX 34440, WEST BETHESDA, MD 20817
SN 0003-1615
J9 AMERICAS
JI Americas
PY 1958
VL 10
IS 2
BP 3
EP 5
PG 3
WC History
SC History
GA CJW18
UT WOS:A1958CJW1800002
ER

PT J
AU VOLZ, H
   WIELAND, T
AF VOLZ, H
   WIELAND, T
TI UBER DIE ALKALOIDE AUS CALEBASSEN-CURARE .10. UMWANDLUNG VON
   C-TOXIFERIN-II IN C-CURARIN-III
SO ANNALEN DER CHEMIE-JUSTUS LIEBIG
LA German
DT Article
NR 7
TC 12
Z9 12
PU VCH PUBLISHERS INC
PI DEERFIELD BEACH
PA 303 NW 12TH AVE, DEERFIELD BEACH, FL 33442-1788 USA
SN 0075-4617
J9 LIEBIGS ANN CHEM
PY 1957
VL 604
IS 1-3
BP 1
EP 3
PG 3
WC Chemistry, Multidisciplinary
SC Chemistry
GA WU155
UT WOS:A1957WU15500001
ER

PT J
AU BURCHELL, GB
AF BURCHELL, GB
TI IRREVERSIBLE CURARIZATION
SO BRITISH JOURNAL OF ANAESTHESIA
LA English
DT Article
NR 15
TC 12
Z9 12
PU PROF SCI PUBL
PI LONDON
PA TAVISTOCK HOUSE EAST, TAVISTOCK SQUARE, LONDON WC1H 9JR, ENGLAND
SN 0007-0912
J9 BRIT J ANAESTH
JI Br. J. Anaesth.
PY 1957
VL 29
IS 3
BP 127
EP 132
DI 10.1093/bja/29.3.127
PG 6
WC Anesthesiology
SC Anesthesiology
GA WS453
UT WOS:A1957WS45300007
ER

PT J
AU [Anonymous]
AF [Anonymous]
TI XI CONGRESSO SOCIETA ITALIANA ANESTHESIOLOGIA - SYMPOSIUM ON CURARE AND
   OTHER MUSCLE RELAXANT DRUGS
SO BRITISH JOURNAL OF ANAESTHESIA
LA English
DT Article
NR 0
TC 0
Z9 0
PU PROF SCI PUBL
PI LONDON
PA TAVISTOCK HOUSE EAST, TAVISTOCK SQUARE, LONDON WC1H 9JR, ENGLAND
SN 0007-0912
J9 BRIT J ANAESTH
JI Br. J. Anaesth.
PY 1957
VL 29
IS 5
BP 227
EP 227
PG 1
WC Anesthesiology
SC Anesthesiology
GA WS455
UT WOS:A1957WS45500005
ER

PT J
AU WISLICKI, L
AF WISLICKI, L
TI DOSES OF CURARE - A PLEA FOR THEIR REDUCTION
SO BRITISH JOURNAL OF ANAESTHESIA
LA English
DT Article
NR 26
TC 2
Z9 2
PU PROF SCI PUBL
PI LONDON
PA TAVISTOCK HOUSE EAST, TAVISTOCK SQUARE, LONDON WC1H 9JR, ENGLAND
SN 0007-0912
J9 BRIT J ANAESTH
JI Br. J. Anaesth.
PY 1957
VL 29
IS 5
BP 228
EP 233
DI 10.1093/bja/29.5.228
PG 6
WC Anesthesiology
SC Anesthesiology
GA WS455
UT WOS:A1957WS45500006
ER

PT J
AU MASSION, WH
AF MASSION, WH
TI EFFECTS OF CURARE ON ELASTIC PROPERTIES OF CHEST AND LUNGS OF THE DOG
SO JOURNAL OF APPLIED PHYSIOLOGY
LA English
DT Article
NR 8
TC 19
Z9 19
PU AMER PHYSIOLOGICAL SOC
PI BETHESDA
PA 9650 ROCKVILLE PIKE, BETHESDA, MD 20814
SN 8750-7587
J9 J APPL PHYSIOL
JI J. Appl. Physiol.
PY 1957
VL 11
IS 2
BP 309
EP 312
PG 4
WC Physiology; Sport Sciences
SC Physiology; Sport Sciences
GA WK263
UT WOS:A1957WK26300030
ER

PT J
AU SURLS, JP
   CHOPPIN, GR
AF SURLS, JP
   CHOPPIN, GR
TI EQUILIBRIUM SORPTION OF LANTHANIDES, AMERICIUM AND CURIUM ON DOWEX-50
   RESIN
SO JOURNAL OF THE AMERICAN CHEMICAL SOCIETY
LA English
DT Article
NR 33
TC 25
Z9 25
PU AMER CHEMICAL SOC
PI WASHINGTON
PA 1155 16TH ST, NW, WASHINGTON, DC 20036
SN 0002-7863
J9 J AM CHEM SOC
JI J. Am. Chem. Soc.
PY 1957
VL 79
IS 4
BP 855
EP 859
DI 10.1021/ja01561a019
PG 5
WC Chemistry, Multidisciplinary
SC Chemistry
GA WB803
UT WOS:A1957WB80300019
ER

PT J
AU GOSSWEILER, N
AF GOSSWEILER, N
TI UBER DIE WIRKUNG VON SUCCINODINITRIL AUF DEN MIT CURARE UND
   BOTULINUSTOXIN-A VERGIFTETEN MUSKEL
SO NAUNYN-SCHMIEDEBERGS ARCHIV FUR EXPERIMENTELLE PATHOLOGIE UND
   PHARMAKOLOGI
LA English
DT Article
NR 15
TC 0
Z9 0
PU SPRINGER VERLAG
PI NEW YORK
PA 175 FIFTH AVE, NEW YORK, NY 10010
SN 0365-2009
J9 N-S ARCH EX PATH PH
PY 1957
VL 231
IS 3
BP 286
EP 291
PG 6
WC Pharmacology & Pharmacy
SC Pharmacology & Pharmacy
GA XD203
UT WOS:A1957XD20300010
ER

PT J
AU SQUIRE, JJ
   ROBERTS, LM
AF SQUIRE, JJ
   ROBERTS, LM
TI CURARE AND OBSTETRIC ANESTHESIA
SO OBSTETRICS AND GYNECOLOGY
LA English
DT Article
NR 9
TC 5
Z9 5
PU ELSEVIER SCIENCE INC
PI NEW YORK
PA 655 AVENUE OF THE AMERICAS, NEW YORK, NY 10010
SN 0029-7844
J9 OBSTET GYNECOL
JI Obstet. Gynecol.
PY 1957
VL 10
IS 1
BP 56
EP 59
PG 4
WC Obstetrics & Gynecology
SC Obstetrics & Gynecology
GA WU500
UT WOS:A1957WU50000009
ER

PT J
AU HULET, EK
   HOFF, RW
   BOWMAN, HR
   MICHEL, MC
AF HULET, EK
   HOFF, RW
   BOWMAN, HR
   MICHEL, MC
TI THERMAL-NEUTRON FISSION CROSS SECTIONS FOR ISOTOPES OF PLUTONIUM,
   AMERICIUM, AND CURIUM
SO PHYSICAL REVIEW
LA English
DT Article
NR 7
TC 28
Z9 28
PU AMERICAN PHYSICAL SOC
PI COLLEGE PK
PA ONE PHYSICS ELLIPSE, COLLEGE PK, MD 20740-3844 USA
SN 0031-899X
J9 PHYS REV
PY 1957
VL 107
IS 5
BP 1294
EP 1296
DI 10.1103/PhysRev.107.1294
PG 3
WC Physics, Multidisciplinary
SC Physics
GA WB730
UT WOS:A1957WB73000019
ER

PT J
AU DELCASTILLO, J
   KATZ, B
AF DELCASTILLO, J
   KATZ, B
TI A STUDY OF CURARE ACTION WITH AN ELECTRICAL MICRO-METHOD
SO PROCEEDINGS OF THE ROYAL SOCIETY SERIES B-BIOLOGICAL SCIENCES
LA English
DT Article
NR 21
TC 156
Z9 156
SN 0080-4649
J9 PROC R SOC SER B-BIO
PY 1957
VL 146
IS 924
BP 339
EP 356
PG 18
WC Biology
SC Life Sciences & Biomedicine - Other Topics
GA WY313
UT WOS:A1957WY31300003
ER

PT J
AU PARIS, J
AF PARIS, J
TI GREFFES HOMOPLASTIQUES ET BOURGEONNEMENT EXPERIMENTAL CHEZ
   TETHYA-LYNCURIUM LAMARCK
SO COMPTES RENDUS HEBDOMADAIRES DES SEANCES DE L ACADEMIE DES SCIENCES
LA English
DT Article
NR 2
TC 3
Z9 3
PU GAUTHIER-VILLARS/EDITIONS ELSEVIER
PI PARIS
PA 23 RUE LINOIS, 75015 PARIS, FRANCE
J9 CR HEBD ACAD SCI
PY 1957
VL 245
IS 5
BP 578
EP 580
PG 3
WC Multidisciplinary Sciences
SC Science & Technology - Other Topics
GA WQ202
UT WOS:A1957WQ20200046
ER

PT J
AU TUZET, O
   PARIS, J
AF TUZET, O
   PARIS, J
TI TRANSFORMATIONS HISTOLOGIQUES DUNE GREFFE HETEROPLASTIQUE
   TETHYALYNCURIUM L SUR SUBERITES-DOMUNCULA O
SO COMPTES RENDUS HEBDOMADAIRES DES SEANCES DE L ACADEMIE DES SCIENCES
LA English
DT Article
NR 2
TC 0
Z9 0
PU GAUTHIER-VILLARS/EDITIONS ELSEVIER
PI PARIS
PA 23 RUE LINOIS, 75015 PARIS, FRANCE
J9 CR HEBD ACAD SCI
PY 1957
VL 245
IS 23
BP 2106
EP 2107
PG 2
WC Multidisciplinary Sciences
SC Science & Technology - Other Topics
GA WQ220
UT WOS:A1957WQ22000051
ER

PT J
AU TUZET, O
   PARIS, J
AF TUZET, O
   PARIS, J
TI LES LOPHOCYTES DE LEPONGE SILICEUSE TETHYA-LYNCURIUM LAMARCK ET LEUR
   EVOLUTION
SO COMPTES RENDUS HEBDOMADAIRES DES SEANCES DE L ACADEMIE DES SCIENCES
LA English
DT Article
NR 3
TC 3
Z9 3
PU GAUTHIER-VILLARS/EDITIONS ELSEVIER
PI PARIS
PA 23 RUE LINOIS, 75015 PARIS, FRANCE
J9 CR HEBD ACAD SCI
PY 1957
VL 244
IS 25
BP 3088
EP 3090
PG 3
WC Multidisciplinary Sciences
SC Science & Technology - Other Topics
GA WP496
UT WOS:A1957WP49600035
ER

PT J
AU COHEN, EN
   THEISSEN, HH
   MARVIN, J
AF COHEN, EN
   THEISSEN, HH
   MARVIN, J
TI REPOSITORY CURARE IN NORMAL OBSTETRICS, A CONTROLLED STUDY
SO AMERICAN JOURNAL OF OBSTETRICS AND GYNECOLOGY
LA English
DT Article
NR 11
TC 2
Z9 2
PU MOSBY-YEAR BOOK INC
PI ST LOUIS
PA 11830 WESTLINE INDUSTRIAL DR, ST LOUIS, MO 63146-3318
SN 0002-9378
J9 AM J OBSTET GYNECOL
JI Am. J. Obstet. Gynecol.
PY 1956
VL 72
IS 2
BP 323
EP 325
PG 3
WC Obstetrics & Gynecology
SC Obstetrics & Gynecology
GA WJ770
UT WOS:A1956WJ77000011
ER

PT J
AU BERGER, H
AF BERGER, H
TI PARKINSONISM - TREATMENT WITH CURARE
SO ANNALS OF INTERNAL MEDICINE
LA English
DT Article
NR 14
TC 0
Z9 0
PU AMER COLL PHYSICIANS
PI PHILADELPHIA
PA INDEPENDENCE MALL WEST 6TH AND RACE ST, PHILADELPHIA, PA 19106-1572
SN 0003-4819
J9 ANN INTERN MED
JI Ann. Intern. Med.
PY 1956
VL 45
IS 5
BP 946
EP 950
PG 5
WC Medicine, General & Internal
SC General & Internal Medicine
GA WA198
UT WOS:A1956WA19800008
ER

PT J
AU ALBERTSON, HA
   TROUT, HH
   MORFIN, E
AF ALBERTSON, HA
   TROUT, HH
   MORFIN, E
TI THE SAFETY OF CURARE IN ANESTHESIA
SO ANNALS OF SURGERY
LA English
DT Article
NR 14
TC 2
Z9 2
PU LIPPINCOTT WILLIAMS & WILKINS
PI PHILADELPHIA
PA 227 EAST WASHINGTON SQ, PHILADELPHIA, PA 19106
SN 0003-4932
J9 ANN SURG
JI Ann. Surg.
PY 1956
VL 143
IS 6
BP 833
EP 837
DI 10.1097/00000658-195606000-00012
PG 5
WC Surgery
SC Surgery
GA WL897
UT WOS:A1956WL89700012
ER

PT J
AU PHILIPPOT, E
   DALLEMAGNE, MJ
AF PHILIPPOT, E
   DALLEMAGNE, MJ
TI LACTION ANTI-CURARE DE LA 5-HYDROXYTRYPTAMINE
SO ARCHIVES INTERNATIONALES DE PHARMACODYNAMIE ET DE THERAPIE
LA English
DT Article
NR 6
TC 14
Z9 14
PU ARCH INT PHARMACODYNAMIE
PI GHENT
PA DE PINTELAAN 185, B-9000 GHENT, BELGIUM
SN 0003-9780
J9 ARCH INT PHARMACOD T
JI Arch. Int. Pharmacodyn. Ther.
PY 1956
VL 105
IS 3-4
BP 426
EP 428
PG 3
WC Pharmacology & Pharmacy
SC Pharmacology & Pharmacy
GA WY667
UT WOS:A1956WY66700015
ER

PT J
AU FOSTER, PA
AF FOSTER, PA
TI POTASSIUM DEPLETION AND THE CENTRAL ACTION OF CURARE
SO BRITISH JOURNAL OF ANAESTHESIA
LA English
DT Article
NR 89
TC 53
Z9 53
PU PROF SCI PUBL
PI LONDON
PA TAVISTOCK HOUSE EAST, TAVISTOCK SQUARE, LONDON WC1H 9JR, ENGLAND
SN 0007-0912
J9 BRIT J ANAESTH
JI Br. J. Anaesth.
PY 1956
VL 28
IS 11
BP 488
EP 502
DI 10.1093/bja/28.11.488
PG 15
WC Anesthesiology
SC Anesthesiology
GA WS449
UT WOS:A1956WS44900001
ER

PT J
AU HUNTER, AR
AF HUNTER, AR
TI NEOSTIGMINE-RESISTANT CURARIZATION
SO BRITISH MEDICAL JOURNAL
LA English
DT Article
NR 8
TC 76
Z9 76
PU BRITISH MED JOURNAL PUBL GROUP
PI LONDON
PA BRITISH MED ASSOC HOUSE, TAVISTOCK SQUARE, LONDON WC1H 9JR, ENGLAND
SN 0959-8138
J9 BRIT MED J
JI Br. Med. J.
PY 1956
VL 2
IS OCT20
BP 919
EP 921
PG 3
WC Medicine, General & Internal
SC General & Internal Medicine
GA WB972
UT WOS:A1956WB97200007
ER

PT J
AU DAVISON, MHA
   PASK, EA
AF DAVISON, MHA
   PASK, EA
TI NEOSTIGMINE-RESISTANT CURARIZATION
SO BRITISH MEDICAL JOURNAL
LA English
DT Article
NR 2
TC 0
Z9 0
PU BRITISH MED JOURNAL PUBL GROUP
PI LONDON
PA BRITISH MED ASSOC HOUSE, TAVISTOCK SQUARE, LONDON WC1H 9JR, ENGLAND
SN 0959-8138
J9 BRIT MED J
JI Br. Med. J.
PY 1956
VL 2
IS DEC29
BP 1544
EP 1544
PG 1
WC Medicine, General & Internal
SC General & Internal Medicine
GA WB982
UT WOS:A1956WB98200022
ER

PT J
AU PROTIVA, M
   BOROVICKA, M
   PLIML, J
AF PROTIVA, M
   BOROVICKA, M
   PLIML, J
TI SYNTHETISCHE ANALOGA DER CURARE-ALKALOIDE .5. VON
   ALPHA,OMEGA-DIPHENYL-ALPHA,OMEGA-DIAMINOALKANEN ABGELEITETE
   BISQUARTERNARE SALZE
SO COLLECTION OF CZECHOSLOVAK CHEMICAL COMMUNICATIONS
LA English
DT Article
NR 18
TC 5
Z9 5
PU INST ORGANIC CHEM AND BIOCHEM
PI PRAGUE 6
PA ACAD SCI CZECH REPUBLIC, FLEMINGOVO NAM 2, PRAGUE 6 166 10, CZECH
   REPUBLIC
SN 0010-0765
J9 COLLECT CZECH CHEM C
JI Collect. Czech. Chem. Commun.
PY 1956
VL 21
IS 3
BP 607
EP 613
PG 7
WC Chemistry, Multidisciplinary
SC Chemistry
GA WP752
UT WOS:A1956WP75200013
ER

PT J
AU ASMIS, H
   SCHMID, H
   KARRER, P
AF ASMIS, H
   SCHMID, H
   KARRER, P
TI UMWANDLUNG VON C-DIHYDRO-TOXIFERIN IN C-CALEBASSIN (=C-TOXIFERIN-II)
   .18. UBER CURARE-ALKALOIDE AUS CALEBASSEN
SO HELVETICA CHIMICA ACTA
LA English
DT Article
NR 4
TC 14
Z9 14
PU WILEY-V C H VERLAG GMBH
PI BERLIN
PA MUHLENSTRASSE 33-34, D-13187 BERLIN, GERMANY
SN 0018-019X
J9 HELV CHIM ACTA
JI Helv. Chim. Acta
PY 1956
VL 39
IS 2
BP 440
EP 441
PG 2
WC Chemistry, Multidisciplinary
SC Chemistry
GA WH769
UT WOS:A1956WH76900012
ER

PT J
AU VONPHILIPSBORN, W
   SCHMID, H
   KARRER, P
AF VONPHILIPSBORN, W
   SCHMID, H
   KARRER, P
TI UBER DIE BRUTTOFORMELN DER CURARE-ALKALOIDE AUS CALEBASSEN UND
   STRYCHNOS-ARTEN .19. CURARE-ALKALOIDE AUS CALEBASSEN
SO HELVETICA CHIMICA ACTA
LA English
DT Article
NR 17
TC 23
Z9 23
PU WILEY-V C H VERLAG GMBH
PI BERLIN
PA MUHLENSTRASSE 33-34, D-13187 BERLIN, GERMANY
SN 0018-019X
J9 HELV CHIM ACTA
JI Helv. Chim. Acta
PY 1956
VL 39
IS 3
BP 913
EP 922
PG 10
WC Chemistry, Multidisciplinary
SC Chemistry
GA WH770
UT WOS:A1956WH77000035
ER

PT J
AU HELLER, ML
   WATSON, TR
   STORRS, RC
AF HELLER, ML
   WATSON, TR
   STORRS, RC
TI ANALGESIA WITH NITROUS OXIDE-OXYGEN-CURARE FOR MAJOR SURGERY IN THE
   POOR-RISK PATIENT
SO JAMA-JOURNAL OF THE AMERICAN MEDICAL ASSOCIATION
LA English
DT Article
NR 18
TC 9
Z9 9
PU AMER MEDICAL ASSOC
PI CHICAGO
PA 515 N STATE ST, CHICAGO, IL 60610
SN 0098-7484
J9 JAMA-J AM MED ASSOC
JI JAMA-J. Am. Med. Assoc.
PY 1956
VL 161
IS 16
BP 1534
EP 1542
PG 9
WC Medicine, General & Internal
SC General & Internal Medicine
GA WL559
UT WOS:A1956WL55900004
ER

PT J
AU NAHAS, GG
   LALLEMAND, H
AF NAHAS, GG
   LALLEMAND, H
TI CIRCULATION IN DOGS AFTER RESPIRATORY ARREST INDUCED BY CURARE
SO JOURNAL OF APPLIED PHYSIOLOGY
LA English
DT Article
NR 14
TC 32
Z9 32
PU AMER PHYSIOLOGICAL SOC
PI BETHESDA
PA 9650 ROCKVILLE PIKE, BETHESDA, MD 20814
SN 8750-7587
J9 J APPL PHYSIOL
JI J. Appl. Physiol.
PY 1956
VL 8
IS 4
BP 468
EP 472
PG 5
WC Physiology; Sport Sciences
SC Physiology; Sport Sciences
GA WK253
UT WOS:A1956WK25300015
ER

PT J
AU WARD, M
   WELCH, GA
AF WARD, M
   WELCH, GA
TI THE CHLORIDE COMPLEXES OF TRIVALENT PLUTONIUM, AMERICIUM, AND CURIUM
SO JOURNAL OF INORGANIC & NUCLEAR CHEMISTRY
LA English
DT Article
NR 15
TC 36
Z9 36
PU PERGAMON-ELSEVIER SCIENCE LTD
PI OXFORD
PA THE BOULEVARD, LANGFORD LANE, KIDLINGTON, OXFORD OX5 1GB, ENGLAND
SN 0022-1902
J9 J INORG NUCL CHEM
PY 1956
VL 2
IS 5-6
BP 395
EP 402
DI 10.1016/0022-1902(56)80093-6
PG 8
WC Chemistry, Inorganic & Nuclear
SC Chemistry
GA WR317
UT WOS:A1956WR31700015
ER

PT J
AU CONWAY, JG
   MCLAUGHLIN, RD
AF CONWAY, JG
   MCLAUGHLIN, RD
TI ISOTOPE SHIFT AND WAVELENGTHS OF THE CURIUM SPECTRUM
SO JOURNAL OF THE OPTICAL SOCIETY OF AMERICA
LA English
DT Article
NR 5
TC 15
Z9 15
PU AMER INST PHYSICS
PI WOODBURY
PA CIRCULATION FULFILLMENT DIV, 500 SUNNYSIDE BLVD, WOODBURY, NY 11797-2999
SN 0030-3941
J9 J OPT SOC AM
PY 1956
VL 46
IS 2
BP 91
EP 93
DI 10.1364/JOSA.46.000091
PG 3
WC Physics, Multidisciplinary
SC Physics
GA WF879
UT WOS:A1956WF87900004
ER

PT J
AU LEVY, B
   MIYA, TS
   EDWARDS, LD
AF LEVY, B
   MIYA, TS
   EDWARDS, LD
TI THE ANTICURARE ACTIVITY OF 2 ALKYL PHOSPHATES
SO JOURNAL OF THE AMERICAN PHARMACEUTICAL ASSOCIATION
LA English
DT Article
NR 7
TC 0
Z9 0
PU AMER PHARMACEUTICAL ASSN
PI WASHINGTON
PA 2215 CONSTITUTION AVE NW, WASHINGTON, DC 20037
J9 J AM PHARM ASSOC
PY 1956
VL 45
IS 9
BP 592
EP 594
PG 3
WC Pharmacology & Pharmacy
SC Pharmacology & Pharmacy
GA WK582
UT WOS:A1956WK58200002
ER

PT J
AU JEFFREYS, JAD
AF JEFFREYS, JAD
TI CURARE AND RELATED TOPICS .2. THE STRUCTURE AND ANOMALOUS OPTICAL
   ROTATION OF ISOCHONDRODENDRINE
SO JOURNAL OF THE CHEMICAL SOCIETY
LA English
DT Article
NR 13
TC 8
Z9 8
PU ROYAL SOC CHEMISTRY
PI CAMBRIDGE
PA THOMAS GRAHAM HOUSE, SCIENCE PARK, MILTON RD, CAMBRIDGE CB4 0WF, CAMBS,
   ENGLAND
J9 J CHEM SOC
PY 1956
IS NOV
BP 4451
EP 4455
DI 10.1039/jr9560004451
PG 5
WC Chemistry, Multidisciplinary
SC Chemistry
GA WK656
UT WOS:A1956WK65600076
ER

PT J
AU DYBING, F
   DYBING, O
AF DYBING, F
   DYBING, O
TI ANTICHOLINESTERASE AND ANTICURARE EFFECTS OF CHLORAL HYDRATE AND
   TRICHLOROETHANOL
SO ACTA PHARMACOLOGICA ET TOXICOLOGICA
LA English
DT Article
NR 9
TC 4
Z9 4
PU MUNKSGAARD INT PUBL LTD
PI COPENHAGEN
PA 35 NORRE SOGADE, PO BOX 2148, DK-1016 COPENHAGEN, DENMARK
SN 0001-6683
J9 ACTA PHARMACOL TOX
PY 1955
VL 11
IS 4
BP 398
EP 404
PG 7
WC Pharmacology & Pharmacy; Toxicology
SC Pharmacology & Pharmacy; Toxicology
GA WV632
UT WOS:A1955WV63200012
ER

PT J
AU DAHLENE, O
   MCKINNEY, JW
AF DAHLENE, O
   MCKINNEY, JW
TI SIMPLIFIED METHOD OF CURARE ADMINISTRATION IN CATARACT SURGERY
SO AMERICAN JOURNAL OF OPHTHALMOLOGY
LA English
DT Article
NR 7
TC 1
Z9 1
PU ELSEVIER SCIENCE INC
PI NEW YORK
PA 655 AVENUE OF THE AMERICAS, NEW YORK, NY 10010
SN 0002-9394
J9 AM J OPHTHALMOL
JI Am. J. Ophthalmol.
PY 1955
VL 39
IS 5
BP 697
EP 700
PG 4
WC Ophthalmology
SC Ophthalmology
GA WG534
UT WOS:A1955WG53400013
ER

PT J
AU CLARK, RE
AF CLARK, RE
TI FAILURE OF CURARE TO BLOCK THE HYPERSENSITIVE CAROTID SINUS REFLEX
SO ANESTHESIOLOGY
LA English
DT Article
NR 10
TC 1
Z9 1
PU LIPPINCOTT WILLIAMS & WILKINS
PI PHILADELPHIA
PA 227 EAST WASHINGTON SQ, PHILADELPHIA, PA 19106
SN 0003-3022
J9 ANESTHESIOLOGY
JI Anesthesiology
PY 1955
VL 16
IS 5
BP 716
EP 721
DI 10.1097/00000542-195509000-00009
PG 6
WC Anesthesiology
SC Anesthesiology
GA WR299
UT WOS:A1955WR29900007
ER

PT J
AU KARRER, P
   SCHMID, H
AF KARRER, P
   SCHMID, H
TI RECENT STUDIES ON CURARE - ESPECIALLY ON CALABASH CURARE - AND ON
   ALKALOIDS FROM BARKS OF STRYCHNOS TREES
SO ANGEWANDTE CHEMIE-INTERNATIONAL EDITION
LA German
DT Article
NR 75
TC 18
Z9 18
PU WILEY-V C H VERLAG GMBH
PI BERLIN
PA MUHLENSTRASSE 33-34, D-13187 BERLIN, GERMANY
SN 1433-7851
J9 ANGEW CHEM INT EDIT
JI Angew. Chem.-Int. Edit.
PY 1955
VL 67
IS 14-5
BP 361
EP 373
DI 10.1002/ange.19550671402
PG 13
WC Chemistry, Multidisciplinary
SC Chemistry
GA WT129
UT WOS:A1955WT12900001
ER

PT J
AU BROWN, RC
AF BROWN, RC
TI STAGES OF CURARIZATION
SO BRITISH JOURNAL OF ANAESTHESIA
LA English
DT Article
NR 7
TC 1
Z9 1
PU PROF SCI PUBL
PI LONDON
PA TAVISTOCK HOUSE EAST, TAVISTOCK SQUARE, LONDON WC1H 9JR, ENGLAND
SN 0007-0912
J9 BRIT J ANAESTH
JI Br. J. Anaesth.
PY 1955
VL 27
IS 11
BP 525
EP 534
DI 10.1093/bja/27.11.525
PG 10
WC Anesthesiology
SC Anesthesiology
GA WS437
UT WOS:A1955WS43700002
ER

PT J
AU BICKEL, H
   SCHMID, H
   KARRER, P
AF BICKEL, H
   SCHMID, H
   KARRER, P
TI ZUR KENNTNIS DES FLUOROCURINS UND MAVACURINS .15. MITTEILUNG UBER
   CURARE-ALKALOIDE AUS CALEBASSEN
SO HELVETICA CHIMICA ACTA
LA English
DT Article
NR 24
TC 106
Z9 106
PU WILEY-V C H VERLAG GMBH
PI BERLIN
PA MUHLENSTRASSE 33-34, D-13187 BERLIN, GERMANY
SN 0018-019X
J9 HELV CHIM ACTA
JI Helv. Chim. Acta
PY 1955
VL 38
IS 3
BP 649
EP 669
DI 10.1002/hlca.19550380312
PG 21
WC Chemistry, Multidisciplinary
SC Chemistry
GA WH763
UT WOS:A1955WH76300011
ER

PT J
AU VONPHILIPSBORN, W
   SCHMID, H
   KARRER, P
AF VONPHILIPSBORN, W
   SCHMID, H
   KARRER, P
TI ZUR KENNTNIS DES C-CURARINS .16. MITTEILUNG UBER CURARE-ALKALOIDE AUS
   CALEBASSEN
SO HELVETICA CHIMICA ACTA
LA English
DT Article
NR 19
TC 16
Z9 16
PU WILEY-V C H VERLAG GMBH
PI BERLIN
PA MUHLENSTRASSE 33-34, D-13187 BERLIN, GERMANY
SN 0018-019X
J9 HELV CHIM ACTA
JI Helv. Chim. Acta
PY 1955
VL 38
IS 4
BP 1067
EP 1072
DI 10.1002/hlca.19550380428
PG 6
WC Chemistry, Multidisciplinary
SC Chemistry
GA WH764
UT WOS:A1955WH76400027
ER

PT J
AU ASMIS, H
   WASER, P
   SCHMID, H
   KARRER, P
AF ASMIS, H
   WASER, P
   SCHMID, H
   KARRER, P
TI ZUR KENNTNIS DER CARACURINE DES NOR-C-DIHYDRO-TOXIFERINS UND
   C-DIHYDRO-TOXIFERINS .17. CURARE-ALKALOIDE AUS CALEBASSEN
SO HELVETICA CHIMICA ACTA
LA English
DT Article
NR 15
TC 16
Z9 16
PU WILEY-V C H VERLAG GMBH
PI BERLIN
PA MUHLENSTRASSE 33-34, D-13187 BERLIN, GERMANY
SN 0018-019X
J9 HELV CHIM ACTA
JI Helv. Chim. Acta
PY 1955
VL 38
IS 7
BP 1661
EP 1668
DI 10.1002/hlca.19550380702
PG 8
WC Chemistry, Multidisciplinary
SC Chemistry
GA WH767
UT WOS:A1955WH76700001
ER

PT J
AU PETERS, JJ
   VONDERAHE, AR
   PALMISANO, PA
AF PETERS, JJ
   VONDERAHE, AR
   PALMISANO, PA
TI THE INFLUENCE OF PENTYLENETETRAZOLE, STRYCHNINE AND CURARE ON THE
   ELECTRICAL ACTIVITY OF THE BRAIN AND CORD OF THE SALAMANDER
SO JOURNAL OF PHARMACOLOGY AND EXPERIMENTAL THERAPEUTICS
LA English
DT Article
NR 5
TC 7
Z9 7
PU AMER SOC PHARMACOLOGY EXPERIMENTAL THERAPEUTICS
PI BETHESDA
PA 9650 ROCKVILLE PIKE, BETHESDA, MD 20814-3998
SN 0022-3565
J9 J PHARMACOL EXP THER
JI J. Pharmacol. Exp. Ther.
PY 1955
VL 114
IS 2
BP 225
EP 230
PG 6
WC Pharmacology & Pharmacy
SC Pharmacology & Pharmacy
GA WK353
UT WOS:A1955WK35300012
ER

PT J
AU PHILLIPS, AP
AF PHILLIPS, AP
TI SOME N,N'-BIS-TERTIARYAMINOACETYL-ALPHA,OMEGA-POLYMETHYLENE DIAMINES AND
   THEIR QUATERNARY AMMONIUM SALTS AS CURARE SUBSTITUTES .5.
SO JOURNAL OF THE AMERICAN CHEMICAL SOCIETY
LA English
DT Article
NR 15
TC 4
Z9 4
PU AMER CHEMICAL SOC
PI WASHINGTON
PA 1155 16TH ST, NW, WASHINGTON, DC 20036
SN 0002-7863
J9 J AM CHEM SOC
JI J. Am. Chem. Soc.
PY 1955
VL 77
IS 9
BP 2400
EP 2402
DI 10.1021/ja01614a012
PG 3
WC Chemistry, Multidisciplinary
SC Chemistry
GA WB856
UT WOS:A1955WB85600012
ER

PT J
AU KARRER, P
AF KARRER, P
TI CURARE ALKALOIDS
SO NATURE
LA English
DT Article
NR 17
TC 2
Z9 2
PU MACMILLAN MAGAZINES LTD
PI LONDON
PA PORTERS SOUTH, 4 CRINAN ST, LONDON N1 9XW, ENGLAND
SN 0028-0836
J9 NATURE
JI Nature
PY 1955
VL 176
IS 4476
BP 277
EP 280
DI 10.1038/176277a0
PG 4
WC Multidisciplinary Sciences
SC Science & Technology - Other Topics
GA ZP987
UT WOS:A1955ZP98700002
ER

PT J
AU THEISSEN, HH
AF THEISSEN, HH
TI CURARE-PENTOTHAL ANESTHESIA FOR CESAREAN SECTION
SO OBSTETRICS AND GYNECOLOGY
LA English
DT Article
NR 8
TC 1
Z9 1
PU ELSEVIER SCIENCE INC
PI NEW YORK
PA 655 AVENUE OF THE AMERICAS, NEW YORK, NY 10010
SN 0029-7844
J9 OBSTET GYNECOL
JI Obstet. Gynecol.
PY 1955
VL 5
IS 6
BP 801
EP 803
PG 3
WC Obstetrics & Gynecology
SC Obstetrics & Gynecology
GA WU475
UT WOS:A1955WU47500011
ER

PT J
AU JEWELL, TC
AF JEWELL, TC
TI THE USE OF CURARE-LIKE SUBSTANCES IN OBSTETRICS
SO AMERICAN JOURNAL OF OBSTETRICS AND GYNECOLOGY
LA English
DT Article
NR 7
TC 6
Z9 6
PU MOSBY-YEAR BOOK INC
PI ST LOUIS
PA 11830 WESTLINE INDUSTRIAL DR, ST LOUIS, MO 63146-3318
SN 0002-9378
J9 AM J OBSTET GYNECOL
JI Am. J. Obstet. Gynecol.
PY 1954
VL 67
IS 2
BP 273
EP 274
PG 2
WC Obstetrics & Gynecology
SC Obstetrics & Gynecology
GA UZ481
UT WOS:A1954UZ48100006
ER

PT J
AU WUDKA, E
   LEOPOLD, IH
AF WUDKA, E
   LEOPOLD, IH
TI THE ACTION OF CURARE ALKALOIDS ON THE PUPIL
SO AMERICAN JOURNAL OF OPHTHALMOLOGY
LA English
DT Article
NR 16
TC 2
Z9 2
PU ELSEVIER SCIENCE INC
PI NEW YORK
PA 655 AVENUE OF THE AMERICAS, NEW YORK, NY 10010
SN 0002-9394
J9 AM J OPHTHALMOL
JI Am. J. Ophthalmol.
PY 1954
VL 37
IS 1
BP 41
EP 44
PG 4
WC Ophthalmology
SC Ophthalmology
GA UH895
UT WOS:A1954UH89500005
ER

PT J
AU MATHER, RW
   SHUMAN, CR
   HARRISON, SI
AF MATHER, RW
   SHUMAN, CR
   HARRISON, SI
TI INFLUENCES OF CURARE AND ESERINE ON OCULAR TENSION FOLLOWING
   ELECTROSHOCK
SO AMERICAN JOURNAL OF OPHTHALMOLOGY
LA English
DT Article
NR 12
TC 8
Z9 8
PU ELSEVIER SCIENCE INC
PI NEW YORK
PA 655 AVENUE OF THE AMERICAS, NEW YORK, NY 10010
SN 0002-9394
J9 AM J OPHTHALMOL
JI Am. J. Ophthalmol.
PY 1954
VL 37
IS 6
BP 859
EP 866
PG 8
WC Ophthalmology
SC Ophthalmology
GA UH900
UT WOS:A1954UH90000004
ER

PT J
AU WIELAND, T
   FRITZ, H
   HASSPACHER, K
AF WIELAND, T
   FRITZ, H
   HASSPACHER, K
TI *UBER DIE ALKALOIDE AUS CALEBASSEN-CURARE .8. ZUR STRUKTUR VON
   C-TOXIFERIN-II
SO ANNALEN DER CHEMIE-JUSTUS LIEBIG
LA German
DT Article
NR 22
TC 13
Z9 13
PU VCH PUBLISHERS INC
PI DEERFIELD BEACH
PA 303 NW 12TH AVE, DEERFIELD BEACH, FL 33442-1788 USA
SN 0075-4617
J9 LIEBIGS ANN CHEM
PY 1954
VL 588
IS 1
BP 1
EP 14
PG 14
WC Chemistry, Multidisciplinary
SC Chemistry
GA XV244
UT WOS:A1954XV24400001
ER

PT J
AU LAMMERS, W
AF LAMMERS, W
TI ON THE FUNCTION OF THE LIVER IN THE ELIMINATION OF CURARE FROM THE BLOOD
   STREAM
SO ARCHIVES INTERNATIONALES DE PHARMACODYNAMIE ET DE THERAPIE
LA English
DT Article
NR 8
TC 3
Z9 3
PU ARCH INT PHARMACODYNAMIE
PI GHENT
PA DE PINTELAAN 185, B-9000 GHENT, BELGIUM
SN 0003-9780
J9 ARCH INT PHARMACOD T
JI Arch. Int. Pharmacodyn. Ther.
PY 1954
VL 99
IS 3-4
BP 328
EP 333
PG 6
WC Pharmacology & Pharmacy
SC Pharmacology & Pharmacy
GA UV684
UT WOS:A1954UV68400005
ER

PT J
AU ASMIS, H
   BACHLI, E
   GIESBRECHT, E
   KEBRLE, J
   SCHMID, H
   KARRER, P
AF ASMIS, H
   BACHLI, E
   GIESBRECHT, E
   KEBRLE, J
   SCHMID, H
   KARRER, P
TI CURARE-ALKALOIDE AUS CALEBASSEN .11. UBER WEITERE AUS CALEBASSEN
   ISOLIERTE QUARTARE ALKALOIDE
SO HELVETICA CHIMICA ACTA
LA English
DT Article
NR 10
TC 11
Z9 11
PU WILEY-V C H VERLAG GMBH
PI BERLIN
PA MUHLENSTRASSE 33-34, D-13187 BERLIN, GERMANY
SN 0018-019X
J9 HELV CHIM ACTA
JI Helv. Chim. Acta
PY 1954
VL 37
IS 7
BP 1968
EP 1973
DI 10.1002/hlca.19540370708
PG 6
WC Chemistry, Multidisciplinary
SC Chemistry
GA UC457
UT WOS:A1954UC45700007
ER

PT J
AU GIESBRECHT, E
   MEYER, H
   BACHLI, E
   SCHMID, H
   KARRER, P
AF GIESBRECHT, E
   MEYER, H
   BACHLI, E
   SCHMID, H
   KARRER, P
TI CURARE-ALKALOIDE CALEBASSEN .12. UBER EINIGE NEUE CALEBASSEN-ALKALOIDE
SO HELVETICA CHIMICA ACTA
LA English
DT Article
NR 19
TC 14
Z9 14
PU WILEY-V C H VERLAG GMBH
PI BERLIN
PA MUHLENSTRASSE 33-34, D-13187 BERLIN, GERMANY
SN 0018-019X
J9 HELV CHIM ACTA
JI Helv. Chim. Acta
PY 1954
VL 37
IS 7
BP 1974
EP 1982
DI 10.1002/hlca.19540370709
PG 9
WC Chemistry, Multidisciplinary
SC Chemistry
GA UC457
UT WOS:A1954UC45700008
ER

PT J
AU ASMIS, H
   SCHMID, H
   KARRER, P
AF ASMIS, H
   SCHMID, H
   KARRER, P
TI CURARE-ALKALOIDE AUS CALEBASSEN UND VERWANDTE VERBINDUNGEN .13. UBER
   ALKALOIDE AUS EINER STRYCHNOS-TOXIFERA-RINDE AUS VENEZUELA
SO HELVETICA CHIMICA ACTA
LA English
DT Article
NR 14
TC 28
Z9 28
PU WILEY-V C H VERLAG GMBH
PI BERLIN
PA MUHLENSTRASSE 33-34, D-13187 BERLIN, GERMANY
SN 0018-019X
J9 HELV CHIM ACTA
JI Helv. Chim. Acta
PY 1954
VL 37
IS 7
BP 1983
EP 1992
DI 10.1002/hlca.19540370710
PG 10
WC Chemistry, Multidisciplinary
SC Chemistry
GA UC457
UT WOS:A1954UC45700009
ER

PT J
AU ASMIS, H
   BACHLI, E
   SCHMID, H
   KARRER, P
AF ASMIS, H
   BACHLI, E
   SCHMID, H
   KARRER, P
TI CURARE-ALKALOIDE AUS CALEBASSEN UND VERWANDTE VERBINDUNGEN .14.
   UMWANDLUNG VON CALEBASSEN-ALKALOIDEN UND STRYCHNOS-ALKALOIDEN UNTER DER
   EINWIRKUNG VERDUNNTER SAUREN
SO HELVETICA CHIMICA ACTA
LA English
DT Article
NR 11
TC 29
Z9 29
PU WILEY-V C H VERLAG GMBH
PI BERLIN
PA MUHLENSTRASSE 33-34, D-13187 BERLIN, GERMANY
SN 0018-019X
J9 HELV CHIM ACTA
JI Helv. Chim. Acta
PY 1954
VL 37
IS 7
BP 1993
EP 2001
DI 10.1002/hlca.19540370711
PG 9
WC Chemistry, Multidisciplinary
SC Chemistry
GA UC457
UT WOS:A1954UC45700010
ER

PT J
AU CHEYMOL, J
   CHABRIER, P
   BOURILLET, F
   LEVASSORT, C
AF CHEYMOL, J
   CHABRIER, P
   BOURILLET, F
   LEVASSORT, C
TI *ACTION ANTICURARE DE QUELQUES THIO-HYDANTOINES
SO JOURNAL DE PHYSIOLOGIE
LA English
DT Article
NR 11
TC 4
Z9 4
PU MASSON EDITEUR
PI PARIS 06
PA 120 BLVD SAINT-GERMAIN, 75280 PARIS 06, FRANCE
SN 0021-7948
J9 J PHYSIOL-PARIS
PY 1954
VL 46
IS 1
BP 294
EP 297
PG 4
WC Physiology
SC Physiology
GA YB353
UT WOS:A1954YB35300032
ER

PT J
AU PELIKAN, EW
   SMITH, CM
   UNNA, KR
AF PELIKAN, EW
   SMITH, CM
   UNNA, KR
TI MODE OF ACTION OF ANTAGONISTS TO CURARE .2. ANTI-CURARE ACTION OF
   HYDROXYPHENYLTRIALKYLAMMONIUM COMPOUNDS IN AVIAN MUSCLE
SO JOURNAL OF PHARMACOLOGY AND EXPERIMENTAL THERAPEUTICS
LA English
DT Article
NR 17
TC 16
Z9 16
PU AMER SOC PHARMACOLOGY EXPERIMENTAL THERAPEUTICS
PI BETHESDA
PA 9650 ROCKVILLE PIKE, BETHESDA, MD 20814-3998
SN 0022-3565
J9 J PHARMACOL EXP THER
JI J. Pharmacol. Exp. Ther.
PY 1954
VL 111
IS 1
BP 30
EP 42
PG 13
WC Pharmacology & Pharmacy
SC Pharmacology & Pharmacy
GA UH202
UT WOS:A1954UH20200004
ER

PT J
AU PELIKAN, EW
   SMITH, CM
   UNNA, KR
AF PELIKAN, EW
   SMITH, CM
   UNNA, KR
TI ANTI-CURARE ACTIVITY OF PHENYLTRIALKYLAMMONIUM DERIVATIVES ON AVIAN
   MUSCLE
SO JOURNAL OF PHARMACOLOGY AND EXPERIMENTAL THERAPEUTICS
LA English
DT Article
NR 0
TC 0
Z9 0
PU AMER SOC PHARMACOLOGY EXPERIMENTAL THERAPEUTICS
PI BETHESDA
PA 9650 ROCKVILLE PIKE, BETHESDA, MD 20814-3998
SN 0022-3565
J9 J PHARMACOL EXP THER
JI J. Pharmacol. Exp. Ther.
PY 1954
VL 110
IS 1
BP 42
EP 42
PG 1
WC Pharmacology & Pharmacy
SC Pharmacology & Pharmacy
GA UH198
UT WOS:A1954UH19800116
ER

PT J
AU HOHMANN, JR
   JONES, JW
AF HOHMANN, JR
   JONES, JW
TI QUATERNARY SALTS OF 2,4,6-(DIALKYLAMINOALKOXY)-1,3,5-TRIAZINES AND
   2,4-(DIALKYLAMINOALKOXY)-QUINAZOLINES AS CURARE AGENTS
SO JOURNAL OF THE AMERICAN PHARMACEUTICAL ASSOCIATION-SCIENTIFIC EDITION
LA English
DT Article
NR 10
TC 2
Z9 2
PU AMER PHARMACEUTICAL ASSN
PI WASHINGTON
PA 2215 CONSTITUTION AVE NW, WASHINGTON, DC 20037
J9 J AM PHARM ASSOC SCI
PY 1954
VL 43
IS 8
BP 453
EP 456
PG 4
WC Pharmacology & Pharmacy
SC Pharmacology & Pharmacy
GA YG585
UT WOS:A1954YG58500002
ER

PT J
AU BARLTROP, JA
   JEFFREYS, JAD
AF BARLTROP, JA
   JEFFREYS, JAD
TI CURARE AND RELATED TOPICS .1. A PRELIMINARY EXAMINATION OF
   CHONDRODENDRON-LIMACIIFOLIUM
SO JOURNAL OF THE CHEMICAL SOCIETY
LA English
DT Article
NR 17
TC 7
Z9 7
PU ROYAL SOC CHEMISTRY
PI CAMBRIDGE
PA THOMAS GRAHAM HOUSE, SCIENCE PARK, MILTON RD, CAMBRIDGE CB4 0WF, CAMBS,
   ENGLAND
J9 J CHEM SOC
PY 1954
IS JAN
BP 159
EP 164
DI 10.1039/jr9540000159
PG 6
WC Chemistry, Multidisciplinary
SC Chemistry
GA UB693
UT WOS:A1954UB69300030
ER

PT J
AU MACRI, FJ
AF MACRI, FJ
TI CURARE-LIKE ACTIVITY OF SOME BIS-FLUORENYL-BIS-QUATERNARY AMMONIUM
   COMPOUNDS
SO PROCEEDINGS OF THE SOCIETY FOR EXPERIMENTAL BIOLOGY AND MEDICINE
LA English
DT Article
NR 11
TC 25
Z9 25
PU BLACKWELL SCIENCE INC
PI MALDEN
PA 350 MAIN ST, MALDEN, MA 02148
SN 0037-9727
J9 P SOC EXP BIOL MED
JI Proc. Soc. Exp. Biol. Med.
PY 1954
VL 85
IS 4
BP 603
EP 606
PG 4
WC Medicine, Research & Experimental
SC Research & Experimental Medicine
GA UH148
UT WOS:A1954UH14800028
ER

PT J
AU ROSSI, E
   BODMER, A
   BETTEX, M
   BUHLMANN, A
   LUCHSINGER, P
   GRAF, K
AF ROSSI, E
   BODMER, A
   BETTEX, M
   BUHLMANN, A
   LUCHSINGER, P
   GRAF, K
TI CURARE, HIBERNATION UND KUNSTLICHE BEATMUNG WAHREND MEHRERER WOCHEN ZUR
   BEHANDLUNG EINES SCHWEREN TETANUS
SO SCHWEIZERISCHE MEDIZINISCHE WOCHENSCHRIFT
LA English
DT Article
NR 0
TC 5
Z9 5
PU SCHWABE & CO AG VERLAG
PI MUTTENZ 1
PA FARNSBURGERSTRASSE 8, CH-4132 MUTTENZ 1, SWITZERLAND
SN 0036-7672
J9 SCHWEIZ MED WSCHR
JI Schweiz. Med. Wochenschr.
PY 1954
VL 84
IS 48
BP 1329
EP 1331
PG 3
WC Medicine, General & Internal
SC General & Internal Medicine
GA UW146
UT WOS:A1954UW14600001
ER

PT J
AU KEUTMANN, E
AF KEUTMANN, E
TI *CURARE SOM SUPPLEMENT VED ILT-AETER NARKOSER
SO NORDISK MEDICIN
LA English
DT Article
NR 0
TC 2
Z9 2
PU LAEGEFORENINGENS FORLAG
PI DK-1263 COPENHAGEN K
PA ESPLANADEN 8A, DK-1263 COPENHAGEN K, DENMARK
SN 0029-1420
J9 NORD MED
PY 1954
VL 51
IS 24
BP 823
EP 824
PG 2
WC Medicine, General & Internal
SC General & Internal Medicine
GA YG104
UT WOS:A1954YG10400014
ER

PT J
AU TAMMELIN, LE
AF TAMMELIN, LE
TI SUCCINYLCHOLINE IODIDE (CELOCURIN) - A SYNTHETIC DRUG WITH A CURARE-LIKE
   EFFECT
SO ACTA CHEMICA SCANDINAVICA
LA English
DT Article
NR 20
TC 28
Z9 29
PU MUNKSGAARD INT PUBL LTD
PI COPENHAGEN
PA 35 NORRE SOGADE, PO BOX 2148, DK-1016 COPENHAGEN, DENMARK
SN 0904-213X
J9 ACTA CHEM SCAND
JI Acta Chem. Scand.
PY 1953
VL 7
IS 1
BP 185
EP 195
DI 10.3891/acta.chem.scand.07-0185
PG 11
WC Biochemistry & Molecular Biology; Chemistry, Multidisciplinary
SC Biochemistry & Molecular Biology; Chemistry
GA UW378
UT WOS:A1953UW37800022
ER

PT J
AU FORSSELL, C
   GOTHMAN, B
AF FORSSELL, C
   GOTHMAN, B
TI NARKOTAL-NITROUS OXIDE-CURARE ANESTHESIA IN GENERAL SURGERY
SO ACTA CHIRURGICA SCANDINAVICA
LA English
DT Article
NR 17
TC 0
Z9 0
PU SCANDINAVIAN UNIVERSITY PRESS
PI OSLO
PA PO BOX 2959 TOYEN, JOURNAL DIVISION CUSTOMER SERVICE, N-0608 OSLO,
   NORWAY
SN 0001-5482
J9 ACTA CHIR SCAND
PY 1953
VL 104
IS 5
BP 408
EP 420
PG 13
WC Surgery
SC Surgery
GA YC218
UT WOS:A1953YC21800009
ER

PT J
AU NAESS, K
AF NAESS, K
TI EFFECTS OF BRIEF AND PROTRACTED CURARIZATION
SO ACTA PHARMACOLOGICA ET TOXICOLOGICA
LA English
DT Article
NR 4
TC 4
Z9 4
PU MUNKSGAARD INT PUBL LTD
PI COPENHAGEN
PA 35 NORRE SOGADE, PO BOX 2148, DK-1016 COPENHAGEN, DENMARK
SN 0001-6683
J9 ACTA PHARMACOL TOX
PY 1953
VL 9
IS 2
BP 196
EP 197
PG 2
WC Pharmacology & Pharmacy; Toxicology
SC Pharmacology & Pharmacy; Toxicology
GA XS691
UT WOS:A1953XS69100009
ER

PT J
AU GRANIT, R
   SKOGLUND, S
   THESLEFF, S
AF GRANIT, R
   SKOGLUND, S
   THESLEFF, S
TI THE ACTION OF SUCCINYLCHOLINE AND CURARE ON THE MUSCLE SPINDLES
SO ACTA PHYSIOLOGICA SCANDINAVICA
LA English
DT Article
NR 0
TC 3
Z9 3
PU BLACKWELL SCIENCE LTD
PI OXFORD
PA P O BOX 88, OSNEY MEAD, OXFORD OX2 0NE, OXON, ENGLAND
SN 0001-6772
J9 ACTA PHYSIOL SCAND
JI Acta Physiol. Scand.
PY 1953
VL 29
IS 1
BP 86
EP 86
DI 10.1111/j.1748-1716.1953.tb01002.x
PG 1
WC Physiology
SC Physiology
GA XW044
UT WOS:A1953XW04400013
ER

PT J
AU GRANIT, R
   SKOGLUND, S
   THESLEFF, S
AF GRANIT, R
   SKOGLUND, S
   THESLEFF, S
TI ACTIVATION OF MUSCLE SPINDLES BY SUCCINYLCHOLINE AND DECAMETHONIUM - THE
   EFFECTS OF CURARE
SO ACTA PHYSIOLOGICA SCANDINAVICA
LA English
DT Article
NR 25
TC 0
Z9 0
PU BLACKWELL SCIENCE LTD
PI OXFORD
PA P O BOX 88, OSNEY MEAD, OXFORD OX2 0NE, OXON, ENGLAND
SN 0001-6772
J9 ACTA PHYSIOL SCAND
JI Acta Physiol. Scand.
PY 1953
VL 28
IS 2-3
BP 133
EP 151
PG 19
WC Physiology
SC Physiology
GA YC718
UT WOS:A1953YC71800004
ER

PT J
AU PITTINGER, CB
   MORRIS, LE
   KEETTEL, WC
AF PITTINGER, CB
   MORRIS, LE
   KEETTEL, WC
TI VAGINAL DELIVERIES DURING PROFOUND CURARIZATION
SO AMERICAN JOURNAL OF OBSTETRICS AND GYNECOLOGY
LA English
DT Article
NR 17
TC 18
Z9 18
PU MOSBY-YEAR BOOK INC
PI ST LOUIS
PA 11830 WESTLINE INDUSTRIAL DR, ST LOUIS, MO 63146-3318
SN 0002-9378
J9 AM J OBSTET GYNECOL
JI Am. J. Obstet. Gynecol.
PY 1953
VL 65
IS 3
BP 635
EP 638
PG 4
WC Obstetrics & Gynecology
SC Obstetrics & Gynecology
GA UZ470
UT WOS:A1953UZ47000020
ER

PT J
AU HENDERSON, JW
AF HENDERSON, JW
TI CURARE AKINESIA IN CATARACT OPERATIONS
SO AMERICAN JOURNAL OF OPHTHALMOLOGY
LA English
DT Article
NR 12
TC 9
Z9 9
PU ELSEVIER SCIENCE INC
PI NEW YORK
PA 655 AVENUE OF THE AMERICAS, NEW YORK, NY 10010
SN 0002-9394
J9 AM J OPHTHALMOL
JI Am. J. Ophthalmol.
PY 1953
VL 36
IS 6
BP 781
EP 788
PG 8
WC Ophthalmology
SC Ophthalmology
GA UJ987
UT WOS:A1953UJ98700004
ER

PT J
AU MONER, JIB
AF MONER, JIB
TI THE PRESENT TECHNIQUE AND RESULTS OF THE USE OF CURARE IN OCULAR SURGERY
SO AMERICAN JOURNAL OF OPHTHALMOLOGY
LA English
DT Article
NR 9
TC 3
Z9 3
PU ELSEVIER SCIENCE INC
PI NEW YORK
PA 655 AVENUE OF THE AMERICAS, NEW YORK, NY 10010
SN 0002-9394
J9 AM J OPHTHALMOL
JI Am. J. Ophthalmol.
PY 1953
VL 36
IS 6
BP 789
EP 794
PG 6
WC Ophthalmology
SC Ophthalmology
GA UJ987
UT WOS:A1953UJ98700005
ER

PT J
AU ELWELL, LH
   BEAN, JW
AF ELWELL, LH
   BEAN, JW
TI INTESTINAL BLOOD FLOW IN CURARIZATION
SO AMERICAN JOURNAL OF PHYSIOLOGY
LA English
DT Article
NR 11
TC 4
Z9 4
PU AMER PHYSIOLOGICAL SOC
PI BETHESDA
PA 9650 ROCKVILLE PIKE, BETHESDA, MD 20814
SN 0002-9513
J9 AM J PHYSIOL
JI Am. J. Physiol.
PY 1953
VL 174
IS 1
BP 185
EP 190
PG 6
WC Physiology
SC Physiology
GA UE931
UT WOS:A1953UE93100033
ER

PT J
AU GOTTLIEB, JS
   MORRIS, LE
AF GOTTLIEB, JS
   MORRIS, LE
TI METHOD AND RESULTS OF ELECTRIC CONVULSIVE THERAPY DURING COMPLETE
   CURARIZATION
SO AMERICAN JOURNAL OF PSYCHIATRY
LA English
DT Article
NR 2
TC 3
Z9 3
PU AMER PSYCHIATRIC PUBLISHING, INC
PI ARLINGTON
PA 1000 WILSON BOULEVARD, STE 1825, ARLINGTON, VA 22209-3901 USA
SN 0002-953X
J9 AM J PSYCHIAT
JI Am. J. Psychiat.
PY 1953
VL 109
IS 10
BP 735
EP 740
PG 6
WC Psychiatry
SC Psychiatry
GA UX602
UT WOS:A1953UX60200003
ER

PT J
AU MOSS, BF
   THIGPEN, CH
   ROBISON, WP
AF MOSS, BF
   THIGPEN, CH
   ROBISON, WP
TI REPORT ON THE USE OF SUCCINYL CHOLINE DICHLORIDE (A CURARE-LIKE DRUG) IN
   ELECTROCONVULSIVE THERAPY
SO AMERICAN JOURNAL OF PSYCHIATRY
LA English
DT Article
NR 18
TC 19
Z9 19
PU AMER PSYCHIATRIC PUBLISHING, INC
PI ARLINGTON
PA 1000 WILSON BOULEVARD, STE 1825, ARLINGTON, VA 22209-3901 USA
SN 0002-953X
J9 AM J PSYCHIAT
JI Am. J. Psychiat.
PY 1953
VL 109
IS 12
BP 895
EP 898
PG 4
WC Psychiatry
SC Psychiatry
GA UX604
UT WOS:A1953UX60400003
ER

PT J
AU BOOTH, NH
   RANKIN, AD
AF BOOTH, NH
   RANKIN, AD
TI STUDIES ON THE PHARMACODYNAMICS OF CURARE IN THE HORSE .1. DOSAGE AND
   PHYSIOLOGICAL ACTIVITY OF D-TUBOCURARINE CHLORIDE
SO AMERICAN JOURNAL OF VETERINARY RESEARCH
LA English
DT Article
NR 32
TC 6
Z9 6
PU AMER VETERINARY MEDICAL ASSOC
PI SCHAUMBURG
PA 1931 N MEACHAM RD SUITE 100, SCHAUMBURG, IL 60173-4360
SN 0002-9645
J9 AM J VET RES
JI Am. J. Vet. Res.
PY 1953
VL 14
IS 50
BP 51
EP 55
PG 5
WC Veterinary Sciences
SC Veterinary Sciences
GA XW403
UT WOS:A1953XW40300015
ER

PT J
AU BOOTH, NH
   RANKIN, AD
AF BOOTH, NH
   RANKIN, AD
TI STUDIES ON THE PHARMACODYNAMICS OF CURARE IN THE HORSE .2. CURARE AS AN
   ADJUNCT TO CHLORAL HYDRATE ANESTHESIA
SO AMERICAN JOURNAL OF VETERINARY RESEARCH
LA English
DT Article
NR 32
TC 3
Z9 3
PU AMER VETERINARY MEDICAL ASSOC
PI SCHAUMBURG
PA 1931 N MEACHAM RD SUITE 100, SCHAUMBURG, IL 60173-4360
SN 0002-9645
J9 AM J VET RES
JI Am. J. Vet. Res.
PY 1953
VL 14
IS 50
BP 56
EP 59
PG 4
WC Veterinary Sciences
SC Veterinary Sciences
GA XW403
UT WOS:A1953XW40300016
ER

PT J
AU MORRIS, LE
   SCHILLING, EA
   FREDERICKSON, EL
AF MORRIS, LE
   SCHILLING, EA
   FREDERICKSON, EL
TI THE USE OF TENSILON WITH CURARE AND NITROUS OXIDE ANESTHESIA
SO ANESTHESIOLOGY
LA English
DT Article
NR 15
TC 6
Z9 6
PU LIPPINCOTT WILLIAMS & WILKINS
PI PHILADELPHIA
PA 227 EAST WASHINGTON SQ, PHILADELPHIA, PA 19106
SN 0003-3022
J9 ANESTHESIOLOGY
JI Anesthesiology
PY 1953
VL 14
IS 2
BP 117
EP 125
DI 10.1097/00000542-195303000-00002
PG 9
WC Anesthesiology
SC Anesthesiology
GA UX876
UT WOS:A1953UX87600002
ER

PT J
AU WIELAND, T
   MERZ, H
AF WIELAND, T
   MERZ, H
TI *UBER DIE ALKALOIDE AUS CALEBASSEN-CURARE .7.
SO ANNALEN DER CHEMIE-JUSTUS LIEBIG
LA German
DT Article
NR 13
TC 8
Z9 8
PU VCH PUBLISHERS INC
PI DEERFIELD BEACH
PA 303 NW 12TH AVE, DEERFIELD BEACH, FL 33442-1788 USA
SN 0075-4617
J9 LIEBIGS ANN CHEM
PY 1953
VL 580
IS 3
BP 204
EP 209
PG 6
WC Chemistry, Multidisciplinary
SC Chemistry
GA XV096
UT WOS:A1953XV09600004
ER

PT J
AU DRIPPS, RD
AF DRIPPS, RD
TI ABNORMAL RESPIRATORY RESPONSES TO VARIOUS CURARE DRUGS DURING SURGICAL
   ANESTHESIA - INCIDENCE, ETIOLOGY AND TREATMENT
SO ANNALS OF SURGERY
LA English
DT Article
NR 21
TC 35
Z9 35
PU LIPPINCOTT WILLIAMS & WILKINS
PI PHILADELPHIA
PA 227 EAST WASHINGTON SQ, PHILADELPHIA, PA 19106
SN 0003-4932
J9 ANN SURG
JI Ann. Surg.
PY 1953
VL 137
IS 2
BP 145
EP 155
DI 10.1097/00000658-195302000-00001
PG 11
WC Surgery
SC Surgery
GA UE743
UT WOS:A1953UE74300001
ER

PT J
AU AGARWAL, LP
AF AGARWAL, LP
TI CURARE AND CURARE-LIKE PRODUCTS IN CATARACT SURGERY
SO BRITISH JOURNAL OF OPHTHALMOLOGY
LA English
DT Article
NR 9
TC 3
Z9 3
PU BRITISH MED JOURNAL PUBL GROUP
PI LONDON
PA BRITISH MED ASSOC HOUSE, TAVISTOCK SQUARE, LONDON WC1H 9JR, ENGLAND
SN 0007-1161
J9 BRIT J OPHTHALMOL
JI Br. J. Ophthalmol.
PY 1953
VL 37
IS 9
BP 558
EP 561
DI 10.1136/bjo.37.9.558
PG 4
WC Ophthalmology
SC Ophthalmology
GA XW315
UT WOS:A1953XW31500006
ER

PT J
AU HUNTER, AR
AF HUNTER, AR
TI THE ANTI-CURARE AGENTS
SO BRITISH MEDICAL JOURNAL
LA English
DT Article
NR 12
TC 17
Z9 17
PU BRITISH MED JOURNAL PUBL GROUP
PI LONDON
PA BRITISH MED ASSOC HOUSE, TAVISTOCK SQUARE, LONDON WC1H 9JR, ENGLAND
SN 0959-8138
J9 BRIT MED J
JI Br. Med. J.
PY 1953
VL 1
IS 4811
BP 640
EP 642
PG 3
WC Medicine, General & Internal
SC General & Internal Medicine
GA XV201
UT WOS:A1953XV20100002
ER

PT J
AU KEBRLE, J
   SCHMID, H
   WASER, P
   KARRER, P
AF KEBRLE, J
   SCHMID, H
   WASER, P
   KARRER, P
TI UBER CURARE-ALKALOIDE AUS CALEBASSEN .8.
SO HELVETICA CHIMICA ACTA
LA English
DT Article
NR 40
TC 62
Z9 62
PU WILEY-V C H VERLAG GMBH
PI BERLIN
PA MUHLENSTRASSE 33-34, D-13187 BERLIN, GERMANY
SN 0018-019X
J9 HELV CHIM ACTA
JI Helv. Chim. Acta
PY 1953
VL 36
IS 1
BP 102
EP 121
DI 10.1002/hlca.19530360116
PG 20
WC Chemistry, Multidisciplinary
SC Chemistry
GA UC444
UT WOS:A1953UC44400015
ER

PT J
AU KEBRLE, J
   SCHMID, H
   WASER, P
   KARRER, P
AF KEBRLE, J
   SCHMID, H
   WASER, P
   KARRER, P
TI CALEBASSEN-ALKALOIDE .9. UBER DIE HERKUNFT DER
   CALEBASSEN-CURARE-ALKALOIDE - UNTERSUCHUNG VERSCHIEDENER CALEBASSEN
SO HELVETICA CHIMICA ACTA
LA English
DT Article
NR 10
TC 11
Z9 11
PU WILEY-V C H VERLAG GMBH
PI BERLIN
PA MUHLENSTRASSE 33-34, D-13187 BERLIN, GERMANY
SN 0018-019X
J9 HELV CHIM ACTA
JI Helv. Chim. Acta
PY 1953
VL 36
IS 2
BP 345
EP 349
DI 10.1002/hlca.19530360202
PG 5
WC Chemistry, Multidisciplinary
SC Chemistry
GA UC445
UT WOS:A1953UC44500001
ER

PT J
AU CHANG, HT
AF CHANG, HT
TI SIMILARITY IN ACTION BETWEEN CURARE AND STRYCHNINE ON CORTICAL NEURONS
SO JOURNAL OF NEUROPHYSIOLOGY
LA English
DT Article
NR 27
TC 83
Z9 84
PU AMER PHYSIOLOGICAL SOC
PI BETHESDA
PA 9650 ROCKVILLE PIKE, BETHESDA, MD 20814
SN 0022-3077
J9 J NEUROPHYSIOL
JI J. Neurophysiol.
PY 1953
VL 16
IS 3
BP 221
EP 233
PG 13
WC Neurosciences; Physiology
SC Neurosciences & Neurology; Physiology
GA UZ788
UT WOS:A1953UZ78800002
ER

PT J
AU RUBEN, H
   JOHANSEN, S
AF RUBEN, H
   JOHANSEN, S
TI NITROUS OXIDE ANESTHESIA SUPPLEMENTED BY CURARE
SO NORDISK MEDICIN
LA Norwegian
DT Article
NR 7
TC 0
Z9 0
PU LAEGEFORENINGENS FORLAG
PI DK-1263 COPENHAGEN K
PA ESPLANADEN 8A, DK-1263 COPENHAGEN K, DENMARK
SN 0029-1420
J9 NORD MED
PY 1953
VL 50
IS 35
BP 1187
EP 1188
PG 2
WC Medicine, General & Internal
SC General & Internal Medicine
GA YG064
UT WOS:A1953YG06400003
ER

PT J
AU BERGQUIST, K
   LUNDIN, S
   THOREN, L
AF BERGQUIST, K
   LUNDIN, S
   THOREN, L
TI ANESTHESIA IN COMBINATION WITH CURARE IN CESAREAN SECTION
SO NORDISK MEDICIN
LA Norwegian
DT Article
NR 25
TC 1
Z9 1
PU LAEGEFORENINGENS FORLAG
PI DK-1263 COPENHAGEN K
PA ESPLANADEN 8A, DK-1263 COPENHAGEN K, DENMARK
SN 0029-1420
J9 NORD MED
PY 1953
VL 49
IS 26
BP 899
EP 902
PG 4
WC Medicine, General & Internal
SC General & Internal Medicine
GA YG055
UT WOS:A1953YG05500003
ER

PT J
AU COHEN, EN
   PAULSON, WJ
   WALL, J
   ELERT, B
AF COHEN, EN
   PAULSON, WJ
   WALL, J
   ELERT, B
TI THIOPENTAL, CURARE, AND NITROUS OXIDE ANESTHESIA FOR CESAREAN SECTION
   WITH STUDIES ON PLACENTAL TRANSMISSION
SO SURGERY GYNECOLOGY & OBSTETRICS
LA English
DT Article
NR 11
TC 51
Z9 51
PU FRANKLIN H MARTIN FOUNDATION
PI CHICAGO
PA 55 E ERIE ST, CHICAGO, IL 60611
SN 0039-6087
J9 SURG GYNECOL OBSTET
JI Surg. Gynecol. Obstet.
PY 1953
VL 97
IS 4
BP 456
EP 462
PG 7
WC Obstetrics & Gynecology; Surgery
SC Obstetrics & Gynecology; Surgery
GA UP505
UT WOS:A1953UP50500007
ER

PT J
AU KOOTZ, F
   HAGER, H
   MATIS, P
AF KOOTZ, F
   HAGER, H
   MATIS, P
TI *UNTERSUCHUNG DER CAPILLARPERMEABILITAT NACH ANWENDUNG VON CURARE UND
   SYNTHETISCHEN MUSKELRELAXANTIEN
SO ZEITSCHRIFT FUR DIE GESAMTE EXPERIMENTELLE MEDIZIN EINSCHLIESSLICH
   EXPERIMENTELLER CHIRURGIE
LA English
DT Article
NR 55
TC 1
Z9 1
PU SPRINGER VERLAG
PI NEW YORK
PA 175 FIFTH AVE, NEW YORK, NY 10010
J9 Z GES EXP MED
PY 1953
VL 121
IS 2
BP 202
EP 208
DI 10.1007/BF02048249
PG 7
WC Medicine, Research & Experimental
SC Research & Experimental Medicine
GA YF256
UT WOS:A1953YF25600008
ER

PT J
AU NAESS, K
AF NAESS, K
TI THE PERIPHERAL EFFECTS OF MAGNESIUM AND CURARE
SO ACTA PHARMACOLOGICA ET TOXICOLOGICA
LA English
DT Article
NR 7
TC 19
Z9 19
PU MUNKSGAARD INT PUBL LTD
PI COPENHAGEN
PA 35 NORRE SOGADE, PO BOX 2148, DK-1016 COPENHAGEN, DENMARK
SN 0001-6683
J9 ACTA PHARMACOL TOX
PY 1952
VL 8
IS 2
BP 137
EP 148
PG 12
WC Pharmacology & Pharmacy; Toxicology
SC Pharmacology & Pharmacy; Toxicology
GA XS687
UT WOS:A1952XS68700005
ER

PT J
AU NAESS, K
AF NAESS, K
TI THE MECHANISM OF ACTION OF CURARE
SO ACTA PHARMACOLOGICA ET TOXICOLOGICA
LA English
DT Article
NR 14
TC 15
Z9 15
PU MUNKSGAARD INT PUBL LTD
PI COPENHAGEN
PA 35 NORRE SOGADE, PO BOX 2148, DK-1016 COPENHAGEN, DENMARK
SN 0001-6683
J9 ACTA PHARMACOL TOX
PY 1952
VL 8
IS 2
BP 149
EP 163
PG 15
WC Pharmacology & Pharmacy; Toxicology
SC Pharmacology & Pharmacy; Toxicology
GA XS687
UT WOS:A1952XS68700006
ER

PT J
AU NAESS, K
AF NAESS, K
TI EFFECTS OF BRIEF AND PROTRACTED CURARIZATION
SO ACTA PHARMACOLOGICA ET TOXICOLOGICA
LA English
DT Article
NR 4
TC 13
Z9 13
PU MUNKSGAARD INT PUBL LTD
PI COPENHAGEN
PA 35 NORRE SOGADE, PO BOX 2148, DK-1016 COPENHAGEN, DENMARK
SN 0001-6683
J9 ACTA PHARMACOL TOX
PY 1952
VL 8
IS 4
BP 400
EP 408
PG 9
WC Pharmacology & Pharmacy; Toxicology
SC Pharmacology & Pharmacy; Toxicology
GA XS689
UT WOS:A1952XS68900011
ER

PT J
AU GYERMEK, L
   NADOR, K
AF GYERMEK, L
   NADOR, K
TI STUDIES ON CHOLINERGIC BLOCKING SUBSTANCES .2. CORRELATIONS BETWEEN
   STRUCTURE AND EFFECT IN ANTIMUSCARINE, GANGLION BLOCKING AND CURARE-LIKE
   ACTIONS OF MONO-QUATERNARY AND BISQUATERNARY AMMONIUM COMPOUNDS
SO ACTA PHYSIOLOGICA ACADEMIAE SCIENTIARUM HUNGARICAE
LA English
DT Article
NR 39
TC 20
Z9 20
PU AKADEMIAI KIADO
PI BUDAPEST
PA PO BOX 245, H-1519 BUDAPEST, HUNGARY
SN 0001-6756
J9 ACTA PHYSIOL HUNG
PY 1952
VL 3
IS 1
BP 183
EP 193
PG 11
WC Physiology
SC Physiology
GA YD376
UT WOS:A1952YD37600020
ER

PT J
AU LANDMESSER, CM
   CONVERSE, JG
   HARMEL, MH
AF LANDMESSER, CM
   CONVERSE, JG
   HARMEL, MH
TI QUANTITATIVE EVALUATION OF THE BRONCHOCONSTRICTOR ACTION OF CURARE IN
   THE ANESTHETIZED PATIENT - A PRELIMINARY REPORT
SO ANESTHESIOLOGY
LA English
DT Article
NR 19
TC 16
Z9 16
PU LIPPINCOTT WILLIAMS & WILKINS
PI PHILADELPHIA
PA 227 EAST WASHINGTON SQ, PHILADELPHIA, PA 19106
SN 0003-3022
J9 ANESTHESIOLOGY
JI Anesthesiology
PY 1952
VL 13
IS 3
BP 275
EP 280
DI 10.1097/00000542-195205000-00006
PG 6
WC Anesthesiology
SC Anesthesiology
GA UX871
UT WOS:A1952UX87100004
ER

PT J
AU FERGUSON, J
AF FERGUSON, J
TI THE ACTION OF CURARE ON THE MOTILITY OF NON-INNERVATED SMOOTH MUSCLE AND
   ITS RELATIONSHIP TO ACETYLCHOLINE
SO ANESTHESIOLOGY
LA English
DT Article
NR 16
TC 0
Z9 0
PU LIPPINCOTT WILLIAMS & WILKINS
PI PHILADELPHIA
PA 227 EAST WASHINGTON SQ, PHILADELPHIA, PA 19106
SN 0003-3022
J9 ANESTHESIOLOGY
JI Anesthesiology
PY 1952
VL 13
IS 6
BP 615
EP 620
DI 10.1097/00000542-195211000-00008
PG 6
WC Anesthesiology
SC Anesthesiology
GA UX874
UT WOS:A1952UX87400008
ER

PT J
AU AGARWAL, LP
   MATHUR, SP
AF AGARWAL, LP
   MATHUR, SP
TI CURARE IN OCULAR SURGERY - REPORT OF 25 CASES
SO BRITISH JOURNAL OF OPHTHALMOLOGY
LA English
DT Article
NR 8
TC 9
Z9 9
PU BRITISH MED JOURNAL PUBL GROUP
PI LONDON
PA BRITISH MED ASSOC HOUSE, TAVISTOCK SQUARE, LONDON WC1H 9JR, ENGLAND
SN 0007-1161
J9 BRIT J OPHTHALMOL
JI Br. J. Ophthalmol.
PY 1952
VL 36
IS 11
BP 603
EP 610
DI 10.1136/bjo.36.11.603
PG 8
WC Ophthalmology
SC Ophthalmology
GA XW305
UT WOS:A1952XW30500002
ER

PT J
AU SALAMA, S
   WRIGHT, S
AF SALAMA, S
   WRIGHT, S
TI INFLUENCE OF VARIOUS DRUGS ON THE ACTION OF CURARE ON THE CENTRAL
   NERVOUS SYSTEM OF THE CAT
SO BRITISH JOURNAL OF PHARMACOLOGY AND CHEMOTHERAPY
LA English
DT Article
NR 22
TC 10
Z9 10
PU STOCKTON PRESS LTD
PI BASINGSTOKE,HAMPSHIRE
PA BRUNEL RD HOUNDMILLS, BASINGSTOKE,HAMPSHIRE RG21 2XS, ENGLAND
SN 0007-1188
J9 BRIT J PHARM CHEMOTH
PY 1952
VL 7
IS 1
BP 14
EP 24
PG 11
WC Oncology; Pharmacology & Pharmacy
SC Oncology; Pharmacology & Pharmacy
GA XU789
UT WOS:A1952XU78900002
ER

PT J
AU HOBBIGER, F
AF HOBBIGER, F
TI THE MECHANISM OF ANTICURARE ACTION OF CERTAIN NEOSTIGMINE ANALOGUES
SO BRITISH JOURNAL OF PHARMACOLOGY AND CHEMOTHERAPY
LA English
DT Article
NR 17
TC 60
Z9 61
PU STOCKTON PRESS LTD
PI BASINGSTOKE,HAMPSHIRE
PA BRUNEL RD HOUNDMILLS, BASINGSTOKE,HAMPSHIRE RG21 2XS, ENGLAND
SN 0007-1188
J9 BRIT J PHARM CHEMOTH
PY 1952
VL 7
IS 2
BP 223
EP 236
PG 14
WC Oncology; Pharmacology & Pharmacy
SC Oncology; Pharmacology & Pharmacy
GA XU790
UT WOS:A1952XU79000006
ER

PT J
AU SCHWARZ, H
AF SCHWARZ, H
TI CURARE-LIKE FACTOR IN SERUM OF MYASTHENIA GRAVIS PATIENTS
SO CANADIAN MEDICAL ASSOCIATION JOURNAL
LA English
DT Article
NR 13
TC 13
Z9 13
PU CANADIAN MEDICAL ASSOCIATION
PI OTTAWA
PA 1867 ALTA VISTA DR, OTTAWA ON K1G 3Y6, CANADA
SN 0820-3946
J9 CAN MED ASSOC J
JI Can. Med. Assoc. J.
PY 1952
VL 67
IS 3
BP 238
EP 244
PG 7
WC Medicine, General & Internal
SC General & Internal Medicine
GA UU946
UT WOS:A1952UU94600005
ER

PT J
AU WIELAND, T
   MERZ, H
AF WIELAND, T
   MERZ, H
TI UBER DIE ALKALOIDE AUS CALEBASSEN-CURARE .6.
SO CHEMISCHE BERICHTE-RECUEIL
LA English
DT Article
NR 30
TC 22
Z9 22
PU VCH PUBLISHERS INC
PI DEERFIELD BEACH
PA 303 NW 12TH AVE, DEERFIELD BEACH, FL 33442-1788
SN 0009-2940
J9 CHEM BER-RECL
JI Chem. Ber.-Recl.
PY 1952
VL 85
IS 7-8
BP 731
EP 743
DI 10.1002/cber.19520850709
PG 13
WC Chemistry, Multidisciplinary
SC Chemistry
GA UL026
UT WOS:A1952UL02600008
ER

PT J
AU HAZARD, R
   CORTEGGIANI, E
   HAZARD, J
   THUILLIER, J
AF HAZARD, R
   CORTEGGIANI, E
   HAZARD, J
   THUILLIER, J
TI *SUR LANTAGONISME ENTRE LE POTASSIUM ET QUELQUES CURARISANTS NATURELS OU
   SYNTHETIQUES TUBOCURARINE, GALLAMINE, 336 HC, 3381 RP - RENFORCEMENT PAR
   LION-K DE LEFFET ANTICURARE DE LA NEOSTIGMINE
SO COMPTES RENDUS DES SEANCES DE LA SOCIETE DE BIOLOGIE ET DE SES FILIALES
LA English
DT Article
NR 6
TC 4
Z9 4
PU MASSON EDITEUR
PI PARIS 06
PA 120 BLVD SAINT-GERMAIN, 75280 PARIS 06, FRANCE
SN 0037-9026
J9 CR SOC BIOL
PY 1952
VL 146
IS 13-1
BP 1020
EP 1022
PG 3
WC Biology
SC Life Sciences & Biomedicine - Other Topics
GA YF369
UT WOS:A1952YF36900018
ER

PT J
AU MALMEJAC, J
   GROSS, A
AF MALMEJAC, J
   GROSS, A
TI *ACTION PERIPHERIQUE DU CURARE ET DE LA D-TUBOCURARINE SUR
   LADRENALINO-SECRETION
SO COMPTES RENDUS DES SEANCES DE LA SOCIETE DE BIOLOGIE ET DE SES FILIALES
LA English
DT Article
NR 2
TC 2
Z9 2
PU MASSON EDITEUR
PI PARIS 06
PA 120 BLVD SAINT-GERMAIN, 75280 PARIS 06, FRANCE
SN 0037-9026
J9 CR SOC BIOL
PY 1952
VL 146
IS 15-1
BP 1178
EP 1179
PG 2
WC Biology
SC Life Sciences & Biomedicine - Other Topics
GA YF370
UT WOS:A1952YF37000011
ER

PT J
AU MCHARDY, G
AF MCHARDY, G
TI BANTHINE IDIOSYNCRASY - CASE REPORT OF CURARE-LIKE REACTION
SO GASTROENTEROLOGY
LA English
DT Article
NR 0
TC 2
Z9 2
PU W B SAUNDERS CO
PI PHILADELPHIA
PA INDEPENDENCE SQUARE WEST CURTIS CENTER, STE 300, PHILADELPHIA, PA
   19106-3399
SN 0016-5085
J9 GASTROENTEROLOGY
JI Gastroenterology
PY 1952
VL 22
IS 4
BP 636
EP 637
PG 2
WC Gastroenterology & Hepatology
SC Gastroenterology & Hepatology
GA UG138
UT WOS:A1952UG13800011
ER

PT J
AU SCHMID, H
   KEBRLE, J
   KARRER, P
AF SCHMID, H
   KEBRLE, J
   KARRER, P
TI UBER CURARE-ALKALOIDE AUS CALEBASSEN .7.
SO HELVETICA CHIMICA ACTA
LA English
DT Article
NR 16
TC 69
Z9 69
PU WILEY-V C H VERLAG GMBH
PI BERLIN
PA MUHLENSTRASSE 33-34, D-13187 BERLIN, GERMANY
SN 0018-019X
J9 HELV CHIM ACTA
JI Helv. Chim. Acta
PY 1952
VL 35
IS 6
BP 1864
EP 1879
DI 10.1002/hlca.19520350611
PG 16
WC Chemistry, Multidisciplinary
SC Chemistry
GA UC470
UT WOS:A1952UC47000010
ER

PT J
AU RANDALL, LO
AF RANDALL, LO
TI SYNTHETIC CURARE-LIKE AGENTS WHICH ARE REVERSIBLE BY TENSILON
SO JOURNAL OF PHARMACOLOGY AND EXPERIMENTAL THERAPEUTICS
LA English
DT Article
NR 7
TC 21
Z9 21
PU AMER SOC PHARMACOLOGY EXPERIMENTAL THERAPEUTICS
PI BETHESDA
PA 9650 ROCKVILLE PIKE, BETHESDA, MD 20814-3998
SN 0022-3565
J9 J PHARMACOL EXP THER
JI J. Pharmacol. Exp. Ther.
PY 1952
VL 105
IS 1
BP 7
EP 15
PG 9
WC Pharmacology & Pharmacy
SC Pharmacology & Pharmacy
GA UM373
UT WOS:A1952UM37300002
ER

PT J
AU SMITH, CM
   COHEN, HL
   PELIKAN, EW
   UNNA, KR
AF SMITH, CM
   COHEN, HL
   PELIKAN, EW
   UNNA, KR
TI MODE OF ACTION OF ANTAGONISTS TO CURARE
SO JOURNAL OF PHARMACOLOGY AND EXPERIMENTAL THERAPEUTICS
LA English
DT Article
NR 20
TC 53
Z9 53
PU AMER SOC PHARMACOLOGY EXPERIMENTAL THERAPEUTICS
PI BETHESDA
PA 9650 ROCKVILLE PIKE, BETHESDA, MD 20814-3998
SN 0022-3565
J9 J PHARMACOL EXP THER
JI J. Pharmacol. Exp. Ther.
PY 1952
VL 105
IS 4
BP 391
EP 399
PG 9
WC Pharmacology & Pharmacy
SC Pharmacology & Pharmacy
GA UM376
UT WOS:A1952UM37600002
ER

PT J
AU LI, TH
   JACOBS, BR
   AVIADO, DM
   SCHMIDT, CF
AF LI, TH
   JACOBS, BR
   AVIADO, DM
   SCHMIDT, CF
TI EARLY RESPIRATORY DEPRESSION BY CURARE AND CURARE-POTASSIUM ANTAGONISM
SO JOURNAL OF PHARMACOLOGY AND EXPERIMENTAL THERAPEUTICS
LA English
DT Article
NR 44
TC 17
Z9 17
PU AMER SOC PHARMACOLOGY EXPERIMENTAL THERAPEUTICS
PI BETHESDA
PA 9650 ROCKVILLE PIKE, BETHESDA, MD 20814-3998
SN 0022-3565
J9 J PHARMACOL EXP THER
JI J. Pharmacol. Exp. Ther.
PY 1952
VL 104
IS 2
BP 149
EP 161
PG 13
WC Pharmacology & Pharmacy
SC Pharmacology & Pharmacy
GA UM370
UT WOS:A1952UM37000004
ER

PT J
AU DUTCHER, JD
AF DUTCHER, JD
TI CURARE ALKALOIDS .2. THE PURIFICATION OF D-TUBOCURARINE CHLORIDE AND THE
   ISOLATION OF D-CHONDOCURARINE
SO JOURNAL OF THE AMERICAN CHEMICAL SOCIETY
LA English
DT Article
NR 7
TC 19
Z9 19
PU AMER CHEMICAL SOC
PI WASHINGTON
PA 1155 16TH ST, NW, WASHINGTON, DC 20036
SN 0002-7863
J9 J AM CHEM SOC
JI J. Am. Chem. Soc.
PY 1952
VL 74
IS 9
BP 2221
EP 2225
DI 10.1021/ja01129a021
PG 5
WC Chemistry, Multidisciplinary
SC Chemistry
GA UB420
UT WOS:A1952UB42000021
ER

PT J
AU PHILLIPS, AP
AF PHILLIPS, AP
TI SYNTHETIC CURARE SUBSTITUTES FROM STILBAZOLINE BIS-QUATERNARY AMMONIUM
   SALTS
SO JOURNAL OF THE AMERICAN CHEMICAL SOCIETY
LA English
DT Article
NR 4
TC 1
Z9 1
PU AMER CHEMICAL SOC
PI WASHINGTON
PA 1155 16TH ST, NW, WASHINGTON, DC 20036
SN 0002-7863
J9 J AM CHEM SOC
JI J. Am. Chem. Soc.
PY 1952
VL 74
IS 14
BP 3683
EP 3685
DI 10.1021/ja01134a063
PG 3
WC Chemistry, Multidisciplinary
SC Chemistry
GA UB425
UT WOS:A1952UB42500063
ER

PT J
AU PHILLIPS, AP
AF PHILLIPS, AP
TI DICARBOXYLIC ACID BIS-BETA-TERTIARYAMINOALKYL AMIDES AND THEIR
   QUATERNARY AMMONIUM SALTS AS CURARE SUBSTITUTES .3.
SO JOURNAL OF THE AMERICAN CHEMICAL SOCIETY
LA English
DT Article
NR 8
TC 10
Z9 10
PU AMER CHEMICAL SOC
PI WASHINGTON
PA 1155 16TH ST, NW, WASHINGTON, DC 20036
SN 0002-7863
J9 J AM CHEM SOC
JI J. Am. Chem. Soc.
PY 1952
VL 74
IS 17
BP 4320
EP 4321
DI 10.1021/ja01137a021
PG 2
WC Chemistry, Multidisciplinary
SC Chemistry
GA UB428
UT WOS:A1952UB42800021
ER

PT J
AU JOHNSON, F
AF JOHNSON, F
TI ADULT TONSILLECTOMIES USING PENTOTHAL SODIUM, CURARE, PONTOCAINE AND
   NOVOCAINE AS THE ANESTHETIC
SO LARYNGOSCOPE
LA English
DT Article
NR 12
TC 5
Z9 5
PU LIPPINCOTT WILLIAMS & WILKINS
PI PHILADELPHIA
PA 227 EAST WASHINGTON SQ, PHILADELPHIA, PA 19106
SN 0023-852X
J9 LARYNGOSCOPE
JI Laryngoscope
PY 1952
VL 62
IS 7
BP 704
EP 708
PG 5
WC Medicine, Research & Experimental; Otorhinolaryngology
SC Research & Experimental Medicine; Otorhinolaryngology
GA XY306
UT WOS:A1952XY30600003
ER

PT J
AU HOFMANN, H
   LEMBECK, F
AF HOFMANN, H
   LEMBECK, F
TI DAS VERHALTEN DER AUSSEREN AUGENMUSKELN GEGENUBER CURARE, DEKAMETHONIUM
   (C-10) UND SUCCINYLCHOLIN (M-115)
SO NAUNYN-SCHMIEDEBERGS ARCHIV FUR EXPERIMENTELLE PATHOLOGIE UND
   PHARMAKOLOGI
LA English
DT Article
NR 18
TC 4
Z9 4
PU SPRINGER VERLAG
PI NEW YORK
PA 175 FIFTH AVE, NEW YORK, NY 10010
SN 0365-2009
J9 N-S ARCH EX PATH PH
PY 1952
VL 216
BP 552
EP 557
PG 6
WC Pharmacology & Pharmacy
SC Pharmacology & Pharmacy
GA UX996
UT WOS:A1952UX99600113
ER

PT J
AU FAULCONER, A
   LAMBERT, EH
   ROME, HP
AF FAULCONER, A
   LAMBERT, EH
   ROME, HP
TI A NEW CURARE ANTAGONIST IN ELECTROSHOCK THERAPY
SO NEUROLOGY
LA English
DT Article
NR 4
TC 4
Z9 4
PU LIPPINCOTT WILLIAMS & WILKINS
PI PHILADELPHIA
PA 227 EAST WASHINGTON SQ, PHILADELPHIA, PA 19106
SN 0028-3878
J9 NEUROLOGY
JI Neurology
PY 1952
VL 2
IS 3
BP 226
EP 232
PG 7
WC Clinical Neurology
SC Neurosciences & Neurology
GA YD598
UT WOS:A1952YD59800006
ER

PT J
AU RAISMAN, V
AF RAISMAN, V
TI ORTHOPEDIC TREATMENT OF ACUTE AND SUBACUTE POLIOMYELITIS WITH CURARE AND
   STRETCHING
SO NEW YORK STATE JOURNAL OF MEDICINE
LA English
DT Article
NR 0
TC 1
Z9 1
PU MED SOC STATE OF NY
PI LAKE SUCCESS
PA 420 LAKEVILLE RD P O BOX 5404, LAKE SUCCESS, NY 11042
SN 0028-7628
J9 NEW YORK STATE J MED
PY 1952
VL 52
IS 9
BP 1147
EP 1149
PG 3
WC Medicine, General & Internal
SC General & Internal Medicine
GA XT297
UT WOS:A1952XT29700007
ER

PT J
AU KIORBOE, E
AF KIORBOE, E
TI NARCO-CURARE-ELECTROCONVULSIVE THERAPY IN REACTIVE MENTAL DISEASES
SO NORDISK MEDICIN
LA Norwegian
DT Article
NR 9
TC 0
Z9 0
PU LAEGEFORENINGENS FORLAG
PI DK-1263 COPENHAGEN K
PA ESPLANADEN 8A, DK-1263 COPENHAGEN K, DENMARK
SN 0029-1420
J9 NORD MED
PY 1952
VL 48
IS 51
BP 1758
EP 1759
PG 2
WC Medicine, General & Internal
SC General & Internal Medicine
GA YG029
UT WOS:A1952YG02900003
ER

PT J
AU STEINKE, HJ
   VOGEL, G
AF STEINKE, HJ
   VOGEL, G
TI *UNTERSUCHUNGEN ZUR FRAGE DES CURARE - DIABETES
SO PFLUGERS ARCHIV FUR DIE GESAMTE PHYSIOLOGIE DES MENSCHEN UND DER TIERE
LA English
DT Article
NR 17
TC 1
Z9 1
PU SPRINGER VERLAG
PI NEW YORK
PA 175 FIFTH AVE, NEW YORK, NY 10010
J9 PFLUG ARCH GES PHYS
PY 1952
VL 256
IS 1
BP 9
EP 18
DI 10.1007/BF00363465
PG 10
WC Physiology
SC Physiology
GA XZ577
UT WOS:A1952XZ57700002
ER

PT J
AU SADOVE, MS
   UNNA, KR
AF SADOVE, MS
   UNNA, KR
TI OPHTHALMIC STUDIES OF CURARE AND CURARELIKE DRUGS IN MAN
SO AMERICAN JOURNAL OF OPHTHALMOLOGY
LA English
DT Article
NR 16
TC 5
Z9 5
PU ELSEVIER SCIENCE INC
PI NEW YORK
PA 655 AVENUE OF THE AMERICAS, NEW YORK, NY 10010
SN 0002-9394
J9 AM J OPHTHALMOL
JI Am. J. Ophthalmol.
PY 1951
VL 34
IS 4
BP 543
EP 553
PG 11
WC Ophthalmology
SC Ophthalmology
GA UJ998
UT WOS:A1951UJ99800004
ER

PT J
AU FARQUHARSON, H
AF FARQUHARSON, H
TI CURARE WITH LOCAL ANESTHESIA IN CATARACT SURGERY
SO AMERICAN JOURNAL OF OPHTHALMOLOGY
LA English
DT Article
NR 4
TC 13
Z9 13
PU ELSEVIER SCIENCE INC
PI NEW YORK
PA 655 AVENUE OF THE AMERICAS, NEW YORK, NY 10010
SN 0002-9394
J9 AM J OPHTHALMOL
JI Am. J. Ophthalmol.
PY 1951
VL 34
IS 4
BP 554
EP 556
PG 3
WC Ophthalmology
SC Ophthalmology
GA UJ998
UT WOS:A1951UJ99800005
ER

PT J
AU CORDES, FC
   MULLEN, RS
AF CORDES, FC
   MULLEN, RS
TI THE USE OF CURARE IN CATARACT SURGERY
SO AMERICAN JOURNAL OF OPHTHALMOLOGY
LA English
DT Article
NR 17
TC 16
Z9 16
PU ELSEVIER SCIENCE INC
PI NEW YORK
PA 655 AVENUE OF THE AMERICAS, NEW YORK, NY 10010
SN 0002-9394
J9 AM J OPHTHALMOL
JI Am. J. Ophthalmol.
PY 1951
VL 34
IS 4
BP 557
EP 564
PG 8
WC Ophthalmology
SC Ophthalmology
GA UJ998
UT WOS:A1951UJ99800006
ER

PT J
AU HESSELSCHWERDT, DW
   RUSHIA, EL
   CULLEN, SC
AF HESSELSCHWERDT, DW
   RUSHIA, EL
   CULLEN, SC
TI A CLINICAL EVALUATION OF SOME NEW CURARE PREPARATIONS
SO ANESTHESIOLOGY
LA English
DT Article
NR 3
TC 4
Z9 4
PU LIPPINCOTT WILLIAMS & WILKINS
PI PHILADELPHIA
PA 227 EAST WASHINGTON SQ, PHILADELPHIA, PA 19106
SN 0003-3022
J9 ANESTHESIOLOGY
JI Anesthesiology
PY 1951
VL 12
IS 1
BP 14
EP 18
DI 10.1097/00000542-195101000-00002
PG 5
WC Anesthesiology
SC Anesthesiology
GA UX863
UT WOS:A1951UX86300002
ER

PT J
AU MCLAURIN, JW
AF MCLAURIN, JW
TI CURARE AS AN ADJUNCT TO RELAXATION IN ESOPHAGOSCOPY - A REPORT OF 55
   ENDOSCOPIES IN 53 PATIENTS
SO ANNALS OF OTOLOGY RHINOLOGY AND LARYNGOLOGY
LA English
DT Article
NR 9
TC 1
Z9 1
PU ANNALS PUBL CO
PI ST LOUIS
PA 4507 LACLEDE AVE, ST LOUIS, MO 63108
SN 0003-4894
J9 ANN OTO RHINOL LARYN
JI Ann. Otol. Rhinol. Laryngol.
PY 1951
VL 60
IS 1
BP 51
EP 60
PG 10
WC Otorhinolaryngology
SC Otorhinolaryngology
GA UY451
UT WOS:A1951UY45100004
ER

PT J
AU MCINTYRE, AR
   BENNETT, AL
   HAMILTON, C
AF MCINTYRE, AR
   BENNETT, AL
   HAMILTON, C
TI RECENT ADVANCES IN THE PHARMACOLOGY OF CURARE
SO ANNALS OF THE NEW YORK ACADEMY OF SCIENCES
LA English
DT Article
NR 16
TC 12
Z9 12
PU NEW YORK ACAD SCIENCES
PI NEW YORK
PA 2 EAST 63RD ST, NEW YORK, NY 10021
SN 0077-8923
J9 ANN NY ACAD SCI
JI Ann.NY Acad.Sci.
PY 1951
VL 54
IS 3
BP 301
EP 306
DI 10.1111/j.1749-6632.1951.tb39926.x
PG 6
WC Multidisciplinary Sciences
SC Science & Technology - Other Topics
GA UP647
UT WOS:A1951UP64700001
ER

PT J
AU MARSH, DF
AF MARSH, DF
TI THE PHARMACOLOGY OF CALABASH CURARE
SO ANNALS OF THE NEW YORK ACADEMY OF SCIENCES
LA English
DT Article
NR 84
TC 6
Z9 6
PU NEW YORK ACAD SCIENCES
PI NEW YORK
PA 2 EAST 63RD ST, NEW YORK, NY 10021
SN 0077-8923
J9 ANN NY ACAD SCI
JI Ann.NY Acad.Sci.
PY 1951
VL 54
IS 3
BP 307
EP 325
DI 10.1111/j.1749-6632.1951.tb39927.x
PG 19
WC Multidisciplinary Sciences
SC Science & Technology - Other Topics
GA UP647
UT WOS:A1951UP64700002
ER

PT J
AU JARCHO, LW
   BERMAN, B
   EYZAGUIRRE, C
   LILIENTHAL, JL
AF JARCHO, LW
   BERMAN, B
   EYZAGUIRRE, C
   LILIENTHAL, JL
TI CURARIZATION OF DENERVATED MUSCLE
SO ANNALS OF THE NEW YORK ACADEMY OF SCIENCES
LA English
DT Article
NR 13
TC 38
Z9 38
PU NEW YORK ACAD SCIENCES
PI NEW YORK
PA 2 EAST 63RD ST, NEW YORK, NY 10021
SN 0077-8923
J9 ANN NY ACAD SCI
JI Ann.NY Acad.Sci.
PY 1951
VL 54
IS 3
BP 337
EP 346
DI 10.1111/j.1749-6632.1951.tb39929.x
PG 10
WC Multidisciplinary Sciences
SC Science & Technology - Other Topics
GA UP647
UT WOS:A1951UP64700004
ER

PT J
AU HOPPE, JO
AF HOPPE, JO
TI A NEW SERIES OF SYNTHETIC CURARE-LIKE COMPOUNDS
SO ANNALS OF THE NEW YORK ACADEMY OF SCIENCES
LA English
DT Article
NR 23
TC 33
Z9 33
PU NEW YORK ACAD SCIENCES
PI NEW YORK
PA 2 EAST 63RD ST, NEW YORK, NY 10021
SN 0077-8923
J9 ANN NY ACAD SCI
JI Ann.NY Acad.Sci.
PY 1951
VL 54
IS 3
BP 395
EP 406
DI 10.1111/j.1749-6632.1951.tb39933.x
PG 12
WC Multidisciplinary Sciences
SC Science & Technology - Other Topics
GA UP647
UT WOS:A1951UP64700008
ER

PT J
AU BOVET, D
AF BOVET, D
TI SOME ASPECTS OF THE RELATIONSHIP BETWEEN CHEMICAL CONSTITUTION AND
   CURARE-LIKE ACTIVITY
SO ANNALS OF THE NEW YORK ACADEMY OF SCIENCES
LA English
DT Article
NR 73
TC 95
Z9 95
PU NEW YORK ACAD SCIENCES
PI NEW YORK
PA 2 EAST 63RD ST, NEW YORK, NY 10021
SN 0077-8923
J9 ANN NY ACAD SCI
JI Ann.NY Acad.Sci.
PY 1951
VL 54
IS 3
BP 407
EP 437
DI 10.1111/j.1749-6632.1951.tb39934.x
PG 31
WC Multidisciplinary Sciences
SC Science & Technology - Other Topics
GA UP647
UT WOS:A1951UP64700009
ER

PT J
AU WESCOE, WC
   RIKER, WF
AF WESCOE, WC
   RIKER, WF
TI THE PHARMACOLOGY OF ANTI-CURARE AGENTS
SO ANNALS OF THE NEW YORK ACADEMY OF SCIENCES
LA English
DT Article
NR 36
TC 43
Z9 43
PU NEW YORK ACAD SCIENCES
PI NEW YORK
PA 2 EAST 63RD ST, NEW YORK, NY 10021
SN 0077-8923
J9 ANN NY ACAD SCI
JI Ann.NY Acad.Sci.
PY 1951
VL 54
IS 3
BP 438
EP 459
DI 10.1111/j.1749-6632.1951.tb39935.x
PG 22
WC Multidisciplinary Sciences
SC Science & Technology - Other Topics
GA UP647
UT WOS:A1951UP64700010
ER

PT J
AU RANDALL, LO
AF RANDALL, LO
TI SYNTHETIC CURARE-LIKE AGENTS AND THEIR ANTAGONISTS
SO ANNALS OF THE NEW YORK ACADEMY OF SCIENCES
LA English
DT Article
NR 20
TC 50
Z9 50
PU NEW YORK ACAD SCIENCES
PI NEW YORK
PA 2 EAST 63RD ST, NEW YORK, NY 10021
SN 0077-8923
J9 ANN NY ACAD SCI
JI Ann.NY Acad.Sci.
PY 1951
VL 54
IS 3
BP 460
EP 479
DI 10.1111/j.1749-6632.1951.tb39936.x
PG 20
WC Multidisciplinary Sciences
SC Science & Technology - Other Topics
GA UP647
UT WOS:A1951UP64700011
ER

PT J
AU GRIFFITH, HR
AF GRIFFITH, HR
TI THE EVOLUTION OF THE USE OF CURARE IN ANESTHESIOLOGY
SO ANNALS OF THE NEW YORK ACADEMY OF SCIENCES
LA English
DT Article
NR 1
TC 7
Z9 7
PU NEW YORK ACAD SCIENCES
PI NEW YORK
PA 2 EAST 63RD ST, NEW YORK, NY 10021
SN 0077-8923
J9 ANN NY ACAD SCI
JI Ann.NY Acad.Sci.
PY 1951
VL 54
IS 3
BP 493
EP 497
DI 10.1111/j.1749-6632.1951.tb39938.x
PG 5
WC Multidisciplinary Sciences
SC Science & Technology - Other Topics
GA UP647
UT WOS:A1951UP64700013
ER

PT J
AU DALLEMAGNE, MJ
   GERNAY, JM
   PHILIPPOT, E
AF DALLEMAGNE, MJ
   GERNAY, JM
   PHILIPPOT, E
TI *ANTAGONISME RECIPROQUE DU TUBOCURARE ET DUN DERIVE DE LAMMONIUM
   QUATERNAIRE CURARIMETIQUE
SO ARCHIVES INTERNATIONALES DE PHYSIOLOGIE ET DE BIOCHIMIE
LA English
DT Article
NR 25
TC 7
Z9 7
PU SWETS ZEITLINGER PUBLISHERS
PI LISSE
PA P O BOX 825, 2160 SZ LISSE, NETHERLANDS
J9 ARCH INT PHYS BIOCH
PY 1951
VL 59
IS 1
BP 26
EP 39
DI 10.3109/13813455109146621
PG 14
WC Biochemistry & Molecular Biology; Biophysics; Physiology
SC Biochemistry & Molecular Biology; Biophysics; Physiology
GA YB997
UT WOS:A1951YB99700003
ER

PT J
AU SALAMA, S
   WRIGHT, S
AF SALAMA, S
   WRIGHT, S
TI ACTION OF CALABASH CURARE AND RELATED CURARIFORM SUBSTANCES ON THE
   CENTRAL NERVOUS SYSTEM OF THE CAT
SO BRITISH JOURNAL OF PHARMACOLOGY AND CHEMOTHERAPY
LA English
DT Article
NR 9
TC 9
Z9 9
PU STOCKTON PRESS LTD
PI BASINGSTOKE,HAMPSHIRE
PA BRUNEL RD HOUNDMILLS, BASINGSTOKE,HAMPSHIRE RG21 2XS, ENGLAND
SN 0007-1188
J9 BRIT J PHARM CHEMOTH
PY 1951
VL 6
IS 3
BP 459
EP 470
PG 12
WC Oncology; Pharmacology & Pharmacy
SC Oncology; Pharmacology & Pharmacy
GA XV583
UT WOS:A1951XV58300009
ER

PT J
AU HUTTER, OF
   PASCOE, JE
AF HUTTER, OF
   PASCOE, JE
TI DECURARIZATION BY DECAMETHONIUM
SO BRITISH JOURNAL OF PHARMACOLOGY AND CHEMOTHERAPY
LA English
DT Article
NR 14
TC 36
Z9 36
PU STOCKTON PRESS LTD
PI BASINGSTOKE,HAMPSHIRE
PA BRUNEL RD HOUNDMILLS, BASINGSTOKE,HAMPSHIRE RG21 2XS, ENGLAND
SN 0007-1188
J9 BRIT J PHARM CHEMOTH
PY 1951
VL 6
IS 4
BP 691
EP 695
PG 5
WC Oncology; Pharmacology & Pharmacy
SC Oncology; Pharmacology & Pharmacy
GA XV584
UT WOS:A1951XV58400019
ER

PT J
AU MINZ, B
   VEIL, C
AF MINZ, B
   VEIL, C
TI *ATONIES PROVOQUEES PAR LE CURARE ET LYOHIMBINE SUR LANIMAL EN RIGIDITE
   DE DECEREBRATION
SO COMPTES RENDUS DES SEANCES DE LA SOCIETE DE BIOLOGIE ET DE SES FILIALES
LA English
DT Article
NR 4
TC 0
Z9 0
PU MASSON EDITEUR
PI PARIS 06
PA 120 BLVD SAINT-GERMAIN, 75280 PARIS 06, FRANCE
SN 0037-9026
J9 CR SOC BIOL
PY 1951
VL 145
IS 3-4
BP 230
EP 231
PG 2
WC Biology
SC Life Sciences & Biomedicine - Other Topics
GA YF352
UT WOS:A1951YF35200026
ER

PT J
AU SCHMID, H
   SCHMID, K
   WASER, P
   EBNOTHER, A
AF SCHMID, H
   SCHMID, K
   WASER, P
   EBNOTHER, A
TI UBER CURARE-ALKALOIDE AUS CALEBASSEN .6. RADIO-C-CURARIN-I-CHLORID
SO HELVETICA CHIMICA ACTA
LA English
DT Article
NR 5
TC 4
Z9 4
PU WILEY-V C H VERLAG GMBH
PI BERLIN
PA MUHLENSTRASSE 33-34, D-13187 BERLIN, GERMANY
SN 0018-019X
J9 HELV CHIM ACTA
JI Helv. Chim. Acta
PY 1951
VL 34
IS 6
BP 2042
EP 2044
DI 10.1002/hlca.19510340646
PG 3
WC Chemistry, Multidisciplinary
SC Chemistry
GA UC463
UT WOS:A1951UC46300045
ER

PT J
AU SADOVE, MS
   GORDON, AS
   NELSON, JT
   IVY, AC
AF SADOVE, MS
   GORDON, AS
   NELSON, JT
   IVY, AC
TI BARBITURATE-CURARE-INDUCED APNEA FOR ARTIFICIAL RESPIRATION STUDIES ON
   NORMAL ADULTS .1.
SO JOURNAL OF APPLIED PHYSIOLOGY
LA English
DT Article
NR 5
TC 10
Z9 10
PU AMER PHYSIOLOGICAL SOC
PI BETHESDA
PA 9650 ROCKVILLE PIKE, BETHESDA, MD 20814
SN 8750-7587
J9 J APPL PHYSIOL
JI J. Appl. Physiol.
PY 1951
VL 4
IS 6
BP 403
EP 407
PG 5
WC Physiology; Sport Sciences
SC Physiology; Sport Sciences
GA YD446
UT WOS:A1951YD44600001
ER

PT J
AU HANDFORD, SW
   RICCHIUTI, NV
   BODENLOS, LJ
AF HANDFORD, SW
   RICCHIUTI, NV
   BODENLOS, LJ
TI POSITIVE AND ALTERNATING POSITIVE-NEGATIVE PRESSURE RESUSCITATION FROM
   CURARE POISONING
SO JOURNAL OF APPLIED PHYSIOLOGY
LA English
DT Article
NR 35
TC 8
Z9 8
PU AMER PHYSIOLOGICAL SOC
PI BETHESDA
PA 9650 ROCKVILLE PIKE, BETHESDA, MD 20814
SN 8750-7587
J9 J APPL PHYSIOL
JI J. Appl. Physiol.
PY 1951
VL 3
IS 9
BP 535
EP 553
PG 19
WC Physiology; Sport Sciences
SC Physiology; Sport Sciences
GA YB572
UT WOS:A1951YB57200004
ER

PT J
AU FENN, WO
   GERSCHMAN, R
   FISCHER, G
   LACY, J
   BAILLY, MD
   WRIGHT, JL
AF FENN, WO
   GERSCHMAN, R
   FISCHER, G
   LACY, J
   BAILLY, MD
   WRIGHT, JL
TI EXPERIMENTS ON THE ROLE OF POTASSIUM IN THE BLOCKING OF NEUROMUSCULAR
   TRANSMISSION BY CURARE AND OTHER DRUGS
SO JOURNAL OF GENERAL PHYSIOLOGY
LA English
DT Article
NR 20
TC 6
Z9 6
PU ROCKEFELLER UNIV PRESS
PI NEW YORK
PA 1114 FIRST AVE, 4TH FL, NEW YORK, NY 10021
SN 0022-1295
J9 J GEN PHYSIOL
JI J. Gen. Physiol.
PY 1951
VL 34
IS 5
BP 607
EP 617
DI 10.1085/jgp.34.5.607
PG 11
WC Physiology
SC Physiology
GA UD535
UT WOS:A1951UD53500010
ER

PT J
AU BRODY, M
AF BRODY, M
TI MODIFICATION OF THE ELECTROSHOCK CONVULSION BY MEANS OF CURARE,
   INTRAVENOUS BARBITURATE AND AN AIRWAY
SO JOURNAL OF NERVOUS AND MENTAL DISEASE
LA English
DT Article
NR 13
TC 2
Z9 2
PU LIPPINCOTT WILLIAMS & WILKINS
PI PHILADELPHIA
PA 530 WALNUT ST, PHILADELPHIA, PA 19106-3621 USA
SN 0022-3018
J9 J NERV MENT DIS
JI J. Nerv. Ment. Dis.
PY 1951
VL 113
IS 3
BP 211
EP 222
DI 10.1097/00005053-195111330-00003
PG 12
WC Clinical Neurology; Psychiatry
SC Neurosciences & Neurology; Psychiatry
GA UU817
UT WOS:A1951UU81700003
ER

PT J
AU MARBURY, BE
   ARTUSIO, JF
   WESCOE, WC
   RIKER, WF
AF MARBURY, BE
   ARTUSIO, JF
   WESCOE, WC
   RIKER, WF
TI THE EFFECTS OF A SYNTHETIC CURARE-LIKE COMPOUND, THE TRI-IODO SALT OF
   TRIS (TRIETHYLAMINOETHOXY) 1, 2, 3-BENZENE (FLAXEDIL), ON THE
   ANESTHETIZED SURGICAL PATIENT
SO JOURNAL OF PHARMACOLOGY AND EXPERIMENTAL THERAPEUTICS
LA English
DT Article
NR 6
TC 27
Z9 27
PU AMER SOC PHARMACOLOGY EXPERIMENTAL THERAPEUTICS
PI BETHESDA
PA 9650 ROCKVILLE PIKE, BETHESDA, MD 20814-3998
SN 0022-3565
J9 J PHARMACOL EXP THER
JI J. Pharmacol. Exp. Ther.
PY 1951
VL 103
IS 3
BP 280
EP 287
PG 8
WC Pharmacology & Pharmacy
SC Pharmacology & Pharmacy
GA UM367
UT WOS:A1951UM36700008
ER

PT J
AU HOLMES, PEB
   JENDEN, DJ
   TAYLOR, DB
AF HOLMES, PEB
   JENDEN, DJ
   TAYLOR, DB
TI THE ANALYSIS OF THE MODE OF ACTION OF CURARE ON NEUROMUSCULAR
   TRANSMISSION - THE EFFECT OF TEMPERATURE CHANGES
SO JOURNAL OF PHARMACOLOGY AND EXPERIMENTAL THERAPEUTICS
LA English
DT Article
NR 14
TC 92
Z9 92
PU AMER SOC PHARMACOLOGY EXPERIMENTAL THERAPEUTICS
PI BETHESDA
PA 9650 ROCKVILLE PIKE, BETHESDA, MD 20814-3998
SN 0022-3565
J9 J PHARMACOL EXP THER
JI J. Pharmacol. Exp. Ther.
PY 1951
VL 103
IS 4
BP 382
EP 402
PG 21
WC Pharmacology & Pharmacy
SC Pharmacology & Pharmacy
GA UM368
UT WOS:A1951UM36800104
ER

PT J
AU CONWAY, JG
   MOORE, MF
   CRANE, WWT
AF CONWAY, JG
   MOORE, MF
   CRANE, WWT
TI THE EMISSION SPECTRUM OF CURIUM
SO JOURNAL OF THE AMERICAN CHEMICAL SOCIETY
LA English
DT Article
NR 4
TC 7
Z9 7
PU AMER CHEMICAL SOC
PI WASHINGTON
PA 1155 16TH ST, NW, WASHINGTON, DC 20036
SN 0002-7863
J9 J AM CHEM SOC
JI J. Am. Chem. Soc.
PY 1951
VL 73
IS 3
BP 1308
EP 1309
DI 10.1021/ja01147a132
PG 2
WC Chemistry, Multidisciplinary
SC Chemistry
GA UB199
UT WOS:A1951UB19900132
ER

PT J
AU PHILLIPS, AP
   CASTILLO, JC
AF PHILLIPS, AP
   CASTILLO, JC
TI SYNTHETIC CURARE SUBSTITUTES FROM STILBAZOLINE QUATERNARY AMMONIUM SALTS
SO JOURNAL OF THE AMERICAN CHEMICAL SOCIETY
LA English
DT Article
NR 15
TC 3
Z9 3
PU AMER CHEMICAL SOC
PI WASHINGTON
PA 1155 16TH ST, NW, WASHINGTON, DC 20036
SN 0002-7863
J9 J AM CHEM SOC
JI J. Am. Chem. Soc.
PY 1951
VL 73
IS 8
BP 3949
EP 3951
DI 10.1021/ja01152a115
PG 3
WC Chemistry, Multidisciplinary
SC Chemistry
GA UB204
UT WOS:A1951UB20400115
ER

PT J
AU WERNER, LB
   PERLMAN, I
AF WERNER, LB
   PERLMAN, I
TI 1ST ISOLATION OF CURIUM
SO JOURNAL OF THE AMERICAN CHEMICAL SOCIETY
LA English
DT Article
NR 13
TC 6
Z9 6
PU AMER CHEMICAL SOC
PI WASHINGTON
PA 1155 16TH ST, NW, WASHINGTON, DC 20036
SN 0002-7863
J9 J AM CHEM SOC
JI J. Am. Chem. Soc.
PY 1951
VL 73
IS 11
BP 5215
EP 5217
DI 10.1021/ja01155a063
PG 3
WC Chemistry, Multidisciplinary
SC Chemistry
GA UB207
UT WOS:A1951UB20700063
ER

PT J
AU PHILLIPS, AP
AF PHILLIPS, AP
TI DICARBOXYLIC ACID BIS-BETA-TERTIARYAMINOALKYL AMIDES AND THEIR
   QUATERNARY AMMONIUM SALTS AS CURARE SUBSTITUTES .2.
SO JOURNAL OF THE AMERICAN CHEMICAL SOCIETY
LA English
DT Article
NR 2
TC 18
Z9 18
PU AMER CHEMICAL SOC
PI WASHINGTON
PA 1155 16TH ST, NW, WASHINGTON, DC 20036
SN 0002-7863
J9 J AM CHEM SOC
JI J. Am. Chem. Soc.
PY 1951
VL 73
IS 12
BP 5822
EP 5824
DI 10.1021/ja01156a106
PG 3
WC Chemistry, Multidisciplinary
SC Chemistry
GA UB208
UT WOS:A1951UB20800104
ER

PT J
AU PICKETT, D
AF PICKETT, D
TI CURARE IN CANINE SURGERY
SO JOURNAL OF THE AMERICAN VETERINARY MEDICAL ASSOCIATION
LA English
DT Article
NR 12
TC 3
Z9 3
PU AMER VETERINARY MEDICAL ASSOC
PI SCHAUMBURG
PA 1931 N MEACHAM RD SUITE 100, SCHAUMBURG, IL 60173-4360
SN 0003-1488
J9 J AM VET MED ASSOC
JI J. Am. Vet. Med. Assoc.
PY 1951
VL 119
IS 896
BP 346
EP 353
PG 8
WC Veterinary Sciences
SC Veterinary Sciences
GA UU777
UT WOS:A1951UU77700002
ER

PT J
AU SADOVE, MS
   GITTELSON, LA
   WYANT, GM
   KRETCHMER, HE
   HOLINGER, PH
AF SADOVE, MS
   GITTELSON, LA
   WYANT, GM
   KRETCHMER, HE
   HOLINGER, PH
TI THE USE OF CURARE DRUGS IN ENDOSCOPY
SO LARYNGOSCOPE
LA English
DT Article
NR 5
TC 2
Z9 2
PU LIPPINCOTT WILLIAMS & WILKINS
PI PHILADELPHIA
PA 227 EAST WASHINGTON SQ, PHILADELPHIA, PA 19106
SN 0023-852X
J9 LARYNGOSCOPE
JI Laryngoscope
PY 1951
VL 61
IS 1
BP 39
EP 50
PG 12
WC Medicine, Research & Experimental; Otorhinolaryngology
SC Research & Experimental Medicine; Otorhinolaryngology
GA XY288
UT WOS:A1951XY28800002
ER

PT J
AU LIDSTROM, A
   LILJEDAHL, SO
AF LIDSTROM, A
   LILJEDAHL, SO
TI CURARE IN ABDOMINAL OPERATIONS
SO NORDISK MEDICIN
LA Norwegian
DT Article
NR 27
TC 1
Z9 1
PU LAEGEFORENINGENS FORLAG
PI DK-1263 COPENHAGEN K
PA ESPLANADEN 8A, DK-1263 COPENHAGEN K, DENMARK
SN 0029-1420
J9 NORD MED
PY 1951
VL 46
IS 39
BP 1445
EP 1449
PG 5
WC Medicine, General & Internal
SC General & Internal Medicine
GA YF848
UT WOS:A1951YF84800003
ER

PT J
AU MADSEN, BH
   LAURSEN, H
   UGLAND, J
AF MADSEN, BH
   LAURSEN, H
   UGLAND, J
TI CURARE-BEHANDLUNG BEI 12 KINDERN MIT SPASTISCHEN LAHMUNGEN
SO NORDISK MEDICIN
LA Norwegian
DT Article
NR 13
TC 1
Z9 1
PU LAEGEFORENINGENS FORLAG
PI DK-1263 COPENHAGEN K
PA ESPLANADEN 8A, DK-1263 COPENHAGEN K, DENMARK
SN 0029-1420
J9 NORD MED
PY 1951
VL 46
IS 44
BP 1638
EP 1640
PG 3
WC Medicine, General & Internal
SC General & Internal Medicine
GA YF853
UT WOS:A1951YF85300005
ER

PT J
AU [Anonymous]
AF [Anonymous]
TI *FASTSLAS EFTER MATERIALET, AT NARCO-CURARE-ELEKTROSHOCKBEHANDLINGEN KAN
SO NORDISK MEDICIN
LA English
DT Article
NR 0
TC 0
Z9 0
PU LAEGEFORENINGENS FORLAG
PI DK-1263 COPENHAGEN K
PA ESPLANADEN 8A, DK-1263 COPENHAGEN K, DENMARK
SN 0029-1420
J9 NORD MED
PY 1951
VL 45
IS 5
BP 177
EP 177
PG 1
WC Medicine, General & Internal
SC General & Internal Medicine
GA YF504
UT WOS:A1951YF50400014
ER

PT J
AU BRINLEY, FJ
AF BRINLEY, FJ
TI STUDIES ON THE EFFECT OF CURARE ON SPONTANEOUS MUSCULAR ACTIVITY IN FISH
   EMBRYOS
SO PHYSIOLOGICAL ZOOLOGY
LA English
DT Article
NR 3
TC 6
Z9 6
PU UNIV CHICAGO PRESS
PI CHICAGO
PA 5720 SOUTH WOODLAWN AVE, CHICAGO, IL 60637-1603
SN 0031-935X
J9 PHYSIOL ZOOL
JI Physiol. Zool.
PY 1951
VL 24
IS 3
BP 186
EP 195
PG 10
WC Physiology; Zoology
SC Physiology; Zoology
GA XZ639
UT WOS:A1951XZ63900002
ER

PT J
AU MONER, JB
AF MONER, JB
TI LE CURARE EN CHIRURGIE OCULAIRE
SO PRESSE MEDICALE
LA English
DT Article
NR 0
TC 1
Z9 1
PU MASSON EDITEUR
PI PARIS 06
PA 120 BLVD SAINT-GERMAIN, 75280 PARIS 06, FRANCE
SN 0755-4982
J9 PRESSE MED
JI Presse Med.
PY 1951
VL 59
IS 52
BP 1078
EP 1080
PG 3
WC Medicine, General & Internal
SC General & Internal Medicine
GA UQ758
UT WOS:A1951UQ75800002
ER

PT J
AU FORSSELL, C
   GOTHMAN, B
AF FORSSELL, C
   GOTHMAN, B
TI *NARKOTAL-LUSTGAS-CURARE-NARKOS I ALLMAN KIRURGISK VERKSAMHET
SO NORDISK MEDICIN
LA English
DT Article
NR 0
TC 0
Z9 0
PU LAEGEFORENINGENS FORLAG
PI DK-1263 COPENHAGEN K
PA ESPLANADEN 8A, DK-1263 COPENHAGEN K, DENMARK
SN 0029-1420
J9 NORD MED
PY 1951
VL 46
IS 48
BP 1800
EP 1801
PG 2
WC Medicine, General & Internal
SC General & Internal Medicine
GA YF857
UT WOS:A1951YF85700018
ER

PT J
AU ARNSOE, F
   POULSEN, H
AF ARNSOE, F
   POULSEN, H
TI *NARCO-CURARE-ELEKTROSCHOCK - 500 ELEKTROSHOCK INDLEDET MED INTRAVENOS
   TILFORSEL AF BARBITURAT (CITODAN ELLER TIOPENTEMAL) OG CURARE (TUBARIN)
SO NORDISK MEDICIN
LA English
DT Article
NR 0
TC 0
Z9 0
PU LAEGEFORENINGENS FORLAG
PI DK-1263 COPENHAGEN K
PA ESPLANADEN 8A, DK-1263 COPENHAGEN K, DENMARK
SN 0029-1420
J9 NORD MED
PY 1951
VL 45
IS 5
BP 176
EP 177
PG 2
WC Medicine, General & Internal
SC General & Internal Medicine
GA YF504
UT WOS:A1951YF50400013
ER

PT J
AU NAESS, K
AF NAESS, K
TI A COMPARISON OF THE EFFECT OF ETHER AND CURARE ON THE NEURO-MUSCULAR
   TRANSMISSION, INVESTIGATED BY MEANS OF PROSTIGMINE
SO ACTA PHYSIOLOGICA SCANDINAVICA
LA English
DT Article
NR 13
TC 15
Z9 15
PU BLACKWELL SCIENCE LTD
PI OXFORD
PA P O BOX 88, OSNEY MEAD, OXFORD OX2 0NE, OXON, ENGLAND
SN 0001-6772
J9 ACTA PHYSIOL SCAND
JI Acta Physiol. Scand.
PY 1950
VL 20
IS 2-3
BP 117
EP 124
DI 10.1111/j.1748-1716.1950.tb00689.x
PG 8
WC Physiology
SC Physiology
GA YA724
UT WOS:A1950YA72400002
ER

PT J
AU BOWER, AG
   HUDDLESTON, OL
   HOVSEPIAN, D
AF BOWER, AG
   HUDDLESTON, OL
   HOVSEPIAN, D
TI USE OF CURARE IN THE TREATMENT OF ANTERIOR POLIOMYELITIS
SO AMERICAN JOURNAL OF MEDICINE
LA English
DT Article
NR 19
TC 1
Z9 1
PU EXCERPTA MEDICA INC
PI NEW YORK
PA 245 WEST 17TH STREET, NEW YORK, NY 10011
SN 0002-9343
J9 AM J MED
JI Am. J. Med.
PY 1950
VL 8
IS 2
BP 160
EP 168
DI 10.1016/0002-9343(50)90357-3
PG 9
WC Medicine, General & Internal
SC General & Internal Medicine
GA UE561
UT WOS:A1950UE56100005
ER

PT J
AU MCMANN, W
AF MCMANN, W
TI CURARE WITH GENERAL ANESTHESIA FOR VAGINAL DELIVERIES
SO AMERICAN JOURNAL OF OBSTETRICS AND GYNECOLOGY
LA English
DT Article
NR 8
TC 6
Z9 6
PU MOSBY-YEAR BOOK INC
PI ST LOUIS
PA 11830 WESTLINE INDUSTRIAL DR, ST LOUIS, MO 63146-3318
SN 0002-9378
J9 AM J OBSTET GYNECOL
JI Am. J. Obstet. Gynecol.
PY 1950
VL 60
IS 6
BP 1366
EP 1368
PG 3
WC Obstetrics & Gynecology
SC Obstetrics & Gynecology
GA UZ443
UT WOS:A1950UZ44300023
ER

PT J
AU ROCHE, JR
AF ROCHE, JR
TI RESEARCH IN THE USE OF CURARE FOR OCULAR SURGERY
SO AMERICAN JOURNAL OF OPHTHALMOLOGY
LA English
DT Article
NR 4
TC 24
Z9 24
PU ELSEVIER SCIENCE INC
PI NEW YORK
PA 655 AVENUE OF THE AMERICAS, NEW YORK, NY 10010
SN 0002-9394
J9 AM J OPHTHALMOL
JI Am. J. Ophthalmol.
PY 1950
VL 33
IS 1
BP 91
EP 106
PG 16
WC Ophthalmology
SC Ophthalmology
GA UH869
UT WOS:A1950UH86900013
ER

PT J
AU DAVIS, DA
AF DAVIS, DA
TI THE INDUCTION OF ANESTHESIA FOR SUSPENSION LARYNGOSCOPY WITH COCAINE,
   SODIUM PENTOTHAL AND CURARE
SO ANESTHESIOLOGY
LA English
DT Article
NR 11
TC 3
Z9 3
PU LIPPINCOTT WILLIAMS & WILKINS
PI PHILADELPHIA
PA 227 EAST WASHINGTON SQ, PHILADELPHIA, PA 19106
SN 0003-3022
J9 ANESTHESIOLOGY
JI Anesthesiology
PY 1950
VL 11
IS 2
BP 245
EP 253
DI 10.1097/00000542-195003000-00013
PG 9
WC Anesthesiology
SC Anesthesiology
GA UX858
UT WOS:A1950UX85800013
ER

PT J
AU BURSTEIN, CL
   JACKSON, A
   BISHOP, HF
   ROVENSTINE, EA
AF BURSTEIN, CL
   JACKSON, A
   BISHOP, HF
   ROVENSTINE, EA
TI CURARE IN THE MANAGEMENT OF AUTONOMIC REFLEXES
SO ANESTHESIOLOGY
LA English
DT Article
NR 7
TC 24
Z9 24
PU LIPPINCOTT WILLIAMS & WILKINS
PI PHILADELPHIA
PA 227 EAST WASHINGTON SQ, PHILADELPHIA, PA 19106
SN 0003-3022
J9 ANESTHESIOLOGY
JI Anesthesiology
PY 1950
VL 11
IS 4
BP 409
EP 421
DI 10.1097/00000542-195007000-00002
PG 13
WC Anesthesiology
SC Anesthesiology
GA UX860
UT WOS:A1950UX86000002
ER

PT J
AU CASIER, H
   VERBEKE, R
AF CASIER, H
   VERBEKE, R
TI PARASYMPATHOMIMETIC SYMPTOMS, SENSITIVITY TO ACETYLCHOLINE AND
   DECURARIZATION, IN RELATION TO INHIBITION OF CHOLINESTERASES
SO ARCHIVES INTERNATIONALES DE PHARMACODYNAMIE ET DE THERAPIE
LA English
DT Article
NR 7
TC 12
Z9 12
PU ARCH INT PHARMACODYNAMIE
PI GHENT
PA DE PINTELAAN 185, B-9000 GHENT, BELGIUM
SN 0003-9780
J9 ARCH INT PHARMACOD T
JI Arch. Int. Pharmacodyn. Ther.
PY 1950
VL 83
IS 3
BP 452
EP 463
PG 12
WC Pharmacology & Pharmacy
SC Pharmacology & Pharmacy
GA UV633
UT WOS:A1950UV63300005
ER

PT J
AU KIRBY, DB
AF KIRBY, DB
TI USE OF CURARE IN CATARACT SURGERY
SO ARCHIVES OF OPHTHALMOLOGY
LA English
DT Article
NR 16
TC 29
Z9 29
PU AMER MEDICAL ASSOC
PI CHICAGO
PA 515 N STATE ST, CHICAGO, IL 60610
SN 0003-9950
J9 ARCH OPHTHALMOL-CHIC
JI Arch. Ophthalmol.
PY 1950
VL 43
IS 4
BP 678
EP 693
PG 16
WC Ophthalmology
SC Ophthalmology
GA UL575
UT WOS:A1950UL57500006
ER

PT J
AU BERGMANN, F
   WILSON, IB
   NACHMANSOHN, D
AF BERGMANN, F
   WILSON, IB
   NACHMANSOHN, D
TI THE INHIBITORY EFFECT OF STILBAMIDINE, CURARE AND RELATED COMPOUNDS AND
   ITS RELATIONSHIP TO THE ACTIVE GROUPS OF ACETYLCHOLINE ESTERASE - ACTION
   OF STILBAMIDINE UPON NERVE IMPULSE CONDUCTION
SO BIOCHIMICA ET BIOPHYSICA ACTA
LA English
DT Article
NR 21
TC 83
Z9 84
PU ELSEVIER SCIENCE BV
PI AMSTERDAM
PA PO BOX 211, 1000 AE AMSTERDAM, NETHERLANDS
SN 0006-3002
J9 BIOCHIM BIOPHYS ACTA
PY 1950
VL 6
IS 2
BP 217
EP 228
DI 10.1016/0006-3002(50)90094-1
PG 12
WC Biochemistry & Molecular Biology; Biophysics
SC Biochemistry & Molecular Biology; Biophysics
GA YC416
UT WOS:A1950YC41600014
ER

PT J
AU GOUTIER, R
AF GOUTIER, R
TI SENSITIZATION TO POTASSIUM IONS AND DECURARIZATION BY SOME VERATRUM
   ALKALOIDS
SO BRITISH JOURNAL OF PHARMACOLOGY AND CHEMOTHERAPY
LA English
DT Article
NR 4
TC 3
Z9 3
PU STOCKTON PRESS LTD
PI BASINGSTOKE,HAMPSHIRE
PA BRUNEL RD HOUNDMILLS, BASINGSTOKE,HAMPSHIRE RG21 2XS, ENGLAND
SN 0007-1188
J9 BRIT J PHARM CHEMOTH
PY 1950
VL 5
IS 1
BP 33
EP 36
PG 4
WC Oncology; Pharmacology & Pharmacy
SC Oncology; Pharmacology & Pharmacy
GA XU785
UT WOS:A1950XU78500006
ER

PT J
AU KENSLER, CJ
AF KENSLER, CJ
TI THE ANTICURARE ACTIVITY OF TETRAETHYLAMMONIUM ION IN THE CAT
SO BRITISH JOURNAL OF PHARMACOLOGY AND CHEMOTHERAPY
LA English
DT Article
NR 18
TC 42
Z9 42
PU STOCKTON PRESS LTD
PI BASINGSTOKE,HAMPSHIRE
PA BRUNEL RD HOUNDMILLS, BASINGSTOKE,HAMPSHIRE RG21 2XS, ENGLAND
SN 0007-1188
J9 BRIT J PHARM CHEMOTH
PY 1950
VL 5
IS 2
BP 204
EP 209
PG 6
WC Oncology; Pharmacology & Pharmacy
SC Oncology; Pharmacology & Pharmacy
GA XU786
UT WOS:A1950XU78600007
ER

PT J
AU SCHMID, H
   KARRER, P
AF SCHMID, H
   KARRER, P
TI UBER CURARE-ALKALOIDE AUS CALEBASSEN .4.
SO HELVETICA CHIMICA ACTA
LA English
DT Article
NR 11
TC 48
Z9 48
PU WILEY-V C H VERLAG GMBH
PI BERLIN
PA MUHLENSTRASSE 33-34, D-13187 BERLIN, GERMANY
SN 0018-019X
J9 HELV CHIM ACTA
JI Helv. Chim. Acta
PY 1950
VL 33
IS 3
BP 512
EP 515
DI 10.1002/hlca.19500330311
PG 4
WC Chemistry, Multidisciplinary
SC Chemistry
GA UC439
UT WOS:A1950UC43900010
ER

PT J
AU SCHMID, H
   EBNOTHER, A
   KARRER, P
AF SCHMID, H
   EBNOTHER, A
   KARRER, P
TI UBER CURARE-ALKALOIDE AUS CALEBASSEN .5.
SO HELVETICA CHIMICA ACTA
LA English
DT Article
NR 16
TC 32
Z9 32
PU WILEY-V C H VERLAG GMBH
PI BERLIN
PA MUHLENSTRASSE 33-34, D-13187 BERLIN, GERMANY
SN 0018-019X
J9 HELV CHIM ACTA
JI Helv. Chim. Acta
PY 1950
VL 33
IS 6
BP 1486
EP 1493
DI 10.1002/hlca.19500330613
PG 8
WC Chemistry, Multidisciplinary
SC Chemistry
GA UC442
UT WOS:A1950UC44200012
ER

PT J
AU WASER, P
AF WASER, P
TI *PHARMAKOLOGIE EINIGER REINALKALOIDE AUS CALEBASSEN-CURARE - C-CURARIN
   I, C-TOXIFERIN I, C-CALEBASSIN, C-CALEBASSININ, C-FLUOROCURIN
SO HELVETICA PHYSIOLOGICA ET PHARMACOLOGICA ACTA
LA English
DT Article
NR 17
TC 16
Z9 16
PU SCHWABE & CO AG VERLAG
PI MUTTENZ 1
PA FARNSBURGERSTRASSE 8, CH-4132 MUTTENZ 1, SWITZERLAND
J9 HELV PHYSIOL PHARM A
PY 1950
VL 8
IS 3
BP 342
EP 350
PG 9
WC Pharmacology & Pharmacy; Physiology
SC Pharmacology & Pharmacy; Physiology
GA XW802
UT WOS:A1950XW80200010
ER

PT J
AU FOREGGER, R
AF FOREGGER, R
TI FATALITIES FOLLOWING CURARE
SO JAMA-JOURNAL OF THE AMERICAN MEDICAL ASSOCIATION
LA English
DT Article
NR 32
TC 7
Z9 7
PU AMER MEDICAL ASSOC
PI CHICAGO
PA 515 N STATE ST, CHICAGO, IL 60610
SN 0098-7484
J9 JAMA-J AM MED ASSOC
JI JAMA-J. Am. Med. Assoc.
PY 1950
VL 142
IS 17
BP 1344
EP 1348
PG 5
WC Medicine, General & Internal
SC General & Internal Medicine
GA UD034
UT WOS:A1950UD03400005
ER

PT J
AU FRANCK, C
   GRANDPIERRE, R
   ARNOULD, P
AF FRANCK, C
   GRANDPIERRE, R
   ARNOULD, P
TI *ACTION DU CURARE (D-TUBOCURARINE) SUR LE TONUS ET LA MOTRICITE DE
   LINTESTIN GRELE
SO JOURNAL DE PHYSIOLOGIE
LA English
DT Article
NR 9
TC 4
Z9 4
PU MASSON EDITEUR
PI PARIS 06
PA 120 BLVD SAINT-GERMAIN, 75280 PARIS 06, FRANCE
SN 0021-7948
J9 J PHYSIOL-PARIS
PY 1950
VL 42
IS 1
BP 143
EP 149
PG 7
WC Physiology
SC Physiology
GA XY210
UT WOS:A1950XY21000009
ER

PT J
AU SHEPHERD, PDW
AF SHEPHERD, PDW
TI THE USE OF CURARE-MODIFIED ECT
SO JOURNAL OF MENTAL SCIENCE
LA English
DT Article
NR 0
TC 1
Z9 1
PU HEADLEY BROTHERS LTD
PI ASHFORD
PA INVICTA PRESS, ASHFORD TN24 8HH, KENT, ENGLAND
J9 J MENT SCI
JI J. Mental Sci.
PY 1950
VL 96
IS 405
BP 1055
EP 1059
PG 5
WC Psychiatry; Psychology
SC Psychiatry; Psychology
GA YD852
UT WOS:A1950YD85200016
ER

PT J
AU RANDALL, LO
AF RANDALL, LO
TI ANTICURARE ACTION OF PHENOLIC QUATERNARY AMMONIUM SALTS
SO JOURNAL OF PHARMACOLOGY AND EXPERIMENTAL THERAPEUTICS
LA English
DT Article
NR 10
TC 69
Z9 69
PU AMER SOC PHARMACOLOGY EXPERIMENTAL THERAPEUTICS
PI BETHESDA
PA 9650 ROCKVILLE PIKE, BETHESDA, MD 20814-3998
SN 0022-3565
J9 J PHARMACOL EXP THER
JI J. Pharmacol. Exp. Ther.
PY 1950
VL 100
IS 1
BP 83
EP 93
PG 11
WC Pharmacology & Pharmacy
SC Pharmacology & Pharmacy
GA UM352
UT WOS:A1950UM35200012
ER

PT J
AU ARTUSIO, JF
   RIKER, WF
   WESCOE, WC
AF ARTUSIO, JF
   RIKER, WF
   WESCOE, WC
TI STUDIES ON THE INTER-RELATIONSHIP OF CERTAIN CHOLINERGIC COMPOUNDS .4.
   ANTI-CURARE ACTION IN ANESTHETIZED MAN
SO JOURNAL OF PHARMACOLOGY AND EXPERIMENTAL THERAPEUTICS
LA English
DT Article
NR 9
TC 40
Z9 40
PU AMER SOC PHARMACOLOGY EXPERIMENTAL THERAPEUTICS
PI BETHESDA
PA 9650 ROCKVILLE PIKE, BETHESDA, MD 20814-3998
SN 0022-3565
J9 J PHARMACOL EXP THER
JI J. Pharmacol. Exp. Ther.
PY 1950
VL 100
IS 2
BP 227
EP 237
PG 11
WC Pharmacology & Pharmacy
SC Pharmacology & Pharmacy
GA UM353
UT WOS:A1950UM35300013
ER

PT J
AU VANMAANEN, EF
AF VANMAANEN, EF
TI THE ANTAGONISM BETWEEN ACETYLCHOLINE AND THE CURARE ALKALOIDS,
   D-TUBOCURARINE, C-CURARINE-I, C-TOXIFERINE-II AND BETA-ERYTHROIDINE IN
   THE RECTUS ABDOMINIS OF THE FROG
SO JOURNAL OF PHARMACOLOGY AND EXPERIMENTAL THERAPEUTICS
LA English
DT Article
NR 11
TC 52
Z9 52
PU AMER SOC PHARMACOLOGY EXPERIMENTAL THERAPEUTICS
PI BETHESDA
PA 9650 ROCKVILLE PIKE, BETHESDA, MD 20814-3998
SN 0022-3565
J9 J PHARMACOL EXP THER
JI J. Pharmacol. Exp. Ther.
PY 1950
VL 99
IS 2
BP 255
EP 264
PG 10
WC Pharmacology & Pharmacy
SC Pharmacology & Pharmacy
GA UH183
UT WOS:A1950UH18300011
ER

PT J
AU GUYTON, AC
   REEDER, RC
AF GUYTON, AC
   REEDER, RC
TI QUANTITATIVE STUDIES ON THE AUTONOMIC ACTIONS OF CURARE
SO JOURNAL OF PHARMACOLOGY AND EXPERIMENTAL THERAPEUTICS
LA English
DT Article
NR 9
TC 75
Z9 75
PU AMER SOC PHARMACOLOGY EXPERIMENTAL THERAPEUTICS
PI BETHESDA
PA 9650 ROCKVILLE PIKE, BETHESDA, MD 20814-3998
SN 0022-3565
J9 J PHARMACOL EXP THER
JI J. Pharmacol. Exp. Ther.
PY 1950
VL 98
IS 2
BP 188
EP 193
PG 6
WC Pharmacology & Pharmacy
SC Pharmacology & Pharmacy
GA UM348
UT WOS:A1950UM34800010
ER

PT J
AU KIMURA, KK
   UNNA, KR
AF KIMURA, KK
   UNNA, KR
TI CURARE-LIKE ACTION OF DECAMETHYLENE-BIS-(ATROPINIUM IODIDE)
SO JOURNAL OF PHARMACOLOGY AND EXPERIMENTAL THERAPEUTICS
LA English
DT Article
NR 16
TC 38
Z9 38
PU AMER SOC PHARMACOLOGY EXPERIMENTAL THERAPEUTICS
PI BETHESDA
PA 9650 ROCKVILLE PIKE, BETHESDA, MD 20814-3998
SN 0022-3565
J9 J PHARMACOL EXP THER
JI J. Pharmacol. Exp. Ther.
PY 1950
VL 98
IS 3
BP 286
EP 292
PG 7
WC Pharmacology & Pharmacy
SC Pharmacology & Pharmacy
GA UM349
UT WOS:A1950UM34900010
ER

PT J
AU MASCARO, J
   BISHOP, HF
AF MASCARO, J
   BISHOP, HF
TI THE USE OF CURARE IN FACILITATING ENDOTRACHEAL ANESTHESIA AND FOR THE
   RELIEF OF LARYNGOSPASM
SO NEW YORK STATE JOURNAL OF MEDICINE
LA English
DT Article
NR 6
TC 1
Z9 1
PU MED SOC STATE OF NY
PI LAKE SUCCESS
PA 420 LAKEVILLE RD P O BOX 5404, LAKE SUCCESS, NY 11042
SN 0028-7628
J9 NEW YORK STATE J MED
PY 1950
VL 50
IS 11
BP 1381
EP 1382
PG 2
WC Medicine, General & Internal
SC General & Internal Medicine
GA XT250
UT WOS:A1950XT25000013
ER

PT J
AU KOCH, F
   LUNDSKOG, O
AF KOCH, F
   LUNDSKOG, O
TI THE USE OF CURARE IN REPOSITION OF DISLOCATIONS AND FRACTURES
SO NORDISK MEDICIN
LA Norwegian
DT Article
NR 4
TC 0
Z9 0
PU LAEGEFORENINGENS FORLAG
PI DK-1263 COPENHAGEN K
PA ESPLANADEN 8A, DK-1263 COPENHAGEN K, DENMARK
SN 0029-1420
J9 NORD MED
PY 1950
VL 44
IS 30
BP 1211
EP 1213
PG 3
WC Medicine, General & Internal
SC General & Internal Medicine
GA YF478
UT WOS:A1950YF47800006
ER

PT J
AU GOTHMAN, B
AF GOTHMAN, B
TI THE USE OF CURARE IN ANESTHESIA AS AN AID IN THORACO-ABDOMINAL SURGERY
SO NORDISK MEDICIN
LA Norwegian
DT Article
NR 15
TC 2
Z9 2
PU LAEGEFORENINGENS FORLAG
PI DK-1263 COPENHAGEN K
PA ESPLANADEN 8A, DK-1263 COPENHAGEN K, DENMARK
SN 0029-1420
J9 NORD MED
PY 1950
VL 43
IS 6
BP 246
EP 250
PG 5
WC Medicine, General & Internal
SC General & Internal Medicine
GA YF454
UT WOS:A1950YF45400002
ER

PT J
AU FLORDH, P
AF FLORDH, P
TI EXPERIENCES FROM THE USE OF CURARE IN ELECTRIC CONVULSIVE THERAPY
SO NORDISK MEDICIN
LA Norwegian
DT Article
NR 26
TC 3
Z9 3
PU LAEGEFORENINGENS FORLAG
PI DK-1263 COPENHAGEN K
PA ESPLANADEN 8A, DK-1263 COPENHAGEN K, DENMARK
SN 0029-1420
J9 NORD MED
PY 1950
VL 43
IS 6
BP 250
EP 253
PG 4
WC Medicine, General & Internal
SC General & Internal Medicine
GA YF454
UT WOS:A1950YF45400003
ER

PT J
AU SILFVERSKIOLD, W
AF SILFVERSKIOLD, W
TI INTRAVENOUS DEPOT OF PROSTIGMINE AS A ROUTINE PROCEDURE IN CURARE
   CONTROLLED ELECTRIC CONVULSIVE THERAPY
SO NORDISK MEDICIN
LA Norwegian
DT Article
NR 3
TC 3
Z9 3
PU LAEGEFORENINGENS FORLAG
PI DK-1263 COPENHAGEN K
PA ESPLANADEN 8A, DK-1263 COPENHAGEN K, DENMARK
SN 0029-1420
J9 NORD MED
PY 1950
VL 43
IS 6
BP 254
EP 254
PG 1
WC Medicine, General & Internal
SC General & Internal Medicine
GA YF454
UT WOS:A1950YF45400004
ER

PT J
AU EMMELIN, N
AF EMMELIN, N
TI A SYNTHETIC AGENT WITH CURARE-LIKE ACTION FOR CLINICAL USE
SO NORDISK MEDICIN
LA Norwegian
DT Article
NR 10
TC 3
Z9 3
PU LAEGEFORENINGENS FORLAG
PI DK-1263 COPENHAGEN K
PA ESPLANADEN 8A, DK-1263 COPENHAGEN K, DENMARK
SN 0029-1420
J9 NORD MED
PY 1950
VL 43
IS 6
BP 255
EP 257
PG 3
WC Medicine, General & Internal
SC General & Internal Medicine
GA YF454
UT WOS:A1950YF45400005
ER

PT J
AU HULTENGREN, N
AF HULTENGREN, N
TI CURARE AND SPINAL ANESTHESIA - A DANGEROUS COMBINATION
SO NORDISK MEDICIN
LA Norwegian
DT Article
NR 4
TC 1
Z9 1
PU LAEGEFORENINGENS FORLAG
PI DK-1263 COPENHAGEN K
PA ESPLANADEN 8A, DK-1263 COPENHAGEN K, DENMARK
SN 0029-1420
J9 NORD MED
PY 1950
VL 43
IS 6
BP 267
EP 269
PG 3
WC Medicine, General & Internal
SC General & Internal Medicine
GA YF454
UT WOS:A1950YF45400010
ER

PT J
AU LANDE, M
AF LANDE, M
TI LES ACCIDENTS DU CURARE
SO PRESSE MEDICALE
LA English
DT Article
NR 3
TC 0
Z9 0
PU MASSON EDITEUR
PI PARIS 06
PA 120 BLVD SAINT-GERMAIN, 75280 PARIS 06, FRANCE
SN 0755-4982
J9 PRESSE MED
JI Presse Med.
PY 1950
VL 58
IS 42
BP 775
EP 775
PG 1
WC Medicine, General & Internal
SC General & Internal Medicine
GA UQ665
UT WOS:A1950UQ66500117
ER

PT J
AU PHILLIPS, AP
AF PHILLIPS, AP
TI DICARBOXYLIC ACID BIS-(BETA-TERTIARYAMINOALKYL) AMIDES AS CURARE
   SUBSTITUTES
SO SCIENCE
LA English
DT Article
NR 1
TC 9
Z9 9
PU AMER ASSOC ADVANCEMENT SCIENCE
PI WASHINGTON
PA 1200 NEW YORK AVE, NW, WASHINGTON, DC 20005
SN 0036-8075
J9 SCIENCE
JI Science
PY 1950
VL 112
IS 2914
BP 536
EP 536
DI 10.1126/science.112.2914.536
PG 1
WC Multidisciplinary Sciences
SC Science & Technology - Other Topics
GA UA773
UT WOS:A1950UA77300012
ER

PT J
AU DYBING, O
AF DYBING, O
TI COMPARATIVE INVESTIGATIONS ON CURARE AND MYANESIN IN COMBINATION WITH
   HYPNOTICS
SO ANNALES MEDICINAE EXPERIMENTALIS ET BIOLOGIAE FENNIAE
LA English
DT Article
NR 0
TC 0
Z9 0
PU FINNISH MEDICAL SOC DUODECIM
PI HELSINKI
PA KALEVANKATU 11 A, 00100 HELSINKI, FINLAND
SN 0003-4479
J9 ANN MED EXP BIOL FEN
PY 1950
VL 28
IS 1
BP 82
EP 83
PG 2
WC Medicine, Research & Experimental
SC Research & Experimental Medicine
GA YG971
UT WOS:A1950YG97100013
ER

PT J
AU EJRUP, B
AF EJRUP, B
TI *NAGOT OM CURARE I DEN PERIFERA CIRKULATIONSDIAGNOSTIKEN
SO NORDISK MEDICIN
LA English
DT Article
NR 0
TC 0
Z9 0
PU LAEGEFORENINGENS FORLAG
PI DK-1263 COPENHAGEN K
PA ESPLANADEN 8A, DK-1263 COPENHAGEN K, DENMARK
SN 0029-1420
J9 NORD MED
PY 1950
VL 43
IS 15
BP 640
EP 640
PG 1
WC Medicine, General & Internal
SC General & Internal Medicine
GA YF463
UT WOS:A1950YF46300021
ER

PT J
AU MORCH, ET
AF MORCH, ET
TI CURARE IN THE TREATMENT OF TETANUS
SO ACTA CHIRURGICA SCANDINAVICA
LA English
DT Article
NR 17
TC 1
Z9 1
PU SCANDINAVIAN UNIVERSITY PRESS
PI OSLO
PA PO BOX 2959 TOYEN, JOURNAL DIVISION CUSTOMER SERVICE, N-0608 OSLO,
   NORWAY
SN 0001-5482
J9 ACTA CHIR SCAND
PY 1949
VL 97
IS 6
BP 568
EP 573
PG 6
WC Surgery
SC Surgery
GA YC191
UT WOS:A1949YC19100009
ER

PT J
AU ALWALL, N
   NILSBY, I
   SERIN, F
   SYLVAN, S
AF ALWALL, N
   NILSBY, I
   SERIN, F
   SYLVAN, S
TI THE INFLUENCE OF MAGNESIUM ANAESTHESIA AND CURARE PARALYSIS ON THE
   METABOLIC EFFECT OF ALPHA-DINITROPHENOL AND THYROXINE - FURTHER
   EXPERIMENTAL STUDIES ON THE SYNERGISM OF THYROXINE AND DINITROPHENOL
SO ACTA PHARMACOLOGICA ET TOXICOLOGICA
LA English
DT Article
NR 6
TC 0
Z9 0
PU MUNKSGAARD INT PUBL LTD
PI COPENHAGEN
PA 35 NORRE SOGADE, PO BOX 2148, DK-1016 COPENHAGEN, DENMARK
SN 0001-6683
J9 ACTA PHARMACOL TOX
PY 1949
VL 5
IS 1
BP 21
EP 28
PG 8
WC Pharmacology & Pharmacy; Toxicology
SC Pharmacology & Pharmacy; Toxicology
GA XT516
UT WOS:A1949XT51600003
ER

PT J
AU NAESS, K
AF NAESS, K
TI ON THE EFFECT OF CURARE ON THE CONTRACTILITY OF MUSCLE CELLS
SO ACTA PHYSIOLOGICA SCANDINAVICA
LA English
DT Article
NR 8
TC 5
Z9 5
PU BLACKWELL SCIENCE LTD
PI OXFORD
PA P O BOX 88, OSNEY MEAD, OXFORD OX2 0NE, OXON, ENGLAND
SN 0001-6772
J9 ACTA PHYSIOL SCAND
JI Acta Physiol. Scand.
PY 1949
VL 19
IS 2-3
BP 237
EP 245
DI 10.1111/j.1748-1716.1949.tb00154.x
PG 9
WC Physiology
SC Physiology
GA YC712
UT WOS:A1949YC71200014
ER

PT J
AU Thygesen, P
   Christensen, E
AF Thygesen, Paul
   Christensen, Erna
TI CURARE THERAPY IN SPASTIC CONDITIONS
SO ACTA PSYCHIATRICA ET NEUROLOGICA
LA English
DT Article
NR 19
TC 2
Z9 2
PU BLACKWELL MUNKSGAARD
PI FREDERIKSBERG C
PA 1 ROSENORNS ALLE, DK-1970 FREDERIKSBERG C, DENMARK
SN 0365-558X
J9 ACTA PSYCH NEUROL
JI Acta Psychiatr. Neurol.
PY 1949
VL 24
IS 2
BP 251
EP 280
DI 10.1111/j.1600-0447.1949.tb03496.x
PG 30
WC Clinical Neurology; Psychiatry
SC Neurosciences & Neurology; Psychiatry
GA V01GK
UT WOS:000206843900007
ER

PT J
AU MAHANNA, DL
   CLARK, TE
   KISSANE, RW
AF MAHANNA, DL
   CLARK, TE
   KISSANE, RW
TI AURICULAR FLUTTER DURING THE ADMINISTRATION OF CYCLOPROPANE AND CURARE -
   REPORT OF 2 CASES
SO AMERICAN HEART JOURNAL
LA English
DT Article
NR 8
TC 0
Z9 0
PU MOSBY-YEAR BOOK INC
PI ST LOUIS
PA 11830 WESTLINE INDUSTRIAL DR, ST LOUIS, MO 63146-3318
SN 0002-8703
J9 AM HEART J
JI Am. Heart J.
PY 1949
VL 38
IS 2
BP 301
EP 305
DI 10.1016/0002-8703(49)91337-X
PG 5
WC Cardiac & Cardiovascular Systems
SC Cardiovascular System & Cardiology
GA XU267
UT WOS:A1949XU26700009
ER

PT J
AU WEST, GB
AF WEST, GB
TI THE ASSAY OF CURARE AND CURARE-LIKE SUBSTANCES - A MODIFICATION OF THE
   METHOD USING THE RATS PHRENIC NERVE-DIAPHRAGM PREPARATION
SO ANALYST
LA English
DT Article
NR 1
TC 1
Z9 1
PU ROYAL SOC CHEMISTRY
PI CAMBRIDGE
PA THOMAS GRAHAM HOUSE, SCIENCE PARK, MILTON RD, CAMBRIDGE CB4 0WF, CAMBS,
   ENGLAND
SN 0003-2654
J9 ANALYST
JI Analyst
PY 1949
VL 74
IS 884
BP 582
EP 582
PG 1
WC Chemistry, Analytical
SC Chemistry
GA UL091
UT WOS:A1949UL09100002
ER

PT J
AU DUTTA, NK
   MACINTOSH, FC
AF DUTTA, NK
   MACINTOSH, FC
TI ASSAY OF CURARE PREPARATIONS BY THE RABBIT HEAD-DROP METHOD
SO ANALYST
LA English
DT Article
NR 7
TC 5
Z9 5
PU ROYAL SOC CHEMISTRY
PI CAMBRIDGE
PA THOMAS GRAHAM HOUSE, SCIENCE PARK, MILTON RD, CAMBRIDGE CB4 0WF, CAMBS,
   ENGLAND
SN 0003-2654
J9 ANALYST
JI Analyst
PY 1949
VL 74
IS 884
BP 588
EP 592
PG 5
WC Chemistry, Analytical
SC Chemistry
GA UL091
UT WOS:A1949UL09100004
ER

PT J
AU PAULSON, JA
   LUNDY, JS
   ESSEX, HE
AF PAULSON, JA
   LUNDY, JS
   ESSEX, HE
TI NARCOSIS WITH PENTOTHAL SODIUM ALONE COMPARED TO NARCOSIS WITH PENTOTHAL
   SODIUM COMBINED WITH (1) CURARE OR (2) MYANESIN .1. PENTOTHAL
   SODIUM-CURARE NARCOSIS
SO ANESTHESIOLOGY
LA English
DT Article
NR 17
TC 3
Z9 3
PU LIPPINCOTT WILLIAMS & WILKINS
PI PHILADELPHIA
PA 227 EAST WASHINGTON SQ, PHILADELPHIA, PA 19106
SN 0003-3022
J9 ANESTHESIOLOGY
JI Anesthesiology
PY 1949
VL 10
IS 4
BP 387
EP 393
DI 10.1097/00000542-194907000-00004
PG 7
WC Anesthesiology
SC Anesthesiology
GA XW161
UT WOS:A1949XW16100004
ER

PT J
AU MARGOLIS, HM
   CAPLAN, PS
AF MARGOLIS, HM
   CAPLAN, PS
TI THE USE OF CURARE (D-TUBOCURARINE IN OIL AND WAX) IN THE TREATMENT OF
   MUSCLE SPASM IN RHEUMATIC DISORDERS
SO ANNALS OF INTERNAL MEDICINE
LA English
DT Article
NR 6
TC 5
Z9 5
PU AMER COLL PHYSICIANS
PI PHILADELPHIA
PA INDEPENDENCE MALL WEST 6TH AND RACE ST, PHILADELPHIA, PA 19106-1572
SN 0003-4819
J9 ANN INTERN MED
JI Ann. Intern. Med.
PY 1949
VL 31
IS 4
BP 615
EP 623
PG 9
WC Medicine, General & Internal
SC General & Internal Medicine
GA UE106
UT WOS:A1949UE10600006
ER

PT J
AU GUARINO, S
   BOVET, D
AF GUARINO, S
   BOVET, D
TI LANTAGONISME CURARE-ACETYLCHOLINE ET LA NOTION DE PAX
SO ARCHIVES INTERNATIONALES DE PHARMACODYNAMIE ET DE THERAPIE
LA English
DT Article
NR 8
TC 8
Z9 8
PU ARCH INT PHARMACODYNAMIE
PI GHENT
PA DE PINTELAAN 185, B-9000 GHENT, BELGIUM
SN 0003-9780
J9 ARCH INT PHARMACOD T
JI Arch. Int. Pharmacodyn. Ther.
PY 1949
VL 80
IS 2-3
BP 159
EP 171
PG 13
WC Pharmacology & Pharmacy
SC Pharmacology & Pharmacy
GA UV621
UT WOS:A1949UV62100001
ER

PT J
AU LEDERER, HD
   SPRANG, HE
AF LEDERER, HD
   SPRANG, HE
TI A POSSIBLE PSYCHOLOGIC COMPLICATION AND CONTRAINDICATION TO ELECTRIC
   SHOCK THERAPY MODIFIED WITH CURARE - REPORT OF A CASE
SO ARCHIVES OF NEUROLOGY AND PSYCHIATRY
LA English
DT Article
NR 6
TC 0
Z9 0
PU AMER MEDICAL ASSOC
PI CHICAGO
PA 515 N STATE ST, CHICAGO, IL 60610
SN 0096-6754
J9 ARCH NEURO PSYCHIATR
PY 1949
VL 62
IS 3
BP 287
EP 292
PG 6
WC Psychiatry
SC Psychiatry
GA UL392
UT WOS:A1949UL39200004
ER

PT J
AU SHEPHERD, PDW
   WATT, DC
AF SHEPHERD, PDW
   WATT, DC
TI CURARE-MODIFIED ELECTRIC CONVULSION THERAPY IN CASES WITH PHYSICAL
   DISEASE
SO BRITISH MEDICAL JOURNAL
LA English
DT Article
NR 18
TC 6
Z9 6
PU BRITISH MED JOURNAL PUBL GROUP
PI LONDON
PA BRITISH MED ASSOC HOUSE, TAVISTOCK SQUARE, LONDON WC1H 9JR, ENGLAND
SN 0959-8138
J9 BRIT MED J
JI Br. Med. J.
PY 1949
VL 1
IS 4608
BP 752
EP 756
PG 5
WC Medicine, General & Internal
SC General & Internal Medicine
GA XV470
UT WOS:A1949XV47000005
ER

PT J
AU CREZE, J
AF CREZE, J
TI *PARALYSIE DES SPERMATOZOIDES DE BATRACIENS PAR LE CURARE ET LES
   CURARISANTS DE SYNTHESE
SO COMPTES RENDUS DES SEANCES DE LA SOCIETE DE BIOLOGIE ET DE SES FILIALES
LA English
DT Article
NR 0
TC 0
Z9 0
PU MASSON EDITEUR
PI PARIS 06
PA 120 BLVD SAINT-GERMAIN, 75280 PARIS 06, FRANCE
SN 0037-9026
J9 CR SOC BIOL
PY 1949
VL 143
IS 1-2
BP 46
EP 48
PG 3
WC Biology
SC Life Sciences & Biomedicine - Other Topics
GA YF327
UT WOS:A1949YF32700023
ER

PT J
AU CHAUCHARD, B
   CHAUCHARD, P
AF CHAUCHARD, B
   CHAUCHARD, P
TI *LES MODIFICATIONS DE LEXCITABILITE NERVEUSE CENTRALE ET PERIPHERIQUE ET
   DE LEXCITABILITE MUSCULAIRE CHEZ LE RAT, SOUS LINFLUENCE DU CURARE
SO COMPTES RENDUS DES SEANCES DE LA SOCIETE DE BIOLOGIE ET DE SES FILIALES
LA English
DT Article
NR 7
TC 2
Z9 2
PU MASSON EDITEUR
PI PARIS 06
PA 120 BLVD SAINT-GERMAIN, 75280 PARIS 06, FRANCE
SN 0037-9026
J9 CR SOC BIOL
PY 1949
VL 143
IS 3-4
BP 227
EP 228
PG 2
WC Biology
SC Life Sciences & Biomedicine - Other Topics
GA YF328
UT WOS:A1949YF32800039
ER

PT J
AU FRANCK, C
   GRANDPIERRE, R
   ARNOULD, P
AF FRANCK, C
   GRANDPIERRE, R
   ARNOULD, P
TI *ACTION DU CURARE (CHLORURE DE TUBOCURARINE) SUR LE TONUS ET LES
   MOUVEMENTS DE LINTESTIN
SO COMPTES RENDUS DES SEANCES DE LA SOCIETE DE BIOLOGIE ET DE SES FILIALES
LA English
DT Article
NR 1
TC 1
Z9 1
PU MASSON EDITEUR
PI PARIS 06
PA 120 BLVD SAINT-GERMAIN, 75280 PARIS 06, FRANCE
SN 0037-9026
J9 CR SOC BIOL
PY 1949
VL 143
IS 5-6
BP 439
EP 439
PG 1
WC Biology
SC Life Sciences & Biomedicine - Other Topics
GA YF329
UT WOS:A1949YF32900065
ER

PT J
AU MCINTYRE, AR
AF MCINTYRE, AR
TI CURARE
SO ENDEAVOUR
LA English
DT Article
NR 22
TC 2
Z9 2
PU PERGAMON-ELSEVIER SCIENCE LTD
PI OXFORD
PA THE BOULEVARD, LANGFORD LANE, KIDLINGTON, OXFORD OX5 1GB, ENGLAND
SN 0160-9327
J9 ENDEAVOUR
JI Endeavour
PY 1949
VL 8
IS 29
BP 32
EP 37
PG 6
WC History & Philosophy Of Science; Multidisciplinary Sciences
SC History & Philosophy of Science; Science & Technology - Other Topics
GA XR781
UT WOS:A1949XR78100005
ER

PT J
AU WASER, P
AF WASER, P
TI *WEITERE PHARMAKOLOGISCHE EIGENSCHAFTEN EINIGER CURARE-AKTIVER
   YOHIMBINDERIVATE
SO HELVETICA PHYSIOLOGICA ET PHARMACOLOGICA ACTA
LA English
DT Article
NR 11
TC 4
Z9 4
PU SCHWABE & CO AG VERLAG
PI MUTTENZ 1
PA FARNSBURGERSTRASSE 8, CH-4132 MUTTENZ 1, SWITZERLAND
J9 HELV PHYSIOL PHARM A
PY 1949
VL 7
IS 4
BP 493
EP 497
PG 5
WC Pharmacology & Pharmacy; Physiology
SC Pharmacology & Pharmacy; Physiology
GA XW799
UT WOS:A1949XW79900005
ER

PT J
AU AUVERGNAT, R
   BAISSET, A
   GREZESRUEFF, F
   LAPORTE, Y
AF AUVERGNAT, R
   BAISSET, A
   GREZESRUEFF, F
   LAPORTE, Y
TI *EFFET DU CURARE (D-TUBOCURARINE) SUR LA TRANSMISSION SYNAPTIQUE DE LA
   MOELLE EPINIERE CHEZ LE CHIEN SPINAL
SO JOURNAL DE PHYSIOLOGIE
LA English
DT Article
NR 15
TC 6
Z9 6
PU MASSON EDITEUR
PI PARIS 06
PA 120 BLVD SAINT-GERMAIN, 75280 PARIS 06, FRANCE
SN 0021-7948
J9 J PHYSIOL-PARIS
PY 1949
VL 41
IS 3
BP 275
EP 282
PG 8
WC Physiology
SC Physiology
GA XY208
UT WOS:A1949XY20800004
ER

PT J
AU SCOTT, KG
   AXELROD, DJ
   HAMILTON, JG
AF SCOTT, KG
   AXELROD, DJ
   HAMILTON, JG
TI THE METABOLISM OF CURIUM IN THE RAT
SO JOURNAL OF BIOLOGICAL CHEMISTRY
LA English
DT Article
NR 4
TC 21
Z9 21
PU AMER SOC BIOCHEMISTRY MOLECULAR BIOLOGY INC
PI BETHESDA
PA 9650 ROCKVILLE PIKE, BETHESDA, MD 20814
SN 0021-9258
J9 J BIOL CHEM
JI J. Biol. Chem.
PY 1949
VL 177
IS 1
BP 325
EP &
PG 0
WC Biochemistry & Molecular Biology
SC Biochemistry & Molecular Biology
GA UZ527
UT WOS:A1949UZ52700041
ER

PT J
AU WRIGHT, EB
AF WRIGHT, EB
TI THE ACTION OF ERYTHROIDIN, CURARE, AND CHLOROBUTANOL IN THE CRAYFISH
SO JOURNAL OF CELLULAR AND COMPARATIVE PHYSIOLOGY
LA English
DT Article
NR 22
TC 14
Z9 14
PU WILEY-LISS
PI NEW YORK
PA DIV JOHN WILEY & SONS INC, 605 THIRD AVE, NEW YORK, NY 10158-0012
J9 J CELL COMPAR PHYSL
PY 1949
VL 33
IS 3
BP 301
EP 332
DI 10.1002/jcp.1030330304
PG 32
WC Physiology
SC Physiology
GA UM177
UT WOS:A1949UM17700003
ER

PT J
AU OSTOW, M
   GARCIA, F
AF OSTOW, M
   GARCIA, F
TI EFFECT OF CURARE ON CORTICAL RESPONSES EVOKED BY AFFERENT STIMULATION
SO JOURNAL OF NEUROPHYSIOLOGY
LA English
DT Article
NR 10
TC 36
Z9 36
PU AMER PHYSIOLOGICAL SOC
PI BETHESDA
PA 9650 ROCKVILLE PIKE, BETHESDA, MD 20814
SN 0022-3077
J9 J NEUROPHYSIOL
JI J. Neurophysiol.
PY 1949
VL 12
IS 4
BP 225
EP 229
PG 5
WC Neurosciences; Physiology
SC Neurosciences & Neurology; Physiology
GA XZ350
UT WOS:A1949XZ35000001
ER

PT J
AU VARNEY, RF
   LINEGAR, CR
   HOLADAY, HA
AF VARNEY, RF
   LINEGAR, CR
   HOLADAY, HA
TI THE ASSAY OF CURARE BY THE RABBIT HEAD-DROP METHOD
SO JOURNAL OF PHARMACOLOGY AND EXPERIMENTAL THERAPEUTICS
LA English
DT Article
NR 38
TC 41
Z9 42
PU AMER SOC PHARMACOLOGY EXPERIMENTAL THERAPEUTICS
PI BETHESDA
PA 9650 ROCKVILLE PIKE, BETHESDA, MD 20814-3998
SN 0022-3565
J9 J PHARMACOL EXP THER
JI J. Pharmacol. Exp. Ther.
PY 1949
VL 97
IS 1
BP 72
EP 83
PG 12
WC Pharmacology & Pharmacy
SC Pharmacology & Pharmacy
GA UH177
UT WOS:A1949UH17700009
ER

PT J
AU MCCAWLEY, EL
AF MCCAWLEY, EL
TI CERTAIN ACTIONS OF CURARE ON THE CENTRAL NERVOUS SYSTEM
SO JOURNAL OF PHARMACOLOGY AND EXPERIMENTAL THERAPEUTICS
LA English
DT Article
NR 22
TC 25
Z9 25
PU AMER SOC PHARMACOLOGY EXPERIMENTAL THERAPEUTICS
PI BETHESDA
PA 9650 ROCKVILLE PIKE, BETHESDA, MD 20814-3998
SN 0022-3565
J9 J PHARMACOL EXP THER
JI J. Pharmacol. Exp. Ther.
PY 1949
VL 97
IS 2
BP 129
EP 139
PG 11
WC Pharmacology & Pharmacy
SC Pharmacology & Pharmacy
GA UH178
UT WOS:A1949UH17800002
ER

PT J
AU KELLY, AR
   SHIDEMAN, FE
AF KELLY, AR
   SHIDEMAN, FE
TI THE RELATIVE ROLE OF THE LIVER AND KIDNEYS IN THE DETOXICATION OF A
   STANDARDIZED CURARE PREPARATION (INTOCOSTRIN)
SO JOURNAL OF PHARMACOLOGY AND EXPERIMENTAL THERAPEUTICS
LA English
DT Article
NR 35
TC 11
Z9 11
PU AMER SOC PHARMACOLOGY EXPERIMENTAL THERAPEUTICS
PI BETHESDA
PA 9650 ROCKVILLE PIKE, BETHESDA, MD 20814-3998
SN 0022-3565
J9 J PHARMACOL EXP THER
JI J. Pharmacol. Exp. Ther.
PY 1949
VL 97
IS 3
BP 292
EP 300
PG 9
WC Pharmacology & Pharmacy
SC Pharmacology & Pharmacy
GA UH179
UT WOS:A1949UH17900007
ER

PT J
AU GUYTON, AC
   REEDER, RC
AF GUYTON, AC
   REEDER, RC
TI THE DYNAMICS OF CURARIZATION
SO JOURNAL OF PHARMACOLOGY AND EXPERIMENTAL THERAPEUTICS
LA English
DT Article
NR 11
TC 35
Z9 35
PU AMER SOC PHARMACOLOGY EXPERIMENTAL THERAPEUTICS
PI BETHESDA
PA 9650 ROCKVILLE PIKE, BETHESDA, MD 20814-3998
SN 0022-3565
J9 J PHARMACOL EXP THER
JI J. Pharmacol. Exp. Ther.
PY 1949
VL 97
IS 3
BP 322
EP 330
PG 9
WC Pharmacology & Pharmacy
SC Pharmacology & Pharmacy
GA UH179
UT WOS:A1949UH17900011
ER

PT J
AU VANREMOORTERE, E
AF VANREMOORTERE, E
TI THE SENSITIVITY OF FROG MUSCLE TO POTASSIUM AND ACETYLCHOLINE .1. EFFECT
   OF CURARE AND PHYSOSTIGMINE ON THIOCYANATE - POTASSIUM SENSITIZATION
SO JOURNAL OF PHARMACOLOGY AND EXPERIMENTAL THERAPEUTICS
LA English
DT Article
NR 24
TC 7
Z9 7
PU AMER SOC PHARMACOLOGY EXPERIMENTAL THERAPEUTICS
PI BETHESDA
PA 9650 ROCKVILLE PIKE, BETHESDA, MD 20814-3998
SN 0022-3565
J9 J PHARMACOL EXP THER
JI J. Pharmacol. Exp. Ther.
PY 1949
VL 96
IS 3
BP 276
EP 284
PG 9
WC Pharmacology & Pharmacy
SC Pharmacology & Pharmacy
GA UH174
UT WOS:A1949UH17400008
ER

PT J
AU KENSLER, CJ
AF KENSLER, CJ
TI THE ANTAGONISM OF CURARE BY CONGO RED AND RELATED COMPOUNDS
SO JOURNAL OF PHARMACOLOGY AND EXPERIMENTAL THERAPEUTICS
LA English
DT Article
NR 34
TC 18
Z9 18
PU AMER SOC PHARMACOLOGY EXPERIMENTAL THERAPEUTICS
PI BETHESDA
PA 9650 ROCKVILLE PIKE, BETHESDA, MD 20814-3998
SN 0022-3565
J9 J PHARMACOL EXP THER
JI J. Pharmacol. Exp. Ther.
PY 1949
VL 95
IS 1
BP 28
EP 44
PG 17
WC Pharmacology & Pharmacy
SC Pharmacology & Pharmacy
GA UH168
UT WOS:A1949UH16800004
ER

PT J
AU ALLMARK, MG
   BACHINSKI, WM
AF ALLMARK, MG
   BACHINSKI, WM
TI A METHOD OF ASSAY FOR CURARE USING RATS
SO JOURNAL OF THE AMERICAN PHARMACEUTICAL ASSOCIATION-SCIENTIFIC EDITION
LA English
DT Article
NR 6
TC 18
Z9 18
PU AMER PHARMACEUTICAL ASSN
PI WASHINGTON
PA 2215 CONSTITUTION AVE NW, WASHINGTON, DC 20037
J9 J AM PHARM ASSOC SCI
PY 1949
VL 38
IS 1
BP 43
EP 45
PG 3
WC Pharmacology & Pharmacy
SC Pharmacology & Pharmacy
GA YG840
UT WOS:A1949YG84000013
ER

PT J
AU KING, H
AF KING, H
TI CURARE ALKALOIDS .9. EXAMINATION OF SOME STRYCHNOS SPECIES FROM BRITISH
   GUIANA - CHARACTERISATION OF DIABOLINE, AN ALKALOID FROM
   STRYCHNOS-DIABOLI, SANDWITH
SO JOURNAL OF THE CHEMICAL SOCIETY
LA English
DT Article
NR 7
TC 31
Z9 31
PU ROYAL SOC CHEMISTRY
PI CAMBRIDGE
PA THOMAS GRAHAM HOUSE, SCIENCE PARK, MILTON RD, CAMBRIDGE CB4 0WF, CAMBS,
   ENGLAND
J9 J CHEM SOC
PY 1949
IS APR
BP 955
EP 958
DI 10.1039/jr9490000955
PG 4
WC Chemistry, Multidisciplinary
SC Chemistry
GA UB647
UT WOS:A1949UB64700042
ER

PT J
AU KING, H
AF KING, H
TI CURARE ALKALOIDS .10. SOME ALKALOIDS OF STRYCHNOS TOXIFERA ROB - SCHOMB
SO JOURNAL OF THE CHEMICAL SOCIETY
LA English
DT Article
NR 12
TC 22
Z9 22
PU ROYAL SOC CHEMISTRY
PI CAMBRIDGE
PA THOMAS GRAHAM HOUSE, SCIENCE PARK, MILTON RD, CAMBRIDGE CB4 0WF, CAMBS,
   ENGLAND
J9 J CHEM SOC
PY 1949
IS DEC
BP 3263
EP 3271
DI 10.1039/jr9490003263
PG 9
WC Chemistry, Multidisciplinary
SC Chemistry
GA UB655
UT WOS:A1949UB65500037
ER

PT J
AU BOURKE, JD
AF BOURKE, JD
TI CURARE WITH GENERAL ANAESTHESIA FOR FORCEPS DELIVERY
SO LANCET
LA English
DT Article
NR 3
TC 0
Z9 0
PU LANCET LTD
PI LONDON
PA 42 BEDFORD SQUARE, LONDON WC1B 3SL, ENGLAND
SN 0140-6736
J9 LANCET
JI Lancet
PY 1949
VL 257
IS SEP17
BP 511
EP 512
PG 2
WC Medicine, General & Internal
SC General & Internal Medicine
GA UC262
UT WOS:A1949UC26200010
ER

PT J
AU MUSHIN, WW
   WIEN, R
   MASON, DFJ
   LANGSTON, GT
AF MUSHIN, WW
   WIEN, R
   MASON, DFJ
   LANGSTON, GT
TI CURARE-LIKE ACTIONS OF TRI-(DIETHYLAMINOETHOXY)-BENZENE TRIETHYLIODIDE
SO LANCET
LA English
DT Article
NR 7
TC 3
Z9 3
PU LANCET LTD
PI LONDON
PA 42 BEDFORD SQUARE, LONDON WC1B 3SL, ENGLAND
SN 0140-6736
J9 LANCET
JI Lancet
PY 1949
VL 256
IS APR30
BP 726
EP 728
PG 3
WC Medicine, General & Internal
SC General & Internal Medicine
GA UC242
UT WOS:A1949UC24200003
ER

PT J
AU NEUWIRTH, E
AF NEUWIRTH, E
TI THE ADMINISTRATION OF CURARE BY ELECTROPHORESIS - PRELIMINARY REPORT
SO NEW YORK STATE JOURNAL OF MEDICINE
LA English
DT Article
NR 4
TC 1
Z9 1
PU MED SOC STATE OF NY
PI LAKE SUCCESS
PA 420 LAKEVILLE RD P O BOX 5404, LAKE SUCCESS, NY 11042
SN 0028-7628
J9 NEW YORK STATE J MED
PY 1949
VL 49
IS 13
BP 1569
EP 1570
PG 2
WC Medicine, General & Internal
SC General & Internal Medicine
GA XT228
UT WOS:A1949XT22800014
ER

PT J
AU HOLUND, T
AF HOLUND, T
TI USE OF CURARE IN DIFFICULT REDUCTIONS
SO NORDISK MEDICIN
LA Norwegian
DT Article
NR 1
TC 0
Z9 0
PU LAEGEFORENINGENS FORLAG
PI DK-1263 COPENHAGEN K
PA ESPLANADEN 8A, DK-1263 COPENHAGEN K, DENMARK
SN 0029-1420
J9 NORD MED
PY 1949
VL 42
IS 49
BP 1906
EP 1906
PG 1
WC Medicine, General & Internal
SC General & Internal Medicine
GA YF446
UT WOS:A1949YF44600009
ER

PT J
AU THYGESEN, P
   CHRISTENSEN, E
AF THYGESEN, P
   CHRISTENSEN, E
TI THE EFFECT OF CURARE ON SPASTIC AND SIMILAR CONDITIONS
SO NORDISK MEDICIN
LA Norwegian
DT Article
NR 15
TC 2
Z9 2
PU LAEGEFORENINGENS FORLAG
PI DK-1263 COPENHAGEN K
PA ESPLANADEN 8A, DK-1263 COPENHAGEN K, DENMARK
SN 0029-1420
J9 NORD MED
PY 1949
VL 41
IS 7
BP 295
EP 298
PG 4
WC Medicine, General & Internal
SC General & Internal Medicine
GA YF404
UT WOS:A1949YF40400001
ER

PT J
AU POULSEN, H
AF POULSEN, H
TI ANTIHISTAMINICS AS AN ANTIDOTE TO THE HISTAMIN-LIKE ACTION OF CURARE
   PREPARATIONS
SO NORDISK MEDICIN
LA Norwegian
DT Article
NR 12
TC 3
Z9 3
PU LAEGEFORENINGENS FORLAG
PI DK-1263 COPENHAGEN K
PA ESPLANADEN 8A, DK-1263 COPENHAGEN K, DENMARK
SN 0029-1420
J9 NORD MED
PY 1949
VL 41
IS 14
BP 627
EP 632
PG 6
WC Medicine, General & Internal
SC General & Internal Medicine
GA YF411
UT WOS:A1949YF41100002
ER

PT J
AU BURSTEIN, CL
   JACKSON, A
   ROVENSTINE, EA
AF BURSTEIN, CL
   JACKSON, A
   ROVENSTINE, EA
TI EFFECT OF CURARE ON AUTONOMIC REFLEXES
SO PROCEEDINGS OF THE SOCIETY FOR EXPERIMENTAL BIOLOGY AND MEDICINE
LA English
DT Article
NR 4
TC 13
Z9 13
PU BLACKWELL SCIENCE INC
PI MALDEN
PA 350 MAIN ST, MALDEN, MA 02148
SN 0037-9727
J9 P SOC EXP BIOL MED
JI Proc. Soc. Exp. Biol. Med.
PY 1949
VL 70
IS 4
BP 718
EP 719
PG 2
WC Medicine, Research & Experimental
SC Research & Experimental Medicine
GA UH083
UT WOS:A1949UH08300049
ER

PT J
AU COURTIN, RF
   LUNDY, JS
AF COURTIN, RF
   LUNDY, JS
TI 4-WAY CONNECTOR FOR THE SIMULTANEOUS INTRAVENOUS ADMINISTRATION OF
   PENTOTHAL SODIUM, CURARE AND FLUIDS OR BLOOD
SO PROCEEDINGS OF THE STAFF MEETINGS OF THE MAYO CLINIC
LA English
DT Article
NR 0
TC 1
Z9 1
PU MAYO CLINIC PROCEEDINGS
PI ROCHESTER
PA 660 SIEBENS BLDG MAYO CLINIC, ROCHESTER, MN 55905
J9 P STAFF M MAYO CLIN
PY 1949
VL 24
IS 16
BP 419
EP 420
PG 2
WC Medicine, General & Internal
SC General & Internal Medicine
GA UN508
UT WOS:A1949UN50800004
ER

PT J
AU MOSER, H
AF MOSER, H
TI SENSORIUM UND SENSIBILITAT UNTER CURARE - BEOBACHTUNGEN BEI EINEM
   SELBSTVERSUCH
SO SCHWEIZERISCHE MEDIZINISCHE WOCHENSCHRIFT
LA English
DT Article
NR 7
TC 0
Z9 0
PU SCHWABE & CO AG VERLAG
PI MUTTENZ 1
PA FARNSBURGERSTRASSE 8, CH-4132 MUTTENZ 1, SWITZERLAND
SN 0036-7672
J9 SCHWEIZ MED WSCHR
JI Schweiz. Med. Wochenschr.
PY 1949
VL 79
IS 18
BP 408
EP 409
PG 2
WC Medicine, General & Internal
SC General & Internal Medicine
GA UV853
UT WOS:A1949UV85300004
ER

PT J
AU HARROUN, P
   FISHER, CW
AF HARROUN, P
   FISHER, CW
TI THE PHYSIOLOGICAL EFFECTS OF CURARE - ITS FAILURE TO PASS THE PLACENTAL
   MEMBRANE OR INHIBIT UTERINE CONTRACTIONS
SO SURGERY GYNECOLOGY & OBSTETRICS
LA English
DT Article
NR 9
TC 18
Z9 18
PU FRANKLIN H MARTIN FOUNDATION
PI CHICAGO
PA 55 E ERIE ST, CHICAGO, IL 60611
SN 0039-6087
J9 SURG GYNECOL OBSTET
JI Surg. Gynecol. Obstet.
PY 1949
VL 89
IS 1
BP 73
EP 75
PG 3
WC Obstetrics & Gynecology; Surgery
SC Obstetrics & Gynecology; Surgery
GA UP174
UT WOS:A1949UP17400012
ER

PT J
AU Bennett, AE
AF Bennett, A. E.
TI Misconceptions Concerning Hazards of Curarization with Electroshock
SO DISEASES OF THE NERVOUS SYSTEM
LA English
DT Article
C1 Neuropsychiat Dept Herrick Mem Hosp, A E Benneth Neuropsychiat Res Fdn, Berkeley, CA USA.
NR 7
TC 6
Z9 6
PU PHYSICIANS POSTGRADUATE PRESS
PI MEMPHIS
PA P O BOX 240008, MEMPHIS, TN 38124 USA
SN 0012-3714
J9 DIS NERV SYST
JI Dis. Nerv. Syst.
PD JUL
PY 1948
VL 9
IS 7
BP 219
EP 221
PG 3
WC Psychiatry
SC Psychiatry
GA V68YI
UT WOS:000204660000005
ER

PT J
AU EASON, E
   KARP, M
AF EASON, E
   KARP, M
TI USE OF CURARE IN THE ANESTHETIC MANAGEMENT OF THE PROFOUNDLY SEDATED
   PATIENT
SO AMERICAN JOURNAL OF SURGERY
LA English
DT Article
NR 1
TC 1
Z9 1
PU CAHNERS PUBL CO
PI NEW YORK
PA 249 WEST 17 STREET, NEW YORK, NY 10011
SN 0002-9610
J9 AM J SURG
JI Am. J. Surg.
PY 1948
VL 75
IS 5
BP 695
EP 699
DI 10.1016/0002-9610(48)90393-6
PG 5
WC Surgery
SC Surgery
GA UW639
UT WOS:A1948UW63900009
ER

PT J
AU ORY, EM
   GROSSMAN, LA
AF ORY, EM
   GROSSMAN, LA
TI THE MANAGEMENT OF TETANUS WITH CURARE - REPORT OF 2 CASES
SO AMERICAN JOURNAL OF THE MEDICAL SCIENCES
LA English
DT Article
NR 6
TC 9
Z9 9
PU LIPPINCOTT WILLIAMS & WILKINS
PI PHILADELPHIA
PA 227 EAST WASHINGTON SQ, PHILADELPHIA, PA 19106
SN 0002-9629
J9 AM J MED SCI
JI Am. J. Med. Sci.
PY 1948
VL 215
IS 4
BP 448
EP 450
DI 10.1097/00000441-194804000-00014
PG 3
WC Medicine, General & Internal
SC General & Internal Medicine
GA UK470
UT WOS:A1948UK47000014
ER

PT J
AU CARRON, H
   STOELTING, VK
   CULLEN, SC
AF CARRON, H
   STOELTING, VK
   CULLEN, SC
TI PENTOBARBITAL SODIUM-CURARE INDUCTION FOR ENDOTRACHEAL INTUBATION
SO ANESTHESIOLOGY
LA English
DT Article
NR 4
TC 10
Z9 10
PU LIPPINCOTT WILLIAMS & WILKINS
PI PHILADELPHIA
PA 227 EAST WASHINGTON SQ, PHILADELPHIA, PA 19106
SN 0003-3022
J9 ANESTHESIOLOGY
JI Anesthesiology
PY 1948
VL 9
IS 1
BP 11
EP 14
PG 4
WC Anesthesiology
SC Anesthesiology
GA UX851
UT WOS:A1948UX85100002
ER

PT J
AU BAIRD, JW
   JOHNSON, WR
   VANBERGEN, FH
AF BAIRD, JW
   JOHNSON, WR
   VANBERGEN, FH
TI PENTOTHAL CURARE SOLUTION - A PRELIMINARY REPORT AND ANALYSIS OF ITS USE
   IN 160 CASES
SO ANESTHESIOLOGY
LA English
DT Article
NR 11
TC 18
Z9 18
PU LIPPINCOTT WILLIAMS & WILKINS
PI PHILADELPHIA
PA 227 EAST WASHINGTON SQ, PHILADELPHIA, PA 19106
SN 0003-3022
J9 ANESTHESIOLOGY
JI Anesthesiology
PY 1948
VL 9
IS 2
BP 141
EP 158
DI 10.1097/00000542-194803000-00004
PG 18
WC Anesthesiology
SC Anesthesiology
GA UX852
UT WOS:A1948UX85200004
ER

PT J
AU HERINGMAN, EC
   ADRIANI, J
   YAGER, BB
AF HERINGMAN, EC
   ADRIANI, J
   YAGER, BB
TI PROLONGING THE EFFECTS OF CURARE WITH GELATIN-DEXTROSE MIXTURES - A
   PRELIMINARY STUDY
SO ANESTHESIOLOGY
LA English
DT Article
NR 3
TC 0
Z9 0
PU LIPPINCOTT WILLIAMS & WILKINS
PI PHILADELPHIA
PA 227 EAST WASHINGTON SQ, PHILADELPHIA, PA 19106
SN 0003-3022
J9 ANESTHESIOLOGY
JI Anesthesiology
PY 1948
VL 9
IS 5
BP 506
EP 513
DI 10.1097/00000542-194809000-00006
PG 8
WC Anesthesiology
SC Anesthesiology
GA UX855
UT WOS:A1948UX85500006
ER

PT J
AU GREIF, EW
   RICHARDS, RC
   ALEXANDER, FAD
AF GREIF, EW
   RICHARDS, RC
   ALEXANDER, FAD
TI ANESTHESIA FOR THORACOPLASTY - THE USE OF A PENTOTHAL-CURARE MIXTURE
   SUPPLEMENTED WITH NITROUS OXIDE-OXYGEN - PRELIMINARY REPORT
SO ANESTHESIOLOGY
LA English
DT Article
NR 17
TC 0
Z9 0
PU LIPPINCOTT WILLIAMS & WILKINS
PI PHILADELPHIA
PA 227 EAST WASHINGTON SQ, PHILADELPHIA, PA 19106
SN 0003-3022
J9 ANESTHESIOLOGY
JI Anesthesiology
PY 1948
VL 9
IS 6
BP 637
EP 643
DI 10.1097/00000542-194811000-00009
PG 7
WC Anesthesiology
SC Anesthesiology
GA UX856
UT WOS:A1948UX85600008
ER

PT J
AU PICK, EP
   RICHARDS, GV
AF PICK, EP
   RICHARDS, GV
TI ACTION OF CURARE ALKALOIDS AND ERYTHRINA ALKALOIDS ON MORPHINIZED MICE
SO ARCHIVES INTERNATIONALES DE PHARMACODYNAMIE ET DE THERAPIE
LA English
DT Article
NR 31
TC 17
Z9 17
PU ARCH INT PHARMACODYNAMIE
PI GHENT
PA DE PINTELAAN 185, B-9000 GHENT, BELGIUM
SN 0003-9780
J9 ARCH INT PHARMACOD T
JI Arch. Int. Pharmacodyn. Ther.
PY 1948
VL 76
IS 2
BP 183
EP 195
PG 13
WC Pharmacology & Pharmacy
SC Pharmacology & Pharmacy
GA UV606
UT WOS:A1948UV60600003
ER

PT J
AU ALTSCHULE, MD
   TILLOTSON, KJ
AF ALTSCHULE, MD
   TILLOTSON, KJ
TI UNTOWARD REACTIONS TO CURARE CONSEQUENT TO VAGAL HYPERACTIVITY FOLLOWING
   ELECTROSHOCK CONVULSIONS
SO ARCHIVES OF NEUROLOGY AND PSYCHIATRY
LA English
DT Article
NR 23
TC 9
Z9 9
PU AMER MEDICAL ASSOC
PI CHICAGO
PA 515 N STATE ST, CHICAGO, IL 60610
SN 0096-6754
J9 ARCH NEURO PSYCHIATR
PY 1948
VL 60
IS 4
BP 392
EP 401
PG 10
WC Psychiatry
SC Psychiatry
GA UM446
UT WOS:A1948UM44600006
ER

PT J
AU ALTSCHULE, MD
   TILLOTSON, KJ
AF ALTSCHULE, MD
   TILLOTSON, KJ
TI MODIFICATION BY CURARE OF CIRCULATORY CHANGES DURING ELECTRICALLY
   INDUCED CONVULSIONS IN MAN - A NOTE ON D-TUBOCURARINE
SO ARCHIVES OF NEUROLOGY AND PSYCHIATRY
LA English
DT Article
NR 7
TC 8
Z9 8
PU AMER MEDICAL ASSOC
PI CHICAGO
PA 515 N STATE ST, CHICAGO, IL 60610
SN 0096-6754
J9 ARCH NEURO PSYCHIATR
PY 1948
VL 59
IS 5
BP 469
EP 475
PG 7
WC Psychiatry
SC Psychiatry
GA UF289
UT WOS:A1948UF28900003
ER

PT J
AU CHOU, TC
   DEELIO, FJ
AF CHOU, TC
   DEELIO, FJ
TI THE ANTICURARE ACTIVITY OF ESERINE ON THE SUPERIOR CERVICAL GANGLION OF
   THE CAT
SO BRITISH JOURNAL OF PHARMACOLOGY AND CHEMOTHERAPY
LA English
DT Article
NR 5
TC 14
Z9 14
PU STOCKTON PRESS LTD
PI BASINGSTOKE,HAMPSHIRE
PA BRUNEL RD HOUNDMILLS, BASINGSTOKE,HAMPSHIRE RG21 2XS, ENGLAND
SN 0007-1188
J9 BRIT J PHARM CHEMOTH
PY 1948
VL 3
IS 2
BP 113
EP 115
PG 3
WC Oncology; Pharmacology & Pharmacy
SC Oncology; Pharmacology & Pharmacy
GA XV578
UT WOS:A1948XV57800003
ER

PT J
AU BARLOW, RB
   ING, HR
AF BARLOW, RB
   ING, HR
TI CURARE-LIKE ACTION OF POLYMETHYLENE BIS-QUATERNARY AMMONIUM SALTS
SO BRITISH JOURNAL OF PHARMACOLOGY AND CHEMOTHERAPY
LA English
DT Article
NR 23
TC 206
Z9 206
PU STOCKTON PRESS LTD
PI BASINGSTOKE,HAMPSHIRE
PA BRUNEL RD HOUNDMILLS, BASINGSTOKE,HAMPSHIRE RG21 2XS, ENGLAND
SN 0007-1188
J9 BRIT J PHARM CHEMOTH
PY 1948
VL 3
IS 4
BP 298
EP 304
PG 7
WC Oncology; Pharmacology & Pharmacy
SC Oncology; Pharmacology & Pharmacy
GA XV580
UT WOS:A1948XV58000005
ER

PT J
AU CLARKE, CA
   HOTSTON, RD
AF CLARKE, CA
   HOTSTON, RD
TI CURARE IN OIL IN THE TREATMENT OF SPASTIC CONDITIONS
SO BRITISH MEDICAL JOURNAL
LA English
DT Article
NR 14
TC 8
Z9 8
PU BRITISH MED JOURNAL PUBL GROUP
PI LONDON
PA BRITISH MED ASSOC HOUSE, TAVISTOCK SQUARE, LONDON WC1H 9JR, ENGLAND
SN 0959-8138
J9 BRIT MED J
JI Br. Med. J.
PY 1948
VL 1
IS 4545
BP 289
EP 291
PG 3
WC Medicine, General & Internal
SC General & Internal Medicine
GA XU496
UT WOS:A1948XU49600002
ER

PT J
AU WARDROP, DM
AF WARDROP, DM
TI A COMPARATIVE STUDY OF CONTINUOUS SPINAL AND CYCLOPROPANE WITH CURARE
SO CANADIAN MEDICAL ASSOCIATION JOURNAL
LA English
DT Article
NR 8
TC 0
Z9 0
PU CANADIAN MEDICAL ASSOCIATION
PI OTTAWA
PA 1867 ALTA VISTA DR, OTTAWA ON K1G 3Y6, CANADA
SN 0820-3946
J9 CAN MED ASSOC J
JI Can. Med. Assoc. J.
PY 1948
VL 58
IS 4
BP 343
EP 348
PG 6
WC Medicine, General & Internal
SC General & Internal Medicine
GA UU893
UT WOS:A1948UU89300006
ER

PT J
AU LAPICQUE, L
   LAPICQUE, M
AF LAPICQUE, L
   LAPICQUE, M
TI *SUR LAFFAIBLISSEMENT DE LA FORCE MUSCULAIRE DANS UN PREMIER STADE DE
   LACTION DU CURARE
SO COMPTES RENDUS DES SEANCES DE LA SOCIETE DE BIOLOGIE ET DE SES FILIALES
LA English
DT Article
NR 4
TC 0
Z9 0
PU MASSON EDITEUR
PI PARIS 06
PA 120 BLVD SAINT-GERMAIN, 75280 PARIS 06, FRANCE
SN 0037-9026
J9 CR SOC BIOL
PY 1948
VL 142
IS 7-8
BP 450
EP 452
PG 3
WC Biology
SC Life Sciences & Biomedicine - Other Topics
GA YF318
UT WOS:A1948YF31800018
ER

PT J
AU LAPICQUE, M
AF LAPICQUE, M
TI *SENSIBILITE DU COEUR DE LECREVISSE AU CURARE
SO COMPTES RENDUS DES SEANCES DE LA SOCIETE DE BIOLOGIE ET DE SES FILIALES
LA English
DT Article
NR 3
TC 0
Z9 0
PU MASSON EDITEUR
PI PARIS 06
PA 120 BLVD SAINT-GERMAIN, 75280 PARIS 06, FRANCE
SN 0037-9026
J9 CR SOC BIOL
PY 1948
VL 142
IS 7-8
BP 452
EP 453
PG 2
WC Biology
SC Life Sciences & Biomedicine - Other Topics
GA YF318
UT WOS:A1948YF31800019
ER

PT J
AU PETERFALVI, M
   JEQUIER, R
AF PETERFALVI, M
   JEQUIER, R
TI *A PROPOS DES PROPRIETES PHYSOSTIGMINIQUES DUN CURARE DE SYNTHESE
SO COMPTES RENDUS DES SEANCES DE LA SOCIETE DE BIOLOGIE ET DE SES FILIALES
LA English
DT Article
NR 3
TC 1
Z9 1
PU MASSON EDITEUR
PI PARIS 06
PA 120 BLVD SAINT-GERMAIN, 75280 PARIS 06, FRANCE
SN 0037-9026
J9 CR SOC BIOL
PY 1948
VL 142
IS 11-1
BP 729
EP 731
PG 3
WC Biology
SC Life Sciences & Biomedicine - Other Topics
GA YF320
UT WOS:A1948YF32000007
ER

PT J
AU LAPICQUE, L
AF LAPICQUE, L
TI *MEDECINE - LE CURARE EN MEDECINE
SO COMPTES RENDUS HEBDOMADAIRES DES SEANCES DE L ACADEMIE DES SCIENCES
LA English
DT Article
NR 7
TC 0
Z9 0
PU GAUTHIER-VILLARS/EDITIONS ELSEVIER
PI PARIS
PA 23 RUE LINOIS, 75015 PARIS, FRANCE
J9 CR HEBD ACAD SCI
PY 1948
VL 226
IS 11
BP 856
EP 859
PG 4
WC Multidisciplinary Sciences
SC Science & Technology - Other Topics
GA YG296
UT WOS:A1948YG29600004
ER

PT J
AU BOVET, D
   BOVETNITTI, F
AF BOVET, D
   BOVETNITTI, F
TI CURARE
SO EXPERIENTIA
LA English
DT Article
NR 223
TC 27
Z9 27
PU BIRKHAUSER VERLAG AG
PI BASEL
PA VIADUKSTRASSE 40-44, PO BOX 133, CH-4010 BASEL, SWITZERLAND
SN 0014-4754
J9 EXPERIENTIA
JI Experientia
PY 1948
VL 4
IS 9
BP 325
EP 348
DI 10.1007/BF02164483
PG 24
WC Multidisciplinary Sciences
SC Science & Technology - Other Topics
GA UV311
UT WOS:A1948UV31100001
ER

PT J
AU STEMPIEN, SJ
   GREENE, WW
AF STEMPIEN, SJ
   GREENE, WW
TI GASTROSCOPY UNDER PENTOTHAL-CURARE ANESTHESIA
SO GASTROENTEROLOGY
LA English
DT Article
NR 3
TC 3
Z9 3
PU W B SAUNDERS CO
PI PHILADELPHIA
PA INDEPENDENCE SQUARE WEST CURTIS CENTER, STE 300, PHILADELPHIA, PA
   19106-3399
SN 0016-5085
J9 GASTROENTEROLOGY
JI Gastroenterology
PY 1948
VL 10
IS 6
BP 978
EP 981
PG 4
WC Gastroenterology & Hepatology
SC Gastroenterology & Hepatology
GA UG152
UT WOS:A1948UG15200006
ER

PT J
AU SALAN, I
   CARMICHAEL, DM
AF SALAN, I
   CARMICHAEL, DM
TI HAZARDS OF CURARE - PRESENTATION OF A CASE
SO JAMA-JOURNAL OF THE AMERICAN MEDICAL ASSOCIATION
LA English
DT Article
NR 1
TC 6
Z9 6
PU AMER MEDICAL ASSOC
PI CHICAGO
PA 515 N STATE ST, CHICAGO, IL 60610
SN 0098-7484
J9 JAMA-J AM MED ASSOC
JI JAMA-J. Am. Med. Assoc.
PY 1948
VL 138
IS 3
BP 205
EP 206
PG 2
WC Medicine, General & Internal
SC General & Internal Medicine
GA UC985
UT WOS:A1948UC98500007
ER

PT J
AU COOPER, IS
   HOEN, TI
AF COOPER, IS
   HOEN, TI
TI CURARE IN SPASTIC PARAPLEGIA
SO JOURNAL OF NEUROSURGERY
LA English
DT Article
NR 2
TC 5
Z9 5
PU AMER ASSOC NEUROLOGICAL SURGEONS
PI CHARLOTTESVILLE
PA UNIV VIRGINIA, 1224 WEST MAIN ST, STE 450, CHARLOTTESVILLE, VA 22903
SN 0022-3085
J9 J NEUROSURG
JI J. Neurosurg.
PY 1948
VL 5
IS 5
BP 464
EP 465
DI 10.3171/jns.1948.5.5.0464
PG 2
WC Clinical Neurology; Surgery
SC Neurosciences & Neurology; Surgery
GA UW708
UT WOS:A1948UW70800004
ER

PT J
AU EVERETT, GM
AF EVERETT, GM
TI PHARMACOLOGICAL STUDIES OF D-TUBOCURARINE AND OTHER CURARE FRACTIONS
SO JOURNAL OF PHARMACOLOGY AND EXPERIMENTAL THERAPEUTICS
LA English
DT Article
NR 23
TC 64
Z9 64
PU AMER SOC PHARMACOLOGY EXPERIMENTAL THERAPEUTICS
PI BETHESDA
PA 9650 ROCKVILLE PIKE, BETHESDA, MD 20814-3998
SN 0022-3565
J9 J PHARMACOL EXP THER
JI J. Pharmacol. Exp. Ther.
PY 1948
VL 92
IS 3
BP 236
EP 248
PG 13
WC Pharmacology & Pharmacy
SC Pharmacology & Pharmacy
GA UM471
UT WOS:A1948UM47100004
ER

PT J
AU SCHULTZ, PE
   GURALNICK, WC
AF SCHULTZ, PE
   GURALNICK, WC
TI ADVANCES IN GENERAL ANESTHESIA - PENTOTHAL SODIUM AND CURARE
SO JOURNAL OF THE AMERICAN DENTAL ASSOCIATION
LA English
DT Article
NR 17
TC 2
Z9 2
PU AMER DENTAL ASSN
PI CHICAGO
PA 211 E CHICAGO AVE, CHICAGO, IL 60611
SN 0002-8177
J9 J AM DENT ASSOC
JI J. Am. Dent. Assoc.
PY 1948
VL 36
IS 2
BP 140
EP 149
PG 10
WC Dentistry, Oral Surgery & Medicine
SC Dentistry, Oral Surgery & Medicine
GA UU463
UT WOS:A1948UU46300002
ER

PT J
AU KING, H
AF KING, H
TI CURARE ALKALOIDS .7. CONSTITUTION OF DEXTROTUBOCURARINE CHLORIDE
SO JOURNAL OF THE CHEMICAL SOCIETY
LA English
DT Article
NR 3
TC 27
Z9 27
PU ROYAL SOC CHEMISTRY
PI CAMBRIDGE
PA THOMAS GRAHAM HOUSE, SCIENCE PARK, MILTON RD, CAMBRIDGE CB4 0WF, CAMBS,
   ENGLAND
J9 J CHEM SOC
PY 1948
IS MAR
BP 265
EP 266
DI 10.1039/jr9480000265
PG 2
WC Chemistry, Multidisciplinary
SC Chemistry
GA YE365
UT WOS:A1948YE36500006
ER

PT J
AU KING, H
AF KING, H
TI CURARE ALKALOIDS .8. EXAMINATION OF COMMERCIAL CURARE, CHONDRODENDRON
   TOMENTOSUM R AND P AND ANOMOSPERMUM GRANDIFOLIUM EICHL
SO JOURNAL OF THE CHEMICAL SOCIETY
LA English
DT Article
NR 10
TC 8
Z9 8
PU ROYAL SOC CHEMISTRY
PI CAMBRIDGE
PA THOMAS GRAHAM HOUSE, SCIENCE PARK, MILTON RD, CAMBRIDGE CB4 0WF, CAMBS,
   ENGLAND
J9 J CHEM SOC
PY 1948
IS NOV
BP 1945
EP 1949
DI 10.1039/jr9480001945
PG 5
WC Chemistry, Multidisciplinary
SC Chemistry
GA YE373
UT WOS:A1948YE37300045
ER

PT J
AU KUHN, RA
   BICKERS, DS
AF KUHN, RA
   BICKERS, DS
TI AN EVALUATION OF CURARE IN SPASTICITY DUE TO SPINAL-CORD INJURIES
SO NEW ENGLAND JOURNAL OF MEDICINE
LA English
DT Article
NR 33
TC 17
Z9 17
PU MASSACHUSETTS MEDICAL SOC
PI WALTHAM
PA WALTHAM WOODS, 860 WINTER ST, WALTHAM, MA 02451-1413
SN 0028-4793
J9 NEW ENGL J MED
JI N. Engl. J. Med.
PY 1948
VL 238
IS 18
BP 615
EP 622
DI 10.1056/NEJM194804292381801
PG 8
WC Medicine, General & Internal
SC General & Internal Medicine
GA UH656
UT WOS:A1948UH65600001
ER

PT J
AU KOCH, F
   LUNDSKOG, O
AF KOCH, F
   LUNDSKOG, O
TI *CURARE VID REPOSITION AV LUXATIONER OCH FRAKTURER
SO NORDISK MEDICIN
LA English
DT Article
NR 0
TC 0
Z9 0
PU LAEGEFORENINGENS FORLAG
PI DK-1263 COPENHAGEN K
PA ESPLANADEN 8A, DK-1263 COPENHAGEN K, DENMARK
SN 0029-1420
J9 NORD MED
PY 1948
VL 39
IS 34
BP 1538
EP 1539
PG 2
WC Medicine, General & Internal
SC General & Internal Medicine
GA YF168
UT WOS:A1948YF16800012
ER

PT J
AU NORMANN, N
AF NORMANN, N
TI *CURARE OG ANESTESI
SO NORDISK MEDICIN
LA English
DT Article
NR 0
TC 0
Z9 0
PU LAEGEFORENINGENS FORLAG
PI DK-1263 COPENHAGEN K
PA ESPLANADEN 8A, DK-1263 COPENHAGEN K, DENMARK
SN 0029-1420
J9 NORD MED
PY 1948
VL 38
IS 25
BP 1230
EP 1230
PG 1
WC Medicine, General & Internal
SC General & Internal Medicine
GA YF159
UT WOS:A1948YF15900025
ER

PT J
AU [Anonymous]
AF [Anonymous]
TI *CURARE
SO NORDISK MEDICIN
LA English
DT Article
NR 0
TC 0
Z9 0
PU LAEGEFORENINGENS FORLAG
PI DK-1263 COPENHAGEN K
PA ESPLANADEN 8A, DK-1263 COPENHAGEN K, DENMARK
SN 0029-1420
J9 NORD MED
PY 1948
VL 37
IS 6
BP 291
EP 291
PG 1
WC Medicine, General & Internal
SC General & Internal Medicine
GA YF140
UT WOS:A1948YF14000022
ER

PT J
AU NORMANN, N
AF NORMANN, N
TI CURARE IN THE TREATMENT OF POLIOMYELITIS
SO NORDISK MEDICIN
LA Norwegian
DT Article
NR 3
TC 2
Z9 2
PU LAEGEFORENINGENS FORLAG
PI DK-1263 COPENHAGEN K
PA ESPLANADEN 8A, DK-1263 COPENHAGEN K, DENMARK
SN 0029-1420
J9 NORD MED
PY 1948
VL 37
IS 10
BP 476
EP 479
PG 4
WC Medicine, General & Internal
SC General & Internal Medicine
GA YF144
UT WOS:A1948YF14400005
ER

PT J
AU ROSENBERG, D
   FISCHER, AE
AF ROSENBERG, D
   FISCHER, AE
TI CURARE (INTOCOSTRIN) IN THE ACUTE STAGE OF ANTERIOR POLIOMYELITIS
SO PEDIATRICS
LA English
DT Article
NR 14
TC 3
Z9 3
PU AMER ACAD PEDIATRICS
PI ELK GROVE VILLAGE
PA 141 NORTH-WEST POINT BLVD, ELK GROVE VILLAGE, IL 60007-1098
SN 0031-4005
J9 PEDIATRICS
JI Pediatrics
PY 1948
VL 1
IS 5
BP 648
EP 656
PG 9
WC Pediatrics
SC Pediatrics
GA XU450
UT WOS:A1948XU45000008
ER

PT J
AU MASSIONVERNIORY, L
   DUMONT, E
   NICAISE, R
   REINHOLD, H
AF MASSIONVERNIORY, L
   DUMONT, E
   NICAISE, R
   REINHOLD, H
TI LELECTROCHOCTHERAPIE SOUS CURARE
SO PRESSE MEDICALE
LA English
DT Article
NR 8
TC 0
Z9 0
PU MASSON EDITEUR
PI PARIS 06
PA 120 BLVD SAINT-GERMAIN, 75280 PARIS 06, FRANCE
SN 0755-4982
J9 PRESSE MED
JI Presse Med.
PY 1948
VL 56
IS 12
BP 150
EP 151
PG 2
WC Medicine, General & Internal
SC General & Internal Medicine
GA UU055
UT WOS:A1948UU05500002
ER

PT J
AU LABORIT, H
AF LABORIT, H
TI INDICATIONS NOUVELLES DUTILISATION DU CURARE - EN THERAPEUTIQUE
   CHIRURGICALE
SO PRESSE MEDICALE
LA English
DT Article
NR 5
TC 4
Z9 4
PU MASSON EDITEUR
PI PARIS 06
PA 120 BLVD SAINT-GERMAIN, 75280 PARIS 06, FRANCE
SN 0755-4982
J9 PRESSE MED
JI Presse Med.
PY 1948
VL 56
IS 14
BP 170
EP 171
PG 2
WC Medicine, General & Internal
SC General & Internal Medicine
GA UU057
UT WOS:A1948UU05700002
ER

PT J
AU RAVINA, A
AF RAVINA, A
TI LEMPLOI DU CURARE DANS LE TRAITEMENT DE LA POLIOMYELITE ANTERIEURE AIGUE
SO PRESSE MEDICALE
LA English
DT Article
NR 6
TC 0
Z9 0
PU MASSON EDITEUR
PI PARIS 06
PA 120 BLVD SAINT-GERMAIN, 75280 PARIS 06, FRANCE
SN 0755-4982
J9 PRESSE MED
JI Presse Med.
PY 1948
VL 56
IS 18
BP 218
EP 219
PG 2
WC Medicine, General & Internal
SC General & Internal Medicine
GA UU061
UT WOS:A1948UU06100002
ER

PT J
AU WATSONJONES, R
AF WATSONJONES, R
TI FILM - CURARE (INTERCOSTRIN) IN THE TREATMENT OF ACUTE ANTERIOR
   POLIOMYELITIS
SO PROCEEDINGS OF THE ROYAL SOCIETY OF MEDICINE-LONDON
LA English
DT Article
NR 0
TC 0
Z9 0
PU ROYAL SOC MEDICINE PRESS LTD
PI LONDON
PA 1 WIMPOLE STREET, LONDON W1M 8AE, ENGLAND
SN 0035-9157
J9 P ROY SOC MED
PY 1948
VL 41
IS 6
BP 391
EP 391
PG 1
WC Medicine, General & Internal
SC General & Internal Medicine
GA YF815
UT WOS:A1948YF81500025
ER

PT J
AU MADDOCK, WO
   RANKIN, VM
   YOUMANS, WB
AF MADDOCK, WO
   RANKIN, VM
   YOUMANS, WB
TI PREVENTION OF THE ANTI-CURARE ACTION OF EPINEPHRINE BY DIBENAMINE
SO PROCEEDINGS OF THE SOCIETY FOR EXPERIMENTAL BIOLOGY AND MEDICINE
LA English
DT Article
NR 3
TC 24
Z9 24
PU BLACKWELL SCIENCE INC
PI MALDEN
PA 350 MAIN ST, MALDEN, MA 02148
SN 0037-9727
J9 P SOC EXP BIOL MED
JI Proc. Soc. Exp. Biol. Med.
PY 1948
VL 67
IS 2
BP 151
EP 153
PG 3
WC Medicine, Research & Experimental
SC Research & Experimental Medicine
GA UH125
UT WOS:A1948UH12500010
ER

PT J
AU PICK, EP
   RICHARDS, GV
AF PICK, EP
   RICHARDS, GV
TI A BIOLOGICAL METHOD FOR DETERMINATION OF CURARE AND
   ERYTHROIDINE-ALKALOIDS
SO PROCEEDINGS OF THE SOCIETY FOR EXPERIMENTAL BIOLOGY AND MEDICINE
LA English
DT Article
NR 11
TC 5
Z9 5
PU BLACKWELL SCIENCE INC
PI MALDEN
PA 350 MAIN ST, MALDEN, MA 02148
SN 0037-9727
J9 P SOC EXP BIOL MED
JI Proc. Soc. Exp. Biol. Med.
PY 1948
VL 67
IS 3
BP 329
EP 331
PG 3
WC Medicine, Research & Experimental
SC Research & Experimental Medicine
GA UH126
UT WOS:A1948UH12600025
ER

PT J
AU HEUSCHER, JE
   SCHOELLY, ML
AF HEUSCHER, JE
   SCHOELLY, ML
TI BEITRAG ZUR PHYSIOLOGISCHEN WIRKUNG VON PARPANIT UND CURARE ANHAND VON
   SELBSTVERSUCHEN
SO SCHWEIZERISCHE MEDIZINISCHE WOCHENSCHRIFT
LA English
DT Article
NR 14
TC 6
Z9 6
PU SCHWABE & CO AG VERLAG
PI MUTTENZ 1
PA FARNSBURGERSTRASSE 8, CH-4132 MUTTENZ 1, SWITZERLAND
SN 0036-7672
J9 SCHWEIZ MED WSCHR
JI Schweiz. Med. Wochenschr.
PY 1948
VL 78
IS 21
BP 509
EP 512
PG 4
WC Medicine, General & Internal
SC General & Internal Medicine
GA UV804
UT WOS:A1948UV80400005
ER

PT J
AU MINZ, B
   VEIL, C
AF MINZ, B
   VEIL, C
TI *PHYSIOLOGIE - ACTION COMPAREE DES ADRENOLYTIQUES ET DU CURARE SUR LA
   RIGIDITE DE DECEREBRATION
SO COMPTES RENDUS HEBDOMADAIRES DES SEANCES DE L ACADEMIE DES SCIENCES
LA English
DT Article
NR 4
TC 0
Z9 0
PU GAUTHIER-VILLARS/EDITIONS ELSEVIER
PI PARIS
PA 23 RUE LINOIS, 75015 PARIS, FRANCE
J9 CR HEBD ACAD SCI
PY 1948
VL 227
IS 4
BP 294
EP 296
PG 3
WC Multidisciplinary Sciences
SC Science & Technology - Other Topics
GA YG314
UT WOS:A1948YG31400025
ER

PT J
AU Riggs, BC
   Schlomer, GM
AF Riggs, Benjamin C.
   Schlomer, George M.
TI Hazards of Curarization Before Electroshock Case Reports
SO DISEASES OF THE NERVOUS SYSTEM
LA English
DT Article
C1 Baldpate Inc, Georgetown, MA USA.
   Baldpate Inc, Georgetown, MA USA.
NR 8
TC 10
Z9 10
PU PHYSICIANS POSTGRADUATE PRESS
PI MEMPHIS
PA P O BOX 240008, MEMPHIS, TN 38124 USA
SN 0012-3714
J9 DIS NERV SYST
JI Dis. Nerv. Syst.
PD DEC
PY 1947
VL 8
IS 12
BP 382
EP 386
PG 5
WC Psychiatry
SC Psychiatry
GA V68XD
UT WOS:000204656900004
ER

PT J
AU MARK, DD
AF MARK, DD
TI ELECTROMYOGRAPHIC INTERFERENCE IN THE HUMAN ELECTROENCEPHALOGRAM - A
   STUDY OF THE EFFECT OF MILD CURARIZATION
SO AMERICAN JOURNAL OF PHYSIOLOGY
LA English
DT Article
NR 14
TC 3
Z9 3
PU AMER PHYSIOLOGICAL SOC
PI BETHESDA
PA 9650 ROCKVILLE PIKE, BETHESDA, MD 20814
SN 0002-9513
J9 AM J PHYSIOL
JI Am. J. Physiol.
PY 1947
VL 149
IS 3
BP 538
EP 548
PG 11
WC Physiology
SC Physiology
GA XV936
UT WOS:A1947XV93600002
ER

PT J
AU AUSHERMAN, HM
   BRANNEN, FS
AF AUSHERMAN, HM
   BRANNEN, FS
TI CURARE - CYCLOPROPANE ANESTHESIA - CLINICAL OBSERVATIONS IN 350 CASES
SO AMERICAN JOURNAL OF SURGERY
LA English
DT Article
NR 8
TC 1
Z9 1
PU CAHNERS PUBL CO
PI NEW YORK
PA 249 WEST 17 STREET, NEW YORK, NY 10011
SN 0002-9610
J9 AM J SURG
JI Am. J. Surg.
PY 1947
VL 74
IS 4
BP 411
EP 413
DI 10.1016/0002-9610(47)90132-3
PG 3
WC Surgery
SC Surgery
GA UW632
UT WOS:A1947UW63200003
ER

PT J
AU BAIRD, JW
AF BAIRD, JW
TI PENTOTHAL-CURARE MIXTURE
SO ANESTHESIOLOGY
LA English
DT Article
NR 3
TC 18
Z9 18
PU LIPPINCOTT WILLIAMS & WILKINS
PI PHILADELPHIA
PA 227 EAST WASHINGTON SQ, PHILADELPHIA, PA 19106
SN 0003-3022
J9 ANESTHESIOLOGY
JI Anesthesiology
PY 1947
VL 8
IS 1
BP 75
EP 79
DI 10.1097/00000542-194701000-00007
PG 5
WC Anesthesiology
SC Anesthesiology
GA UX845
UT WOS:A1947UX84500007
ER

PT J
AU SMITH, SM
AF SMITH, SM
TI THE USE OF CURARE IN INFANTS AND CHILDREN
SO ANESTHESIOLOGY
LA English
DT Article
NR 10
TC 6
Z9 6
PU LIPPINCOTT WILLIAMS & WILKINS
PI PHILADELPHIA
PA 227 EAST WASHINGTON SQ, PHILADELPHIA, PA 19106
SN 0003-3022
J9 ANESTHESIOLOGY
JI Anesthesiology
PY 1947
VL 8
IS 2
BP 176
EP 180
DI 10.1097/00000542-194703000-00006
PG 5
WC Anesthesiology
SC Anesthesiology
GA UX846
UT WOS:A1947UX84600006
ER

PT J
AU CULLEN, SC
AF CULLEN, SC
TI CURARE - ITS PAST AND PRESENT
SO ANESTHESIOLOGY
LA English
DT Article
NR 44
TC 4
Z9 4
PU LIPPINCOTT WILLIAMS & WILKINS
PI PHILADELPHIA
PA 227 EAST WASHINGTON SQ, PHILADELPHIA, PA 19106
SN 0003-3022
J9 ANESTHESIOLOGY
JI Anesthesiology
PY 1947
VL 8
IS 5
BP 479
EP 488
DI 10.1097/00000542-194709000-00004
PG 10
WC Anesthesiology
SC Anesthesiology
GA UX849
UT WOS:A1947UX84900004
ER

PT J
AU WIELAND, H
   WITKOP, B
   BAHR, K
AF WIELAND, H
   WITKOP, B
   BAHR, K
TI *UBER DIE ALKALOIDE AUS CALEBASSEN-CURARE .5.
SO ANNALEN DER CHEMIE-JUSTUS LIEBIG
LA German
DT Article
NR 14
TC 27
Z9 27
PU VCH PUBLISHERS INC
PI DEERFIELD BEACH
PA 303 NW 12TH AVE, DEERFIELD BEACH, FL 33442-1788 USA
SN 0075-4617
J9 LIEBIGS ANN CHEM
PY 1947
VL 558
IS 2
BP 144
EP 156
PG 13
WC Chemistry, Multidisciplinary
SC Chemistry
GA XV036
UT WOS:A1947XV03600007
ER

PT J
AU ROBERTSON, RB
AF ROBERTSON, RB
TI PENTOTHAL SODIUM AND A COMBINATION OF PENTOTHAL SODIUM AND CURARE AS AN
   ANESTHETIC FOR TONSILLECTOMY
SO ARCHIVES OF OTOLARYNGOLOGY-HEAD & NECK SURGERY
LA English
DT Article
NR 5
TC 3
Z9 3
PU AMER MEDICAL ASSOC
PI CHICAGO
PA 515 N STATE ST, CHICAGO, IL 60610
SN 0886-4470
J9 ARCH OTOLARYNGOL
JI Arch. Otolaryngol. Head Neck Surg.
PY 1947
VL 45
IS 4
BP 392
EP 397
PG 6
WC Otorhinolaryngology; Surgery
SC Otorhinolaryngology; Surgery
GA UY151
UT WOS:A1947UY15100003
ER

PT J
AU CHOU, TC
AF CHOU, TC
TI A METHOD OF ESTIMATING CURARE-LIKE ACTIVITY ON THE ISOLATED PHRENIC
   NERVE DIAPHRAGM PREPARATION OF THE RAT
SO BRITISH JOURNAL OF PHARMACOLOGY AND CHEMOTHERAPY
LA English
DT Article
NR 13
TC 59
Z9 59
PU STOCKTON PRESS LTD
PI BASINGSTOKE,HAMPSHIRE
PA BRUNEL RD HOUNDMILLS, BASINGSTOKE,HAMPSHIRE RG21 2XS, ENGLAND
SN 0007-1188
J9 BRIT J PHARM CHEMOTH
PY 1947
VL 2
IS 1
BP 1
EP 7
PG 7
WC Oncology; Pharmacology & Pharmacy
SC Oncology; Pharmacology & Pharmacy
GA XV573
UT WOS:A1947XV57300001
ER

PT J
AU BOURNE, JG
AF BOURNE, JG
TI THIOPENTONE-NITROUS-OXIDE-OXYGEN ANAESTHESIA WITH CURARE FOR HEAD AND
   NECK SURGERY
SO BRITISH MEDICAL JOURNAL
LA English
DT Article
NR 0
TC 9
Z9 9
PU BRITISH MED JOURNAL PUBL GROUP
PI LONDON
PA BRITISH MED ASSOC HOUSE, TAVISTOCK SQUARE, LONDON WC1H 9JR, ENGLAND
SN 0959-8138
J9 BRIT MED J
JI Br. Med. J.
PY 1947
VL 2
IS 4529
BP 654
EP 655
PG 2
WC Medicine, General & Internal
SC General & Internal Medicine
GA XV295
UT WOS:A1947XV29500006
ER

PT J
AU OSTLERE, G
AF OSTLERE, G
TI USE OF CURARE IN POOR-RISK PATIENTS
SO BRITISH MEDICAL JOURNAL
LA English
DT Article
NR 8
TC 6
Z9 6
PU BRITISH MED JOURNAL PUBL GROUP
PI LONDON
PA BRITISH MED ASSOC HOUSE, TAVISTOCK SQUARE, LONDON WC1H 9JR, ENGLAND
SN 0959-8138
J9 BRIT MED J
JI Br. Med. J.
PY 1947
VL 1
IS 4500
BP 448
EP 451
PG 4
WC Medicine, General & Internal
SC General & Internal Medicine
GA XV266
UT WOS:A1947XV26600005
ER

PT J
AU GROB, D
   LILIENTHAL, JL
   HARVEY, AM
AF GROB, D
   LILIENTHAL, JL
   HARVEY, AM
TI ON CERTAIN VASCULAR EFFECTS OF CURARE IN MAN - THE HISTAMINE REACTION
SO BULLETIN OF THE JOHNS HOPKINS HOSPITAL
LA English
DT Article
NR 51
TC 65
Z9 65
PU JOHNS HOPKINS UNIV PRESS
PI BALTIMORE
PA JOURNALS PUBLISHING DIVISION, 2715 NORTH CHARLES ST, BALTIMORE, MD
   21218-4319
J9 B JOHNS HOPKINS HOSP
PY 1947
VL 80
IS 6
BP 299
EP 322
PG 24
WC Medicine, General & Internal
SC General & Internal Medicine
GA UL449
UT WOS:A1947UL44900001
ER

PT J
AU RANSOHOFF, NS
AF RANSOHOFF, NS
TI CURARE AND INTENSIVE PHYSICAL THERAPY IN THE TREATMENT OF ACUTE ANTERIOR
   POLIOMYELITIS
SO BULLETIN OF THE NEW YORK ACADEMY OF MEDICINE
LA English
DT Article
NR 0
TC 7
Z9 7
PU NEW YORK ACAD MEDICINE
PI NEW YORK
PA 1216 FIFTH AVE, NEW YORK, NY 10029
SN 0028-7091
J9 B NEW YORK ACAD MED
JI Bull. N. Y. Acad. med.
PY 1947
VL 23
IS 1
BP 51
EP 54
PG 4
WC Public, Environmental & Occupational Health; Medicine, General &
   Internal
SC Public, Environmental & Occupational Health; General & Internal Medicine
GA XR893
UT WOS:A1947XR89300006
ER

PT J
AU RANSOHOFF, NS
AF RANSOHOFF, NS
TI TREATMENT OF ACUTE ANTERIOR POLIOMYELITIS WITH CURARE AND INTENSIVE
   PHYSICAL THERAPY
SO BULLETIN OF THE NEW YORK ACADEMY OF MEDICINE
LA English
DT Article
NR 3
TC 9
Z9 9
PU NEW YORK ACAD MEDICINE
PI NEW YORK
PA 1216 FIFTH AVE, NEW YORK, NY 10029
SN 0028-7091
J9 B NEW YORK ACAD MED
JI Bull. N. Y. Acad. med.
PY 1947
VL 23
IS 11
BP 661
EP 669
PG 9
WC Public, Environmental & Occupational Health; Medicine, General &
   Internal
SC Public, Environmental & Occupational Health; General & Internal Medicine
GA XR903
UT WOS:A1947XR90300005
ER

PT J
AU LAPICQUE, L
   DEALMEIDA, MO
AF LAPICQUE, L
   DEALMEIDA, MO
TI *EFFICACITE DU CURARE CONTRE UNE CONTRACTURE DORIGINE SPINALE SANS ARRET
   DE LA SOMMATION NERVEUSE DES MUSCLES
SO COMPTES RENDUS DES SEANCES DE LA SOCIETE DE BIOLOGIE ET DE SES FILIALES
LA English
DT Article
NR 7
TC 1
Z9 1
PU MASSON EDITEUR
PI PARIS 06
PA 120 BLVD SAINT-GERMAIN, 75280 PARIS 06, FRANCE
SN 0037-9026
J9 CR SOC BIOL
PY 1947
VL 141
IS 1
BP 5
EP 6
PG 2
WC Biology
SC Life Sciences & Biomedicine - Other Topics
GA YF303
UT WOS:A1947YF30300002
ER

PT J
AU LAPICQUE, L
   LAPICQUE, M
AF LAPICQUE, L
   LAPICQUE, M
TI *RIGIDITE DE DECEREBRATION CHEZ LE CRAPAUD ET SON UTILISATION POUR
   EPROUVER LACTION DU CURARE
SO COMPTES RENDUS DES SEANCES DE LA SOCIETE DE BIOLOGIE ET DE SES FILIALES
LA English
DT Article
NR 5
TC 1
Z9 1
PU MASSON EDITEUR
PI PARIS 06
PA 120 BLVD SAINT-GERMAIN, 75280 PARIS 06, FRANCE
SN 0037-9026
J9 CR SOC BIOL
PY 1947
VL 141
IS 6
BP 657
EP 658
PG 2
WC Biology
SC Life Sciences & Biomedicine - Other Topics
GA YF308
UT WOS:A1947YF30800051
ER

PT J
AU HALPERN, BN
   BENDA, P
   BOURDON, G
AF HALPERN, BN
   BENDA, P
   BOURDON, G
TI *PROPRIETES PHYSOSTIGMINIQUES DUN CURARE SYNTHETIQUE
SO COMPTES RENDUS DES SEANCES DE LA SOCIETE DE BIOLOGIE ET DE SES FILIALES
LA English
DT Article
NR 4
TC 6
Z9 6
PU MASSON EDITEUR
PI PARIS 06
PA 120 BLVD SAINT-GERMAIN, 75280 PARIS 06, FRANCE
SN 0037-9026
J9 CR SOC BIOL
PY 1947
VL 141
IS 10
BP 979
EP 981
PG 3
WC Biology
SC Life Sciences & Biomedicine - Other Topics
GA YF312
UT WOS:A1947YF31200005
ER

PT J
AU HALPERN, BN
   BENDA, P
   BOURDON, G
AF HALPERN, BN
   BENDA, P
   BOURDON, G
TI *MISE EN EVIDENCE DUN EFFET DE POTENTIALISATION DE LACETYLCHOLINE ET
   DUNE DIMINUTION CONCOMITANTE DE LEXCITABILITE DES FIBRES
   PARASYMPATHIQUES SOUS LINFLUENCE DUN CURARE SYNTHETIQUE
SO COMPTES RENDUS DES SEANCES DE LA SOCIETE DE BIOLOGIE ET DE SES FILIALES
LA English
DT Article
NR 4
TC 3
Z9 3
PU MASSON EDITEUR
PI PARIS 06
PA 120 BLVD SAINT-GERMAIN, 75280 PARIS 06, FRANCE
SN 0037-9026
J9 CR SOC BIOL
PY 1947
VL 141
IS 10
BP 981
EP 983
PG 3
WC Biology
SC Life Sciences & Biomedicine - Other Topics
GA YF312
UT WOS:A1947YF31200006
ER

PT J
AU SCHMID, H
   KARRER, P
AF SCHMID, H
   KARRER, P
TI UBER CURARE-ALKALOIDE AUS CALEBASSEN .2.
SO HELVETICA CHIMICA ACTA
LA English
DT Article
NR 6
TC 27
Z9 27
PU WILEY-V C H VERLAG GMBH
PI BERLIN
PA MUHLENSTRASSE 33-34, D-13187 BERLIN, GERMANY
SN 0018-019X
J9 HELV CHIM ACTA
JI Helv. Chim. Acta
PY 1947
VL 30
IS 5
BP 1162
EP 1171
DI 10.1002/hlca.19470300511
PG 10
WC Chemistry, Multidisciplinary
SC Chemistry
GA UC413
UT WOS:A1947UC41300010
ER

PT J
AU SCHMID, H
   KARRER, P
AF SCHMID, H
   KARRER, P
TI *UBER CURARE-ALKALOIDE AUS CALEBASSEN .3.
SO HELVETICA CHIMICA ACTA
LA English
DT Article
NR 11
TC 22
Z9 22
PU WILEY-V C H VERLAG GMBH
PI BERLIN
PA MUHLENSTRASSE 33-34, D-13187 BERLIN, GERMANY
SN 0018-019X
J9 HELV CHIM ACTA
JI Helv. Chim. Acta
PY 1947
VL 30
IS 7
BP 2081
EP 2091
DI 10.1002/hlca.19470300721
PG 11
WC Chemistry, Multidisciplinary
SC Chemistry
GA UC415
UT WOS:A1947UC41500020
ER

PT J
AU SKINNER, HG
   YOUNG, DM
AF SKINNER, HG
   YOUNG, DM
TI A MOUSE ASSAY FOR CURARE
SO JOURNAL OF PHARMACOLOGY AND EXPERIMENTAL THERAPEUTICS
LA English
DT Article
NR 4
TC 5
Z9 5
PU AMER SOC PHARMACOLOGY EXPERIMENTAL THERAPEUTICS
PI BETHESDA
PA 9650 ROCKVILLE PIKE, BETHESDA, MD 20814-3998
SN 0022-3565
J9 J PHARMACOL EXP THER
JI J. Pharmacol. Exp. Ther.
PY 1947
VL 91
IS 2
BP 144
EP 146
PG 3
WC Pharmacology & Pharmacy
SC Pharmacology & Pharmacy
GA UH219
UT WOS:A1947UH21900009
ER

PT J
AU CHASE, HF
   SCHMIDT, JL
   BHATTACHARYA, BK
AF CHASE, HF
   SCHMIDT, JL
   BHATTACHARYA, BK
TI ANTAGONISM OF CURARE ACTION BY NEOSTIGMINE, PHYSOSTIGMINE, EPHEDRINE AND
   DI-ISOPROPYL FLUOROPHOSPHATE (DFP)
SO JOURNAL OF PHARMACOLOGY AND EXPERIMENTAL THERAPEUTICS
LA English
DT Article
NR 17
TC 27
Z9 27
PU AMER SOC PHARMACOLOGY EXPERIMENTAL THERAPEUTICS
PI BETHESDA
PA 9650 ROCKVILLE PIKE, BETHESDA, MD 20814-3998
SN 0022-3565
J9 J PHARMACOL EXP THER
JI J. Pharmacol. Exp. Ther.
PY 1947
VL 91
IS 3
BP 236
EP 245
PG 10
WC Pharmacology & Pharmacy
SC Pharmacology & Pharmacy
GA UH220
UT WOS:A1947UH22000005
ER

PT J
AU PICK, EP
   RICHARDS, GV
AF PICK, EP
   RICHARDS, GV
TI THE SYNERGISM OF ANESTHETICS AND HYPNOTICS WITH CURARE AND CURARE-LIKE
   ALKALOIDS
SO JOURNAL OF PHARMACOLOGY AND EXPERIMENTAL THERAPEUTICS
LA English
DT Article
NR 30
TC 27
Z9 27
PU AMER SOC PHARMACOLOGY EXPERIMENTAL THERAPEUTICS
PI BETHESDA
PA 9650 ROCKVILLE PIKE, BETHESDA, MD 20814-3998
SN 0022-3565
J9 J PHARMACOL EXP THER
JI J. Pharmacol. Exp. Ther.
PY 1947
VL 90
IS 1
BP 1
EP 13
PG 13
WC Pharmacology & Pharmacy
SC Pharmacology & Pharmacy
GA UH214
UT WOS:A1947UH21400001
ER

PT J
AU STEPHENS, HB
   HARROUN, P
   BECKERT, FE
AF STEPHENS, HB
   HARROUN, P
   BECKERT, FE
TI THE USE OF CURARE IN ANESTHESIA FOR THORACIC SURGERY
SO JOURNAL OF THORACIC SURGERY
LA English
DT Article
NR 14
TC 11
Z9 11
PU MOSBY-YEAR BOOK INC
PI ST LOUIS
PA 11830 WESTLINE INDUSTRIAL DR, ST LOUIS, MO 63146-3318
SN 0096-5588
J9 J THORAC SURG
PY 1947
VL 16
IS 1
BP 50
EP 61
PG 12
WC Cardiac & Cardiovascular Systems; Respiratory System; Surgery
SC Cardiovascular System & Cardiology; Respiratory System; Surgery
GA UZ678
UT WOS:A1947UZ67800005
ER

PT J
AU DONOVAN, JF
AF DONOVAN, JF
TI THE USE OF CURARE IN ELECTRIC CONVULSION THERAPY
SO LANCET
LA English
DT Article
NR 6
TC 0
Z9 0
PU LANCET LTD
PI LONDON
PA 42 BEDFORD SQUARE, LONDON WC1B 3SL, ENGLAND
SN 0140-6736
J9 LANCET
JI Lancet
PY 1947
VL 252
IS MAY10
BP 634
EP 636
PG 3
WC Medicine, General & Internal
SC General & Internal Medicine
GA UB165
UT WOS:A1947UB16500004
ER

PT J
AU ALLEN, EC
   EVERSOLE, UH
AF ALLEN, EC
   EVERSOLE, UH
TI THE USE OF CURARE IN ANESTHESIA
SO NEW ENGLAND JOURNAL OF MEDICINE
LA English
DT Article
NR 27
TC 1
Z9 1
PU MASSACHUSETTS MEDICAL SOC
PI WALTHAM
PA WALTHAM WOODS, 860 WINTER ST, WALTHAM, MA 02451-1413
SN 0028-4793
J9 NEW ENGL J MED
JI N. Engl. J. Med.
PY 1947
VL 236
IS 15
BP 523
EP 526
DI 10.1056/NEJM194704102361501
PG 4
WC Medicine, General & Internal
SC General & Internal Medicine
GA UH627
UT WOS:A1947UH62700001
ER

PT J
AU WIGGIN, SC
   SCHULTZ, PE
   SAUNDERS, P
AF WIGGIN, SC
   SCHULTZ, PE
   SAUNDERS, P
TI EXPERIENCES WITH CURARE IN ANESTHESIA
SO NEW ENGLAND JOURNAL OF MEDICINE
LA English
DT Article
NR 18
TC 4
Z9 4
PU MASSACHUSETTS MEDICAL SOC
PI WALTHAM
PA WALTHAM WOODS, 860 WINTER ST, WALTHAM, MA 02451-1413
SN 0028-4793
J9 NEW ENGL J MED
JI N. Engl. J. Med.
PY 1947
VL 236
IS 15
BP 526
EP 529
DI 10.1056/NEJM194704102361502
PG 4
WC Medicine, General & Internal
SC General & Internal Medicine
GA UH627
UT WOS:A1947UH62700002
ER

PT J
AU SCHLESINGER, EB
AF SCHLESINGER, EB
TI THERAPEUTIC APPLICATIONS OF CURARE AND THEIR PHYSIOLOGIC IMPLICATIONS
SO NEW YORK STATE JOURNAL OF MEDICINE
LA English
DT Article
NR 7
TC 8
Z9 8
PU MED SOC STATE OF NY
PI LAKE SUCCESS
PA 420 LAKEVILLE RD P O BOX 5404, LAKE SUCCESS, NY 11042
SN 0028-7628
J9 NEW YORK STATE J MED
PY 1947
VL 47
IS 15
BP 1689
EP 1692
PG 4
WC Medicine, General & Internal
SC General & Internal Medicine
GA XT182
UT WOS:A1947XT18200007
ER

PT J
AU BERG, A
AF BERG, A
TI CURARE AS AN AID IN THE TREATMENT OF ACUTE ANTERIOR POLIOMYELITIS
SO NORDISK MEDICIN
LA Norwegian
DT Article
NR 0
TC 1
Z9 1
PU LAEGEFORENINGENS FORLAG
PI DK-1263 COPENHAGEN K
PA ESPLANADEN 8A, DK-1263 COPENHAGEN K, DENMARK
SN 0029-1420
J9 NORD MED
PY 1947
VL 35
IS 30
BP 1573
EP 1575
PG 3
WC Medicine, General & Internal
SC General & Internal Medicine
GA YF031
UT WOS:A1947YF03100001
ER

PT J
AU MCINTYRE, AR
AF MCINTYRE, AR
TI SOME PHYSIOLOGICAL EFFECTS OF CURARE AND THEIR APPLICATION TO CLINICAL
   MEDICINE
SO PHYSIOLOGICAL REVIEWS
LA English
DT Article
NR 97
TC 15
Z9 15
PU AMER PHYSIOLOGICAL SOC
PI BETHESDA
PA 9650 ROCKVILLE PIKE, BETHESDA, MD 20814
SN 0031-9333
J9 PHYSIOL REV
JI Physiol. Rev.
PY 1947
VL 27
IS 3
BP 464
EP 477
PG 14
WC Physiology
SC Physiology
GA UM467
UT WOS:A1947UM46700005
ER

PT J
AU SCHMIDT, JL
   CHASE, HF
AF SCHMIDT, JL
   CHASE, HF
TI EFFECT OF MUSCULAR ACTIVITY ON CURARIZATION IN RABBITS
SO PROCEEDINGS OF THE SOCIETY FOR EXPERIMENTAL BIOLOGY AND MEDICINE
LA English
DT Article
NR 3
TC 13
Z9 13
PU BLACKWELL SCIENCE INC
PI MALDEN
PA 350 MAIN ST, MALDEN, MA 02148
SN 0037-9727
J9 P SOC EXP BIOL MED
JI Proc. Soc. Exp. Biol. Med.
PY 1947
VL 65
IS 1
BP 13
EP 14
PG 2
WC Medicine, Research & Experimental
SC Research & Experimental Medicine
GA UQ127
UT WOS:A1947UQ12700004
ER

PT J
AU FEITELBERG, S
   PICK, EP
AF FEITELBERG, S
   PICK, EP
TI ACTION OF CURARE ON TEMPERATURE CHANGES IN THE BRAIN IN COMBINATION WITH
   PENTOBARBITAL NARCOSIS
SO PROCEEDINGS OF THE SOCIETY FOR EXPERIMENTAL BIOLOGY AND MEDICINE
LA English
DT Article
NR 11
TC 3
Z9 3
PU BLACKWELL SCIENCE INC
PI MALDEN
PA 350 MAIN ST, MALDEN, MA 02148
SN 0037-9727
J9 P SOC EXP BIOL MED
JI Proc. Soc. Exp. Biol. Med.
PY 1947
VL 64
IS 3
BP 345
EP 348
PG 4
WC Medicine, Research & Experimental
SC Research & Experimental Medicine
GA UL102
UT WOS:A1947UL10200023
ER

PT J
AU PENDER, JW
AF PENDER, JW
TI FACTORS INFLUENCING THE DOSAGE OF CURARE FOR THE SURGICAL PATIENT
SO PROCEEDINGS OF THE STAFF MEETINGS OF THE MAYO CLINIC
LA English
DT Article
NR 0
TC 1
Z9 1
PU MAYO CLINIC PROCEEDINGS
PI ROCHESTER
PA 660 SIEBENS BLDG MAYO CLINIC, ROCHESTER, MN 55905
J9 P STAFF M MAYO CLIN
PY 1947
VL 22
IS 1
BP 1
EP 3
PG 3
WC Medicine, General & Internal
SC General & Internal Medicine
GA UN557
UT WOS:A1947UN55700001
ER

PT J
AU EATON, LM
AF EATON, LM
TI A WARNING CONCERNING THE USE OF CURARE IN CONVULSIVE SHOCK TREATMENT OF
   PATIENTS WITH PSYCHIATRIC DISORDERS WHO MAY HAVE MYASTHENIA GRAVIS
SO PROCEEDINGS OF THE STAFF MEETINGS OF THE MAYO CLINIC
LA English
DT Article
NR 6
TC 15
Z9 15
PU MAYO CLINIC PROCEEDINGS
PI ROCHESTER
PA 660 SIEBENS BLDG MAYO CLINIC, ROCHESTER, MN 55905
J9 P STAFF M MAYO CLIN
PY 1947
VL 22
IS 1
BP 4
EP 7
PG 4
WC Medicine, General & Internal
SC General & Internal Medicine
GA UN557
UT WOS:A1947UN55700002
ER

PT J
AU RICHARDS, RL
   ELKINS, EC
   CORBIN, KB
AF RICHARDS, RL
   ELKINS, EC
   CORBIN, KB
TI CURARE IN THE TREATMENT OF POLIOMYELITIS
SO PROCEEDINGS OF THE STAFF MEETINGS OF THE MAYO CLINIC
LA English
DT Article
NR 7
TC 1
Z9 1
PU MAYO CLINIC PROCEEDINGS
PI ROCHESTER
PA 660 SIEBENS BLDG MAYO CLINIC, ROCHESTER, MN 55905
J9 P STAFF M MAYO CLIN
PY 1947
VL 22
IS 2
BP 31
EP 38
PG 8
WC Medicine, General & Internal
SC General & Internal Medicine
GA UN558
UT WOS:A1947UN55800003
ER

PT J
AU FOSTER, GE
   TURNER, JV
AF FOSTER, GE
   TURNER, JV
TI THE D-TUBOCURARINE CONTENT OF CURARE
SO QUARTERLY JOURNAL OF PHARMACY AND PHARMACOLOGY
LA English
DT Article
NR 12
TC 2
Z9 2
PU ROYAL PHARMACEUTICAL SOC GREAT BRITAIN
PI LONDON
PA 1 LAMBETH HIGH ST, LONDON SE1 7JN, ENGLAND
SN 0370-2979
J9 Q J PHARM PHARMACOL
PY 1947
VL 20
IS 3
BP 228
EP 234
PG 7
WC Pharmacology & Pharmacy
SC Pharmacology & Pharmacy
GA YA261
UT WOS:A1947YA26100007
ER

EF
