# Supplementary material for: Curare - A Curative Poison: A Scientometric Analysis
Source: PLoS One. 2014 Nov 19;9(11):e112026. doi: 10.1371/journal.pone.0112026 (PMC4237325; doi:10.1371/journal.pone.0112026)
Supplement: Rawdata S9 — (TXT) [file pone.0112026.s009.txt]

FN Thomson Reuters Web of Science™
VR 1.0
PT J
AU HEUSCHER, J
AF HEUSCHER, J
TI CURARE UND ELEKTROSCHOCK
SO SCHWEIZERISCHE MEDIZINISCHE WOCHENSCHRIFT
LA English
DT Article
NR 20
TC 5
Z9 5
PU SCHWABE & CO AG VERLAG
PI MUTTENZ 1
PA FARNSBURGERSTRASSE 8, CH-4132 MUTTENZ 1, SWITZERLAND
SN 0036-7672
J9 SCHWEIZ MED WSCHR
JI Schweiz. Med. Wochenschr.
PY 1947
VL 77
IS 40-4
BP 1078
EP 1080
PG 3
WC Medicine, General & Internal
SC General & Internal Medicine
GA UV772
UT WOS:A1947UV77200009
ER

PT J
AU ADRIANI, J
   OCHSNER, A
AF ADRIANI, J
   OCHSNER, A
TI SOME OBSERVATIONS ON THE USE OF CURARE IN THE TREATMENT OF TETANUS
SO SURGERY
LA English
DT Article
NR 1
TC 25
Z9 25
PU MOSBY-YEAR BOOK INC
PI ST LOUIS
PA 11830 WESTLINE INDUSTRIAL DR, ST LOUIS, MO 63146-3318
SN 0039-6060
J9 SURGERY
JI Surgery
PY 1947
VL 22
IS 3
BP 509
EP 515
PG 7
WC Surgery
SC Surgery
GA UG781
UT WOS:A1947UG78100011
ER

PT J
AU COLE, F
   BARONOFSKY, ID
   WANGENSTEEN, OH
AF COLE, F
   BARONOFSKY, ID
   WANGENSTEEN, OH
TI CURARE AND SHOCK - THE PRODUCTION OF HEMORRHAGE INTO THE UPPER INTESTINE
   OF THE DOG WITH LARGE DOSES OF CURARE
SO SURGERY
LA English
DT Article
NR 8
TC 9
Z9 9
PU MOSBY-YEAR BOOK INC
PI ST LOUIS
PA 11830 WESTLINE INDUSTRIAL DR, ST LOUIS, MO 63146-3318
SN 0039-6060
J9 SURGERY
JI Surgery
PY 1947
VL 21
IS 6
BP 881
EP 888
PG 8
WC Surgery
SC Surgery
GA UG778
UT WOS:A1947UG77800011
ER

PT J
AU HARROUN, P
   BECKERT, FE
   FISHER, CW
AF HARROUN, P
   BECKERT, FE
   FISHER, CW
TI THE PHYSIOLOGIC EFFECTS OF CURARE AND ITS USE AS AN ADJUNCT TO
   ANESTHESIA
SO SURGERY GYNECOLOGY & OBSTETRICS
LA English
DT Article
NR 8
TC 26
Z9 26
PU FRANKLIN H MARTIN FOUNDATION
PI CHICAGO
PA 55 E ERIE ST, CHICAGO, IL 60611
SN 0039-6087
J9 SURG GYNECOL OBSTET
JI Surg. Gynecol. Obstet.
PY 1947
VL 84
IS 4
BP 491
EP 498
PG 8
WC Obstetrics & Gynecology; Surgery
SC Obstetrics & Gynecology; Surgery
GA UP146
UT WOS:A1947UP14600012
ER

PT J
AU COMROE, JH
   DRIPPS, RD
AF COMROE, JH
   DRIPPS, RD
TI CURARE AND CURARE-LIKE COMPOUNDS
SO SURGICAL CLINICS OF NORTH AMERICA
LA English
DT Article
NR 24
TC 3
Z9 3
PU W B SAUNDERS CO
PI PHILADELPHIA
PA INDEPENDENCE SQUARE WEST CURTIS CENTER, STE 300, PHILADELPHIA, PA
   19106-3399
SN 0039-6109
J9 SURG CLIN N AM
JI Surg. Clin.-North Am.
PY 1947
VL 27
IS 6
BP 1575
EP 1582
PG 8
WC Surgery
SC Surgery
GA UU395
UT WOS:A1947UU39500020
ER

PT J
AU KING, H
AF KING, H
TI CURARE ALKALOIDS .6. ALKALOIDS FROM CHONDRODENDRON-TOMENTOSUM R AND P
SO JOURNAL OF THE CHEMICAL SOCIETY
LA English
DT Article
NR 7
TC 17
Z9 17
PU ROYAL SOC CHEMISTRY
PI CAMBRIDGE
PA THOMAS GRAHAM HOUSE, SCIENCE PARK, MILTON RD, CAMBRIDGE CB4 0WF, CAMBS,
   ENGLAND
J9 J CHEM SOC
PY 1947
IS JUL
BP 936
EP 937
DI 10.1039/jr9470000936
PG 2
WC Chemistry, Multidisciplinary
SC Chemistry
GA UB584
UT WOS:A1947UB58400011
ER

PT J
AU DEJALON, PDG
AF DEJALON, PDG
TI A SIMPLE BIOLOGICAL ASSAY OF CURARE PREPARATIONS
SO QUARTERLY JOURNAL OF PHARMACY AND PHARMACOLOGY
LA English
DT Article
NR 12
TC 23
Z9 23
PU ROYAL PHARMACEUTICAL SOC GREAT BRITAIN
PI LONDON
PA 1 LAMBETH HIGH ST, LONDON SE1 7JN, ENGLAND
SN 0370-2979
J9 Q J PHARM PHARMACOL
PY 1947
VL 20
IS 1
BP 28
EP 30
PG 3
WC Pharmacology & Pharmacy
SC Pharmacology & Pharmacy
GA YA259
UT WOS:A1947YA25900004
ER

PT J
AU HUGIN, W
AF HUGIN, W
TI DAS SUBJEKTIVE ERLEBNIS IM CURARE-SELBSTVERSUCH
SO SCHWEIZERISCHE MEDIZINISCHE WOCHENSCHRIFT
LA English
DT Article
NR 0
TC 2
Z9 2
PU SCHWABE & CO AG VERLAG
PI MUTTENZ 1
PA FARNSBURGERSTRASSE 8, CH-4132 MUTTENZ 1, SWITZERLAND
SN 0036-7672
J9 SCHWEIZ MED WSCHR
JI Schweiz. Med. Wochenschr.
PY 1947
VL 77
IS 16
BP 450
EP 451
PG 2
WC Medicine, General & Internal
SC General & Internal Medicine
GA UV753
UT WOS:A1947UV75300003
ER

PT J
AU KASER, O
AF KASER, O
TI CURARE ALS MITTEL ZUR MUSKELERSCHLAFFUNG IN DER NARKOSE
SO SCHWEIZERISCHE MEDIZINISCHE WOCHENSCHRIFT
LA English
DT Article
NR 30
TC 0
Z9 0
PU SCHWABE & CO AG VERLAG
PI MUTTENZ 1
PA FARNSBURGERSTRASSE 8, CH-4132 MUTTENZ 1, SWITZERLAND
SN 0036-7672
J9 SCHWEIZ MED WSCHR
JI Schweiz. Med. Wochenschr.
PY 1947
VL 77
IS 29
BP 771
EP 773
PG 3
WC Medicine, General & Internal
SC General & Internal Medicine
GA UV762
UT WOS:A1947UV76200003
ER

PT J
AU HUGIN, W
AF HUGIN, W
TI UEBER CURARE - WESEN UND NEUE PERSPEKTIVEN EINES ALTEN MITTELS IN DER
   MODERNEN CHIRURGIE
SO SCHWEIZERISCHE MEDIZINISCHE WOCHENSCHRIFT
LA English
DT Article
NR 78
TC 0
Z9 0
PU SCHWABE & CO AG VERLAG
PI MUTTENZ 1
PA FARNSBURGERSTRASSE 8, CH-4132 MUTTENZ 1, SWITZERLAND
SN 0036-7672
J9 SCHWEIZ MED WSCHR
JI Schweiz. Med. Wochenschr.
PY 1947
VL 77
IS 30
BP 791
EP 796
PG 6
WC Medicine, General & Internal
SC General & Internal Medicine
GA UV763
UT WOS:A1947UV76300001
ER

PT J
AU HUDON, F
AF HUDON, F
TI *LE PENTOTHAL ASSOCIE AUX AUTRES ANESTHESIQUES ET AU CURARE
SO SEMAINE DES HOPITAUX
LA English
DT Article
NR 5
TC 0
Z9 0
PU EXPANSION SCI FRANCAISE
PI PARIS
PA 31 BLVD LATOUR MAUBOURG, 75007 PARIS, FRANCE
SN 0037-1777
J9 SEM HOP PARIS
JI Sem. Hop.
PY 1947
VL 23
IS 29
BP 1827
EP 1830
PG 4
WC Medicine, General & Internal
SC General & Internal Medicine
GA YF920
UT WOS:A1947YF92000010
ER

PT J
AU CASE, TJ
   FUNDERBURK, WH
AF CASE, TJ
   FUNDERBURK, WH
TI AN EFFECT OF CURARE ON THE CENTRAL NERVOUS SYSTEM
SO TRANSACTIONS OF THE AMERICAN NEUROLOGICAL ASSOCIATION
LA English
DT Article
NR 0
TC 0
Z9 0
PU SPRINGER PUBL CO
PI NEW YORK
PA 536 BROADWAY, NEW YORK, NY 10012
SN 0065-9479
J9 T AM NEUROL ASSOC
PY 1947
BP 195
EP 196
PG 2
WC Neurosciences
SC Neurosciences & Neurology
GA XT772
UT WOS:A1947XT77200052
ER

PT J
AU SCHLESINGER, EB
AF SCHLESINGER, EB
TI FURTHER STUDIES IN THE USE OF LONG ACTING SUSPENSIONS OF CURARE
SO TRANSACTIONS OF THE AMERICAN NEUROLOGICAL ASSOCIATION
LA English
DT Article
NR 0
TC 0
Z9 0
PU SPRINGER PUBL CO
PI NEW YORK
PA 536 BROADWAY, NEW YORK, NY 10012
SN 0065-9479
J9 T AM NEUROL ASSOC
PY 1947
BP 212
EP 215
PG 4
WC Neurosciences
SC Neurosciences & Neurology
GA XT772
UT WOS:A1947XT77200061
ER

PT J
AU Brody, M
AF Brody, Matthew
TI Comment on "A Near Fatality from Curare"
SO DISEASES OF THE NERVOUS SYSTEM
LA English
DT Article
NR 4
TC 2
Z9 2
PU PHYSICIANS POSTGRADUATE PRESS
PI MEMPHIS
PA P O BOX 240008, MEMPHIS, TN 38124 USA
SN 0012-3714
J9 DIS NERV SYST
JI Dis. Nerv. Syst.
PD NOV
PY 1946
VL 7
IS 11
BP 344
EP 344
PG 1
WC Psychiatry
SC Psychiatry
GA V68WQ
UT WOS:000204655600004
ER

PT J
AU Beard, BH
   Harris, TH
AF Beard, Bruce H.
   Harris, Titus H.
TI A Near Fatality from Curare Preceding Electro-Shock Therapy Case Report
SO DISEASES OF THE NERVOUS SYSTEM
LA English
DT Article
C1 John Sealy Hosp, Galveston, TX USA.
NR 0
TC 10
Z9 10
PU PHYSICIANS POSTGRADUATE PRESS
PI MEMPHIS
PA P O BOX 240008, MEMPHIS, TN 38124 USA
SN 0012-3714
J9 DIS NERV SYST
JI Dis. Nerv. Syst.
PD SEP
PY 1946
VL 7
IS 9
BP 276
EP 277
PG 2
WC Psychiatry
SC Psychiatry
GA V68WO
UT WOS:000204655400004
ER

PT J
AU SCHLESINGER, EB
AF SCHLESINGER, EB
TI CURARE - A REVIEW OF ITS THERAPEUTIC EFFECTS AND THEIR PHYSIOLOGICAL
   BASIS
SO AMERICAN JOURNAL OF MEDICINE
LA English
DT Article
NR 70
TC 21
Z9 21
PU EXCERPTA MEDICA INC
PI NEW YORK
PA 245 WEST 17TH STREET, NEW YORK, NY 10011
SN 0002-9343
J9 AM J MED
JI Am. J. Med.
PY 1946
VL 1
IS 5
BP 518
EP 530
DI 10.1016/0002-9343(46)90073-3
PG 13
WC Medicine, General & Internal
SC General & Internal Medicine
GA XY041
UT WOS:A1946XY04100009
ER

PT J
AU SCHLESINGER, EB
   RAGAN, C
AF SCHLESINGER, EB
   RAGAN, C
TI MUSCLE SPASM IN ACUTE LOW BACK PAIN AND SIMILAR SYNDROMES - A NEW METHOD
   OF TREATMENT WITH CURARE (D-TUBOCURARINE IN OIL AND WAX)
SO AMERICAN JOURNAL OF MEDICINE
LA English
DT Article
NR 6
TC 14
Z9 14
PU EXCERPTA MEDICA INC
PI NEW YORK
PA 245 WEST 17TH STREET, NEW YORK, NY 10011
SN 0002-9343
J9 AM J MED
JI Am. J. Med.
PY 1946
VL 1
IS 6
BP 621
EP 627
DI 10.1016/0002-9343(46)90085-X
PG 7
WC Medicine, General & Internal
SC General & Internal Medicine
GA XY042
UT WOS:A1946XY04200005
ER

PT J
AU JOHNSTON, F
AF JOHNSTON, F
TI USE OF CURARE TO RELIEVE DYSMENORRHEA
SO AMERICAN JOURNAL OF OBSTETRICS AND GYNECOLOGY
LA English
DT Article
NR 5
TC 0
Z9 0
PU MOSBY-YEAR BOOK INC
PI ST LOUIS
PA 11830 WESTLINE INDUSTRIAL DR, ST LOUIS, MO 63146-3318
SN 0002-9378
J9 AM J OBSTET GYNECOL
JI Am. J. Obstet. Gynecol.
PY 1946
VL 51
IS 4
BP 569
EP 570
PG 2
WC Obstetrics & Gynecology
SC Obstetrics & Gynecology
GA UZ423
UT WOS:A1946UZ42300014
ER

PT J
AU TORDA, C
   WOLFF, HG
AF TORDA, C
   WOLFF, HG
TI APPARENT CURARE EFFECT OF SUBSTANCES THAT DECREASE ACETYLCHOLINE
   SYNTHESIS
SO AMERICAN JOURNAL OF PHYSIOLOGY
LA English
DT Article
NR 14
TC 13
Z9 12
PU AMER PHYSIOLOGICAL SOC
PI BETHESDA
PA 9650 ROCKVILLE PIKE, BETHESDA, MD 20814
SN 0002-9513
J9 AM J PHYSIOL
JI Am. J. Physiol.
PY 1946
VL 147
IS 2
BP 384
EP 390
PG 7
WC Physiology
SC Physiology
GA XV928
UT WOS:A1946XV92800022
ER

PT J
AU GILL, RC
AF GILL, RC
TI CURARE - MISCONCEPTIONS REGARDING THE DISCOVERY AND DEVELOPMENT OF THE
   PRESENT FORM OF THE DRUG
SO ANESTHESIOLOGY
LA English
DT Article
NR 62
TC 14
Z9 14
PU LIPPINCOTT WILLIAMS & WILKINS
PI PHILADELPHIA
PA 227 EAST WASHINGTON SQ, PHILADELPHIA, PA 19106
SN 0003-3022
J9 ANESTHESIOLOGY
JI Anesthesiology
PY 1946
VL 7
IS 1
BP 14
EP 23
PG 10
WC Anesthesiology
SC Anesthesiology
GA YA502
UT WOS:A1946YA50200003
ER

PT J
AU HARROUN, P
   BECKERT, FE
   HATHAWAY, HR
AF HARROUN, P
   BECKERT, FE
   HATHAWAY, HR
TI CURARE AND NITROUS OXIDE ANESTHESIA FOR LENGTHY OPERATIONS
SO ANESTHESIOLOGY
LA English
DT Article
NR 1
TC 25
Z9 25
PU LIPPINCOTT WILLIAMS & WILKINS
PI PHILADELPHIA
PA 227 EAST WASHINGTON SQ, PHILADELPHIA, PA 19106
SN 0003-3022
J9 ANESTHESIOLOGY
JI Anesthesiology
PY 1946
VL 7
IS 1
BP 24
EP 28
DI 10.1097/00000542-194601000-00004
PG 5
WC Anesthesiology
SC Anesthesiology
GA YA502
UT WOS:A1946YA50200004
ER

PT J
AU COLE, F
AF COLE, F
TI A NEW LETHAL DOSE OF CURARE, WITH SOME OBSERVATIONS ON THE PATHOLOGY
   PRODUCED BY LARGE DOSES
SO ANESTHESIOLOGY
LA English
DT Article
NR 8
TC 20
Z9 20
PU LIPPINCOTT WILLIAMS & WILKINS
PI PHILADELPHIA
PA 227 EAST WASHINGTON SQ, PHILADELPHIA, PA 19106
SN 0003-3022
J9 ANESTHESIOLOGY
JI Anesthesiology
PY 1946
VL 7
IS 2
BP 190
EP 197
DI 10.1097/00000542-194603000-00007
PG 8
WC Anesthesiology
SC Anesthesiology
GA YA503
UT WOS:A1946YA50300007
ER

PT J
AU COMROE, JH
   DRIPPS, RD
AF COMROE, JH
   DRIPPS, RD
TI THE HISTAMINE-LIKE ACTION OF CURARE AND TUBOCURARINE INJECTED
   INTRACUTANEOUSLY AND INTRA-ARTERIALLY IN MAN
SO ANESTHESIOLOGY
LA English
DT Article
NR 8
TC 126
Z9 126
PU LIPPINCOTT WILLIAMS & WILKINS
PI PHILADELPHIA
PA 227 EAST WASHINGTON SQ, PHILADELPHIA, PA 19106
SN 0003-3022
J9 ANESTHESIOLOGY
JI Anesthesiology
PY 1946
VL 7
IS 3
BP 260
EP 262
DI 10.1097/00000542-194605000-00003
PG 3
WC Anesthesiology
SC Anesthesiology
GA YA504
UT WOS:A1946YA50400003
ER

PT J
AU GREENFIELD, I
AF GREENFIELD, I
TI CONVULSIONS DURING ETHER ANESTHESIA CONTROLLED BY CURARE (INTOCOSTRIN)
SO ANESTHESIOLOGY
LA English
DT Article
NR 3
TC 4
Z9 4
PU LIPPINCOTT WILLIAMS & WILKINS
PI PHILADELPHIA
PA 227 EAST WASHINGTON SQ, PHILADELPHIA, PA 19106
SN 0003-3022
J9 ANESTHESIOLOGY
JI Anesthesiology
PY 1946
VL 7
IS 3
BP 299
EP 301
DI 10.1097/00000542-194605000-00010
PG 3
WC Anesthesiology
SC Anesthesiology
GA YA504
UT WOS:A1946YA50400010
ER

PT J
AU HOLADAY, DA
AF HOLADAY, DA
TI NITROUS OXIDE-CYCLOPROPANE-CURARE ANESTHESIA - A REVIEW OF 200 CASES
SO ANESTHESIOLOGY
LA English
DT Article
NR 28
TC 12
Z9 12
PU LIPPINCOTT WILLIAMS & WILKINS
PI PHILADELPHIA
PA 227 EAST WASHINGTON SQ, PHILADELPHIA, PA 19106
SN 0003-3022
J9 ANESTHESIOLOGY
JI Anesthesiology
PY 1946
VL 7
IS 4
BP 426
EP 440
DI 10.1097/00000542-194607000-00008
PG 15
WC Anesthesiology
SC Anesthesiology
GA YA505
UT WOS:A1946YA50500008
ER

PT J
AU DOUD, EA
   SHORTZ, G
AF DOUD, EA
   SHORTZ, G
TI THE USE OF CURARE FOR ABDOMINAL SURGERY IN SERIOUSLY INJURED PATIENTS
SO ANESTHESIOLOGY
LA English
DT Article
NR 11
TC 5
Z9 5
PU LIPPINCOTT WILLIAMS & WILKINS
PI PHILADELPHIA
PA 227 EAST WASHINGTON SQ, PHILADELPHIA, PA 19106
SN 0003-3022
J9 ANESTHESIOLOGY
JI Anesthesiology
PY 1946
VL 7
IS 5
BP 522
EP 525
DI 10.1097/00000542-194609000-00005
PG 4
WC Anesthesiology
SC Anesthesiology
GA YA506
UT WOS:A1946YA50600005
ER

PT J
AU ATKINSON, M
AF ATKINSON, M
TI TINNITUS-AURIUM - OBSERVATIONS ON THE EFFECT OF CURARE ON LOUDNESS LEVEL
SO ANNALS OF OTOLOGY RHINOLOGY AND LARYNGOLOGY
LA English
DT Article
NR 4
TC 2
Z9 2
PU ANNALS PUBL CO
PI ST LOUIS
PA 4507 LACLEDE AVE, ST LOUIS, MO 63108
SN 0003-4894
J9 ANN OTO RHINOL LARYN
JI Ann. Otol. Rhinol. Laryngol.
PY 1946
VL 55
IS 2
BP 398
EP 405
PG 8
WC Otorhinolaryngology
SC Otorhinolaryngology
GA UY440
UT WOS:A1946UY44000013
ER

PT J
AU APGAR, V
AF APGAR, V
TI EXPERIENCE WITH CURARE IN ANESTHESIA
SO ANNALS OF SURGERY
LA English
DT Article
NR 4
TC 2
Z9 2
PU LIPPINCOTT WILLIAMS & WILKINS
PI PHILADELPHIA
PA 227 EAST WASHINGTON SQ, PHILADELPHIA, PA 19106
SN 0003-4932
J9 ANN SURG
JI Ann. Surg.
PY 1946
VL 124
IS 2
BP 161
EP 166
DI 10.1097/00000658-194608000-00001
PG 6
WC Surgery
SC Surgery
GA UN399
UT WOS:A1946UN39900001
ER

PT J
AU SCHLESINGER, EB
AF SCHLESINGER, EB
TI USE OF CURARE IN OIL IN TREATMENT OF SPASTICITY FOLLOWING INJURY OF THE
   SPINAL CORD
SO ARCHIVES OF NEUROLOGY AND PSYCHIATRY
LA English
DT Article
NR 5
TC 35
Z9 35
PU AMER MEDICAL ASSOC
PI CHICAGO
PA 515 N STATE ST, CHICAGO, IL 60610
SN 0096-6754
J9 ARCH NEURO PSYCHIATR
PY 1946
VL 55
IS 5
BP 530
EP 534
PG 5
WC Psychiatry
SC Psychiatry
GA UK120
UT WOS:A1946UK12000004
ER

PT J
AU STRATMANN, EL
   WRIGHT, RD
   REID, G
AF STRATMANN, EL
   WRIGHT, RD
   REID, G
TI ACCOMMODATION OF NERVE IN MYASTHENIA GRAVIS AND IN PARTIAL CURARIZATION
SO AUSTRALIAN JOURNAL OF EXPERIMENTAL BIOLOGY AND MEDICAL SCIENCE
LA English
DT Article
NR 7
TC 3
Z9 3
PU AUST JRNL EXP BIOL & MED SCI
PI ADELAIDE SO AUSTRALIA
PA DEPT MICROBIOLOGY & IMMUNOLOGY UNIV ADELAIDE, ADELAIDE SO AUSTRALIA
   5000, AUSTRALIA
SN 0004-945X
J9 AUST J EXP BIOL MED
PY 1946
VL 24
IS 4
BP 313
EP 318
DI 10.1038/icb.1946.45
PG 6
WC Medicine, Research & Experimental
SC Research & Experimental Medicine
GA YB968
UT WOS:A1946YB96800008
ER

PT J
AU HEWER, CL
AF HEWER, CL
TI CURARE
SO BRITISH MEDICAL BULLETIN
LA English
DT Article
NR 5
TC 2
Z9 2
PU ROYAL SOC MEDICINE PRESS LTD
PI LONDON
PA 1 WIMPOLE STREET, LONDON W1M 8AE, ENGLAND
SN 0007-1420
J9 BRIT MED BULL
JI Br. Med. Bull.
PY 1946
VL 4
IS 2
BP 110
EP 111
PG 2
WC Medicine, General & Internal
SC General & Internal Medicine
GA XV120
UT WOS:A1946XV12000010
ER

PT J
AU SCHLESINGER, EB
AF SCHLESINGER, EB
TI RECENT ADVANCES IN THE USE OF CURARE IN CLINICAL PRACTICE
SO BULLETIN OF THE NEW YORK ACADEMY OF MEDICINE
LA English
DT Article
NR 23
TC 26
Z9 26
PU NEW YORK ACAD MEDICINE
PI NEW YORK
PA 1216 FIFTH AVE, NEW YORK, NY 10029
SN 0028-7091
J9 B NEW YORK ACAD MED
JI Bull. N. Y. Acad. med.
PY 1946
VL 22
IS 10
BP 520
EP 529
PG 10
WC Public, Environmental & Occupational Health; Medicine, General &
   Internal
SC Public, Environmental & Occupational Health; General & Internal Medicine
GA XR890
UT WOS:A1946XR89000002
ER

PT J
AU MINZ, B
   VEIL, C
AF MINZ, B
   VEIL, C
TI *RIGIDITE DE DECEREBRATION ET CURARE
SO COMPTES RENDUS DES SEANCES DE LA SOCIETE DE BIOLOGIE ET DE SES FILIALES
LA English
DT Article
NR 3
TC 2
Z9 2
PU MASSON EDITEUR
PI PARIS 06
PA 120 BLVD SAINT-GERMAIN, 75280 PARIS 06, FRANCE
SN 0037-9026
J9 CR SOC BIOL
PY 1946
VL 140
IS 6
BP 466
EP 467
PG 2
WC Biology
SC Life Sciences & Biomedicine - Other Topics
GA YF296
UT WOS:A1946YF29600033
ER

PT J
AU Laporte, Y
AF Laporte, Y.
TI THE USE OF CURARE IN NEURO-PSYCHIATRY
SO ENCEPHALE-REVUE DE PSYCHIATRIE CLINIQUE BIOLOGIQUE ET THERAPEUTIQUE
LA French
DT Article
NR 34
TC 0
Z9 0
PU MASSON EDITEUR
PI MOULINEAUX CEDEX 9
PA 21 STREET CAMILLE DESMOULINS, ISSY, 92789 MOULINEAUX CEDEX 9, FRANCE
SN 0013-7006
J9 ENCEPHALE
JI Enceph.-Rev. Psychiatr. Clin. Biol. Ther.
PY 1946
VL 36
IS 5
BP 148
EP 157
PG 10
WC Neurosciences; Psychiatry
SC Neurosciences & Neurology; Psychiatry
GA V03NC
UT WOS:000206996500002
ER

PT J
AU KARRER, P
   SCHMID, H
AF KARRER, P
   SCHMID, H
TI *UBER CURARE-ALKALOIDE AUS CALEBASSEN .1.
SO HELVETICA CHIMICA ACTA
LA English
DT Article
NR 6
TC 52
Z9 52
PU WILEY-V C H VERLAG GMBH
PI BERLIN
PA MUHLENSTRASSE 33-34, D-13187 BERLIN, GERMANY
SN 0018-019X
J9 HELV CHIM ACTA
JI Helv. Chim. Acta
PY 1946
VL 29
IS 7
BP 1853
EP 1870
PG 18
WC Chemistry, Multidisciplinary
SC Chemistry
GA UC408
UT WOS:A1946UC40800019
ER

PT J
AU KARRER, P
   MATTER, E
AF KARRER, P
   MATTER, E
TI *DIE ORGANISCHEN SAUREN AUS CALEBASSEN-CURARE
SO HELVETICA CHIMICA ACTA
LA English
DT Article
NR 4
TC 5
Z9 5
PU WILEY-V C H VERLAG GMBH
PI BERLIN
PA MUHLENSTRASSE 33-34, D-13187 BERLIN, GERMANY
SN 0018-019X
J9 HELV CHIM ACTA
JI Helv. Chim. Acta
PY 1946
VL 29
IS 7
BP 1871
EP 1872
PG 2
WC Chemistry, Multidisciplinary
SC Chemistry
GA UC408
UT WOS:A1946UC40800020
ER

PT J
AU FOX, MJ
AF FOX, MJ
TI CURARE IN THE TREATMENT OF ACUTE POLIOMYELITIS
SO JAMA-JOURNAL OF THE AMERICAN MEDICAL ASSOCIATION
LA English
DT Article
NR 2
TC 13
Z9 13
PU AMER MEDICAL ASSOC
PI CHICAGO
PA 515 N STATE ST, CHICAGO, IL 60610
SN 0098-7484
J9 JAMA-J AM MED ASSOC
JI JAMA-J. Am. Med. Assoc.
PY 1946
VL 131
IS 4
BP 278
EP 280
PG 3
WC Medicine, General & Internal
SC General & Internal Medicine
GA UC968
UT WOS:A1946UC96800004
ER

PT J
AU COHNBERG, RE
AF COHNBERG, RE
TI STIMULATION OF THE CENTRAL NERVOUS SYSTEM BY CURARE (INTOCOSTRIN)
SO JOURNAL OF LABORATORY AND CLINICAL MEDICINE
LA English
DT Article
NR 18
TC 32
Z9 32
PU MOSBY-YEAR BOOK INC
PI ST LOUIS
PA 11830 WESTLINE INDUSTRIAL DR, ST LOUIS, MO 63146-3318
SN 0022-2143
J9 J LAB CLIN MED
JI J. Lab. Clin. Med.
PY 1946
VL 31
IS 8
BP 866
EP 877
PG 12
WC Medical Laboratory Technology; Medicine, General & Internal; Medicine,
   Research & Experimental
SC Medical Laboratory Technology; General & Internal Medicine; Research &
   Experimental Medicine
GA UL712
UT WOS:A1946UL71200005
ER

PT J
AU PALMER, H
AF PALMER, H
TI THE USE OF CURARE WITH CONVULSIVE THERAPY
SO JOURNAL OF MENTAL SCIENCE
LA English
DT Article
NR 20
TC 8
Z9 8
PU HEADLEY BROTHERS LTD
PI ASHFORD
PA INVICTA PRESS, ASHFORD TN24 8HH, KENT, ENGLAND
J9 J MENT SCI
JI J. Mental Sci.
PY 1946
VL 92
IS 387
BP 411
EP 413
PG 3
WC Psychiatry; Psychology
SC Psychiatry; Psychology
GA YD846
UT WOS:A1946YD84600012
ER

PT J
AU JAMES, DF
   BRADEN, S
AF JAMES, DF
   BRADEN, S
TI THE USE OF CURARE IN THE TREATMENT OF SPASTIC PARALYSIS
SO JOURNAL OF NEUROSURGERY
LA English
DT Article
NR 17
TC 11
Z9 11
PU AMER ASSOC NEUROLOGICAL SURGEONS
PI CHARLOTTESVILLE
PA UNIV VIRGINIA, 1224 WEST MAIN ST, STE 450, CHARLOTTESVILLE, VA 22903
SN 0022-3085
J9 J NEUROSURG
JI J. Neurosurg.
PY 1946
VL 3
IS 1
BP 74
EP 80
DI 10.3171/jns.1946.3.1.0074
PG 7
WC Clinical Neurology; Surgery
SC Neurosciences & Neurology; Surgery
GA YD511
UT WOS:A1946YD51100008
ER

PT J
AU HUIDOBRO, F
AF HUIDOBRO, F
TI EFFECT OF PICROTOXIN, STRYCHNINE AND METRAZOL (PENTAMETHYLENETETRAZOLE)
   ON THE ACTION OF PROSTIGMINE AND CURARE ON THE NEUROMUSCULAR JUNCTION
SO JOURNAL OF PHARMACOLOGY AND EXPERIMENTAL THERAPEUTICS
LA English
DT Article
NR 13
TC 7
Z9 7
PU AMER SOC PHARMACOLOGY EXPERIMENTAL THERAPEUTICS
PI BETHESDA
PA 9650 ROCKVILLE PIKE, BETHESDA, MD 20814-3998
SN 0022-3565
J9 J PHARMACOL EXP THER
JI J. Pharmacol. Exp. Ther.
PY 1946
VL 86
IS 1
BP 60
EP 65
PG 6
WC Pharmacology & Pharmacy
SC Pharmacology & Pharmacy
GA UM331
UT WOS:A1946UM33100007
ER

PT J
AU DUTCHER, JD
AF DUTCHER, JD
TI CURARE ALKALOIDS FROM CHONDODENDRON-TOMENTOSUM, RUIZ AND PAVON
SO JOURNAL OF THE AMERICAN CHEMICAL SOCIETY
LA English
DT Article
NR 24
TC 60
Z9 60
PU AMER CHEMICAL SOC
PI WASHINGTON
PA 1155 16TH ST, NW, WASHINGTON, DC 20036
SN 0002-7863
J9 J AM CHEM SOC
JI J. Am. Chem. Soc.
PY 1946
VL 68
IS 3
BP 419
EP 424
DI 10.1021/ja01207a022
PG 6
WC Chemistry, Multidisciplinary
SC Chemistry
GA UB306
UT WOS:A1946UB30600022
ER

PT J
AU PALLIN, IM
AF PALLIN, IM
TI CURARE IN THE POOR ANESTHETIC RISK PATIENT
SO NEW YORK STATE JOURNAL OF MEDICINE
LA English
DT Article
NR 17
TC 2
Z9 2
PU MED SOC STATE OF NY
PI LAKE SUCCESS
PA 420 LAKEVILLE RD P O BOX 5404, LAKE SUCCESS, NY 11042
SN 0028-7628
J9 NEW YORK STATE J MED
PY 1946
VL 46
IS 22
BP 2523
EP 2529
PG 7
WC Medicine, General & Internal
SC General & Internal Medicine
GA XT165
UT WOS:A1946XT16500007
ER

PT J
AU SCHALLEK, W
AF SCHALLEK, W
TI EFFECTS OF ETHER AND CURARE ON NEUROMUSCULAR TRANSMISSION
SO PROCEEDINGS OF THE SOCIETY FOR EXPERIMENTAL BIOLOGY AND MEDICINE
LA English
DT Article
NR 1
TC 10
Z9 10
PU BLACKWELL SCIENCE INC
PI MALDEN
PA 350 MAIN ST, MALDEN, MA 02148
SN 0037-9727
J9 P SOC EXP BIOL MED
JI Proc. Soc. Exp. Biol. Med.
PY 1946
VL 63
IS 1
BP 79
EP 81
PG 3
WC Medicine, Research & Experimental
SC Research & Experimental Medicine
GA UL097
UT WOS:A1946UL09700033
ER

PT J
AU CULLEN, SC
AF CULLEN, SC
TI CURARE - ITS RATIONAL USE AS AN ADJUNCT TO ANESTHESIA
SO SURGERY
LA English
DT Article
NR 0
TC 3
Z9 3
PU MOSBY-YEAR BOOK INC
PI ST LOUIS
PA 11830 WESTLINE INDUSTRIAL DR, ST LOUIS, MO 63146-3318
SN 0039-6060
J9 SURGERY
JI Surgery
PY 1946
VL 20
IS 2
BP 200
EP 201
PG 2
WC Surgery
SC Surgery
GA UG768
UT WOS:A1946UG76800007
ER

PT J
AU HARROUN, P
   HATHAWAY, HR
AF HARROUN, P
   HATHAWAY, HR
TI THE USE OF CURARE IN ANESTHESIA FOR THORACIC SURGERY - PRELIMINARY
   REPORT
SO SURGERY GYNECOLOGY & OBSTETRICS
LA English
DT Article
NR 0
TC 10
Z9 10
PU FRANKLIN H MARTIN FOUNDATION
PI CHICAGO
PA 55 E ERIE ST, CHICAGO, IL 60611
SN 0039-6087
J9 SURG GYNECOL OBSTET
JI Surg. Gynecol. Obstet.
PY 1946
VL 82
IS 2
BP 229
EP 231
PG 3
WC Obstetrics & Gynecology; Surgery
SC Obstetrics & Gynecology; Surgery
GA UP132
UT WOS:A1946UP13200013
ER

PT J
AU EVERSOLE, UH
AF EVERSOLE, UH
TI THE USE OF CURARE IN ANESTHESIA
SO SURGICAL CLINICS OF NORTH AMERICA
LA English
DT Article
NR 10
TC 1
Z9 1
PU W B SAUNDERS CO
PI PHILADELPHIA
PA INDEPENDENCE SQUARE WEST CURTIS CENTER, STE 300, PHILADELPHIA, PA
   19106-3399
SN 0039-6109
J9 SURG CLIN N AM
JI Surg. Clin.-North Am.
PY 1946
VL 26
IS 3
BP 709
EP 714
PG 6
WC Surgery
SC Surgery
GA UU332
UT WOS:A1946UU33200025
ER

PT J
AU SCHLESINGER, EB
AF SCHLESINGER, EB
TI THE CLINICAL APPLICATION OF CURARE DERIVATIVES
SO TRANSACTIONS OF THE AMERICAN NEUROLOGICAL ASSOCIATION
LA English
DT Article
NR 0
TC 0
Z9 0
PU SPRINGER PUBL CO
PI NEW YORK
PA 536 BROADWAY, NEW YORK, NY 10012
SN 0065-9479
J9 T AM NEUROL ASSOC
PY 1946
BP 107
EP 112
PG 6
WC Neurosciences
SC Neurosciences & Neurology
GA XT771
UT WOS:A1946XT77100028
ER

PT J
AU SEABORG, GT
AF SEABORG, GT
TI *DIE NEUEN ELEMENTE NEPTUNIUM, PLUTONIUM, AMERICIUM UND CURIUM
SO ZEITSCHRIFT FUR NATURFORSCHUNG
LA English
DT Article
NR 1
TC 0
Z9 0
PU VERLAG Z NATURFORSCH
PI TUBINGEN
PA POSTFACH 2645, W-7400 TUBINGEN, GERMANY
J9 Z NATURFORSCH
PY 1946
VL 1
IS 9
BP 543
EP 544
PG 2
WC Multidisciplinary Sciences
SC Science & Technology - Other Topics
GA YB584
UT WOS:A1946YB58400016
ER

PT J
AU COLE, F
AF COLE, F
TI THE USE OF CURARE IN ANESTHESIA - A REVIEW OF 100 CASES
SO ANESTHESIOLOGY
LA English
DT Article
NR 11
TC 26
Z9 26
PU LIPPINCOTT WILLIAMS & WILKINS
PI PHILADELPHIA
PA 227 EAST WASHINGTON SQ, PHILADELPHIA, PA 19106
SN 0003-3022
J9 ANESTHESIOLOGY
JI Anesthesiology
PY 1945
VL 6
IS 1
BP 48
EP 56
DI 10.1097/00000542-194501000-00006
PG 9
WC Anesthesiology
SC Anesthesiology
GA YD247
UT WOS:A1945YD24700005
ER

PT J
AU WHITACRE, RJ
   FISHER, AJ
AF WHITACRE, RJ
   FISHER, AJ
TI CLINICAL OBSERVATIONS ON THE USE OF CURARE IN ANESTHESIA
SO ANESTHESIOLOGY
LA English
DT Article
NR 4
TC 104
Z9 104
PU LIPPINCOTT WILLIAMS & WILKINS
PI PHILADELPHIA
PA 227 EAST WASHINGTON SQ, PHILADELPHIA, PA 19106
SN 0003-3022
J9 ANESTHESIOLOGY
JI Anesthesiology
PY 1945
VL 6
IS 2
BP 124
EP 130
DI 10.1097/00000542-194503000-00002
PG 7
WC Anesthesiology
SC Anesthesiology
GA YD248
UT WOS:A1945YD24800002
ER

PT J
AU GROSS, EG
   CULLEN, SC
AF GROSS, EG
   CULLEN, SC
TI THE ACTION OF CURARE ON THE SMOOTH MUSCLE OF THE SMALL INTESTINE AND ON
   THE BLOOD PRESSURE
SO ANESTHESIOLOGY
LA English
DT Article
NR 7
TC 37
Z9 37
PU LIPPINCOTT WILLIAMS & WILKINS
PI PHILADELPHIA
PA 227 EAST WASHINGTON SQ, PHILADELPHIA, PA 19106
SN 0003-3022
J9 ANESTHESIOLOGY
JI Anesthesiology
PY 1945
VL 6
IS 3
BP 231
EP 238
DI 10.1097/00000542-194505000-00002
PG 8
WC Anesthesiology
SC Anesthesiology
GA YD249
UT WOS:A1945YD24900002
ER

PT J
AU BRODY, J
AF BRODY, J
TI THE USE OF CURARE IN SODIUM PENTOTHAL NITROUS OXIDE-OXYGEN ANESTHESIA
SO ANESTHESIOLOGY
LA English
DT Article
NR 7
TC 18
Z9 18
PU LIPPINCOTT WILLIAMS & WILKINS
PI PHILADELPHIA
PA 227 EAST WASHINGTON SQ, PHILADELPHIA, PA 19106
SN 0003-3022
J9 ANESTHESIOLOGY
JI Anesthesiology
PY 1945
VL 6
IS 4
BP 381
EP 384
DI 10.1097/00000542-194507000-00007
PG 4
WC Anesthesiology
SC Anesthesiology
GA YD250
UT WOS:A1945YD25000007
ER

PT J
AU GRIFFITH, HR
AF GRIFFITH, HR
TI CURARE - A NEW TOOL FOR THE ANAESTHETIST
SO CANADIAN MEDICAL ASSOCIATION JOURNAL
LA English
DT Article
NR 10
TC 3
Z9 3
PU CANADIAN MEDICAL ASSOCIATION
PI OTTAWA
PA 1867 ALTA VISTA DR, OTTAWA ON K1G 3Y6, CANADA
SN 0820-3946
J9 CAN MED ASSOC J
JI Can. Med. Assoc. J.
PY 1945
VL 52
IS 4
BP 391
EP 394
PG 4
WC Medicine, General & Internal
SC General & Internal Medicine
GA YF056
UT WOS:A1945YF05600014
ER

PT J
AU LAPICQUE, L
   LAPICQUE, M
AF LAPICQUE, L
   LAPICQUE, M
TI *RELATION ENTRE LA SENSIBILITE AU CURARE ET LA CHRONAXIE - UNE
   CONSEQUENCE CHEZ LE POISSON
SO COMPTES RENDUS DES SEANCES DE LA SOCIETE DE BIOLOGIE ET DE SES FILIALES
LA English
DT Article
NR 3
TC 0
Z9 0
PU MASSON EDITEUR
PI PARIS 06
PA 120 BLVD SAINT-GERMAIN, 75280 PARIS 06, FRANCE
SN 0037-9026
J9 CR SOC BIOL
PY 1945
VL 139
IS 4
BP 361
EP 362
PG 2
WC Biology
SC Life Sciences & Biomedicine - Other Topics
GA YF282
UT WOS:A1945YF28200007
ER

PT J
AU GRIFFITH, HR
AF GRIFFITH, HR
TI CURARE IN ANESTHESIA
SO JAMA-JOURNAL OF THE AMERICAN MEDICAL ASSOCIATION
LA English
DT Article
NR 11
TC 18
Z9 18
PU AMER MEDICAL ASSOC
PI CHICAGO
PA 515 N STATE ST, CHICAGO, IL 60610
SN 0098-7484
J9 JAMA-J AM MED ASSOC
JI JAMA-J. Am. Med. Assoc.
PY 1945
VL 127
IS 11
BP 642
EP 644
PG 3
WC Medicine, General & Internal
SC General & Internal Medicine
GA YA932
UT WOS:A1945YA93200006
ER

PT J
AU BRODY, M
AF BRODY, M
TI MODIFICATION OF THE ELECTRO-SHOCK CONVULSION BY SODIUM PENTOTHAL AND
   CURARE
SO JOURNAL OF NERVOUS AND MENTAL DISEASE
LA English
DT Article
NR 3
TC 14
Z9 14
PU LIPPINCOTT WILLIAMS & WILKINS
PI PHILADELPHIA
PA 530 WALNUT ST, PHILADELPHIA, PA 19106-3621 USA
SN 0022-3018
J9 J NERV MENT DIS
JI J. Nerv. Ment. Dis.
PY 1945
VL 102
IS 4
BP 357
EP 358
DI 10.1097/00005053-194510000-00004
PG 2
WC Clinical Neurology; Psychiatry
SC Neurosciences & Neurology; Psychiatry
GA YB141
UT WOS:A1945YB14100004
ER

PT J
AU PICK, EP
   UNNA, K
AF PICK, EP
   UNNA, K
TI THE EFFECT OF CURARE AND CURARE-LIKE SUBSTANCES ON THE CENTRAL NERVOUS
   SYSTEM
SO JOURNAL OF PHARMACOLOGY AND EXPERIMENTAL THERAPEUTICS
LA English
DT Article
NR 32
TC 55
Z9 55
PU AMER SOC PHARMACOLOGY EXPERIMENTAL THERAPEUTICS
PI BETHESDA
PA 9650 ROCKVILLE PIKE, BETHESDA, MD 20814-3998
SN 0022-3565
J9 J PHARMACOL EXP THER
JI J. Pharmacol. Exp. Ther.
PY 1945
VL 83
IS 1
BP 59
EP 70
PG 12
WC Pharmacology & Pharmacy
SC Pharmacology & Pharmacy
GA XZ790
UT WOS:A1945XZ79000008
ER

PT J
AU GRIFFITH, HR
AF GRIFFITH, HR
TI CURARE AS AN AID TO THE ANAESTHETIST
SO LANCET
LA English
DT Article
NR 15
TC 0
Z9 0
PU LANCET LTD
PI LONDON
PA 42 BEDFORD SQUARE, LONDON WC1B 3SL, ENGLAND
SN 0140-6736
J9 LANCET
JI Lancet
PY 1945
VL 249
IS JUL21
BP 74
EP 75
PG 2
WC Medicine, General & Internal
SC General & Internal Medicine
GA UB125
UT WOS:A1945UB12500004
ER

PT J
AU MALLINSON, FB
AF MALLINSON, FB
TI CURARE IN ANAESTHESIA
SO LANCET
LA English
DT Article
NR 9
TC 0
Z9 0
PU LANCET LTD
PI LONDON
PA 42 BEDFORD SQUARE, LONDON WC1B 3SL, ENGLAND
SN 0140-6736
J9 LANCET
JI Lancet
PY 1945
VL 249
IS JUL21
BP 75
EP 76
PG 2
WC Medicine, General & Internal
SC General & Internal Medicine
GA UB125
UT WOS:A1945UB12500005
ER

PT J
AU PAGNIEZ, P
AF PAGNIEZ, P
TI LE CURARE COMME AGENT THERAPEUTIQUE
SO PRESSE MEDICALE
LA English
DT Article
NR 6
TC 0
Z9 0
PU MASSON EDITEUR
PI PARIS 06
PA 120 BLVD SAINT-GERMAIN, 75280 PARIS 06, FRANCE
SN 0755-4982
J9 PRESSE MED
JI Presse Med.
PY 1945
VL 53
IS 45
BP 608
EP 609
PG 2
WC Medicine, General & Internal
SC General & Internal Medicine
GA UQ355
UT WOS:A1945UQ35500004
ER

PT J
AU TORDA, C
   WOLFF, HG
AF TORDA, C
   WOLFF, HG
TI RELEASE OF CURARE-LIKE AGENT FROM HEALTHY MUSCLE AND ITS BEARING ON
   MYASTHENIA GRAVIS
SO PROCEEDINGS OF THE SOCIETY FOR EXPERIMENTAL BIOLOGY AND MEDICINE
LA English
DT Article
NR 25
TC 16
Z9 16
PU BLACKWELL SCIENCE INC
PI MALDEN
PA 350 MAIN ST, MALDEN, MA 02148
SN 0037-9727
J9 P SOC EXP BIOL MED
JI Proc. Soc. Exp. Biol. Med.
PY 1945
VL 58
IS 3
BP 242
EP 246
PG 5
WC Medicine, Research & Experimental
SC Research & Experimental Medicine
GA UL095
UT WOS:A1945UL09500025
ER

PT J
AU CULLEN, SC
AF CULLEN, SC
TI CURARE IN ANESTHESIA
SO SURGERY
LA English
DT Article
NR 18
TC 3
Z9 3
PU MOSBY-YEAR BOOK INC
PI ST LOUIS
PA 11830 WESTLINE INDUSTRIAL DR, ST LOUIS, MO 63146-3318
SN 0039-6060
J9 SURGERY
JI Surgery
PY 1945
VL 18
IS 1
BP 45
EP 47
PG 3
WC Surgery
SC Surgery
GA UM513
UT WOS:A1945UM51300007
ER

PT J
AU ADAMS, RC
AF ADAMS, RC
TI CURARE AS AN AID TO RELAXATION IN ANESTHESIA
SO SURGICAL CLINICS OF NORTH AMERICA
LA English
DT Article
NR 4
TC 13
Z9 13
PU W B SAUNDERS CO
PI PHILADELPHIA
PA INDEPENDENCE SQUARE WEST CURTIS CENTER, STE 300, PHILADELPHIA, PA
   19106-3399
SN 0039-6109
J9 SURG CLIN N AM
JI Surg. Clin.-North Am.
PY 1945
VL 25
IS 4
BP 735
EP 739
PG 5
WC Surgery
SC Surgery
GA UU327
UT WOS:A1945UU32700001
ER

PT J
AU Chase, HF
   Lehman, AJ
   Rickards, EF
AF Chase, HF
   Lehman, AJ
   Rickards, EF
TI Studies on synthetic curare-like compounds III - Toxicity and
   curarization action of some new quinine derivatives
SO JOURNAL OF PHARMACOLOGY AND EXPERIMENTAL THERAPEUTICS
LA English
DT Article
C1 Wayne Univ, Dept Pharmacol & Therapeut, Coll Med, Detroit, MI USA.
NR 8
TC 18
Z9 18
PU AMER SOC PHARMACOLOGY EXPERIMENTAL THERAPEUTICS
PI BETHESDA
PA 9650 ROCKVILLE PIKE, BETHESDA, MD 20814-3995 USA
SN 0022-3565
J9 J PHARMACOL EXP THER
JI J. Pharmacol. Exp. Ther.
PD NOV
PY 1944
VL 82
IS 3
BP 266
EP 274
PG 9
WC Pharmacology & Pharmacy
SC Pharmacology & Pharmacy
GA V40KD
UT WOS:000202730300009
ER

PT J
AU Harris, MM
   Harris, RS
AF Harris, MM
   Harris, RS
TI Effect in vitro of curare alkaloids and crude curare preparations on
   "true" and pseudo-cholinesterase activity
SO PROCEEDINGS OF THE SOCIETY FOR EXPERIMENTAL BIOLOGY AND MEDICINE
LA English
DT Article
C1 NY State Psychiat Inst & Hosp, Dept Internal Med, New York City, NY USA.
NR 9
TC 28
Z9 28
PU BLACKWELL PUBLISHING INC
PI MALDEN
PA 350 MAIN ST, MALDEN, MA 02148 USA
SN 0037-9727
J9 P SOC EXP BIOL MED
JI Proc. Soc. Exp. Biol. Med.
PD JUN
PY 1944
VL 56
IS 2
BP 223
EP 225
PG 3
WC Medicine, Research & Experimental
SC Research & Experimental Medicine
GA V35QL
UT WOS:000202408700063
ER

PT J
AU Perlstein, MA
   Weinglass, A
AF Perlstein, MA
   Weinglass, A
TI Fatal effects of prolonged complete curarization
SO AMERICAN JOURNAL OF DISEASES OF CHILDREN
LA English
DT Article
NR 34
TC 26
Z9 26
PU AMER MEDICAL ASSOC
PI CHICAGO
PA 515 N STATE ST, CHICAGO, IL 60610 USA
SN 0096-8994
J9 AM J DIS CHILD
JI Am. J. Dis. Child.
PD MAY
PY 1944
VL 67
IS 5
BP 360
EP 364
PG 5
WC Pediatrics
SC Pediatrics
GA V28DG
UT WOS:000201901200004
ER

PT J
AU Carey, EJ
AF Carey, EJ
TI Studies on ameboid motion and secretion of motor end-plates III.
   Experimental histopathology of motor end-plates produced by quinine,
   curare, prostigmine, acetylcholine, strychnine, tetraethyl lead and heat
SO AMERICAN JOURNAL OF PATHOLOGY
LA English
DT Article
C1 Marquette Univ, Sch Med, Dept Anat, Milwaukee, WI USA.
NR 40
TC 20
Z9 20
PU AMER SOC INVESTIGATIVE PATHOLOGY, INC
PI BETHESDA
PA 9650 ROCKVILLE PIKE, BETHESDA, MD 20814-3993 USA
SN 0002-9440
J9 AM J PATHOL
JI Am. J. Pathol.
PD MAR
PY 1944
VL 20
IS 2
BP 341
EP 393
PG 53
WC Pathology
SC Pathology
GA V17CE
UT WOS:000201154800011
ER

PT J
AU Griffith, HR
AF Griffith, HR
TI The use of curare in an ae sthesia and for other clinical purposes
SO CANADIAN MEDICAL ASSOCIATION JOURNAL
LA English
DT Article
NR 10
TC 23
Z9 23
PU CANADIAN MEDICAL ASSOCIATION
PI OTTAWA
PA 1867 ALTA VISTA DR, OTTAWA, ONTARIO K1G 3Y6, CANADA
SN 0820-3946
J9 CAN MED ASSOC J
JI Can. Med. Assoc. J.
PY 1944
VL 50
BP 144
EP 147
PG 4
WC Medicine, General & Internal
SC General & Internal Medicine
GA V36FN
UT WOS:000202447900022
ER

PT J
AU Easton, NL
   Sommers, J
AF Easton, NL
   Sommers, J
TI Vertebral fractures in metrazol therapy with and without the use of
   curare as a supplement
SO JOURNAL OF NERVOUS AND MENTAL DISEASE
LA English
DT Article
C1 Ontario Hosp, New Toronto, ON, Canada.
NR 5
TC 21
Z9 21
PU LIPPINCOTT WILLIAMS & WILKINS
PI PHILADELPHIA
PA 530 WALNUT ST, PHILADELPHIA, PA 19106-3621 USA
SN 0022-3018
J9 J NERV MENT DIS
JI J. Nerv. Ment. Dis.
PD JAN-JUN
PY 1944
VL 99
BP 256
EP 263
DI 10.1097/00005053-194403000-00004
PG 8
WC Clinical Neurology; Psychiatry
SC Neurosciences & Neurology; Psychiatry
GA V32ZZ
UT WOS:000202230700017
ER

PT J
AU Cullen, SC
   Trapasso, LAJ
AF Cullen, SC
   Trapasso, LAJ
TI Use of curare to facilitate endoscopy - A preliminary report
SO ARCHIVES OF OTOLARYNGOLOGY
LA English
DT Article
C1 State Univ Iowa, Coll Med, Dept Surg, Div Anesthesiol, Iowa City, IA USA.
NR 1
TC 11
Z9 11
PU AMER MEDICAL ASSOC
PI CHICAGO
PA 515 N STATE ST, CHICAGO, IL 60610 USA
SN 0276-0673
J9 ARCHIV OTOLARYNGOL
JI Arch. Otolaryngol.
PD OCT
PY 1943
VL 38
IS 4
BP 347
EP 349
PG 3
WC Otorhinolaryngology
SC Otorhinolaryngology
GA V04ZL
UT WOS:000200336500006
ER

PT J
AU Bennett, AE
   Cash, PT
AF Bennett, A. E.
   Cash, Paul T.
TI Myasthenia Gravis and Curare Sensitivity
SO DISEASES OF THE NERVOUS SYSTEM
LA English
DT Article
C1 Clarkson Mem Hosp, Fever Therapy Res Dept, Omaha, NE USA.
NR 2
TC 22
Z9 22
PU PHYSICIANS POSTGRADUATE PRESS
PI MEMPHIS
PA P O BOX 240008, MEMPHIS, TN 38124 USA
SN 0012-3714
J9 DIS NERV SYST
JI Dis. Nerv. Syst.
PD OCT
PY 1943
VL 4
IS 10
BP 299
EP 301
PG 3
WC Psychiatry
SC Psychiatry
GA V68OY
UT WOS:000204635600002
ER

PT J
AU Luco, JV
   Altamirano, M
AF Luco, JV
   Altamirano, M
TI A comparison of atropine and curare as antagonists of acetylcholine
SO AMERICAN JOURNAL OF PHYSIOLOGY
LA English
DT Article
C1 Catholic Univ Chile, Dept Pharmacol & Biochem, Santiago, Chile.
NR 7
TC 14
Z9 14
PU AMER PHYSIOLOGICAL SOC
PI BETHESDA
PA 9650 ROCKVILLE PIKE, BETHESDA, MD 20814 USA
SN 0002-9513
J9 AM J PHYSIOL
JI Am. J. Physiol.
PD AUG
PY 1943
VL 139
IS 4
BP 0520
EP 0524
PG 5
WC Physiology
SC Physiology
GA V37QJ
UT WOS:000202543700006
ER

PT J
AU Stewart, B
AF Stewart, Byron
TI Some Observations on the Use of Curare for the Prevention of
   Complications in Convulsive Shock Therapy
SO DISEASES OF THE NERVOUS SYSTEM
LA English
DT Article
NR 24
TC 4
Z9 4
PU PHYSICIANS POSTGRADUATE PRESS
PI MEMPHIS
PA P O BOX 240008, MEMPHIS, TN 38124 USA
SN 0012-3714
J9 DIS NERV SYST
JI Dis. Nerv. Syst.
PD AUG
PY 1943
VL 4
IS 8
BP 236
EP 241
PG 6
WC Psychiatry
SC Psychiatry
GA V68OT
UT WOS:000204635100002
ER

PT J
AU Cullen, SC
   Quinn, CS
AF Cullen, SC
   Quinn, CS
TI The use of curare in the treatment of tetanus - Case report
SO SURGERY
LA English
DT Article
C1 State Univ Iowa, Coll Med, Dept Med, Iowa City, IA USA.
   State Univ Iowa, Coll Med, Dept Surg, Iowa City, IA USA.
   State Univ Iowa, Coll Med, Div Anesthesiol, Iowa City, IA USA.
NR 6
TC 26
Z9 26
PU MOSBY, INC
PI ST LOUIS
PA 11830 WESTLINE INDUSTRIAL DR, ST LOUIS, MO 63146-3318 USA
SN 0039-6060
J9 SURGERY
JI Surgery
PD JUL-DEC
PY 1943
VL 14
BP 256
EP 260
PG 5
WC Surgery
SC Surgery
GA V35DB
UT WOS:000202373900025
ER

PT J
AU Cullen, SC
AF Cullen, SC
TI The use of curare for the improvement of abdominal muscle relaxation
   during inhalation anesthesia - Report on one hundred and thirty one
   cases
SO SURGERY
LA English
DT Article
C1 State Univ Iowa, Coll Med, Dept Surg, Div Anesthesiol, Iowa City, IA USA.
NR 7
TC 64
Z9 64
PU MOSBY, INC
PI ST LOUIS
PA 11830 WESTLINE INDUSTRIAL DR, ST LOUIS, MO 63146-3318 USA
SN 0039-6060
J9 SURGERY
JI Surgery
PD JUL-DEC
PY 1943
VL 14
BP 261
EP 266
PG 6
WC Surgery
SC Surgery
GA V35DB
UT WOS:000202373900026
ER

PT J
AU Wintersteiner, O
   Dutcher, JD
AF Wintersteiner, O.
   Dutcher, J. D.
TI Curare alkaloids from chondodendron tomentosum
SO SCIENCE
LA English
DT Article
C1 Squibb Inst Med Res, Div Organ Chem, New Brunswick, NJ USA.
NR 16
TC 74
Z9 74
PU AMER ASSOC ADVANCEMENT SCIENCE
PI WASHINGTON
PA 1200 NEW YORK AVE, NW, WASHINGTON, DC 20005 USA
SN 0036-8075
J9 SCIENCE
JI Science
PD MAY 21
PY 1943
VL 97
IS 2525
BP 467
EP 470
DI 10.1126/science.97.2525.467
PG 4
WC Multidisciplinary Sciences
SC Science & Technology - Other Topics
GA V43AI
UT WOS:000202907600003
ER

PT J
AU Bennett, AE
   Cash, PT
AF Bennett, AE
   Cash, PT
TI Myasthenia gravis - Curare sensitivity; A new diagnostic test and
   approach to causation
SO ARCHIVES OF NEUROLOGY AND PSYCHIATRY
LA English
DT Article
C1 Univ Nebraska, Coll Med, Dept Neurol, Lincoln, NE USA.
NR 35
TC 61
Z9 61
PU AMER MEDICAL ASSOC
PI CHICAGO
PA 515 N STATE ST, CHICAGO, IL 60610 USA
SN 0096-6754
J9 ARCH NEURO PSYCHIATR
PD APR
PY 1943
VL 49
IS 4
BP 537
EP 547
PG 11
WC Psychiatry
SC Psychiatry
GA V23FT
UT WOS:000201569700004
ER

PT J
AU Heiman, M
AF Heiman, M
TI On the use of strychnine in the curare-aided metrazol treatment of
   psychoses
SO AMERICAN JOURNAL OF PSYCHIATRY
LA English
DT Article
NR 23
TC 1
Z9 1
PU AMER PSYCHIATRIC PUBLISHING, INC
PI ARLINGTON
PA 1000 WILSON BOULEVARD, STE 1825, ARLINGTON, VA 22209-3901 USA
SN 0002-953X
J9 AM J PSYCHIAT
JI Am. J. Psychiat.
PD MAR
PY 1943
VL 99
IS 5
BP 706
EP 711
PG 6
WC Psychiatry
SC Psychiatry
GA V27PU
UT WOS:000201866200012
ER

PT J
AU Bierry, H
   Gouzon, B
AF Bierry, H
   Gouzon, B
TI Regarding some properties of an alkaloid extracted from various samples
   of curare
SO COMPTES RENDUS DES SEANCES DE LA SOCIETE DE BIOLOGIE ET DE SES FILIALES
LA French
DT Article
NR 0
TC 0
Z9 0
PU MASSON EDITEUR
PI MOULINEAUX CEDEX 9
PA 21 STREET CAMILLE DESMOULINS, ISSY, 92789 MOULINEAUX CEDEX 9, FRANCE
SN 0037-9026
J9 CR SOC BIOL
JI Comptes Rendus Seances Soc. Biol. Fil.
PY 1943
VL 137
BP 525
EP 526
PG 2
WC Biology
SC Life Sciences & Biomedicine - Other Topics
GA V14FI
UT WOS:000200960200331
ER

PT J
AU Bierry, H
   Gouzon, B
AF Bierry, H
   Gouzon, B
TI Research on curare intoxication and the effect of some antidotes
SO COMPTES RENDUS DES SEANCES DE LA SOCIETE DE BIOLOGIE ET DE SES FILIALES
LA French
DT Article
NR 0
TC 1
Z9 1
PU MASSON EDITEUR
PI MOULINEAUX CEDEX 9
PA 21 STREET CAMILLE DESMOULINS, ISSY, 92789 MOULINEAUX CEDEX 9, FRANCE
SN 0037-9026
J9 CR SOC BIOL
JI Comptes Rendus Seances Soc. Biol. Fil.
PY 1943
VL 137
BP 526
EP 527
PG 2
WC Biology
SC Life Sciences & Biomedicine - Other Topics
GA V14FI
UT WOS:000200960200332
ER

PT J
AU Jones, GL
   Pleasants, EN
AF Jones, Granville L.
   Pleasants, E. Newton
TI Curare Modification of Therapeutic Convulsions
SO DISEASES OF THE NERVOUS SYSTEM
LA English
DT Article
NR 6
TC 12
Z9 12
PU PHYSICIANS POSTGRADUATE PRESS
PI MEMPHIS
PA P O BOX 240008, MEMPHIS, TN 38124 USA
SN 0012-3714
J9 DIS NERV SYST
JI Dis. Nerv. Syst.
PD JAN
PY 1943
VL 4
IS 1
BP 17
EP 22
PG 6
WC Psychiatry
SC Psychiatry
GA V68OJ
UT WOS:000204634100003
ER

PT J
AU Frey, E
   Weigmann, R
AF Frey, E
   Weigmann, R
TI The veratric effect of the use of curare, acetylcholine, physostigmine,
   prostigmin, atropine, quinine and nicotine.
SO NAUNYN-SCHMIEDEBERGS ARCHIV FUR EXPERIMENTELLE PATHOLOGIE UND
   PHARMAKOLOGIE
LA German
DT Article
NR 54
TC 1
Z9 1
PU SPRINGER
PI NEW YORK
PA 233 SPRING STREET, NEW YORK, NY 10013 USA
SN 0365-2009
J9 N-S ARCH EX PATH PH
PY 1943
VL 201
BP 1
EP 12
DI 10.1007/BF01860019
PG 12
WC Pharmacology & Pharmacy
SC Pharmacology & Pharmacy
GA V15OA
UT WOS:000201050400001
ER

PT J
AU Devaux, H
AF Devaux, H
TI Arrangement of particles floating on mercurium under the influence of
   electrical fields
SO JOURNAL DE PHYSIQUE ET LE RADIUM
LA French
DT Article
NR 6
TC 0
Z9 0
PU E D P SCIENCES
PI LES ULIS CEDEXA
PA 7, AVE DU HOGGAR, PARC D ACTIVITES COURTABOEUF, BP 112, F-91944 LES ULIS
   CEDEXA, FRANCE
SN 0368-3842
J9 J PHYS-PARIS
JI J. Phys. Radium
PY 1943
VL 4
BP 185
EP 196
DI 10.1051/jphysrad:0194300409018500
PG 12
WC Physics, Multidisciplinary
SC Physics
GA V24AE
UT WOS:000201622800022
ER

PT J
AU Monnier, M
   Wenger, F
AF Monnier, M.
   Wenger, F.
TI Curarization by magnesium sulphate. Moderator action on convultions
   provoked by Cyclo-Hexyl-Ethyl-Triazol
SO SCHWEIZER ARCHIV FUR NEUROLOGIE UND PSYCHIATRIE
LA French
DT Article
NR 42
TC 1
Z9 1
PU ORELL FUSSLI AG
PI ZURICH
PA DIETZINGERSTRASSE 3, 8036 ZURICH, SWITZERLAND
SN 0258-7661
J9 SCHWEIZ ARCH NEUROL
JI Schweiz. Arch. Neurol. Psychiatr.
PY 1943
VL 51
IS 1-2
BP 139
EP 149
PG 11
WC Social Sciences, Mathematical Methods; Clinical Neurology; Psychiatry
SC Mathematical Methods In Social Sciences; Neurosciences & Neurology;
   Psychiatry
GA V98KU
UT WOS:000206652800008
ER

PT J
AU Girden, E
AF Girden, E
TI The dissociation of pupillary conditioned reflexes under erythroidine
   and curare
SO JOURNAL OF EXPERIMENTAL PSYCHOLOGY
LA English
DT Article
NR 10
TC 29
Z9 29
PU AMER PSYCHOLOGICAL ASSOC
PI WASHINGTON
PA 750 FIRST ST NE, WASHINGTON, DC 20002-4242 USA
SN 0022-1015
J9 J EXP PSYCHOL
JI J. Exp. Psychol.
PD OCT
PY 1942
VL 31
IS 4
BP 322
EP 332
DI 10.1037/h0063118
PG 11
WC Psychology
SC Psychology
GA V6142
UT WOS:000187816200005
ER

PT J
AU Charlton, GE
   Brinegar, WC
   Holloway, R
AF Charlton, GE
   Brinegar, WC
   Holloway, R
TI Curare and metrazol therapy of psychoses - Report of a fatal case
SO ARCHIVES OF NEUROLOGY AND PSYCHIATRY
LA English
DT Article
C1 Norfolk State Hosp, Milwaukee, WI USA.
NR 11
TC 10
Z9 10
PU AMER MEDICAL ASSOC
PI CHICAGO
PA 515 N STATE ST, CHICAGO, IL 60610 USA
SN 0096-6754
J9 ARCH NEURO PSYCHIATR
PD AUG
PY 1942
VL 48
IS 2
BP 267
EP 270
PG 4
WC Psychiatry
SC Psychiatry
GA V22UV
UT WOS:000201541300005
ER

PT J
AU Girden, E
AF Girden, E
TI Generalized conditioned responses under curare and erythroidine
SO JOURNAL OF EXPERIMENTAL PSYCHOLOGY
LA English
DT Article
NR 19
TC 21
Z9 21
PU AMER PSYCHOLOGICAL ASSOC
PI WASHINGTON
PA 750 FIRST ST NE, WASHINGTON, DC 20002-4242 USA
SN 0022-1015
J9 J EXP PSYCHOL
JI J. Exp. Psychol.
PD AUG
PY 1942
VL 31
IS 2
BP 105
EP 119
DI 10.1037/h0056049
PG 15
WC Psychology
SC Psychology
GA V6140
UT WOS:000187816000002
ER

PT J
AU [Anonymous]
AF [Anonymous]
TI Therapeutic uses of curare
SO BRITISH MEDICAL JOURNAL
LA English
DT Article
NR 7
TC 0
Z9 0
PU B M J PUBLISHING GROUP
PI LONDON
PA BRITISH MED ASSOC HOUSE, TAVISTOCK SQUARE, LONDON WC1H 9JR, ENGLAND
SN 0959-535X
J9 BRIT MED J
JI Br. Med. J.
PD JUL-DEC
PY 1942
VL 1942
BP 224
EP 224
PG 1
WC Medicine, General & Internal
SC General & Internal Medicine
GA V07MW
UT WOS:000200506600240
ER

PT J
AU Woolley, LF
   Jarvis, JR
   Ingalls, GS
AF Woolley, LF
   Jarvis, JR
   Ingalls, GS
TI On the use of curare in modifying convulsive shock
SO JOURNAL OF NERVOUS AND MENTAL DISEASE
LA English
DT Article
C1 Sheppard & Enoch Pratt Hosp, Towson, MD USA.
NR 24
TC 21
Z9 21
PU LIPPINCOTT WILLIAMS & WILKINS
PI PHILADELPHIA
PA 530 WALNUT ST, PHILADELPHIA, PA 19106-3621 USA
SN 0022-3018
J9 J NERV MENT DIS
JI J. Nerv. Ment. Dis.
PD JUL-DEC
PY 1942
VL 96
BP 680
EP 693
DI 10.1097/00005053-194212000-00007
PG 14
WC Clinical Neurology; Psychiatry
SC Neurosciences & Neurology; Psychiatry
GA V40EI
UT WOS:000202715200041
ER

PT J
AU Lehman, AJ
   Chase, HF
   Yonkman, FF
AF Lehman, AJ
   Chase, HF
   Yonkman, FF
TI Studies on synthetic curare-like compounds II Some quantitative
   comparisons of quinine ethochloride dihydrate, quinine methochloride
   dihydro beta erythroidine hydrobromide
SO JOURNAL OF PHARMACOLOGY AND EXPERIMENTAL THERAPEUTICS
LA English
DT Article
C1 Wayne Univ, Coll Med, Dept Pharmacol, Detroit, MI USA.
NR 4
TC 12
Z9 12
PU AMER SOC PHARMACOLOGY EXPERIMENTAL THERAPEUTICS
PI BETHESDA
PA 9650 ROCKVILLE PIKE, BETHESDA, MD 20814-3995 USA
SN 0022-3565
J9 J PHARMACOL EXP THER
JI J. Pharmacol. Exp. Ther.
PD JUL
PY 1942
VL 75
IS 3
BP 270
EP 276
PG 7
WC Pharmacology & Pharmacy
SC Pharmacology & Pharmacy
GA V37HU
UT WOS:000202521400011
ER

PT J
AU Papez, JW
   Bennett, AE
   Cash, PT
AF Papez, JW
   Bennett, AE
   Cash, PT
TI Hemichorea (hemiballismus) - Association with a pallidal lesion,
   involving afferent and efferent connections of the subthalamic nucleus -
   Curare therapy
SO ARCHIVES OF NEUROLOGY AND PSYCHIATRY
LA English
DT Article
C1 Cornell Univ, Dept Zool, Ithaca, NY USA.
   Univ Nebraska, Dept Neurol, Lincoln, NE USA.
NR 19
TC 27
Z9 27
PU AMER MEDICAL ASSOC
PI CHICAGO
PA 515 N STATE ST, CHICAGO, IL 60610 USA
SN 0096-6754
J9 ARCH NEURO PSYCHIATR
PD APR
PY 1942
VL 47
IS 4
BP 667
EP 676
PG 10
WC Psychiatry
SC Psychiatry
GA V23FN
UT WOS:000201569100009
ER

PT J
AU Roberts, RG
   Hecht, RA
   Jackman, AW
AF Roberts, RG
   Hecht, RA
   Jackman, AW
TI The activity of derivatives of curare as prepared in liquid ammonia
SO JOURNAL OF PHARMACOLOGY AND EXPERIMENTAL THERAPEUTICS
LA English
DT Article
C1 Chicago Med Sch, Dept Physiol Chem, Chicago, IL USA.
NR 6
TC 1
Z9 1
PU AMER SOC PHARMACOLOGY EXPERIMENTAL THERAPEUTICS
PI BETHESDA
PA 9650 ROCKVILLE PIKE, BETHESDA, MD 20814-3995 USA
SN 0022-3565
J9 J PHARMACOL EXP THER
JI J. Pharmacol. Exp. Ther.
PD APR
PY 1942
VL 74
IS 4
BP 392
EP 394
PG 3
WC Pharmacology & Pharmacy
SC Pharmacology & Pharmacy
GA V36DA
UT WOS:000202441400007
ER

PT J
AU Feitelberg, S
   Pick, EP
AF Feitelberg, S
   Pick, EP
TI Action of curare on the brain of the frog
SO PROCEEDINGS OF THE SOCIETY FOR EXPERIMENTAL BIOLOGY AND MEDICINE
LA English
DT Article
C1 Labs Mt Sinai Hosp, New York City, NY USA.
NR 4
TC 34
Z9 34
PU BLACKWELL PUBLISHING INC
PI MALDEN
PA 350 MAIN ST, MALDEN, MA 02148 USA
SN 0037-9727
J9 P SOC EXP BIOL MED
JI Proc. Soc. Exp. Biol. Med.
PD APR
PY 1942
VL 49
IS 4
BP 654
EP 656
PG 3
WC Medicine, Research & Experimental
SC Research & Experimental Medicine
GA V35PY
UT WOS:000202407400052
ER

PT J
AU Fegler, J
AF Fegler, J
TI The action of curare on the respiratory centre
SO JOURNAL OF PHYSIOLOGY-LONDON
LA English
DT Article
NR 5
TC 24
Z9 24
PU BLACKWELL PUBLISHING LTD
PI OXFORD
PA 9600 GARSINGTON RD, OXFORD OX4 2DG, OXON, ENGLAND
SN 0022-3751
J9 J PHYSIOL-LONDON
JI J. Physiol.-London
PD MAR
PY 1942
VL 100
IS 4
BP 417
EP 422
PG 6
WC Neurosciences; Physiology
SC Neurosciences & Neurology; Physiology
GA V40IZ
UT WOS:000202727300005
ER

PT J
AU Cummins, JA
AF Cummins, JA
TI Metrazol complications as affected by the use of curare
SO CANADIAN MEDICAL ASSOCIATION JOURNAL
LA English
DT Article
NR 0
TC 10
Z9 10
PU CANADIAN MEDICAL ASSOCIATION
PI OTTAWA
PA 1867 ALTA VISTA DR, OTTAWA, ONTARIO K1G 3Y6, CANADA
SN 0820-3946
J9 CAN MED ASSOC J
JI Can. Med. Assoc. J.
PY 1942
VL 47
BP 326
EP 329
PG 4
WC Medicine, General & Internal
SC General & Internal Medicine
GA V38AM
UT WOS:000202570000061
ER

PT J
AU Lapicque, L
   Lapicque, M
AF Lapicque, L
   Lapicque, M
TI New physiologic observations on the heterogenity of curare
SO COMPTES RENDUS DES SEANCES DE LA SOCIETE DE BIOLOGIE ET DE SES FILIALES
LA French
DT Article
NR 2
TC 5
Z9 5
PU MASSON EDITEUR
PI MOULINEAUX CEDEX 9
PA 21 STREET CAMILLE DESMOULINS, ISSY, 92789 MOULINEAUX CEDEX 9, FRANCE
SN 0037-9026
J9 CR SOC BIOL
JI Comptes Rendus Seances Soc. Biol. Fil.
PY 1942
VL 136
BP 497
EP 498
PG 2
WC Biology
SC Life Sciences & Biomedicine - Other Topics
GA V14FH
UT WOS:000200960100273
ER

PT J
AU Denhoff, E
   Bradley, C
AF Denhoff, E
   Bradley, C
TI Curare treatment of spastic children - Prelmnary report
SO NEW ENGLAND JOURNAL OF MEDICINE
LA English
DT Article
C1 Emma Pendleton Bradley Home, E Providence, RI USA.
NR 13
TC 28
Z9 28
PU MASSACHUSETTS MEDICAL SOC
PI WALTHAM
PA WALTHAM WOODS CENTER, 860 WINTER ST,, WALTHAM, MA 02451-1413 USA
SN 0028-4793
J9 NEW ENGL J MED
JI N. Engl. J. Med.
PD JAN-JUN
PY 1942
VL 226
BP 411
EP 416
DI 10.1056/NEJM194203122261101
PG 6
WC Medicine, General & Internal
SC General & Internal Medicine
GA V32ZV
UT WOS:000202230300056
ER

PT J
AU Bennett, AE
AF Bennett, AE
TI Clinical investigations with curare in organic neurologic disorders
SO AMERICAN JOURNAL OF THE MEDICAL SCIENCES
LA English
DT Article
C1 Univ Nebraska, Coll Med, Neurol Dept, Omaha, NE USA.
   Univ Nebraska, Bishop Clarkson Mem Hosp, Neurol Dept, Omaha, NE USA.
   Nebraska State Orthoped Hosp, Lincoln, NE USA.
NR 10
TC 38
Z9 38
PU LIPPINCOTT WILLIAMS & WILKINS
PI PHILADELPHIA
PA 530 WALNUT ST, PHILADELPHIA, PA 19106-3621 USA
SN 0002-9629
J9 AM J MED SCI
JI Am. J. Med. Sci.
PD JUL
PY 1941
VL 202
IS 1
BP 102
EP 112
DI 10.1097/00000441-194107000-00014
PG 11
WC Medicine, General & Internal
SC General & Internal Medicine
GA V8517
UT WOS:000188474100014
ER

PT J
AU Mautner, H
   Luisada, A
AF Mautner, H
   Luisada, A
TI Antagonistic effect of asphyxia to curare paralysis of the vagus nerve
SO JOURNAL OF PHARMACOLOGY AND EXPERIMENTAL THERAPEUTICS
LA English
DT Article
C1 Middlesex Univ, Med Sch, Dept Pharmacol, Waltham, MA USA.
NR 12
TC 35
Z9 35
PU AMER SOC PHARMACOLOGY EXPERIMENTAL THERAPEUTICS
PI BETHESDA
PA 9650 ROCKVILLE PIKE, BETHESDA, MD 20814-3995 USA
SN 0022-3565
J9 J PHARMACOL EXP THER
JI J. Pharmacol. Exp. Ther.
PD JUL
PY 1941
VL 72
IS 3
BP 386
EP 393
PG 8
WC Pharmacology & Pharmacy
SC Pharmacology & Pharmacy
GA V36CS
UT WOS:000202440600021
ER

PT J
AU Bennett, AE
AF Bennett, AE
TI Curare a preventive of traumatic complications in convulsive shock
   therapy (Including a preliminary report on a synthetic curare-like drug
SO AMERICAN JOURNAL OF PSYCHIATRY
LA English
DT Article
C1 Univ Nebraska, Coll Med, Bishop Clarkson Mem Hosp, Psychiat Dept, Omaha, NE USA.
   Lincoln State Hosp, Lincoln, NE USA.
NR 16
TC 89
Z9 89
PU AMER PSYCHIATRIC PUBLISHING, INC
PI ARLINGTON
PA 1000 WILSON BOULEVARD, STE 1825, ARLINGTON, VA 22209-3901 USA
SN 0002-953X
J9 AM J PSYCHIAT
JI Am. J. Psychiat.
PD MAR
PY 1941
VL 97
IS 5
BP 1040
EP 1060
PG 25
WC Psychiatry
SC Psychiatry
GA V26GP
UT WOS:000201774700004
ER

PT J
AU Marquardt, P
AF Marquardt, P
TI The stabilization of curare solutions (curaril)
SO BIOCHEMISCHE ZEITSCHRIFT
LA German
DT Article
NR 5
TC 0
Z9 0
PU SPRINGER
PI NEW YORK
PA 233 SPRING STREET, NEW YORK, NY 10013 USA
SN 0366-0753
J9 BIOCHEM Z
JI Biochem. Z.
PD MAR
PY 1941
VL 307
IS 4
BP 320
EP 324
PG 5
WC Biochemistry & Molecular Biology
SC Biochemistry & Molecular Biology
GA V11JE
UT WOS:000200767400011
ER

PT J
AU Girden, E
AF Girden, E
TI Cerebral mechanisivis in conditioning under curare
SO AMERICAN JOURNAL OF PSYCHOLOGY
LA English
DT Article
C1 Brooklyn Coll, Brooklyn, NY USA.
NR 16
TC 0
Z9 0
PU UNIV ILLINOIS PRESS
PI CHAMPAIGN
PA 1325 S OAK ST, CHAMPAIGN, IL 61820-6903 USA
SN 0002-9556
J9 AM J PSYCHOL
JI Am. J. Psychol.
PY 1941
VL 53
BP 397
EP 406
PG 10
WC Psychology, Multidisciplinary
SC Psychology
GA V01TA
UT WOS:000200117000028
ER

PT J
AU Auger, D
   Fessard, A
AF Auger, D
   Fessard, A
TI The effect of curare, atropine and eserine on the electrogenesis prism
   of the shell
SO COMPTES RENDUS DES SEANCES DE LA SOCIETE DE BIOLOGIE ET DE SES FILIALES
LA French
DT Article
NR 7
TC 17
Z9 17
PU MASSON EDITEUR
PI MOULINEAUX CEDEX 9
PA 21 STREET CAMILLE DESMOULINS, ISSY, 92789 MOULINEAUX CEDEX 9, FRANCE
SN 0037-9026
J9 CR SOC BIOL
JI Comptes Rendus Seances Soc. Biol. Fil.
PY 1941
VL 135
BP 76
EP 78
PG 3
WC Biology
SC Life Sciences & Biomedicine - Other Topics
GA V14DI
UT WOS:000200955000023
ER

PT J
AU Wieland, H
   Pistor, HJ
   Bahr, K
AF Wieland, H
   Pistor, HJ
   Bahr, K
TI About the alkaloides from calabash-curare. III
SO JUSTUS LIEBIGS ANNALEN DER CHEMIE
LA German
DT Article
NR 2
TC 20
Z9 20
PU VCH PUBLISHERS INC
PI DEERFIELD BEACH
PA 303 NW 12TH AVE, DEERFIELD BEACH, FL 33442-1788 USA
SN 0075-4617
J9 LIEBIGS ANN CHEM
JI Justus Liebigs Ann. Chem.
PY 1941
VL 547
BP 140
EP 155
PG 16
WC Chemistry, Multidisciplinary
SC Chemistry
GA V09MA
UT WOS:000200639600009
ER

PT J
AU Wieland, H
   Bahr, K
   Witkop, B
AF Wieland, H
   Bahr, K
   Witkop, B
TI About the alkaloides from calebash-curare IV
SO JUSTUS LIEBIGS ANNALEN DER CHEMIE
LA German
DT Article
NR 0
TC 16
Z9 16
PU VCH PUBLISHERS INC
PI DEERFIELD BEACH
PA 303 NW 12TH AVE, DEERFIELD BEACH, FL 33442-1788 USA
SN 0075-4617
J9 LIEBIGS ANN CHEM
JI Justus Liebigs Ann. Chem.
PY 1941
VL 547
BP 156
EP 179
PG 26
WC Chemistry, Multidisciplinary
SC Chemistry
GA V09MA
UT WOS:000200639600010
ER

PT J
AU Harris, MM
   Harris, RS
AF Harris, MM
   Harris, RS
TI Effect in man of curare and metrazol administration on choline esterase
   activity of blood serum II
SO PROCEEDINGS OF THE SOCIETY FOR EXPERIMENTAL BIOLOGY AND MEDICINE
LA English
DT Article
C1 New York State Psychiat Inst & Hosp, Dept Internal Med, New York City, NY USA.
NR 5
TC 14
Z9 14
PU BLACKWELL PUBLISHING INC
PI MALDEN
PA 350 MAIN ST, MALDEN, MA 02148 USA
SN 0037-9727
J9 P SOC EXP BIOL MED
JI Proc. Soc. Exp. Biol. Med.
PD JAN-APR
PY 1941
VL 46
BP 623
EP 627
PG 5
WC Medicine, Research & Experimental
SC Research & Experimental Medicine
GA V35PP
UT WOS:000202406500215
ER

PT J
AU Benedicks, C
AF Benedicks, C
TI Thermoelectrical homogenic effect and in particular in mercurium and the
   influence of outside ions
SO JOURNAL DE PHYSIQUE ET LE RADIUM
LA French
DT Article
NR 45
TC 0
Z9 0
PU E D P SCIENCES
PI LES ULIS CEDEXA
PA 7, AVE DU HOGGAR, PARC D ACTIVITES COURTABOEUF, BP 112, F-91944 LES ULIS
   CEDEXA, FRANCE
SN 0368-3842
J9 J PHYS-PARIS
JI J. Phys. Radium
PY 1941
VL 2
BP 92
EP 100
DI 10.1051/jphysrad:019410020309200
PG 9
WC Physics, Multidisciplinary
SC Physics
GA V24AC
UT WOS:000201622600014
ER

PT J
AU Burman, MS
AF Burman, MS
TI Clinical experiences with some curare preparations and curare
   substitutes
SO JOURNAL OF PHARMACOLOGY AND EXPERIMENTAL THERAPEUTICS
LA English
DT Article
NR 11
TC 26
Z9 26
PU AMER SOC PHARMACOLOGY EXPERIMENTAL THERAPEUTICS
PI BETHESDA
PA 9650 ROCKVILLE PIKE, BETHESDA, MD 20814-3995 USA
SN 0022-3565
J9 J PHARMACOL EXP THER
JI J. Pharmacol. Exp. Ther.
PD JUN
PY 1940
VL 69
IS 2
BP 143
EP 148
PG 6
WC Pharmacology & Pharmacy
SC Pharmacology & Pharmacy
GA V35UQ
UT WOS:000202419600006
ER

PT J
AU King, H
AF King, H
TI Curare alkaloids Part V Alkaloids of some Chondrodendron species and the
   origin of radix pareir ae brav ae
SO JOURNAL OF THE CHEMICAL SOCIETY
LA English
DT Article
C1 Natl Inst Med Res, Hampstead, UK.
NR 0
TC 43
Z9 43
PU ROYAL SOC CHEMISTRY
PI CAMBRIDGE
PA THOMAS GRAHAM HOUSE, SCIENCE PARK, MILTON RD, CAMBRIDGE CB4 0WF, CAMBS,
   ENGLAND
J9 J CHEM SOC
PD JUN
PY 1940
BP 737
EP 746
DI 10.1039/jr9400000737
PG 10
WC Chemistry, Multidisciplinary
SC Chemistry
GA V7631
UT WOS:000188176200009
ER

PT J
AU Harlow, HF
AF Harlow, HF
TI The effects of incomplete curare paralysis upon formation and
   elicitation of conditioned responses in cats
SO PEDAGOGICAL SEMINARY AND JOURNAL OF GENETIC PSYCHOLOGY
LA English
DT Article
NR 6
TC 17
Z9 17
PU CLARK UNIV PRESS
PI WORCESTER
PA DEPT PHILOSOPHY CLARK UNIV, WORCESTER, MA 01610 USA
SN 0885-6559
J9 PEDAGOG SEMIN J GEN
PD JUN
PY 1940
VL 56
IS 2
BP 273
EP 282
PG 10
WC Psychology
SC Psychology
GA V4525
UT WOS:000187306300003
ER

PT J
AU Lapicque, LM
AF Lapicque, LM
TI The effect of curare initially locates itself in the median part of
   myonemes
SO COMPTES RENDUS DES SEANCES DE LA SOCIETE DE BIOLOGIE ET DE SES FILIALES
LA French
DT Article
NR 2
TC 0
Z9 0
PU MASSON EDITEUR
PI MOULINEAUX CEDEX 9
PA 21 STREET CAMILLE DESMOULINS, ISSY, 92789 MOULINEAUX CEDEX 9, FRANCE
SN 0037-9026
J9 CR SOC BIOL
JI Comptes Rendus Seances Soc. Biol. Fil.
PY 1940
VL 134
IS 5
BP 69
EP 72
PG 4
WC Biology
SC Life Sciences & Biomedicine - Other Topics
GA V14DL
UT WOS:000200955300024
ER

PT J
AU Fegler, G
AF Fegler, G
TI The effect of curare on the centre respiratory
SO COMPTES RENDUS DES SEANCES DE LA SOCIETE DE BIOLOGIE ET DE SES FILIALES
LA French
DT Article
NR 1
TC 6
Z9 6
PU MASSON EDITEUR
PI MOULINEAUX CEDEX 9
PA 21 STREET CAMILLE DESMOULINS, ISSY, 92789 MOULINEAUX CEDEX 9, FRANCE
SN 0037-9026
J9 CR SOC BIOL
JI Comptes Rendus Seances Soc. Biol. Fil.
PY 1940
VL 134
IS 6
BP 193
EP 195
PG 3
WC Biology
SC Life Sciences & Biomedicine - Other Topics
GA V14DM
UT WOS:000200955400009
ER

PT J
AU Hartmann, M
   Schlittler, E
AF Hartmann, M
   Schlittler, E
TI On African curare plants 1 Report - Adenium somalense Balf fil
SO HELVETICA CHIMICA ACTA
LA German
DT Article
NR 13
TC 23
Z9 23
PU WILEY-V C H VERLAG GMBH
PI WEINHEIM
PA PO BOX 10 11 61, D-69451 WEINHEIM, GERMANY
SN 0018-019X
J9 HELV CHIM ACTA
JI Helv. Chim. Acta
PY 1940
VL 23
BP 548
EP 558
DI 10.1002/hlca.19400230172
PG 11
WC Chemistry, Multidisciplinary
SC Chemistry
GA V24BL
UT WOS:000201626100068
ER

PT J
AU Bennett, AE
AF Bennett, AE
TI Preventing traumatic complications in convulsive shock therapy by curare
SO JOURNAL OF THE AMERICAN MEDICAL ASSOCIATION
LA English
DT Article
C1 Univ Nebraska, Coll Med, Omaha, NE USA.
NR 14
TC 164
Z9 164
PU AMER MEDICAL ASSOC
PI CHICAGO
PA 515 N STATE ST, CHICAGO, IL 60610 USA
SN 0002-9955
J9 J AMER MED ASSOC
JI J. Am. Med. Assoc.
PD JAN-JUN
PY 1940
VL 114
BP 322
EP 324
PG 3
WC Medicine, General & Internal
SC General & Internal Medicine
GA V24LJ
UT WOS:000201651900051
ER

PT J
AU Kuo, ZY
AF Kuo, ZY
TI Studies in the physiology of the embryonic nervous system I Effect of
   curare on motor activity of the chick embryo
SO JOURNAL OF EXPERIMENTAL ZOOLOGY
LA English
DT Article
C1 Yale Univ, Osborn Zool Lab, New Haven, CT USA.
NR 11
TC 19
Z9 19
PU WILEY-LISS
PI HOBOKEN
PA DIV JOHN WILEY & SONS INC, 111 RIVER ST, HOBOKEN, NJ 07030 USA
SN 0022-104X
J9 J EXP ZOOL
JI J. Exp. Zool.
PD DEC
PY 1939
VL 82
IS 3
BP 371
EP 396
DI 10.1002/jez.1400820304
PG 26
WC Zoology
SC Zoology
GA V4930
UT WOS:000187470600003
ER

PT J
AU [Anonymous]
AF [Anonymous]
TI Curare for spastic muscles
SO BRITISH MEDICAL JOURNAL
LA English
DT Article
NR 2
TC 0
Z9 0
PU B M J PUBLISHING GROUP
PI LONDON
PA BRITISH MED ASSOC HOUSE, TAVISTOCK SQUARE, LONDON WC1H 9JR, ENGLAND
SN 0959-535X
J9 BRIT MED J
JI Br. Med. J.
PD JUL-DEC
PY 1939
VL 2
BP 405
EP 406
PG 2
WC Medicine, General & Internal
SC General & Internal Medicine
GA V06RQ
UT WOS:000200451400250
ER

PT J
AU Luco, JV
   Rosenblueth, A
AF Luco, JV
   Rosenblueth, A
TI Neuromuscular "transmission-fatigue" produced without contraction during
   curarization
SO AMERICAN JOURNAL OF PHYSIOLOGY
LA English
DT Article
C1 Harvard Univ, Dept Physiol, Med Sch, Cambridge, MA USA.
NR 12
TC 16
Z9 16
PU AMER PHYSIOLOGICAL SOC
PI BETHESDA
PA 9650 ROCKVILLE PIKE, BETHESDA, MD 20814 USA
SN 0002-9513
J9 AM J PHYSIOL
JI Am. J. Physiol.
PD MAY
PY 1939
VL 126
IS 1
BP 58
EP 65
PG 8
WC Physiology
SC Physiology
GA V36AU
UT WOS:000202435600007
ER

PT J
AU Katz, B
AF Katz, B
TI The "anti-curare" action of a subthreshold catelectrotonus
SO JOURNAL OF PHYSIOLOGY-LONDON
LA English
DT Article
NR 38
TC 31
Z9 31
PU BLACKWELL PUBLISHING LTD
PI OXFORD
PA 9600 GARSINGTON RD, OXFORD OX4 2DG, OXON, ENGLAND
SN 0022-3751
J9 J PHYSIOL-LONDON
JI J. Physiol.-London
PD MAR
PY 1939
VL 95
IS 2
BP 286
EP 304
PG 19
WC Neurosciences; Physiology
SC Neurosciences & Neurology; Physiology
GA V40ID
UT WOS:000202725100007
ER

PT J
AU Burman, MS
AF Burman, MS
TI Therapeutic use of curare and erythroidine hydrochloride, for spastic
   and dystonic states
SO ARCHIVES OF NEUROLOGY AND PSYCHIATRY
LA English
DT Article
NR 14
TC 65
Z9 65
PU AMER MEDICAL ASSOC
PI CHICAGO
PA 515 N STATE ST, CHICAGO, IL 60610 USA
SN 0096-6754
J9 ARCH NEURO PSYCHIATR
PD FEB
PY 1939
VL 41
IS 2
BP 307
EP 327
PG 21
WC Psychiatry
SC Psychiatry
GA V23XF
UT WOS:000201615100008
ER

PT J
AU Harlow, HF
   Settlage, P
AF Harlow, HF
   Settlage, P
TI The effect of curarization of the fore part of the body upon the
   retention of conditioned responses in cats
SO JOURNAL OF COMPARATIVE PSYCHOLOGY
LA English
DT Article
C1 Univ Wisconsin, Madison, WI USA.
NR 3
TC 3
Z9 3
PU AMER PSYCHOLOGICAL ASSOC
PI WASHINGTON
PA 750 FIRST ST NE, WASHINGTON, DC 20002-4242 USA
SN 0735-7036
J9 J COMP PSYCHOL
JI J. Comp. Psychol.
PD FEB
PY 1939
VL 27
IS 1
BP 45
EP 48
DI 10.1037/h0062323
PG 4
WC Behavioral Sciences; Psychology; Psychology, Multidisciplinary; Zoology
SC Behavioral Sciences; Psychology; Zoology
GA V01YC
UT WOS:000200130200003
ER

PT J
AU Alam, M
   Anrep, GV
   Barsoum, GS
   Talaat, M
   Wieninger, E
AF Alam, M
   Anrep, GV
   Barsoum, GS
   Talaat, M
   Wieninger, E
TI Liberation of histamine from the skeletal muscle by curare
SO JOURNAL OF PHYSIOLOGY-LONDON
LA English
DT Article
C1 Univ Cairo, Physiol Lab, Cairo, Egypt.
NR 6
TC 143
Z9 145
PU BLACKWELL PUBLISHING LTD
PI OXFORD
PA 9600 GARSINGTON RD, OXFORD OX4 2DG, OXON, ENGLAND
SN 0022-3751
J9 J PHYSIOL-LONDON
JI J. Physiol.-London
PD FEB
PY 1939
VL 95
IS 1
BP 148
EP 158
PG 11
WC Neurosciences; Physiology
SC Neurosciences & Neurology; Physiology
GA V40IC
UT WOS:000202725000010
ER

PT J
AU Culler, E
   Coakley, JD
   Shurrager, PS
   Ades, HW
AF Culler, E
   Coakley, JD
   Shurrager, PS
   Ades, HW
TI Differential effects of curare upon higher and lower levels of the
   central nervous system
SO AMERICAN JOURNAL OF PSYCHOLOGY
LA English
DT Article
C1 Univ Rochester, Rochester, NY USA.
   Johns Hopkins Univ, Baltimore, MD USA.
NR 6
TC 18
Z9 18
PU UNIV ILLINOIS PRESS
PI CHAMPAIGN
PA 1325 S OAK ST, CHAMPAIGN, IL 61820-6903 USA
SN 0002-9556
J9 AM J PSYCHOL
JI Am. J. Psychol.
PY 1939
VL 52
BP 266
EP 273
DI 10.2307/1416112
PG 8
WC Psychology, Multidisciplinary
SC Psychology
GA V01SZ
UT WOS:000200116900027
ER

PT J
AU Folkers, K
   Unna, K
AF Folkers, K
   Unna, K
TI Chazuta curare, its botanical components, and other plants of curare
   interest
SO ARCHIVES INTERNATIONALES DE PHARMACODYNAMIE ET DE THERAPIE
LA English
DT Article
C1 Merck & Co Inc, Res Lab, Rahway, NJ USA.
   Merck Inst Therapeut Res, Rahway, NJ USA.
NR 7
TC 8
Z9 8
PU ARCH INT PHARMACODYNAMIE
PI GHENT
PA DE PINTELAAN 185, B-9000 GHENT, BELGIUM
SN 0003-9780
J9 ARCH INT PHARMACOD T
JI Arch. Int. Pharmacodyn. Ther.
PY 1939
VL 61
BP 370
EP 379
PG 10
WC Pharmacology & Pharmacy
SC Pharmacology & Pharmacy
GA V28YR
UT WOS:000201956900028
ER

PT J
AU Zemplen, G
   Bognar, R
AF Zemplen, G
   Bognar, R
TI Effects of mercurium salts on aceto halogen sugar, XIII Announcement -
   Synthesis of isoprimeverose (6-alpha-d-Xylosido-d-glucose), of the
   alpha-isomers of the primverose and its derivates.
SO BERICHTE DER DEUTSCHEN CHEMISCHEN GESELLSCHAFT
LA German
DT Article
NR 0
TC 4
Z9 4
PU GESELLSCHAFT DEUTSCHER CHEMIKER E V
PI FRANKFURT
PA VARRENTRAPPSTRASSE 40-42, D-60486 FRANKFURT, GERMANY
SN 0365-9496
J9 BER DTSCH CHEM GES
PY 1939
VL 72
BP 1160
EP 1167
DI 10.1002/cber.19390720607
PN 2
PG 8
WC Chemistry, Multidisciplinary
SC Chemistry
GA V17ZV
UT WOS:000201216300006
ER

PT J
AU Rojas, P
   Szepsenwol, J
   Resta, LS
AF Rojas, P
   Szepsenwol, J
   Resta, LS
TI The influence of the curare and the excitation on the structure of the
   motor plate.
SO COMPTES RENDUS DES SEANCES DE LA SOCIETE DE BIOLOGIE ET DE SES FILIALES
LA French
DT Article
NR 0
TC 3
Z9 3
PU MASSON EDITEUR
PI MOULINEAUX CEDEX 9
PA 21 STREET CAMILLE DESMOULINS, ISSY, 92789 MOULINEAUX CEDEX 9, FRANCE
SN 0037-9026
J9 CR SOC BIOL
JI Comptes Rendus Seances Soc. Biol. Fil.
PY 1939
VL 131
BP 295
EP 296
PN 2
PG 2
WC Biology
SC Life Sciences & Biomedicine - Other Topics
GA V14DB
UT WOS:000200954300107
ER

PT J
AU King, H
AF King, H
TI Curare alkaloids Part IV Bebeerine and tubocurarine orientation of
   phenolic groups
SO JOURNAL OF THE CHEMICAL SOCIETY
LA English
DT Article
C1 Natl Inst Med Res, London NW3, UK.
NR 0
TC 37
Z9 37
PU ROYAL SOC CHEMISTRY
PI CAMBRIDGE
PA THOMAS GRAHAM HOUSE, SCIENCE PARK, MILTON RD, CAMBRIDGE CB4 0WF, CAMBS,
   ENGLAND
J9 J CHEM SOC
PY 1939
BP 1157
EP 1164
DI 10.1039/jr9390001157
PN 2
PG 8
WC Chemistry, Multidisciplinary
SC Chemistry
GA V7506
UT WOS:000188154600026
ER

PT J
AU Cowan, SL
AF Cowan, SL
TI The action of eserine-like and curare-like substances on the responses
   of frog's nerve-muscle preparations to repetitive stimulation
SO JOURNAL OF PHYSIOLOGY-LONDON
LA English
DT Article
NR 65
TC 38
Z9 38
PU BLACKWELL PUBLISHING LTD
PI OXFORD
PA 9600 GARSINGTON RD, OXFORD OX4 2DG, OXON, ENGLAND
SN 0022-3751
J9 J PHYSIOL-LONDON
JI J. Physiol.-London
PD AUG
PY 1938
VL 93
IS 3
BP 215
EP 262
PG 48
WC Neurosciences; Physiology
SC Neurosciences & Neurology; Physiology
GA V40HV
UT WOS:000202724300004
ER

PT J
AU Lippmann, R
   Wajzer, J
AF Lippmann, R
   Wajzer, J
TI The effect of curare on the muscle exchanges in anaerobiosis
SO COMPTES RENDUS DES SEANCES DE LA SOCIETE DE BIOLOGIE ET DE SES FILIALES
LA French
DT Article
NR 0
TC 1
Z9 1
PU MASSON EDITEUR
PI MOULINEAUX CEDEX 9
PA 21 STREET CAMILLE DESMOULINS, ISSY, 92789 MOULINEAUX CEDEX 9, FRANCE
SN 0037-9026
J9 CR SOC BIOL
JI Comptes Rendus Seances Soc. Biol. Fil.
PY 1938
VL 127
BP 508
EP 510
PN 1
PG 3
WC Biology
SC Life Sciences & Biomedicine - Other Topics
GA V14HQ
UT WOS:000200966200199
ER

PT J
AU Fegler, J
   Kowarzyk, H
AF Fegler, J
   Kowarzyk, H
TI A note on the reciprocal antagonism between eserine and curare
SO COMPTES RENDUS DES SEANCES DE LA SOCIETE DE BIOLOGIE ET DE SES FILIALES
LA French
DT Article
NR 2
TC 6
Z9 6
PU MASSON EDITEUR
PI MOULINEAUX CEDEX 9
PA 21 STREET CAMILLE DESMOULINS, ISSY, 92789 MOULINEAUX CEDEX 9, FRANCE
SN 0037-9026
J9 CR SOC BIOL
JI Comptes Rendus Seances Soc. Biol. Fil.
PY 1938
VL 127
BP 1149
EP 1152
PN 1
PG 4
WC Biology
SC Life Sciences & Biomedicine - Other Topics
GA V14HQ
UT WOS:000200966200442
ER

PT J
AU Burman, MS
AF Burman, MS
TI Curare therapy for the release of muscle spasm and rigidity in spastic
   paralysis and dystonia musculorum deformans
SO JOURNAL OF BONE AND JOINT SURGERY
LA English
DT Article
C1 Hosp Joint Dis, New York, NY USA.
NR 0
TC 24
Z9 24
PU JOURNAL BONE JOINT SURGERY INC
PI NEEDHAM
PA 20 PICKERING ST, NEEDHAM, MA 02192 USA
SN 0375-9229
J9 J BONE JOINT SURG
JI J. Bone Jt. Surg.
PY 1938
VL 20
BP 754
EP 756
PG 3
WC Orthopedics; Surgery
SC Orthopedics; Surgery
GA V36SJ
UT WOS:000202481300094
ER

PT J
AU Wieland, H
   Pistor, HJ
AF Wieland, H
   Pistor, HJ
TI Curarin made from calabash-curare II
SO JUSTUS LIEBIGS ANNALEN DER CHEMIE
LA German
DT Article
NR 0
TC 5
Z9 5
PU VCH PUBLISHERS INC
PI DEERFIELD BEACH
PA 303 NW 12TH AVE, DEERFIELD BEACH, FL 33442-1788 USA
SN 0075-4617
J9 LIEBIGS ANN CHEM
JI Justus Liebigs Ann. Chem.
PY 1938
VL 536
BP 68
EP 77
PG 10
WC Chemistry, Multidisciplinary
SC Chemistry
GA V09XS
UT WOS:000200670000006
ER

PT J
AU Jacobsohn, D
   Kahlson, G
AF Jacobsohn, D
   Kahlson, G
TI The anticurare effect of several substances with a paralysing effect on
   the acetyl cholinesterase
SO SKANDINAVISCHES ARCHIV FUR PHYSIOLOGIE
LA German
DT Article
NR 7
TC 0
Z9 0
PU WALTER DE GRUYTER & CO
PI BERLIN
PA GENTHINER STRASSE 13, D-10785 BERLIN, GERMANY
J9 SKAND ARCH PHYSIOL
JI Skand. Arch. Physiol.
PY 1938
BP 27
EP 31
PG 5
WC Physiology
SC Physiology
GA V16MS
UT WOS:000201114600004
ER

PT J
AU Rosenblueth, A
   Morison, RS
AF Rosenblueth, A.
   Morison, R. S.
TI CURARIZATION, FATIGUE AND WEDENSKY INHIBITION
SO AMERICAN JOURNAL OF PHYSIOLOGY
LA English
DT Article
NR 34
TC 115
Z9 115
PU AMER PHYSIOLOGICAL SOC
PI BETHESDA
PA 9650 ROCKVILLE PIKE, BETHESDA, MD 20814 USA
SN 0002-9513
J9 AM J PHYSIOL
JI Am. J. Physiol.
PD MAY 31
PY 1937
VL 119
IS 2
BP 236
EP 256
PG 21
WC Physiology
SC Physiology
GA V11FH
UT WOS:000207517000002
ER

PT J
AU Lehman, AJ
AF Lehman, AJ
TI Actions of Erythrina americana, a possible curare substitute
SO JOURNAL OF PHARMACOLOGY AND EXPERIMENTAL THERAPEUTICS
LA English
DT Article
C1 Stanford Univ, Sch Med, Dept Pharmacol, Stanford, CA USA.
NR 9
TC 26
Z9 26
PU AMER SOC PHARMACOLOGY EXPERIMENTAL THERAPEUTICS
PI BETHESDA
PA 9650 ROCKVILLE PIKE, BETHESDA, MD 20814-3995 USA
SN 0022-3565
J9 J PHARMACOL EXP THER
JI J. Pharmacol. Exp. Ther.
PD MAY
PY 1937
VL 60
IS 1
BP 69
EP 81
PG 13
WC Pharmacology & Pharmacy
SC Pharmacology & Pharmacy
GA V35GJ
UT WOS:000202382500006
ER

PT J
AU Mies, H
AF Mies, H
TI Curare and vegetative innervation of the skeletal muscles
SO ZEITSCHRIFT FUR BIOLOGIE
LA German
DT Article
NR 23
TC 4
Z9 4
PU URBAN & SCHWARZENBERG
PI MUNICH 2
PA POSTFACH 20 24 40 PETTENKOFERSTRASSE 18, W-8000 MUNICH 2, GERMANY
SN 0372-8366
J9 Z BIOL-MUNICH
JI Z. Biol.
PD FEB
PY 1937
VL 98
IS 1
BP 70
EP 80
PG 11
WC Biology
SC Life Sciences & Biomedicine - Other Topics
GA V36PU
UT WOS:000202474600008
ER

PT J
AU West, R
AF West, R
TI A pharmacological study of derivatives of two specimens of tubo-curare,
   and an examination of four members of genus strychnos and one rubiaceous
   plant associated with the curares of British Guiana
SO ARCHIVES INTERNATIONALES DE PHARMACODYNAMIE ET DE THERAPIE
LA English
DT Article
NR 18
TC 27
Z9 27
PU ARCH INT PHARMACODYNAMIE
PI GHENT
PA DE PINTELAAN 185, B-9000 GHENT, BELGIUM
SN 0003-9780
J9 ARCH INT PHARMACOD T
JI Arch. Int. Pharmacodyn. Ther.
PY 1937
VL 56
BP 81
EP 116
PG 36
WC Pharmacology & Pharmacy
SC Pharmacology & Pharmacy
GA V28YL
UT WOS:000201956300005
ER

PT J
AU King, H
AF King, H
TI Curare alkaloids Part III pot-curare
SO JOURNAL OF THE CHEMICAL SOCIETY
LA English
DT Article
C1 Natl Inst, Med Res, Hamstead, UK.
NR 1
TC 24
Z9 24
PU ROYAL SOC CHEMISTRY
PI CAMBRIDGE
PA THOMAS GRAHAM HOUSE, SCIENCE PARK, MILTON RD, CAMBRIDGE CB4 0WF, CAMBS,
   ENGLAND
J9 J CHEM SOC
PY 1937
BP 1472
EP 1482
DI 10.1039/jr9370001472
PN 2
PG 11
WC Chemistry, Multidisciplinary
SC Chemistry
GA V7886
UT WOS:000188275000092
ER

PT J
AU Wieland, H
   Konz, W
   Sonderhoff, R
AF Wieland, H
   Konz, W
   Sonderhoff, R
TI Curarin from calebasse-curare
SO JUSTUS LIEBIGS ANNALEN DER CHEMIE
LA German
DT Article
NR 6
TC 11
Z9 11
PU VCH PUBLISHERS INC
PI DEERFIELD BEACH
PA 303 NW 12TH AVE, DEERFIELD BEACH, FL 33442-1788 USA
SN 0075-4617
J9 LIEBIGS ANN CHEM
JI Justus Liebigs Ann. Chem.
PY 1937
VL 527
BP 160
EP 168
PG 9
WC Chemistry, Multidisciplinary
SC Chemistry
GA V09MT
UT WOS:000200641500010
ER

PT J
AU Emmelin, N
   Kahlson, G
AF Emmelin, N
   Kahlson, G
TI Experiment on the signigicance of antagonism between
   pentamethylenetetrazol and curare.
SO SKANDINAVISCHES ARCHIV FUR PHYSIOLOGIE
LA German
DT Article
NR 0
TC 1
Z9 1
PU WALTER DE GRUYTER & CO
PI BERLIN
PA GENTHINER STRASSE 13, D-10785 BERLIN, GERMANY
J9 SKAND ARCH PHYSIOL
JI Skand. Arch. Physiol.
PY 1937
VL 77
BP 25
EP 26
PG 2
WC Physiology
SC Physiology
GA V16MP
UT WOS:000201114300024
ER

PT J
AU Peil, M
   Kahlson, G
AF Peil, M
   Kahlson, G
TI A new possibility of curare cell removal.
SO SKANDINAVISCHES ARCHIV FUR PHYSIOLOGIE
LA German
DT Article
NR 3
TC 0
Z9 0
PU WALTER DE GRUYTER & CO
PI BERLIN
PA GENTHINER STRASSE 13, D-10785 BERLIN, GERMANY
J9 SKAND ARCH PHYSIOL
JI Skand. Arch. Physiol.
PY 1937
VL 77
BP 68
EP 69
PG 2
WC Physiology
SC Physiology
GA V16MP
UT WOS:000201114300066
ER

PT J
AU Emmelin, N
   Kahlson, G
AF Emmelin, N
   Kahlson, G
TI Tests on the meaning of the antagonism between curare,
   pentamethylentetrazol and pyridine-b-carbonic acid diaethylamide.
SO SKANDINAVISCHES ARCHIV FUR PHYSIOLOGIE
LA German
DT Article
NR 6
TC 1
Z9 1
PU WALTER DE GRUYTER & CO
PI BERLIN
PA GENTHINER STRASSE 13, D-10785 BERLIN, GERMANY
J9 SKAND ARCH PHYSIOL
JI Skand. Arch. Physiol.
PY 1937
VL 77
BP 312
EP 318
PG 7
WC Physiology
SC Physiology
GA V16MP
UT WOS:000201114300118
ER

PT J
AU Wilson, AT
   Wright, S
AF Wilson, AT
   Wright, S
TI Anti-curare action of potassium and other substances
SO QUARTERLY JOURNAL OF EXPERIMENTAL PHYSIOLOGY
LA English
DT Article
NR 15
TC 27
Z9 27
PU CAMBRIDGE UNIV PRESS
PI NEW YORK
PA 40 WEST 20TH ST, NEW YORK, NY 10011-4211 USA
SN 0370-2901
J9 Q J EXP PHYSIOL
PY 1937
VL 26
BP 127
EP 139
PG 13
WC Physiology
SC Physiology
GA V19LW
UT WOS:000201315200012
ER

PT J
AU Bouman, HD
AF Bouman, HD
TI Experiments on the mechanism of strychnine "curarization"
SO JOURNAL OF PHYSIOLOGY-LONDON
LA English
DT Article
NR 31
TC 4
Z9 4
PU BLACKWELL PUBLISHING LTD
PI OXFORD
PA 9600 GARSINGTON RD, OXFORD OX4 2DG, OXON, ENGLAND
SN 0022-3751
J9 J PHYSIOL-LONDON
JI J. Physiol.-London
PD DEC
PY 1936
VL 88
IS 3
BP 328
EP 340
PG 13
WC Neurosciences; Physiology
SC Neurosciences & Neurology; Physiology
GA V20AO
UT WOS:000201353400009
ER

PT J
AU Jullien, A
AF Jullien, A
TI Chronotropic, inotropic and tonotropic effects of cicutine, curare,
   veratrine and digitalin on the heart of the oyster
SO COMPTES RENDUS DES SEANCES DE LA SOCIETE DE BIOLOGIE ET DE SES FILIALES
LA French
DT Article
NR 3
TC 2
Z9 2
PU MASSON EDITEUR
PI MOULINEAUX CEDEX 9
PA 21 STREET CAMILLE DESMOULINS, ISSY, 92789 MOULINEAUX CEDEX 9, FRANCE
SN 0037-9026
J9 CR SOC BIOL
JI Comptes Rendus Seances Soc. Biol. Fil.
PY 1936
VL 121
BP 1002
EP 1004
PN 1
PG 3
WC Biology
SC Life Sciences & Biomedicine - Other Topics
GA V14HS
UT WOS:000200966400396
ER

PT J
AU King, H
AF King, H
TI Curare alkaloids Part II Tubocurarine and bebeerine
SO JOURNAL OF THE CHEMICAL SOCIETY
LA English
DT Article
C1 Natl Inst Med Res, Hampstead, UK.
NR 0
TC 32
Z9 32
PU ROYAL SOC CHEMISTRY
PI CAMBRIDGE
PA THOMAS GRAHAM HOUSE, SCIENCE PARK, MILTON RD, CAMBRIDGE CB4 0WF, CAMBS,
   ENGLAND
J9 J CHEM SOC
PY 1936
BP 1276
EP 1279
DI 10.1039/jr9360001276
PN 2
PG 4
WC Chemistry, Multidisciplinary
SC Chemistry
GA V7501
UT WOS:000188154100079
ER

PT J
AU Lehman, AJ
AF Lehman, AJ
TI Curare-actions of Erythrina americana
SO PROCEEDINGS OF THE SOCIETY FOR EXPERIMENTAL BIOLOGY AND MEDICINE
LA English
DT Article
C1 Stanford Univ, Dept Pharmacol, Sch Med, San Francisco, CA USA.
NR 4
TC 3
Z9 3
PU BLACKWELL PUBLISHING INC
PI MALDEN
PA 350 MAIN ST, MALDEN, MA 02148 USA
SN 0037-9727
J9 P SOC EXP BIOL MED
JI Proc. Soc. Exp. Biol. Med.
PD JAN
PY 1936
VL 33
IS 4
BP 501
EP 503
PG 3
WC Medicine, Research & Experimental
SC Research & Experimental Medicine
GA V35OU
UT WOS:000202404400008
ER

PT J
AU [Anonymous]
AF [Anonymous]
TI Pharmacology and therapeutics of curare
SO BRITISH MEDICAL JOURNAL
LA English
DT Article
NR 0
TC 0
Z9 0
PU B M J PUBLISHING GROUP
PI LONDON
PA BRITISH MED ASSOC HOUSE, TAVISTOCK SQUARE, LONDON WC1H 9JR, ENGLAND
SN 0959-535X
J9 BRIT MED J
JI Br. Med. J.
PD JAN-MAR
PY 1935
VL 1935
BP 125
EP 126
PN 1
PG 2
WC Medicine, General & Internal
SC General & Internal Medicine
GA V05MX
UT WOS:000200371500110
ER

PT J
AU Leulier, A
   Vanhems, G
AF Leulier, A
   Vanhems, G
TI Action of curare and tetanus toxin on the muscular potassium of the
   guinea pig
SO COMPTES RENDUS DES SEANCES DE LA SOCIETE DE BIOLOGIE ET DE SES FILIALES
LA French
DT Article
NR 2
TC 1
Z9 1
PU MASSON EDITEUR
PI MOULINEAUX CEDEX 9
PA 21 STREET CAMILLE DESMOULINS, ISSY, 92789 MOULINEAUX CEDEX 9, FRANCE
SN 0037-9026
J9 CR SOC BIOL
JI Comptes Rendus Seances Soc. Biol. Fil.
PY 1935
VL 118
BP 256
EP 257
PN 1
PG 2
WC Biology
SC Life Sciences & Biomedicine - Other Topics
GA V14HL
UT WOS:000200965700101
ER

PT J
AU Gautrelet, J
   Halpern, N
AF Gautrelet, J
   Halpern, N
TI The antagonism of curare of ethyl cyanide and haemolymph with regards to
   the inhibitor action of acetylcholine on the heart of Helix pomatia -
   The influence of eserine
SO COMPTES RENDUS DES SEANCES DE LA SOCIETE DE BIOLOGIE ET DE SES FILIALES
LA French
DT Article
NR 0
TC 9
Z9 9
PU MASSON EDITEUR
PI MOULINEAUX CEDEX 9
PA 21 STREET CAMILLE DESMOULINS, ISSY, 92789 MOULINEAUX CEDEX 9, FRANCE
SN 0037-9026
J9 CR SOC BIOL
JI Comptes Rendus Seances Soc. Biol. Fil.
PY 1935
VL 118
BP 412
EP 414
PN 1
PG 3
WC Biology
SC Life Sciences & Biomedicine - Other Topics
GA V14HL
UT WOS:000200965700156
ER

PT J
AU King, H
AF King, H
TI Curare alkaloids. Part I. Tubocurarine.
SO JOURNAL OF THE CHEMICAL SOCIETY
LA English
DT Article
C1 Natl Inst Med Res, Hampstead, UK.
NR 1
TC 116
Z9 117
PU ROYAL SOC CHEMISTRY
PI CAMBRIDGE
PA THOMAS GRAHAM HOUSE, SCIENCE PARK, MILTON RD, CAMBRIDGE CB4 0WF, CAMBS,
   ENGLAND
J9 J CHEM SOC
PY 1935
BP 1381
EP 1389
DI 10.1039/jr9350001381
PN 2
PG 9
WC Chemistry, Multidisciplinary
SC Chemistry
GA V7625
UT WOS:000188175500149
ER

PT J
AU Buchthal, F
   Lindhard, J
AF Buchthal, F
   Lindhard, J
TI Electrostatic measurement of single motor vertebral discs and muscle
   fibres. II. The effect of curare poisoning and radium irradiation.
SO SKANDINAVISCHES ARCHIV FUR PHYSIOLOGIE
LA German
DT Article
NR 24
TC 7
Z9 7
PU WALTER DE GRUYTER & CO
PI BERLIN
PA GENTHINER STRASSE 13, D-10785 BERLIN, GERMANY
J9 SKAND ARCH PHYSIOL
JI Skand. Arch. Physiol.
PY 1935
VL 72
BP 35
EP 50
PG 16
WC Physiology
SC Physiology
GA V16MI
UT WOS:000201113600004
ER

PT J
AU Lapicque, L
AF Lapicque, L
TI Neuro-muscular isochronism and chronological theory of curarization.
SO JOURNAL OF PHYSIOLOGY-LONDON
LA English
DT Article
NR 41
TC 21
Z9 21
PU BLACKWELL PUBLISHING LTD
PI OXFORD
PA 9600 GARSINGTON RD, OXFORD OX4 2DG, OXON, ENGLAND
SN 0022-3751
J9 J PHYSIOL-LONDON
JI J. Physiol.-London
PD MAR
PY 1934
VL 81
IS 1
BP 113
EP 145
PG 33
WC Neurosciences; Physiology
SC Neurosciences & Neurology; Physiology
GA V19ZK
UT WOS:000201350400009
ER

PT J
AU de Almeida, MO
   Moussatche, H
AF de Almeida, MO
   Moussatche, H
TI The effect of curare on contractures
SO COMPTES RENDUS DES SEANCES DE LA SOCIETE DE BIOLOGIE ET DE SES FILIALES
LA French
DT Article
NR 6
TC 0
Z9 0
PU MASSON EDITEUR
PI MOULINEAUX CEDEX 9
PA 21 STREET CAMILLE DESMOULINS, ISSY, 92789 MOULINEAUX CEDEX 9, FRANCE
SN 0037-9026
J9 CR SOC BIOL
JI Comptes Rendus Seances Soc. Biol. Fil.
PY 1934
VL 117
BP 499
EP 501
PN 3
PG 3
WC Biology
SC Life Sciences & Biomedicine - Other Topics
GA V14HK
UT WOS:000200965600213
ER

PT J
AU Gayet, R
   Guillaumie, M
AF Gayet, R
   Guillaumie, M
TI Effect of curare on the external secretion of the pancreas. The "curare
   succus"
SO COMPTES RENDUS DES SEANCES DE LA SOCIETE DE BIOLOGIE ET DE SES FILIALES
LA French
DT Article
NR 8
TC 2
Z9 2
PU MASSON EDITEUR
PI MOULINEAUX CEDEX 9
PA 21 STREET CAMILLE DESMOULINS, ISSY, 92789 MOULINEAUX CEDEX 9, FRANCE
SN 0037-9026
J9 CR SOC BIOL
JI Comptes Rendus Seances Soc. Biol. Fil.
PY 1934
VL 116
BP 125
EP 128
PN 2
PG 4
WC Biology
SC Life Sciences & Biomedicine - Other Topics
GA V14FU
UT WOS:000200961400055
ER

PT J
AU Gayet, R
   Guillaume, M
AF Gayet, R
   Guillaume, M
TI Mechanism of the excito-secretory effect of the curare and atropine on
   the pancreas
SO COMPTES RENDUS DES SEANCES DE LA SOCIETE DE BIOLOGIE ET DE SES FILIALES
LA French
DT Article
NR 5
TC 0
Z9 0
PU MASSON EDITEUR
PI MOULINEAUX CEDEX 9
PA 21 STREET CAMILLE DESMOULINS, ISSY, 92789 MOULINEAUX CEDEX 9, FRANCE
SN 0037-9026
J9 CR SOC BIOL
JI Comptes Rendus Seances Soc. Biol. Fil.
PY 1934
VL 116
BP 329
EP 330
PN 2
PG 2
WC Biology
SC Life Sciences & Biomedicine - Other Topics
GA V14FU
UT WOS:000200961400144
ER

PT J
AU Gayet, R
   Guillaumie, M
AF Gayet, R
   Guillaumie, M
TI The relations between the phenomenas of secretion and vasodilation in
   excito-secretory pancreatic action of atropine and curare as well as
   other substances
SO COMPTES RENDUS DES SEANCES DE LA SOCIETE DE BIOLOGIE ET DE SES FILIALES
LA French
DT Article
NR 1
TC 0
Z9 0
PU MASSON EDITEUR
PI MOULINEAUX CEDEX 9
PA 21 STREET CAMILLE DESMOULINS, ISSY, 92789 MOULINEAUX CEDEX 9, FRANCE
SN 0037-9026
J9 CR SOC BIOL
JI Comptes Rendus Seances Soc. Biol. Fil.
PY 1934
VL 116
BP 330
EP 332
PN 2
PG 3
WC Biology
SC Life Sciences & Biomedicine - Other Topics
GA V14FU
UT WOS:000200961400145
ER

PT J
AU Raymond-Hamet
AF Raymond-Hamet
TI Regarding the antagonism of the curare and pilocarpine
SO COMPTES RENDUS DES SEANCES DE LA SOCIETE DE BIOLOGIE ET DE SES FILIALES
LA French
DT Article
NR 13
TC 1
Z9 1
PU MASSON EDITEUR
PI MOULINEAUX CEDEX 9
PA 21 STREET CAMILLE DESMOULINS, ISSY, 92789 MOULINEAUX CEDEX 9, FRANCE
SN 0037-9026
J9 CR SOC BIOL
JI Comptes Rendus Seances Soc. Biol. Fil.
PY 1934
VL 115
BP 602
EP 604
PN 1
PG 3
WC Biology
SC Life Sciences & Biomedicine - Other Topics
GA V14FF
UT WOS:000200959900242
ER

PT J
AU Cole, L
AF Cole, L
TI Tetanus treated with curare
SO LANCET
LA English
DT Article
NR 8
TC 29
Z9 29
PU LANCET LTD
PI LONDON
PA 84 THEOBALDS RD, LONDON WC1X 8RR, ENGLAND
SN 0140-6736
J9 LANCET
JI Lancet
PY 1934
VL 2
BP 475
EP 477
PG 3
WC Medicine, General & Internal
SC General & Internal Medicine
GA V9598
UT WOS:000188727500167
ER

PT J
AU Penning, FM
AF Penning, FM
TI Excitation and ionisation of mercurium atoms in noble gas mercurium
   columns.
SO PHYSICA
LA German
DT Article
C1 NV Philips Gloeilampenfabrieken, Natuurkundig Lab, Eindhoven, HOLLAND.
NR 2
TC 10
Z9 10
PU ELSEVIER SCIENCE BV
PI AMSTERDAM
PA PO BOX 211, 1000 AE AMSTERDAM, NETHERLANDS
SN 0031-8914
J9 PHYSICA
JI Physica
PY 1934
VL 1
BP 763
EP 769
PG 9
WC Physics, Multidisciplinary
SC Physics
GA V20TE
UT WOS:000201401800090
ER

PT J
AU Santesson, CG
AF Santesson, CG
TI Studies on arrow poison. A curare sample from Ecuador.
SO SKANDINAVISCHES ARCHIV FUR PHYSIOLOGIE
LA German
DT Article
NR 16
TC 0
Z9 0
PU WALTER DE GRUYTER & CO
PI BERLIN
PA GENTHINER STRASSE 13, D-10785 BERLIN, GERMANY
J9 SKAND ARCH PHYSIOL
JI Skand. Arch. Physiol.
PY 1934
VL 68
BP 202
EP 214
PG 13
WC Physiology
SC Physiology
GA V16IH
UT WOS:000201103100007
ER

PT J
AU Hoefer, P
AF Hoefer, P
TI Tests on nerve action currents (III Memorandum) On curare action in
   muscles, chronaxie of muscle and the question of the appearance of
   muscle current action
SO ZEITSCHRIFT FUR BIOLOGIE
LA German
DT Article
NR 23
TC 1
Z9 1
PU URBAN & SCHWARZENBERG
PI MUNICH 2
PA POSTFACH 20 24 40 PETTENKOFERSTRASSE 18, W-8000 MUNICH 2, GERMANY
SN 0372-8366
J9 Z BIOL-MUNICH
JI Z. Biol.
PD DEC
PY 1933
VL 94
IS 3
BP 247
EP 252
PG 6
WC Biology
SC Life Sciences & Biomedicine - Other Topics
GA V36RU
UT WOS:000202479800002
ER

PT J
AU Fromherz, H
AF Fromherz, H
TI The action of veratrine, curare and strychnine on the response of
   medullated nerve
SO JOURNAL OF PHYSIOLOGY-LONDON
LA English
DT Article
NR 4
TC 12
Z9 12
PU BLACKWELL PUBLISHING LTD
PI OXFORD
PA 9600 GARSINGTON RD, OXFORD OX4 2DG, OXON, ENGLAND
SN 0022-3751
J9 J PHYSIOL-LONDON
JI J. Physiol.-London
PD JUL
PY 1933
VL 79
IS 1
BP 67
EP 74
PG 8
WC Neurosciences; Physiology
SC Neurosciences & Neurology; Physiology
GA V19ZC
UT WOS:000201349600004
ER

PT J
AU Rushton, WAH
AF Rushton, WAH
TI Lapicque's theory of curarization.
SO JOURNAL OF PHYSIOLOGY-LONDON
LA English
DT Article
C1 Univ Penn, Johnson Fdn, Philadelphia, PA USA.
NR 22
TC 30
Z9 30
PU BLACKWELL PUBLISHING LTD
PI OXFORD
PA 9600 GARSINGTON RD, OXFORD OX4 2DG, OXON, ENGLAND
SN 0022-3751
J9 J PHYSIOL-LONDON
JI J. Physiol.-London
PD MAR
PY 1933
VL 77
IS 4
BP 337
EP 364
PG 28
WC Neurosciences; Physiology
SC Neurosciences & Neurology; Physiology
GA V19YX
UT WOS:000201349100002
ER

PT J
AU Raymond-Hamet
AF Raymond-Hamet
TI Curare effects on the hypotension provoked in the yohimbine animal,
   through average doses of adrenaline
SO COMPTES RENDUS DES SEANCES DE LA SOCIETE DE BIOLOGIE ET DE SES FILIALES
LA French
DT Article
NR 6
TC 0
Z9 0
PU MASSON EDITEUR
PI MOULINEAUX CEDEX 9
PA 21 STREET CAMILLE DESMOULINS, ISSY, 92789 MOULINEAUX CEDEX 9, FRANCE
SN 0037-9026
J9 CR SOC BIOL
JI Comptes Rendus Seances Soc. Biol. Fil.
PY 1933
VL 112
BP 656
EP 658
PG 3
WC Biology
SC Life Sciences & Biomedicine - Other Topics
GA V14CD
UT WOS:000200951900276
ER

PT J
AU Boyd, TE
AF Boyd, TE
TI Recovery of the tongue from curare paralysis, following prolonged
   stimulation of the hypoglossal nerve
SO AMERICAN JOURNAL OF PHYSIOLOGY
LA English
DT Article
C1 Loyola Univ, Sch Med, Dept Physiol & Pharmacol, Chicago, IL USA.
NR 13
TC 39
Z9 39
PU AMER PHYSIOLOGICAL SOC
PI BETHESDA
PA 9650 ROCKVILLE PIKE, BETHESDA, MD 20814 USA
SN 0002-9513
J9 AM J PHYSIOL
JI Am. J. Physiol.
PD MAY
PY 1932
VL 100
IS 3
BP 569
EP 575
PG 7
WC Physiology
SC Physiology
GA V35XW
UT WOS:000202428000016
ER

PT J
AU Lapicque, M
AF Lapicque, M
TI Chronaxies of posterior lymphatic hearts of frogs and toads. The action
   of curare and spinal nerves
SO COMPTES RENDUS DES SEANCES DE LA SOCIETE DE BIOLOGIE ET DE SES FILIALES
LA French
DT Article
NR 1
TC 6
Z9 6
PU MASSON EDITEUR
PI MOULINEAUX CEDEX 9
PA 21 STREET CAMILLE DESMOULINS, ISSY, 92789 MOULINEAUX CEDEX 9, FRANCE
SN 0037-9026
J9 CR SOC BIOL
JI Comptes Rendus Seances Soc. Biol. Fil.
PY 1932
VL 110
BP 277
EP 280
PN 2
PG 4
WC Biology
SC Life Sciences & Biomedicine - Other Topics
GA V14DJ
UT WOS:000200955100128
ER

PT J
AU Moraes, A
AF Moraes, Alberto
TI Curare, ergotamine and hyperthermia by the sodic dinitro-alpha-naphthol
   in the pigeon
SO COMPTES RENDUS DES SEANCES DE LA SOCIETE DE BIOLOGIE ET DE SES FILIALES
LA French
DT Article
NR 10
TC 5
Z9 4
PU MASSON EDITEUR
PI MOULINEAUX CEDEX 9
PA 21 STREET CAMILLE DESMOULINS, ISSY, 92789 MOULINEAUX CEDEX 9, FRANCE
SN 0037-9026
J9 CR SOC BIOL
JI Comptes Rendus Seances Soc. Biol. Fil.
PY 1932
VL 109
BP 559
EP 561
PN 1
PG 3
WC Biology
SC Life Sciences & Biomedicine - Other Topics
GA V14CZ
UT WOS:000200954100242
ER

PT J
AU Santesson, CG
AF Santesson, CG
TI A strong tubocurare of the Tucuna- (Ticuna-) Indians of the upper
   Amazon.
SO ACTA MEDICA SCANDINAVICA
LA German
DT Article
NR 6
TC 1
Z9 1
PU SCANDINAVIAN UNIVERSITY PRESS
PI OSLO
PA PO BOX 2959 TOYEN, JOURNAL DIVISION CUSTOMER SERVICE, N-0608 OSLO,
   NORWAY
SN 0001-6101
J9 ACTA MED SCAND
JI Acta Med. Scand.
PY 1931
VL 75
IS 1/2
BP 1
EP 9
PG 11
WC Medicine, General & Internal
SC General & Internal Medicine
GA V09JZ
UT WOS:000200634300001
ER

PT J
AU Hartridge, H
   West, R
AF Hartridge, H
   West, R
TI Parathyroid tetany in dogs, and its abolition by curare.
SO BRAIN
LA English
DT Article
NR 14
TC 28
Z9 28
PU OXFORD UNIV PRESS
PI OXFORD
PA GREAT CLARENDON ST, OXFORD OX2 6DP, ENGLAND
SN 0006-8950
J9 BRAIN
JI Brain
PY 1931
VL 54
BP 312
EP 319
DI 10.1093/brain/54.3.312
PG 8
WC Clinical Neurology; Neurosciences
SC Neurosciences & Neurology
GA V20EH
UT WOS:000201363100016
ER

PT J
AU Hartridge, H
   West, R
AF Hartridge, H
   West, R
TI Note on the action of curare in tetany.
SO BRAIN
LA English
DT Article
NR 6
TC 7
Z9 7
PU OXFORD UNIV PRESS
PI OXFORD
PA GREAT CLARENDON ST, OXFORD OX2 6DP, ENGLAND
SN 0006-8950
J9 BRAIN
JI Brain
PY 1931
VL 54
BP 508
EP 509
DI 10.1093/brain/54.4.508
PG 2
WC Clinical Neurology; Neurosciences
SC Neurosciences & Neurology
GA V20EH
UT WOS:000201363100027
ER

PT J
AU Bremer, F
   Liteca, J
AF Bremer, F
   Liteca, J
TI New research on the mechanism of curare atony
SO COMPTES RENDUS DES SEANCES DE LA SOCIETE DE BIOLOGIE ET DE SES FILIALES
LA French
DT Article
NR 15
TC 0
Z9 0
PU MASSON EDITEUR
PI MOULINEAUX CEDEX 9
PA 21 STREET CAMILLE DESMOULINS, ISSY, 92789 MOULINEAUX CEDEX 9, FRANCE
SN 0037-9026
J9 CR SOC BIOL
JI Comptes Rendus Seances Soc. Biol. Fil.
PY 1931
VL 108
BP 253
EP 257
PG 5
WC Biology
SC Life Sciences & Biomedicine - Other Topics
GA V14CC
UT WOS:000200951800108
ER

PT J
AU Van Bogaeri, A
   Veil, C
AF Van Bogaeri, A
   Veil, C
TI Effect of curare and atropine on transversal chronaxy of the heart
SO COMPTES RENDUS DES SEANCES DE LA SOCIETE DE BIOLOGIE ET DE SES FILIALES
LA French
DT Article
NR 1
TC 0
Z9 0
PU MASSON EDITEUR
PI MOULINEAUX CEDEX 9
PA 21 STREET CAMILLE DESMOULINS, ISSY, 92789 MOULINEAUX CEDEX 9, FRANCE
SN 0037-9026
J9 CR SOC BIOL
JI Comptes Rendus Seances Soc. Biol. Fil.
PY 1931
VL 108
BP 1280
EP 1282
PG 3
WC Biology
SC Life Sciences & Biomedicine - Other Topics
GA V14CC
UT WOS:000200951800547
ER

PT J
AU Tournade, A
   Hermann, H
   Jourdan, F
AF Tournade, A
   Hermann, H
   Jourdan, F
TI Curare and adrenalino-secretion.
SO COMPTES RENDUS DES SEANCES DE LA SOCIETE DE BIOLOGIE ET DE SES FILIALES
LA French
DT Article
NR 6
TC 1
Z9 1
PU MASSON EDITEUR
PI MOULINEAUX CEDEX 9
PA 21 STREET CAMILLE DESMOULINS, ISSY, 92789 MOULINEAUX CEDEX 9, FRANCE
SN 0037-9026
J9 CR SOC BIOL
JI Comptes Rendus Seances Soc. Biol. Fil.
PY 1931
VL 106
BP 341
EP 342
PG 2
WC Biology
SC Life Sciences & Biomedicine - Other Topics
GA V14CB
UT WOS:000200951700142
ER

PT J
AU Geiger, E
AF Geiger, E
TI Curare diabetes in frogs.
SO NAUNYN-SCHMIEDEBERGS ARCHIV FUR EXPERIMENTELLE PATHOLOGIE UND
   PHARMAKOLOGIE
LA German
DT Article
NR 8
TC 0
Z9 0
PU SPRINGER
PI NEW YORK
PA 233 SPRING STREET, NEW YORK, NY 10013 USA
SN 0365-2009
J9 N-S ARCH EX PATH PH
PY 1931
VL 161
BP 88
EP 90
DI 10.1007/BF01998677
PG 3
WC Pharmacology & Pharmacy
SC Pharmacology & Pharmacy
GA V15JC
UT WOS:000201037600009
ER

PT J
AU Andant, A
   Lecomte, J
AF Andant, A
   Lecomte, J
TI Research on the spectral emission of mercurium arcs in quartz.
SO JOURNAL DE PHYSIQUE ET LE RADIUM
LA French
DT Article
NR 17
TC 0
Z9 0
PU E D P SCIENCES
PI LES ULIS CEDEXA
PA 7, AVE DU HOGGAR, PARC D ACTIVITES COURTABOEUF, BP 112, F-91944 LES ULIS
   CEDEXA, FRANCE
SN 0368-3842
J9 J PHYS-PARIS
JI J. Phys. Radium
PY 1930
VL 1
BP 65
EP 76
DI 10.1051/jphysrad:019300010206500
PG 12
WC Physics, Multidisciplinary
SC Physics
GA V23ZS
UT WOS:000201621600005
ER

PT J
AU Partos, A
AF Partos, A
TI The effect of curare on the metabolism of carbohydrate, on urine
   secretion and the protection effect of the liver against poisons.
SO PFLUGERS ARCHIV FUR DIE GESAMTE PHYSIOLOGIE DES MENSCHEN UND DER TIERE
LA German
DT Article
NR 16
TC 1
Z9 1
PU SPRINGER
PI NEW YORK
PA 233 SPRING STREET, NEW YORK, NY 10013 USA
J9 PFLUG ARCH GES PHYS
PY 1930
VL 223
BP 40
EP 46
DI 10.1007/BF01794066
PG 7
WC Physiology
SC Physiology
GA V17VD
UT WOS:000201204100002
ER

PT J
AU Wenner, WF
   Blanchard, EW
AF Wenner, WF
   Blanchard, EW
TI Effect of intravenous injection of alkali on the action of curare
SO AMERICAN JOURNAL OF PHYSIOLOGY
LA English
DT Article
C1 State Univ Iowa, Zool Lab, Iowa City, IA USA.
NR 7
TC 0
Z9 0
PU AMER PHYSIOLOGICAL SOC
PI BETHESDA
PA 9650 ROCKVILLE PIKE, BETHESDA, MD 20814 USA
SN 0002-9513
J9 AM J PHYSIOL
JI Am. J. Physiol.
PD JAN
PY 1929
VL 91
IS 2
BP 563
EP 566
PG 4
WC Physiology
SC Physiology
GA V35WV
UT WOS:000202425300024
ER

PT J
AU Karassik, WM
   Petrunkina, A
   Petrunkin, M
AF Karassik, WM
   Petrunkina, A
   Petrunkin, M
TI About the compounds of curare with some proteins and dyes and the
   dependence of these processes on the pH
SO BIOCHEMISCHE ZEITSCHRIFT
LA German
DT Article
NR 16
TC 1
Z9 1
PU SPRINGER
PI NEW YORK
PA 233 SPRING STREET, NEW YORK, NY 10013 USA
SN 0366-0753
J9 BIOCHEM Z
JI Biochem. Z.
PY 1929
VL 210
BP 70
EP 75
PG 6
WC Biochemistry & Molecular Biology
SC Biochemistry & Molecular Biology
GA V37SP
UT WOS:000202549500005
ER

PT J
AU Poljol, M
AF Poljol, M
TI The effect of curare on the phenomena of muscular fatigue
SO COMPTES RENDUS DES SEANCES DE LA SOCIETE DE BIOLOGIE ET DE SES FILIALES
LA French
DT Article
NR 0
TC 0
Z9 0
PU MASSON EDITEUR
PI MOULINEAUX CEDEX 9
PA 21 STREET CAMILLE DESMOULINS, ISSY, 92789 MOULINEAUX CEDEX 9, FRANCE
SN 0037-9026
J9 CR SOC BIOL
JI Comptes Rendus Seances Soc. Biol. Fil.
PY 1929
VL 101
BP 90
EP 91
PN 2
PG 2
WC Biology
SC Life Sciences & Biomedicine - Other Topics
GA V14FR
UT WOS:000200961100036
ER

PT J
AU Lapicque, L
   Lapicque, M
AF Lapicque, L
   Lapicque, M
TI The action of curare on muscular fatigue.
SO COMPTES RENDUS DES SEANCES DE LA SOCIETE DE BIOLOGIE ET DE SES FILIALES
LA French
DT Article
NR 8
TC 1
Z9 1
PU MASSON EDITEUR
PI MOULINEAUX CEDEX 9
PA 21 STREET CAMILLE DESMOULINS, ISSY, 92789 MOULINEAUX CEDEX 9, FRANCE
SN 0037-9026
J9 CR SOC BIOL
JI Comptes Rendus Seances Soc. Biol. Fil.
PY 1929
VL 101
BP 915
EP 917
PN 2
PG 3
WC Biology
SC Life Sciences & Biomedicine - Other Topics
GA V14FR
UT WOS:000200961100407
ER

PT J
AU Labes, R
AF Labes, R
TI The curare effects of tellurium in frogs
SO NAUNYN-SCHMIEDEBERGS ARCHIV FUR EXPERIMENTELLE PATHOLOGIE UND
   PHARMAKOLOGIE
LA German
DT Article
NR 5
TC 0
Z9 0
PU SPRINGER
PI NEW YORK
PA 233 SPRING STREET, NEW YORK, NY 10013 USA
SN 0365-2009
J9 N-S ARCH EX PATH PH
PY 1929
VL 141
BP 142
EP 147
DI 10.1007/BF02000893
PG 6
WC Pharmacology & Pharmacy
SC Pharmacology & Pharmacy
GA V15SD
UT WOS:000201061100011
ER

PT J
AU Wenner, WF
   Blanchard, EW
AF Wenner, WF
   Blanchard, EW
TI Effect of intravenous injections of alkali on physiological action of
   curare
SO PROCEEDINGS OF THE SOCIETY FOR EXPERIMENTAL BIOLOGY AND MEDICINE
LA English
DT Article
C1 State Univ Iowa, Zool Lab, Ames, IA USA.
NR 1
TC 2
Z9 2
PU BLACKWELL PUBLISHING INC
PI MALDEN
PA 350 MAIN ST, MALDEN, MA 02148 USA
SN 0037-9727
J9 P SOC EXP BIOL MED
JI Proc. Soc. Exp. Biol. Med.
PD DEC
PY 1928
VL 26
IS 3
BP 182
EP 183
PG 2
WC Medicine, Research & Experimental
SC Research & Experimental Medicine
GA V35NA
UT WOS:000202399800003
ER

PT J
AU Grundig, J
AF Grundig, J
TI Information on the combined effect of veratrine and curare on the
   sleketal frog musculature
SO ZEITSCHRIFT FUR BIOLOGIE
LA German
DT Article
NR 14
TC 1
Z9 1
PU URBAN & SCHWARZENBERG
PI MUNICH 2
PA POSTFACH 20 24 40 PETTENKOFERSTRASSE 18, W-8000 MUNICH 2, GERMANY
SN 0372-8366
J9 Z BIOL-MUNICH
JI Z. Biol.
PD APR
PY 1928
VL 87
IS 4
BP 239
EP 248
PG 10
WC Biology
SC Life Sciences & Biomedicine - Other Topics
GA V36HO
UT WOS:000202453200001
ER

PT J
AU Spath, E
   Leithe, W
   Ladeck, F
AF Spath, E
   Leithe, W
   Ladeck, F
TI On curare alkaloids, I. The constitution of curine.
SO BERICHTE DER DEUTSCHEN CHEMISCHEN GESELLSCHAFT
LA German
DT Article
NR 6
TC 9
Z9 9
PU GESELLSCHAFT DEUTSCHER CHEMIKER E V
PI FRANKFURT
PA VARRENTRAPPSTRASSE 40-42, D-60486 FRANKFURT, GERMANY
SN 0365-9496
J9 BER DTSCH CHEM GES
PY 1928
VL 61
BP 1698
EP 1709
DI 10.1002/cber.19280610823
PN 2
PG 12
WC Chemistry, Multidisciplinary
SC Chemistry
GA V17ZT
UT WOS:000201216100048
ER

PT J
AU Lapicque, L
   Lapicque, M
AF Lapicque, L
   Lapicque, M
TI To precise the notion of curare
SO COMPTES RENDUS DES SEANCES DE LA SOCIETE DE BIOLOGIE ET DE SES FILIALES
LA French
DT Article
NR 0
TC 0
Z9 0
PU MASSON EDITEUR
PI MOULINEAUX CEDEX 9
PA 21 STREET CAMILLE DESMOULINS, ISSY, 92789 MOULINEAUX CEDEX 9, FRANCE
SN 0037-9026
J9 CR SOC BIOL
JI Comptes Rendus Seances Soc. Biol. Fil.
PY 1928
VL 99
BP 486
EP 488
PN 2
PG 3
WC Biology
SC Life Sciences & Biomedicine - Other Topics
GA V14FP
UT WOS:000200960900225
ER

PT J
AU Frias, CD
AF Frias, CD
TI Muscular and curare automatism
SO COMPTES RENDUS DES SEANCES DE LA SOCIETE DE BIOLOGIE ET DE SES FILIALES
LA German
DT Article
NR 0
TC 0
Z9 0
PU MASSON EDITEUR
PI MOULINEAUX CEDEX 9
PA 21 STREET CAMILLE DESMOULINS, ISSY, 92789 MOULINEAUX CEDEX 9, FRANCE
SN 0037-9026
J9 CR SOC BIOL
JI Comptes Rendus Seances Soc. Biol. Fil.
PY 1928
VL 98
BP 546
EP 547
PN 1
PG 2
WC Biology
SC Life Sciences & Biomedicine - Other Topics
GA V14HG
UT WOS:000200965200251
ER

PT J
AU Lapicque, M
   Fialho, BD
AF Lapicque, M
   Fialho, BD
TI Differences in muscular chronaxy and curare sensitivity between
   Leptodactylus ocellatus and Bufo marinus
SO COMPTES RENDUS DES SEANCES DE LA SOCIETE DE BIOLOGIE ET DE SES FILIALES
LA French
DT Article
NR 4
TC 1
Z9 1
PU MASSON EDITEUR
PI MOULINEAUX CEDEX 9
PA 21 STREET CAMILLE DESMOULINS, ISSY, 92789 MOULINEAUX CEDEX 9, FRANCE
SN 0037-9026
J9 CR SOC BIOL
JI Comptes Rendus Seances Soc. Biol. Fil.
PY 1928
VL 98
BP 664
EP 665
PN 1
PG 2
WC Biology
SC Life Sciences & Biomedicine - Other Topics
GA V14HG
UT WOS:000200965200300
ER

PT J
AU Grundig, J
AF Grundig, J
TI Information on combined effect of Veratrin and curare on cross striped
   frog muscles
SO ZEITSCHRIFT FUR BIOLOGIE
LA German
DT Article
NR 8
TC 0
Z9 0
PU URBAN & SCHWARZENBERG
PI MUNICH 2
PA POSTFACH 20 24 40 PETTENKOFERSTRASSE 18, W-8000 MUNICH 2, GERMANY
SN 0372-8366
J9 Z BIOL-MUNICH
JI Z. Biol.
PD AUG
PY 1927
VL 86
IS 3
BP 249
EP 259
PG 11
WC Biology
SC Life Sciences & Biomedicine - Other Topics
GA V36IR
UT WOS:000202456100002
ER

PT J
AU Bremer, F
   Titeca, J
   Van der Meiren, L
AF Bremer, F
   Titeca, J
   Van der Meiren, L
TI The sensitivity of the curare to local tetanic rigidity
SO COMPTES RENDUS DES SEANCES DE LA SOCIETE DE BIOLOGIE ET DE SES FILIALES
LA French
DT Article
NR 2
TC 12
Z9 12
PU MASSON EDITEUR
PI MOULINEAUX CEDEX 9
PA 21 STREET CAMILLE DESMOULINS, ISSY, 92789 MOULINEAUX CEDEX 9, FRANCE
SN 0037-9026
J9 CR SOC BIOL
JI Comptes Rendus Seances Soc. Biol. Fil.
PY 1927
VL 97
BP 895
EP 898
PN 2
PG 4
WC Biology
SC Life Sciences & Biomedicine - Other Topics
GA V14FQ
UT WOS:000200961000401
ER

PT J
AU Bremer, F
   Titeca, J
AF Bremer, F
   Titeca, J
TI The mechanism of the elective effect of the curare on the postural tonus
   and the hypertonias
SO COMPTES RENDUS DES SEANCES DE LA SOCIETE DE BIOLOGIE ET DE SES FILIALES
LA French
DT Article
NR 6
TC 4
Z9 4
PU MASSON EDITEUR
PI MOULINEAUX CEDEX 9
PA 21 STREET CAMILLE DESMOULINS, ISSY, 92789 MOULINEAUX CEDEX 9, FRANCE
SN 0037-9026
J9 CR SOC BIOL
JI Comptes Rendus Seances Soc. Biol. Fil.
PY 1927
VL 97
BP 1407
EP 1411
PN 2
PG 5
WC Biology
SC Life Sciences & Biomedicine - Other Topics
GA V14FQ
UT WOS:000200961000636
ER

PT J
AU Bremer, F
   Titeca, J
   Van der Meiren, L
AF Bremer, F
   Titeca, J
   Van der Meiren, L
TI The elective action of curare on muscle tone in weak doses
SO COMPTES RENDUS DES SEANCES DE LA SOCIETE DE BIOLOGIE ET DE SES FILIALES
LA French
DT Article
NR 3
TC 18
Z9 18
PU MASSON EDITEUR
PI MOULINEAUX CEDEX 9
PA 21 STREET CAMILLE DESMOULINS, ISSY, 92789 MOULINEAUX CEDEX 9, FRANCE
SN 0037-9026
J9 CR SOC BIOL
JI Comptes Rendus Seances Soc. Biol. Fil.
PY 1927
VL 96
BP 704
EP 707
PN 1
PG 4
WC Biology
SC Life Sciences & Biomedicine - Other Topics
GA V14FO
UT WOS:000200960800319
ER

PT J
AU Zachariasen, W
AF Zachariasen, W
TI The crystal structure of telluride in beryllium, zinc, cadmium and
   mercurium. With precission determination of the glitter constants.
SO ZEITSCHRIFT FUR PHYSIKALISCHE CHEMIE--STOCHIOMETRIE UND
   VERWANDTSCHAFTSLEHRE
LA German
DT Article
NR 13
TC 21
Z9 21
PU AKADEMISCHE VERLAGSGESELLSCH GEEST & PORTIG
PI LEIPZIG
PA STERNWARTENSTRASSE 8 POSTSCHLIESFACH 106, O-7010 LEIPZIG, GERMANY
SN 0372-8501
J9 Z PHYS CHEM-STOCH VE
PD NOV
PY 1926
VL 124
IS 3/4
BP 277
EP 284
PG 8
WC Chemistry, Physical
SC Chemistry
GA V19UJ
UT WOS:000201337300010
ER

PT J
AU Chauchard, A
AF Chauchard, A
TI Physiology - The effect of curare on the electrical instrument of the
   Torpille
SO COMPTES RENDUS HEBDOMADAIRES DES SEANCES DE L ACADEMIE DES SCIENCES
LA French
DT Article
NR 1
TC 0
Z9 0
PU GAUTHIER-VILLARS/EDITIONS ELSEVIER
PI PARIS
PA 23 RUE LINOIS, 75015 PARIS, FRANCE
SN 0001-4036
J9 CR HEBD ACAD SCI
JI C. R. Hebd. Seances Acad. Sci.
PY 1926
VL 183
BP 79
EP 81
PG 3
WC Multidisciplinary Sciences
SC Science & Technology - Other Topics
GA V13WD
UT WOS:000200936300033
ER

PT J
AU Kofler, L
   Fischer, R
AF Kofler, L
   Fischer, R
TI Concerning the influence of saponine on the resorption of curare
SO NAUNYN-SCHMIEDEBERGS ARCHIV FUR EXPERIMENTELLE PATHOLOGIE UND
   PHARMAKOLOGIE
LA German
DT Article
NR 5
TC 4
Z9 4
PU SPRINGER
PI NEW YORK
PA 233 SPRING STREET, NEW YORK, NY 10013 USA
SN 0365-2009
J9 N-S ARCH EX PATH PH
PY 1926
VL 116
BP 35
EP 38
DI 10.1007/BF01863956
PG 4
WC Pharmacology & Pharmacy
SC Pharmacology & Pharmacy
GA V15RU
UT WOS:000201060200004
ER

PT J
AU Hecht, K
AF Hecht, K
TI Tests on the point of application of curare.
SO NAUNYN-SCHMIEDEBERGS ARCHIV FUR EXPERIMENTELLE PATHOLOGIE UND
   PHARMAKOLOGIE
LA German
DT Article
NR 29
TC 0
Z9 0
PU SPRINGER
PI NEW YORK
PA 233 SPRING STREET, NEW YORK, NY 10013 USA
SN 0365-2009
J9 N-S ARCH EX PATH PH
PY 1926
VL 113
BP 314
EP 320
DI 10.1007/BF01859303
PG 7
WC Pharmacology & Pharmacy
SC Pharmacology & Pharmacy
GA V15RR
UT WOS:000201059900023
ER

PT J
AU Petroff, JR
AF Petroff, JR
TI More investigations on the protection effect of some colloidal
   substances in curare-poisoning
SO ARCHIV FUR EXPERIMENTELLE PATHOLOGIE UND PHARMAKOLOGIE
LA German
DT Article
NR 4
TC 2
Z9 2
PU SPRINGER
PI NEW YORK
PA 233 SPRING STREET, NEW YORK, NY 10013 USA
SN 0365-2041
J9 ARCH EXP PATHOL PHAR
PY 1925
VL 106
BP 214
EP 222
DI 10.1007/BF01861599
PG 9
WC Pharmacology & Pharmacy
SC Pharmacology & Pharmacy
GA V15VW
UT WOS:000201070800010
ER

PT J
AU Rebello, S
   Fontes, J
AF Rebello, S
   Fontes, J
TI The palsy by curare and curariform palsy by strychnine
SO COMPTES RENDUS DES SEANCES DE LA SOCIETE DE BIOLOGIE ET DE SES FILIALES
LA French
DT Article
NR 0
TC 0
Z9 0
PU MASSON EDITEUR
PI MOULINEAUX CEDEX 9
PA 21 STREET CAMILLE DESMOULINS, ISSY, 92789 MOULINEAUX CEDEX 9, FRANCE
SN 0037-9026
J9 CR SOC BIOL
JI Comptes Rendus Seances Soc. Biol. Fil.
PY 1925
VL 92
BP 912
EP 916
PN 1
PG 5
WC Biology
SC Life Sciences & Biomedicine - Other Topics
GA V14HD
UT WOS:000200964900413
ER

PT J
AU Noll, A
AF Noll, A
TI The pupillary width of living doves and after death and their changes
   through curare, atrophine and coniin.
SO PFLUGERS ARCHIV FUR DIE GESAMTE PHYSIOLOGIE DES MENSCHEN UND DER TIERE
LA German
DT Article
NR 16
TC 0
Z9 0
PU SPRINGER
PI NEW YORK
PA 233 SPRING STREET, NEW YORK, NY 10013 USA
J9 PFLUG ARCH GES PHYS
PY 1925
VL 207
BP 92
EP 103
DI 10.1007/BF01740337
PG 12
WC Physiology
SC Physiology
GA V17ST
UT WOS:000201197900012
ER

PT J
AU Petroff, JR
AF Petroff, JR
TI On the influence of some colloidal dyeing material on the
   curare-poisoning.
SO ARCHIV FUR EXPERIMENTELLE PATHOLOGIE UND PHARMAKOLOGIE
LA German
DT Article
NR 7
TC 7
Z9 7
PU SPRINGER
PI NEW YORK
PA 233 SPRING STREET, NEW YORK, NY 10013 USA
SN 0365-2041
J9 ARCH EXP PATHOL PHAR
PY 1924
VL 103
BP 196
EP 208
DI 10.1007/BF01867789
PG 13
WC Pharmacology & Pharmacy
SC Pharmacology & Pharmacy
GA V15QZ
UT WOS:000201058100016
ER

PT J
AU Kleitman, N
   Crawford, RA
AF Kleitman, N
   Crawford, RA
TI A substitute for curare in classroom experiments
SO JOURNAL OF LABORATORY AND CLINICAL MEDICINE
LA English
DT Article
C1 Univ Chicago, Hull Physiol Lab, Chicago, IL USA.
NR 6
TC 1
Z9 1
PU MOSBY, INC
PI ST LOUIS
PA 11830 WESTLINE INDUSTRIAL DR, ST LOUIS, MO 63146-3318 USA
SN 0022-2143
J9 J LAB CLIN MED
JI J. Lab. Clin. Med.
PD JAN-SEP
PY 1924
VL 9
IS 4/12
BP 0326
EP 0328
PG 3
WC Medical Laboratory Technology; Medicine, General & Internal; Medicine,
   Research & Experimental
SC Medical Laboratory Technology; General & Internal Medicine; Research &
   Experimental Medicine
GA V40EK
UT WOS:000202715400006
ER

PT J
AU Crile, GW
   Rowland, AF
   Wallace, SW
AF Crile, GW
   Rowland, AF
   Wallace, SW
TI Bio-physical studies of the effects of various drugs upon the
   temperature of the brain and the liver - I - Strychnin, II - Morphin,
   III - Bromides, IV - Curare, V - Atropin, VI - Caffein, VII - Alcohol
SO JOURNAL OF PHARMACOLOGY AND EXPERIMENTAL THERAPEUTICS
LA English
DT Article
NR 3
TC 1
Z9 1
PU AMER SOC PHARMACOLOGY EXPERIMENTAL THERAPEUTICS
PI BETHESDA
PA 9650 ROCKVILLE PIKE, BETHESDA, MD 20814-3995 USA
SN 0022-3565
J9 J PHARMACOL EXP THER
JI J. Pharmacol. Exp. Ther.
PD JUL
PY 1923
VL 21
IS 6
BP 429
EP 442
PG 14
WC Pharmacology & Pharmacy
SC Pharmacology & Pharmacy
GA V32EJ
UT WOS:000202174500004
ER

PT J
AU Carlson, AJ
AF Carlson, AJ
TI A note on the action of curare, atropine, and nicotine on the
   invertebrate heart.
SO JOURNAL OF GENERAL PHYSIOLOGY
LA English
DT Article
C1 Stanford Univ, Leland Stanford Junior Univ, Marine Biol Lab, Stanford, CA USA.
   Univ Calif La Jolla, Marine Biol Lab, La Jolla, CA USA.
NR 21
TC 12
Z9 12
PU ROCKEFELLER UNIV PRESS
PI NEW YORK
PA 1114 FIRST AVE, 4TH FL, NEW YORK, NY 10021 USA
SN 0022-1295
J9 J GEN PHYSIOL
JI J. Gen. Physiol.
PD MAY
PY 1922
VL 4
IS 5
BP 559
EP 568
DI 10.1085/jgp.4.5.559
PG 10
WC Physiology
SC Physiology
GA V29OJ
UT WOS:000201997700005
ER

PT J
AU Lapicque, L
   Lapicque, M
AF Lapicque, L
   Lapicque, M
TI The sensitivity of Leptodactylus ocellatus regarding curare
SO COMPTES RENDUS DES SEANCES DE LA SOCIETE DE BIOLOGIE ET DE SES FILIALES
LA French
DT Article
NR 4
TC 0
Z9 0
PU MASSON EDITEUR
PI MOULINEAUX CEDEX 9
PA 21 STREET CAMILLE DESMOULINS, ISSY, 92789 MOULINEAUX CEDEX 9, FRANCE
SN 0037-9026
J9 CR SOC BIOL
JI Comptes Rendus Seances Soc. Biol. Fil.
PY 1922
VL 107
BP 421
EP 423
PN 2
PG 3
WC Biology
SC Life Sciences & Biomedicine - Other Topics
GA V14HI
UT WOS:000200965400194
ER

PT J
AU Pacella, G
AF Pacella, G
TI The curarization of Leptodactylus ocellatus
SO COMPTES RENDUS DES SEANCES DE LA SOCIETE DE BIOLOGIE ET DE SES FILIALES
LA French
DT Article
NR 1
TC 0
Z9 0
PU MASSON EDITEUR
PI MOULINEAUX CEDEX 9
PA 21 STREET CAMILLE DESMOULINS, ISSY, 92789 MOULINEAUX CEDEX 9, FRANCE
SN 0037-9026
J9 CR SOC BIOL
JI Comptes Rendus Seances Soc. Biol. Fil.
PY 1922
VL 107
BP 1048
EP 1049
PN 2
PG 2
WC Biology
SC Life Sciences & Biomedicine - Other Topics
GA V14HI
UT WOS:000200965400460
ER

PT J
AU Nakagawa, T
AF Nakagawa, T
TI The impact of calebasse curare on the movement of the iris.
SO PFLUGERS ARCHIV FUR DIE GESAMTE PHYSIOLOGIE DES MENSCHEN UND DER TIERE
LA German
DT Article
NR 7
TC 0
Z9 0
PU SPRINGER
PI NEW YORK
PA 233 SPRING STREET, NEW YORK, NY 10013 USA
J9 PFLUG ARCH GES PHYS
PY 1922
VL 196
BP 123
EP 126
DI 10.1007/BF01722834
PG 4
WC Physiology
SC Physiology
GA V17SM
UT WOS:000201197200009
ER

PT J
AU Fulton, JF
AF Fulton, JF
TI Novocaine as a substitute for curare
SO PROCEEDINGS OF THE NATIONAL ACADEMY OF SCIENCES OF THE UNITED STATES OF
   AMERICA
LA English
DT Article
C1 Harvard Univ, Cambridge, MA USA.
NR 0
TC 0
Z9 0
PU NATL ACAD SCIENCES
PI WASHINGTON
PA 2101 CONSTITUTION AVE NW, WASHINGTON, DC 20418 USA
SN 0027-8424
J9 P NATL ACAD SCI USA
JI Proc. Natl. Acad. Sci. U. S. A.
PY 1921
VL 7
BP 114
EP 115
DI 10.1073/pnas.7.4.114
PG 2
WC Multidisciplinary Sciences
SC Science & Technology - Other Topics
GA V29DP
UT WOS:000201969700025
ER

PT J
AU Cervera, L
   Guglielmetti, J
AF Cervera, L
   Guglielmetti, J
TI Comparative sensitivity to curare of the ocellatus and European frogs.
SO COMPTES RENDUS DES SEANCES DE LA SOCIETE DE BIOLOGIE ET DE SES FILIALES
LA French
DT Article
NR 0
TC 0
Z9 0
PU MASSON EDITEUR
PI MOULINEAUX CEDEX 9
PA 21 STREET CAMILLE DESMOULINS, ISSY, 92789 MOULINEAUX CEDEX 9, FRANCE
SN 0037-9026
J9 CR SOC BIOL
JI Comptes Rendus Seances Soc. Biol. Fil.
PY 1920
VL 83
BP 1499
EP 1499
PG 1
WC Biology
SC Life Sciences & Biomedicine - Other Topics
GA V14CW
UT WOS:000200953800721
ER

PT J
AU Santesson, CG
AF Santesson, CG
TI Blowdart poison studies. With curare poisoned darts from west Brasil.
SO SKANDINAVISCHES ARCHIV FUR PHYSIOLOGIE
LA German
DT Article
NR 12
TC 0
Z9 0
PU WALTER DE GRUYTER & CO
PI BERLIN
PA GENTHINER STRASSE 13, D-10785 BERLIN, GERMANY
J9 SKAND ARCH PHYSIOL
JI Skand. Arch. Physiol.
PY 1919
VL 37
BP 143
EP 170
PG 28
WC Physiology
SC Physiology
GA V16HP
UT WOS:000201101300003
ER

PT J
AU Abramson, L
   Santesson, CG
AF Abramson, L
   Santesson, CG
TI Supplement. Curare material from the pharmacological division of the
   Caroline Institute of Stockholm.
SO SKANDINAVISCHES ARCHIV FUR PHYSIOLOGIE
LA German
DT Article
NR 1
TC 1
Z9 1
PU WALTER DE GRUYTER & CO
PI BERLIN
PA GENTHINER STRASSE 13, D-10785 BERLIN, GERMANY
J9 SKAND ARCH PHYSIOL
JI Skand. Arch. Physiol.
PY 1919
VL 37
BP 170
EP 179
PG 10
WC Physiology
SC Physiology
GA V16HP
UT WOS:000201101300004
ER

PT J
AU Paal, C
   Steyer, H
AF Paal, C
   Steyer, H
TI On the dehydrogenisation of palladium hydrogen and hydrosol using
   metalic and colloidal mercurium.
SO BERICHTE DER DEUTSCHEN CHEMISCHEN GESELLSCHAFT
LA German
DT Article
NR 1
TC 1
Z9 1
PU GESELLSCHAFT DEUTSCHER CHEMIKER E V
PI FRANKFURT
PA VARRENTRAPPSTRASSE 40-42, D-60486 FRANKFURT, GERMANY
SN 0365-9496
J9 BER DTSCH CHEM GES
PY 1918
VL 51
BP 1743
EP 1752
DI 10.1002/cber.19180510259
PN 2
PG 10
WC Chemistry, Multidisciplinary
SC Chemistry
GA V17ZK
UT WOS:000201215200050
ER

PT J
AU Ruff, O
   Bahlau, G
AF Ruff, O
   Bahlau, G
TI On water-free mercurium fluoride.
SO BERICHTE DER DEUTSCHEN CHEMISCHEN GESELLSCHAFT
LA German
DT Article
NR 9
TC 10
Z9 10
PU GESELLSCHAFT DEUTSCHER CHEMIKER E V
PI FRANKFURT
PA VARRENTRAPPSTRASSE 40-42, D-60486 FRANKFURT, GERMANY
SN 0365-9496
J9 BER DTSCH CHEM GES
PY 1918
VL 51
BP 1752
EP 1760
DI 10.1002/cber.19180510260
PN 2
PG 9
WC Chemistry, Multidisciplinary
SC Chemistry
GA V17ZK
UT WOS:000201215200051
ER

PT J
AU Tangl, F
   Verzar, F
AF Tangl, F
   Verzar, F
TI About the effect of curare and different narcotics on the gaseous
   exchange
SO BIOCHEMISCHE ZEITSCHRIFT
LA German
DT Article
NR 13
TC 5
Z9 5
PU SPRINGER
PI NEW YORK
PA 233 SPRING STREET, NEW YORK, NY 10013 USA
SN 0366-0753
J9 BIOCHEM Z
JI Biochem. Z.
PY 1918
VL 92
BP 318
EP 343
PG 26
WC Biochemistry & Molecular Biology
SC Biochemistry & Molecular Biology
GA V11OT
UT WOS:000200781900017
ER

PT J
AU Stern, L
   Rothlin, E
AF Stern, L.
   Rothlin, E.
TI Effects of the direct application of curare on different groups of
   cerebellum
SO SCHWEIZER ARCHIV FUR NEUROLOGIE UND PSYCHIATRIE
LA French
DT Article
NR 12
TC 3
Z9 3
PU ORELL FUSSLI AG
PI ZURICH
PA DIETZINGERSTRASSE 3, 8036 ZURICH, SWITZERLAND
SN 0258-7661
J9 SCHWEIZ ARCH NEUROL
JI Schweiz. Arch. Neurol. Psychiatr.
PY 1918
VL 3
IS 2
BP 234
EP 254
PG 21
WC Social Sciences, Mathematical Methods; Clinical Neurology; Psychiatry
SC Mathematical Methods In Social Sciences; Neurosciences & Neurology;
   Psychiatry
GA V65PB
UT WOS:000204433100003
ER

PT J
AU McGuigan, H
AF McGuigan, H
TI The central action of curare
SO JOURNAL OF PHARMACOLOGY AND EXPERIMENTAL THERAPEUTICS
LA English
DT Article
C1 Northwestern Univ, Med Sch, Lab Pharmacol, Chicago, IL USA.
NR 7
TC 22
Z9 22
PU AMER SOC PHARMACOLOGY EXPERIMENTAL THERAPEUTICS
PI BETHESDA
PA 9650 ROCKVILLE PIKE, BETHESDA, MD 20814-3995 USA
SN 0022-3565
J9 J PHARMACOL EXP THER
JI J. Pharmacol. Exp. Ther.
PD SEP
PY 1916
VL 8
IS 9
BP 471
EP 477
PG 7
WC Pharmacology & Pharmacy
SC Pharmacology & Pharmacy
GA V32BM
UT WOS:000202167000001
ER

PT J
AU Lapicque, M
   Veil, C
AF Lapicque, M
   Veil, C
TI The action of the curare on myocardium of frogs.
SO COMPTES RENDUS DES SEANCES DE LA SOCIETE DE BIOLOGIE ET DE SES FILIALES
LA French
DT Article
NR 1
TC 2
Z9 2
PU MASSON EDITEUR
PI MOULINEAUX CEDEX 9
PA 21 STREET CAMILLE DESMOULINS, ISSY, 92789 MOULINEAUX CEDEX 9, FRANCE
SN 0037-9026
J9 CR SOC BIOL
JI Comptes Rendus Seances Soc. Biol. Fil.
PY 1916
VL 79
BP 154
EP 156
PG 3
WC Biology
SC Life Sciences & Biomedicine - Other Topics
GA V14CT
UT WOS:000200953500058
ER

PT J
AU Lapicque, M
   Veil, C
AF Lapicque, M
   Veil, C
TI The absence of "all or nothing" in the heart stopped by curare
SO COMPTES RENDUS DES SEANCES DE LA SOCIETE DE BIOLOGIE ET DE SES FILIALES
LA French
DT Article
NR 1
TC 3
Z9 3
PU MASSON EDITEUR
PI MOULINEAUX CEDEX 9
PA 21 STREET CAMILLE DESMOULINS, ISSY, 92789 MOULINEAUX CEDEX 9, FRANCE
SN 0037-9026
J9 CR SOC BIOL
JI Comptes Rendus Seances Soc. Biol. Fil.
PY 1916
VL 79
BP 250
EP 253
PG 4
WC Biology
SC Life Sciences & Biomedicine - Other Topics
GA V14CT
UT WOS:000200953500094
ER

PT J
AU Lapicque, M
   Veil, C
AF Lapicque, M
   Veil, C
TI Modification of the polar law of stimulation of myocarditis under the
   effects of curare
SO COMPTES RENDUS DES SEANCES DE LA SOCIETE DE BIOLOGIE ET DE SES FILIALES
LA French
DT Article
NR 3
TC 3
Z9 3
PU MASSON EDITEUR
PI MOULINEAUX CEDEX 9
PA 21 STREET CAMILLE DESMOULINS, ISSY, 92789 MOULINEAUX CEDEX 9, FRANCE
SN 0037-9026
J9 CR SOC BIOL
JI Comptes Rendus Seances Soc. Biol. Fil.
PY 1916
VL 79
BP 253
EP 255
PG 3
WC Biology
SC Life Sciences & Biomedicine - Other Topics
GA V14CT
UT WOS:000200953500095
ER

PT J
AU Lapicque, L
AF Lapicque, L
TI Observations on the note by MM. B.-A. Houssay and Hug relating to the
   curarization of two American Batrachians.
SO COMPTES RENDUS DES SEANCES DE LA SOCIETE DE BIOLOGIE ET DE SES FILIALES
LA French
DT Article
NR 3
TC 0
Z9 0
PU MASSON EDITEUR
PI MOULINEAUX CEDEX 9
PA 21 STREET CAMILLE DESMOULINS, ISSY, 92789 MOULINEAUX CEDEX 9, FRANCE
SN 0037-9026
J9 CR SOC BIOL
JI Comptes Rendus Seances Soc. Biol. Fil.
PY 1916
VL 79
BP 1016
EP 1018
PG 3
WC Biology
SC Life Sciences & Biomedicine - Other Topics
GA V14CT
UT WOS:000200953500361
ER

PT J
AU Cathcart, EP
   Clark, GH
AF Cathcart, EP
   Clark, GH
TI The action of barium chloride on the vascular system - A contribution to
   the study of the antagonistic action of nicotine and curare
SO JOURNAL OF PHYSIOLOGY-LONDON
LA English
DT Article
NR 14
TC 1
Z9 1
PU BLACKWELL PUBLISHING LTD
PI OXFORD
PA 9600 GARSINGTON RD, OXFORD OX4 2DG, OXON, ENGLAND
SN 0022-3751
J9 J PHYSIOL-LONDON
JI J. Physiol.-London
PD DEC
PY 1915
VL 50
IS 2
BP 119
EP 127
PG 9
WC Neurosciences; Physiology
SC Neurosciences & Neurology; Physiology
GA V17WG
UT WOS:000201207000006
ER

PT J
AU Polimanti, O
AF Polimanti, O
TI Curare poisoning in dogs with partial liver disconnection (Eck's fistula
   )
SO ARCHIV FUR EXPERIMENTELLE PATHOLOGIE UND PHARMAKOLOGIE
LA German
DT Article
NR 20
TC 6
Z9 6
PU SPRINGER
PI NEW YORK
PA 233 SPRING STREET, NEW YORK, NY 10013 USA
SN 0365-2041
J9 ARCH EXP PATHOL PHAR
PD DEC
PY 1914
VL 78
IS 1/2
BP 17
EP 23
DI 10.1007/BF01861867
PG 7
WC Pharmacology & Pharmacy
SC Pharmacology & Pharmacy
GA V15HW
UT WOS:000201034400002
ER

PT J
AU Gros, O
AF Gros, O
TI Concerning the lethal does of curare for dogs by intravenous or
   conjunctival application.
SO ARCHIV FUR EXPERIMENTELLE PATHOLOGIE UND PHARMAKOLOGIE
LA German
DT Article
NR 0
TC 0
Z9 0
PU SPRINGER
PI NEW YORK
PA 233 SPRING STREET, NEW YORK, NY 10013 USA
SN 0365-2041
J9 ARCH EXP PATHOL PHAR
PD JUL
PY 1914
VL 77
IS 3/4
BP 183
EP 185
DI 10.1007/BF01865246
PG 3
WC Pharmacology & Pharmacy
SC Pharmacology & Pharmacy
GA V15OE
UT WOS:000201050800002
ER

PT J
AU Freund, H
   Schlagintweit, E
AF Freund, H
   Schlagintweit, E
TI Concerning heat regulation in curare dosed animals.
SO ARCHIV FUR EXPERIMENTELLE PATHOLOGIE UND PHARMAKOLOGIE
LA German
DT Article
NR 19
TC 1
Z9 1
PU SPRINGER
PI NEW YORK
PA 233 SPRING STREET, NEW YORK, NY 10013 USA
SN 0365-2041
J9 ARCH EXP PATHOL PHAR
PD JUL
PY 1914
VL 77
IS 3/4
BP 258
EP 264
DI 10.1007/BF01865253
PG 7
WC Pharmacology & Pharmacy
SC Pharmacology & Pharmacy
GA V15OE
UT WOS:000201050800009
ER

PT J
AU Martin, EG
   Stiles, PG
AF Martin, EG
   Stiles, PG
TI The influence of curare on vasomotor reflex thresholds
SO AMERICAN JOURNAL OF PHYSIOLOGY
LA English
DT Article
C1 Harvard Univ, Lab Physiol, Med Sch, Cambridge, MA USA.
NR 6
TC 4
Z9 4
PU AMER PHYSIOLOGICAL SOC
PI BETHESDA
PA 9650 ROCKVILLE PIKE, BETHESDA, MD 20814 USA
SN 0002-9513
J9 AM J PHYSIOL
JI Am. J. Physiol.
PD MAY
PY 1914
VL 34
IS 2
BP 220
EP 224
PG 5
WC Physiology
SC Physiology
GA V35IY
UT WOS:000202389200008
ER

PT J
AU Gruber, CM
AF Gruber, CM
TI Studies in fatigue IV. The relation of adrenalin to curare and fatigue
   in normal and denervated muscles
SO AMERICAN JOURNAL OF PHYSIOLOGY
LA English
DT Article
C1 Harvard Univ, Med Sch, Lab Physiol, Cambridge, MA USA.
NR 6
TC 14
Z9 14
PU AMER PHYSIOLOGICAL SOC
PI BETHESDA
PA 9650 ROCKVILLE PIKE, BETHESDA, MD 20814 USA
SN 0002-9513
J9 AM J PHYSIOL
JI Am. J. Physiol.
PD APR
PY 1914
VL 34
IS 1
BP 89
EP 96
PG 8
WC Physiology
SC Physiology
GA V35IX
UT WOS:000202389100006
ER

PT J
AU Mislawsky, N
AF Mislawsky, N
TI The effect of curare on the nervous terminal instrument of striated
   muscles
SO COMPTES RENDUS DES SEANCES DE LA SOCIETE DE BIOLOGIE ET DE SES FILIALES
LA French
DT Article
NR 0
TC 1
Z9 1
PU MASSON EDITEUR
PI MOULINEAUX CEDEX 9
PA 21 STREET CAMILLE DESMOULINS, ISSY, 92789 MOULINEAUX CEDEX 9, FRANCE
SN 0037-9026
J9 CR SOC BIOL
JI Comptes Rendus Seances Soc. Biol. Fil.
PY 1914
VL 77
BP 15
EP 16
PG 2
WC Biology
SC Life Sciences & Biomedicine - Other Topics
GA V15FP
UT WOS:000201028500007
ER

PT J
AU Magne, H
AF Magne, H
TI On the thermogenous role of splanchnic organs - The influence of the
   curare
SO COMPTES RENDUS DES SEANCES DE LA SOCIETE DE BIOLOGIE ET DE SES FILIALES
LA French
DT Article
NR 5
TC 0
Z9 0
PU MASSON EDITEUR
PI MOULINEAUX CEDEX 9
PA 21 STREET CAMILLE DESMOULINS, ISSY, 92789 MOULINEAUX CEDEX 9, FRANCE
SN 0037-9026
J9 CR SOC BIOL
JI Comptes Rendus Seances Soc. Biol. Fil.
PY 1913
VL 75
BP 452
EP 453
PN 2
PG 2
WC Biology
SC Life Sciences & Biomedicine - Other Topics
GA V14CR
UT WOS:000200953300204
ER

PT J
AU Lapicque, L
   Lapicque, M
AF Lapicque, L
   Lapicque, M
TI Some points on the action of curare
SO COMPTES RENDUS DES SEANCES DE LA SOCIETE DE BIOLOGIE ET DE SES FILIALES
LA French
DT Article
NR 2
TC 1
Z9 1
PU MASSON EDITEUR
PI MOULINEAUX CEDEX 9
PA 21 STREET CAMILLE DESMOULINS, ISSY, 92789 MOULINEAUX CEDEX 9, FRANCE
SN 0037-9026
J9 CR SOC BIOL
JI Comptes Rendus Seances Soc. Biol. Fil.
PY 1913
VL 74
BP 1392
EP 1395
PN 1
PG 4
WC Biology
SC Life Sciences & Biomedicine - Other Topics
GA V14FB
UT WOS:000200959500615
ER

PT J
AU Lapicque, L
   Lapicque, M
AF Lapicque, L.
   Lapicque, M.
TI Curarization by veratrine; Antagonisms in neuromuscular blockade.
SO COMPTES RENDUS DES SEANCES DE LA SOCIETE DE BIOLOGIE ET DE SES FILIALES
LA French
DT Article
NR 3
TC 11
Z9 11
PU MASSON EDITEUR
PI MOULINEAUX CEDEX 9
PA 21 STREET CAMILLE DESMOULINS, ISSY, 92789 MOULINEAUX CEDEX 9, FRANCE
SN 0037-9026
J9 CR SOC BIOL
JI Comptes Rendus Seances Soc. Biol. Fil.
PY 1912
VL 72
BP 283
EP 286
PG 4
WC Biology
SC Life Sciences & Biomedicine - Other Topics
GA V06NW
UT WOS:000207201300133
ER

PT J
AU Lapicque, L
   Lapicque, M
AF Lapicque, L.
   Lapicque, M.
TI ANTAGONISM BETWEEN CURARE AND PHYSOSTIGMINE
SO COMPTES RENDUS DES SEANCES DE LA SOCIETE DE BIOLOGIE ET DE SES FILIALES
LA French
DT Article
NR 5
TC 1
Z9 1
PU MASSON EDITEUR
PI MOULINEAUX CEDEX 9
PA 21 STREET CAMILLE DESMOULINS, ISSY, 92789 MOULINEAUX CEDEX 9, FRANCE
SN 0037-9026
J9 CR SOC BIOL
JI Comptes Rendus Seances Soc. Biol. Fil.
PY 1912
VL 72
BP 674
EP 676
PG 3
WC Biology
SC Life Sciences & Biomedicine - Other Topics
GA V06NW
UT WOS:000207201300322
ER

PT J
AU Billard, G
AF Billard, G
TI Action of the succus of autolysis of the pig liver, cobra venom and
   curare on the tetanus toxin
SO COMPTES RENDUS DES SEANCES DE LA SOCIETE DE BIOLOGIE ET DE SES FILIALES
LA French
DT Article
NR 0
TC 0
Z9 0
PU MASSON EDITEUR
PI MOULINEAUX CEDEX 9
PA 21 STREET CAMILLE DESMOULINS, ISSY, 92789 MOULINEAUX CEDEX 9, FRANCE
SN 0037-9026
J9 CR SOC BIOL
JI Comptes Rendus Seances Soc. Biol. Fil.
PY 1911
VL 70
BP 189
EP 190
PN 1
PG 2
WC Biology
SC Life Sciences & Biomedicine - Other Topics
GA V14EY
UT WOS:000200959200097
ER

PT J
AU Czubalski, F
AF Czubalski, F
TI The influence of curare on the digestive grands (salivary grands,
   pancreas) and the clotting capability of blood.
SO PFLUGERS ARCHIV FUR DIE GESAMTE PHYSIOLOGIE DES MENSCHEN UND DER TIERE
LA German
DT Article
NR 15
TC 2
Z9 2
PU SPRINGER
PI NEW YORK
PA 233 SPRING STREET, NEW YORK, NY 10013 USA
J9 PFLUG ARCH GES PHYS
PD JUL
PY 1910
VL 133
IS 4/6
BP 225
EP 236
DI 10.1007/BF01680329
PG 12
WC Physiology
SC Physiology
GA V17LO
UT WOS:000201179200004
ER

PT J
AU Sollmann, T
   Pilcher, JD
AF Sollmann, T
   Pilcher, JD
TI The reactions of the vasomotor centre to sciatic stimulation and to
   curare.
SO AMERICAN JOURNAL OF PHYSIOLOGY
LA English
DT Article
C1 Western Reserve Univ, Pharmacol Lab, Med Dept, Cleveland, OH USA.
NR 20
TC 10
Z9 10
PU AMER PHYSIOLOGICAL SOC
PI BETHESDA
PA 9650 ROCKVILLE PIKE, BETHESDA, MD 20814 USA
SN 0002-9513
J9 AM J PHYSIOL
JI Am. J. Physiol.
PD JUN
PY 1910
VL 26
IS 3
BP 233
EP 259
PG 27
WC Physiology
SC Physiology
GA V34TI
UT WOS:000202348600001
ER

PT J
AU Busquet, H
AF Busquet, H
TI The effect of curare in frogs with damaged marrow or in a state of
   shock, delay of this toxic effect and the cause of this delay
SO ARCHIVES INTERNATIONALES DE PHARMACODYNAMIE ET DE THERAPIE
LA French
DT Article
NR 6
TC 0
Z9 0
PU ARCH INT PHARMACODYNAMIE
PI GHENT
PA DE PINTELAAN 185, B-9000 GHENT, BELGIUM
SN 0003-9780
J9 ARCH INT PHARMACOD T
JI Arch. Int. Pharmacodyn. Ther.
PY 1910
VL 20
BP 233
EP 245
PG 13
WC Pharmacology & Pharmacy
SC Pharmacology & Pharmacy
GA V28XX
UT WOS:000201954900016
ER

PT J
AU Doyon
AF Doyon
TI Antithrombine formation in a liver which was previously exposed to an
   temperature below the freezing mercurium temperature
SO COMPTES RENDUS DES SEANCES DE LA SOCIETE DE BIOLOGIE ET DE SES FILIALES
LA French
DT Article
NR 0
TC 0
Z9 0
PU MASSON EDITEUR
PI MOULINEAUX CEDEX 9
PA 21 STREET CAMILLE DESMOULINS, ISSY, 92789 MOULINEAUX CEDEX 9, FRANCE
SN 0037-9026
J9 CR SOC BIOL
JI Comptes Rendus Seances Soc. Biol. Fil.
PY 1910
VL 69
BP 486
EP 487
PN 2
PG 2
WC Biology
SC Life Sciences & Biomedicine - Other Topics
GA V14GX
UT WOS:000200964300238
ER

PT J
AU Lapicque, L
   Lapicque, M
AF Lapicque, L
   Lapicque, M
TI The effect of curare on the muscles of various animals
SO COMPTES RENDUS DES SEANCES DE LA SOCIETE DE BIOLOGIE ET DE SES FILIALES
LA French
DT Article
NR 4
TC 3
Z9 3
PU MASSON EDITEUR
PI MOULINEAUX CEDEX 9
PA 21 STREET CAMILLE DESMOULINS, ISSY, 92789 MOULINEAUX CEDEX 9, FRANCE
SN 0037-9026
J9 CR SOC BIOL
JI Comptes Rendus Seances Soc. Biol. Fil.
PY 1910
VL 68
BP 1007
EP 1010
PN 1
PG 4
WC Biology
SC Life Sciences & Biomedicine - Other Topics
GA V14EX
UT WOS:000200959100501
ER

PT J
AU Gmelin, P
AF Gmelin, P
TI About the behaviour of mercurium line 5789.88 in magnetic fields
SO PHYSIKALISCHE ZEITSCHRIFT
LA German
DT Article
NR 7
TC 4
Z9 4
PU S HIRZEL VERLAG
PI STUTTGART
PA POSTFACH 10 10 61, D-70 009 STUTTGART, GERMANY
J9 PHYS Z
PY 1910
VL 11
BP 1193
EP 1195
PG 3
WC Physics, Multidisciplinary
SC Physics
GA V15HU
UT WOS:000201034200227
ER

PT J
AU Fuhner, H
AF Fuhner, H
TI On the antagonism nicotine-curare.
SO ARCHIV FUR DIE GESAMTE PHYSIOLOGIE DES MENSCHEN UND DER TIERE
LA German
DT Article
NR 12
TC 0
Z9 0
PU SPRINGER
PI NEW YORK
PA 233 SPRING STREET, NEW YORK, NY 10013 USA
SN 0365-267X
J9 ARCH GESAMTE PHYSIOL
PD JUL
PY 1909
VL 129
IS 1/2
BP 107
EP 109
PG 3
WC Physiology
SC Physiology
GA V17KW
UT WOS:000201177400010
ER

PT J
AU von Reden, U
AF von Reden, U
TI About a new mercurium air pump and a new vacuum meter.
SO PHYSIKALISCHE ZEITSCHRIFT
LA German
DT Article
NR 0
TC 3
Z9 3
PU S HIRZEL VERLAG
PI STUTTGART
PA POSTFACH 10 10 61, D-70 009 STUTTGART, GERMANY
J9 PHYS Z
PY 1909
VL 10
BP 316
EP 319
PG 4
WC Physics, Multidisciplinary
SC Physics
GA V15HT
UT WOS:000201034100074
ER

PT J
AU Fuhner, H
AF Fuhner, H
TI Curare study - II - the effect of methyl greens
SO ARCHIV FUR EXPERIMENTELLE PATHOLOGIE UND PHARMAKOLOGIE
LA German
DT Article
C1 Pharmakol Inst, Wien, Austria.
   Pharmakol Inst, Freiburg, Germany.
NR 45
TC 4
Z9 4
PU SPRINGER
PI NEW YORK
PA 233 SPRING STREET, NEW YORK, NY 10013 USA
SN 0365-2041
J9 ARCH EXP PATHOL PHAR
PD AUG
PY 1908
VL 59
IS 2/3
BP 161
EP 178
DI 10.1007/BF01841022
PG 18
WC Pharmacology & Pharmacy
SC Pharmacology & Pharmacy
GA V15TX
UT WOS:000201065700006
ER

PT J
AU Lapicque, L
AF Lapicque, L
TI Regarding the mechanism of curare action
SO COMPTES RENDUS DES SEANCES DE LA SOCIETE DE BIOLOGIE ET DE SES FILIALES
LA French
DT Article
NR 3
TC 11
Z9 11
PU MASSON EDITEUR
PI MOULINEAUX CEDEX 9
PA 21 STREET CAMILLE DESMOULINS, ISSY, 92789 MOULINEAUX CEDEX 9, FRANCE
SN 0037-9026
J9 CR SOC BIOL
JI Comptes Rendus Seances Soc. Biol. Fil.
PY 1908
VL 65
BP 733
EP 735
PN 2
PG 3
WC Biology
SC Life Sciences & Biomedicine - Other Topics
GA V14FV
UT WOS:000200961500368
ER

PT J
AU Fuhner, H
AF Fuhner, H
TI Curare studies. I. The peripheral effect of the guanidine.
SO ARCHIV FUR EXPERIMENTELLE PATHOLOGIE UND PHARMAKOLOGIE
LA German
DT Article
NR 54
TC 17
Z9 17
PU SPRINGER
PI NEW YORK
PA 233 SPRING STREET, NEW YORK, NY 10013 USA
SN 0365-2041
J9 ARCH EXP PATHOL PHAR
PD DEC
PY 1907
VL 58
IS 1/2
BP 1
EP 49
DI 10.1007/BF01841552
PG 49
WC Pharmacology & Pharmacy
SC Pharmacology & Pharmacy
GA V15PC
UT WOS:000201053200001
ER

PT J
AU Jacobj, C
AF Jacobj, C
TI Economical usage of curare in experiments on frogs.
SO DEUTSCHE MEDIZINISCHE WOCHENSCHRIFT
LA German
DT Article
NR 0
TC 0
Z9 0
PU GEORG THIEME VERLAG KG
PI STUTTGART
PA RUDIGERSTR 14, D-70469 STUTTGART, GERMANY
SN 0012-0472
J9 DEUT MED WOCHENSCHR
JI Dtsch. Med. Wochenschr.
PY 1907
VL 33
BP 1540
EP 1540
PN 2
PG 1
WC Medicine, General & Internal
SC General & Internal Medicine
GA V22AW
UT WOS:000201489400112
ER

PT J
AU Rothberger, CJ
   Winterberg, H
AF Rothberger, CJ
   Winterberg, H
TI Detoxicating function of liver vis-a-vis strychnine, atropine, nicotine
   and curare
SO ARCHIVES INTERNATIONALES DE PHARMACODYNAMIE ET DE THERAPIE
LA German
DT Article
NR 27
TC 4
Z9 4
PU ARCH INT PHARMACODYNAMIE
PI GHENT
PA DE PINTELAAN 185, B-9000 GHENT, BELGIUM
SN 0003-9780
J9 ARCH INT PHARMACOD T
JI Arch. Int. Pharmacodyn. Ther.
PY 1905
VL 15
BP 339
EP 357
PG 19
WC Pharmacology & Pharmacy
SC Pharmacology & Pharmacy
GA V28XS
UT WOS:000201954400015
ER

PT J
AU Collins, E
AF Collins, E
TI A case of tetanus successfully treated with antitetanic serum and
   curare.
SO LANCET
LA English
DT Article
NR 0
TC 0
Z9 0
PU LANCET LTD
PI LONDON
PA 84 THEOBALDS RD, LONDON WC1X 8RR, ENGLAND
SN 0140-6736
J9 LANCET
JI Lancet
PY 1905
VL 1
BP 990
EP 991
PG 2
WC Medicine, General & Internal
SC General & Internal Medicine
GA V9638
UT WOS:000188899100459
ER

PT J
AU Biltz, H
   Mumm, O
AF Biltz, H
   Mumm, O
TI The effect of acetylenes on Mercurichloridic solutions.
   Trichlormercurium-acetaldehyd.
SO BERICHTE DER DEUTSCHEN CHEMISCHEN GESELLSCHAFT
LA German
DT Article
NR 11
TC 13
Z9 13
PU GESELLSCHAFT DEUTSCHER CHEMIKER E V
PI FRANKFURT
PA VARRENTRAPPSTRASSE 40-42, D-60486 FRANKFURT, GERMANY
SN 0365-9496
J9 BER DTSCH CHEM GES
PD OCT-DEC
PY 1904
VL 37
BP 4417
EP 4427
DI 10.1002/cber.19040370427
PN 4
PG 11
WC Chemistry, Multidisciplinary
SC Chemistry
GA V17CU
UT WOS:000201156400087
ER

PT J
AU Billard, G
   Dieulafe, L
AF Billard, G
   Dieulafe, L
TI Influence on the superficial tension of the solutions of curare on their
   toxicity
SO COMPTES RENDUS DES SEANCES DE LA SOCIETE DE BIOLOGIE ET DE SES FILIALES
LA French
DT Article
NR 0
TC 7
Z9 7
PU MASSON EDITEUR
PI MOULINEAUX CEDEX 9
PA 21 STREET CAMILLE DESMOULINS, ISSY, 92789 MOULINEAUX CEDEX 9, FRANCE
SN 0037-9026
J9 CR SOC BIOL
JI Comptes Rendus Seances Soc. Biol. Fil.
PY 1904
VL 56
BP 146
EP 147
PN 1
PG 2
WC Biology
SC Life Sciences & Biomedicine - Other Topics
GA V14FL
UT WOS:000200960500080
ER

PT J
AU [Anonymous]
AF [Anonymous]
TI Microscopic research on the localisation of poisoning by curare.
SO COMPTES RENDUS DES SEANCES DE LA SOCIETE DE BIOLOGIE ET DE SES FILIALES
LA French
DT Article
NR 0
TC 0
Z9 0
PU MASSON EDITEUR
PI MOULINEAUX CEDEX 9
PA 21 STREET CAMILLE DESMOULINS, ISSY, 92789 MOULINEAUX CEDEX 9, FRANCE
SN 0037-9026
J9 CR SOC BIOL
JI Comptes Rendus Seances Soc. Biol. Fil.
PY 1903
VL 55
BP 615
EP 617
PG 3
WC Biology
SC Life Sciences & Biomedicine - Other Topics
GA V38FO
UT WOS:000202583200304
ER

PT J
AU Lohmann, A
AF Lohmann, A
TI Experiments on the applicability of a dolphin compund in place of curare
   on the physiological muscle technique
SO ARCHIV FUR DIE GESAMTE PHYSIOLOGIE DES MENSCHEN UND DER TIERE
LA German
DT Article
NR 3
TC 3
Z9 3
PU SPRINGER
PI NEW YORK
PA 233 SPRING STREET, NEW YORK, NY 10013 USA
SN 0365-267X
J9 ARCH GESAMTE PHYSIOL
PD OCT
PY 1902
VL 92
IS 8/9
BP 473
EP 478
DI 10.1007/BF01659635
PG 6
WC Physiology
SC Physiology
GA V04BL
UT WOS:000200274100004
ER

PT J
AU Frank, O
   von Gebhard, F
AF Frank, O
   von Gebhard, F
TI The effect of curare on the excretion of carbonic acid and nitrogen
SO ZEITSCHRIFT FUR BIOLOGIE
LA German
DT Article
NR 2
TC 2
Z9 2
PU URBAN & SCHWARZENBERG
PI MUNICH 2
PA POSTFACH 20 24 40 PETTENKOFERSTRASSE 18, W-8000 MUNICH 2, GERMANY
SN 0372-8366
J9 Z BIOL-MUNICH
JI Z. Biol.
PY 1902
VL 43
BP 117
EP 124
PG 8
WC Biology
SC Life Sciences & Biomedicine - Other Topics
GA V36IB
UT WOS:000202454500008
ER

PT J
AU Rothberger, JC
AF Rothberger, JC
TI The curresnt relationship between curare and physostigmine
SO ARCHIV FUR DIE GESAMTE PHYSIOLOGIE DES MENSCHEN UND DER TIERE
LA German
DT Article
NR 45
TC 18
Z9 18
PU SPRINGER
PI NEW YORK
PA 233 SPRING STREET, NEW YORK, NY 10013 USA
SN 0365-267X
J9 ARCH GESAMTE PHYSIOL
PD OCT
PY 1901
VL 87
IS 3/4
BP 117
EP 169
PG 53
WC Physiology
SC Physiology
GA V04CA
UT WOS:000200275600001
ER

PT J
AU Santesson, CG
   Cederlow, E
AF Santesson, CG
   Cederlow, E
TI On a recreation-like phenomenon going along with the curare effect of
   certain toxins
SO SKANDINAVISCHES ARCHIV FUR PHYSIOLOGIE
LA German
DT Article
NR 11
TC 0
Z9 0
PU WALTER DE GRUYTER & CO
PI BERLIN
PA GENTHINER STRASSE 13, D-10785 BERLIN, GERMANY
J9 SKAND ARCH PHYSIOL
JI Skand. Arch. Physiol.
PY 1901
VL 11
BP 198
EP 216
PG 19
WC Physiology
SC Physiology
GA V16QQ
UT WOS:000201124800007
ER

PT J
AU Frank, O
   Voit, F
AF Frank, O
   Voit, F
TI The process of decomposition in animal organisms in the disconnection of
   the muscles through curare
SO ZEITSCHRIFT FUR BIOLOGIE
LA German
DT Article
NR 23
TC 0
Z9 0
PU URBAN & SCHWARZENBERG
PI MUNICH 2
PA POSTFACH 20 24 40 PETTENKOFERSTRASSE 18, W-8000 MUNICH 2, GERMANY
SN 0372-8366
J9 Z BIOL-MUNICH
JI Z. Biol.
PY 1901
VL 24
BP 309
EP 362
PG 54
WC Biology
SC Life Sciences & Biomedicine - Other Topics
GA V36GN
UT WOS:000202450500014
ER

PT J
AU Santesson, CG
   Koraen, G
AF Santesson, CG
   Koraen, G
TI The effect of curare of some simple bases.
SO SKANDINAVISCHES ARCHIV FUR PHYSIOLOGIE
LA German
DT Article
NR 30
TC 5
Z9 5
PU WALTER DE GRUYTER & CO
PI BERLIN
PA GENTHINER STRASSE 13, D-10785 BERLIN, GERMANY
J9 SKAND ARCH PHYSIOL
JI Skand. Arch. Physiol.
PY 1900
VL 10
BP 201
EP 248
PG 48
WC Physiology
SC Physiology
GA V16QP
UT WOS:000201124700008
ER

EF
